# Supplementary material for: Model-Based Quantification of the Systemic Interplay between Glucose and Fatty Acids in the Postprandial State
Source: PLoS One. 2015 Sep 10;10(9):e0135665. doi: 10.1371/journal.pone.0135665 (PMC4565650; doi:10.1371/journal.pone.0135665)
Supplement: S3 File — Zip file containing all Matlab m-files to generate figures. The zip-file includes a README file, containing an overview of the simulation files and basic instructions. (ZIP) [file pone.0135665.s004.zip]

Archive with 1,281 entries (1,255 files):
- GlcNEFA/analysis/
- GlcNEFA/analysis/get_chars.m
- GlcNEFA/analysis/plot_full.m
- GlcNEFA/analysis/plt_CLAMP1.m
- GlcNEFA/analysis/plt_CLAMP2.m
- GlcNEFA/analysis/plt_COLORBAR.m
- GlcNEFA/analysis/plt_CONTRIB.m
- GlcNEFA/analysis/plt_GENERAL.m
- GlcNEFA/analysis/plt_ID.m
- GlcNEFA/analysis/plt_MEAL.m
- GlcNEFA/analysis/plt_PERTURB.m
- GlcNEFA/analysis/select_results.m
- GlcNEFA/analysis/visualize.m
- GlcNEFA/cost functions/
- GlcNEFA/cost functions/create_objFuns.m
- GlcNEFA/cost functions/create_OF_EXPs.m
- GlcNEFA/cost functions/create_OF_OPT.m
- GlcNEFA/cost functions/create_OF_PLOT.m
- GlcNEFA/cost functions/OF.m
- GlcNEFA/cost functions/OF_CLAMP1_1.m
- GlcNEFA/cost functions/OF_CLAMP1_2.m
- GlcNEFA/cost functions/OF_CLAMP1_3.m
- GlcNEFA/cost functions/OF_CLAMP2_1.m
- GlcNEFA/cost functions/OF_CLAMP2_2.m
- GlcNEFA/cost functions/OF_CLAMP2_3.m
- GlcNEFA/cost functions/OF_CLAMP2_4.m
- GlcNEFA/cost functions/OF_CLAMP2_5.m
- GlcNEFA/cost functions/OF_CLAMP2_6.m
- GlcNEFA/cost functions/OF_ID_1.m
- GlcNEFA/cost functions/OF_MEAL_1.m
- GlcNEFA/cost functions/OF_MEAL_1_perturb0.m
- GlcNEFA/cost functions/OF_MEAL_2.m
- GlcNEFA/cost functions/OF_MEAL_inter_1.m
- GlcNEFA/cost functions/OF_MEAL_inter_2.m
- GlcNEFA/cost functions/OF_perturb.m
- GlcNEFA/cost functions/OF_PLOT.m
- GlcNEFA/data/
- GlcNEFA/data/Boden/
- GlcNEFA/data/Boden/ClosedC.xlsx
- GlcNEFA/data/Boden/F2_FFA_closedcircles_mean.csv
- GlcNEFA/data/Boden/F2_FFA_closedcircles_sd.csv
- GlcNEFA/data/Boden/F2_FFA_opencircles_mean.csv
- GlcNEFA/data/Boden/F2_FFA_opencircles_sd.csv
- GlcNEFA/data/Boden/F2_FFA_triangles_mean.csv
- GlcNEFA/data/Boden/F2_FFA_triangles_sd.csv
- GlcNEFA/data/Boden/F2_glucose_closedcircles_mean.csv
- GlcNEFA/data/Boden/F2_glucose_closedcircles_sd.csv
- GlcNEFA/data/Boden/F2_glucose_opencircles_mean.csv
- GlcNEFA/data/Boden/F2_glucose_opencircles_sd.csv
- GlcNEFA/data/Boden/F2_glucose_triangles_mean.csv
- GlcNEFA/data/Boden/F2_glucose_triangles_sd.csv
- GlcNEFA/data/Boden/F2_insulin_closedcircles_mean.csv
- GlcNEFA/data/Boden/F2_insulin_closedcircles_sd.csv
- GlcNEFA/data/Boden/F2_insulin_opencircles_mean.csv
- GlcNEFA/data/Boden/F2_insulin_opencircles_sd.csv
- GlcNEFA/data/Boden/F2_insulin_triangles_mean.csv
- GlcNEFA/data/Boden/F2_insulin_triangles_sd.csv
- GlcNEFA/data/Boden/F3_GU_closedcricles_mean.csv
- GlcNEFA/data/Boden/F3_GU_closedcricles_sd.csv
- GlcNEFA/data/Boden/F3_GU_opencricles_mean.csv
- GlcNEFA/data/Boden/F3_GU_opencricles_sd.csv
- GlcNEFA/data/Boden/F3_GU_triangles_mean.csv
- GlcNEFA/data/Boden/F3_GU_triangles_sd.csv
- GlcNEFA/data/Boden/F4_GU_bars.csv
- GlcNEFA/data/Boden/F4_GU_mean.csv
- GlcNEFA/data/Boden/F4_HGO_bars.csv
- GlcNEFA/data/Boden/F4_HGO_mean.csv
- GlcNEFA/data/Boden/F6_HGO_closedcircles_mean.csv
- GlcNEFA/data/Boden/F6_HGO_closedcircles_sd.csv
- GlcNEFA/data/Boden/F6_HGO_opencircles_mean.csv
- GlcNEFA/data/Boden/F6_HGO_opencircles_sd.csv
- GlcNEFA/data/Boden/F6_HGO_triangles_mean.csv
- GlcNEFA/data/Boden/F6_HGO_triangles_sd.csv
- GlcNEFA/data/Boden/OpenC.xlsx
- GlcNEFA/data/Boden/Triangles.xlsx
- GlcNEFA/data/Ferrannini/
- GlcNEFA/data/Ferrannini/F1_grA_closed_glucose.csv
- GlcNEFA/data/Ferrannini/F1_grA_closed_insulin_m.csv
- GlcNEFA/data/Ferrannini/F1_grA_closed_insulin_s.csv
- GlcNEFA/data/Ferrannini/F1_GrA_control_NEFA_mean.csv
- GlcNEFA/data/Ferrannini/F1_GrA_control_NEFA_SE.csv
- GlcNEFA/data/Ferrannini/F1_GrA_lipid_NEFA_mean.csv
- GlcNEFA/data/Ferrannini/F1_GrA_lipid_NEFA_SE.csv
- GlcNEFA/data/Ferrannini/F1_grA_open_glucose.csv
- GlcNEFA/data/Ferrannini/F1_grA_open_insulin_m.csv
- GlcNEFA/data/Ferrannini/F1_grA_open_insulin_s.csv
- GlcNEFA/data/Ferrannini/F3_GrB_control_NEFA_mean.csv
- GlcNEFA/data/Ferrannini/F3_GrB_control_NEFA_SE.csv
- GlcNEFA/data/Ferrannini/F3_grB_glucose_closed.csv
- GlcNEFA/data/Ferrannini/F3_grB_glucose_open.csv
- GlcNEFA/data/Ferrannini/F3_grB_insulin_closed_m.csv
- GlcNEFA/data/Ferrannini/F3_grB_insulin_closed_s.csv
- GlcNEFA/data/Ferrannini/F3_grB_insulin_open_m.csv
- GlcNEFA/data/Ferrannini/F3_grB_insulin_open_s.csv
- GlcNEFA/data/Ferrannini/F3_GrB_lipid_NEFA_mean.csv
- GlcNEFA/data/Ferrannini/F3_GrB_lipid_NEFA_SE.csv
- GlcNEFA/data/Ferrannini/F5_GrC_control_NEFA_mean.csv
- GlcNEFA/data/Ferrannini/F5_GrC_control_NEFA_SE.csv
- GlcNEFA/data/Ferrannini/F5_grC_glucose_closed_m.csv
- GlcNEFA/data/Ferrannini/F5_grC_glucose_open_m.csv
- GlcNEFA/data/Ferrannini/F5_grC_insulin_closed_m.csv
- GlcNEFA/data/Ferrannini/F5_grC_insulin_closed_s.csv
- GlcNEFA/data/Ferrannini/F5_grC_insulin_open_m.csv
- GlcNEFA/data/Ferrannini/F5_grC_insulin_open_s.csv
- GlcNEFA/data/Ferrannini/F5_GrC_lipid_NEFA_mean.csv
- GlcNEFA/data/Ferrannini/F5_GrC_lipid_NEFA_SE.csv
- GlcNEFA/data/generate_target_CLAMP1.m
- GlcNEFA/data/generate_target_CLAMP2.m
- GlcNEFA/data/generate_target_ID.m
- GlcNEFA/data/generate_target_MEAL.m
- GlcNEFA/data/generate_target_MEAL_interpolation.m
- GlcNEFA/data/importfile.m
- GlcNEFA/data/init_bas.m
- GlcNEFA/data/plot_target.m
- GlcNEFA/data/Robertson/
- GlcNEFA/data/Robertson/F1_GLU_OFTT_MEAN.csv
- GlcNEFA/data/Robertson/F1_GLU_OFTT_SE.csv
- GlcNEFA/data/Robertson/F1_GLU_OGTT_MEAN.csv
- GlcNEFA/data/Robertson/F1_GLU_OGTT_SE.csv
- GlcNEFA/data/Robertson/F2_INS_OFTT_MEAN.csv
- GlcNEFA/data/Robertson/F2_INS_OFTT_SE.csv
- GlcNEFA/data/Robertson/F2_INS_OGTT_MEAN.csv
- GlcNEFA/data/Robertson/F2_INS_OGTT_SE.csv
- GlcNEFA/data/Robertson/F3_TG_OFTT_MEAN.csv
- GlcNEFA/data/Robertson/F3_TG_OFTT_SE.csv
- GlcNEFA/data/Robertson/F3_TG_OGTT_MEAN.csv
- GlcNEFA/data/Robertson/F3_TG_OGTT_SE.csv
- GlcNEFA/data/Robertson/F4_NEFA_OFTT_MEAN.csv
- GlcNEFA/data/Robertson/F4_NEFA_OFTT_SE.csv
- GlcNEFA/data/Robertson/F4_NEFA_OGTT_MEAN.csv
- GlcNEFA/data/Robertson/F4_NEFA_OGTT_SE.csv
- GlcNEFA/main.m
- GlcNEFA/model/
- GlcNEFA/model/get_basal.m
- GlcNEFA/model/get_dglucose_dt.m
- GlcNEFA/model/get_init.m
- GlcNEFA/model/get_ra_model.m
- GlcNEFA/model/get_state_order.m
- GlcNEFA/model/get_states.m
- GlcNEFA/model/get_tg.m
- GlcNEFA/model/get_vars.m
- GlcNEFA/model/ode_GN.m
- GlcNEFA/OPT parameters/
- GlcNEFA/OPT parameters/OPT_solver1_seed100000000_n100_r25/
- GlcNEFA/OPT parameters/OPT_solver1_seed100000000_n100_r25/parameters_it1.txt
- GlcNEFA/OPT parameters/OPT_solver1_seed100000000_n100_r25/parameters_it10.txt
- GlcNEFA/OPT parameters/OPT_solver1_seed100000000_n100_r25/parameters_it100.txt
- GlcNEFA/OPT parameters/OPT_solver1_seed100000000_n100_r25/parameters_it11.txt
- GlcNEFA/OPT parameters/OPT_solver1_seed100000000_n100_r25/parameters_it12.txt
- GlcNEFA/OPT parameters/OPT_solver1_seed100000000_n100_r25/parameters_it13.txt
- GlcNEFA/OPT parameters/OPT_solver1_seed100000000_n100_r25/parameters_it15.txt
- GlcNEFA/OPT parameters/OPT_solver1_seed100000000_n100_r25/parameters_it17.txt
- GlcNEFA/OPT parameters/OPT_solver1_seed100000000_n100_r25/parameters_it18.txt
- GlcNEFA/OPT parameters/OPT_solver1_seed100000000_n100_r25/parameters_it19.txt
- GlcNEFA/OPT parameters/OPT_solver1_seed100000000_n100_r25/parameters_it2.txt
- GlcNEFA/OPT parameters/OPT_solver1_seed100000000_n100_r25/parameters_it20.txt
- GlcNEFA/OPT parameters/OPT_solver1_seed100000000_n100_r25/parameters_it22.txt
- GlcNEFA/OPT parameters/OPT_solver1_seed100000000_n100_r25/parameters_it23.txt
- GlcNEFA/OPT parameters/OPT_solver1_seed100000000_n100_r25/parameters_it24.txt
- GlcNEFA/OPT parameters/OPT_solver1_seed100000000_n100_r25/parameters_it25.txt
- GlcNEFA/OPT parameters/OPT_solver1_seed100000000_n100_r25/parameters_it26.txt
- GlcNEFA/OPT parameters/OPT_solver1_seed100000000_n100_r25/parameters_it27.txt
- GlcNEFA/OPT parameters/OPT_solver1_seed100000000_n100_r25/parameters_it28.txt
- GlcNEFA/OPT parameters/OPT_solver1_seed100000000_n100_r25/parameters_it29.txt
- GlcNEFA/OPT parameters/OPT_solver1_seed100000000_n100_r25/parameters_it3.txt
- GlcNEFA/OPT parameters/OPT_solver1_seed100000000_n100_r25/parameters_it31.txt
- GlcNEFA/OPT parameters/OPT_solver1_seed100000000_n100_r25/parameters_it33.txt
- GlcNEFA/OPT parameters/OPT_solver1_seed100000000_n100_r25/parameters_it34.txt
- GlcNEFA/OPT parameters/OPT_solver1_seed100000000_n100_r25/parameters_it35.txt
- GlcNEFA/OPT parameters/OPT_solver1_seed100000000_n100_r25/parameters_it36.txt
- GlcNEFA/OPT parameters/OPT_solver1_seed100000000_n100_r25/parameters_it38.txt
- GlcNEFA/OPT parameters/OPT_solver1_seed100000000_n100_r25/parameters_it39.txt
- GlcNEFA/OPT parameters/OPT_solver1_seed100000000_n100_r25/parameters_it40.txt
- GlcNEFA/OPT parameters/OPT_solver1_seed100000000_n100_r25/parameters_it41.txt
- GlcNEFA/OPT parameters/OPT_solver1_seed100000000_n100_r25/parameters_it42.txt
- GlcNEFA/OPT parameters/OPT_solver1_seed100000000_n100_r25/parameters_it43.txt
- GlcNEFA/OPT parameters/OPT_solver1_seed100000000_n100_r25/parameters_it44.txt
- GlcNEFA/OPT parameters/OPT_solver1_seed100000000_n100_r25/parameters_it45.txt
- GlcNEFA/OPT parameters/OPT_solver1_seed100000000_n100_r25/parameters_it46.txt
- GlcNEFA/OPT parameters/OPT_solver1_seed100000000_n100_r25/parameters_it47.txt
- GlcNEFA/OPT parameters/OPT_solver1_seed100000000_n100_r25/parameters_it48.txt
- GlcNEFA/OPT parameters/OPT_solver1_seed100000000_n100_r25/parameters_it49.txt
- GlcNEFA/OPT parameters/OPT_solver1_seed100000000_n100_r25/parameters_it5.txt
- GlcNEFA/OPT parameters/OPT_solver1_seed100000000_n100_r25/parameters_it50.txt
- GlcNEFA/OPT parameters/OPT_solver1_seed100000000_n100_r25/parameters_it51.txt
- GlcNEFA/OPT parameters/OPT_solver1_seed100000000_n100_r25/parameters_it52.txt
- GlcNEFA/OPT parameters/OPT_solver1_seed100000000_n100_r25/parameters_it53.txt
- GlcNEFA/OPT parameters/OPT_solver1_seed100000000_n100_r25/parameters_it54.txt
- GlcNEFA/OPT parameters/OPT_solver1_seed100000000_n100_r25/parameters_it55.txt
- GlcNEFA/OPT parameters/OPT_solver1_seed100000000_n100_r25/parameters_it56.txt
- GlcNEFA/OPT parameters/OPT_solver1_seed100000000_n100_r25/parameters_it57.txt
- GlcNEFA/OPT parameters/OPT_solver1_seed100000000_n100_r25/parameters_it58.txt
- GlcNEFA/OPT parameters/OPT_solver1_seed100000000_n100_r25/parameters_it59.txt
- GlcNEFA/OPT parameters/OPT_solver1_seed100000000_n100_r25/parameters_it6.txt
- GlcNEFA/OPT parameters/OPT_solver1_seed100000000_n100_r25/parameters_it61.txt
- GlcNEFA/OPT parameters/OPT_solver1_seed100000000_n100_r25/parameters_it62.txt
- GlcNEFA/OPT parameters/OPT_solver1_seed100000000_n100_r25/parameters_it63.txt
- GlcNEFA/OPT parameters/OPT_solver1_seed100000000_n100_r25/parameters_it64.txt
- GlcNEFA/OPT parameters/OPT_solver1_seed100000000_n100_r25/parameters_it65.txt
- GlcNEFA/OPT parameters/OPT_solver1_seed100000000_n100_r25/parameters_it66.txt
- GlcNEFA/OPT parameters/OPT_solver1_seed100000000_n100_r25/parameters_it67.txt
- GlcNEFA/OPT parameters/OPT_solver1_seed100000000_n100_r25/parameters_it68.txt
- GlcNEFA/OPT parameters/OPT_solver1_seed100000000_n100_r25/parameters_it7.txt
- GlcNEFA/OPT parameters/OPT_solver1_seed100000000_n100_r25/parameters_it70.txt
- GlcNEFA/OPT parameters/OPT_solver1_seed100000000_n100_r25/parameters_it71.txt
- GlcNEFA/OPT parameters/OPT_solver1_seed100000000_n100_r25/parameters_it72.txt
- GlcNEFA/OPT parameters/OPT_solver1_seed100000000_n100_r25/parameters_it73.txt
- GlcNEFA/OPT parameters/OPT_solver1_seed100000000_n100_r25/parameters_it74.txt
- GlcNEFA/OPT parameters/OPT_solver1_seed100000000_n100_r25/parameters_it75.txt
- GlcNEFA/OPT parameters/OPT_solver1_seed100000000_n100_r25/parameters_it77.txt
- GlcNEFA/OPT parameters/OPT_solver1_seed100000000_n100_r25/parameters_it79.txt
- GlcNEFA/OPT parameters/OPT_solver1_seed100000000_n100_r25/parameters_it8.txt
- GlcNEFA/OPT parameters/OPT_solver1_seed100000000_n100_r25/parameters_it80.txt
- GlcNEFA/OPT parameters/OPT_solver1_seed100000000_n100_r25/parameters_it81.txt
- GlcNEFA/OPT parameters/OPT_solver1_seed100000000_n100_r25/parameters_it82.txt
- GlcNEFA/OPT parameters/OPT_solver1_seed100000000_n100_r25/parameters_it84.txt
- GlcNEFA/OPT parameters/OPT_solver1_seed100000000_n100_r25/parameters_it86.txt
- GlcNEFA/OPT parameters/OPT_solver1_seed100000000_n100_r25/parameters_it88.txt
- GlcNEFA/OPT parameters/OPT_solver1_seed100000000_n100_r25/parameters_it89.txt
- GlcNEFA/OPT parameters/OPT_solver1_seed100000000_n100_r25/parameters_it9.txt
- GlcNEFA/OPT parameters/OPT_solver1_seed100000000_n100_r25/parameters_it90.txt
- GlcNEFA/OPT parameters/OPT_solver1_seed100000000_n100_r25/parameters_it91.txt
- GlcNEFA/OPT parameters/OPT_solver1_seed100000000_n100_r25/parameters_it93.txt
- GlcNEFA/OPT parameters/OPT_solver1_seed100000000_n100_r25/parameters_it95.txt
- GlcNEFA/OPT parameters/OPT_solver1_seed100000000_n100_r25/parameters_it96.txt
- GlcNEFA/OPT parameters/OPT_solver1_seed100000000_n100_r25/parameters_it97.txt
- GlcNEFA/OPT parameters/OPT_solver1_seed100000000_n100_r25/parameters_it98.txt
- GlcNEFA/OPT parameters/OPT_solver1_seed100000100_n150_r25/
- GlcNEFA/OPT parameters/OPT_solver1_seed100000100_n150_r25/parameters_it1.txt
- GlcNEFA/OPT parameters/OPT_solver1_seed100000100_n150_r25/parameters_it10.txt
- GlcNEFA/OPT parameters/OPT_solver1_seed100000100_n150_r25/parameters_it100.txt
- GlcNEFA/OPT parameters/OPT_solver1_seed100000100_n150_r25/parameters_it101.txt
- GlcNEFA/OPT parameters/OPT_solver1_seed100000100_n150_r25/parameters_it102.txt
- GlcNEFA/OPT parameters/OPT_solver1_seed100000100_n150_r25/parameters_it103.txt
- GlcNEFA/OPT parameters/OPT_solver1_seed100000100_n150_r25/parameters_it105.txt
- GlcNEFA/OPT parameters/OPT_solver1_seed100000100_n150_r25/parameters_it106.txt
- GlcNEFA/OPT parameters/OPT_solver1_seed100000100_n150_r25/parameters_it108.txt
- GlcNEFA/OPT parameters/OPT_solver1_seed100000100_n150_r25/parameters_it109.txt
- GlcNEFA/OPT parameters/OPT_solver1_seed100000100_n150_r25/parameters_it11.txt
- GlcNEFA/OPT parameters/OPT_solver1_seed100000100_n150_r25/parameters_it110.txt
- GlcNEFA/OPT parameters/OPT_solver1_seed100000100_n150_r25/parameters_it112.txt
- GlcNEFA/OPT parameters/OPT_solver1_seed100000100_n150_r25/parameters_it113.txt
- GlcNEFA/OPT parameters/OPT_solver1_seed100000100_n150_r25/parameters_it114.txt
- GlcNEFA/OPT parameters/OPT_solver1_seed100000100_n150_r25/parameters_it115.txt
- GlcNEFA/OPT parameters/OPT_solver1_seed100000100_n150_r25/parameters_it116.txt
- GlcNEFA/OPT parameters/OPT_solver1_seed100000100_n150_r25/parameters_it117.txt
- GlcNEFA/OPT parameters/OPT_solver1_seed100000100_n150_r25/parameters_it118.txt
- GlcNEFA/OPT parameters/OPT_solver1_seed100000100_n150_r25/parameters_it119.txt
- GlcNEFA/OPT parameters/OPT_solver1_seed100000100_n150_r25/parameters_it120.txt
- GlcNEFA/OPT parameters/OPT_solver1_seed100000100_n150_r25/parameters_it121.txt
- GlcNEFA/OPT parameters/OPT_solver1_seed100000100_n150_r25/parameters_it124.txt
- GlcNEFA/OPT parameters/OPT_solver1_seed100000100_n150_r25/parameters_it125.txt
- GlcNEFA/OPT parameters/OPT_solver1_seed100000100_n150_r25/parameters_it126.txt
- GlcNEFA/OPT parameters/OPT_solver1_seed100000100_n150_r25/parameters_it127.txt
- GlcNEFA/OPT parameters/OPT_solver1_seed100000100_n150_r25/parameters_it128.txt
- GlcNEFA/OPT parameters/OPT_solver1_seed100000100_n150_r25/parameters_it129.txt
- GlcNEFA/OPT parameters/OPT_solver1_seed100000100_n150_r25/parameters_it13.txt
- GlcNEFA/OPT parameters/OPT_solver1_seed100000100_n150_r25/parameters_it130.txt
- GlcNEFA/OPT parameters/OPT_solver1_seed100000100_n150_r25/parameters_it131.txt
- GlcNEFA/OPT parameters/OPT_solver1_seed100000100_n150_r25/parameters_it132.txt
- GlcNEFA/OPT parameters/OPT_solver1_seed100000100_n150_r25/parameters_it133.txt
- GlcNEFA/OPT parameters/OPT_solver1_seed100000100_n150_r25/parameters_it135.txt
- GlcNEFA/OPT parameters/OPT_solver1_seed100000100_n150_r25/parameters_it136.txt
- GlcNEFA/OPT parameters/OPT_solver1_seed100000100_n150_r25/parameters_it137.txt
- GlcNEFA/OPT parameters/OPT_solver1_seed100000100_n150_r25/parameters_it138.txt
- GlcNEFA/OPT parameters/OPT_solver1_seed100000100_n150_r25/parameters_it14.txt
- GlcNEFA/OPT parameters/OPT_solver1_seed100000100_n150_r25/parameters_it140.txt
- GlcNEFA/OPT parameters/OPT_solver1_seed100000100_n150_r25/parameters_it141.txt
- GlcNEFA/OPT parameters/OPT_solver1_seed100000100_n150_r25/parameters_it142.txt
- GlcNEFA/OPT parameters/OPT_solver1_seed100000100_n150_r25/parameters_it143.txt
- GlcNEFA/OPT parameters/OPT_solver1_seed100000100_n150_r25/parameters_it144.txt
- GlcNEFA/OPT parameters/OPT_solver1_seed100000100_n150_r25/parameters_it145.txt
- GlcNEFA/OPT parameters/OPT_solver1_seed100000100_n150_r25/parameters_it147.txt
- GlcNEFA/OPT parameters/OPT_solver1_seed100000100_n150_r25/parameters_it149.txt
- GlcNEFA/OPT parameters/OPT_solver1_seed100000100_n150_r25/parameters_it15.txt
- GlcNEFA/OPT parameters/OPT_solver1_seed100000100_n150_r25/parameters_it150.txt
- GlcNEFA/OPT parameters/OPT_solver1_seed100000100_n150_r25/parameters_it17.txt
- GlcNEFA/OPT parameters/OPT_solver1_seed100000100_n150_r25/parameters_it18.txt
- GlcNEFA/OPT parameters/OPT_solver1_seed100000100_n150_r25/parameters_it2.txt
- GlcNEFA/OPT parameters/OPT_solver1_seed100000100_n150_r25/parameters_it20.txt
- GlcNEFA/OPT parameters/OPT_solver1_seed100000100_n150_r25/parameters_it21.txt
- GlcNEFA/OPT parameters/OPT_solver1_seed100000100_n150_r25/parameters_it22.txt
- GlcNEFA/OPT parameters/OPT_solver1_seed100000100_n150_r25/parameters_it23.txt
- GlcNEFA/OPT parameters/OPT_solver1_seed100000100_n150_r25/parameters_it24.txt
- GlcNEFA/OPT parameters/OPT_solver1_seed100000100_n150_r25/parameters_it25.txt
- GlcNEFA/OPT parameters/OPT_solver1_seed100000100_n150_r25/parameters_it26.txt
- GlcNEFA/OPT parameters/OPT_solver1_seed100000100_n150_r25/parameters_it27.txt
- GlcNEFA/OPT parameters/OPT_solver1_seed100000100_n150_r25/parameters_it28.txt
- GlcNEFA/OPT parameters/OPT_solver1_seed100000100_n150_r25/parameters_it29.txt
- GlcNEFA/OPT parameters/OPT_solver1_seed100000100_n150_r25/parameters_it30.txt
- GlcNEFA/OPT parameters/OPT_solver1_seed100000100_n150_r25/parameters_it31.txt
- GlcNEFA/OPT parameters/OPT_solver1_seed100000100_n150_r25/parameters_it32.txt
- GlcNEFA/OPT parameters/OPT_solver1_seed100000100_n150_r25/parameters_it33.txt
- GlcNEFA/OPT parameters/OPT_solver1_seed100000100_n150_r25/parameters_it34.txt
- GlcNEFA/OPT parameters/OPT_solver1_seed100000100_n150_r25/parameters_it35.txt
- GlcNEFA/OPT parameters/OPT_solver1_seed100000100_n150_r25/parameters_it36.txt
- GlcNEFA/OPT parameters/OPT_solver1_seed100000100_n150_r25/parameters_it37.txt
- GlcNEFA/OPT parameters/OPT_solver1_seed100000100_n150_r25/parameters_it38.txt
- GlcNEFA/OPT parameters/OPT_solver1_seed100000100_n150_r25/parameters_it39.txt
- GlcNEFA/OPT parameters/OPT_solver1_seed100000100_n150_r25/parameters_it4.txt
[truncated: 981 more entries]
