# Supplementary material for: Model-Based Quantification of the Systemic Interplay between Glucose and Fatty Acids in the Postprandial State
Source: PLoS One. 2015 Sep 10;10(9):e0135665. doi: 10.1371/journal.pone.0135665 (PMC4565650; doi:10.1371/journal.pone.0135665)
Supplement: S3 File — Zip file containing all Matlab m-files to generate figures. The zip-file includes a README file, containing an overview of the simulation files and basic instructions. (ZIP) [file pone.0135665.s004.zip › GlcNEFA/analysis/get_chars.m]

function RET = get_chars(R)
%  FUNCTION analysis/get_chars
%
%  Description:
%   Function to retrieve the characteristics of the result R.
%   get_chars calculates three characteristics: [a] the total EGP cost
%   (E_EGP), [b] the maximal relative cotnribution of NEFA regulation to
%   Uid (MAX_RnUid) in the OGTT, where the OGTT must be T(1).E(1), 
%   and [c] the total rate of glucose appearance during OFTT (RA), which
%   must be T(1).E(2)
%   
%  Inputs:
%   [1] R - Results as returned by OF
%  Outputs:
%   [1] RET ==> [E_EGP  MAX_RnUid  RA]
%
%  Contact: Eindhoven University of Technology, F.L.P. Sips (f.l.p.sips@tue.nl)

%% A. EGP cost

% Initialize EGP cost
E_EGP = 0;

% Loop through (it_tar) targets, (it_exp) experiments, and (it_out) outputs
% to find all outputs described as EGP
for it_tar = 1:size(R.T,2)
    for it_exp = 1:size(R.T(it_tar).E,2)
        for it_out = 1:size(R.T(it_tar).E(it_exp).err.out, 2)
            if isfield(R.T(it_tar).E(it_exp).err.out(it_out), 'EGP') && ~isempty(R.T(it_tar).E(it_exp).err.out(it_out).EGP)
                % Add cost due to EGP in R.T(it_tar).E(it_exp) to EGP cost
                % Note that R.T(it_tar).E(it_exp).E are residuals, and must
                % be squared for the chi squared value
                E_EGP = E_EGP + sum(R.T(it_tar).E(it_exp).err.out(it_out).EGP.E.^2);
            end
        end
    end
end

%% B. Uid NEFA contribution
MAX_RnUid   = max(R.T(1).E(1).v.Uid_N./R.T(1).E(1).v.Uid);

%% C. Total Rate of Appearance
RA          = R.T(1).E(2).v.totRa(end);

%% Return:  RET = [A B C]
RET         = [E_EGP MAX_RnUid RA];
