# Supplementary material for: Model-Based Quantification of the Systemic Interplay between Glucose and Fatty Acids in the Postprandial State
Source: PLoS One. 2015 Sep 10;10(9):e0135665. doi: 10.1371/journal.pone.0135665 (PMC4565650; doi:10.1371/journal.pone.0135665)
Supplement: S3 File — Zip file containing all Matlab m-files to generate figures. The zip-file includes a README file, containing an overview of the simulation files and basic instructions. (ZIP) [file pone.0135665.s004.zip › GlcNEFA/analysis/plot_full.m]

function [] = plot_full(E_r)
%  FUNCTION analysis/plot_full
%
%  Description:
%   Function to plot all states and fluxes of E automatically.
%   
%  Inputs:
%   [1] E_r - Results of a single experiment simulation
%  Outputs:
%   [-] 
%
%  Contact: Eindhoven University of Technology, F.L.P. Sips (f.l.p.sips@tue.nl)

%% A. Define colors for plotting
%       R       G       B
color = [0.8    0       0
        0       0.8     0
        0       0       0.8
        0.8     0.8     0
        0       0.8     0.8
        0.8     0       0.8];

%% B. Plot states
figure('Name', 'States');
for it = 1:length(E_r)
    
    fn = fieldnames(E_r(it).s);
    for it2 = 1:length(fn)
        subplot(ceil(sqrt(length(fn))), ceil(sqrt(length(fn))),it2)
        plot(E_r(it).t, E_r(it).s.(fn{it2}), 'Color', color(it,:));
        hold on
        ylabel(fn{it2})
    end
end

%% C. Plot fluxes
figure('Name', 'Fluxes');
for it = 1:length(E_r)
    fn = fieldnames(E_r(it).v);
    for it2 = 1:length(fn)
        subplot(ceil(sqrt(length(fn))), ceil(sqrt(length(fn))),it2)
        plot(E_r(it).t, E_r(it).v.(fn{it2}), 'Color', color(it,:));
        hold on
        ylabel(fn{it2})
    end
end
