# Supplementary material for: Model-Based Quantification of the Systemic Interplay between Glucose and Fatty Acids in the Postprandial State
Source: PLoS One. 2015 Sep 10;10(9):e0135665. doi: 10.1371/journal.pone.0135665 (PMC4565650; doi:10.1371/journal.pone.0135665)
Supplement: S3 File — Zip file containing all Matlab m-files to generate figures. The zip-file includes a README file, containing an overview of the simulation files and basic instructions. (ZIP) [file pone.0135665.s004.zip › GlcNEFA/analysis/plt_CLAMP2.m]

function [] = plt_CLAMP2(E_t, E_r, fig_handle, color, style)
%  FUNCTION analysis/plt_CLAMP2
%
%  Description:
%   Custom plotting function to plot the results of the simulation on the 
%   CLAMP2 dataset (Based on Ferranninni et al (1982))
%
%  Inputs:
%   [1] E_t         - Target for D_CLAMP1 (for data)
%   [2] E_r         - Result for D_CLAMP1 (for simulation)
%   [3] fig_hanlde  - Handle of figure in which you wish results to be plotted
%   [4] color       - Color for simulation (data is always in dark red)
%   [5] style       - either Fig3_GN or Full
%                   -> Fig3_GN plots as in manuscript Figure 3
%                   -> Full provides a full plot of all states and fluxes
%                      (via plot_full)
%
%  Outputs:
%   [-] 
%
%  Contact: Eindhoven University of Technology, F.L.P. Sips (f.l.p.sips@tue.nl)

%% Initialize
figure(fig_handle);


switch style
%% FIGURE 3 PLOT       
    case {'Fig3_GN'}
        
        % Figure dimensions
        spx = 1;
        spy = 2;
        sp_EGP = 1;
        sp_GU  = 2;
        
        % Determine individual markers
        if color(3) > color(1) % BLUE:   DM
            % Marker size, symbol
            ms = 8;
            symb = '^';
        else                   % GREEN:  GN
            % Marker size, symbol
            ms = 12;
            symb = 'o';
        end
        
        % Change figure size
        pos = get(fig_handle, 'Position');
        pos(3) = 900;
        pos(4) = 500;
        set(fig_handle, 'OuterPosition', pos);
        
        % Initialize vectors used for plotting connceting EGP lines
        exps = [];
        EGPs = [];
        
        for it=1:length(E_r)
            %% 1. Data and simulation, EGP
            subplot(spx,spy,sp_EGP)
            
            % Find current simulation results
            EGP  = mean(interp1(E_r(it).t, E_r(it).v.EGP,  E_t(it).out(1).tim));
            
            if isfield(E_t(it).out(1), 'EGP')
                % Plot individual markers, simulation
                plot(it, EGP, [':',symb], 'MarkerEdgeColor', color, 'MarkerFaceColor', color, 'MarkerSize', ms)
                hold on
                
                % Plot data
                ha = errorbar(it, E_t(it).out(1).EGP.val, E_t(it).out(1).EGP.SE, 'Color', [0.7 0 0]);
                errorbarT(ha, 0.75, 2);
                
                % Save egp data for plotting of the connecting line
                EGPs = [EGPs EGP];
                exps = [exps it];
            end
            
            % Set axes and label
            axis([4 7 0 2])
            set(gca,'XTick',[5 6])
            set(gca,'XTickLabel',['C-';'C+'])
            ylabel('EGP  (mg/kg/min)')
            
            
            %% 2. Data and simulation, GU
            subplot(spx,spy,sp_GU)
            
            % Find current simulation results
            GU  = mean(interp1(E_r(it).t, E_r(it).v.GU,  E_t(it).out(1).tim));
            
            % Plot individual markers, simulation
            plot(it, GU, [':',symb], 'MarkerEdgeColor', color, 'MarkerFaceColor', color, 'MarkerSize', ms)
            hold on
            
            % Plot data
            ha = errorbar(it, E_t(it).out(1).GU.val, E_t(it).out(1).GU.SE,  'Color', [0.7 0 0]);
            errorbarT(ha, 0.75, 2);
            
            % Set axes and label
            axis([0 7 0 12])
            set(gca,'XTick',[1 2 3 4 5 6])
            set(gca,'XTickLabel',['A-';'A+';'B-';'B+';'C-';'C+'])
            ylabel('GU   (mg/kg/min)')
            
        end
        
        set(findall(fig_handle,'-property','FontSize'),'FontSize',20)
        set(findall(fig_handle,'-property','Font'),'Font','Arial')
        
        % Plot EGP connecting lines
        subplot(spx,spy,sp_EGP)
        plot(exps, EGPs, ':', 'Color', color)
        hold on
        

%% FULL PLOT          
    case 'Full'
        plot_full(E_r)
end
