# Supplementary material for: Model-Based Quantification of the Systemic Interplay between Glucose and Fatty Acids in the Postprandial State
Source: PLoS One. 2015 Sep 10;10(9):e0135665. doi: 10.1371/journal.pone.0135665 (PMC4565650; doi:10.1371/journal.pone.0135665)
Supplement: S3 File — Zip file containing all Matlab m-files to generate figures. The zip-file includes a README file, containing an overview of the simulation files and basic instructions. (ZIP) [file pone.0135665.s004.zip › GlcNEFA/analysis/plt_COLORBAR.m]

function [] = plt_COLORBAR(maxE_true)
%  FUNCTION analysis/plt_COLORBAR
%
%  Description:
%   Function to plot a colorbar corresponding to coloring of Figures 3-7
%
%  Inputs:
%   [1] maxE         - Maximal value of the EGP cost
%
%  Outputs:
%   [-] 
%
%  Contact: Eindhoven University of Technology, F.L.P. Sips (f.l.p.sips@tue.nl)

%% Large
f_cb = figure();

% Initialize values to plot
mat = [0:ceil(maxE_true)/500:ceil(maxE_true)];
mat = [mat' mat'];

% Create RGB pair for each value, based on maxE_true
cmm = [];
for k = 1:length(mat(:,1))
    cmm = [cmm; get_color(mat(k,1), maxE_true)];
end

% PLOT AND LABEL
h = pcolor([1 2], mat, mat);
colormap(cmm)
set(h, 'EdgeColor', 'none');
set(gca, 'YTick', [0:5:30])
set(gca, 'XTick', [0])
title('V_{EGP}', 'FontSize', 26)

pos = get(f_cb, 'Position');
pos(3) = 30;
pos(4) = 400;
set(f_cb, 'Position', pos);
set(gca, 'FontSize',20)
