# Supplementary material for: Model-Based Quantification of the Systemic Interplay between Glucose and Fatty Acids in the Postprandial State
Source: PLoS One. 2015 Sep 10;10(9):e0135665. doi: 10.1371/journal.pone.0135665 (PMC4565650; doi:10.1371/journal.pone.0135665)
Supplement: S3 File — Zip file containing all Matlab m-files to generate figures. The zip-file includes a README file, containing an overview of the simulation files and basic instructions. (ZIP) [file pone.0135665.s004.zip › GlcNEFA/analysis/plt_CONTRIB.m]

function [] = plt_CONTRIB(R, fig_handle, color1, color2, final)
%  FUNCTION analysis/plt_CONTRIB
%
%  Description:
%   Custom plotting function to plot the analysis of contribution of NEFA 
%   to regulation of EGP / Uid. 
%   
%  Inputs:
%   [1] R           - Results as returned by OF
%   [2] fig_handle  - Handle of figure in which you wish results to be plotted
%   [3] color1      - Color for simulation, used for Figure 7 and EGP plots
%   [4] color2      - Maximal contribution to Uid regulation, used for
%                     colouring of Uid plots
%   [5] final       - Final plot? - If 1, titles will be added and addition
%                     of more parametersets will no longer be possible
%
%  Outputs:
%   [-] 
%
%  Contact: Eindhoven University of Technology, F.L.P. Sips (f.l.p.sips@tue.nl)

%% ------------------------------------------------------------------------
% Initialization

figure(fig_handle);
spy = 2;
spx = 4;

ax_uid = [0 360 0 10]; 
ax_egp = [0 360 0 2];
ax_R   = [0 360 0 1];

%% ------------------------------------------------------------------------
% 1. Fig A: Uid
subplot(spy,spx,1)

cline(R.t, R.v.Uid, ones(size(R.t))*color2);
hold on

axis(ax_uid)            
ylabel('Uid, (mg/kg/min)')


%% ------------------------------------------------------------------------
% 2. Fig B: Uid_G,I
subplot(spy,spx,2)

cline(R.t, R.v.Uid_GI, ones(size(R.t))*color2);
hold on

axis(ax_uid)        
ylabel('Uid_{GI}, (mg/kg/min)')

%% ------------------------------------------------------------------------
% 3. Fig C: Uid_N
sp3 = subplot(spy,spx,3);

cline(R.t, R.v.Uid_N, ones(size(R.t))*color2);
hold on

axis(ax_uid)        
ylabel('Uid_{N}, (mg/kg/min)')

%% ------------------------------------------------------------------------
% 4. Fig D: R_N, Uid
sp4 = subplot(spy,spx,4);

ind = find(R.v.Uid_N == max(R.v.Uid_N));

scatter(R.t(ind), R.v.Uid_N(ind)./R.v.Uid(ind),[], color2, 'filled');
hold on

axis(ax_R)        
ylabel('R_{N, Uid}, (-)')

if final
    colorbar('EastOutside')
    pos_3 = get(sp3, 'Position');
    pos_4 = get(sp4, 'Position');
    pos_4(3:4) = pos_3(3:4);
    set(sp4, 'Position', pos_4);
end

%% ------------------------------------------------------------------------
%  Figure 7 A (additional figure)

figure(fig_handle+2);

ind = find(R.v.Uid_N == max(R.v.Uid_N));

scatter(R.t(ind), R.v.Uid_N(ind)./R.v.Uid(ind),[], color1, 'filled');
hold on

axis(ax_R)        
ylabel('R_{N, Uid}')
xlabel('Time (min)')
set(gca, 'FontSize',16)
box on

pos = get(fig_handle+2, 'Position');
pos(3) = 460;
pos(4) = 380;
set(fig_handle+2, 'Position', pos);

%% ------------------------------------------------------------------------
% 5. Fig E: EGP

figure(fig_handle);
subplot(spy,spx,5)

plot(R.t, R.v.EGP, 'Color', color1);
hold on

axis(ax_egp)            
ylabel('EGP, (mg/kg/min)')


%% ------------------------------------------------------------------------
% 6. Fig F: EGP, GI
subplot(spy,spx,6)

plot(R.t, R.v.EGP_GI, 'Color', color1);
hold on

axis(ax_egp)        
ylabel('EGP_{GI}, (mg/kg/min)')

%% ------------------------------------------------------------------------
% 7. Fig G: EGP, N
sp7 = subplot(spy,spx,7);

plot(R.t, R.v.EGP_N, 'Color', color1);
hold on

axis(ax_egp)        
ylabel('EGP_{N}, (mg/kg/min)')

%% ------------------------------------------------------------------------
% 8. Fig H: R_N, EGP
sp8 = subplot(spy,spx,8);

ind = find(R.v.EGP_N == min(R.v.EGP_N));

plot(R.t(ind), (R.p.EGP_b - R.v.EGP_N(ind))./(R.p.EGP_b-R.v.EGPall(ind)), 'o', 'MarkerFaceColor', color1, 'MarkerEdgeColor', color1);
hold on

axis(ax_R)        
ylabel('R_{N, EGP}, (-)')

if final
    colorbar('EastOutside')
    pos_7 = get(sp7, 'Position');
    pos_8 = get(sp8, 'Position');
    pos_8(3:4) = pos_7(3:4);
    set(sp8, 'Position', pos_8);
end

%% ------------------------------------------------------------------------
%  Figure 7 B (additional figure)

figure(fig_handle+3)

% Minimal value of EGP_N == maximal regulation
ind = find(R.v.EGP_N == min(R.v.EGP_N));

% Plot NEFA regulation (== (EGPb(t) - EGP_N(t))/(EGPb(t) - EGP(t)))
% At time of minimal value of EGP_N
% Note that EGP_all is the unrestrained version of EGP, unbounded (at 0)
plot(R.t(ind), (R.p.EGP_b - R.v.EGP_N(ind))./(R.p.EGP_b-R.v.EGPall(ind)), 'o', 'MarkerFaceColor', color1, 'MarkerEdgeColor', color1);
hold on

axis(ax_R)        
ylabel('R_{N, EGP}')
xlabel('Time (min)')
set(gca, 'FontSize',16)
box on

pos = get(fig_handle+3, 'Position');
pos(3) = 460;
pos(4) = 380;
set(fig_handle+3, 'Position', pos);

set(findall(fig_handle,'-property','FontSize'),'FontSize',16)
set(findall(fig_handle,'-property','Font'),'Font','Arial')
