# Supplementary material for: Model-Based Quantification of the Systemic Interplay between Glucose and Fatty Acids in the Postprandial State
Source: PLoS One. 2015 Sep 10;10(9):e0135665. doi: 10.1371/journal.pone.0135665 (PMC4565650; doi:10.1371/journal.pone.0135665)
Supplement: S3 File — Zip file containing all Matlab m-files to generate figures. The zip-file includes a README file, containing an overview of the simulation files and basic instructions. (ZIP) [file pone.0135665.s004.zip › GlcNEFA/analysis/plt_GENERAL.m]

function [] = plt_GENERAL(E_t, E_r, fig_handle, color, style)

% style == 'short' -> only glucose, insulin, NEFA
% style == 'long'  -> all quantities

figure(fig_handle);


switch style
    case {'short'}
        spx = 3;
        spy = length(E_r);
        
        pos = get(fig_handle, 'Position');
        pos(2) = pos(2)-(1000-pos(4));
        pos(3) = 400;
        pos(4) = 1000;
        set(fig_handle, 'OuterPosition', pos);
        
        for it=1:length(E_r)
    
            % 1. Data and simulation, glucose
            subplot(spx,spy,(it-1)*3+1)
            plot(E_r(it).t, E_r(it).v.G, 'Color', color)
            hold on
            
            for it_out = 1:length(E_t(it).out)
                fn = fieldnames(E_t(it).out);
                if sum(ismember(fn, 'GLU')) && ~isempty(E_t(it).out(it_out).GLU)
                    ha = errorbar(E_t(it).out(it_out).tim, E_t(it).out(it_out).GLU.val, E_t(it).out(it_out).GLU.SE, 'Color', [0.7 0 0]);
                    xlabel(['Time /', E_t(it).t.uni])
                    ylabel([E_t(it).out(it_out).GLU.label, ' /', E_t(it).out(it_out).GLU.unit])
                    axis([-5 380 0 110])
                end
            end
            
            % 2. Data and simulation, insulin
            subplot(spx,spy,(it-1)*3+2)
            plot(E_r(it).t, E_r(it).v.I, 'Color', color)
            hold on
            
            for it_out = 1:length(E_t(it).out)
                fn = fieldnames(E_t(it).out);
                if sum(ismember(fn, 'INS')) && ~isempty(E_t(it).out(it_out).INS)
                    ha = errorbar(E_t(it).out(it_out).tim, E_t(it).out(it_out).INS.val, E_t(it).out(it_out).INS.SE,  'Color', [0.7 0 0]);
                    xlabel(['Time /', E_t(it).t.uni])
                    ylabel([E_t(it).out(it_out).INS.label, ' /', E_t(it).out(it_out).INS.unit])
                    axis([-5 380 0 550])
                end
            end

             % 3. Data and simulation, NEFA
            subplot(spx,spy,(it-1)*3+3)
            plot(E_r(it).t, E_r(it).s.NEFA, 'Color', color)
            hold on
            
            for it_out = 1:length(E_t(it).out)
                fn = fieldnames(E_t(it).out);
                if sum(ismember(fn, 'NEF')) && ~isempty(E_t(it).out(it_out).NEF)
                    ha = errorbar(E_t(it).out(it_out).tim, E_t(it).out(it_out).NEF.val, E_t(it).out(it_out).NEF.SE, '.',  'Color', [0.7 0 0], 'Linewidth', 2);
                    errorbarT(ha, 50, 2);
                    xlabel(['Time /', E_t(it).t.uni])
                    ylabel([E_t(it).out(it_out).NEF.label, ' /', E_t(it).out(it_out).NEF.unit])
                    axis([-5 380 0 800])
                end
            end
            set(gca, 'FontSize',16)
        end
        
        
        
    case 'Full'
        plot_full(E_r)
end

pos = get(fig_handle, 'Position');
pos(1) = 1; pos(2) = 1;
set(fig_handle, 'Position', pos);
