# Supplementary material for: Model-Based Quantification of the Systemic Interplay between Glucose and Fatty Acids in the Postprandial State
Source: PLoS One. 2015 Sep 10;10(9):e0135665. doi: 10.1371/journal.pone.0135665 (PMC4565650; doi:10.1371/journal.pone.0135665)
Supplement: S3 File — Zip file containing all Matlab m-files to generate figures. The zip-file includes a README file, containing an overview of the simulation files and basic instructions. (ZIP) [file pone.0135665.s004.zip › GlcNEFA/analysis/plt_ID.m]

function [] = plt_ID(E_t, E_r, fig_handle, color, style)
%  FUNCTION analysis/plt_ID
%
%  Description:
%   Custom plotting function to plot the results of the simulation on the 
%   ID dataset (Based on Campbell et al, 1982)
%
%  Inputs:
%   [1] E_t         - Target for D_ID (for data)
%   [2] E_r         - Result for D_ID (for simulation)
%   [3] fig_hanlde  - Handle of figure in which you wish results to be plotted
%   [4] color       - Color for simulation (data is always in dark red)
%   [5] style       - either short or Full
%                   -> short plots as in manuscript Figure 5
%                   -> Full provides a full plot of all states and fluxes
%                      (via plot_full)
%
%  Outputs:
%   [-] 
%
%  Contact: Eindhoven University of Technology, F.L.P. Sips (f.l.p.sips@tue.nl)

figure(fig_handle);

switch style
    case {'short'}
        spx = 2;
        spy = 2;
        
        pos = get(fig_handle, 'Position');
        pos(3) = 800;
        pos(4) = 700;
        set(fig_handle, 'Position', pos);
        
        for it=1:length(E_r)
    
            % 1. Data and simulation, glucose
            subplot(spx,spy,1)
            plot(E_r(it).t, E_r(it).v.G, 'Color', color)
            hold on
            
            for it_out = 1:length(E_t(it).out)
                fn = fieldnames(E_t(it).out);
                if sum(ismember(fn, 'GLU')) && ~isempty(E_t(it).out(it_out).GLU)
                    ha = errorbar(E_t(it).out(it_out).tim, E_t(it).out(it_out).GLU.val, E_t(it).out(it_out).GLU.SE, 'Color', [0.7 0 0]);
                end
            end
            set(gca, 'FontSize',16)
            axis([-5 380 0 110])
            ylabel('Glucose (mg/dL)')
            
            % 2. Data and simulation, insulin
            subplot(spx,spy,3)
            plot(E_r(it).t, E_r(it).v.I, 'Color', color)
            hold on
            
            for it_out = 1:length(E_t(it).out)
                fn = fieldnames(E_t(it).out);
                if sum(ismember(fn, 'INS')) && ~isempty(E_t(it).out(it_out).INS)
                    ha = errorbar(E_t(it).out(it_out).tim, E_t(it).out(it_out).INS.val, E_t(it).out(it_out).INS.SE,  'Color', [0.7 0 0]);
                end
            end
            set(gca, 'FontSize',16)
            axis([-5 380 0 550])
            ylabel('Insulin (pmol/L)')
            xlabel('Time (min)')

             % 3. Data and simulation, NEFA
            subplot(spx,spy,2)
            plot(E_r(it).t, E_r(it).s.NEFA, 'Color', color)
            hold on
            
            for it_out = 1:length(E_t(it).out)
                fn = fieldnames(E_t(it).out);
                if sum(ismember(fn, 'NEF')) && ~isempty(E_t(it).out(it_out).NEF)
                    ha = errorbar(E_t(it).out(it_out).tim, E_t(it).out(it_out).NEF.val, E_t(it).out(it_out).NEF.SE, '.',  'Color', [0.7 0 0], 'Linewidth', 2);
                    errorbarT(ha, 50, 2);
                    xlabel('Time (min)')
                    ylabel('NEFA (\mumol/L)')
                    axis([-5 380 0 800])
                end
            end
            set(gca, 'FontSize',16)
        end
        
        
        
    case 'Full'
        plot_full(E_r)
end
