# Supplementary material for: Model-Based Quantification of the Systemic Interplay between Glucose and Fatty Acids in the Postprandial State
Source: PLoS One. 2015 Sep 10;10(9):e0135665. doi: 10.1371/journal.pone.0135665 (PMC4565650; doi:10.1371/journal.pone.0135665)
Supplement: S3 File — Zip file containing all Matlab m-files to generate figures. The zip-file includes a README file, containing an overview of the simulation files and basic instructions. (ZIP) [file pone.0135665.s004.zip › GlcNEFA/analysis/plt_MEAL.m]

function [] = plt_MEAL(E_t, E_r, fig_handle, color, style)
%  FUNCTION analysis/plt_MEAL
%
%  Description:
%   Custom plotting function to plot the results of the simulation on the 
%   MEAL dataset (Based on Robertson et al, 2002)
%
%  Inputs:
%   [1] E_t         - Target for D_MEAL (for data)
%   [2] E_r         - Result for D_MEAL (for simulation)
%   [3] fig_hanlde  - Handle of figure in which you wish results to be plotted
%   [4] color       - Color for simulation (data is always in dark red)
%   [5] style       - either Fig4 or Full
%                   -> Fig4 plots as in manuscript Figure 4
%                   -> Full provides a full plot of all states and fluxes
%                      (via plot_full)
%
%  Outputs:
%   [-] 
%
%  Contact: Eindhoven University of Technology, F.L.P. Sips (f.l.p.sips@tue.nl)

figure(fig_handle);

switch style
    case 'Fig4'
        spx = 3;
        spy = 2;
        
        sp_GLU_G = 1;
        sp_INS_G = 3;
        sp_NEF_G = 5;
        sp_GLU_F = 2;
        sp_INS_F = 4;
        sp_NEF_F = 6;
        
        ax_GLU = [0 360 0 160];
        ax_INS = [0 360 0 550];
        ax_NEF = [0 360 0 1000];
        
end

switch style
    case 'Fig4'
        %--------------------------------------------------------------------------
        % 1. GLUCOSE PLOT for OGTT
        subplot(spx,spy,sp_GLU_G)
        
        % Simulation + Data
        plot(E_r(1).t, E_r(1).v.G, 'Color', color, 'Linewidth', 1);
        hold on
        errorbar(E_t(1).out(1).tim, E_t(1).out(1).GLU.val, E_t(1).out(1).GLU.SE, '.', 'Color', [0.7 0 0], 'Linewidth', 2)
        
        % Axes and legends
        axis(ax_GLU)
        ylabel('Glucose (mg/dL)')
        %xlabel('Time (min)')
        set(gca, 'FontSize',12)
        
        
        %--------------------------------------------------------------------------
        % 2. INSULIN PLOT for OGTT
        subplot(spx,spy,sp_INS_G)
        
        % Simulation + Data
        plot(E_r(1).t, E_r(1).v.I, 'Color', color, 'Linewidth', 1);
        hold on
        errorbar(E_t(1).out(3).tim, E_t(1).out(3).INS.val, E_t(1).out(3).INS.SE, '.', 'Color', [0.7 0 0], 'Linewidth', 2)
        
        % Axes and legends
        axis(ax_INS)
        ylabel('Insulin (pmol/L)')
        %xlabel('Time (min)')
        set(gca, 'FontSize',12)
        
        
        
        %--------------------------------------------------------------------------
        % 3. NEFA PLOT for OGTT
        subplot(spx,spy,sp_NEF_G)
        
        % Simulation + Data
        plot(E_r(1).t, E_r(1).s.NEFA, 'Color', color, 'Linewidth', 1);
        hold on
        errorbar(E_t(1).out(2).tim, E_t(1).out(2).NEF.val, E_t(1).out(2).NEF.SE, '.', 'Color', [0.7 0 0],'Linewidth', 2)
        
        % Axes and legends
        axis(ax_NEF)
        ylabel('NEFA (\mumol/L)')
        xlabel('Time (min)')
        set(gca, 'FontSize',12)
        
        
        %--------------------------------------------------------------------------
        % 4. GLUCOSE PLOT for OFTT
        subplot(spx,spy,sp_GLU_F)
        
        % Simulation + Data
        plot(E_r(2).t, E_r(2).v.G, 'Color', color, 'Linewidth', 1);
        hold on
        errorbar(E_t(2).out(1).tim, E_t(2).out(1).GLU.val, E_t(2).out(1).GLU.SE, '.','Color', [0.7 0 0], 'Linewidth', 2)
        
        % Axes and legends
        axis(ax_GLU)
        ylabel('Glucose (mg/dL)')
        %xlabel('Time (min)')
        set(gca, 'FontSize',12)
        
        
        %--------------------------------------------------------------------------
        % 5. INSULIN PLOT for OFTT
        subplot(spx,spy,sp_INS_F)
        
        % Simulation + Data
        plot(E_r(2).t, E_r(2).v.I, 'Color', color, 'Linewidth', 1);
        hold on
        errorbar(E_t(2).out(3).tim, E_t(2).out(3).INS.val, E_t(2).out(3).INS.SE, '.','Color', [0.7 0 0], 'Linewidth', 2)
        
        % Axes and legends
        axis(ax_INS)
        ylabel('Insulin (pmol/L)')
        %xlabel('Time (min)')
        set(gca, 'FontSize',12)
        
        
        
        %--------------------------------------------------------------------------
        % 6. NEFA PLOT for OFTT
        subplot(spx,spy,sp_NEF_F)
        
        % Simulation + Data
        plot(E_r(2).t, E_r(2).s.NEFA, 'Color', color, 'Linewidth', 1);
        hold on
        errorbar(E_t(2).out(2).tim, E_t(2).out(2).NEF.val, E_t(2).out(2).NEF.SE, '.', 'Color', [0.7 0 0],'Linewidth', 2)
        
        % Axes and legends
        axis(ax_NEF)
        ylabel('NEFA (\mumol/L)')
        xlabel('Time (min)')
        set(gca, 'FontSize',12)
        
    case 'Full'
        plot_full(E_r);
        
        
end

pos = get(fig_handle, 'Position');
pos(1) = 1; pos(2) = 1;
pos(4) = 700;
set(fig_handle, 'Position', pos);
set(findall(fig_handle,'-property','Font'),'Font','Arial')
