# Supplementary material for: Model-Based Quantification of the Systemic Interplay between Glucose and Fatty Acids in the Postprandial State
Source: PLoS One. 2015 Sep 10;10(9):e0135665. doi: 10.1371/journal.pone.0135665 (PMC4565650; doi:10.1371/journal.pone.0135665)
Supplement: S3 File — Zip file containing all Matlab m-files to generate figures. The zip-file includes a README file, containing an overview of the simulation files and basic instructions. (ZIP) [file pone.0135665.s004.zip › GlcNEFA/analysis/plt_PERTURB.m]

function [RET1 RET2 RET3 RET4 RET5 RET6] = plt_PERTURB(T, R, fig_handle, color, style, last, ALL)
%  FUNCTION analysis/plt_PERTURB
%
%  Description:
%   Custom plotting function to plot the results of the perturbation
%   experiments
%
%  Inputs:
%   [1] T           - Target for D_MEAL(OGTT) (for data)
%   [2] R           - Result for D_MEAL (OGTT) (for simulation)
%   [3] fig_hanlde  - Handle of figure in which you wish results to be plotted
%   [4] color       - Color for simulation (data is always in dark red)
%   [5] style       - either Fig6, Full or OPT
%                   -> Fig6 plots as in manuscript Figure 3
%
%  Outputs:
%   [RET1-RET6]     -> Normalized AUC, for plotting of the shaded area
%   following the plotting of all parameter sets
%
%  Contact: Eindhoven University of Technology, F.L.P. Sips (f.l.p.sips@tue.nl)


figure(fig_handle);

%% Define the values of c_bas and c_lip to be used
steps = 10;

c_bas_min = 1;
c_bas_max = 3;
c_lip_min = 1;
c_lip_max = 3;

if strcmp(style, 'full') || strcmp(style, 'Fig6')
    c_bas = [c_bas_min : (c_bas_max-c_bas_min)/(steps-1) : c_bas_max];
    c_lip = [c_lip_min : (c_lip_max-c_lip_min)/(steps-1) : c_lip_max];
else
    c_bas = [1 2];
    c_lip = [1 2];
end


%% Simulate for c_bas and c_lip
if ~last
    %--------------------------------------------------------------------------
    % 0.A Simulate with increased basal NEFA
    for it_c = 1:length(c_bas)
        R.T_pertA(it_c)             = T;
        
        p_pbas                      = R.p;
        p_pbas.NEFA0Pbas            = T.bas.NEF*c_bas(it_c);
        R.R_pertA(it_c)             = OF_MEAL_1_perturb0(p_pbas, R.T_pertA(it_c), 'all');
        
        AUC.A.G(it_c)               = trapz(R.R_pertA(it_c).t, R.R_pertA(it_c).v.G);
        AUC.A.I(it_c)               = trapz(R.R_pertA(it_c).t, R.R_pertA(it_c).v.I);
        AUC.A.N(it_c)               = trapz(R.R_pertA(it_c).t, R.R_pertA(it_c).s.NEFA);
    end
    
    %--------------------------------------------------------------------------
    % 0.B Optimize pB for fall in NEFA
    drop = calc_drop(R.t, R.s.NEFA);
    
    for it_c = 1:length(c_lip)
        R.T_pertB(it_c)             = T ;
        handle                      = @(p)(OF_MEAL_1(p, R.T_pertB(it_c), 'all'));
        
        [x, resnorm]                = lsqnonlin(@OF_perturb, R.p.pB, [], [], [], R.p, c_lip(it_c), drop, handle);
        
        p                           = R.p;
        p.pB                        = x;
        R.R_pertB(it_c)             = (OF_MEAL_1(p, R.T_pertB(it_c), 'all'));
        
        AUC.B.G(it_c)               = trapz(R.R_pertB(it_c).t, R.R_pertB(it_c).v.G);
        AUC.B.I(it_c)               = trapz(R.R_pertB(it_c).t, R.R_pertB(it_c).v.I);
        AUC.B.N(it_c)               = trapz(R.R_pertB(it_c).t, R.R_pertB(it_c).s.NEFA);
    end
end

%% Plot individual datapoints    
if strcmp(style, 'Fig6')
    spy = 4;
    spx = 2;
    
    color = [0.8 0.2 0.2];
    color_light = [0.4 0.1 0.1];
    
    figure(fig_handle)
    
    if ~last
        
        for it_c = 1:length(c_bas)
            subplot(spy,spx,3)
            scatter(c_bas, AUC.A.G/AUC.A.G(1), 'o', 'MarkerFaceColor', color, 'MarkerEdgeColor', color)
            hold on
            
            ylabel('glucose: AUC_{Pbas} / AUC')
            set(gca, 'FontSize',12)
            
            subplot(spy,spx,5)
            scatter(c_bas, AUC.A.I/AUC.A.I(1), 'o', 'MarkerFaceColor', color, 'MarkerEdgeColor', color)
            hold on
            
            xlabel('NEFA_{0, Pbas} / NEFA_{0} (-)')
            ylabel('Insulin: AUC_{Pbas} / AUC')
            set(gca, 'FontSize',12)
            
            subplot(spy,spx,1)
            scatter(c_bas, AUC.A.N/AUC.A.N(1), 'o', 'MarkerFaceColor', color, 'MarkerEdgeColor', color)
            hold on
            
            title('P_{bas}')
            ylabel('NEFA: AUC_{Pbas} / AUC')
            set(gca, 'FontSize',12)
            
            subplot(spy,spx,7)
            plot(R.R_pertA(it_c).t, R.R_pertA(it_c).s.NEFA)
            hold on
            xlabel('Time (min)')
            ylabel('NEFA (\mumol/L)')
            set(gca, 'FontSize',12)
        end
        
        for it_c = 1:length(c_lip)
            subplot(spy,spx,4)
            scatter(c_lip, AUC.B.G/AUC.B.G(1), 'o', 'MarkerFaceColor', color, 'MarkerEdgeColor', color)
            hold on
           
            ylabel('glucose: AUC_{Plip} / AUC')
            set(gca, 'FontSize',12)
            
            subplot(spy,spx,6)
            scatter(c_lip, AUC.B.I/AUC.B.I(1), 'o', 'MarkerFaceColor', color, 'MarkerEdgeColor', color)
            hold on
            
            xlabel('\delta NEFA / \delta NEFA_{Plip} (-)')
            ylabel('Insulin: AUC_{Plip} / AUC')
            set(gca, 'FontSize',12)
            
            subplot(spy,spx,2)
            scatter(c_lip, AUC.B.N/AUC.B.N(1), 'o', 'MarkerFaceColor', color, 'MarkerEdgeColor', color)
            hold on
            
            title('P_{lip}')
            ylabel('NEFA: AUC_{Plip} / AUC')
            set(gca, 'FontSize',12)
            
            subplot(spy,spx,8)
            plot(R.R_pertB(it_c).t, R.R_pertB(it_c).s.NEFA)
            hold on
            xlabel('Time (min)')
            ylabel('NEFA (\mumol/L)')
            set(gca, 'FontSize',12)
        end
        
        % Return statements
        RET1 = AUC.A.G/AUC.A.G(1);
        RET2 = AUC.A.I/AUC.A.I(1);
        RET3 = AUC.A.N/AUC.A.N(1);
        RET4 = AUC.B.G/AUC.B.G(1);
        RET5 = AUC.B.I/AUC.B.I(1);
        RET6 = AUC.B.N/AUC.B.N(1);
        
        
    %% Finish figure: shaded area
    elseif last
        
        for it_c = 1:length(c_bas)
            subplot(spy,spx,3)
            h = fill([c_bas c_bas(end:-1:1)], [max(ALL.AG) fliplr(min(ALL.AG))], color_light, 'EdgeColor', color_light);
            uistack(h,'bottom')
            
            subplot(spy,spx,5)
            h = fill([c_bas c_bas(end:-1:1)], [max(ALL.AI) fliplr(min(ALL.AI))], color_light, 'EdgeColor', color_light);
            uistack(h,'bottom')
            
            subplot(spy,spx,1)
            h = fill([c_bas c_bas(end:-1:1)], [max(ALL.AN) fliplr(min(ALL.AN))], color_light, 'EdgeColor', color_light);
            uistack(h,'bottom')
        end
        
        for it_c = 1:length(c_lip)
            subplot(spy,spx,4)
            h = fill([c_lip c_lip(end:-1:1)], [max(ALL.BG) fliplr(min(ALL.BG))], color_light, 'EdgeColor', color_light);
            uistack(h,'bottom')
            
            subplot(spy,spx,6)
            h = fill([c_lip c_lip(end:-1:1)], [max(ALL.BI) fliplr(min(ALL.BI))], color_light, 'EdgeColor', color_light);
            uistack(h,'bottom')
            
            subplot(spy,spx,2)
            h = fill([c_lip c_lip(end:-1:1)], [max(ALL.BN) fliplr(min(ALL.BN))], color_light, 'EdgeColor', color_light);
            uistack(h,'bottom')
        end
        
        for it = 1:6
            subplot(spy, spx, it)
            if it == 1 || it == 3 || it == 5
                h = plot(c_bas, ones(size(c_bas))'*[0.5 1.0 1.5], ':', 'Color', [0 0 0]);
                uistack(h,'bottom')
                hold on
                h = plot(c_bas, ones(size(c_bas))'*[0.25 0.75 1.25 1.75], ':', 'Color', [0.5 0.5 0.5]);
                uistack(h,'bottom')
            else
                h = plot(c_lip, ones(size(c_lip))'*[0.5 1.0 1.5], ':', 'Color', [0 0 0]);
                uistack(h,'bottom')
                hold on
                h = plot(c_lip, ones(size(c_lip))'*[0.25 0.75 1.25 1.75], ':', 'Color', [0.5 0.5 0.5]);
                uistack(h,'bottom')
            end
        end
        RET1 = [];
        RET2 = [];
        RET3 = [];
        RET4 = [];
        RET5 = [];
        RET6 = [];
    end
    
end

pos = get(fig_handle, 'Position');
pos(1) = 1; pos(2) = 1;
pos(3) = 600;
pos(4) = 1000;
set(fig_handle, 'Position', pos);
