# Supplementary material for: Model-Based Quantification of the Systemic Interplay between Glucose and Fatty Acids in the Postprandial State
Source: PLoS One. 2015 Sep 10;10(9):e0135665. doi: 10.1371/journal.pone.0135665 (PMC4565650; doi:10.1371/journal.pone.0135665)
Supplement: S3 File — Zip file containing all Matlab m-files to generate figures. The zip-file includes a README file, containing an overview of the simulation files and basic instructions. (ZIP) [file pone.0135665.s004.zip › GlcNEFA/analysis/select_results.m]

function [summary] = select_results(filenames, thres, include, limit_kra3)
%  FUNCTION analysis/select results
%
%  Description:
%   Function to select parameter sets Sext and Ssel.
%
%  Inputs:
%   [1] filenames   - structure of filenames from which parameters should
%                   be loaded.
%   [2] thres       - relative chi-squared threshold for inclusion 
%   [3] include     - vector with length of parametervector. 
%                   -> 0: Do not include the p-sets with extreme values of
%                   this parameter in Ssel and Sext
%                   -> 1: Include
%                   -> 2: Include, and sort final parameter sets to this
%                   parameter
%   [4] limit_kra3  - the imposed cut-off for k_ra3 
%
%  Outputs:
%   [1] summary     structure containing all information on selection
%
%  Contact: Eindhoven University of Technology, F.L.P. Sips (f.l.p.sips@tue.nl)


%% 1. Select best overall parameterset
x_temp = [];
E_temp = Inf;
fn_temp = '';

for it_1 = 1:size(filenames,2)
    for it_2 = 1:size(filenames{it_1},2)
        try
            temp = load(filenames{it_1}{it_2}.result);
            if temp.results.res.resnorm < E_temp
                x_temp = temp.results.res.x;
                E_temp = temp.results.res.resnorm;
                fn_temp = filenames{it_1}{it_2}.result;
            end
        catch err
        end
    end
end

summary.x_OPT = x_temp;
summary.E_OPT = E_temp;
summary.filename_OPT = fn_temp;

%% 2. Select collection of parametersets (V < V_opt * thres)

THRES = summary.E_OPT * thres;
ALL_PAR = [];

for it_1 = 1:size(filenames,2)
    for it_2 = 1:size(filenames{it_1},2)
        try
            f = fopen(filenames{it_1}{it_2}.parameters);
            ALL_PAR = [ALL_PAR; fscanf(f, '%f', [length(summary.x_OPT)+1, Inf])'];
            fclose(f);
            
            disp(['Parametersets imported from: ',filenames{it_1}{it_2}.parameters])
        catch err
        end
    end
end

SEL_PAR = ALL_PAR(find(ALL_PAR(:,end)<=THRES), 1:end-1);
SEL_E   = ALL_PAR(find(ALL_PAR(:,end)<=THRES), end);

%% 3. Select collection of parametersets (V < V_opt * thres AND kra3 > limit_kra3)

if limit_kra3 > 0
    ind = find(SEL_PAR(:,12) >= limit_kra3);
    SEL_PAR = SEL_PAR(ind,:);
    SEL_E   = SEL_E(ind);
end

summary.SEL_PAR = SEL_PAR;
summary.SEL_E   = SEL_E;

%% 4. Select the extreme values (Sext)

COL_PAR = [];
inds = [];
summary.THRES = THRES;
summary.min   = zeros(size(summary.x_OPT));
summary.max   = zeros(size(summary.x_OPT));
    
for it_3 = 1:length(summary.x_OPT)
    if include(it_3)
        ind_min = find(SEL_PAR(:,it_3) == min(SEL_PAR(:,it_3)),1);
        ind_max = find(SEL_PAR(:,it_3) == max(SEL_PAR(:,it_3)),1);
        summary.min(it_3) = min(SEL_PAR(:,it_3));
        summary.max(it_3) = max(SEL_PAR(:,it_3));
        inds = [inds; ind_min; ind_max];
    end
end

inds = unique(inds);
COL_PAR = [SEL_PAR(inds,:) SEL_E(inds,:)];
COL_PAR = unique(COL_PAR, 'rows');

%% 5. Sort the parameters according to parameter denoted by 2 in include

COL_PAR = sortrows(COL_PAR,-find(include==2));
COL_E = COL_PAR(:,end);
COL_PAR = COL_PAR(:,1:end-1);

summary.COL_PAR =COL_PAR;
summary.COL_E   =COL_E;


end
