# Supplementary material for: Model-Based Quantification of the Systemic Interplay between Glucose and Fatty Acids in the Postprandial State
Source: PLoS One. 2015 Sep 10;10(9):e0135665. doi: 10.1371/journal.pone.0135665 (PMC4565650; doi:10.1371/journal.pone.0135665)
Supplement: S3 File — Zip file containing all Matlab m-files to generate figures. The zip-file includes a README file, containing an overview of the simulation files and basic instructions. (ZIP) [file pone.0135665.s004.zip › GlcNEFA/analysis/visualize.m]

function [] = visualize(T, R_vec, clr_det, include, finish)
%  FUNCTION analysis/visualize
%
%  Description:
%   Plot all figures
%
%  Inputs:
%   [1] T           - Targets
%   [2] R_vec       - Result
%   [3] clr_det     - Variables used to determine color
%   [4] include     - Determine which figures to plot
%   [5] finish      - Run final script, closing figure
%
%  Outputs:
%   [-] 
%
%  Contact: Eindhoven University of Technology, F.L.P. Sips (f.l.p.sips@tue.nl)

if nargin<4
    include = ones(size(T));
end

for it_R = 1:size(R_vec,2)
    R = R_vec(it_R);
    
    % Color settings
    % - either a RGB = 3 long color has been provided
    if length(clr_det) > 2
        col = clr_det;
        col2 = clr_det;
        
    % Or the parameters from which we will automatically determine the
    % colors have been provided
    else
        chars           = get_chars(R);
        E_EGP           = chars(1);
        Rn_Uid          = chars(2);
        max_E_EGP       = clr_det(1);
        max_Rn_Uid      = clr_det(2);
        
        % Color 1: based on the SSE for EGP
        col             = get_color(E_EGP, max_E_EGP);
        % Color 2: based on max(R_N,Uid)
        col2            = Rn_Uid;
    end
    
    for it_tar = 1:size(T,2)
        if include(it_tar)
            last = finish && (it_R == size(R_vec,2));
            
            % Visualization for MEAL dataset
            if strcmp(T(it_tar).label, 'MEAL') || strcmp(T(it_tar).label, 'MEAL_inter')
                plt_MEAL(       T(it_tar).exp,      R.T(it_tar).E,      it_tar*10,      col,  'Fig4')
                if strcmp(T(it_tar).label, 'MEAL') && sum(include)>1
                    [AG(it_R,:) AI(it_R,:) AN(it_R,:) BG(it_R,:) BI(it_R,:) BN(it_R,:)] = ...
                        plt_PERTURB(    T(it_tar).exp(1),   R.T(it_tar).E(1),   it_tar*10+1,    col,  'Fig6', 0);
                    handle_PERT = it_tar*10+1;
                    
                    plt_CONTRIB(                        R.T(it_tar).E(1),   it_tar*10+2,    col,  col2,  last)
                    colorbar('EastOutside')
                end
                
            % Visualization for CLAMP1 dataset    
            elseif strcmp(T(it_tar).label, 'CLAMP1')
                plt_CLAMP1(     T(it_tar).exp,      R.T(it_tar).E,      it_tar*10,      col,  'Fig3_GN')
            
            % Visualization for CLAMP2 dataset
            elseif strcmp(T(it_tar).label, 'CLAMP2')
                plt_CLAMP2(     T(it_tar).exp,      R.T(it_tar).E,      it_tar*10,      col,  'Fig3_GN')
            
            % Other: general visualization function    
            elseif strcmp(T(it_tar).label, 'ID')
                plt_ID(    T(it_tar).exp,      R.T(it_tar).E,      it_tar*10,      col,  'short')
            end
            
            % Add title only if this is the last plot, as it will change
            % the axes and no more datasets can be plot on top after this
            % command. 
            if last
                figure(it_tar*10)
                suptitle(T(it_tar).info)
            end
        end
    end
end

% Plot the areas in Figure 6
if include(1) && sum(include)>1
    ALL.AG = AG;
    ALL.AI = AI;
    ALL.AN = AN;
    
    ALL.BG = BG;
    ALL.BI = BI;
    ALL.BN = BN;
    
    plt_PERTURB([],  [],   handle_PERT,    col,  'Fig6', 1, ALL);
end
