# Supplementary material for: Model-Based Quantification of the Systemic Interplay between Glucose and Fatty Acids in the Postprandial State
Source: PLoS One. 2015 Sep 10;10(9):e0135665. doi: 10.1371/journal.pone.0135665 (PMC4565650; doi:10.1371/journal.pone.0135665)
Supplement: S3 File — Zip file containing all Matlab m-files to generate figures. The zip-file includes a README file, containing an overview of the simulation files and basic instructions. (ZIP) [file pone.0135665.s004.zip › GlcNEFA/cost functions/create_objFuns.m]

function [] = create_objFuns(of_tar, pl_tar)
%  FUNCTION cost functions/create_objFuns
%
%  Description:
%   Function to call the various cost function compilers
%
%  Contact: Eindhoven University of Technology, F.L.P. Sips (f.l.p.sips@tue.nl)

create_OF_EXPs(of_tar, pl_tar)

if ~isempty(of_tar)
    create_OF_OPT(of_tar)
end

create_OF_PLOT(pl_tar, of_tar)


end
