# Supplementary material for: Model-Based Quantification of the Systemic Interplay between Glucose and Fatty Acids in the Postprandial State
Source: PLoS One. 2015 Sep 10;10(9):e0135665. doi: 10.1371/journal.pone.0135665 (PMC4565650; doi:10.1371/journal.pone.0135665)
Supplement: S3 File — Zip file containing all Matlab m-files to generate figures. The zip-file includes a README file, containing an overview of the simulation files and basic instructions. (ZIP) [file pone.0135665.s004.zip › GlcNEFA/cost functions/create_OF_EXPs.m]

function [] = create_OF_EXPs(of_tar, pl_tar)
%  FUNCTION cost functions/create_OF_EXPs
%
%  Description:
%   Function to create individual obj functions, per experiment
%
%  Contact: Eindhoven University of Technology, F.L.P. Sips (f.l.p.sips@tue.nl)

for it = 1:2
    switch it
        case 1
            tar = of_tar;
        case 2
            tar = pl_tar;
    end
    
    % Loop over targets, experiments
    for it_ds = 1:size(tar,2)
        for it_exp = 1:size(tar(it_ds).exp,2)
            
            %% Current target.experiment
            e = tar(it_ds).exp(it_exp);
            
            % Open file
            name  = ['OF_', tar(it_ds).label, '_', num2str(it_exp)];
            file  = fopen(['cost functions\', name, '.m'], 'W');
            
            % Write header, intialize structures and vectors
            fprintf(file, ['function RET = ', name,'(p, e, style) \n'] );
            
            clck = clock;
            y = clck(1); m = clck(2); d = clck(3); h = clck(4); mn = clck(5); s = clck(6);
            
            fprintf(file, ['%% *** FILE AUTOMATICALLY GENERATED ON %d/%d/%d (%d:%d:%2.3f) ***\n\n'], m, d, y, h, mn, s);
            fprintf(file, ['%% Object function for dataset "',tar(it_ds).label, '", Experiment ', num2str(it_exp)]);
            fprintf(file, '\n \n');
            
            fprintf(file, 'options = odeset(''InitialStep'', 1e-12, ''MaxStep'', 2.5 , ''RelTol'', 1e-9, ''AbsTol'', 1e-9); \n' );
            fprintf(file, 'o = get_state_order();    \n \n');
            
            fprintf(file, '%%  Initialize t and x vectors \n');
            fprintf(file, 't_full = []; \n');
            fprintf(file, 'x_full = []; \n \n');
            
            % Calculate the time vectors
            t_meas = [0; e.t.end; e.t.sta'];
            for it_out = 1:size(e.out,2)
                t_meas = [t_meas; e.out(it_out).tim(:)];
            end
            t_meas = unique(t_meas);
            
            % Print out simulation, step by step
            for it_step = 1:size(e.t.sta,2)
                
                t_begin = e.t.sta(it_step);
                
                if size(e.t.sta,2) > it_step
                    t_end = e.t.sta(it_step+1);
                else
                    t_end = e.t.end;
                end
                
                fprintf(file, '%%  Define step time vector \n');
                fprintf(file, ['if strcmp(style, ''error'') \n']);
                fprintf(file, ['    t_vec = [', mat2str(t_meas(((t_meas>=t_begin) + (t_meas<=t_end)) == 2)'), ']; \n']);
                fprintf(file, ['elseif strcmp(style, ''all'') \n']);
                fprintf(file, ['    t_vec = [', num2str(t_begin),' : 0.5 : ', num2str(t_end), '];  \n']);
                fprintf(file, ['end \n \n']);
                
                % Intialize model
                fprintf(file, '%%  Initialize model \n');
                if it_step == 1
                    fprintf(file, '[i, x0] = get_init(e, p, o); \n');
                    
                else
                    fprintf(file, 'i.x0 = x(end,:); \n');
                    if isfield(e.inp.MEA, 'tim') && sum(e.inp.MEA.tim == e.t.sta(it_step))
                        ind = find(e.inp.MEA.tim == e.t.sta(it_step));
                        fprintf(file, ['D   = ', num2str(e.inp.MEA.val(ind)),'; \n']);
                        fprintf(file, ['[i i.x0(o.Qsto1)]   = get_ra_model(i, D, p, i.x0(o.Qsto1), e); \n']);
                    end
                end
                fprintf(file, '[t,x]   = tl_ode15s(@ode_GN, t_vec, i.x0, options, p, i, e); \n \n');
                
                fprintf(file, 't       = t(:); \n');
                if it_step == 1
                    fprintf(file, 't_full  = [t_full; t]; \n');
                    fprintf(file, 'x_full  = [x_full; x]; \n \n');
                else
                    fprintf(file, 't_full  = [t_full; t(2:end)]; \n');
                    fprintf(file, 'x_full  = [x_full; x(2:end, :)]; \n \n');
                end
            end
            fprintf(file, '%% Retrieve states, fluxes, etc \n');
            fprintf(file, 'b = get_basal(e); \n');
            fprintf(file, 's = get_states(o, t_full, x_full, p, e);  \n');
            fprintf(file, 'v = get_vars(t_full, s, p, b, i, e); \n');
            
            fprintf(file, '\n \n');
            
            %% Calculation cost
            fprintf(file, '%%  CALCULATION OF COST \n');

            count = 1;
            for it_out = 1:size(e.out,2)
                fn = fieldnames(e.out(it_out));
                for it_fn = 1:length(fn)
                    if ~isempty(e.out(it_out).(fn{it_fn})) && ~strcmp(fn{it_fn},'tim' )
                        for it_meas = 1:size(e.out(it_out).(fn{it_fn}).val,1)
                            fprintf(file, ['D  = e.out(',num2str(it_out),').',fn{it_fn}, '.val(',num2str(it_meas),'); \n']);
                            fprintf(file, ['SE = e.out(',num2str(it_out),').',fn{it_fn}, '.SE(',num2str(it_meas),'); \n']);
                            fprintf(file, ['loc = ismember(t_full, e.out(',num2str(it_out),').tim(',num2str(it_meas),',:)); \n']);
                            fprintf(file, ['Y  = mean(', e.out(it_out).(fn{it_fn}).mod, '(loc)); \n']);
                            fprintf(file, ['E(', num2str(count), ') = (D - Y) / SE; \n']);
                            fprintf(file, ['err.out(',num2str(it_out),').',fn{it_fn}, '.E(',num2str(it_meas), ') = E(', num2str(count),'); \n \n']);
                            count = count+1;
                        end
                    end
                end
            end
            
            %% Determination of return statement
            
            fprintf(file, ['if strcmp(style, ''error'') \n']);
            fprintf(file, '     RET.E       = E; \n');
       
            fprintf(file, 'elseif strcmp(style, ''all'') \n');
            fprintf(file, '     RET.E       = E; \n') ;
            fprintf(file, '     RET.err     = err; \n');
            fprintf(file, '     RET.t       = t_full; \n');
            fprintf(file, '     RET.s       = s; \n');
            fprintf(file, '     RET.p       = p; \n');
            fprintf(file, '     RET.x0      = x0; \n');
            fprintf(file, '     RET.v       = v; \n');
            fprintf(file, '     RET.i       = i; \n');
            
            fprintf(file, 'end \n');
            fprintf(file, 'end \n');
            fclose(file);
        end
    end
end
