# Supplementary material for: Model-Based Quantification of the Systemic Interplay between Glucose and Fatty Acids in the Postprandial State
Source: PLoS One. 2015 Sep 10;10(9):e0135665. doi: 10.1371/journal.pone.0135665 (PMC4565650; doi:10.1371/journal.pone.0135665)
Supplement: S3 File — Zip file containing all Matlab m-files to generate figures. The zip-file includes a README file, containing an overview of the simulation files and basic instructions. (ZIP) [file pone.0135665.s004.zip › GlcNEFA/cost functions/create_OF_OPT.m]

function [] = create_OF_OPT(of_tar)
%  FUNCTION cost functions/create_OF_OPT
%
%  Description:
%   Function to create the cost function used for optimization, combining
%   all individual costs
%
%  Contact: Eindhoven University of Technology, F.L.P. Sips (f.l.p.sips@tue.nl)

file  = fopen(['cost functions\OF.m'], 'W');
fprintf(file, ['function RET = OF(po, settings, p, o, target_of, target_p, style) \n'] );
clck = clock;
y = clck(1); m = clck(2); d = clck(3); h = clck(4); mn = clck(5); s = clck(6);

fprintf(file, ['%% *** FILE AUTOMATICALLY GENERATED ON %d/%d/%d (%d:%d:%2.3f) ***\n\n'], m, d, y, h, mn, s);


len_E.tot = 0;

% Print the targets
for it_tar = 1:size(of_tar,2)
    for it_exp = 1:size(of_tar(it_tar).exp,2)
        fprintf(file, ['RETs.T(',num2str(it_tar),').E(', num2str(it_exp) ') = OF_', of_tar(it_tar).label, '_', num2str(it_exp), '(get_p(po, p, o.T(',num2str(it_tar), ').E(', num2str(it_exp), ').i), target_of(', num2str(it_tar), ').exp(', num2str(it_exp),'), style); \n']);
        len_E.T(it_tar).E(it_exp) = 0 ;
        for it_out = 1:length(of_tar(it_tar).exp(it_exp).out)
            fn = fieldnames(of_tar(it_tar).exp(it_exp).out(it_out));
            for it_fn = 1:length(fn)
                if ~strcmp(fn{it_fn}, 'tim') && ~isempty(of_tar(it_tar).exp(it_exp).out(it_out).(fn{it_fn}))
                    len_E.tot = len_E.tot + length(of_tar(it_tar).exp(it_exp).out(it_out).(fn{it_fn}).val);
                    len_E.T(it_tar).E(it_exp) = len_E.T(it_tar).E(it_exp)+ length(of_tar(it_tar).exp(it_exp).out(it_out).(fn{it_fn}).val);
                end
            end
        end
    end
end
fprintf(file, '\n \n');

fprintf(file, ['if strcmp(style, ''error'') \n']);
fprintf(file, ['    E = zeros(', num2str(len_E.tot),',1); \n']);

count = 1;
tar = of_tar;
for it_tar = 1:size(tar,2)
    for it_exp = 1:size(tar(it_tar).exp,2)
        fprintf(file, ['    E([', num2str(count), ':', num2str( count+len_E.T(it_tar).E(it_exp) -1), ']) = RETs.T(',num2str(it_tar),').E(', num2str(it_exp), ').E;  \n' ]);
        count = count+len_E.T(it_tar).E(it_exp);
    end
end

fprintf(file, ['    if ~sum(isnan(E)) \n']);
fprintf(file, ['        RET = E; \n']);
fprintf(file, ['    else \n']);
fprintf(file, ['        RET = ones(', num2str(len_E.tot),',1)*1e20; \n']);
fprintf(file, ['    end \n \n']);

fprintf(file, ['    if sum(RET.^2) < settings.save.thres \n ']);
fprintf(file, ['    	save_line(settings.save.file, po'',sum(RET.^2));\n']);
fprintf(file, ['    end \n \n']);

fprintf(file, ['else \n']);
fprintf(file, '     if ~isempty(target_p) \n');
fprintf(file, ['        RETs_PLOT   = OF_PLOT(po, settings, p, o, target_p, style);\n']);
fprintf(file, ['        RETs.T      = [RETs.T RETs_PLOT.T]; \n']);
fprintf(file, '     end \n');
fprintf(file, ['    RET = RETs; \n']);
fprintf(file, ['end \n \n']);
fprintf(file, ['end \n']);
fclose(file);
