# Supplementary material for: Model-Based Quantification of the Systemic Interplay between Glucose and Fatty Acids in the Postprandial State
Source: PLoS One. 2015 Sep 10;10(9):e0135665. doi: 10.1371/journal.pone.0135665 (PMC4565650; doi:10.1371/journal.pone.0135665)
Supplement: S3 File — Zip file containing all Matlab m-files to generate figures. The zip-file includes a README file, containing an overview of the simulation files and basic instructions. (ZIP) [file pone.0135665.s004.zip › GlcNEFA/cost functions/OF.m]

function RET = OF(po, settings, p, o, target_of, target_p, style) 
% *** FILE AUTOMATICALLY GENERATED ON 5/9/2015 (16:28:53.373) ***

RETs.T(1).E(1) = OF_MEAL_1(get_p(po, p, o.T(1).E(1).i), target_of(1).exp(1), style); 
RETs.T(1).E(2) = OF_MEAL_2(get_p(po, p, o.T(1).E(2).i), target_of(1).exp(2), style); 
RETs.T(2).E(1) = OF_CLAMP1_1(get_p(po, p, o.T(2).E(1).i), target_of(2).exp(1), style); 
RETs.T(2).E(2) = OF_CLAMP1_2(get_p(po, p, o.T(2).E(2).i), target_of(2).exp(2), style); 
RETs.T(2).E(3) = OF_CLAMP1_3(get_p(po, p, o.T(2).E(3).i), target_of(2).exp(3), style); 
RETs.T(3).E(1) = OF_CLAMP2_1(get_p(po, p, o.T(3).E(1).i), target_of(3).exp(1), style); 
RETs.T(3).E(2) = OF_CLAMP2_2(get_p(po, p, o.T(3).E(2).i), target_of(3).exp(2), style); 
RETs.T(3).E(3) = OF_CLAMP2_3(get_p(po, p, o.T(3).E(3).i), target_of(3).exp(3), style); 
RETs.T(3).E(4) = OF_CLAMP2_4(get_p(po, p, o.T(3).E(4).i), target_of(3).exp(4), style); 
RETs.T(3).E(5) = OF_CLAMP2_5(get_p(po, p, o.T(3).E(5).i), target_of(3).exp(5), style); 
RETs.T(3).E(6) = OF_CLAMP2_6(get_p(po, p, o.T(3).E(6).i), target_of(3).exp(6), style); 

 
if strcmp(style, 'error') 
    E = zeros(66,1); 
    E([1:26]) = RETs.T(1).E(1).E;  
    E([27:52]) = RETs.T(1).E(2).E;  
    E([53:54]) = RETs.T(2).E(1).E;  
    E([55:56]) = RETs.T(2).E(2).E;  
    E([57:58]) = RETs.T(2).E(3).E;  
    E([59:59]) = RETs.T(3).E(1).E;  
    E([60:60]) = RETs.T(3).E(2).E;  
    E([61:61]) = RETs.T(3).E(3).E;  
    E([62:62]) = RETs.T(3).E(4).E;  
    E([63:64]) = RETs.T(3).E(5).E;  
    E([65:66]) = RETs.T(3).E(6).E;  
    if ~sum(isnan(E)) 
        RET = E; 
    else 
        RET = ones(66,1)*1e20; 
    end 
 
    if sum(RET.^2) < settings.save.thres 
     	save_line(settings.save.file, po',sum(RET.^2));
    end 
 
else 
     if ~isempty(target_p) 
        RETs_PLOT   = OF_PLOT(po, settings, p, o, target_p, style);
        RETs.T      = [RETs.T RETs_PLOT.T]; 
     end 
    RET = RETs; 
end 
 
end 
