# Supplementary material for: Model-Based Quantification of the Systemic Interplay between Glucose and Fatty Acids in the Postprandial State
Source: PLoS One. 2015 Sep 10;10(9):e0135665. doi: 10.1371/journal.pone.0135665 (PMC4565650; doi:10.1371/journal.pone.0135665)
Supplement: S3 File — Zip file containing all Matlab m-files to generate figures. The zip-file includes a README file, containing an overview of the simulation files and basic instructions. (ZIP) [file pone.0135665.s004.zip › GlcNEFA/cost functions/OF_CLAMP1_3.m]

function RET = OF_CLAMP1_3(p, e, style) 
% *** FILE AUTOMATICALLY GENERATED ON 5/9/2015 (16:28:53.331) ***

% Object function for dataset "CLAMP1", Experiment 3
 
options = odeset('InitialStep', 1e-12, 'MaxStep', 2.5 , 'RelTol', 1e-9, 'AbsTol', 1e-9); 
o = get_state_order();    
 
%  Initialize t and x vectors 
t_full = []; 
x_full = []; 
 
%  Define step time vector 
if strcmp(style, 'error') 
    t_vec = [[0 180 210 240 270 300 330 360]]; 
elseif strcmp(style, 'all') 
    t_vec = [0 : 0.5 : 360];  
end 
 
%  Initialize model 
[i, x0] = get_init(e, p, o); 
[t,x]   = tl_ode15s(@ode_GN, t_vec, i.x0, options, p, i, e); 
 
t       = t(:); 
t_full  = [t_full; t]; 
x_full  = [x_full; x]; 
 
% Retrieve states, fluxes, etc 
b = get_basal(e); 
s = get_states(o, t_full, x_full, p, e);  
v = get_vars(t_full, s, p, b, i, e); 

 
%  CALCULATION OF COST 
D  = e.out(1).EGP.val(1); 
SE = e.out(1).EGP.SE(1); 
loc = ismember(t_full, e.out(1).tim(1,:)); 
Y  = mean(v.EGP(loc)); 
E(1) = (D - Y) / SE; 
err.out(1).EGP.E(1) = E(1); 
 
D  = e.out(1).GU.val(1); 
SE = e.out(1).GU.SE(1); 
loc = ismember(t_full, e.out(1).tim(1,:)); 
Y  = mean(v.GU(loc)); 
E(2) = (D - Y) / SE; 
err.out(1).GU.E(1) = E(2); 
 
if strcmp(style, 'error') 
     RET.E       = E; 
elseif strcmp(style, 'all') 
     RET.E       = E; 
     RET.err     = err; 
     RET.t       = t_full; 
     RET.s       = s; 
     RET.p       = p; 
     RET.x0      = x0; 
     RET.v       = v; 
     RET.i       = i; 
end 
end 
