# Supplementary material for: Model-Based Quantification of the Systemic Interplay between Glucose and Fatty Acids in the Postprandial State
Source: PLoS One. 2015 Sep 10;10(9):e0135665. doi: 10.1371/journal.pone.0135665 (PMC4565650; doi:10.1371/journal.pone.0135665)
Supplement: S3 File — Zip file containing all Matlab m-files to generate figures. The zip-file includes a README file, containing an overview of the simulation files and basic instructions. (ZIP) [file pone.0135665.s004.zip › GlcNEFA/cost functions/OF_CLAMP2_5.m]

function RET = OF_CLAMP2_5(p, e, style) 
% *** FILE AUTOMATICALLY GENERATED ON 5/9/2015 (16:28:53.359) ***

% Object function for dataset "CLAMP2", Experiment 5
 
options = odeset('InitialStep', 1e-12, 'MaxStep', 2.5 , 'RelTol', 1e-9, 'AbsTol', 1e-9); 
o = get_state_order();    
 
%  Initialize t and x vectors 
t_full = []; 
x_full = []; 
 
%  Define step time vector 
if strcmp(style, 'error') 
    t_vec = [[0 19.5]]; 
elseif strcmp(style, 'all') 
    t_vec = [0 : 0.5 : 19.5];  
end 
 
%  Initialize model 
[i, x0] = get_init(e, p, o); 
[t,x]   = tl_ode15s(@ode_GN, t_vec, i.x0, options, p, i, e); 
 
t       = t(:); 
t_full  = [t_full; t]; 
x_full  = [x_full; x]; 
 
%  Define step time vector 
if strcmp(style, 'error') 
    t_vec = [[19.5 80 81 82 83 84 85 86 87 88 89 90 91 92 93 94 95 96 97 98 99 100 101 102 103 104 105 106 107 108 109 110 111 112 113 114 115 116 117 118 119 120 121 122 123 124 125 126 127 128 129 130 131 132 133 134 135 136 137 138 139 140]]; 
elseif strcmp(style, 'all') 
    t_vec = [19.5 : 0.5 : 140];  
end 
 
%  Initialize model 
i.x0 = x(end,:); 
[t,x]   = tl_ode15s(@ode_GN, t_vec, i.x0, options, p, i, e); 
 
t       = t(:); 
t_full  = [t_full; t(2:end)]; 
x_full  = [x_full; x(2:end, :)]; 
 
% Retrieve states, fluxes, etc 
b = get_basal(e); 
s = get_states(o, t_full, x_full, p, e);  
v = get_vars(t_full, s, p, b, i, e); 

 
%  CALCULATION OF COST 
D  = e.out(1).GU.val(1); 
SE = e.out(1).GU.SE(1); 
loc = ismember(t_full, e.out(1).tim(1,:)); 
Y  = mean(v.GU(loc)); 
E(1) = (D - Y) / SE; 
err.out(1).GU.E(1) = E(1); 
 
D  = e.out(1).EGP.val(1); 
SE = e.out(1).EGP.SE(1); 
loc = ismember(t_full, e.out(1).tim(1,:)); 
Y  = mean(v.EGP(loc)); 
E(2) = (D - Y) / SE; 
err.out(1).EGP.E(1) = E(2); 
 
if strcmp(style, 'error') 
     RET.E       = E; 
elseif strcmp(style, 'all') 
     RET.E       = E; 
     RET.err     = err; 
     RET.t       = t_full; 
     RET.s       = s; 
     RET.p       = p; 
     RET.x0      = x0; 
     RET.v       = v; 
     RET.i       = i; 
end 
end 
