# Supplementary material for: Model-Based Quantification of the Systemic Interplay between Glucose and Fatty Acids in the Postprandial State
Source: PLoS One. 2015 Sep 10;10(9):e0135665. doi: 10.1371/journal.pone.0135665 (PMC4565650; doi:10.1371/journal.pone.0135665)
Supplement: S3 File — Zip file containing all Matlab m-files to generate figures. The zip-file includes a README file, containing an overview of the simulation files and basic instructions. (ZIP) [file pone.0135665.s004.zip › GlcNEFA/cost functions/OF_MEAL_1.m]

function RET = OF_MEAL_1(p, e, style) 
% *** FILE AUTOMATICALLY GENERATED ON 5/9/2015 (16:28:53.258) ***

% Object function for dataset "MEAL", Experiment 1
 
options = odeset('InitialStep', 1e-12, 'MaxStep', 2.5 , 'RelTol', 1e-9, 'AbsTol', 1e-9); 
o = get_state_order();    
 
%  Initialize t and x vectors 
t_full = []; 
x_full = []; 
 
%  Define step time vector 
if strcmp(style, 'error') 
    t_vec = [[0 10 15 20 30 45 60 90 120 240 360]]; 
elseif strcmp(style, 'all') 
    t_vec = [0 : 0.5 : 360];  
end 
 
%  Initialize model 
[i, x0] = get_init(e, p, o); 
[t,x]   = tl_ode15s(@ode_GN, t_vec, i.x0, options, p, i, e); 
 
t       = t(:); 
t_full  = [t_full; t]; 
x_full  = [x_full; x]; 
 
% Retrieve states, fluxes, etc 
b = get_basal(e); 
s = get_states(o, t_full, x_full, p, e);  
v = get_vars(t_full, s, p, b, i, e); 

 
%  CALCULATION OF COST 
D  = e.out(1).GLU.val(1); 
SE = e.out(1).GLU.SE(1); 
loc = ismember(t_full, e.out(1).tim(1,:)); 
Y  = mean(v.G(loc)); 
E(1) = (D - Y) / SE; 
err.out(1).GLU.E(1) = E(1); 
 
D  = e.out(1).GLU.val(2); 
SE = e.out(1).GLU.SE(2); 
loc = ismember(t_full, e.out(1).tim(2,:)); 
Y  = mean(v.G(loc)); 
E(2) = (D - Y) / SE; 
err.out(1).GLU.E(2) = E(2); 
 
D  = e.out(1).GLU.val(3); 
SE = e.out(1).GLU.SE(3); 
loc = ismember(t_full, e.out(1).tim(3,:)); 
Y  = mean(v.G(loc)); 
E(3) = (D - Y) / SE; 
err.out(1).GLU.E(3) = E(3); 
 
D  = e.out(1).GLU.val(4); 
SE = e.out(1).GLU.SE(4); 
loc = ismember(t_full, e.out(1).tim(4,:)); 
Y  = mean(v.G(loc)); 
E(4) = (D - Y) / SE; 
err.out(1).GLU.E(4) = E(4); 
 
D  = e.out(1).GLU.val(5); 
SE = e.out(1).GLU.SE(5); 
loc = ismember(t_full, e.out(1).tim(5,:)); 
Y  = mean(v.G(loc)); 
E(5) = (D - Y) / SE; 
err.out(1).GLU.E(5) = E(5); 
 
D  = e.out(1).GLU.val(6); 
SE = e.out(1).GLU.SE(6); 
loc = ismember(t_full, e.out(1).tim(6,:)); 
Y  = mean(v.G(loc)); 
E(6) = (D - Y) / SE; 
err.out(1).GLU.E(6) = E(6); 
 
D  = e.out(1).GLU.val(7); 
SE = e.out(1).GLU.SE(7); 
loc = ismember(t_full, e.out(1).tim(7,:)); 
Y  = mean(v.G(loc)); 
E(7) = (D - Y) / SE; 
err.out(1).GLU.E(7) = E(7); 
 
D  = e.out(1).GLU.val(8); 
SE = e.out(1).GLU.SE(8); 
loc = ismember(t_full, e.out(1).tim(8,:)); 
Y  = mean(v.G(loc)); 
E(8) = (D - Y) / SE; 
err.out(1).GLU.E(8) = E(8); 
 
D  = e.out(1).GLU.val(9); 
SE = e.out(1).GLU.SE(9); 
loc = ismember(t_full, e.out(1).tim(9,:)); 
Y  = mean(v.G(loc)); 
E(9) = (D - Y) / SE; 
err.out(1).GLU.E(9) = E(9); 
 
D  = e.out(1).GLU.val(10); 
SE = e.out(1).GLU.SE(10); 
loc = ismember(t_full, e.out(1).tim(10,:)); 
Y  = mean(v.G(loc)); 
E(10) = (D - Y) / SE; 
err.out(1).GLU.E(10) = E(10); 
 
D  = e.out(2).NEF.val(1); 
SE = e.out(2).NEF.SE(1); 
loc = ismember(t_full, e.out(2).tim(1,:)); 
Y  = mean(s.NEFA(loc)); 
E(11) = (D - Y) / SE; 
err.out(2).NEF.E(1) = E(11); 
 
D  = e.out(2).NEF.val(2); 
SE = e.out(2).NEF.SE(2); 
loc = ismember(t_full, e.out(2).tim(2,:)); 
Y  = mean(s.NEFA(loc)); 
E(12) = (D - Y) / SE; 
err.out(2).NEF.E(2) = E(12); 
 
D  = e.out(2).NEF.val(3); 
SE = e.out(2).NEF.SE(3); 
loc = ismember(t_full, e.out(2).tim(3,:)); 
Y  = mean(s.NEFA(loc)); 
E(13) = (D - Y) / SE; 
err.out(2).NEF.E(3) = E(13); 
 
D  = e.out(2).NEF.val(4); 
SE = e.out(2).NEF.SE(4); 
loc = ismember(t_full, e.out(2).tim(4,:)); 
Y  = mean(s.NEFA(loc)); 
E(14) = (D - Y) / SE; 
err.out(2).NEF.E(4) = E(14); 
 
D  = e.out(2).NEF.val(5); 
SE = e.out(2).NEF.SE(5); 
loc = ismember(t_full, e.out(2).tim(5,:)); 
Y  = mean(s.NEFA(loc)); 
E(15) = (D - Y) / SE; 
err.out(2).NEF.E(5) = E(15); 
 
D  = e.out(2).NEF.val(6); 
SE = e.out(2).NEF.SE(6); 
loc = ismember(t_full, e.out(2).tim(6,:)); 
Y  = mean(s.NEFA(loc)); 
E(16) = (D - Y) / SE; 
err.out(2).NEF.E(6) = E(16); 
 
D  = e.out(2).NEF.val(7); 
SE = e.out(2).NEF.SE(7); 
loc = ismember(t_full, e.out(2).tim(7,:)); 
Y  = mean(s.NEFA(loc)); 
E(17) = (D - Y) / SE; 
err.out(2).NEF.E(7) = E(17); 
 
D  = e.out(2).NEF.val(8); 
SE = e.out(2).NEF.SE(8); 
loc = ismember(t_full, e.out(2).tim(8,:)); 
Y  = mean(s.NEFA(loc)); 
E(18) = (D - Y) / SE; 
err.out(2).NEF.E(8) = E(18); 
 
D  = e.out(2).NEF.val(9); 
SE = e.out(2).NEF.SE(9); 
loc = ismember(t_full, e.out(2).tim(9,:)); 
Y  = mean(s.NEFA(loc)); 
E(19) = (D - Y) / SE; 
err.out(2).NEF.E(9) = E(19); 
 
D  = e.out(2).NEF.val(10); 
SE = e.out(2).NEF.SE(10); 
loc = ismember(t_full, e.out(2).tim(10,:)); 
Y  = mean(s.NEFA(loc)); 
E(20) = (D - Y) / SE; 
err.out(2).NEF.E(10) = E(20); 
 
D  = e.out(3).INS.val(1); 
SE = e.out(3).INS.SE(1); 
loc = ismember(t_full, e.out(3).tim(1,:)); 
Y  = mean(v.I(loc)); 
E(21) = (D - Y) / SE; 
err.out(3).INS.E(1) = E(21); 
 
D  = e.out(3).INS.val(2); 
SE = e.out(3).INS.SE(2); 
loc = ismember(t_full, e.out(3).tim(2,:)); 
Y  = mean(v.I(loc)); 
E(22) = (D - Y) / SE; 
err.out(3).INS.E(2) = E(22); 
 
D  = e.out(3).INS.val(3); 
SE = e.out(3).INS.SE(3); 
loc = ismember(t_full, e.out(3).tim(3,:)); 
Y  = mean(v.I(loc)); 
E(23) = (D - Y) / SE; 
err.out(3).INS.E(3) = E(23); 
 
D  = e.out(3).INS.val(4); 
SE = e.out(3).INS.SE(4); 
loc = ismember(t_full, e.out(3).tim(4,:)); 
Y  = mean(v.I(loc)); 
E(24) = (D - Y) / SE; 
err.out(3).INS.E(4) = E(24); 
 
D  = e.out(3).INS.val(5); 
SE = e.out(3).INS.SE(5); 
loc = ismember(t_full, e.out(3).tim(5,:)); 
Y  = mean(v.I(loc)); 
E(25) = (D - Y) / SE; 
err.out(3).INS.E(5) = E(25); 
 
D  = e.out(3).INS.val(6); 
SE = e.out(3).INS.SE(6); 
loc = ismember(t_full, e.out(3).tim(6,:)); 
Y  = mean(v.I(loc)); 
E(26) = (D - Y) / SE; 
err.out(3).INS.E(6) = E(26); 
 
if strcmp(style, 'error') 
     RET.E       = E; 
elseif strcmp(style, 'all') 
     RET.E       = E; 
     RET.err     = err; 
     RET.t       = t_full; 
     RET.s       = s; 
     RET.p       = p; 
     RET.x0      = x0; 
     RET.v       = v; 
     RET.i       = i; 
end 
end 
