# Supplementary material for: Model-Based Quantification of the Systemic Interplay between Glucose and Fatty Acids in the Postprandial State
Source: PLoS One. 2015 Sep 10;10(9):e0135665. doi: 10.1371/journal.pone.0135665 (PMC4565650; doi:10.1371/journal.pone.0135665)
Supplement: S3 File — Zip file containing all Matlab m-files to generate figures. The zip-file includes a README file, containing an overview of the simulation files and basic instructions. (ZIP) [file pone.0135665.s004.zip › GlcNEFA/cost functions/OF_perturb.m]

function E = OF_perturb(pB, p, c_lip, drop, handle)
%  FUNCTION cost functions/OF_perturb
%
%  Description:
%   OBJ FUN to optimize pB in the clip experiments
%
%  Contact: Eindhoven University of Technology, F.L.P. Sips (f.l.p.sips@tue.nl)

p.pB = pB;
R = handle(p);

dropB = calc_drop(R.t, R.s.NEFA);
E = drop/c_lip - dropB;
