# Supplementary material for: Model-Based Quantification of the Systemic Interplay between Glucose and Fatty Acids in the Postprandial State
Source: PLoS One. 2015 Sep 10;10(9):e0135665. doi: 10.1371/journal.pone.0135665 (PMC4565650; doi:10.1371/journal.pone.0135665)
Supplement: S3 File — Zip file containing all Matlab m-files to generate figures. The zip-file includes a README file, containing an overview of the simulation files and basic instructions. (ZIP) [file pone.0135665.s004.zip › GlcNEFA/cost functions/OF_PLOT.m]

function RET = OF_PLOT(po, settings, p, o, target_p, style) 
% *** FILE AUTOMATICALLY GENERATED ON 5/9/2015 (16:40:29.535) ***

if ~isempty(target_p) && ~strcmp(style, 'error') 
    RETs.T(1).E(1) = OF_ID_1(get_p(po, p, 'CLAMP',o), target_p(1).exp(1), style); 
    RETs.T(2).E(1) = OF_MEAL_inter_1(get_p(po, p, o.T(1).E(1).i), target_p(2).exp(1), style); 
    RETs.T(2).E(2) = OF_MEAL_inter_2(get_p(po, p, o.T(1).E(2).i), target_p(2).exp(2), style); 
end 
if strcmp(style, 'error') 
    E = zeros(56,1); 
    E([1:4]) = RETs.T(1).E(1).E;  
    E([5:30]) = RETs.T(2).E(1).E;  
    E([31:56]) = RETs.T(2).E(2).E;  
    if ~sum(isnan(E)) 
        RET = E; 
    else 
        RET = ones(56,1)*1e20; 
    end 
 
else 
    RET = RETs; 
end 
 
end 
