# Supplementary material for: Model-Based Quantification of the Systemic Interplay between Glucose and Fatty Acids in the Postprandial State
Source: PLoS One. 2015 Sep 10;10(9):e0135665. doi: 10.1371/journal.pone.0135665 (PMC4565650; doi:10.1371/journal.pone.0135665)
Supplement: S3 File — Zip file containing all Matlab m-files to generate figures. The zip-file includes a README file, containing an overview of the simulation files and basic instructions. (ZIP) [file pone.0135665.s004.zip › GlcNEFA/data/Boden/ClosedC.xlsx]

## Sheet: GlucoseM
-1.08434	86.4629
29.2771	84.1048
58.5542	83.8428
87.8313	88.5589
119.277	82.2707
149.639	82.5327
178.916	86.7249
209.277	86.7249
239.639	84.6288
268.916	86.2009
299.277	84.6288
329.639	85.9389
358.916	84.6288

## Sheet: GlucoseS
-1.08434	84.6288
29.2771	82.0087
58.5542	81.4847
90	85.6769
121.446	75.9825
148.554	81.4847
180	85.4149
209.277	84.8908
240.723	81.7467
268.916	84.1048
299.277	82.7948
328.554	84.6288
358.916	82.2707

## Sheet: InsulinM
2.18149	4.16782
30.6215	72.0189
60.8041	72.5011
91.048	82.9829
120.062	68.7304
149.206	75.5296
179.359	71.2752
208.48	74.3904
238.647	72.2411
268.839	74.3021
297.905	68.4704
329.195	73.6876
358.27	69.4347

## Sheet: InsulinS
1.07783	-0.04097
30.5924	67.2823
60.7653	66.1855
89.954	80.353
118.956	63.9953
151.22	52.3695
179.301	61.8019
208.542	84.39
238.676	76.9778
268.771	63.2499
299.999	58.4676
328.055	63.6896
358.144	48.9092

## Sheet: NEFAM
0	525.862
60.3593	68.9655
120.719	56.0345
181.078	51.7241
240.359	51.7241
299.641	51.7241
360	51.7241

## Sheet: NEFAS
1.07784	616.379
60.3593	51.7241
120.719	38.7931
182.156	38.7931
240.359	38.7931
299.641	38.7931
360	38.7931

## Sheet: GUM
-0.9423	2.17759
29.3016	3.21218
59.5907	4.97404
89.8475	6.21642
119.03	7.51091
149.206	7.4546
179.437	8.28141
209.619	8.329
239.841	8.99996
270.02	8.99561
300.206	9.09515
329.295	8.88316
359.468	8.77491

## Sheet: GUS
-2.92363	2.44455
29.5783	3.79163
61.0929	5.86942
90.3614	7.21743
120.811	9.39987
149.821	8.66104
179.025	9.48735
210.256	9.2696
239.434	9.88722
270.71	10.0347
300.869	9.86942
331.041	9.8085
361.2	9.64324

## Sheet: HGOM
-0.55889	2.25518
30.3446	1.22829
59.4995	0.69964
90.5282	0.46395
119.746	0.33089
149.916	0.44688
179.145	0.38708
209.274	0.23934
239.491	0.64836
269.597	0.3541
298.873	0.58733
329.892	0.29303
360.046	0.30646

## Sheet: HGOS
-0.62846	1.81563
29.4749	1.50671
60.3738	0.45052
89.5797	0.24421
120.645	0.24294
149.893	0.30036
180.038	0.25518
210.158	0.04883
239.454	0.41393
269.558	0.10502
298.849	0.44082
329.869	0.14652
359.112	0.17463
