# Supplementary material for: Model-Based Quantification of the Systemic Interplay between Glucose and Fatty Acids in the Postprandial State
Source: PLoS One. 2015 Sep 10;10(9):e0135665. doi: 10.1371/journal.pone.0135665 (PMC4565650; doi:10.1371/journal.pone.0135665)
Supplement: S3 File — Zip file containing all Matlab m-files to generate figures. The zip-file includes a README file, containing an overview of the simulation files and basic instructions. (ZIP) [file pone.0135665.s004.zip › GlcNEFA/data/Boden/F2_FFA_opencircles_sd.csv]

FFA (uM)(time (min)), created by Plot Digitizer, 2.5.0 dev
Date: 7-11-13, 9:48:32
7
time (min)	FFA (uM)
1.07784	616.37933
60.35928	288.79309
121.79641	487.06897
180.00000	573.27588
240.35928	465.51724
299.64072	573.27588
358.92215	521.55170
