# Supplementary material for: Model-Based Quantification of the Systemic Interplay between Glucose and Fatty Acids in the Postprandial State
Source: PLoS One. 2015 Sep 10;10(9):e0135665. doi: 10.1371/journal.pone.0135665 (PMC4565650; doi:10.1371/journal.pone.0135665)
Supplement: S3 File — Zip file containing all Matlab m-files to generate figures. The zip-file includes a README file, containing an overview of the simulation files and basic instructions. (ZIP) [file pone.0135665.s004.zip › GlcNEFA/data/Boden/F2_glucose_closedcircles_mean.csv]

glucose (mg/dL)(time (min)), created by Plot Digitizer, 2.5.0 dev
Date: 7-11-13, 9:39:57
13
time (min)	glucose (mg/dL)
-1.08434	86.46288
29.27711	84.10480
58.55422	83.84280
87.83132	88.55895
119.27711	82.27074
149.63855	82.53275
178.91566	86.72489
209.27711	86.72489
239.63855	84.62882
268.91565	86.20087
299.27710	84.62882
329.63855	85.93887
358.91565	84.62882
