# Supplementary material for: Model-Based Quantification of the Systemic Interplay between Glucose and Fatty Acids in the Postprandial State
Source: PLoS One. 2015 Sep 10;10(9):e0135665. doi: 10.1371/journal.pone.0135665 (PMC4565650; doi:10.1371/journal.pone.0135665)
Supplement: S3 File — Zip file containing all Matlab m-files to generate figures. The zip-file includes a README file, containing an overview of the simulation files and basic instructions. (ZIP) [file pone.0135665.s004.zip › GlcNEFA/data/Boden/F2_glucose_closedcircles_sd.csv]

glucose (mg/dL)(time (min)), created by Plot Digitizer, 2.5.0 dev
Date: 7-11-13, 9:43:14
13
time (min)	glucose (mg/dL)
-1.08434	84.62882
29.27711	82.00874
58.55422	81.48472
90.00000	85.67686
121.44579	75.98254
148.55421	81.48472
180.00000	85.41485
209.27711	84.89083
240.72289	81.74673
268.91565	84.10480
299.27710	82.79476
328.55423	84.62882
358.91565	82.27074
