# Supplementary material for: Model-Based Quantification of the Systemic Interplay between Glucose and Fatty Acids in the Postprandial State
Source: PLoS One. 2015 Sep 10;10(9):e0135665. doi: 10.1371/journal.pone.0135665 (PMC4565650; doi:10.1371/journal.pone.0135665)
Supplement: S3 File — Zip file containing all Matlab m-files to generate figures. The zip-file includes a README file, containing an overview of the simulation files and basic instructions. (ZIP) [file pone.0135665.s004.zip › GlcNEFA/data/Boden/F2_glucose_opencircles_sd.csv]

glucose (mg/dL)(time (min)), created by Plot Digitizer, 2.5.0 dev
Date: 7-11-13, 9:44:02
13
time (min)	glucose (mg/dL)
-1.08434	92.22707
28.19277	81.74673
59.63855	74.93449
90.00000	85.67686
118.19277	85.15284
150.72289	82.53275
178.91566	79.91267
209.27711	83.31878
238.55421	81.74673
271.08435	83.58079
299.27710	82.27074
328.55423	84.36681
358.91565	82.53275
