# Supplementary material for: Model-Based Quantification of the Systemic Interplay between Glucose and Fatty Acids in the Postprandial State
Source: PLoS One. 2015 Sep 10;10(9):e0135665. doi: 10.1371/journal.pone.0135665 (PMC4565650; doi:10.1371/journal.pone.0135665)
Supplement: S3 File — Zip file containing all Matlab m-files to generate figures. The zip-file includes a README file, containing an overview of the simulation files and basic instructions. (ZIP) [file pone.0135665.s004.zip › GlcNEFA/data/Boden/F2_glucose_triangles_mean.csv]

glucose (mg/dL)(time (min)), created by Plot Digitizer, 2.5.0 dev
Date: 7-11-13, 9:42:30
13
time (min)	glucose (mg/dL)
-2.16867	90.13100
29.27711	91.17904
58.55422	80.69869
90.00000	83.84280
119.27711	79.91267
148.55421	91.96507
178.91566	89.08297
209.27711	84.10480
239.63855	84.10480
268.91565	87.51092
299.27710	86.20087
329.63855	82.27074
360.00000	81.48472
