# Supplementary material for: Model-Based Quantification of the Systemic Interplay between Glucose and Fatty Acids in the Postprandial State
Source: PLoS One. 2015 Sep 10;10(9):e0135665. doi: 10.1371/journal.pone.0135665 (PMC4565650; doi:10.1371/journal.pone.0135665)
Supplement: S3 File — Zip file containing all Matlab m-files to generate figures. The zip-file includes a README file, containing an overview of the simulation files and basic instructions. (ZIP) [file pone.0135665.s004.zip › GlcNEFA/data/Boden/F2_glucose_triangles_sd.csv]

glucose(time), created by Plot Digitizer, 2.5.0 dev
Date: 7-11-13, 12:19:09
13
time	glucose
-0.28893	91.66206
30.05816	94.76193
60.91494	74.80469
89.28823	85.50557
120.40472	76.02811
150.04735	94.32528
181.28719	89.82573
210.30652	82.97137
241.61128	81.09177
270.85785	83.40725
299.05585	87.03426
329.16919	80.70232
360.49994	79.87070
