# Supplementary material for: Model-Based Quantification of the Systemic Interplay between Glucose and Fatty Acids in the Postprandial State
Source: PLoS One. 2015 Sep 10;10(9):e0135665. doi: 10.1371/journal.pone.0135665 (PMC4565650; doi:10.1371/journal.pone.0135665)
Supplement: S3 File — Zip file containing all Matlab m-files to generate figures. The zip-file includes a README file, containing an overview of the simulation files and basic instructions. (ZIP) [file pone.0135665.s004.zip › GlcNEFA/data/Boden/F2_insulin_closedcircles_mean.csv]

insulin (uU/mL)(time (min)), created by Plot Digitizer, 2.5.0 dev
Date: 6-11-13, 17:25:00
13
time (min)	insulin (uU/mL)
2.18149	4.16782
30.62148	72.01891
60.80407	72.50108
91.04798	82.98286
120.06239	68.73035
149.20587	75.52964
179.35944	71.27516
208.48033	74.39039
238.64679	72.24109
268.83908	74.30215
297.90512	68.47036
329.19458	73.68761
358.27029	69.43471
