# Supplementary material for: Model-Based Quantification of the Systemic Interplay between Glucose and Fatty Acids in the Postprandial State
Source: PLoS One. 2015 Sep 10;10(9):e0135665. doi: 10.1371/journal.pone.0135665 (PMC4565650; doi:10.1371/journal.pone.0135665)
Supplement: S3 File — Zip file containing all Matlab m-files to generate figures. The zip-file includes a README file, containing an overview of the simulation files and basic instructions. (ZIP) [file pone.0135665.s004.zip › GlcNEFA/data/Boden/F2_insulin_closedcircles_sd.csv]

insulin (uU/mL)(time (min)), created by Plot Digitizer, 2.5.0 dev
Date: 6-11-13, 17:32:15
13
time (min)	insulin (uU/mL)
1.07783	-0.04097
30.59243	67.28226
60.76535	66.18554
89.95402	80.35297
118.95551	63.99527
151.21956	52.36951
179.30135	61.80185
208.54164	84.38999
238.67583	76.97775
268.77130	63.24995
299.99945	58.46760
328.05542	63.68958
358.14444	48.90920
