# Supplementary material for: Model-Based Quantification of the Systemic Interplay between Glucose and Fatty Acids in the Postprandial State
Source: PLoS One. 2015 Sep 10;10(9):e0135665. doi: 10.1371/journal.pone.0135665 (PMC4565650; doi:10.1371/journal.pone.0135665)
Supplement: S3 File — Zip file containing all Matlab m-files to generate figures. The zip-file includes a README file, containing an overview of the simulation files and basic instructions. (ZIP) [file pone.0135665.s004.zip › GlcNEFA/data/Boden/F2_insulin_opencircles_mean.csv]

insulin (uU/mL)(time (min)), created by Plot Digitizer, 2.5.0 dev
Date: 6-11-13, 17:26:16
13
time (min)	insulin (uU/mL)
1.12947	8.37975
30.71183	86.75517
60.83312	77.23774
90.96408	69.29919
120.13016	79.78255
149.23169	79.74001
179.36266	71.80146
209.56462	75.44140
239.68590	65.92397
268.85843	77.45992
298.96359	65.31101
328.05542	63.68958
358.31549	76.80283
