# Supplementary material for: Model-Based Quantification of the Systemic Interplay between Glucose and Fatty Acids in the Postprandial State
Source: PLoS One. 2015 Sep 10;10(9):e0135665. doi: 10.1371/journal.pone.0135665 (PMC4565650; doi:10.1371/journal.pone.0135665)
Supplement: S3 File — Zip file containing all Matlab m-files to generate figures. The zip-file includes a README file, containing an overview of the simulation files and basic instructions. (ZIP) [file pone.0135665.s004.zip › GlcNEFA/data/Boden/F2_insulin_opencircles_sd.csv]

insulin (uU/mL)(time (min)), created by Plot Digitizer, 2.5.0 dev
Date: 6-11-13, 17:29:07
13
time (min)	insulin (uU/mL)
1.14238	10.48493
29.70499	98.33524
59.81982	87.76521
89.93143	76.66890
120.18502	88.72957
150.40634	95.52728
178.36227	84.43411
208.54164	84.38999
239.75044	76.44987
267.79672	80.09297
299.06363	81.62616
327.02924	72.11188
358.40582	91.53910
