# Supplementary material for: Model-Based Quantification of the Systemic Interplay between Glucose and Fatty Acids in the Postprandial State
Source: PLoS One. 2015 Sep 10;10(9):e0135665. doi: 10.1371/journal.pone.0135665 (PMC4565650; doi:10.1371/journal.pone.0135665)
Supplement: S3 File — Zip file containing all Matlab m-files to generate figures. The zip-file includes a README file, containing an overview of the simulation files and basic instructions. (ZIP) [file pone.0135665.s004.zip › GlcNEFA/data/Boden/F2_insulin_triangles_mean.csv]

insulin (uU/mL)(time (min)), created by Plot Digitizer, 2.5.0 dev
Date: 6-11-13, 17:27:07
13
time (min)	insulin (uU/mL)
2.21053	8.90447
30.66665	79.38704
60.81376	74.07997
90.95763	68.24660
120.06239	68.73035
149.18005	71.31928
179.36266	71.80146
209.51944	68.07327
238.65324	73.29368
268.84552	75.35474
300.05756	67.94091
328.14902	78.95214
358.20255	58.38251
