# Supplementary material for: Model-Based Quantification of the Systemic Interplay between Glucose and Fatty Acids in the Postprandial State
Source: PLoS One. 2015 Sep 10;10(9):e0135665. doi: 10.1371/journal.pone.0135665 (PMC4565650; doi:10.1371/journal.pone.0135665)
Supplement: S3 File — Zip file containing all Matlab m-files to generate figures. The zip-file includes a README file, containing an overview of the simulation files and basic instructions. (ZIP) [file pone.0135665.s004.zip › GlcNEFA/data/Boden/F2_insulin_triangles_sd.csv]

insulin (uU/mL)(time (min)), created by Plot Digitizer, 2.5.0 dev
Date: 6-11-13, 17:31:15
13
time (min)	insulin (uU/mL)
0.06777	11.01280
29.56300	75.17825
60.76212	65.65925
89.83461	60.88005
120.03335	63.99370
150.14172	52.37109
180.38564	62.85287
208.38351	58.60154
239.67622	64.34509
268.77454	63.77625
297.83734	57.41816
328.05542	63.68958
359.22229	48.90762
