# Supplementary material for: Model-Based Quantification of the Systemic Interplay between Glucose and Fatty Acids in the Postprandial State
Source: PLoS One. 2015 Sep 10;10(9):e0135665. doi: 10.1371/journal.pone.0135665 (PMC4565650; doi:10.1371/journal.pone.0135665)
Supplement: S3 File — Zip file containing all Matlab m-files to generate figures. The zip-file includes a README file, containing an overview of the simulation files and basic instructions. (ZIP) [file pone.0135665.s004.zip › GlcNEFA/data/Boden/F3_GU_closedcricles_mean.csv]

gu (mg/kg/min)(time (min)), created by Plot Digitizer, 2.5.0 dev
Date: 7-11-13, 9:52:30
13
time (min)	gu (mg/kg/min)
-0.94230	2.17759
29.30161	3.21218
59.59070	4.97404
89.84752	6.21642
119.02973	7.51091
149.20587	7.45460
179.43687	8.28141
209.61948	8.32900
239.84081	8.99996
270.02017	8.99561
300.20599	9.09515
329.29462	8.88316
359.46753	8.77491
