# Supplementary material for: Model-Based Quantification of the Systemic Interplay between Glucose and Fatty Acids in the Postprandial State
Source: PLoS One. 2015 Sep 10;10(9):e0135665. doi: 10.1371/journal.pone.0135665 (PMC4565650; doi:10.1371/journal.pone.0135665)
Supplement: S3 File — Zip file containing all Matlab m-files to generate figures. The zip-file includes a README file, containing an overview of the simulation files and basic instructions. (ZIP) [file pone.0135665.s004.zip › GlcNEFA/data/Boden/F3_GU_closedcricles_sd.csv]

gu (mg/kg/min)(time (min)), created by Plot Digitizer, 2.5.0 dev
Date: 7-11-13, 9:58:32
13
time (min)	gu (mg/kg/min)
-2.92363	2.44455
29.57834	3.79163
61.09286	5.86942
90.36142	7.21743
120.81104	9.39987
149.82144	8.66104
179.02545	9.48735
210.25601	9.26960
239.43420	9.88722
270.70993	10.03468
300.86914	9.86942
331.04123	9.80850
361.20044	9.64324
