# Supplementary material for: Model-Based Quantification of the Systemic Interplay between Glucose and Fatty Acids in the Postprandial State
Source: PLoS One. 2015 Sep 10;10(9):e0135665. doi: 10.1371/journal.pone.0135665 (PMC4565650; doi:10.1371/journal.pone.0135665)
Supplement: S3 File — Zip file containing all Matlab m-files to generate figures. The zip-file includes a README file, containing an overview of the simulation files and basic instructions. (ZIP) [file pone.0135665.s004.zip › GlcNEFA/data/Boden/F3_GU_opencricles_mean.csv]

gu (mg/kg/min)(time (min)), created by Plot Digitizer, 2.5.0 dev
Date: 7-11-13, 9:53:24
13
time (min)	gu (mg/kg/min)
0.12263	1.96965
29.28870	3.00439
59.53907	4.14288
89.80880	5.59305
118.92970	5.90054
149.11229	5.94813
179.25294	5.32041
209.47749	6.04332
239.66008	6.09091
269.84268	6.13850
300.02206	6.13415
330.19498	6.02590
360.38403	6.17738
