# Supplementary material for: Model-Based Quantification of the Systemic Interplay between Glucose and Fatty Acids in the Postprandial State
Source: PLoS One. 2015 Sep 10;10(9):e0135665. doi: 10.1371/journal.pone.0135665 (PMC4565650; doi:10.1371/journal.pone.0135665)
Supplement: S3 File — Zip file containing all Matlab m-files to generate figures. The zip-file includes a README file, containing an overview of the simulation files and basic instructions. (ZIP) [file pone.0135665.s004.zip › GlcNEFA/data/Boden/F3_GU_opencricles_sd.csv]

gu (mg/kg/min)(time (min)), created by Plot Digitizer, 2.5.0 dev
Date: 7-11-13, 9:57:00
13
time (min)	gu (mg/kg/min)
1.29079	1.66073
30.51416	2.64355
59.75045	3.73071
90.06454	4.81756
121.32090	4.80850
150.53783	5.73914
178.39297	4.37457
208.84259	6.55701
240.17641	7.17401
270.32916	6.95658
300.57224	7.46954
330.69272	6.99125
360.89709	7.19119
