# Supplementary material for: Model-Based Quantification of the Systemic Interplay between Glucose and Fatty Acids in the Postprandial State
Source: PLoS One. 2015 Sep 10;10(9):e0135665. doi: 10.1371/journal.pone.0135665 (PMC4565650; doi:10.1371/journal.pone.0135665)
Supplement: S3 File — Zip file containing all Matlab m-files to generate figures. The zip-file includes a README file, containing an overview of the simulation files and basic instructions. (ZIP) [file pone.0135665.s004.zip › GlcNEFA/data/Boden/F3_GU_triangles_mean.csv]

gu (mg/kg/min)(time (min)), created by Plot Digitizer, 2.5.0 dev
Date: 7-11-13, 9:56:00
13
time (min)	gu (mg/kg/min)
-0.78093	2.33958
29.47508	2.95689
59.90534	4.98282
89.14162	6.06998
119.33309	6.16557
149.56973	6.62637
178.58014	5.88754
209.70097	4.78288
239.95697	5.40019
270.07098	4.86973
300.18500	4.33927
330.30548	3.86098
360.50986	4.06092
