# Supplementary material for: Model-Based Quantification of the Systemic Interplay between Glucose and Fatty Acids in the Postprandial State
Source: PLoS One. 2015 Sep 10;10(9):e0135665. doi: 10.1371/journal.pone.0135665 (PMC4565650; doi:10.1371/journal.pone.0135665)
Supplement: S3 File — Zip file containing all Matlab m-files to generate figures. The zip-file includes a README file, containing an overview of the simulation files and basic instructions. (ZIP) [file pone.0135665.s004.zip › GlcNEFA/data/Boden/F3_GU_triangles_sd.csv]

gu (mg/kg/min)(time (min)), created by Plot Digitizer, 2.5.0 dev
Date: 7-11-13, 9:57:45
13
time (min)	gu (mg/kg/min)
-0.83256	1.92221
29.42345	2.53952
58.69201	3.88754
88.98028	4.76570
118.33273	6.79194
149.47293	5.84380
180.88419	7.08685
209.59770	3.94814
240.91861	4.46079
268.89639	4.08747
300.12692	3.86973
330.22803	3.23493
359.34171	3.33083
