# Supplementary material for: Model-Based Quantification of the Systemic Interplay between Glucose and Fatty Acids in the Postprandial State
Source: PLoS One. 2015 Sep 10;10(9):e0135665. doi: 10.1371/journal.pone.0135665 (PMC4565650; doi:10.1371/journal.pone.0135665)
Supplement: S3 File — Zip file containing all Matlab m-files to generate figures. The zip-file includes a README file, containing an overview of the simulation files and basic instructions. (ZIP) [file pone.0135665.s004.zip › GlcNEFA/data/Boden/F4_GU_bars.csv]

GU mg/kg/min(FFA uM), created by Plot Digitizer, 2.5.0 dev
Date: 16-9-14, 13:46:08
3
FFA uM	GU mg/kg/min
52.83019	9.26667
569.81134	6.40000
769.81134	5.40000
