# Supplementary material for: Model-Based Quantification of the Systemic Interplay between Glucose and Fatty Acids in the Postprandial State
Source: PLoS One. 2015 Sep 10;10(9):e0135665. doi: 10.1371/journal.pone.0135665 (PMC4565650; doi:10.1371/journal.pone.0135665)
Supplement: S3 File — Zip file containing all Matlab m-files to generate figures. The zip-file includes a README file, containing an overview of the simulation files and basic instructions. (ZIP) [file pone.0135665.s004.zip › GlcNEFA/data/Boden/F4_HGO_mean.csv]

HGO mg/kg/min(FFA uM), created by Plot Digitizer, 2.5.0 dev
Date: 16-9-14, 13:47:03
3
FFA uM	HGO mg/kg/min
49.03290	0.43965
558.64496	1.24712
760.43628	1.35310
