# Supplementary material for: Model-Based Quantification of the Systemic Interplay between Glucose and Fatty Acids in the Postprandial State
Source: PLoS One. 2015 Sep 10;10(9):e0135665. doi: 10.1371/journal.pone.0135665 (PMC4565650; doi:10.1371/journal.pone.0135665)
Supplement: S3 File — Zip file containing all Matlab m-files to generate figures. The zip-file includes a README file, containing an overview of the simulation files and basic instructions. (ZIP) [file pone.0135665.s004.zip › GlcNEFA/data/Boden/F6_HGO_closedcircles_mean.csv]

hgo (mg/kg/min)(time(min)), created by Plot Digitizer, 2.5.0 dev
Date: 7-11-13, 10:01:23
13
time(min)	hgo (mg/kg/min)
-0.55889	2.25518
30.34457	1.22829
59.49947	0.69964
90.52816	0.46395
119.74568	0.33089
149.91632	0.44688
179.14543	0.38708
209.27434	0.23934
239.49136	0.64836
269.59708	0.35410
298.87256	0.58733
329.89197	0.29303
360.04639	0.30646
