# Supplementary material for: Model-Based Quantification of the Systemic Interplay between Glucose and Fatty Acids in the Postprandial State
Source: PLoS One. 2015 Sep 10;10(9):e0135665. doi: 10.1371/journal.pone.0135665 (PMC4565650; doi:10.1371/journal.pone.0135665)
Supplement: S3 File — Zip file containing all Matlab m-files to generate figures. The zip-file includes a README file, containing an overview of the simulation files and basic instructions. (ZIP) [file pone.0135665.s004.zip › GlcNEFA/data/Boden/F6_HGO_closedcircles_sd.csv]

hgo (mg/kg/min)(time(min)), created by Plot Digitizer, 2.5.0 dev
Date: 7-11-13, 10:02:07
13
time(min)	hgo (mg/kg/min)
-0.62846	1.81563
29.47493	1.50671
60.37375	0.45052
89.57967	0.24421
120.64546	0.24294
149.89313	0.30036
180.03827	0.25518
210.15788	0.04883
239.45425	0.41393
269.55765	0.10502
298.84937	0.44082
329.86877	0.14652
359.11182	0.17463
