# Supplementary material for: Model-Based Quantification of the Systemic Interplay between Glucose and Fatty Acids in the Postprandial State
Source: PLoS One. 2015 Sep 10;10(9):e0135665. doi: 10.1371/journal.pone.0135665 (PMC4565650; doi:10.1371/journal.pone.0135665)
Supplement: S3 File — Zip file containing all Matlab m-files to generate figures. The zip-file includes a README file, containing an overview of the simulation files and basic instructions. (ZIP) [file pone.0135665.s004.zip › GlcNEFA/data/Boden/F6_HGO_opencircles_mean.csv]

hgo (mg/kg/min)(time(min)), created by Plot Digitizer, 2.5.0 dev
Date: 7-11-13, 10:03:02
13
time(min)	hgo (mg/kg/min)
-0.57976	2.12331
29.40768	1.08181
60.47347	1.08055
89.75824	1.37239
119.94975	1.62024
149.14641	1.35532
179.30081	1.36875
209.40884	1.08914
239.57948	1.20512
269.69214	0.95482
299.02328	1.53970
329.08032	0.93775
359.23471	0.95117
