# Supplementary material for: Model-Based Quantification of the Systemic Interplay between Glucose and Fatty Acids in the Postprandial State
Source: PLoS One. 2015 Sep 10;10(9):e0135665. doi: 10.1371/journal.pone.0135665 (PMC4565650; doi:10.1371/journal.pone.0135665)
Supplement: S3 File — Zip file containing all Matlab m-files to generate figures. The zip-file includes a README file, containing an overview of the simulation files and basic instructions. (ZIP) [file pone.0135665.s004.zip › GlcNEFA/data/Boden/F6_HGO_opencircles_sd.csv]

hgo (mg/kg/min)(time(min)), created by Plot Digitizer, 2.5.0 dev
Date: 7-11-13, 10:03:47
13
time(min)	hgo (mg/kg/min)
0.28988	1.84489
30.30515	0.97921
59.53890	0.94872
89.74200	1.26983
119.11490	2.11844
149.18582	1.60440
179.31241	1.44201
208.47891	0.98661
239.55165	1.02930
268.75525	0.80834
298.22556	2.27232
328.13647	0.74731
358.30014	0.81934
