# Supplementary material for: Model-Based Quantification of the Systemic Interplay between Glucose and Fatty Acids in the Postprandial State
Source: PLoS One. 2015 Sep 10;10(9):e0135665. doi: 10.1371/journal.pone.0135665 (PMC4565650; doi:10.1371/journal.pone.0135665)
Supplement: S3 File — Zip file containing all Matlab m-files to generate figures. The zip-file includes a README file, containing an overview of the simulation files and basic instructions. (ZIP) [file pone.0135665.s004.zip › GlcNEFA/data/Boden/F6_HGO_triangles_mean.csv]

hgo (mg/kg/min)(time(min)), created by Plot Digitizer, 2.5.0 dev
Date: 7-11-13, 10:04:33
13
time(min)	hgo (mg/kg/min)
-0.48700	2.70938
30.34689	1.24294
59.65717	1.69596
89.68867	0.93284
119.85468	1.01952
149.12553	1.22346
178.36856	1.25157
209.43898	1.27961
238.71448	1.51285
269.72229	1.14529
299.89294	1.26128
328.26401	1.55316
358.39755	1.43472
