# Supplementary material for: Model-Based Quantification of the Systemic Interplay between Glucose and Fatty Acids in the Postprandial State
Source: PLoS One. 2015 Sep 10;10(9):e0135665. doi: 10.1371/journal.pone.0135665 (PMC4565650; doi:10.1371/journal.pone.0135665)
Supplement: S3 File — Zip file containing all Matlab m-files to generate figures. The zip-file includes a README file, containing an overview of the simulation files and basic instructions. (ZIP) [file pone.0135665.s004.zip › GlcNEFA/data/Boden/F6_HGO_triangles_sd.csv]

hgo (mg/kg/min)(time(min)), created by Plot Digitizer, 2.5.0 dev
Date: 7-11-13, 10:05:19
13
time(min)	hgo (mg/kg/min)
-0.39655	3.28080
30.38863	1.50668
59.72906	2.15016
88.81439	1.18196
119.83844	0.91696
148.26981	1.58979
179.24979	1.04641
208.59718	1.73385
238.80493	2.08427
268.00159	1.81934
298.07715	1.33461
328.32431	1.93410
357.55804	1.90361
