# Supplementary material for: Model-Based Quantification of the Systemic Interplay between Glucose and Fatty Acids in the Postprandial State
Source: PLoS One. 2015 Sep 10;10(9):e0135665. doi: 10.1371/journal.pone.0135665 (PMC4565650; doi:10.1371/journal.pone.0135665)
Supplement: S3 File — Zip file containing all Matlab m-files to generate figures. The zip-file includes a README file, containing an overview of the simulation files and basic instructions. (ZIP) [file pone.0135665.s004.zip › GlcNEFA/data/Boden/OpenC.xlsx]

## Sheet: GlucoseM
-1.08434	93.5371
29.2771	84.1048
59.6386	79.3886
88.9157	87.5109
119.277	89.607
148.554	84.8908
178.916	80.9607
209.277	86.4629
239.639	84.6288
268.916	90.655
299.277	82.7948
328.554	85.9389
358.916	87.5109

## Sheet: GlucoseS
-1.08434	92.2271
28.1928	81.7467
59.6386	74.9345
90	85.6769
118.193	85.1528
150.723	82.5327
178.916	79.9127
209.277	83.3188
238.554	81.7467
271.084	83.5808
299.277	82.2707
328.554	84.3668
358.916	82.5327

## Sheet: InsulinM
1.12947	8.37975
30.7118	86.7552
60.8331	77.2377
90.9641	69.2992
120.13	79.7826
149.232	79.74
179.363	71.8015
209.565	75.4414
239.686	65.924
268.858	77.4599
298.964	65.311
328.055	63.6896
358.315	76.8028

## Sheet: InsulinS
1.14238	10.4849
29.705	98.3352
59.8198	87.7652
89.9314	76.6689
120.185	88.7296
150.406	95.5273
178.362	84.4341
208.542	84.39
239.75	76.4499
267.797	80.093
299.064	81.6262
327.029	72.1119
358.406	91.5391

## Sheet: NEFAM
0	495.69
60.3593	271.552
119.641	448.276
181.078	487.069
239.281	599.138
299.641	504.31
358.922	668.103

## Sheet: NEFAS
1.07784	616.379
60.3593	288.793
121.796	487.069
180	573.276
240.359	465.517
299.641	573.276
358.922	521.552

## Sheet: GUM
0.12263	1.96965
29.2887	3.00439
59.5391	4.14288
89.8088	5.59305
118.93	5.90054
149.112	5.94813
179.253	5.32041
209.477	6.04332
239.66	6.09091
269.843	6.1385
300.022	6.13415
330.195	6.0259
360.384	6.17738

## Sheet: GUS
1.29079	1.66073
30.5142	2.64355
59.7505	3.73071
90.0645	4.81756
121.321	4.8085
150.538	5.73914
178.393	4.37457
208.843	6.55701
240.176	7.17401
270.329	6.95658
300.572	7.46954
330.693	6.99125
360.897	7.19119

## Sheet: HGOM
-0.57976	2.12331
29.4077	1.08181
60.4735	1.08055
89.7582	1.37239
119.95	1.62024
149.146	1.35532
179.301	1.36875
209.409	1.08914
239.579	1.20512
269.692	0.95482
299.023	1.5397
329.08	0.93775
359.235	0.95117

## Sheet: HGOS
0.28988	1.84489
30.3052	0.97921
59.5389	0.94872
89.742	1.26983
119.115	2.11844
149.186	1.6044
179.312	1.44201
208.479	0.98661
239.552	1.0293
268.755	0.80834
298.226	2.27232
328.136	0.74731
358.3	0.81934
