# Supplementary material for: Model-Based Quantification of the Systemic Interplay between Glucose and Fatty Acids in the Postprandial State
Source: PLoS One. 2015 Sep 10;10(9):e0135665. doi: 10.1371/journal.pone.0135665 (PMC4565650; doi:10.1371/journal.pone.0135665)
Supplement: S3 File — Zip file containing all Matlab m-files to generate figures. The zip-file includes a README file, containing an overview of the simulation files and basic instructions. (ZIP) [file pone.0135665.s004.zip › GlcNEFA/data/Boden/Triangles.xlsx]

## Sheet: GlucoseM
-2.16867	90.131
29.2771	91.179
58.5542	80.6987
90	83.8428
119.277	79.9127
148.554	91.9651
178.916	89.083
209.277	84.1048
239.639	84.1048
268.916	87.5109
299.277	86.2009
329.639	82.2707
360	81.4847

## Sheet: GlucoseS
-0.28893	91.6621
30.0582	94.7619
60.9149	74.8047
89.2882	85.5056
120.405	76.0281
150.047	94.3253
181.287	89.8257
210.307	82.9714
241.611	81.0918
270.858	83.4073
299.056	87.0343
329.169	80.7023
360.5	79.8707

## Sheet: InsulinM
2.21053	8.90447
30.6667	79.387
60.8138	74.08
90.9576	68.2466
120.062	68.7304
149.18	71.3193
179.363	71.8015
209.519	68.0733
238.653	73.2937
268.846	75.3547
300.058	67.9409
328.149	78.9521
358.203	58.3825

## Sheet: InsulinS
0.06777	11.0128
29.563	75.1783
60.7621	65.6593
89.8346	60.88
120.033	63.9937
150.142	52.3711
180.386	62.8529
208.384	58.6015
239.676	64.3451
268.775	63.7762
297.837	57.4182
328.055	63.6896
359.222	48.9076

## Sheet: NEFAM
1.07784	405.172
60.3593	659.483
119.641	685.345
180	797.414
239.281	737.069
299.641	784.483
358.922	745.69

## Sheet: NEFAS
1.07784	340.517
60.3593	573.276
120.719	646.552
180	706.897
239.281	771.552
298.563	706.897
357.844	711.207

## Sheet: GUM
-0.78093	2.33958
29.4751	2.95689
59.9053	4.98282
89.1416	6.06998
119.333	6.16557
149.57	6.62637
178.58	5.88754
209.701	4.78288
239.957	5.40019
270.071	4.86973
300.185	4.33927
330.305	3.86098
360.51	4.06092

## Sheet: GUS
-0.83256	1.92221
29.4234	2.53952
58.692	3.88754
88.9803	4.7657
118.333	6.79194
149.473	5.8438
180.884	7.08685
209.598	3.94814
240.919	4.46079
268.896	4.08747
300.127	3.86973
330.228	3.23493
359.342	3.33083

## Sheet: HGOM
-0.487	2.70938
30.3469	1.24294
59.6572	1.69596
89.6887	0.93284
119.855	1.01952
149.126	1.22346
178.369	1.25157
209.439	1.27961
238.714	1.51285
269.722	1.14529
299.893	1.26128
328.264	1.55316
358.398	1.43472

## Sheet: HGOS
-0.39655	3.2808
30.3886	1.50668
59.7291	2.15016
88.8144	1.18196
119.838	0.91696
148.27	1.58979
179.25	1.04641
208.597	1.73385
238.805	2.08427
268.002	1.81934
298.077	1.33461
328.324	1.9341
357.558	1.90361
