# Supplementary material for: Model-Based Quantification of the Systemic Interplay between Glucose and Fatty Acids in the Postprandial State
Source: PLoS One. 2015 Sep 10;10(9):e0135665. doi: 10.1371/journal.pone.0135665 (PMC4565650; doi:10.1371/journal.pone.0135665)
Supplement: S3 File — Zip file containing all Matlab m-files to generate figures. The zip-file includes a README file, containing an overview of the simulation files and basic instructions. (ZIP) [file pone.0135665.s004.zip › GlcNEFA/data/Ferrannini/F1_grA_closed_glucose.csv]

glucose (mg / dL)(time (min)), created by Plot Digitizer, 2.5.0 dev
Date: 7-11-13, 10:11:40
27
time (min)	glucose (mg / dL)
-19.05897	87.99153
-9.40742	89.49184
0.93375	90.99905
6.45766	88.24734
10.58190	93.90286
16.79544	91.15807
20.94346	86.98902
25.77772	84.23040
30.61199	81.47179
36.12570	82.93060
41.63601	85.79293
47.14972	87.25175
51.28755	87.29324
56.11502	87.34163
60.94249	87.39003
65.76656	88.84193
70.58384	93.10085
76.11114	88.94564
80.92841	93.20456
85.76608	89.04243
90.58675	91.89785
95.42441	87.73572
100.94492	86.38752
106.45184	90.65336
110.59985	86.48431
114.72749	90.73632
121.63067	87.99844
