# Supplementary material for: Model-Based Quantification of the Systemic Interplay between Glucose and Fatty Acids in the Postprandial State
Source: PLoS One. 2015 Sep 10;10(9):e0135665. doi: 10.1371/journal.pone.0135665 (PMC4565650; doi:10.1371/journal.pone.0135665)
Supplement: S3 File — Zip file containing all Matlab m-files to generate figures. The zip-file includes a README file, containing an overview of the simulation files and basic instructions. (ZIP) [file pone.0135665.s004.zip › GlcNEFA/data/Ferrannini/F1_grA_closed_insulin_m.csv]

insulin (mg / dL)(time (min)), created by Plot Digitizer, 2.5.0 dev
Date: 7-11-13, 10:20:32
11
time (min)	insulin (mg / dL)
-19.24242	15.56645
-8.89105	12.26217
0.76389	12.38048
11.49915	163.48151
21.21184	134.43597
30.87697	129.40771
40.53191	129.52603
61.20747	136.64163
80.51395	138.59378
100.51007	140.55438
120.52317	133.93736
