# Supplementary material for: Model-Based Quantification of the Systemic Interplay between Glucose and Fatty Acids in the Postprandial State
Source: PLoS One. 2015 Sep 10;10(9):e0135665. doi: 10.1371/journal.pone.0135665 (PMC4565650; doi:10.1371/journal.pone.0135665)
Supplement: S3 File — Zip file containing all Matlab m-files to generate figures. The zip-file includes a README file, containing an overview of the simulation files and basic instructions. (ZIP) [file pone.0135665.s004.zip › GlcNEFA/data/Ferrannini/F1_grA_closed_insulin_s.csv]

insulin (mg / dL)(time (min)), created by Plot Digitizer, 2.5.0 dev
Date: 7-11-13, 10:21:15
11
time (min)	insulin (mg / dL)
-19.92186	10.41144
-9.57729	10.53820
0.77069	8.94944
10.78573	175.48170
20.49163	149.86720
30.84640	144.84740
40.51153	139.81915
60.49066	150.35735
80.49357	148.88690
101.17933	150.85594
120.50958	140.79945
