# Supplementary material for: Model-Based Quantification of the Systemic Interplay between Glucose and Fatty Acids in the Postprandial State
Source: PLoS One. 2015 Sep 10;10(9):e0135665. doi: 10.1371/journal.pone.0135665 (PMC4565650; doi:10.1371/journal.pone.0135665)
Supplement: S3 File — Zip file containing all Matlab m-files to generate figures. The zip-file includes a README file, containing an overview of the simulation files and basic instructions. (ZIP) [file pone.0135665.s004.zip › GlcNEFA/data/Ferrannini/F1_GrA_control_NEFA_mean.csv]

FFA (umol/ml)(time (min)), created by Plot Digitizer, 2.5.0 dev
Date: 25-5-11, 10:36:05
8
time (min)	FFA (umol/ml)
-20.13277	458.73322
-0.04565	498.24997
20.07973	261.37518
40.18261	187.08366
60.27648	177.82545
80.05080	135.93768
100.14467	126.67947
120.23629	133.67958
