# Supplementary material for: Model-Based Quantification of the Systemic Interplay between Glucose and Fatty Acids in the Postprandial State
Source: PLoS One. 2015 Sep 10;10(9):e0135665. doi: 10.1371/journal.pone.0135665 (PMC4565650; doi:10.1371/journal.pone.0135665)
Supplement: S3 File — Zip file containing all Matlab m-files to generate figures. The zip-file includes a README file, containing an overview of the simulation files and basic instructions. (ZIP) [file pone.0135665.s004.zip › GlcNEFA/data/Ferrannini/F1_GrA_control_NEFA_SE.csv]

FFA (umol/ml)(time (min)), created by Plot Digitizer, 2.5.0 dev
Date: 25-5-11, 10:36:53
8
time (min)	FFA (umol/ml)
-20.12377	393.69989
-0.03215	400.70001
20.09098	180.08356
39.87205	89.42080
59.96367	96.42091
80.05980	70.90437
100.15367	61.64616
120.24754	52.38794
