# Supplementary material for: Model-Based Quantification of the Systemic Interplay between Glucose and Fatty Acids in the Postprandial State
Source: PLoS One. 2015 Sep 10;10(9):e0135665. doi: 10.1371/journal.pone.0135665 (PMC4565650; doi:10.1371/journal.pone.0135665)
Supplement: S3 File — Zip file containing all Matlab m-files to generate figures. The zip-file includes a README file, containing an overview of the simulation files and basic instructions. (ZIP) [file pone.0135665.s004.zip › GlcNEFA/data/Ferrannini/F1_GrA_lipid_NEFA_mean.csv]

FFA (umol/ml)(time (min)), created by Plot Digitizer, 2.5.0 dev
Date: 25-5-11, 10:37:42
8
time (min)	FFA (umol/ml)
-20.14628	556.28314
-0.05915	595.79993
20.03022	619.05835
40.08809	869.93341
60.13695	1185.84167
80.53463	1323.02136
100.61275	1427.57141
120.34882	1662.07520
