# Supplementary material for: Model-Based Quantification of the Systemic Interplay between Glucose and Fatty Acids in the Postprandial State
Source: PLoS One. 2015 Sep 10;10(9):e0135665. doi: 10.1371/journal.pone.0135665 (PMC4565650; doi:10.1371/journal.pone.0135665)
Supplement: S3 File — Zip file containing all Matlab m-files to generate figures. The zip-file includes a README file, containing an overview of the simulation files and basic instructions. (ZIP) [file pone.0135665.s004.zip › GlcNEFA/data/Ferrannini/F1_GrA_lipid_NEFA_SE.csv]

FFA (umol/ml)(time (min)), created by Plot Digitizer, 2.5.0 dev
Date: 25-5-11, 10:38:29
8
time (min)	FFA (umol/ml)
-20.15978	653.83313
-0.07491	709.60822
20.01222	749.12500
40.05433	1113.80823
60.09870	1462.23328
80.17007	1615.55835
100.24144	1768.88342
120.30830	1954.72510
