# Supplementary material for: Model-Based Quantification of the Systemic Interplay between Glucose and Fatty Acids in the Postprandial State
Source: PLoS One. 2015 Sep 10;10(9):e0135665. doi: 10.1371/journal.pone.0135665 (PMC4565650; doi:10.1371/journal.pone.0135665)
Supplement: S3 File — Zip file containing all Matlab m-files to generate figures. The zip-file includes a README file, containing an overview of the simulation files and basic instructions. (ZIP) [file pone.0135665.s004.zip › GlcNEFA/data/Ferrannini/F1_grA_open_glucose.csv]

glucose (mg / dL)(time (min)), created by Plot Digitizer, 2.5.0 dev
Date: 7-11-13, 10:10:43
27
time (min)	glucose (mg / dL)
-19.06236	89.39504
-8.03155	90.90917
0.93375	90.99905
5.75783	92.45096
11.27154	93.90977
16.11259	88.34414
19.57438	82.76467
25.78792	80.01987
31.29483	84.28571
36.81194	84.34103
41.63261	87.19644
45.77384	85.83441
50.59452	88.68983
56.79447	91.55907
61.62873	88.80045
65.75977	91.64895
70.58384	93.10085
75.41811	90.34223
81.61806	93.21148
87.14195	90.45977
91.97282	89.10466
96.10725	90.54965
100.94831	84.98401
106.45523	89.24985
111.28609	87.89474
116.10677	90.75015
120.94103	87.99153
