# Supplementary material for: Model-Based Quantification of the Systemic Interplay between Glucose and Fatty Acids in the Postprandial State
Source: PLoS One. 2015 Sep 10;10(9):e0135665. doi: 10.1371/journal.pone.0135665 (PMC4565650; doi:10.1371/journal.pone.0135665)
Supplement: S3 File — Zip file containing all Matlab m-files to generate figures. The zip-file includes a README file, containing an overview of the simulation files and basic instructions. (ZIP) [file pone.0135665.s004.zip › GlcNEFA/data/Ferrannini/F1_grA_open_insulin_m.csv]

insulin (mg / dL)(time (min)), created by Plot Digitizer, 2.5.0 dev
Date: 7-11-13, 10:19:21
11
time (min)	insulin (mg / dL)
-19.24921	18.99749
-8.89444	13.97769
0.07086	14.08755
10.84009	148.03337
20.55618	117.27231
30.20772	119.10614
40.54550	122.66395
60.55521	117.76246
80.53773	126.58514
101.23368	123.40762
120.54356	123.64424
