# Supplementary material for: Model-Based Quantification of the Systemic Interplay between Glucose and Fatty Acids in the Postprandial State
Source: PLoS One. 2015 Sep 10;10(9):e0135665. doi: 10.1371/journal.pone.0135665 (PMC4565650; doi:10.1371/journal.pone.0135665)
Supplement: S3 File — Zip file containing all Matlab m-files to generate figures. The zip-file includes a README file, containing an overview of the simulation files and basic instructions. (ZIP) [file pone.0135665.s004.zip › GlcNEFA/data/Ferrannini/F1_grA_open_insulin_s.csv]

insulin (mg / dL)(time (min)), created by Plot Digitizer, 2.5.0 dev
Date: 7-11-13, 10:19:51
11
time (min)	insulin (mg / dL)
-19.25261	20.71301
-8.90124	17.40873
0.06066	19.23411
10.84348	146.31784
20.57656	106.97919
30.22470	110.52854
40.55909	115.80186
61.25843	110.90883
80.56152	114.57649
101.26426	107.96793
120.57073	109.92008
