# Supplementary material for: Model-Based Quantification of the Systemic Interplay between Glucose and Fatty Acids in the Postprandial State
Source: PLoS One. 2015 Sep 10;10(9):e0135665. doi: 10.1371/journal.pone.0135665 (PMC4565650; doi:10.1371/journal.pone.0135665)
Supplement: S3 File — Zip file containing all Matlab m-files to generate figures. The zip-file includes a README file, containing an overview of the simulation files and basic instructions. (ZIP) [file pone.0135665.s004.zip › GlcNEFA/data/Ferrannini/F3_GrB_control_NEFA_mean.csv]

FFA umol/L(time (min)), created by Plot Digitizer, 2.5.0 dev
Date: 25-5-11, 10:40:51
8
time (min)	FFA umol/L
-20.00000	480.00000
0.13699	416.00000
20.27397	208.00000
40.09132	160.00000
59.90868	144.00000
80.36530	160.00000
100.18265	160.00000
120.00000	160.00000
