# Supplementary material for: Model-Based Quantification of the Systemic Interplay between Glucose and Fatty Acids in the Postprandial State
Source: PLoS One. 2015 Sep 10;10(9):e0135665. doi: 10.1371/journal.pone.0135665 (PMC4565650; doi:10.1371/journal.pone.0135665)
Supplement: S3 File — Zip file containing all Matlab m-files to generate figures. The zip-file includes a README file, containing an overview of the simulation files and basic instructions. (ZIP) [file pone.0135665.s004.zip › GlcNEFA/data/Ferrannini/F3_grB_glucose_closed.csv]

glucose (mg/dL)(time (min)), created by Plot Digitizer, 2.5.0 dev
Date: 7-11-13, 10:25:02
27
time (min)	glucose (mg/dL)
-20.68293	76.36364
-10.43902	84.54546
-0.19512	81.81818
4.58537	182.72728
10.04878	193.63637
14.14634	207.27272
18.92683	207.27272
25.07317	215.45454
29.85366	207.27272
34.63415	207.27272
40.09756	218.18182
44.87805	215.45454
49.65854	212.72728
55.12195	215.45454
61.26829	215.45454
65.36585	215.45454
69.46342	215.45454
74.24390	212.72728
79.70731	210.00000
84.48781	212.72728
90.63415	212.72728
94.73170	212.72728
99.51219	212.72728
104.97561	212.72728
110.43903	212.72728
114.53658	212.72728
119.31707	212.72728
