# Supplementary material for: Model-Based Quantification of the Systemic Interplay between Glucose and Fatty Acids in the Postprandial State
Source: PLoS One. 2015 Sep 10;10(9):e0135665. doi: 10.1371/journal.pone.0135665 (PMC4565650; doi:10.1371/journal.pone.0135665)
Supplement: S3 File — Zip file containing all Matlab m-files to generate figures. The zip-file includes a README file, containing an overview of the simulation files and basic instructions. (ZIP) [file pone.0135665.s004.zip › GlcNEFA/data/Ferrannini/F3_grB_glucose_open.csv]

glucose (mg/dL)(time (min)), created by Plot Digitizer, 2.5.0 dev
Date: 7-11-13, 10:23:44
27
time (min)	glucose (mg/dL)
-20.68293	81.81818
-10.43902	84.54546
0.48780	84.54546
4.58537	193.63637
9.36585	201.81818
14.82927	207.27272
19.60976	207.27272
25.07317	204.54546
29.17073	215.45454
34.63415	207.27272
39.41463	210.00000
44.19512	212.72728
49.65854	212.72728
55.12195	215.45454
59.90244	212.72728
64.68293	210.00000
68.78049	210.00000
73.56097	210.00000
79.70731	207.27272
85.17073	207.27272
89.95122	207.27272
95.41463	210.00000
100.19512	210.00000
104.29269	207.27272
109.75610	201.81818
114.53658	204.54546
120.00000	201.81818
