# Supplementary material for: Model-Based Quantification of the Systemic Interplay between Glucose and Fatty Acids in the Postprandial State
Source: PLoS One. 2015 Sep 10;10(9):e0135665. doi: 10.1371/journal.pone.0135665 (PMC4565650; doi:10.1371/journal.pone.0135665)
Supplement: S3 File — Zip file containing all Matlab m-files to generate figures. The zip-file includes a README file, containing an overview of the simulation files and basic instructions. (ZIP) [file pone.0135665.s004.zip › GlcNEFA/data/Ferrannini/F3_grB_insulin_closed_m.csv]

insulin (mU/mL)(time (min)), created by Plot Digitizer, 2.5.0 dev
Date: 7-11-13, 11:05:42
11
time (min)	insulin (mU/mL)
-20.68293	12.41379
-10.43902	12.41379
-0.19512	30.34483
9.36585	46.89655
20.29268	48.27586
29.85366	46.89655
40.09756	49.65517
59.90244	49.65517
80.39024	49.65517
100.19512	53.79310
120.00000	55.17241
