# Supplementary material for: Model-Based Quantification of the Systemic Interplay between Glucose and Fatty Acids in the Postprandial State
Source: PLoS One. 2015 Sep 10;10(9):e0135665. doi: 10.1371/journal.pone.0135665 (PMC4565650; doi:10.1371/journal.pone.0135665)
Supplement: S3 File — Zip file containing all Matlab m-files to generate figures. The zip-file includes a README file, containing an overview of the simulation files and basic instructions. (ZIP) [file pone.0135665.s004.zip › GlcNEFA/data/Ferrannini/F3_grB_insulin_open_s.csv]

insulin (mU/mL)(time (min)), created by Plot Digitizer, 2.5.0 dev
Date: 7-11-13, 11:13:08
11
time (min)	insulin (mU/mL)
-20.00000	19.31034
-9.75610	17.93103
-0.19512	42.75862
10.04878	34.48276
19.60976	37.24138
30.53658	31.72414
39.41463	34.48276
59.90244	41.37931
80.39024	40.00000
99.51219	42.75862
120.00000	38.62069
