# Supplementary material for: Model-Based Quantification of the Systemic Interplay between Glucose and Fatty Acids in the Postprandial State
Source: PLoS One. 2015 Sep 10;10(9):e0135665. doi: 10.1371/journal.pone.0135665 (PMC4565650; doi:10.1371/journal.pone.0135665)
Supplement: S3 File — Zip file containing all Matlab m-files to generate figures. The zip-file includes a README file, containing an overview of the simulation files and basic instructions. (ZIP) [file pone.0135665.s004.zip › GlcNEFA/data/Ferrannini/F5_GrC_control_NEFA_mean.csv]

ffa umol/L(time (min)), created by Plot Digitizer, 2.5.0 dev
Date: 25-5-11, 10:44:21
9
time (min)	ffa umol/L
-20.05477	656.93909
0.13502	642.90973
19.98212	874.74323
39.83077	1073.78992
60.02839	895.82605
80.22444	750.64917
100.08562	687.40070
110.01464	688.56335
119.94679	624.15222
