# Supplementary material for: Model-Based Quantification of the Systemic Interplay between Glucose and Fatty Acids in the Postprandial State
Source: PLoS One. 2015 Sep 10;10(9):e0135665. doi: 10.1371/journal.pone.0135665 (PMC4565650; doi:10.1371/journal.pone.0135665)
Supplement: S3 File — Zip file containing all Matlab m-files to generate figures. The zip-file includes a README file, containing an overview of the simulation files and basic instructions. (ZIP) [file pone.0135665.s004.zip › GlcNEFA/data/Ferrannini/F5_GrC_control_NEFA_SE.csv]

ffa umol/L(time (min)), created by Plot Digitizer, 2.5.0 dev
Date: 25-5-11, 10:45:04
9
time (min)	ffa umol/L
-20.06025	771.69324
0.13033	741.27039
19.99072	694.41541
40.16800	942.68109
60.03622	731.89166
80.23071	619.50159
100.42128	589.07880
110.02168	541.02234
120.28402	493.04346
