# Supplementary material for: Model-Based Quantification of the Systemic Interplay between Glucose and Fatty Acids in the Postprandial State
Source: PLoS One. 2015 Sep 10;10(9):e0135665. doi: 10.1371/journal.pone.0135665 (PMC4565650; doi:10.1371/journal.pone.0135665)
Supplement: S3 File — Zip file containing all Matlab m-files to generate figures. The zip-file includes a README file, containing an overview of the simulation files and basic instructions. (ZIP) [file pone.0135665.s004.zip › GlcNEFA/data/Ferrannini/F5_grC_glucose_closed_m.csv]

glucose (mg/dL)(time (min)), created by Plot Digitizer, 2.5.0 dev
Date: 7-11-13, 11:17:29
27
time (min)	glucose (mg/dL)
-21.69978	78.00592
-11.09042	74.73856
-0.48820	78.54155
3.64341	188.23904
9.29626	191.91705
14.21349	223.85860
19.14858	238.12427
24.78714	255.94296
29.01518	270.19080
33.95741	277.38611
38.89606	288.11661
44.55248	288.25946
48.78765	295.43692
55.15827	288.52725
60.10407	292.18741
64.34638	292.29456
69.29575	292.41953
74.95217	292.56238
80.60503	296.24036
84.85448	289.27716
90.50019	300.02551
94.75322	289.52710
100.41322	286.13477
105.36258	286.25977
109.60490	286.36688
113.84721	286.47400
120.21069	286.63470
