# Supplementary material for: Model-Based Quantification of the Systemic Interplay between Glucose and Fatty Acids in the Postprandial State
Source: PLoS One. 2015 Sep 10;10(9):e0135665. doi: 10.1371/journal.pone.0135665 (PMC4565650; doi:10.1371/journal.pone.0135665)
Supplement: S3 File — Zip file containing all Matlab m-files to generate figures. The zip-file includes a README file, containing an overview of the simulation files and basic instructions. (ZIP) [file pone.0135665.s004.zip › GlcNEFA/data/Ferrannini/F5_grC_glucose_open_m.csv]

glucose (mg/dL)(time (min)), created by Plot Digitizer, 2.5.0 dev
Date: 7-11-13, 11:16:19
27
time (min)	glucose (mg/dL)
-20.28925	81.57680
-10.39051	81.82676
-0.49177	82.07672
3.62913	202.37973
10.68537	216.69897
14.90983	234.48196
18.42724	252.24710
24.75858	284.22437
29.70794	284.34933
34.65017	291.54465
38.88177	302.25729
44.54177	298.86496
49.49113	298.98996
55.86175	292.08029
59.38630	302.77509
65.04272	302.91791
69.99567	299.50772
74.94503	299.63272
79.18735	299.73984
84.84734	296.34750
89.79314	300.00766
94.75322	289.52710
100.40250	296.74030
104.65195	289.77707
110.30838	289.91992
115.25775	290.04489
120.20354	293.70505
