# Supplementary material for: Model-Based Quantification of the Systemic Interplay between Glucose and Fatty Acids in the Postprandial State
Source: PLoS One. 2015 Sep 10;10(9):e0135665. doi: 10.1371/journal.pone.0135665 (PMC4565650; doi:10.1371/journal.pone.0135665)
Supplement: S3 File — Zip file containing all Matlab m-files to generate figures. The zip-file includes a README file, containing an overview of the simulation files and basic instructions. (ZIP) [file pone.0135665.s004.zip › GlcNEFA/data/Ferrannini/F5_grC_insulin_closed_m.csv]

insulin (uU/mL)(time (min)), created by Plot Digitizer, 2.5.0 dev
Date: 7-11-13, 11:20:31
11
time (min)	insulin (uU/mL)
-19.98572	12.97102
-10.79760	14.49321
-0.89529	13.16580
9.71764	10.41722
19.61280	11.94662
29.51154	12.04761
39.41028	12.14861
59.90409	16.64302
80.39791	21.13743
99.48476	22.76061
119.27866	24.39101
