# Supplementary material for: Model-Based Quantification of the Systemic Interplay between Glucose and Fatty Acids in the Postprandial State
Source: PLoS One. 2015 Sep 10;10(9):e0135665. doi: 10.1371/journal.pone.0135665 (PMC4565650; doi:10.1371/journal.pone.0135665)
Supplement: S3 File — Zip file containing all Matlab m-files to generate figures. The zip-file includes a README file, containing an overview of the simulation files and basic instructions. (ZIP) [file pone.0135665.s004.zip › GlcNEFA/data/Ferrannini/F5_grC_insulin_closed_s.csv]

insulin (uU/mL)(time (min)), created by Plot Digitizer, 2.5.0 dev
Date: 7-11-13, 11:21:09
11
time (min)	insulin (uU/mL)
-20.68206	8.67861
-10.78689	10.20801
-0.19895	17.45822
8.99630	16.12360
19.59852	17.66021
29.49726	17.76121
38.69608	14.99820
59.18633	20.92101
78.97309	25.40820
98.75628	31.32380
119.26081	31.53300
