# Supplementary material for: Model-Based Quantification of the Systemic Interplay between Glucose and Fatty Acids in the Postprandial State
Source: PLoS One. 2015 Sep 10;10(9):e0135665. doi: 10.1371/journal.pone.0135665 (PMC4565650; doi:10.1371/journal.pone.0135665)
Supplement: S3 File — Zip file containing all Matlab m-files to generate figures. The zip-file includes a README file, containing an overview of the simulation files and basic instructions. (ZIP) [file pone.0135665.s004.zip › GlcNEFA/data/Ferrannini/F5_grC_insulin_open_m.csv]

insulin (uU/mL)(time (min)), created by Plot Digitizer, 2.5.0 dev
Date: 7-11-13, 11:18:34
11
time (min)	insulin (uU/mL)
-20.69277	12.96381
-10.80117	15.92161
-0.89172	11.73741
9.00701	11.83840
19.60923	13.37502
28.80806	10.61200
38.70680	10.71300
59.20418	13.77901
79.70157	16.84502
100.20966	15.62583
119.30009	15.82061
