# Supplementary material for: Model-Based Quantification of the Systemic Interplay between Glucose and Fatty Acids in the Postprandial State
Source: PLoS One. 2015 Sep 10;10(9):e0135665. doi: 10.1371/journal.pone.0135665 (PMC4565650; doi:10.1371/journal.pone.0135665)
Supplement: S3 File — Zip file containing all Matlab m-files to generate figures. The zip-file includes a README file, containing an overview of the simulation files and basic instructions. (ZIP) [file pone.0135665.s004.zip › GlcNEFA/data/Ferrannini/F5_grC_insulin_open_s.csv]

insulin (uU/mL)(time (min)), created by Plot Digitizer, 2.5.0 dev
Date: 7-11-13, 11:19:15
11
time (min)	insulin (uU/mL)
-22.09259	7.23578
-10.77975	7.35121
-0.18110	10.31622
9.72121	8.98882
19.62352	7.66142
28.81877	6.32680
40.12804	7.87063
59.92552	8.07262
79.70871	13.98822
99.51333	11.33341
119.31438	10.10701
