# Supplementary material for: Model-Based Quantification of the Systemic Interplay between Glucose and Fatty Acids in the Postprandial State
Source: PLoS One. 2015 Sep 10;10(9):e0135665. doi: 10.1371/journal.pone.0135665 (PMC4565650; doi:10.1371/journal.pone.0135665)
Supplement: S3 File — Zip file containing all Matlab m-files to generate figures. The zip-file includes a README file, containing an overview of the simulation files and basic instructions. (ZIP) [file pone.0135665.s004.zip › GlcNEFA/data/Ferrannini/F5_GrC_lipid_NEFA_mean.csv]

ffa umol/L(time (min)), created by Plot Digitizer, 2.5.0 dev
Date: 25-5-11, 10:45:48
9
time (min)	ffa umol/L
-20.05164	591.36536
0.13737	593.72943
19.62298	1464.86841
40.12966	1745.95972
60.29676	2207.34033
80.16107	2078.51807
100.01442	2179.20386
109.94814	2082.00586
120.20422	2165.17456
