# Supplementary material for: Model-Based Quantification of the Systemic Interplay between Glucose and Fatty Acids in the Postprandial State
Source: PLoS One. 2015 Sep 10;10(9):e0135665. doi: 10.1371/journal.pone.0135665 (PMC4565650; doi:10.1371/journal.pone.0135665)
Supplement: S3 File — Zip file containing all Matlab m-files to generate figures. The zip-file includes a README file, containing an overview of the simulation files and basic instructions. (ZIP) [file pone.0135665.s004.zip › GlcNEFA/data/Ferrannini/F5_GrC_lipid_NEFA_SE.csv]

ffa umol/L(time (min)), created by Plot Digitizer, 2.5.0 dev
Date: 25-5-11, 10:46:26
9
time (min)	ffa umol/L
-20.04851	525.79156
-0.18890	495.32999
19.94691	1612.44812
39.79087	1909.85547
59.95719	2387.62939
80.15168	2275.23926
100.00503	2375.92529
110.26893	2295.15942
120.19405	2378.28931
