# Supplementary material for: Model-Based Quantification of the Systemic Interplay between Glucose and Fatty Acids in the Postprandial State
Source: PLoS One. 2015 Sep 10;10(9):e0135665. doi: 10.1371/journal.pone.0135665 (PMC4565650; doi:10.1371/journal.pone.0135665)
Supplement: S3 File — Zip file containing all Matlab m-files to generate figures. The zip-file includes a README file, containing an overview of the simulation files and basic instructions. (ZIP) [file pone.0135665.s004.zip › GlcNEFA/data/generate_target_CLAMP1.m]

function tar = generate_target_CLAMP1(which, con)
%  FUNCTION data/generate_target_CLAMP1
%
%  Description:
%   Function to create target of Boden et al, 1994
%
%  Contact: Eindhoven University of Technology, F.L.P. Sips (f.l.p.sips@tue.nl)

%% IMPORT DATA
temp_hgo = importfile('F4_HGO_mean.csv');
temp_gu  = importfile('F4_GU_mean.csv');

HGO_mean = temp_hgo(:,2);
GU_mean  = temp_gu(:,2);

temp_hgo = importfile('F4_HGO_bars.csv');
temp_gu  = importfile('F4_GU_bars.csv');

HGO_SE   = abs(temp_hgo(:,2) - HGO_mean);
GU_SE    = abs(temp_gu(:,2) - GU_mean);

%% MAKE TARGET STRUCTURE
if sum(which)
    
    %% General information: Dataset
    tar.info    = 'DATASET CLAMP1: Boden et al, 1994';
    tar.label   = 'CLAMP1';
    
    %% Experiments
    for it = 1:3
        if which(it)
            %  General information: Experiment
            switch it
                case 1
                    tar.exp(it).info.label   = 'Low NEFA';
                case 2
                    tar.exp(it).info.label   = 'Medium NEFA';
                case 3
                    tar.exp(it).info.label   = 'High NEFA';
            end
            tar.exp(it).t.end        = 360;
            tar.exp(it).t.uni        = 'min';
            tar.exp(it).t.sta        = [0];
            
            %  Basal values: Experiment
            bas                     = init_bas();
            
            bas.GLU                 = 85;                                                   % Boden et al, p. 2440
            bas.INS                 = 5*con.CVI;                                            % Boden et al, p. 2440
            
            switch it
                case 1
                    bas.NEF                 = 526;                                          % Boden et al, p. 2440 (low NEFA)
                case 2
                    bas.NEF                 = 500;                                          % Boden et al, p. 2440 (medium NEFA)
                case 3
                    bas.NEF                 = 415;                                          % Boden et al, p. 2440 (high NEFA)
            end
            
            bas.EGP                 = 2.36;                                                 % Boden et al, MEAN(2.26+2.10+2.72), p.2442
            tar.exp(it).bas         = bas;
            
            %  Inputs: Experiment
            inp.GLU.style           = 'constant';
            inp.INS.style           = 'interpolation';
            inp.NEF.style           = 'interpolation';
            inp.CLA.style          	= 'constant';
            inp.TG.style            = 'none';
            inp.MEA.style           = 'none';
            
            inp.GLU.label           = 'glucose';
            inp.INS.label           = 'insulin';
            inp.NEF.label           = 'NEFA';
            inp.CLA.label          	= 'Insulin infusion';
            inp.TG.label            = 'TG';
            
            inp.GLU.unit            = 'mg/dL';
            inp.INS.unit            = 'pM';
            inp.NEF.unit            = '\muM';
            inp.CLA.unit           	= 'pmol/kg/min';
            inp.TG.unit             = '\muM';
            
            inp.GLU.val             = tar.exp(it).bas.GLU;
            inp.CLA.val             = 1*con.CVI;                                            % Boden et al, p. 2439
            
            inp.INS.tim             = [0                    1               360         ];
            inp.INS.val             = [tar.exp(it).bas.INS  70*con.CVI      70*con.CVI  ];  % Boden et al, p. 2440
            inp.NEF.tim             = [0                    1               360         ];
            
            switch it
                case 1
                    inp.NEF.val             = [tar.exp(it).bas.NEF  51              51          ];  % Boden et al, p. 2442
                case 2
                    inp.NEF.val             = [tar.exp(it).bas.NEF  562             562         ];  % Boden et al, p. 2442
                case 3
                    inp.NEF.val             = [tar.exp(it).bas.NEF  766             766         ];  % Boden et al, p. 2442
            end
            inp.MEA.val             = [];
            
            tar.exp(it).inp          = inp;
            
            % Outputs: Experiment
            out(1).tim              = [180:30:360];                                         % Boden et al, Figure 3
            out(1).EGP.val          = HGO_mean(it);
            out(1).EGP.SE           = HGO_SE(it);
            out(1).GU.val           = GU_mean(it);
            out(1).GU.SE            = GU_SE(it);
            
            out(1).EGP.label        = 'EGP';
            out(1).GU.label         = 'glucose uptake';
            out(1).EGP.unit         = 'mg/kg/min';
            out(1).GU.unit          = 'mg/kg/min';
            
            out(1).EGP.mod          = 'v.EGP';
            out(1).GU.mod           = 'v.GU';
            
            tar.exp(it).out         = out;
        end
    end
end
