# Supplementary material for: Model-Based Quantification of the Systemic Interplay between Glucose and Fatty Acids in the Postprandial State
Source: PLoS One. 2015 Sep 10;10(9):e0135665. doi: 10.1371/journal.pone.0135665 (PMC4565650; doi:10.1371/journal.pone.0135665)
Supplement: S3 File — Zip file containing all Matlab m-files to generate figures. The zip-file includes a README file, containing an overview of the simulation files and basic instructions. (ZIP) [file pone.0135665.s004.zip › GlcNEFA/data/generate_target_CLAMP2.m]

function tar = generate_target_CLAMP2(which, con)
%  FUNCTION data/generate_target_CLAMP2
%
%  Description:
%   Function to create target of Ferrannini et al, 1983
%
%  Contact: Eindhoven University of Technology, F.L.P. Sips (f.l.p.sips@tue.nl)


%% IMPORT DATA

filename.A.con.G = 'F1_grA_open_glucose';
filename.A.lip.G = 'F1_grA_closed_glucose';
filename.B.con.G = 'F3_grB_glucose_open';
filename.B.lip.G = 'F3_grB_glucose_closed';
filename.C.con.G = 'F5_grC_glucose_open_m';
filename.C.lip.G = 'F5_grC_glucose_closed_m';

filename.A.con.I = 'F1_grA_open_insulin_m';
filename.A.lip.I = 'F1_grA_closed_insulin_m';
filename.B.con.I = 'F3_grB_insulin_open_m';
filename.B.lip.I = 'F3_grB_insulin_closed_m';
filename.C.con.I = 'F5_grC_insulin_open_m';
filename.C.lip.I = 'F5_grC_insulin_closed_m';

filename.A.con.N = 'F1_GrA_control_NEFA_mean';
filename.A.lip.N = 'F1_GrA_lipid_NEFA_mean';
filename.B.con.N = 'F3_GrB_control_NEFA_mean';
filename.B.lip.N = 'F3_GrB_lipid_NEFA_mean';
filename.C.con.N = 'F5_GrC_control_NEFA_mean';
filename.C.lip.N = 'F5_GrC_lipid_NEFA_mean';

% GU and GP measurements, from Table I of Ferrannini et al (1983)
GP_mean          = [0 0 0 0 0.5 1.4];
GP_SE            = [1 1 1 1 0.4 0.5];

GU_mean          = [7.4 6.3 9.8 6.2 2.6 2.9];
GU_SE            = [0.6 1.3 1.9 1.1 0.2 0.2];

% Insulin infusion in A is estimated at 2 uU/kg/min, but remains unused!
% Basal values: 3 data point EXCEPT insulin in group B (2 datapoints)
% NEFA measurements in group C have an additional datapoint at 130 min

fn = fieldnames(filename);
for it=1:length(fn)
    fn2 = fieldnames(filename.(fn{it}));
    for it2 = 1:length(fn2)
        fn3 = fieldnames(filename.(fn{it}).(fn2{it2}));
        for it3 = 1:length(fn3)
            data = importfile([filename.(fn{it}).(fn2{it2}).(fn3{it3}) , '.csv']);
            values.(fn{it}).(fn2{it2}).(fn3{it3}) = data(:,2);
        end
    end
end

%%
if sum(which)
    
    %% GENERAL INFORMATION
    tar.info    = 'DATASET CLAMP2: Ferrannini et al, 1983';
    tar.label   = 'CLAMP2';
    
    for it = 1:6
        if which(it)
            %  General information
            switch it
                case 1
                    tar.exp(sum(which(1:it))).info.label   = 'A, control';
                    type1                    = 'A';
                    type2                    = 'con';
                case 2
                    tar.exp(sum(which(1:it))).info.label   = 'A, lipid';
                    type1                    = 'A';
                    type2                    = 'lip';
                case 3
                    tar.exp(sum(which(1:it))).info.label   = 'B, control';
                    type1                    = 'B';
                    type2                    = 'con';
                case 4
                    tar.exp(sum(which(1:it))).info.label   = 'B, lipid';
                    type1                    = 'B';
                    type2                    = 'lip';
                case 5
                    tar.exp(sum(which(1:it))).info.label   = 'C, control';
                    type1                    = 'C';
                    type2                    = 'con';
                case 6
                    tar.exp(sum(which(1:it))).info.label   = 'C, lipid';
                    type1                    = 'C';
                    type2                    = 'lip';
            end
            tar.exp(sum(which(1:it))).t.end       = 140;
            tar.exp(sum(which(1:it))).t.uni       = 'min';
            tar.exp(sum(which(1:it))).t.sta       = [0 19.5];
            
            %  Basal values
            bas                     = init_bas();
            
            % Calculate based on digitized values, overwrite later if
            % better value is known
            bas.GLU                 = mean(values.(type1).(type2).G(1:3));
            bas.INS                 = mean(values.(type1).(type2).I(1:3))*con.CVI;
            bas.NEF                 = mean(values.(type1).(type2).N(1:2));
            
            switch it
                case 1
                    bas.GLU                 = 89;                                       % Ferrannini et al, p.1739/1740 (same as clamp value in Table I)
                case 2
                    bas.GLU                 = 89;
                case 3
                    bas.INS                 = mean(values.(type1).(type2).I(1:2))*con.CVI;  % ONLY FIRST 2
                case 4
                    bas.INS                 = mean(values.(type1).(type2).I(1:2))*con.CVI;  % ONLY FIRST 2
                case 5
                    bas.INS                 = 14*con.CVI;                               % Ferrannini et al, p. 1741
                    bas.EGP                 = 1.9;                                      % Ferrannini et al, p. 1742
                case 6
                    bas.INS                 = 14*con.CVI;                               % Ferrannini et al, p. 1741
                    bas.EGP                 = 1.8;                                      % Ferrannini et al, p. 1742
            end
            
            
            tar.exp(sum(which(1:it))).bas         = bas;
            
            %  Inputs
            switch it
                case {1, 2}
                    inp.GLU.style           = 'constant';
                    inp.INS.style           = 'interpolation';
                    inp.NEF.style           = 'interpolation';
                    inp.CLA.style          	= 'interpolation';
                    
                    inp.GLU.val             = tar.exp(it).bas.GLU;
                    inp.INS.tim             = [0 19.5 20.5 140];
                    
                    inp.CLA.tim          	= [0 19.5 20.5 140];
                    inp.CLA.val          	= [0 0 2*con.CVI 2*con.CVI];
                    
                    inp.NEF.tim             = 0:20:140;
                    inp.NEF.val             = values.(type1).(type2).N;
                    
                    if it == 1
                        inp.INS.val         = [tar.exp(it).bas.INS tar.exp(it).bas.INS 123*con.CVI 123*con.CVI]; % Table I
                    elseif it == 2
                        inp.INS.val         = [tar.exp(it).bas.INS tar.exp(it).bas.INS 139*con.CVI 139*con.CVI]; % Table I
                    end
                    
                case {3, 4}
                    inp.GLU.style           = 'interpolation';
                    inp.INS.style           = 'interpolation';
                    inp.NEF.style           = 'interpolation';
                    inp.CLA.style          	= 'interpolation';
                    
                    inp.GLU.tim             = [0 19.5 20.5 140];
                    inp.INS.tim             = [0 19.5 20.5 140];
                    
                    inp.CLA.tim          	= [0 19.5 20.5 140];
                    inp.CLA.val          	= [0 0 0.3*con.CVI 0.3*con.CVI];
                    
                    inp.NEF.tim             = 0:20:140;
                    inp.NEF.val             = values.(type1).(type2).N;
                    
                    if it == 3
                        inp.GLU.val         = [tar.exp(sum(which(1:it))).bas.GLU tar.exp(sum(which(1:it))).bas.GLU 204 204];                 % Table I
                        inp.INS.val         = [tar.exp(sum(which(1:it))).bas.INS tar.exp(sum(which(1:it))).bas.INS 48*con.CVI 48*con.CVI];   % Table I
                    elseif it == 4
                        inp.GLU.val         = [tar.exp(sum(which(1:it))).bas.GLU tar.exp(sum(which(1:it))).bas.GLU 206 206];                 % Table I
                        inp.INS.val         = [tar.exp(sum(which(1:it))).bas.INS tar.exp(sum(which(1:it))).bas.INS 50*con.CVI 50*con.CVI];   % Table I
                    end
                    
                case  {5, 6}
                    inp.GLU.style           = 'interpolation';
                    inp.INS.style           = 'interpolation';
                    inp.NEF.style           = 'interpolation';
                    inp.CLA.style          	= 'constant';
                    
                    inp.GLU.tim             = [0 19.5 20.5 140];
                    inp.INS.tim             = [0 19.5 20.5 140];
                    
                    inp.CLA.val          	= 0;
                    
                    inp.NEF.tim             = [0:20:120 130 140];
                    inp.NEF.val             = values.(type1).(type2).N;
                    
                    if it == 5
                        inp.GLU.val         = [tar.exp(sum(which(1:it))).bas.GLU tar.exp(sum(which(1:it))).bas.GLU 291 291];                 % Table I
                        inp.INS.val         = [tar.exp(sum(which(1:it))).bas.INS tar.exp(sum(which(1:it))).bas.INS 16*con.CVI 16*con.CVI];   % Table I
                    elseif it == 6
                        inp.GLU.val         = [tar.exp(sum(which(1:it))).bas.GLU tar.exp(sum(which(1:it))).bas.GLU 287 287];                 % Table I
                        inp.INS.val         = [tar.exp(sum(which(1:it))).bas.INS tar.exp(sum(which(1:it))).bas.INS 21*con.CVI 21*con.CVI];   % Table I
                    end
                    
            end
            inp.TG.style            = 'none';
            inp.MEA.style           = 'none';
            
            inp.MEA.val             = [];
            
            inp.GLU.label           = 'glucose';
            inp.INS.label           = 'insulin';
            inp.NEF.label           = 'NEFA';
            inp.CLA.label          	= 'Insulin infusion';
            inp.TG.label            = 'TG';
            
            inp.GLU.unit            = 'mg/dL';
            inp.INS.unit            = 'pM';
            inp.NEF.unit            = '\muM';
            inp.CLA.unit           	= 'pmol/kg/min';
            inp.TG.unit             = '\muM';
            
            tar.exp(sum(which(1:it))).inp          = inp;
            
            % Outputs
            out(1).tim              = [80:1:140];
            out(1).GU.val           = GU_mean(it);
            out(1).GU.SE            = GU_SE(it);
            out(1).GU.label         = 'glucose uptake';
            out(1).GU.unit          = 'mg/kg/min';
            out(1).GU.mod           = 'v.GU';
            
            if it == 5 || it == 6
                out(1).EGP.val          = GP_mean(it);
                out(1).EGP.SE           = GP_SE(it);
                out(1).EGP.label        = 'EGP';
                out(1).EGP.unit         = 'mg/kg/min';
                out(1).EGP.mod          = 'v.EGP';
            end
                        
            tar.exp(sum(which(1:it))).out         = out; 
        end
    end
end
