# Supplementary material for: Model-Based Quantification of the Systemic Interplay between Glucose and Fatty Acids in the Postprandial State
Source: PLoS One. 2015 Sep 10;10(9):e0135665. doi: 10.1371/journal.pone.0135665 (PMC4565650; doi:10.1371/journal.pone.0135665)
Supplement: S3 File — Zip file containing all Matlab m-files to generate figures. The zip-file includes a README file, containing an overview of the simulation files and basic instructions. (ZIP) [file pone.0135665.s004.zip › GlcNEFA/data/generate_target_ID.m]

function tar = generate_target_ID(which, con)
%  FUNCTION data/generate_target_ID
%
%  Description:
%   Function to create target of Campbell et al, 1992
%
%  Contact: Eindhoven University of Technology, F.L.P. Sips (f.l.p.sips@tue.nl)


%% MAKE TARGET STRUCTURE
if sum(which)
    tar.info = 'INDEPENDENT DATASET: Campbell et al 1992';
    tar.label = 'ID';
    
    
    %  General information: Experiment
    tar.exp.info.label      = 'ID';
    tar.exp.t.end           = 3*120;
    tar.exp.t.uni           = 'min';
    tar.exp.t.sta           = [0 120 240];
    
    %  Basal values: Experiment
    bas                     = init_bas();
    
    bas.GLU                 = 4.9 * con.CVG;
    bas.INS                 = 54;
    bas.NEF                 = 638;
    
    tar.exp.bas         = bas;
    
    %  Inputs: Experiment
    inp.GLU.style           = 'interpolation';
    inp.INS.style           = 'interpolation';
    inp.NEF.style           = 'none';
    inp.CLA.style          	= 'none';
    inp.TG.style            = 'constant';
    inp.MEA.style           = 'none';
    
    inp.GLU.label           = 'glucose';
    inp.INS.label           = 'insulin';
    inp.NEF.label           = 'NEFA';
    inp.CLA.label          	= 'Insulin infusion';
    inp.TG.label            = 'TG';
    
    inp.GLU.unit            = 'mg/dL';
    inp.INS.unit            = 'pM';
    inp.NEF.unit            = '\muM';
    inp.CLA.unit           	= 'pmol/kg/min';
    inp.TG.unit             = '\muM';
    
    inp.GLU.tim             = [0    1   120     121     240 	241     360];
    inp.GLU.val             = [4.9  4.7 4.7     5.1     5.1     5.3     5.3] * con.CVG;
    
    inp.INS.tim             = [0    1   120     121     240 	241     360];
    inp.INS.val             = [54   84  84      192     192     468     468];
    
    inp.TG.val              = 1000;
    inp.MEA.val             = [];
    
    tar.exp.inp          = inp;
    
    % Outputs: Experiment
    out(1).tim              = [0     110    230   350];  % At 110 of each infusion                              
    out(1).NEF.val          = [638   397    273   137];     
    out(1).NEF.SE           = [52    82     58    23];    
    
    out(1).NEF.label        = 'NEFA';
    out(1).NEF.unit         = '\muM';
    out(1).NEF.mod          = 's.NEFA';
    
    tar.exp.out         = out;
    
    % IF NOT USED FOR OPTIMIZATION ENTER HERE THE FILES THAT SHOULD BE USED
    % AS REFERENCE PARAMETER FILES
    tar.exp.p.ref           = 'CLAMP';
end
