# Supplementary material for: Model-Based Quantification of the Systemic Interplay between Glucose and Fatty Acids in the Postprandial State
Source: PLoS One. 2015 Sep 10;10(9):e0135665. doi: 10.1371/journal.pone.0135665 (PMC4565650; doi:10.1371/journal.pone.0135665)
Supplement: S3 File — Zip file containing all Matlab m-files to generate figures. The zip-file includes a README file, containing an overview of the simulation files and basic instructions. (ZIP) [file pone.0135665.s004.zip › GlcNEFA/data/generate_target_MEAL_interpolation.m]

function tar = generate_target_MEAL_interpolation(which, con)
%  FUNCTION data/generate_target_MEAL_interpolation
%
%  Description:
%   Function to create target of Robertson et al 2002 (with itnerpolation
%   instead of polynomial)
%
%  Contact: Eindhoven University of Technology, F.L.P. Sips (f.l.p.sips@tue.nl)

%% IMPORT DATA

filename.OGTT.G.M   = 'F1_GLU_OGTT_MEAN';
filename.OGTT.G.SE  = 'F1_GLU_OGTT_SE';
filename.OGTT.I.M   = 'F2_INS_OGTT_MEAN';
filename.OGTT.I.SE  = 'F2_INS_OGTT_SE';
filename.OGTT.N.M   = 'F4_NEFA_OGTT_MEAN';
filename.OGTT.N.SE  = 'F4_NEFA_OGTT_SE';
filename.OGTT.T.M   = 'F3_TG_OGTT_MEAN';
filename.OGTT.T.SE  = 'F3_TG_OGTT_SE';

filename.OFTT.G.M   = 'F1_GLU_OFTT_MEAN';
filename.OFTT.G.SE  = 'F1_GLU_OFTT_SE';
filename.OFTT.I.M   = 'F2_INS_OFTT_MEAN';
filename.OFTT.I.SE  = 'F2_INS_OFTT_SE';
filename.OFTT.N.M   = 'F4_NEFA_OFTT_MEAN';
filename.OFTT.N.SE  = 'F4_NEFA_OFTT_SE';
filename.OFTT.T.M   = 'F3_TG_OFTT_MEAN';
filename.OFTT.T.SE  = 'F3_TG_OFTT_SE';

fn = fieldnames(filename);
for it=1:length(fn)
    fn2 = fieldnames(filename.(fn{it}));
    for it2 = 1:length(fn2)
        fn3 = fieldnames(filename.(fn{it}).(fn2{it2}));
        for it3 = 1:length(fn3)
            data = importfile([filename.(fn{it}).(fn2{it2}).(fn3{it3}) , '.csv']);
            values.(fn{it}).(fn2{it2}).(fn3{it3}) = data(:,2);
        end
    end
end

for it=1:length(fn)
    fn2 = fieldnames(filename.(fn{it}));
    for it2 = 1:length(fn2)
        values.(fn{it}).(fn2{it2}).SE = abs(values.(fn{it}).(fn2{it2}).SE - values.(fn{it}).(fn2{it2}).M);
    end
end

%%
if sum(which)
    
    %% GENERAL INFORMATION
    tar.info    = 'DATASET MEAL: Robertson et al, 2002 (interpolated TG)';
    tar.label   = 'MEAL_inter';
    
    for it = 1:2
        if which(it)
            %  General information
            switch it
                case 1
                    tar.exp(it).info.label   = 'OGTT';
                    type1                    = 'OGTT';
                case 2
                    tar.exp(it).info.label   = 'OFTT';
                    type1                    = 'OFTT';
            end
            tar.exp(it).t.end        = 360;
            tar.exp(it).t.sta        = [0];
            tar.exp(it).t.uni        = 'min';
            
            %  Basal values
            bas                     = init_bas();
            
            % Calculate based on digitized values, overwrite later if
            % better value is known
            bas.GLU                 = values.(type1).G.M(1)*con.CVG;
            bas.INS                 = values.(type1).I.M(1)*2;
            bas.NEF                 = values.(type1).N.M(1);
            
            tar.exp(it).bas         = bas;
            
            %  Inputs
            inp.GLU.style           = 'none';
            inp.INS.style           = 'none';
            inp.NEF.style           = 'none';
            inp.CLA.style          	= 'none';
            inp.TG.style            = 'interpolation';
            inp.MEA.style           = 'pulse';
            
            inp.TG.tim              = [0 5 10 15 20 30 45 60 90 120 240 360]';
            inp.TG.val              = values.(type1).T.M*1e3;
            inp.TG.SE               = values.(type1).T.SE*1e3; 
            
            switch it
                case 1
                    
                    inp.MEA.val             = [100000];
                    inp.MEA.tim             = 0;
                case 2
                    
                    inp.MEA.val             = [3000];
                    inp.MEA.tim             = 0;
            end
            
            inp.GLU.label           = 'glucose';
            inp.INS.label           = 'insulin';
            inp.NEF.label           = 'NEFA';
            inp.CLA.label          	= 'Insulin infusion';
            inp.TG.label            = 'TG';
            inp.MEA.label           = 'Glucose meal';
            
            inp.GLU.unit            = 'mg/dL';
            inp.INS.unit            = 'pM';
            inp.NEF.unit            = '\muM';
            inp.CLA.unit           	= 'pmol/kg/min';
            inp.TG.unit             = '\muM';
            inp.MEA.unit            = 'mg';
            
            tar.exp(it).inp          = inp;
            
            % Outputs
            out(1).tim              = [0 10 20 30 45 60 90 120 240 360]';
            out(1).GLU.val          = values.(type1).G.M*con.CVG;
            out(1).GLU.SE           = values.(type1).G.SE*con.CVG;
            
            out(2).tim              = [0 10 20 30 45 60 90 120 240 360]';
            out(2).NEF.val          = values.(type1).N.M;
            
            out(2).NEF.SE           = values.(type1).N.SE;
            
            out(3).tim              = [0 15 30 60 120 240]';
            out(3).INS.val          = values.(type1).I.M*2;
            out(3).INS.SE           = values.(type1).I.SE*2;
            
            out(1).GLU.label        = 'glucose';
            out(2).NEF.label        = 'NEFA';
            out(3).INS.label        = 'insulin';
            
            out(1).GLU.unit         = 'mg/dL';
            out(2).NEF.unit         = '\muM';
            out(3).INS.unit         = 'pM';
            
            out(1).GLU.mod          = 'v.G';
            out(2).NEF.mod          = 's.NEFA';
            out(3).INS.mod          = 'v.I';
            
            tar.exp(it).out         = out;
             
            % IF NOT USED FOR OPTIMIZATION ENTER HERE THE FILES THAT SHOULD BE USED
            % AS REFERENCE PARAMETER FILES
            switch it
                case 1
                    tar.exp(it).p.ref           = 'OGTT';
                case 2
                    tar.exp(it).p.ref           = 'OFTT';
            end
        end
    end
end
