# Supplementary material for: Model-Based Quantification of the Systemic Interplay between Glucose and Fatty Acids in the Postprandial State
Source: PLoS One. 2015 Sep 10;10(9):e0135665. doi: 10.1371/journal.pone.0135665 (PMC4565650; doi:10.1371/journal.pone.0135665)
Supplement: S3 File — Zip file containing all Matlab m-files to generate figures. The zip-file includes a README file, containing an overview of the simulation files and basic instructions. (ZIP) [file pone.0135665.s004.zip › GlcNEFA/data/importfile.m]

function output = importfile(fileToRead1)
%IMPORTFILE(FILETOREAD1)
%  Imports data from the specified file
%  FILETOREAD1:  file to read

%  Auto-generated by MATLAB on 21-Oct-2013 14:03:48

DELIMITER = ',';
HEADERLINES = 6;

% Import the file
newData1 = importdata(fileToRead1, DELIMITER, HEADERLINES);

% Create new variables in the base workspace from those fields.
vars = fieldnames(newData1);
for i = 1:length(vars)
    if strcmp(vars{i}, 'data')
    	output =  newData1.(vars{i});
    end
end
