# Supplementary material for: Model-Based Quantification of the Systemic Interplay between Glucose and Fatty Acids in the Postprandial State
Source: PLoS One. 2015 Sep 10;10(9):e0135665. doi: 10.1371/journal.pone.0135665 (PMC4565650; doi:10.1371/journal.pone.0135665)
Supplement: S3 File — Zip file containing all Matlab m-files to generate figures. The zip-file includes a README file, containing an overview of the simulation files and basic instructions. (ZIP) [file pone.0135665.s004.zip › GlcNEFA/data/plot_target.m]

function [] = plot_target(tar)
%  FUNCTION data/plot_target
%
%  Description:
%   Function to create a basic plot of the created targets
%
%  Contact: Eindhoven University of Technology, F.L.P. Sips (f.l.p.sips@tue.nl)


colors = [0.8 0.2 0.2
    0.8 0.8 0.2
    0.2 0.8 0.2
    0.2 0.8 0.8
    0.2 0.2 0.8
    0.8 0.2 0.8];

spx = 4;
spy = 4;

sp_1 = [1 2 3 4];
sp_2 = [5 6 9 10 13 14];
sp_3 = [7 8 11 12 15 16];

% Percent additional space on both ends of plot
overshoot   = 5;

for it=1:length(tar.exp)
    x_min(it)       = -tar.exp(it).t.end/(100/overshoot);
    x_max(it)       = tar.exp(it).t.end/(100/overshoot) + tar.exp(it).t.end;
end

m = figure('Name', tar.label);

%% INPUTS

%  1. Basal values
basal_val = {'GLU' 'INS' 'NEF' 'EGP'};
basal_pre = {'Basal glucose:  ' 'Basal insulin:    ' 'Basal NEFA:    ' 'Basal EGP:      '};
basal_uni = {'mg/dL' 'pM' '\muM' ' mg/kg/min'};

for it = 1:length(basal_val)
    vals.(basal_val{it}) = [];
end

for it=1:length(tar.exp)
    for it2 = 1:length(basal_val)
        if isfield(tar.exp(it).bas, basal_val{it2})
            vals.(basal_val{it2}) = [vals.(basal_val{it2}), num2str(tar.exp(it).bas.(basal_val{it2})), ' (',num2str(it),'), '];
        else
            vals.(basal_val{it2}) = [vals.(basal_val{it2}), ' - ', ' (',num2str(it),'), '];
        end
    end
end


subplot(spx,spy,sp_1)
tall = length(basal_val)+2;

for it=1:length(basal_val)
    h = text(0,tall-it,[basal_pre{it}, vals.(basal_val{it}), ' ' ,basal_uni{it} ]);
end

colorOfFigureWindow = get(m,'Color');
set(h,'BackgroundColor',colorOfFigureWindow)
axis([0 10 0 tall+1])
axis off

%  2. Inputs
all_inp = {};
for it = 1:length(tar.exp);
    fn = fieldnames(tar.exp(it).inp);
    for it2=1:length(fn)
        if ~strcmp(tar.exp(it).inp.(fn{it2}).style, 'none')
            all_inp = [all_inp; fn{it2}];
        end
    end
end
all_inp = unique(all_inp);

if length(all_inp) > length(sp_2)
    disp('Warning - too many input plots')
end


for it=1:length(all_inp)
    subplot(spx, spy, sp_2(it))
    leg = [];
    for it2=1:length(tar.exp)
        if strcmp(tar.exp(it2).inp.(all_inp{it}).style, 'constant')
            plot([0 tar.exp(it2).t.end], [tar.exp(it2).inp.(all_inp{it}).val tar.exp(it2).inp.(all_inp{it}).val], 'Color', colors(it2,:))
        elseif strcmp(tar.exp(it2).inp.(all_inp{it}).style, 'interpolation')
            plot(tar.exp(it2).inp.(all_inp{it}).tim, tar.exp(it2).inp.(all_inp{it}).val, 'Color', colors(it2,:))
        elseif strcmp(tar.exp(it2).inp.(all_inp{it}).style, 'polynomial')
            t = 0:1: tar.exp(it2).t.end;
            p = tar.exp(it2).inp.(all_inp{it}).par;
            v = polynomial(p, t);
            plot(t,v,'Color', colors(it2,:));
            hold on
            errorbar(tar.exp(it2).inp.(all_inp{it}).tim, tar.exp(it2).inp.(all_inp{it}).val, tar.exp(it2).inp.(all_inp{it}).SE,':', 'Color', colors(it2,:))
        elseif strcmp(tar.exp(it2).inp.(all_inp{it}).style, 'pulse')
            x = tar.exp(it2).inp.(all_inp{it}).tim;
            y = zeros(size(x));
            u = zeros(size(x));
            v = tar.exp(it2).inp.(all_inp{it}).val;
            quiver(x,y,u,v, 'Color', colors(it2,:));
            hold on
        end
        hold on
        ylabel([tar.exp(it2).inp.(all_inp{it}).label, ' (', tar.exp(it2).inp.(all_inp{it}).unit, ')'])
        xlabel(['Time, (', tar.exp(it2).t.uni, ')'])
        leg = [leg {['Exp ',num2str(it2)]}];
    end
    legend(leg)
    title('INPUT')
    xlim([min(x_min) max(x_max)])
end

%% OUTPUTS

all_out = {};
ind = [];
for it = 1:length(tar.exp);
    for it2=1:length(tar.exp(it).out)
        fn = fieldnames(tar.exp(it).out(it2));
        for it3 = 1:length(fn)
            if ~strcmp(fn{it3}, 'tim') && ~isempty(tar.exp(it).out(it2).(fn{it3}))
                all_out = [all_out; fn{it3}];
                ind.(fn{it3}).exp(it) = it2;
            end
        end
    end
end
all_out = unique(all_out);

for it=1:length(all_out)
    subplot(spx, spy, sp_3(it))
    leg = [];
    for it2=1:length(tar.exp)
        if ind.(all_out{it}).exp(it2) > 0 ...
            && ~isempty(tar.exp(it2).out(ind.(all_out{it}).exp(it2)).(all_out{it}))
            errorbar(mean(tar.exp(it2).out(ind.(all_out{it}).exp(it2)).tim,2), tar.exp(it2).out(ind.(all_out{it}).exp(it2)).(all_out{it}).val, tar.exp(it2).out(ind.(all_out{it}).exp(it2)).(all_out{it}).SE, ':', 'Color', colors(it2,:))
            hold on
            ylabel([tar.exp(it2).out(ind.(all_out{it}).exp(it2)).(all_out{it}).label, ' (', tar.exp(it2).out(ind.(all_out{it}).exp(it2)).(all_out{it}).unit, ')'])
            xlabel(['Time, (', tar.exp(it2).t.uni, ')'])
            leg = [leg {['Exp ',num2str(it2)]}];
            xlim([min(x_min) max(x_max)])
        end
    end
    legend(leg)
end
