# Supplementary material for: Model-Based Quantification of the Systemic Interplay between Glucose and Fatty Acids in the Postprandial State
Source: PLoS One. 2015 Sep 10;10(9):e0135665. doi: 10.1371/journal.pone.0135665 (PMC4565650; doi:10.1371/journal.pone.0135665)
Supplement: S3 File — Zip file containing all Matlab m-files to generate figures. The zip-file includes a README file, containing an overview of the simulation files and basic instructions. (ZIP) [file pone.0135665.s004.zip › GlcNEFA/data/Robertson/F1_GLU_OFTT_MEAN.csv]

Plasma glucose (mmol/L)(time (min)), created by Plot Digitizer, 2.5.0 dev
Date: 27-4-11, 11:34:37
10
time (min)	Plasma glucose (mmol/L)
-1.41922	4.48473
10.48647	4.38798
20.53234	4.40520
30.59675	4.35720
45.23422	4.29330
60.78073	4.24580
90.91832	4.29744
121.06519	4.31648
238.96263	4.21303
359.62897	4.01200
