# Supplementary material for: Model-Based Quantification of the Systemic Interplay between Glucose and Fatty Acids in the Postprandial State
Source: PLoS One. 2015 Sep 10;10(9):e0135665. doi: 10.1371/journal.pone.0135665 (PMC4565650; doi:10.1371/journal.pone.0135665)
Supplement: S3 File — Zip file containing all Matlab m-files to generate figures. The zip-file includes a README file, containing an overview of the simulation files and basic instructions. (ZIP) [file pone.0135665.s004.zip › GlcNEFA/data/Robertson/F1_GLU_OFTT_SE.csv]

glucose (mmol/L)(time (min)), created by Plot Digitizer, 2.5.0 dev
Date: 22-9-14, 15:26:05
10
time (min)	glucose (mmol/L)
-0.27365	4.63098
9.79328	4.51731
19.84166	4.53407
30.81070	4.50196
46.35519	4.42114
60.06532	4.38915
91.12415	4.43947
120.36022	4.45710
239.15742	4.34835
359.78897	4.19077
