# Supplementary material for: Model-Based Quantification of the Systemic Interplay between Glucose and Fatty Acids in the Postprandial State
Source: PLoS One. 2015 Sep 10;10(9):e0135665. doi: 10.1371/journal.pone.0135665 (PMC4565650; doi:10.1371/journal.pone.0135665)
Supplement: S3 File — Zip file containing all Matlab m-files to generate figures. The zip-file includes a README file, containing an overview of the simulation files and basic instructions. (ZIP) [file pone.0135665.s004.zip › GlcNEFA/data/Robertson/F1_GLU_OGTT_MEAN.csv]

Plasma glucose (mmol/L)(time (min)), created by Plot Digitizer, 2.5.0 dev
Date: 27-4-11, 11:32:06
10
time (min)	Plasma glucose (mmol/L)
0.44988	4.33816
11.94744	5.67616
20.75032	6.85086
30.69879	7.21046
46.10616	7.65207
60.85493	7.19689
90.52409	5.68327
121.62175	5.57196
240.03865	3.64247
358.69208	4.09344
