# Supplementary material for: Model-Based Quantification of the Systemic Interplay between Glucose and Fatty Acids in the Postprandial State
Source: PLoS One. 2015 Sep 10;10(9):e0135665. doi: 10.1371/journal.pone.0135665 (PMC4565650; doi:10.1371/journal.pone.0135665)
Supplement: S3 File — Zip file containing all Matlab m-files to generate figures. The zip-file includes a README file, containing an overview of the simulation files and basic instructions. (ZIP) [file pone.0135665.s004.zip › GlcNEFA/data/Robertson/F1_GLU_OGTT_SE.csv]

Plasma glucose EB (mmol/L)(time (min)), created by Plot Digitizer, 2.5.0 dev
Date: 27-4-11, 11:33:00
10
time (min)	Plasma glucose EB (mmol/L)
0.48699	4.20773
10.18964	5.43143
19.91549	6.57362
30.81010	6.81917
46.24066	7.17926
60.98480	6.74038
89.67998	5.43863
120.77299	5.34362
240.08504	3.47943
359.64752	3.94678
