# Supplementary material for: Model-Based Quantification of the Systemic Interplay between Glucose and Fatty Acids in the Postprandial State
Source: PLoS One. 2015 Sep 10;10(9):e0135665. doi: 10.1371/journal.pone.0135665 (PMC4565650; doi:10.1371/journal.pone.0135665)
Supplement: S3 File — Zip file containing all Matlab m-files to generate figures. The zip-file includes a README file, containing an overview of the simulation files and basic instructions. (ZIP) [file pone.0135665.s004.zip › GlcNEFA/data/Robertson/F2_INS_OGTT_SE.csv]

plasma insulin EB (pmol/L)(time (min)), created by Plot Digitizer, 2.5.0 dev
Date: 27-4-11, 11:37:05
6
time (min)	plasma insulin EB (pmol/L)
-1.31305	29.31735
15.42868	186.04054
31.38880	149.98232
60.50735	235.21480
120.46307	187.70107
240.53610	21.82941
