# Supplementary material for: Model-Based Quantification of the Systemic Interplay between Glucose and Fatty Acids in the Postprandial State
Source: PLoS One. 2015 Sep 10;10(9):e0135665. doi: 10.1371/journal.pone.0135665 (PMC4565650; doi:10.1371/journal.pone.0135665)
Supplement: S3 File — Zip file containing all Matlab m-files to generate figures. The zip-file includes a README file, containing an overview of the simulation files and basic instructions. (ZIP) [file pone.0135665.s004.zip › GlcNEFA/data/Robertson/F3_TG_OFTT_MEAN.csv]

plasma tg(time), created by Plot Digitizer, 2.5.0 dev
Date: 28-4-11, 9:50:12
12
time	plasma tg
0.55375	1.07389
5.07608	1.13542
10.59054	1.05352
16.03117	1.10276
21.50411	1.09463
31.50167	1.14392
46.05617	1.19327
60.66143	1.15245
91.47091	1.46838
121.43361	1.66954
239.84003	1.80203
359.67236	1.02061
