# Supplementary material for: Model-Based Quantification of the Systemic Interplay between Glucose and Fatty Acids in the Postprandial State
Source: PLoS One. 2015 Sep 10;10(9):e0135665. doi: 10.1371/journal.pone.0135665 (PMC4565650; doi:10.1371/journal.pone.0135665)
Supplement: S3 File — Zip file containing all Matlab m-files to generate figures. The zip-file includes a README file, containing an overview of the simulation files and basic instructions. (ZIP) [file pone.0135665.s004.zip › GlcNEFA/data/Robertson/F3_TG_OFTT_SE.csv]

plasma tgEB(time), created by Plot Digitizer, 2.5.0 dev
Date: 28-4-11, 9:51:26
12
time	plasma tgEB
1.39592	1.19686
5.91363	1.26658
11.42579	1.18877
16.87103	1.22982
20.52581	1.21347
30.51645	1.27506
45.96619	1.35310
60.58990	1.27950
91.39015	1.61182
121.34132	1.83347
239.73389	1.99056
359.74390	0.89356
