# Supplementary material for: Model-Based Quantification of the Systemic Interplay between Glucose and Fatty Acids in the Postprandial State
Source: PLoS One. 2015 Sep 10;10(9):e0135665. doi: 10.1371/journal.pone.0135665 (PMC4565650; doi:10.1371/journal.pone.0135665)
Supplement: S3 File — Zip file containing all Matlab m-files to generate figures. The zip-file includes a README file, containing an overview of the simulation files and basic instructions. (ZIP) [file pone.0135665.s004.zip › GlcNEFA/data/Robertson/F3_TG_OGTT_MEAN.csv]

plasma tg (mmol/l)(time (min)), created by Plot Digitizer, 2.5.0 dev
Date: 27-4-11, 11:54:05
12
time (min)	plasma tg (mmol/l)
-0.39158	1.12309
4.21185	1.08216
10.64267	1.04945
15.16219	1.15606
19.77961	1.09054
29.83257	1.13163
45.37934	1.17689
60.98673	1.11560
90.29485	1.12413
119.59366	1.14905
238.74678	1.02746
361.44745	1.11082
