# Supplementary material for: Model-Based Quantification of the Systemic Interplay between Glucose and Fatty Acids in the Postprandial State
Source: PLoS One. 2015 Sep 10;10(9):e0135665. doi: 10.1371/journal.pone.0135665 (PMC4565650; doi:10.1371/journal.pone.0135665)
Supplement: S3 File — Zip file containing all Matlab m-files to generate figures. The zip-file includes a README file, containing an overview of the simulation files and basic instructions. (ZIP) [file pone.0135665.s004.zip › GlcNEFA/data/Robertson/F3_TG_OGTT_SE.csv]

tg mmol/l(time), created by Plot Digitizer, 2.5.0 dev
Date: 27-4-11, 15:28:35
12
time	tg mmol/l
0.01632	1.23512
4.64297	1.19474
10.18096	1.15842
14.60716	1.29212
20.20576	1.20318
30.22123	1.25604
43.90073	1.30898
59.53811	1.25265
89.76167	1.25738
119.95727	1.28640
239.17334	1.17167
360.01633	1.23512
