# Supplementary material for: Model-Based Quantification of the Systemic Interplay between Glucose and Fatty Acids in the Postprandial State
Source: PLoS One. 2015 Sep 10;10(9):e0135665. doi: 10.1371/journal.pone.0135665 (PMC4565650; doi:10.1371/journal.pone.0135665)
Supplement: S3 File — Zip file containing all Matlab m-files to generate figures. The zip-file includes a README file, containing an overview of the simulation files and basic instructions. (ZIP) [file pone.0135665.s004.zip › GlcNEFA/data/Robertson/F4_NEFA_OFTT_MEAN.csv]

PLasma FA(umol/L)(time (min)), created by Plot Digitizer, 2.5.0 dev
Date: 27-4-11, 11:49:22
10
time (min)	PLasma FA(umol/L)
0.09740	437.35437
10.21283	399.25662
21.19093	391.22656
30.36485	369.50793
45.87426	383.40454
61.42541	372.71164
90.57511	425.06656
120.66168	463.77454
239.04613	697.81152
360.47772	751.56720
