# Supplementary material for: Model-Based Quantification of the Systemic Interplay between Glucose and Fatty Acids in the Postprandial State
Source: PLoS One. 2015 Sep 10;10(9):e0135665. doi: 10.1371/journal.pone.0135665 (PMC4565650; doi:10.1371/journal.pone.0135665)
Supplement: S3 File — Zip file containing all Matlab m-files to generate figures. The zip-file includes a README file, containing an overview of the simulation files and basic instructions. (ZIP) [file pone.0135665.s004.zip › GlcNEFA/data/Robertson/F4_NEFA_OFTT_SE.csv]

PLasma FAEB(umol/L)(time (min)), created by Plot Digitizer, 2.5.0 dev
Date: 27-4-11, 11:48:41
10
time (min)	PLasma FAEB(umol/L)
0.16233	399.10406
10.26385	369.20282
21.28833	333.85110
29.49755	342.17242
45.95311	336.95773
60.58593	328.98312
90.65859	375.88760
121.64957	420.07379
240.02473	659.57507
360.56583	699.65607
