# Supplementary material for: Model-Based Quantification of the Systemic Interplay between Glucose and Fatty Acids in the Postprandial State
Source: PLoS One. 2015 Sep 10;10(9):e0135665. doi: 10.1371/journal.pone.0135665 (PMC4565650; doi:10.1371/journal.pone.0135665)
Supplement: S3 File — Zip file containing all Matlab m-files to generate figures. The zip-file includes a README file, containing an overview of the simulation files and basic instructions. (ZIP) [file pone.0135665.s004.zip › GlcNEFA/data/Robertson/F4_NEFA_OGTT_MEAN.csv]

PLasma FA (umol/L)(time (min)), created by Plot Digitizer, 2.5.0 dev
Date: 27-4-11, 11:46:02
10
time (min)	PLasma FA (umol/L)
-0.76990	410.01886
9.35944	363.72461
20.42566	303.78342
30.57356	246.56052
45.28524	192.13913
59.94125	170.50372
90.09740	168.22922
120.22108	185.07988
240.26591	517.50250
360.20871	910.03271
