# Supplementary material for: Model-Based Quantification of the Systemic Interplay between Glucose and Fatty Acids in the Postprandial State
Source: PLoS One. 2015 Sep 10;10(9):e0135665. doi: 10.1371/journal.pone.0135665 (PMC4565650; doi:10.1371/journal.pone.0135665)
Supplement: S3 File — Zip file containing all Matlab m-files to generate figures. The zip-file includes a README file, containing an overview of the simulation files and basic instructions. (ZIP) [file pone.0135665.s004.zip › GlcNEFA/data/Robertson/F4_NEFA_OGTT_SE.csv]

PLasma FA EB(umol/L)(time (min)), created by Plot Digitizer, 2.5.0 dev
Date: 27-4-11, 11:46:58
10
time (min)	PLasma FA EB(umol/L)
0.19016	382.71109
10.32414	333.68469
21.39036	273.74347
30.63386	211.04239
46.26385	153.90269
60.92914	126.80295
91.09457	119.06413
121.22288	133.18263
239.42644	473.77399
360.10205	972.87250
