# Supplementary material for: Model-Based Quantification of the Systemic Interplay between Glucose and Fatty Acids in the Postprandial State
Source: PLoS One. 2015 Sep 10;10(9):e0135665. doi: 10.1371/journal.pone.0135665 (PMC4565650; doi:10.1371/journal.pone.0135665)
Supplement: S3 File — Zip file containing all Matlab m-files to generate figures. The zip-file includes a README file, containing an overview of the simulation files and basic instructions. (ZIP) [file pone.0135665.s004.zip › GlcNEFA/main.m]

%% MAIN FILE FOR THE SOFTWARE ACCOMPANYING:
%
%  Title:   "Model-based quantification of the systemic interplay between 
%           glucose and fatty acids in the postprandial state"
%
%  Authors: Fianne Sips, Elin Nyman, Martin Adiels, Peter Hilbers, 
%           Peter Str�lfors, Natal van Riel, Gunnar Cedersund
%
%  Contact: Eindhoven University of Technology, F.L.P. Sips (f.l.p.sips@tue.nl)

%% ------------------------------------------------------------------------
%  0. DEFINE UNIT CONVERSION CONSTANTS
%     Constants are used to convert insulin and glucose measurements to
%     pmol / L and mg / dL, respectively.
%  ------------------------------------------------------------------------

% Note: run "setDirs" (or add all GlcNEFA folders to path) before running!

% Conversion insulin in uU/mL -> pmol/L
con.CVI             = 6;  

% Conversion glucose mmol/L to mg/dL
con.CVG             = 1/0.05551;             

%% ------------------------------------------------------------------------
%  1. LOAD INFORMATION FOR MODEL OPTIMIZATION
%     Information on basal values, inputs, and outputs of datasets used for
%     optimization is loaded and saved in structures (targets)
%  ------------------------------------------------------------------------

% Create targets for the D_MEAL, D_CLAMP1 and D_CLAMP2 datasets
T(1)           = generate_target_MEAL([1 1], con);
T(2)           = generate_target_CLAMP1([1 1 1], con);
T(3)           = generate_target_CLAMP2([1 1 1 1 1 1], con);

% 
T(1).use       = [];

% For optimization, do not initialize any datasets used only for plotting
P              = [];

% Automatically generate simulation files / cost functions for targets
create_objFuns(T,P);

%% ------------------------------------------------------------------------
%  2. PLOT TARGETS
%     A rough plot of the informations contained in the targets may be
%     generated using the following commands
%  ------------------------------------------------------------------------

% plot_target(T(1))
% plot_target(T(2))
% plot_target(T(3))

%% ------------------------------------------------------------------------
%  3. CREATE PARAMETER VECTOR AND OPTIMIZATION STRUCTURE
%  ------------------------------------------------------------------------

% Get structure containing initial parameters and constants
p_temp         = get_pars_ALL();

% Create the information on which parameters are to be optimized, and which
% datasets should be used to optimize them. 
[o,p]          = get_optim(T, p_temp);

%% ------------------------------------------------------------------------
%  4. OPTIMIZATIONS 
%  ------------------------------------------------------------------------

% AS THE RESULTS ARE PROVIDED, THIS STEP CAN BE SKIPPED
run_optimizations = 0;

if run_optimizations
    n_SOL1 = 100;
    thres = 300;
    warning('off','all')
    
    settingsI.seed = 1e8;
    settingsI.n    = n_SOL1;
    settingsI.rand = 25;
    settingsI.type = 'solver1';
    settingsI.thres= thres;
    [filenamesI]   = optimize(o, @OF, settingsI, p, o, T, P, 'error');
    
    settingsII.seed = 2e8;
    settingsII.n    = n_SOL1;
    settingsII.rand = 50;
    settingsII.type = 'solver1';
    settingsII.thres= thres;
    [filenamesII]   = optimize(o, @OF, settingsII, p, o, T, P, 'error');
    
    n_SOL1 = 150;
    thres = 300;
    warning('off','all')
    
    settingsIII.seed = 1e8+100;
    settingsIII.n    = n_SOL1;
    settingsIII.rand = 25;
    settingsIII.type = 'solver1';
    settingsIII.thres= thres;
    [filenamesIII]   = optimize(o, @OF, settingsIII, p, o, T, P, 'error');
    
    settingsIV.seed = 2e8+100;
    settingsIV.n    = n_SOL1;
    settingsIV.rand = 50;
    settingsIV.type = 'solver1';
    settingsIV.thres= thres;
    [filenamesIV]   = optimize(o, @OF, settingsIV, p, o, T, P, 'error');
    
    
    % <FOR SAMPLING V, PLEASE NOTE THAT p_start2.mat WAS USED AS INITIAL
    % PARAMETER SET INSTEAD OF p_start1.mat>
    %
    % settingsV.seed = 3e8;
    % settingsV.n    = 100;
    % settingsV.rand = 25;
    % settingsV.type = 'solver1';
    % settingsV.thres= thres;
    % [filenamesV]   = optimize(o, @OF, settingsV, p, o, T, P, 'error');
    
    n_SOL2 = 10;
    thres = 300;
    warning('off','all')
    
    settingsVI.seed = 4e8;
    settingsVI.n    = n_SOL2;
    settingsVI.rand = 5;
    settingsVI.type = 'solver2';
    settingsVI.thres= thres;
    [filenamesVI]   = optimize(o, @OF, settingsVI, p, o, T, P, 'error');
    
    filenames{1} = filenamesI;
    filenames{2} = filenamesII;
    filenames{3} = filenamesIII;
    filenames{4} = filenamesIV;
    % filenames{5} = filenamesV;
    filenames{6} = filenamesVI;
    
else
    % Retrieval of names:
    filenames = create_filenames();
end

%% ------------------------------------------------------------------------
%  5. ANALYZE AND SELECT RESULTS
%  ------------------------------------------------------------------------

% Make "include" vector for parameters
%   0 = do not include extreme values of this parameter
%   1 = include extreme values of this parameter
%   2 = sort final parameter sets to this parameter - high -> low
include_p = ones(21,1);
include_p(17:21) = 0;
include_p(9)     = 2;

% Analyze (and select) sets

% Sext -> without selection based on k_ra3
summary_Sext   = select_results(filenames, 1.2, include_p, 0);
% Ssel -> only include parameter sets with k_ra3 > 0.009
summary_Ssel   = select_results(filenames, 1.2, include_p, 0.009);

%% ------------------------------------------------------------------------
%  6. RUN SIMULATIONS FOR GOOD PARAMETER SETS, SAVE RESULTS
%  ------------------------------------------------------------------------

% 6.1. Disable saving of parameter sets
settings_PLOT.save.thres = -Inf;

% 6.2. Clear P structure such that it can be filled 
clear P

% 6.3. Create target structures used only for plotting
%    -> D_ID
P(1) = generate_target_ID([1], con);
%    -> D_MEAL with interpolation
P(2) = generate_target_MEAL_interpolation([1 1], con);

% 6.4. 
P(2).use = 1;

% 6.5. Create
create_objFuns([],P);

% 6.6 Calculate results for all parametersets summary_Sext
for it=1:size(summary_Sext.COL_PAR,1)
    R_Sext(it) = OF(summary_Sext.COL_PAR(it,:), settings_PLOT, p, o, T, P, 'all');
    chars_Sext(it,:) = get_chars(R_Sext(it));
end

% 6.7 Calculate results for all parametersets summary_Ssel
for it=1:size(summary_Ssel.COL_PAR,1)
    R_Ssel(it) = OF(summary_Ssel.COL_PAR(it,:), settings_PLOT, p, o, T, P, 'all');
    chars_Ssel(it,:) = get_chars(R_Ssel(it));
end

disp(['Maximal glucose appearance during OFTT: ', num2str(max(chars_Ssel(:,3))), ' mg.'])


%% ------------------------------------------------------------------------
%  7A. VISUALIZE RESULTS - Ssel
%  ------------------------------------------------------------------------

visualize_set = 2;  % 1,2,3 or 4 -> see below

switch visualize_set
    case 1
        % PLOTS FOR FIGURES 5, 6, 7, 8
        include_d = [1 0 0 1 1];
        visualize([T P], R_Ssel, [max(chars_Ssel(:,1)) max(chars_Ssel(:,2))], include_d, 1);
        
        % PLOTS FOR FIGURE 4
        include_d = [0 1 1 0 0];
        visualize([T P], R_Ssel, [max(chars_Ssel(:,1)) max(chars_Ssel(:,2))], include_d, 0);
        
        % Plot colorbar
        plt_COLORBAR(max(chars_Ssel(:,1)));


%% ------------------------------------------------------------------------
%  7B. VISUALIZE RESULTS - Ssel
%  ------------------------------------------------------------------------
% PLOT FIGURE 3

    case 2
        % Determine number of lowest value
        best_clamp = find(chars_Ssel(:,1) == min(chars_Ssel(:,1)));
        
        include_d = [0 1 1 0 0];
        visualize([T P], R_Ssel(best_clamp), [max(chars_Ssel(:,1)) max(chars_Ssel(:,2))], include_d, 0);
        

%% ------------------------------------------------------------------------
%  7C. VISUALIZE RESULTS - Ssel + Sext
%  ------------------------------------------------------------------------
% PLOTS FOR FIGURE 6

    case 3
        include_d = [1 0 0 0 0];
        visualize([T P], R_Sext, [0.6 0.6 0.6], include_d, 0);
        visualize([T P], R_Ssel, [max(chars_Ssel(:,1)) max(chars_Ssel(:,2))], include_d, 1);


%% ------------------------------------------------------------------------
%  7D. VISUALIZE RESULTS - M_DM results
%  ------------------------------------------------------------------------
% PLOTS FOR FIGURE S5 

    case 4
        p_DM = get_pars_DM();
        o_DM = get_optim_DM(T, p_DM);
        R_DM = OF([], settings_PLOT, p_DM, o_DM, T, P, 'all');
        include_d = [0 1 1 0 0];
        visualize([T P], R_DM, [0.4 0.4 1], include_d, [1]);
        
end

%% ------------------------------------------------------------------------
%  Appendix. Licensing information
%  ------------------------------------------------------------------------
%
% Licensing:
%
%   Copyright (C) 2014 Fianne Sips. All rights reserved.
%
%   Contact:  f.l.p.sips@tue.nl / fiannesips@gmail.com
%
%   This file is part of the GlcNEFA model software package.
%   
%   The GlcNEFA model software package is free software: 
%   you can redistribute it and/or modify it under the terms 
%   of the GNU General Public License as published by the 
%   Free Software Foundation, either version 3 of the License, 
%   or (at your option) any later version.
%
%   GlcNEFA is distributed in the hope that it will be
%   useful, but WITHOUT ANY WARRANTY; without even the 
%   implied warranty of MERCHANTABILITY or FITNESS FOR A 
%   PARTICULAR PURPOSE.  See the GNU General Public 
%   License for more details.
%   
%   You should have received a copy of the GNU General
%   Public License along with GlcNEFA.  If not, see
%   http://www.gnu.org/licenses/
