# Supplementary material for: Model-Based Quantification of the Systemic Interplay between Glucose and Fatty Acids in the Postprandial State
Source: PLoS One. 2015 Sep 10;10(9):e0135665. doi: 10.1371/journal.pone.0135665 (PMC4565650; doi:10.1371/journal.pone.0135665)
Supplement: S3 File — Zip file containing all Matlab m-files to generate figures. The zip-file includes a README file, containing an overview of the simulation files and basic instructions. (ZIP) [file pone.0135665.s004.zip › GlcNEFA/model/get_basal.m]

function b = get_basal(exp)
%  FUNCTION model/get_basal
%
%  Description:
%   Retrieve basal values from experiment description (exp), return in
%   structure b
%
%  Contact: Eindhoven University of Technology, F.L.P. Sips (f.l.p.sips@tue.nl)

% Define basal plasma values
b.Gb = exp.bas.GLU;
b.Ib = exp.bas.INS;
b.Nb = exp.bas.NEF;
if ~isempty(exp.inp.MEA.val) && exp.inp.MEA.tim(1) == 0
    b.D =  exp.inp.MEA.val(1);
else
    b.D = 0;
end
