# Supplementary material for: Model-Based Quantification of the Systemic Interplay between Glucose and Fatty Acids in the Postprandial State
Source: PLoS One. 2015 Sep 10;10(9):e0135665. doi: 10.1371/journal.pone.0135665 (PMC4565650; doi:10.1371/journal.pone.0135665)
Supplement: S3 File — Zip file containing all Matlab m-files to generate figures. The zip-file includes a README file, containing an overview of the simulation files and basic instructions. (ZIP) [file pone.0135665.s004.zip › GlcNEFA/model/get_dglucose_dt.m]

function Gdot = get_dglucose_dt(e,v,p,t)
%  FUNCTION model/get_dglucose_dt
%
%  Description:
%   Retrieve derivative of plasma glucose concentration
%   Either from the model, if G is not fixed, as 0 is G is fixed to basal
%   in a clamp, or to the value interplolated from the data if G is fixed,
%   but not (only) to basal
%
%  Contact: Eindhoven University of Technology, F.L.P. Sips (f.l.p.sips@tue.nl)

if strcmp(e.inp.GLU.style , 'none')
    Gdot        =        (v.EGP + v.Ra - v.Uii - v.E - v.trans_tp + v.trans_pt)/p.V_G;    
elseif strcmp(e.inp.GLU.style , 'constant')
    Gdot        =        zeros(size(t));   
elseif strcmp(e.inp.GLU.style , 'interpolation')
    delta       =        1e-3;
    Gt          =        interp1(e.inp.GLU.tim,e.inp.GLU.val,t);
    Gtplusdelta =        interp1(e.inp.GLU.tim,e.inp.GLU.val,t+delta, 'linear','extrap');
    Gtmindelta  =        interp1(e.inp.GLU.tim,e.inp.GLU.val,t-delta, 'linear','extrap');
    Gdot        =        0.5 * (((Gtplusdelta - Gt)/delta) + ((Gt - Gtmindelta)/delta));
end
Gdot        =        Gdot(:);
 
