# Supplementary material for: Model-Based Quantification of the Systemic Interplay between Glucose and Fatty Acids in the Postprandial State
Source: PLoS One. 2015 Sep 10;10(9):e0135665. doi: 10.1371/journal.pone.0135665 (PMC4565650; doi:10.1371/journal.pone.0135665)
Supplement: S3 File — Zip file containing all Matlab m-files to generate figures. The zip-file includes a README file, containing an overview of the simulation files and basic instructions. (ZIP) [file pone.0135665.s004.zip › GlcNEFA/model/get_init.m]

function [i x0] = get_init(e, p, o)
%  FUNCTION model/get_basal
%
%  Description:
%   Retrieve basal values from experiment description (exp), return in
%   structure b
%
%  Contact: Eindhoven University of Technology, F.L.P. Sips (f.l.p.sips@tue.nl)

%% BASAL VALUES
b               = get_basal(e);
% Replace EGP_b if it is provided in the data
if isfield(e.bas, 'EGP')
    p.EGP_b          = e.bas.EGP;
end

%% STEADY STATE CONSTRAINTS

% Glucose compartments
i.Gpb           = b.Gb*p.V_G ;
i.Gtb           = (p.U_ii  - p.EGP_b  + p.k_tr1 * i.Gpb) / p.k_tr2;

% Insulin compartments
i.Ipb           = b.Ib*p.V_I;
i.k_id2b        = (p.HE_b*p.k_tr4)/(1-p.HE_b);
i.k_id1         = (2/5) * (p.Sb/i.Ipb) * (1-p.HE_b );
i.k_tr3         = ((p.Sb/i.Ipb) - (i.k_id1/(1-p.HE_b))) * ((1-p.HE_b)/p.HE_b);
i.k_id4         = p.k_id3*p.Sb + p.HE_b ;
i.Ilb           = (i.k_tr3*i.Ipb + p.Sb ) / (p.k_tr4 + i.k_id2b);
i.Ipob          = p.Sb/p.gam ;

% Renal excretion
i.lab           = b.Gb;

% Endogenous glucose production
i.Nd1b          = (p.pH *(b.Nb-p.pG )/p.pF + p.pG);
i.k_egp1        = p.EGP_b + p.k_egp2*i.Gpb + p.k_egp3*b.Ib + p.k_egp4*i.Ipob - p.k_egp5 *i.Nd1b;

% Glucose uptake
i.k_uid1        = ((p.EGP_b-p.U_ii )*(p.K_muid+i.Gtb)) / i.Gtb;

% LPL action
i.P             = (p.Kp  + b.Ib)/b.Ib;

%% RATE OF APPEARANCE
i.del           = p.eps  + p.d_del ;
[i, Qsto10]     = get_ra_model(i, b.D, p, 0, []);
i.k_ra5         = p.k_ra4;

%% ASSEMBLE X0
x0.Gp           = i.Gpb;
x0.Gt           = i.Gtb;
x0.Il           = i.Ilb;
x0.Ip           = i.Ipb;
x0.Id1          = b.Ib;
x0.Id2          = b.Ib;
x0.Qsto1        = Qsto10;
x0.Qsto2        = 0;
x0.Qgut         = 0;
x0.Id3          = 0;
x0.Ipo          = i.Ipob;  
x0.Y            = 0;
x0.Id4          = b.Ib;
x0.Id5          = b.Ib;
x0.Id6          = b.Ib;
x0.NEFA         = b.Nb;
x0.Id7          = b.Ib;
x0.Nd1          = i.Nd1b;

fn = fieldnames(o);
i.x0 = zeros(length(fn), 1);
for k=1:length(fn);
    i.x0(k) = x0.(fn{k});
end
