# Supplementary material for: Model-Based Quantification of the Systemic Interplay between Glucose and Fatty Acids in the Postprandial State
Source: PLoS One. 2015 Sep 10;10(9):e0135665. doi: 10.1371/journal.pone.0135665 (PMC4565650; doi:10.1371/journal.pone.0135665)
Supplement: S3 File — Zip file containing all Matlab m-files to generate figures. The zip-file includes a README file, containing an overview of the simulation files and basic instructions. (ZIP) [file pone.0135665.s004.zip › GlcNEFA/model/get_ra_model.m]

function [i, Qsto10] = get_ra_model(i, D, p, Qsto1, e)
%  FUNCTION model/get_ra_model
%
%  Description:
%   Retrieve rate of appearance variables
%
%  Contact: Eindhoven University of Technology, F.L.P. Sips (f.l.p.sips@tue.nl)

i.dze           = 5 / (2*D*(1-i.del));
i.eta           = 5 / (2*D*p.eps);
i.D             = D;
Qsto10          = Qsto1 + D;
