# Supplementary material for: Model-Based Quantification of the Systemic Interplay between Glucose and Fatty Acids in the Postprandial State
Source: PLoS One. 2015 Sep 10;10(9):e0135665. doi: 10.1371/journal.pone.0135665 (PMC4565650; doi:10.1371/journal.pone.0135665)
Supplement: S3 File — Zip file containing all Matlab m-files to generate figures. The zip-file includes a README file, containing an overview of the simulation files and basic instructions. (ZIP) [file pone.0135665.s004.zip › GlcNEFA/model/get_state_order.m]

function o = get_state_order()
%  FUNCTION model/get_state_order
%
%  Description:
%   Set order of states to be used in ODE file
%
%  Contact: Eindhoven University of Technology, F.L.P. Sips (f.l.p.sips@tue.nl)

% Glucose, insulin
o.Gp    =   1;
o.Gt    =   2;
o.Il    =   3;
o.Ip    =   4;
o.Id1   =   5;
o.Id2   =   6;
o.Qsto1 =   7;
o.Qsto2 =   8;
o.Qgut  =   9;
o.Id3   =   10;
o.Ipo   =   11;
o.Y     =   12;

% TG extraction
o.Id4   =   13;
o.Id5   =   14;
o.Id6   =   15;

% NEFA
o.NEFA  =   16;
o.Nd1   =   17;
o.Id7   =   18;
