# Supplementary material for: Model-Based Quantification of the Systemic Interplay between Glucose and Fatty Acids in the Postprandial State
Source: PLoS One. 2015 Sep 10;10(9):e0135665. doi: 10.1371/journal.pone.0135665 (PMC4565650; doi:10.1371/journal.pone.0135665)
Supplement: S3 File — Zip file containing all Matlab m-files to generate figures. The zip-file includes a README file, containing an overview of the simulation files and basic instructions. (ZIP) [file pone.0135665.s004.zip › GlcNEFA/model/get_states.m]

function s = get_states(o, t, x, p, exp)
%  FUNCTION model/get_states
%
%  Description:
%   Retrieve states - fixed from data if fixed, otherwise from model
%
%  Contact: Eindhoven University of Technology, F.L.P. Sips (f.l.p.sips@tue.nl)


if size(x,2) == length(t)
    x = x';
end

% Plasma glucose, insulin, NEFA; check if fixed

if strcmp(exp.inp.GLU.style , 'none') || strcmp(exp.inp.GLU.style , 'constant')
    s.Gp =      x(:,o.Gp);           
elseif strcmp(exp.inp.GLU.style ,'interpolation')
    s.Gp =      interp1(exp.inp.GLU.tim,exp.inp.GLU.val,t)*p.V_G;
    s.Gp =      s.Gp(:);
end

if strcmp(exp.inp.INS.style , 'none') || strcmp(exp.inp.INS.style , 'constant')
    s.Ip =      x(:,o.Ip);
elseif strcmp(exp.inp.INS.style ,'interpolation')
    s.Ip =      interp1(exp.inp.INS.tim,exp.inp.INS.val,t)*p.V_I;
    s.Ip =      s.Ip(:);
end

if strcmp(exp.inp.NEF.style , 'none') || strcmp(exp.inp.NEF.style , 'constant') || strcmp(exp.inp.NEF.style , 'check')
    s.NEFA =    x(:,o.NEFA);           
elseif strcmp(exp.inp.NEF.style ,'interpolation')
    s.NEFA =    interp1(exp.inp.NEF.tim,exp.inp.NEF.val,t);
    s.NEFA =    s.NEFA(:);
end

% remaining states

s.Gt    =       x(:,o.Gt);           
s.Il    =       x(:,o.Il);           
s.Id1   =       x(:,o.Id1);
s.Id2   =       x(:,o.Id2);
s.Qsto1 =       x(:,o.Qsto1);
s.Qsto2 =       x(:,o.Qsto2);
s.Qgut  =       x(:,o.Qgut);
s.Id3   =       x(:,o.Id3);
s.Ipo   =       x(:,o.Ipo);
s.Y     =       x(:,o.Y);
s.Id4   =       x(:,o.Id4);
s.Id5   =       x(:,o.Id5);
s.Id6   =       x(:,o.Id6);
s.Nd1   =       x(:,o.Nd1);
s.Id7   =       x(:,o.Id7);
