# Supplementary material for: Model-Based Quantification of the Systemic Interplay between Glucose and Fatty Acids in the Postprandial State
Source: PLoS One. 2015 Sep 10;10(9):e0135665. doi: 10.1371/journal.pone.0135665 (PMC4565650; doi:10.1371/journal.pone.0135665)
Supplement: S3 File — Zip file containing all Matlab m-files to generate figures. The zip-file includes a README file, containing an overview of the simulation files and basic instructions. (ZIP) [file pone.0135665.s004.zip › GlcNEFA/model/get_tg.m]

function TG = get_tg(i,t)
%  FUNCTION model/get_tg
%
%  Description:
%   Retrieve triglyceride concentrations
%
%  Contact: Eindhoven University of Technology, F.L.P. Sips (f.l.p.sips@tue.nl)

if strcmp(i.TG.style, 'polynomial') 
    TG        = polynomial(i.TG.par, t);
elseif strcmp(i.TG.style, 'constant')
    TG        = ones(size(t))*i.TG.val;
elseif strcmp(i.TG.style, 'interpolation')
    TG        = interp1(i.TG.tim,i.TG.val,t);
elseif strcmp(i.TG.style, 'none')
    TG        = zeros(size(t));
end
