# Supplementary material for: Model-Based Quantification of the Systemic Interplay between Glucose and Fatty Acids in the Postprandial State
Source: PLoS One. 2015 Sep 10;10(9):e0135665. doi: 10.1371/journal.pone.0135665 (PMC4565650; doi:10.1371/journal.pone.0135665)
Supplement: S3 File — Zip file containing all Matlab m-files to generate figures. The zip-file includes a README file, containing an overview of the simulation files and basic instructions. (ZIP) [file pone.0135665.s004.zip › GlcNEFA/model/get_vars.m]

function v = get_vars(t, s, p, b, i, e)
%  FUNCTION model/get_vars
%
%  Description:
%   Retrieve fluxes and variables for the model
%
%  Contact: Eindhoven University of Technology, F.L.P. Sips (f.l.p.sips@tue.nl)

%% Variables (general)
v.G             = s.Gp / p.V_G;
v.I             = s.Ip / p.V_I;

%% Rate of glucose appearance
v.Qsto          = s.Qsto1 + s.Qsto2;
v.sto21         = i.k_ra5*s.Qsto1;
v.Qsto          = s.Qsto1 + s.Qsto2;                  
v.k_ra2         = p.k_ra3 + ((p.k_ra4 - p.k_ra3)/2)*...
                (tanh(i.dze.* (v.Qsto - i.del.*i.D)) ...
                - tanh(i.eta.* (v.Qsto - p.eps.*i.D)) + 2);
v.stog2         = v.k_ra2.*s.Qsto2;
v.stopg         = p.k_ra1.*s.Qgut;

v.Ra            = ((p.the .* p.k_ra1 .* s.Qgut) ./ p.BW).* (i.D>0); 

        
%% Endogenous glucose appearance
v.ins_inf = zeros(size(s.Ipo));
if ~strcmp(e.inp.CLA.style, 'none')
    if strcmp(e.inp.CLA.style, 'constant')
        v.ins_inf(:) = e.inp.CLA.val;
    elseif strcmp(e.inp.CLA.style, 'interpolation')
        v.ins_inf = interp1(e.inp.CLA.tim, e.inp.CLA.val, t);
    end
end

v.EGPall        = i.k_egp1 - p.k_egp2*s.Gp - p.k_egp3*s.Id2 - p.k_egp4*(s.Ipo+v.ins_inf/p.gam) + p.k_egp5*s.Nd1;
v.EGP           = v.EGPall.*(v.EGPall>0) ;

%% Glucose utilization
v.Uii           = p.U_ii;   
v.trans_tp      = p.k_tr1.*s.Gp;
v.trans_pt      = p.k_tr2.*s.Gt;
v.Vm            = i.k_uid1 + p.k_uid2*s.Id3+p.k_uid3*s.Id3./s.Nd1;
v.Km            = p.K_muid;                        
v.Uid           = (v.Vm .* s.Gt) ./ (v.Km + s.Gt);
v.GU            = v.Uii + v.Uid;

%% Glucose excretion
v.E             = (p.k_e .* (s.Gp - p.iot)).*(s.Gp > p.iot);

%% Insulin secretion
v.S             = p.gam*s.Ipo;
v.deltaG        = get_dglucose_dt(e,v,p,t);
v.Spo           = s.Y + (p.kap.*v.deltaG).*(v.deltaG>0) + p.Sb;
v.Yterm1        = p.alph .* s.Y;
v.Yterm2        = p.alph .* ( (p.bet.*(v.G-i.lab)>=-p.Sb).* -1.*(p.bet.*(v.G-i.lab)) + ...
                              (p.bet.*(v.G-i.lab)< -p.Sb).* (p.Sb) );

%% Insulin degradation
v.HE            = -p.k_id3 * v.S + i.k_id4;  
v.k_id2         = (v.HE*p.k_tr4)./(1-v.HE);   
v.deg_p         = i.k_id1 .* s.Ip;
v.deg_l         = v.k_id2 .* s.Il;
v.trans_lp      = i.k_tr3 .* s.Ip;
v.trans_pl      = p.k_tr4 .* s.Il;

%% LPL spillover
v.TG            = get_tg(e.inp,t);
v.Fp            = (i.P .* s.Id6)./(p.Kp + s.Id6);
v.Jlpl          = ((p.LPLmax.*v.TG)./(p.Klpl + v.TG)).*v.Fp;
v.spil          = (1/100).*(p.A_spill+b.Ib./s.Id6.*(p.B_spill));

%% NEFA metabolism
v.JA            = p.pA*s.NEFA; 
v.JB            = p.pB*(s.Id7-b.Ib).*s.NEFA;
v.JC            = p.pC;
v.JD            = v.spil.*1./p.V_N.*v.Jlpl;

%% Remote compartments
v.Id1_plus      = p.k_d12 * v.I;
v.Id1_min       = p.k_d12 * s.Id1;
v.Id2_plus      = p.k_d12 * s.Id1;
v.Id2_min       = p.k_d12 * s.Id2;
v.Id3_plus      = p.k_d3  * (v.I-b.Ib);
v.Id3_min       = p.k_d3  * s.Id3;
v.Id4_plus      = (3 / p.tau_LPL) * v.I;
v.Id4_min       = (3 / p.tau_LPL) * s.Id4;
v.Id5_plus      = (3 / p.tau_LPL) * s.Id4;
v.Id5_min       = (3 / p.tau_LPL) * s.Id5;
v.Id6_plus      = (3 / p.tau_LPL) * s.Id5;
v.Id6_min       = (3 / p.tau_LPL) * s.Id6;
v.Id7_plus      = p.pE * (v.I-b.Ib);
v.Id7_min       = p.pD * (s.Id7-b.Ib);
v.Nd1_plus      = p.pH.*(s.NEFA-p.pG);
v.Nd1_min       = p.pF *(s.Nd1-p.pG);

%% Variables for calculating EGP contributions
v.EGP2          = i.k_egp1 - p.k_egp2*s.Gp  - p.k_egp3*b.Ib  - p.k_egp4 * (i.Ipob + v.ins_inf / p.gam) + p.k_egp5 * i.Nd1b;
v.EGP3          = i.k_egp1 - p.k_egp2*i.Gpb - p.k_egp3*s.Id2 - p.k_egp4 * (i.Ipob + v.ins_inf / p.gam) + p.k_egp5 * i.Nd1b;
v.EGP4          = i.k_egp1 - p.k_egp2*i.Gpb - p.k_egp3*b.Ib  - p.k_egp4 * (s.Ipo + v.ins_inf / p.gam)  + p.k_egp5 * i.Nd1b;
v.EGP5          = i.k_egp1 - p.k_egp2*i.Gpb - p.k_egp3*b.Ib  - p.k_egp4 * (i.Ipob + v.ins_inf / p.gam) + p.k_egp5 * s.Nd1;
v.EGP_GI        = i.k_egp1 - p.k_egp2*s.Gp  - p.k_egp3*s.Id2 - p.k_egp4 * (s.Ipo + v.ins_inf / p.gam)  + p.k_egp5 * i.Nd1b;
v.EGP_N         = i.k_egp1 - p.k_egp2*i.Gpb - p.k_egp3*b.Ib  - p.k_egp4 * (i.Ipob + v.ins_inf / p.gam) + p.k_egp5 * s.Nd1;

%% Variables for calculating Uid contributions
v.Vm_GI         = i.k_uid1 + p.k_uid2*s.Id3+p.k_uid3*s.Id3./i.Nd1b;
v.Uid_GI        = (v.Vm_GI .* s.Gt) ./ (v.Km + s.Gt);
v.Uid_N         = v.Uid - v.Uid_GI;

%% Variables to calculate total RA
if length(t)>1
    v.totRa = trapz(t, v.Ra)*p.BW*ones(size(t));
end
