# Supplementary material for: Model-Based Quantification of the Systemic Interplay between Glucose and Fatty Acids in the Postprandial State
Source: PLoS One. 2015 Sep 10;10(9):e0135665. doi: 10.1371/journal.pone.0135665 (PMC4565650; doi:10.1371/journal.pone.0135665)
Supplement: S3 File — Zip file containing all Matlab m-files to generate figures. The zip-file includes a README file, containing an overview of the simulation files and basic instructions. (ZIP) [file pone.0135665.s004.zip › GlcNEFA/model/ode_GN.m]

function dx = ode_GN(t, x, p, i, e)
%  FUNCTION model/ode_GN
%
%  Description:
%   ODE file
%
%  Contact: Eindhoven University of Technology, F.L.P. Sips (f.l.p.sips@tue.nl)

%% RETRIEVE INFORMATION
o               = get_state_order();                    % Location of states in ODE
b               = get_basal(e);                         % Basal values of main substrates
s               = get_states(o, t, x, p, e);            % State structure

%% VARIABLES AND FLUXES
v               = get_vars(t, s, p, b, i, e);

%% DIFFERENTIAL EQUATIONS
d.Gp            =  v.Ra       + v.EGP        + v.trans_pt    - v.E   - v.Uii     - v.trans_tp;
d.Gt            = -v.Uid      + v.trans_tp   - v.trans_pt;
d.Il            =  v.S        - v.deg_l      + v.trans_lp    - v.trans_pl;   
d.Ip            =  v.trans_pl - v.trans_lp   - v.deg_p;
d.Id1           =  v.Id1_plus - v.Id1_min;
d.Id2           =  v.Id2_plus - v.Id2_min;
d.Qsto1         = -v.sto21;
d.Qsto2         =  v.sto21    - v.stog2;
d.Qgut          =  v.stog2    - v.stopg;
d.Id3           =  v.Id3_plus - v.Id3_min;
d.Ipo           =  v.Spo      - v.S;
d.Y             = -v.Yterm1   - v.Yterm2;
d.Id4           =  v.Id4_plus - v.Id4_min;
d.Id5           =  v.Id5_plus - v.Id5_min;
d.Id6           =  v.Id6_plus - v.Id6_min; 
d.NEFA          = -v.JA       - v.JB         + v.JC          + v.JD;
d.Id7           =  v.Id7_plus - v.Id7_min;    
d.Nd1           =  v.Nd1_plus - v.Nd1_min;

%% CORRECTIONS FOR FIXED STATES
if ~strcmp(e.inp.GLU.style,'none')
    d.Gp = 0;
end
if ~strcmp(e.inp.INS.style,'none')
    d.Ip = 0;
end
if ~strcmp(e.inp.NEF.style,'none')
    d.NEFA = 0;
end
if i.D==0
    d.Qsto1 =    0;
    d.Qsto2 =    0;
    d.Qgut =     0;
end

%% ASSEMBLE DX
fn = fieldnames(o);
dx = zeros(length(fn), length(t));
for k=1:length(fn);
    dx(o.(fn{k}),:) = d.(fn{k});
end
