# Supplementary material for: Model-Based Quantification of the Systemic Interplay between Glucose and Fatty Acids in the Postprandial State
Source: PLoS One. 2015 Sep 10;10(9):e0135665. doi: 10.1371/journal.pone.0135665 (PMC4565650; doi:10.1371/journal.pone.0135665)
Supplement: S3 File — Zip file containing all Matlab m-files to generate figures. The zip-file includes a README file, containing an overview of the simulation files and basic instructions. (ZIP) [file pone.0135665.s004.zip › GlcNEFA/OPT parameters/OPT_solver1_seed100000000_n100_r25/parameters_it1.txt]

2.84808355878619      24.62930462576573      15.24031030030488   0.007846841768007373      1.085020674493277     -10.86391603190391  0.0004931465235022583     0.1006510517821853   0.001531849295446634      11.80892562510431      256.0821214181231   0.005022920571803573     0.8999974484682866     0.4689119104211093     0.2821104774718161     0.5651693364196396   0.001822156256219525     0.1764544611883765    0.04435931369154023    0.07951733965988865  4.052451573787141e-14 186.1841275196481
2.848083601225942      24.62930462576573      15.24031030030488   0.007846841768007373      1.085020674493277     -10.86391603190391  0.0004931465235022583     0.1006510517821853   0.001531849295446634      11.80892562510431      256.0821214181231   0.005022920571803573     0.8999974484682866     0.4689119104211093     0.2821104774718161     0.5651693364196396   0.001822156256219525     0.1764544611883765    0.04435931369154023    0.07951733965988865  4.052451573787141e-14 186.1841240130416
2.84808355878619      24.62930499277097      15.24031030030488   0.007846841768007373      1.085020674493277     -10.86391603190391  0.0004931465235022583     0.1006510517821853   0.001531849295446634      11.80892562510431      256.0821214181231   0.005022920571803573     0.8999974484682866     0.4689119104211093     0.2821104774718161     0.5651693364196396   0.001822156256219525     0.1764544611883765    0.04435931369154023    0.07951733965988865  4.052451573787141e-14 186.1841326484038
2.84808355878619      24.62930462576573       15.2403105274032   0.007846841768007373      1.085020674493277     -10.86391603190391  0.0004931465235022583     0.1006510517821853   0.001531849295446634      11.80892562510431      256.0821214181231   0.005022920571803573     0.8999974484682866     0.4689119104211093     0.2821104774718161     0.5651693364196396   0.001822156256219525     0.1764544611883765    0.04435931369154023    0.07951733965988865  4.052451573787141e-14 186.1841282004727
2.84808355878619      24.62930462576573      15.24031030030488   0.007846856669168567      1.085020674493277     -10.86391603190391  0.0004931465235022583     0.1006510517821853   0.001531849295446634      11.80892562510431      256.0821214181231   0.005022920571803573     0.8999974484682866     0.4689119104211093     0.2821104774718161     0.5651693364196396   0.001822156256219525     0.1764544611883765    0.04435931369154023    0.07951733965988865  4.052451573787141e-14 186.1839804045021
2.84808355878619      24.62930462576573      15.24031030030488   0.007846841768007373      1.085020690661345     -10.86391603190391  0.0004931465235022583     0.1006510517821853   0.001531849295446634      11.80892562510431      256.0821214181231   0.005022920571803573     0.8999974484682866     0.4689119104211093     0.2821104774718161     0.5651693364196396   0.001822156256219525     0.1764544611883765    0.04435931369154023    0.07951733965988865  4.052451573787141e-14 186.1841273852804
2.84808355878619      24.62930462576573      15.24031030030488   0.007846841768007373      1.085020674493277     -10.86391619378887  0.0004931465235022583     0.1006510517821853   0.001531849295446634      11.80892562510431      256.0821214181231   0.005022920571803573     0.8999974484682866     0.4689119104211093     0.2821104774718161     0.5651693364196396   0.001822156256219525     0.1764544611883765    0.04435931369154023    0.07951733965988865  4.052451573787141e-14 186.1841247534741
2.84808355878619      24.62930462576573      15.24031030030488   0.007846841768007373      1.085020674493277     -10.86391603190391  0.0004931614246634522     0.1006510517821853   0.001531849295446634      11.80892562510431      256.0821214181231   0.005022920571803573     0.8999974484682866     0.4689119104211093     0.2821104774718161     0.5651693364196396   0.001822156256219525     0.1764544611883765    0.04435931369154023    0.07951733965988865  4.052451573787141e-14 186.1840190341287
2.84808355878619      24.62930462576573      15.24031030030488   0.007846841768007373      1.085020674493277     -10.86391603190391  0.0004931465235022583     0.1006510666833465   0.001531849295446634      11.80892562510431      256.0821214181231   0.005022920571803573     0.8999974484682866     0.4689119104211093     0.2821104774718161     0.5651693364196396   0.001822156256219525     0.1764544611883765    0.04435931369154023    0.07951733965988865  4.052451573787141e-14 186.1841201514668
2.84808355878619      24.62930462576573      15.24031030030488   0.007846841768007373      1.085020674493277     -10.86391603190391  0.0004931465235022583     0.1006510517821853   0.001531864196607828      11.80892562510431      256.0821214181231   0.005022920571803573     0.8999974484682866     0.4689119104211093     0.2821104774718161     0.5651693364196396   0.001822156256219525     0.1764544611883765    0.04435931369154023    0.07951733965988865  4.052451573787141e-14 186.1842676655127
2.84808355878619      24.62930462576573      15.24031030030488   0.007846841768007373      1.085020674493277     -10.86391603190391  0.0004931465235022583     0.1006510517821853   0.001531849295446634      11.80892580107101      256.0821214181231   0.005022920571803573     0.8999974484682866     0.4689119104211093     0.2821104774718161     0.5651693364196396   0.001822156256219525     0.1764544611883765    0.04435931369154023    0.07951733965988865  4.052451573787141e-14 186.1841279024804
2.84808355878619      24.62930462576573      15.24031030030488   0.007846841768007373      1.085020674493277     -10.86391603190391  0.0004931465235022583     0.1006510517821853   0.001531849295446634      11.80892562510431      256.0821252340441   0.005022920571803573     0.8999974484682866     0.4689119104211093     0.2821104774718161     0.5651693364196396   0.001822156256219525     0.1764544611883765    0.04435931369154023    0.07951733965988865  4.052451573787141e-14 186.1841269641239
2.84808355878619      24.62930462576573      15.24031030030488   0.007846841768007373      1.085020674493277     -10.86391603190391  0.0004931465235022583     0.1006510517821853   0.001531849295446634      11.80892562510431      256.0821214181231   0.005022935472964767     0.8999974484682866     0.4689119104211093     0.2821104774718161     0.5651693364196396   0.001822156256219525     0.1764544611883765    0.04435931369154023    0.07951733965988865  4.052451573787141e-14 186.1839565215223
2.84808355878619      24.62930462576573      15.24031030030488   0.007846841768007373      1.085020674493277     -10.86391603190391  0.0004931465235022583     0.1006510517821853   0.001531849295446634      11.80892562510431      256.0821214181231   0.005022920571803573     0.8999974633694478     0.4689119104211093     0.2821104774718161     0.5651693364196396   0.001822156256219525     0.1764544611883765    0.04435931369154023    0.07951733965988865  4.052451573787141e-14 186.1841337950639
2.84808355878619      24.62930462576573      15.24031030030488   0.007846841768007373      1.085020674493277     -10.86391603190391  0.0004931465235022583     0.1006510517821853   0.001531849295446634      11.80892562510431      256.0821214181231   0.005022920571803573     0.8999974484682866     0.4689119253222705     0.2821104774718161     0.5651693364196396   0.001822156256219525     0.1764544611883765    0.04435931369154023    0.07951733965988865  4.052451573787141e-14 186.1841213112049
2.84808355878619      24.62930462576573      15.24031030030488   0.007846841768007373      1.085020674493277     -10.86391603190391  0.0004931465235022583     0.1006510517821853   0.001531849295446634      11.80892562510431      256.0821214181231   0.005022920571803573     0.8999974484682866     0.4689119104211093     0.2821104923729773     0.5651693364196396   0.001822156256219525     0.1764544611883765    0.04435931369154023    0.07951733965988865  4.052451573787141e-14 186.1841057645318
2.84808355878619      24.62930462576573      15.24031030030488   0.007846841768007373      1.085020674493277     -10.86391603190391  0.0004931465235022583     0.1006510517821853   0.001531849295446634      11.80892562510431      256.0821214181231   0.005022920571803573     0.8999974484682866     0.4689119104211093     0.2821104774718161     0.5651693513208008   0.001822156256219525     0.1764544611883765    0.04435931369154023    0.07951733965988865  4.052451573787141e-14 186.1841278026069
2.84808355878619      24.62930462576573      15.24031030030488   0.007846841768007373      1.085020674493277     -10.86391603190391  0.0004931465235022583     0.1006510517821853   0.001531849295446634      11.80892562510431      256.0821214181231   0.005022920571803573     0.8999974484682866     0.4689119104211093     0.2821104774718161     0.5651693364196396   0.001822171157380719     0.1764544611883765    0.04435931369154023    0.07951733965988865  4.052451573787141e-14 186.184127520096
2.84808355878619      24.62930462576573      15.24031030030488   0.007846841768007373      1.085020674493277     -10.86391603190391  0.0004931465235022583     0.1006510517821853   0.001531849295446634      11.80892562510431      256.0821214181231   0.005022920571803573     0.8999974484682866     0.4689119104211093     0.2821104774718161     0.5651693364196396   0.001822156256219525     0.1764544760895377    0.04435931369154023    0.07951733965988865  4.052451573787141e-14 186.1841275196481
2.84808355878619      24.62930462576573      15.24031030030488   0.007846841768007373      1.085020674493277     -10.86391603190391  0.0004931465235022583     0.1006510517821853   0.001531849295446634      11.80892562510431      256.0821214181231   0.005022920571803573     0.8999974484682866     0.4689119104211093     0.2821104774718161     0.5651693364196396   0.001822156256219525     0.1764544611883765    0.04435932859270142    0.07951733965988865  4.052451573787141e-14 186.1841275193938
2.84808355878619      24.62930462576573      15.24031030030488   0.007846841768007373      1.085020674493277     -10.86391603190391  0.0004931465235022583     0.1006510517821853   0.001531849295446634      11.80892562510431      256.0821214181231   0.005022920571803573     0.8999974484682866     0.4689119104211093     0.2821104774718161     0.5651693364196396   0.001822156256219525     0.1764544611883765    0.04435931369154023    0.07951735456104984  4.052451573787141e-14 186.1841275204251
2.84808355878619      24.62930462576573      15.24031030030488   0.007846841768007373      1.085020674493277     -10.86391603190391  0.0004931465235022583     0.1006510517821853   0.001531849295446634      11.80892562510431      256.0821214181231   0.005022920571803573     0.8999974484682866     0.4689119104211093     0.2821104774718161     0.5651693364196396   0.001822156256219525     0.1764544611883765    0.04435931369154023    0.07951733965988865   1.49012017183634e-08 186.1841537895864
2.832951226486978      17.38429348995756      17.44398808764847   0.002667957922165979     0.6468851049420084     -11.55973537122272   0.001659864692813887     0.1611214463260696  0.0009190139484650471      11.35591954274291      256.3494070029706   0.005481994138315603     0.8786926593737972     0.4931840276951537     0.2935090394312826     0.3972649504875713   0.001666938918121655     0.1764544611883765    0.09428611067835342    0.06884012268334697  2.378467732529254e-14 234.6034677062518
2.832951268701241      17.38429348995756      17.44398808764847   0.002667957922165979     0.6468851049420084     -11.55973537122272   0.001659864692813887     0.1611214463260696  0.0009190139484650471      11.35591954274291      256.3494070029706   0.005481994138315603     0.8786926593737972     0.4931840276951537     0.2935090394312826     0.3972649504875713   0.001666938918121655     0.1764544611883765    0.09428611067835342    0.06884012268334697  2.378467732529254e-14 234.6034677477075
2.832951226486978      17.38429374900372      17.44398808764847   0.002667957922165979     0.6468851049420084     -11.55973537122272   0.001659864692813887     0.1611214463260696  0.0009190139484650471      11.35591954274291      256.3494070029706   0.005481994138315603     0.8786926593737972     0.4931840276951537     0.2935090394312826     0.3972649504875713   0.001666938918121655     0.1764544611883765    0.09428611067835342    0.06884012268334697  2.378467732529254e-14 234.603459890427
2.832951226486978      17.38429348995756      17.44398834758415   0.002667957922165979     0.6468851049420084     -11.55973537122272   0.001659864692813887     0.1611214463260696  0.0009190139484650471      11.35591954274291      256.3494070029706   0.005481994138315603     0.8786926593737972     0.4931840276951537     0.2935090394312826     0.3972649504875713   0.001666938918121655     0.1764544611883765    0.09428611067835342    0.06884012268334697  2.378467732529254e-14 234.603463297099
2.832951226486978      17.38429348995756      17.44398808764847   0.002667972823327173     0.6468851049420084     -11.55973537122272   0.001659864692813887     0.1611214463260696  0.0009190139484650471      11.35591954274291      256.3494070029706   0.005481994138315603     0.8786926593737972     0.4931840276951537     0.2935090394312826     0.3972649504875713   0.001666938918121655     0.1764544611883765    0.09428611067835342    0.06884012268334697  2.378467732529254e-14 234.6037907982185
2.832951226486978      17.38429348995756      17.44398808764847   0.002667957922165979     0.6468851198431695     -11.55973537122272   0.001659864692813887     0.1611214463260696  0.0009190139484650471      11.35591954274291      256.3494070029706   0.005481994138315603     0.8786926593737972     0.4931840276951537     0.2935090394312826     0.3972649504875713   0.001666938918121655     0.1764544611883765    0.09428611067835342    0.06884012268334697  2.378467732529254e-14 234.6034673368328
2.832951226486978      17.38429348995756      17.44398808764847   0.002667957922165979     0.6468851049420084      -11.5597355434762   0.001659864692813887     0.1611214463260696  0.0009190139484650471      11.35591954274291      256.3494070029706   0.005481994138315603     0.8786926593737972     0.4931840276951537     0.2935090394312826     0.3972649504875713   0.001666938918121655     0.1764544611883765    0.09428611067835342    0.06884012268334697  2.378467732529254e-14 234.603476804568
2.832951226486978      17.38429348995756      17.44398808764847   0.002667957922165979     0.6468851049420084     -11.55973537122272    0.00165987959397508     0.1611214463260696  0.0009190139484650471      11.35591954274291      256.3494070029706   0.005481994138315603     0.8786926593737972     0.4931840276951537     0.2935090394312826     0.3972649504875713   0.001666938918121655     0.1764544611883765    0.09428611067835342    0.06884012268334697  2.378467732529254e-14 234.6038306270482
2.832951226486978      17.38429348995756      17.44398808764847   0.002667957922165979     0.6468851049420084     -11.55973537122272   0.001659864692813887     0.1611214612272308  0.0009190139484650471      11.35591954274291      256.3494070029706   0.005481994138315603     0.8786926593737972     0.4931840276951537     0.2935090394312826     0.3972649504875713   0.001666938918121655     0.1764544611883765    0.09428611067835342    0.06884012268334697  2.378467732529254e-14 234.6034837152131
2.832951226486978      17.38429348995756      17.44398808764847   0.002667957922165979     0.6468851049420084     -11.55973537122272   0.001659864692813887     0.1611214463260696  0.0009190288496262409      11.35591954274291      256.3494070029706   0.005481994138315603     0.8786926593737972     0.4931840276951537     0.2935090394312826     0.3972649504875713   0.001666938918121655     0.1764544611883765    0.09428611067835342    0.06884012268334697  2.378467732529254e-14 234.6034432638088
2.832951226486978      17.38429348995756      17.44398808764847   0.002667957922165979     0.6468851049420084     -11.55973537122272   0.001659864692813887     0.1611214463260696  0.0009190139484650471       11.3559197119593      256.3494070029706   0.005481994138315603     0.8786926593737972     0.4931840276951537     0.2935090394312826     0.3972649504875713   0.001666938918121655     0.1764544611883765    0.09428611067835342    0.06884012268334697  2.378467732529254e-14 234.6034674585754
2.832951226486978      17.38429348995756      17.44398808764847   0.002667957922165979     0.6468851049420084     -11.55973537122272   0.001659864692813887     0.1611214463260696  0.0009190139484650471      11.35591954274291      256.3494108228745   0.005481994138315603     0.8786926593737972     0.4931840276951537     0.2935090394312826     0.3972649504875713   0.001666938918121655     0.1764544611883765    0.09428611067835342    0.06884012268334697  2.378467732529254e-14 234.6034668979375
2.832951226486978      17.38429348995756      17.44398808764847   0.002667957922165979     0.6468851049420084     -11.55973537122272   0.001659864692813887     0.1611214463260696  0.0009190139484650471      11.35591954274291      256.3494070029706   0.005482009039476796     0.8786926593737972     0.4931840276951537     0.2935090394312826     0.3972649504875713   0.001666938918121655     0.1764544611883765    0.09428611067835342    0.06884012268334697  2.378467732529254e-14 234.6037524977674
2.832951226486978      17.38429348995756      17.44398808764847   0.002667957922165979     0.6468851049420084     -11.55973537122272   0.001659864692813887     0.1611214463260696  0.0009190139484650471      11.35591954274291      256.3494070029706   0.005481994138315603     0.8786926742749583     0.4931840276951537     0.2935090394312826     0.3972649504875713   0.001666938918121655     0.1764544611883765    0.09428611067835342    0.06884012268334697  2.378467732529254e-14 234.6034673809139
2.832951226486978      17.38429348995756      17.44398808764847   0.002667957922165979     0.6468851049420084     -11.55973537122272   0.001659864692813887     0.1611214463260696  0.0009190139484650471      11.35591954274291      256.3494070029706   0.005481994138315603     0.8786926593737972     0.4931840425963149     0.2935090394312826     0.3972649504875713   0.001666938918121655     0.1764544611883765    0.09428611067835342    0.06884012268334697  2.378467732529254e-14 234.6034638550523
2.832951226486978      17.38429348995756      17.44398808764847   0.002667957922165979     0.6468851049420084     -11.55973537122272   0.001659864692813887     0.1611214463260696  0.0009190139484650471      11.35591954274291      256.3494070029706   0.005481994138315603     0.8786926593737972     0.4931840276951537     0.2935090543324438     0.3972649504875713   0.001666938918121655     0.1764544611883765    0.09428611067835342    0.06884012268334697  2.378467732529254e-14 234.6034808225249
2.832951226486978      17.38429348995756      17.44398808764847   0.002667957922165979     0.6468851049420084     -11.55973537122272   0.001659864692813887     0.1611214463260696  0.0009190139484650471      11.35591954274291      256.3494070029706   0.005481994138315603     0.8786926593737972     0.4931840276951537     0.2935090394312826     0.3972649653887325   0.001666938918121655     0.1764544611883765    0.09428611067835342    0.06884012268334697  2.378467732529254e-14 234.6034673270254
2.832951226486978      17.38429348995756      17.44398808764847   0.002667957922165979     0.6468851049420084     -11.55973537122272   0.001659864692813887     0.1611214463260696  0.0009190139484650471      11.35591954274291      256.3494070029706   0.005481994138315603     0.8786926593737972     0.4931840276951537     0.2935090394312826     0.3972649504875713   0.001666953819282849     0.1764544611883765    0.09428611067835342    0.06884012268334697  2.378467732529254e-14 234.6034677063593
2.832951226486978      17.38429348995756      17.44398808764847   0.002667957922165979     0.6468851049420084     -11.55973537122272   0.001659864692813887     0.1611214463260696  0.0009190139484650471      11.35591954274291      256.3494070029706   0.005481994138315603     0.8786926593737972     0.4931840276951537     0.2935090394312826     0.3972649504875713   0.001666938918121655     0.1764544760895377    0.09428611067835342    0.06884012268334697  2.378467732529254e-14 234.6034677062518
2.832951226486978      17.38429348995756      17.44398808764847   0.002667957922165979     0.6468851049420084     -11.55973537122272   0.001659864692813887     0.1611214463260696  0.0009190139484650471      11.35591954274291      256.3494070029706   0.005481994138315603     0.8786926593737972     0.4931840276951537     0.2935090394312826     0.3972649504875713   0.001666938918121655     0.1764544611883765    0.09428612557951462    0.06884012268334697  2.378467732529254e-14 234.6034677061726
2.832951226486978      17.38429348995756      17.44398808764847   0.002667957922165979     0.6468851049420084     -11.55973537122272   0.001659864692813887     0.1611214463260696  0.0009190139484650471      11.35591954274291      256.3494070029706   0.005481994138315603     0.8786926593737972     0.4931840276951537     0.2935090394312826     0.3972649504875713   0.001666938918121655     0.1764544611883765    0.09428611067835342    0.06884013758450816  2.378467732529254e-14 234.6034677062807
2.832951226486978      17.38429348995756      17.44398808764847   0.002667957922165979     0.6468851049420084     -11.55973537122272   0.001659864692813887     0.1611214463260696  0.0009190139484650471      11.35591954274291      256.3494070029706   0.005481994138315603     0.8786926593737972     0.4931840276951537     0.2935090394312826     0.3972649504875713   0.001666938918121655     0.1764544611883765    0.09428611067835342    0.06884012268334697  1.490118497852498e-08 234.6034889145296
2.844300995774148      22.81805197841992      15.79122940613009   0.006960000949234067     0.9754871686221218     -11.03787150409755  0.0002556761024683692     0.1157890726666374   0.001378045333487887       11.6956730877566      256.1489427940103   0.005161763355643152     0.8946695134873681      0.474989078890554     0.2850034169408036     0.5231928131070847   0.001783351934727689     0.1764544611883765    0.05684100869176682    0.07684803629660807  3.078549332461277e-14 159.1047796578199
2.844301038157536      22.81805197841992      15.79122940613009   0.006960000949234067     0.9754871686221218     -11.03787150409755  0.0002556761024683692     0.1157890726666374   0.001378045333487887       11.6956730877566      256.1489427940103   0.005161763355643152     0.8946695134873681      0.474989078890554     0.2850034169408036     0.5231928131070847   0.001783351934727689     0.1764544611883765    0.05684100869176682    0.07684803629660807  3.078549332461277e-14 159.1047774609476
2.844300995774148       22.8180523184354      15.79122940613009   0.006960000949234067     0.9754871686221218     -11.03787150409755  0.0002556761024683692     0.1157890726666374   0.001378045333487887       11.6956730877566      256.1489427940103   0.005161763355643152     0.8946695134873681      0.474989078890554     0.2850034169408036     0.5231928131070847   0.001783351934727689     0.1764544611883765    0.05684100869176682    0.07684803629660807  3.078549332461277e-14 159.1047806363671
2.844300995774148      22.81805197841992      15.79122964143775   0.006960000949234067     0.9754871686221218     -11.03787150409755  0.0002556761024683692     0.1157890726666374   0.001378045333487887       11.6956730877566      256.1489427940103   0.005161763355643152     0.8946695134873681      0.474989078890554     0.2850034169408036     0.5231928131070847   0.001783351934727689     0.1764544611883765    0.05684100869176682    0.07684803629660807  3.078549332461277e-14 159.1047787639657
2.844300995774148      22.81805197841992      15.79122940613009   0.006960015850395261     0.9754871686221218     -11.03787150409755  0.0002556761024683692     0.1157890726666374   0.001378045333487887       11.6956730877566      256.1489427940103   0.005161763355643152     0.8946695134873681      0.474989078890554     0.2850034169408036     0.5231928131070847   0.001783351934727689     0.1764544611883765    0.05684100869176682    0.07684803629660807  3.078549332461277e-14 159.1048128873375
2.844300995774148      22.81805197841992      15.79122940613009   0.006960000949234067      0.975487183523283     -11.03787150409755  0.0002556761024683692     0.1157890726666374   0.001378045333487887       11.6956730877566      256.1489427940103   0.005161763355643152     0.8946695134873681      0.474989078890554     0.2850034169408036     0.5231928131070847   0.001783351934727689     0.1764544611883765    0.05684100869176682    0.07684803629660807  3.078549332461277e-14 159.1047796710959
2.844300995774148      22.81805197841992      15.79122940613009   0.006960000949234067     0.9754871686221218     -11.03787166857465  0.0002556761024683692     0.1157890726666374   0.001378045333487887       11.6956730877566      256.1489427940103   0.005161763355643152     0.8946695134873681      0.474989078890554     0.2850034169408036     0.5231928131070847   0.001783351934727689     0.1764544611883765    0.05684100869176682    0.07684803629660807  3.078549332461277e-14 159.1047803955433
2.844300995774148      22.81805197841992      15.79122940613009   0.006960000949234067     0.9754871686221218     -11.03787150409755   0.000255691003629563     0.1157890726666374   0.001378045333487887       11.6956730877566      256.1489427940103   0.005161763355643152     0.8946695134873681      0.474989078890554     0.2850034169408036     0.5231928131070847   0.001783351934727689     0.1764544611883765    0.05684100869176682    0.07684803629660807  3.078549332461277e-14 159.1048050706368
2.844300995774148      22.81805197841992      15.79122940613009   0.006960000949234067     0.9754871686221218     -11.03787150409755  0.0002556761024683692     0.1157890875677986   0.001378045333487887       11.6956730877566      256.1489427940103   0.005161763355643152     0.8946695134873681      0.474989078890554     0.2850034169408036     0.5231928131070847   0.001783351934727689     0.1764544611883765    0.05684100869176682    0.07684803629660807  3.078549332461277e-14 159.1047802041998
2.844300995774148      22.81805197841992      15.79122940613009   0.006960000949234067     0.9754871686221218     -11.03787150409755  0.0002556761024683692     0.1157890726666374   0.001378060234649081       11.6956730877566      256.1489427940103   0.005161763355643152     0.8946695134873681      0.474989078890554     0.2850034169408036     0.5231928131070847   0.001783351934727689     0.1764544611883765    0.05684100869176682    0.07684803629660807  3.078549332461277e-14 159.1049173035561
2.844300995774148      22.81805197841992      15.79122940613009   0.006960000949234067     0.9754871686221218     -11.03787150409755  0.0002556761024683692     0.1157890726666374   0.001378045333487887      11.69567326203571      256.1489427940103   0.005161763355643152     0.8946695134873681      0.474989078890554     0.2850034169408036     0.5231928131070847   0.001783351934727689     0.1764544611883765    0.05684100869176682    0.07684803629660807  3.078549332461277e-14 159.1047800635804
2.844300995774148      22.81805197841992      15.79122940613009   0.006960000949234067     0.9754871686221218     -11.03787150409755  0.0002556761024683692     0.1157890726666374   0.001378045333487887       11.6956730877566       256.148946610927   0.005161763355643152     0.8946695134873681      0.474989078890554     0.2850034169408036     0.5231928131070847   0.001783351934727689     0.1764544611883765    0.05684100869176682    0.07684803629660807  3.078549332461277e-14 159.1047791023974
2.844300995774148      22.81805197841992      15.79122940613009   0.006960000949234067     0.9754871686221218     -11.03787150409755  0.0002556761024683692     0.1157890726666374   0.001378045333487887       11.6956730877566      256.1489427940103   0.005161778256804346     0.8946695134873681      0.474989078890554     0.2850034169408036     0.5231928131070847   0.001783351934727689     0.1764544611883765    0.05684100869176682    0.07684803629660807  3.078549332461277e-14 159.1047073895558
2.844300995774148      22.81805197841992      15.79122940613009   0.006960000949234067     0.9754871686221218     -11.03787150409755  0.0002556761024683692     0.1157890726666374   0.001378045333487887       11.6956730877566      256.1489427940103   0.005161763355643152     0.8946695283885293      0.474989078890554     0.2850034169408036     0.5231928131070847   0.001783351934727689     0.1764544611883765    0.05684100869176682    0.07684803629660807  3.078549332461277e-14 159.1047841030377
2.844300995774148      22.81805197841992      15.79122940613009   0.006960000949234067     0.9754871686221218     -11.03787150409755  0.0002556761024683692     0.1157890726666374   0.001378045333487887       11.6956730877566      256.1489427940103   0.005161763355643152     0.8946695134873681     0.4749890937917152     0.2850034169408036     0.5231928131070847   0.001783351934727689     0.1764544611883765    0.05684100869176682    0.07684803629660807  3.078549332461277e-14 159.1047734653383
2.844300995774148      22.81805197841992      15.79122940613009   0.006960000949234067     0.9754871686221218     -11.03787150409755  0.0002556761024683692     0.1157890726666374   0.001378045333487887       11.6956730877566      256.1489427940103   0.005161763355643152     0.8946695134873681      0.474989078890554     0.2850034318419648     0.5231928131070847   0.001783351934727689     0.1764544611883765    0.05684100869176682    0.07684803629660807  3.078549332461277e-14 159.1047657226642
2.844300995774148      22.81805197841992      15.79122940613009   0.006960000949234067     0.9754871686221218     -11.03787150409755  0.0002556761024683692     0.1157890726666374   0.001378045333487887       11.6956730877566      256.1489427940103   0.005161763355643152     0.8946695134873681      0.474989078890554     0.2850034169408036     0.5231928280082459   0.001783351934727689     0.1764544611883765    0.05684100869176682    0.07684803629660807  3.078549332461277e-14 159.1047798420846
2.844300995774148      22.81805197841992      15.79122940613009   0.006960000949234067     0.9754871686221218     -11.03787150409755  0.0002556761024683692     0.1157890726666374   0.001378045333487887       11.6956730877566      256.1489427940103   0.005161763355643152     0.8946695134873681      0.474989078890554     0.2850034169408036     0.5231928131070847   0.001783366835888883     0.1764544611883765    0.05684100869176682    0.07684803629660807  3.078549332461277e-14 159.1047796577194
2.844300995774148      22.81805197841992      15.79122940613009   0.006960000949234067     0.9754871686221218     -11.03787150409755  0.0002556761024683692     0.1157890726666374   0.001378045333487887       11.6956730877566      256.1489427940103   0.005161763355643152     0.8946695134873681      0.474989078890554     0.2850034169408036     0.5231928131070847   0.001783351934727689     0.1764544760895377    0.05684100869176682    0.07684803629660807  3.078549332461277e-14 159.1047796578199
2.844300995774148      22.81805197841992      15.79122940613009   0.006960000949234067     0.9754871686221218     -11.03787150409755  0.0002556761024683692     0.1157890726666374   0.001378045333487887       11.6956730877566      256.1489427940103   0.005161763355643152     0.8946695134873681      0.474989078890554     0.2850034169408036     0.5231928131070847   0.001783351934727689     0.1764544611883765    0.05684102359292801    0.07684803629660807  3.078549332461277e-14 159.1047796578093
2.844300995774148      22.81805197841992      15.79122940613009   0.006960000949234067     0.9754871686221218     -11.03787150409755  0.0002556761024683692     0.1157890726666374   0.001378045333487887       11.6956730877566      256.1489427940103   0.005161763355643152     0.8946695134873681      0.474989078890554     0.2850034169408036     0.5231928131070847   0.001783351934727689     0.1764544611883765    0.05684100869176682    0.07684805119776926  3.078549332461277e-14 159.1047796577545
2.844300995774148      22.81805197841992      15.79122940613009   0.006960000949234067     0.9754871686221218     -11.03787150409755  0.0002556761024683692     0.1157890726666374   0.001378045333487887       11.6956730877566      256.1489427940103   0.005161763355643152     0.8946695134873681      0.474989078890554     0.2850034169408036     0.5231928131070847   0.001783351934727689     0.1764544611883765    0.05684100869176682    0.07684803629660807  1.490119197934098e-08 159.1048036935355
2.816911354148645      20.00607176259596      17.84160616360944   0.004839334897326879      0.798170959733314     -11.52158479106174  6.852911911464735e-05     0.1215493689825372   0.001174518178076028      11.58655103482696       256.464004634847   0.005517662346189661     0.8729883297592543     0.4965606243035958     0.2927433644340862     0.3956396880365622   0.002340038887890725     0.1764544611883765    0.05742417703204356    0.08275991403660386  2.374373515873378e-14 132.6203699975945
2.816911396123895      20.00607176259596      17.84160616360944   0.004839334897326879      0.798170959733314     -11.52158479106174  6.852911911464735e-05     0.1215493689825372   0.001174518178076028      11.58655103482696       256.464004634847   0.005517662346189661     0.8729883297592543     0.4965606243035958     0.2927433644340862     0.3956396880365622   0.002340038887890725     0.1764544611883765    0.05742417703204356    0.08275991403660386  2.374373515873378e-14 132.6203707755379
2.816911354148645      20.00607206070966      17.84160616360944   0.004839334897326879      0.798170959733314     -11.52158479106174  6.852911911464735e-05     0.1215493689825372   0.001174518178076028      11.58655103482696       256.464004634847   0.005517662346189661     0.8729883297592543     0.4965606243035958     0.2927433644340862     0.3956396880365622   0.002340038887890725     0.1764544611883765    0.05742417703204356    0.08275991403660386  2.374373515873378e-14 132.6203692234265
2.816911354148645      20.00607176259596      17.84160642947009   0.004839334897326879      0.798170959733314     -11.52158479106174  6.852911911464735e-05     0.1215493689825372   0.001174518178076028      11.58655103482696       256.464004634847   0.005517662346189661     0.8729883297592543     0.4965606243035958     0.2927433644340862     0.3956396880365622   0.002340038887890725     0.1764544611883765    0.05742417703204356    0.08275991403660386  2.374373515873378e-14 132.6203695696025
2.816911354148645      20.00607176259596      17.84160616360944   0.004839349798488073      0.798170959733314     -11.52158479106174  6.852911911464735e-05     0.1215493689825372   0.001174518178076028      11.58655103482696       256.464004634847   0.005517662346189661     0.8729883297592543     0.4965606243035958     0.2927433644340862     0.3956396880365622   0.002340038887890725     0.1764544611883765    0.05742417703204356    0.08275991403660386  2.374373515873378e-14 132.620422303349
2.816911354148645      20.00607176259596      17.84160616360944   0.004839334897326879     0.7981709746344752     -11.52158479106174  6.852911911464735e-05     0.1215493689825372   0.001174518178076028      11.58655103482696       256.464004634847   0.005517662346189661     0.8729883297592543     0.4965606243035958     0.2927433644340862     0.3956396880365622   0.002340038887890725     0.1764544611883765    0.05742417703204356    0.08275991403660386  2.374373515873378e-14 132.620369994095
2.816911354148645      20.00607176259596      17.84160616360944   0.004839334897326879      0.798170959733314     -11.52158496274673  6.852911911464735e-05     0.1215493689825372   0.001174518178076028      11.58655103482696       256.464004634847   0.005517662346189661     0.8729883297592543     0.4965606243035958     0.2927433644340862     0.3956396880365622   0.002340038887890725     0.1764544611883765    0.05742417703204356    0.08275991403660386  2.374373515873378e-14 132.620370818057
2.816911354148645      20.00607176259596      17.84160616360944   0.004839334897326879      0.798170959733314     -11.52158479106174   6.85440202758412e-05     0.1215493689825372   0.001174518178076028      11.58655103482696       256.464004634847   0.005517662346189661     0.8729883297592543     0.4965606243035958     0.2927433644340862     0.3956396880365622   0.002340038887890725     0.1764544611883765    0.05742417703204356    0.08275991403660386  2.374373515873378e-14 132.6203974573757
2.816911354148645      20.00607176259596      17.84160616360944   0.004839334897326879      0.798170959733314     -11.52158479106174  6.852911911464735e-05     0.1215493838836984   0.001174518178076028      11.58655103482696       256.464004634847   0.005517662346189661     0.8729883297592543     0.4965606243035958     0.2927433644340862     0.3956396880365622   0.002340038887890725     0.1764544611883765    0.05742417703204356    0.08275991403660386  2.374373515873378e-14 132.6203695895556
2.816911354148645      20.00607176259596      17.84160616360944   0.004839334897326879      0.798170959733314     -11.52158479106174  6.852911911464735e-05     0.1215493689825372   0.001174533079237222      11.58655103482696       256.464004634847   0.005517662346189661     0.8729883297592543     0.4965606243035958     0.2927433644340862     0.3956396880365622   0.002340038887890725     0.1764544611883765    0.05742417703204356    0.08275991403660386  2.374373515873378e-14 132.6204351897526
2.816911354148645      20.00607176259596      17.84160616360944   0.004839334897326879      0.798170959733314     -11.52158479106174  6.852911911464735e-05     0.1215493689825372   0.001174518178076028      11.58655120748003       256.464004634847   0.005517662346189661     0.8729883297592543     0.4965606243035958     0.2927433644340862     0.3956396880365622   0.002340038887890725     0.1764544611883765    0.05742417703204356    0.08275991403660386  2.374373515873378e-14 132.6203700811563
2.816911354148645      20.00607176259596      17.84160616360944   0.004839334897326879      0.798170959733314     -11.52158479106174  6.852911911464735e-05     0.1215493689825372   0.001174518178076028      11.58655103482696      256.4640084564585   0.005517662346189661     0.8729883297592543     0.4965606243035958     0.2927433644340862     0.3956396880365622   0.002340038887890725     0.1764544611883765    0.05742417703204356    0.08275991403660386  2.374373515873378e-14 132.6203696780071
2.816911354148645      20.00607176259596      17.84160616360944   0.004839334897326879      0.798170959733314     -11.52158479106174  6.852911911464735e-05     0.1215493689825372   0.001174518178076028      11.58655103482696       256.464004634847   0.005517677247350855     0.8729883297592543     0.4965606243035958     0.2927433644340862     0.3956396880365622   0.002340038887890725     0.1764544611883765    0.05742417703204356    0.08275991403660386  2.374373515873378e-14 132.6205746003022
2.816911354148645      20.00607176259596      17.84160616360944   0.004839334897326879      0.798170959733314     -11.52158479106174  6.852911911464735e-05     0.1215493689825372   0.001174518178076028      11.58655103482696       256.464004634847   0.005517662346189661     0.8729883446604155     0.4965606243035958     0.2927433644340862     0.3956396880365622   0.002340038887890725     0.1764544611883765    0.05742417703204356    0.08275991403660386  2.374373515873378e-14 132.6203710744326
2.816911354148645      20.00607176259596      17.84160616360944   0.004839334897326879      0.798170959733314     -11.52158479106174  6.852911911464735e-05     0.1215493689825372   0.001174518178076028      11.58655103482696       256.464004634847   0.005517662346189661     0.8729883297592543      0.496560639204757     0.2927433644340862     0.3956396880365622   0.002340038887890725     0.1764544611883765    0.05742417703204356    0.08275991403660386  2.374373515873378e-14 132.6203658368376
2.816911354148645      20.00607176259596      17.84160616360944   0.004839334897326879      0.798170959733314     -11.52158479106174  6.852911911464735e-05     0.1215493689825372   0.001174518178076028      11.58655103482696       256.464004634847   0.005517662346189661     0.8729883297592543     0.4965606243035958     0.2927433793352474     0.3956396880365622   0.002340038887890725     0.1764544611883765    0.05742417703204356    0.08275991403660386  2.374373515873378e-14 132.6203763617962
2.816911354148645      20.00607176259596      17.84160616360944   0.004839334897326879      0.798170959733314     -11.52158479106174  6.852911911464735e-05     0.1215493689825372   0.001174518178076028      11.58655103482696       256.464004634847   0.005517662346189661     0.8729883297592543     0.4965606243035958     0.2927433644340862     0.3956397029377234   0.002340038887890725     0.1764544611883765    0.05742417703204356    0.08275991403660386  2.374373515873378e-14 132.62036999218
2.816911354148645      20.00607176259596      17.84160616360944   0.004839334897326879      0.798170959733314     -11.52158479106174  6.852911911464735e-05     0.1215493689825372   0.001174518178076028      11.58655103482696       256.464004634847   0.005517662346189661     0.8729883297592543     0.4965606243035958     0.2927433644340862     0.3956396880365622   0.002340053789051919     0.1764544611883765    0.05742417703204356    0.08275991403660386  2.374373515873378e-14 132.6203699972617
2.816911354148645      20.00607176259596      17.84160616360944   0.004839334897326879      0.798170959733314     -11.52158479106174  6.852911911464735e-05     0.1215493689825372   0.001174518178076028      11.58655103482696       256.464004634847   0.005517662346189661     0.8729883297592543     0.4965606243035958     0.2927433644340862     0.3956396880365622   0.002340038887890725     0.1764544760895377    0.05742417703204356    0.08275991403660386  2.374373515873378e-14 132.6203699975945
2.816911354148645      20.00607176259596      17.84160616360944   0.004839334897326879      0.798170959733314     -11.52158479106174  6.852911911464735e-05     0.1215493689825372   0.001174518178076028      11.58655103482696       256.464004634847   0.005517662346189661     0.8729883297592543     0.4965606243035958     0.2927433644340862     0.3956396880365622   0.002340038887890725     0.1764544611883765    0.05742419193320476    0.08275991403660386  2.374373515873378e-14 132.6203699976233
2.816911354148645      20.00607176259596      17.84160616360944   0.004839334897326879      0.798170959733314     -11.52158479106174  6.852911911464735e-05     0.1215493689825372   0.001174518178076028      11.58655103482696       256.464004634847   0.005517662346189661     0.8729883297592543     0.4965606243035958     0.2927433644340862     0.3956396880365622   0.002340038887890725     0.1764544611883765    0.05742417703204356    0.08275992893776506  2.374373515873378e-14 132.6203699972625
2.816911354148645      20.00607176259596      17.84160616360944   0.004839334897326879      0.798170959733314     -11.52158479106174  6.852911911464735e-05     0.1215493689825372   0.001174518178076028      11.58655103482696       256.464004634847   0.005517662346189661     0.8729883297592543     0.4965606243035958     0.2927433644340862     0.3956396880365622   0.002340038887890725     0.1764544611883765    0.05742417703204356    0.08275991403660386  1.490118493758282e-08 132.6203947638374
2.627013521700735      20.33986925050535      17.41722688820674   0.003930363526779631     0.7440205044300783     -11.89605760557109  3.796166118791084e-05     0.1249901825783789  0.0009749891514840891      11.89365695647527      256.5591656035321   0.005552745195550762     0.8248875184201009     0.5046487342285313     0.2926801551055039     0.3857497998890656   0.004667480119940414     0.1764544611883765     0.0571507919189943     0.1226463045220662  2.339164725043983e-14 125.2284922724038
2.627013560846287      20.33986925050535      17.41722688820674   0.003930363526779631     0.7440205044300783     -11.89605760557109  3.796166118791084e-05     0.1249901825783789  0.0009749891514840891      11.89365695647527      256.5591656035321   0.005552745195550762     0.8248875184201009     0.5046487342285313     0.2926801551055039     0.3857497998890656   0.004667480119940414     0.1764544611883765     0.0571507919189943     0.1226463045220662  2.339164725043983e-14 125.2284922160429
2.627013521700735      20.33986955359302      17.41722688820674   0.003930363526779631     0.7440205044300783     -11.89605760557109  3.796166118791084e-05     0.1249901825783789  0.0009749891514840891      11.89365695647527      256.5591656035321   0.005552745195550762     0.8248875184201009     0.5046487342285313     0.2926801551055039     0.3857497998890656   0.004667480119940414     0.1764544611883765     0.0571507919189943     0.1226463045220662  2.339164725043983e-14 125.2284918884408
2.627013521700735      20.33986925050535      17.41722714774365   0.003930363526779631     0.7440205044300783     -11.89605760557109  3.796166118791084e-05     0.1249901825783789  0.0009749891514840891      11.89365695647527      256.5591656035321   0.005552745195550762     0.8248875184201009     0.5046487342285313     0.2926801551055039     0.3857497998890656   0.004667480119940414     0.1764544611883765     0.0571507919189943     0.1226463045220662  2.339164725043983e-14 125.2284919296354
2.627013521700735      20.33986925050535      17.41722688820674   0.003930378427940825     0.7440205044300783     -11.89605760557109  3.796166118791084e-05     0.1249901825783789  0.0009749891514840891      11.89365695647527      256.5591656035321   0.005552745195550762     0.8248875184201009     0.5046487342285313     0.2926801551055039     0.3857497998890656   0.004667480119940414     0.1764544611883765     0.0571507919189943     0.1226463045220662  2.339164725043983e-14 125.2285300352274
2.627013521700735      20.33986925050535      17.41722688820674   0.003930363526779631     0.7440205193312395     -11.89605760557109  3.796166118791084e-05     0.1249901825783789  0.0009749891514840891      11.89365695647527      256.5591656035321   0.005552745195550762     0.8248875184201009     0.5046487342285313     0.2926801551055039     0.3857497998890656   0.004667480119940414     0.1764544611883765     0.0571507919189943     0.1226463045220662  2.339164725043983e-14 125.2284922253987
2.627013521700735      20.33986925050535      17.41722688820674   0.003930363526779631     0.7440205044300783     -11.89605778283617  3.796166118791084e-05     0.1249901825783789  0.0009749891514840891      11.89365695647527      256.5591656035321   0.005552745195550762     0.8248875184201009     0.5046487342285313     0.2926801551055039     0.3857497998890656   0.004667480119940414     0.1764544611883765     0.0571507919189943     0.1226463045220662  2.339164725043983e-14 125.2284928790747
2.627013521700735      20.33986925050535      17.41722688820674   0.003930363526779631     0.7440205044300783     -11.89605760557109  3.797656234910468e-05     0.1249901825783789  0.0009749891514840891      11.89365695647527      256.5591656035321   0.005552745195550762     0.8248875184201009     0.5046487342285313     0.2926801551055039     0.3857497998890656   0.004667480119940414     0.1764544611883765     0.0571507919189943     0.1226463045220662  2.339164725043983e-14 125.2285051955125
2.627013521700735      20.33986925050535      17.41722688820674   0.003930363526779631     0.7440205044300783     -11.89605760557109  3.796166118791084e-05     0.1249901974795401  0.0009749891514840891      11.89365695647527      256.5591656035321   0.005552745195550762     0.8248875184201009     0.5046487342285313     0.2926801551055039     0.3857497998890656   0.004667480119940414     0.1764544611883765     0.0571507919189943     0.1226463045220662  2.339164725043983e-14 125.2284921429256
2.627013521700735      20.33986925050535      17.41722688820674   0.003930363526779631     0.7440205044300783     -11.89605760557109  3.796166118791084e-05     0.1249901825783789  0.0009750040526452829      11.89365695647527      256.5591656035321   0.005552745195550762     0.8248875184201009     0.5046487342285313     0.2926801551055039     0.3857497998890656   0.004667480119940414     0.1764544611883765     0.0571507919189943     0.1226463045220662  2.339164725043983e-14 125.2285131385226
2.627013521700735      20.33986925050535      17.41722688820674   0.003930363526779631     0.7440205044300783     -11.89605760557109  3.796166118791084e-05     0.1249901825783789  0.0009749891514840891      11.89365713370457      256.5591656035321   0.005552745195550762     0.8248875184201009     0.5046487342285313     0.2926801551055039     0.3857497998890656   0.004667480119940414     0.1764544611883765     0.0571507919189943     0.1226463045220662  2.339164725043983e-14 125.2284922052396
2.627013521700735      20.33986925050535      17.41722688820674   0.003930363526779631     0.7440205044300783     -11.89605760557109  3.796166118791084e-05     0.1249901825783789  0.0009749891514840891      11.89365695647527      256.5591694265615   0.005552745195550762     0.8248875184201009     0.5046487342285313     0.2926801551055039     0.3857497998890656   0.004667480119940414     0.1764544611883765     0.0571507919189943     0.1226463045220662  2.339164725043983e-14 125.2284922258965
2.627013521700735      20.33986925050535      17.41722688820674   0.003930363526779631     0.7440205044300783     -11.89605760557109  3.796166118791084e-05     0.1249901825783789  0.0009749891514840891      11.89365695647527      256.5591656035321   0.005552760096711956     0.8248875184201009     0.5046487342285313     0.2926801551055039     0.3857497998890656   0.004667480119940414     0.1764544611883765     0.0571507919189943     0.1226463045220662  2.339164725043983e-14 125.2285358760229
2.627013521700735      20.33986925050535      17.41722688820674   0.003930363526779631     0.7440205044300783     -11.89605760557109  3.796166118791084e-05     0.1249901825783789  0.0009749891514840891      11.89365695647527      256.5591656035321   0.005552745195550762     0.8248875333212621     0.5046487342285313     0.2926801551055039     0.3857497998890656   0.004667480119940414     0.1764544611883765     0.0571507919189943     0.1226463045220662  2.339164725043983e-14 125.2284931129055
2.627013521700735      20.33986925050535      17.41722688820674   0.003930363526779631     0.7440205044300783     -11.89605760557109  3.796166118791084e-05     0.1249901825783789  0.0009749891514840891      11.89365695647527      256.5591656035321   0.005552745195550762     0.8248875184201009     0.5046487491296925     0.2926801551055039     0.3857497998890656   0.004667480119940414     0.1764544611883765     0.0571507919189943     0.1226463045220662  2.339164725043983e-14 125.2284914988077
2.627013521700735      20.33986925050535      17.41722688820674   0.003930363526779631     0.7440205044300783     -11.89605760557109  3.796166118791084e-05     0.1249901825783789  0.0009749891514840891      11.89365695647527      256.5591656035321   0.005552745195550762     0.8248875184201009     0.5046487342285313     0.2926801700066651     0.3857497998890656   0.004667480119940414     0.1764544611883765     0.0571507919189943     0.1226463045220662  2.339164725043983e-14 125.2284938136435
2.627013521700735      20.33986925050535      17.41722688820674   0.003930363526779631     0.7440205044300783     -11.89605760557109  3.796166118791084e-05     0.1249901825783789  0.0009749891514840891      11.89365695647527      256.5591656035321   0.005552745195550762     0.8248875184201009     0.5046487342285313     0.2926801551055039     0.3857498147902267   0.004667480119940414     0.1764544611883765     0.0571507919189943     0.1226463045220662  2.339164725043983e-14 125.2284923091831
2.627013521700735      20.33986925050535      17.41722688820674   0.003930363526779631     0.7440205044300783     -11.89605760557109  3.796166118791084e-05     0.1249901825783789  0.0009749891514840891      11.89365695647527      256.5591656035321   0.005552745195550762     0.8248875184201009     0.5046487342285313     0.2926801551055039     0.3857497998890656   0.004667495021101608     0.1764544611883765     0.0571507919189943     0.1226463045220662  2.339164725043983e-14 125.2284922728898
2.627013521700735      20.33986925050535      17.41722688820674   0.003930363526779631     0.7440205044300783     -11.89605760557109  3.796166118791084e-05     0.1249901825783789  0.0009749891514840891      11.89365695647527      256.5591656035321   0.005552745195550762     0.8248875184201009     0.5046487342285313     0.2926801551055039     0.3857497998890656   0.004667480119940414     0.1764544760895377     0.0571507919189943     0.1226463045220662  2.339164725043983e-14 125.2284922724038
2.627013521700735      20.33986925050535      17.41722688820674   0.003930363526779631     0.7440205044300783     -11.89605760557109  3.796166118791084e-05     0.1249901825783789  0.0009749891514840891      11.89365695647527      256.5591656035321   0.005552745195550762     0.8248875184201009     0.5046487342285313     0.2926801551055039     0.3857497998890656   0.004667480119940414     0.1764544611883765    0.05715080682015549     0.1226463045220662  2.339164725043983e-14 125.2284922721793
2.627013521700735      20.33986925050535      17.41722688820674   0.003930363526779631     0.7440205044300783     -11.89605760557109  3.796166118791084e-05     0.1249901825783789  0.0009749891514840891      11.89365695647527      256.5591656035321   0.005552745195550762     0.8248875184201009     0.5046487342285313     0.2926801551055039     0.3857497998890656   0.004667480119940414     0.1764544611883765     0.0571507919189943     0.1226463194232274  2.339164725043983e-14 125.2284922732397
2.627013521700735      20.33986925050535      17.41722688820674   0.003930363526779631     0.7440205044300783     -11.89605760557109  3.796166118791084e-05     0.1249901825783789  0.0009749891514840891      11.89365695647527      256.5591656035321   0.005552745195550762     0.8248875184201009     0.5046487342285313     0.2926801551055039     0.3857497998890656   0.004667480119940414     0.1764544611883765     0.0571507919189943     0.1226463045220662  1.490118458549491e-08 125.228517139458
2.618047811398894      19.83296248089171      16.44563779246535   0.003339435927358225     0.7597395641407855     -11.57804147675351  1.941573702463844e-05     0.1262928969065159  0.0009093167114122078      11.92001918459199      256.7786025890685   0.005675095701271453     0.8058076432902831     0.5056598229883956     0.2884045581003545     0.3903269504847403   0.002879249272276319     0.1764544611883765     0.1921460906852387    0.06995949038116076  2.220446049250313e-14 123.5624648412568
2.618047850410846      19.83296248089171      16.44563779246535   0.003339435927358225     0.7597395641407855     -11.57804147675351  1.941573702463844e-05     0.1262928969065159  0.0009093167114122078      11.92001918459199      256.7786025890685   0.005675095701271453     0.8058076432902831     0.5056598229883956     0.2884045581003545     0.3903269504847403   0.002879249272276319     0.1764544611883765     0.1921460906852387    0.06995949038116076  2.220446049250313e-14 123.5624649603894
2.618047811398894      19.83296277642588      16.44563779246535   0.003339435927358225     0.7597395641407855     -11.57804147675351  1.941573702463844e-05     0.1262928969065159  0.0009093167114122078      11.92001918459199      256.7786025890685   0.005675095701271453     0.8058076432902831     0.5056598229883956     0.2884045581003545     0.3903269504847403   0.002879249272276319     0.1764544611883765     0.1921460906852387    0.06995949038116076  2.220446049250313e-14 123.5624646304513
2.618047811398894      19.83296248089171      16.44563803752444   0.003339435927358225     0.7597395641407855     -11.57804147675351  1.941573702463844e-05     0.1262928969065159  0.0009093167114122078      11.92001918459199      256.7786025890685   0.005675095701271453     0.8058076432902831     0.5056598229883956     0.2884045581003545     0.3903269504847403   0.002879249272276319     0.1764544611883765     0.1921460906852387    0.06995949038116076  2.220446049250313e-14 123.5624646526385
2.618047811398894      19.83296248089171      16.44563779246535   0.003339450828519419     0.7597395641407855     -11.57804147675351  1.941573702463844e-05     0.1262928969065159  0.0009093167114122078      11.92001918459199      256.7786025890685   0.005675095701271453     0.8058076432902831     0.5056598229883956     0.2884045581003545     0.3903269504847403   0.002879249272276319     0.1764544611883765     0.1921460906852387    0.06995949038116076  2.220446049250313e-14 123.5624849899981
2.618047811398894      19.83296248089171      16.44563779246535   0.003339435927358225     0.7597395790419467     -11.57804147675351  1.941573702463844e-05     0.1262928969065159  0.0009093167114122078      11.92001918459199      256.7786025890685   0.005675095701271453     0.8058076432902831     0.5056598229883956     0.2884045581003545     0.3903269504847403   0.002879249272276319     0.1764544611883765     0.1921460906852387    0.06995949038116076  2.220446049250313e-14 123.5624648672326
2.618047811398894      19.83296248089171      16.44563779246535   0.003339435927358225     0.7597395641407855     -11.57804164927977  1.941573702463844e-05     0.1262928969065159  0.0009093167114122078      11.92001918459199      256.7786025890685   0.005675095701271453     0.8058076432902831     0.5056598229883956     0.2884045581003545     0.3903269504847403   0.002879249272276319     0.1764544611883765     0.1921460906852387    0.06995949038116076  2.220446049250313e-14 123.5624651849485
2.618047811398894      19.83296248089171      16.44563779246535   0.003339435927358225     0.7597395641407855     -11.57804147675351  1.943063818583229e-05     0.1262928969065159  0.0009093167114122078      11.92001918459199      256.7786025890685   0.005675095701271453     0.8058076432902831     0.5056598229883956     0.2884045581003545     0.3903269504847403   0.002879249272276319     0.1764544611883765     0.1921460906852387    0.06995949038116076  2.220446049250313e-14 123.5624742321039
2.618047811398894      19.83296248089171      16.44563779246535   0.003339435927358225     0.7597395641407855     -11.57804147675351  1.941573702463844e-05     0.1262929118076771  0.0009093167114122078      11.92001918459199      256.7786025890685   0.005675095701271453     0.8058076432902831     0.5056598229883956     0.2884045581003545     0.3903269504847403   0.002879249272276319     0.1764544611883765     0.1921460906852387    0.06995949038116076  2.220446049250313e-14 123.5624648143923
2.618047811398894      19.83296248089171      16.44563779246535   0.003339435927358225     0.7597395641407855     -11.57804147675351  1.941573702463844e-05     0.1262928969065159  0.0009093316125734016      11.92001918459199      256.7786025890685   0.005675095701271453     0.8058076432902831     0.5056598229883956     0.2884045581003545     0.3903269504847403   0.002879249272276319     0.1764544611883765     0.1921460906852387    0.06995949038116076  2.220446049250313e-14 123.5624751363289
2.618047811398894      19.83296248089171      16.44563779246535   0.003339435927358225     0.7597395641407855     -11.57804147675351  1.941573702463844e-05     0.1262928969065159  0.0009093167114122078      11.92001936221412      256.7786025890685   0.005675095701271453     0.8058076432902831     0.5056598229883956     0.2884045581003545     0.3903269504847403   0.002879249272276319     0.1764544611883765     0.1921460906852387    0.06995949038116076  2.220446049250313e-14 123.5624648047354
2.618047811398894      19.83296248089171      16.44563779246535   0.003339435927358225     0.7597395641407855     -11.57804147675351  1.941573702463844e-05     0.1262928969065159  0.0009093167114122078      11.92001918459199      256.7786064153679   0.005675095701271453     0.8058076432902831     0.5056598229883956     0.2884045581003545     0.3903269504847403   0.002879249272276319     0.1764544611883765     0.1921460906852387    0.06995949038116076  2.220446049250313e-14 123.5624647509754
2.618047811398894      19.83296248089171      16.44563779246535   0.003339435927358225     0.7597395641407855     -11.57804147675351  1.941573702463844e-05     0.1262928969065159  0.0009093167114122078      11.92001918459199      256.7786025890685   0.005675110602432647     0.8058076432902831     0.5056598229883956     0.2884045581003545     0.3903269504847403   0.002879249272276319     0.1764544611883765     0.1921460906852387    0.06995949038116076  2.220446049250313e-14 123.5624842277466
2.618047811398894      19.83296248089171      16.44563779246535   0.003339435927358225     0.7597395641407855     -11.57804147675351  1.941573702463844e-05     0.1262928969065159  0.0009093167114122078      11.92001918459199      256.7786025890685   0.005675095701271453     0.8058076581914443     0.5056598229883956     0.2884045581003545     0.3903269504847403   0.002879249272276319     0.1764544611883765     0.1921460906852387    0.06995949038116076  2.220446049250313e-14 123.5624655326731
2.618047811398894      19.83296248089171      16.44563779246535   0.003339435927358225     0.7597395641407855     -11.57804147675351  1.941573702463844e-05     0.1262928969065159  0.0009093167114122078      11.92001918459199      256.7786025890685   0.005675095701271453     0.8058076432902831     0.5056598378895568     0.2884045581003545     0.3903269504847403   0.002879249272276319     0.1764544611883765     0.1921460906852387    0.06995949038116076  2.220446049250313e-14 123.5624645623573
2.618047811398894      19.83296248089171      16.44563779246535   0.003339435927358225     0.7597395641407855     -11.57804147675351  1.941573702463844e-05     0.1262928969065159  0.0009093167114122078      11.92001918459199      256.7786025890685   0.005675095701271453     0.8058076432902831     0.5056598229883956     0.2884045730015157     0.3903269504847403   0.002879249272276319     0.1764544611883765     0.1921460906852387    0.06995949038116076  2.220446049250313e-14 123.562465725714
2.618047811398894      19.83296248089171      16.44563779246535   0.003339435927358225     0.7597395641407855     -11.57804147675351  1.941573702463844e-05     0.1262928969065159  0.0009093167114122078      11.92001918459199      256.7786025890685   0.005675095701271453     0.8058076432902831     0.5056598229883956     0.2884045581003545     0.3903269653859015   0.002879249272276319     0.1764544611883765     0.1921460906852387    0.06995949038116076  2.220446049250313e-14 123.562464865836
2.618047811398894      19.83296248089171      16.44563779246535   0.003339435927358225     0.7597395641407855     -11.57804147675351  1.941573702463844e-05     0.1262928969065159  0.0009093167114122078      11.92001918459199      256.7786025890685   0.005675095701271453     0.8058076432902831     0.5056598229883956     0.2884045581003545     0.3903269504847403   0.002879264173437513     0.1764544611883765     0.1921460906852387    0.06995949038116076  2.220446049250313e-14 123.5624648412772
2.618047811398894      19.83296248089171      16.44563779246535   0.003339435927358225     0.7597395641407855     -11.57804147675351  1.941573702463844e-05     0.1262928969065159  0.0009093167114122078      11.92001918459199      256.7786025890685   0.005675095701271453     0.8058076432902831     0.5056598229883956     0.2884045581003545     0.3903269504847403   0.002879249272276319     0.1764544760895377     0.1921460906852387    0.06995949038116076  2.220446049250313e-14 123.5624648412568
2.618047811398894      19.83296248089171      16.44563779246535   0.003339435927358225     0.7597395641407855     -11.57804147675351  1.941573702463844e-05     0.1262928969065159  0.0009093167114122078      11.92001918459199      256.7786025890685   0.005675095701271453     0.8058076432902831     0.5056598229883956     0.2884045581003545     0.3903269504847403   0.002879249272276319     0.1764544611883765     0.1921461055863999    0.06995949038116076  2.220446049250313e-14 123.5624648423367
2.618047811398894      19.83296248089171      16.44563779246535   0.003339435927358225     0.7597395641407855     -11.57804147675351  1.941573702463844e-05     0.1262928969065159  0.0009093167114122078      11.92001918459199      256.7786025890685   0.005675095701271453     0.8058076432902831     0.5056598229883956     0.2884045581003545     0.3903269504847403   0.002879249272276319     0.1764544611883765     0.1921460906852387    0.06995950528232195  2.220446049250313e-14 123.5624648412669
2.618047811398894      19.83296248089171      16.44563779246535   0.003339435927358225     0.7597395641407855     -11.57804147675351  1.941573702463844e-05     0.1262928969065159  0.0009093167114122078      11.92001918459199      256.7786025890685   0.005675095701271453     0.8058076432902831     0.5056598229883956     0.2884045581003545     0.3903269504847403   0.002879249272276319     0.1764544611883765     0.1921460906852387    0.06995949038116076  1.490118339830815e-08 123.562489350027
2.536392908097422      19.65116366777054      16.36986318513598   0.002934087550916707     0.7094285288038956      -11.6649339298372  6.132101673926441e-06     0.1270688439872114  0.0008690461367100408      12.32832507846224      256.8287039142576   0.006059835389358646     0.8005751133323605     0.5177800361725353     0.2827335064666742     0.3606340848822529   0.002869358534906454     0.1764544611883765     0.1665203738075424    0.06984716232056779  2.220446049250313e-14 122.8801703305645
2.536392945892622      19.65116366777054      16.36986318513598   0.002934087550916707     0.7094285288038956      -11.6649339298372  6.132101673926441e-06     0.1270688439872114  0.0008690461367100408      12.32832507846224      256.8287039142576   0.006059835389358646     0.8005751133323605     0.5177800361725353     0.2827335064666742     0.3606340848822529   0.002869358534906454     0.1764544611883765     0.1665203738075424    0.06984716232056779  2.220446049250313e-14 122.880170235746
2.536392908097422       19.6511639605957      16.36986318513598   0.002934087550916707     0.7094285288038956      -11.6649339298372  6.132101673926441e-06     0.1270688439872114  0.0008690461367100408      12.32832507846224      256.8287039142576   0.006059835389358646     0.8005751133323605     0.5177800361725353     0.2827335064666742     0.3606340848822529   0.002869358534906454     0.1764544611883765     0.1665203738075424    0.06984716232056779  2.220446049250313e-14 122.8801702276165
2.536392908097422      19.65116366777054      16.36986342906596   0.002934087550916707     0.7094285288038956      -11.6649339298372  6.132101673926441e-06     0.1270688439872114  0.0008690461367100408      12.32832507846224      256.8287039142576   0.006059835389358646     0.8005751133323605     0.5177800361725353     0.2827335064666742     0.3606340848822529   0.002869358534906454     0.1764544611883765     0.1665203738075424    0.06984716232056779  2.220446049250313e-14 122.8801702824814
2.536392908097422      19.65116366777054      16.36986318513598     0.0029341024520779     0.7094285288038956      -11.6649339298372  6.132101673926441e-06     0.1270688439872114  0.0008690461367100408      12.32832507846224      256.8287039142576   0.006059835389358646     0.8005751133323605     0.5177800361725353     0.2827335064666742     0.3606340848822529   0.002869358534906454     0.1764544611883765     0.1665203738075424    0.06984716232056779  2.220446049250313e-14 122.8801790382782
2.536392908097422      19.65116366777054      16.36986318513598   0.002934087550916707     0.7094285437050568      -11.6649339298372  6.132101673926441e-06     0.1270688439872114  0.0008690461367100408      12.32832507846224      256.8287039142576   0.006059835389358646     0.8005751133323605     0.5177800361725353     0.2827335064666742     0.3606340848822529   0.002869358534906454     0.1764544611883765     0.1665203738075424    0.06984716232056779  2.220446049250313e-14 122.8801703376216
2.536392908097422      19.65116366777054      16.36986318513598   0.002934087550916707     0.7094285288038956     -11.66493410365826  6.132101673926441e-06     0.1270688439872114  0.0008690461367100408      12.32832507846224      256.8287039142576   0.006059835389358646     0.8005751133323605     0.5177800361725353     0.2827335064666742     0.3606340848822529   0.002869358534906454     0.1764544611883765     0.1665203738075424    0.06984716232056779  2.220446049250313e-14 122.8801704906909
2.536392908097422      19.65116366777054      16.36986318513598   0.002934087550916707     0.7094285288038956      -11.6649339298372  6.147002835120289e-06     0.1270688439872114  0.0008690461367100408      12.32832507846224      256.8287039142576   0.006059835389358646     0.8005751133323605     0.5177800361725353     0.2827335064666742     0.3606340848822529   0.002869358534906454     0.1764544611883765     0.1665203738075424    0.06984716232056779  2.220446049250313e-14 122.8801770965166
2.536392908097422      19.65116366777054      16.36986318513598   0.002934087550916707     0.7094285288038956      -11.6649339298372  6.132101673926441e-06     0.1270688588883726  0.0008690461367100408      12.32832507846224      256.8287039142576   0.006059835389358646     0.8005751133323605     0.5177800361725353     0.2827335064666742     0.3606340848822529   0.002869358534906454     0.1764544611883765     0.1665203738075424    0.06984716232056779  2.220446049250313e-14 122.8801702888194
2.536392908097422      19.65116366777054      16.36986318513598   0.002934087550916707     0.7094285288038956      -11.6649339298372  6.132101673926441e-06     0.1270688439872114  0.0008690610378712347      12.32832507846224      256.8287039142576   0.006059835389358646     0.8005751133323605     0.5177800361725353     0.2827335064666742     0.3606340848822529   0.002869358534906454     0.1764544611883765     0.1665203738075424    0.06984716232056779  2.220446049250313e-14 122.880173325249
2.536392908097422      19.65116366777054      16.36986318513598   0.002934087550916707     0.7094285288038956      -11.6649339298372  6.132101673926441e-06     0.1270688439872114  0.0008690461367100408       12.3283252621686      256.8287039142576   0.006059835389358646     0.8005751133323605     0.5177800361725353     0.2827335064666742     0.3606340848822529   0.002869358534906454     0.1764544611883765     0.1665203738075424    0.06984716232056779  2.220446049250313e-14 122.8801702492631
2.536392908097422      19.65116366777054      16.36986318513598   0.002934087550916707     0.7094285288038956      -11.6649339298372  6.132101673926441e-06     0.1270688439872114  0.0008690461367100408      12.32832507846224      256.8287077413036   0.006059835389358646     0.8005751133323605     0.5177800361725353     0.2827335064666742     0.3606340848822529   0.002869358534906454     0.1764544611883765     0.1665203738075424    0.06984716232056779  2.220446049250313e-14 122.880170282717
2.536392908097422      19.65116366777054      16.36986318513598   0.002934087550916707     0.7094285288038956      -11.6649339298372  6.132101673926441e-06     0.1270688439872114  0.0008690461367100408      12.32832507846224      256.8287039142576    0.00605985029051984     0.8005751133323605     0.5177800361725353     0.2827335064666742     0.3606340848822529   0.002869358534906454     0.1764544611883765     0.1665203738075424    0.06984716232056779  2.220446049250313e-14 122.8801908885499
2.536392908097422      19.65116366777054      16.36986318513598   0.002934087550916707     0.7094285288038956      -11.6649339298372  6.132101673926441e-06     0.1270688439872114  0.0008690461367100408      12.32832507846224      256.8287039142576   0.006059835389358646     0.8005751282335217     0.5177800361725353     0.2827335064666742     0.3606340848822529   0.002869358534906454     0.1764544611883765     0.1665203738075424    0.06984716232056779  2.220446049250313e-14 122.880170981736
2.536392908097422      19.65116366777054      16.36986318513598   0.002934087550916707     0.7094285288038956      -11.6649339298372  6.132101673926441e-06     0.1270688439872114  0.0008690461367100408      12.32832507846224      256.8287039142576   0.006059835389358646     0.8005751133323605     0.5177800510736965     0.2827335064666742     0.3606340848822529   0.002869358534906454     0.1764544611883765     0.1665203738075424    0.06984716232056779  2.220446049250313e-14 122.8801698288295
2.536392908097422      19.65116366777054      16.36986318513598   0.002934087550916707     0.7094285288038956      -11.6649339298372  6.132101673926441e-06     0.1270688439872114  0.0008690461367100408      12.32832507846224      256.8287039142576   0.006059835389358646     0.8005751133323605     0.5177800361725353     0.2827335213678354     0.3606340848822529   0.002869358534906454     0.1764544611883765     0.1665203738075424    0.06984716232056779  2.220446049250313e-14 122.8801709660089
2.536392908097422      19.65116366777054      16.36986318513598   0.002934087550916707     0.7094285288038956      -11.6649339298372  6.132101673926441e-06     0.1270688439872114  0.0008690461367100408      12.32832507846224      256.8287039142576   0.006059835389358646     0.8005751133323605     0.5177800361725353     0.2827335064666742      0.360634099783414   0.002869358534906454     0.1764544611883765     0.1665203738075424    0.06984716232056779  2.220446049250313e-14 122.8801703523835
2.536392908097422      19.65116366777054      16.36986318513598   0.002934087550916707     0.7094285288038956      -11.6649339298372  6.132101673926441e-06     0.1270688439872114  0.0008690461367100408      12.32832507846224      256.8287039142576   0.006059835389358646     0.8005751133323605     0.5177800361725353     0.2827335064666742     0.3606340848822529   0.002869373436067647     0.1764544611883765     0.1665203738075424    0.06984716232056779  2.220446049250313e-14 122.8801703300316
2.536392908097422      19.65116366777054      16.36986318513598   0.002934087550916707     0.7094285288038956      -11.6649339298372  6.132101673926441e-06     0.1270688439872114  0.0008690461367100408      12.32832507846224      256.8287039142576   0.006059835389358646     0.8005751133323605     0.5177800361725353     0.2827335064666742     0.3606340848822529   0.002869358534906454     0.1764544760895377     0.1665203738075424    0.06984716232056779  2.220446049250313e-14 122.8801703305645
2.536392908097422      19.65116366777054      16.36986318513598   0.002934087550916707     0.7094285288038956      -11.6649339298372  6.132101673926441e-06     0.1270688439872114  0.0008690461367100408      12.32832507846224      256.8287039142576   0.006059835389358646     0.8005751133323605     0.5177800361725353     0.2827335064666742     0.3606340848822529   0.002869358534906454     0.1764544611883765     0.1665203887087036    0.06984716232056779  2.220446049250313e-14 122.8801703305357
2.536392908097422      19.65116366777054      16.36986318513598   0.002934087550916707     0.7094285288038956      -11.6649339298372  6.132101673926441e-06     0.1270688439872114  0.0008690461367100408      12.32832507846224      256.8287039142576   0.006059835389358646     0.8005751133323605     0.5177800361725353     0.2827335064666742     0.3606340848822529   0.002869358534906454     0.1764544611883765     0.1665203738075424    0.06984717722172898  2.220446049250313e-14 122.8801703306232
2.536392908097422      19.65116366777054      16.36986318513598   0.002934087550916707     0.7094285288038956      -11.6649339298372  6.132101673926441e-06     0.1270688439872114  0.0008690461367100408      12.32832507846224      256.8287039142576   0.006059835389358646     0.8005751133323605     0.5177800361725353     0.2827335064666742     0.3606340848822529   0.002869358534906454     0.1764544611883765     0.1665203738075424    0.06984716232056779  1.490118339830815e-08 122.8801949046376
2.510499572204658      19.11581271898061      15.22927298141955   0.002571362171919904      0.705997344013194     -11.20386427359417  6.544179347599292e-07     0.1272803185889477  0.0008622043250252091      12.66356636473084      257.1583521088774   0.006309760939767505     0.8000532629604791     0.5267031861075644     0.2788714270728471     0.3556050950349115    0.02179100762538648     0.1764544611883765     0.1867282105536428    0.06643963214546486  2.220446049250313e-14 122.7709836831079
2.510499609614016      19.11581271898061      15.22927298141955   0.002571362171919904      0.705997344013194     -11.20386427359417  6.544179347599292e-07     0.1272803185889477  0.0008622043250252091      12.66356636473084      257.1583521088774   0.006309760939767505     0.8000532629604791     0.5267031861075644     0.2788714270728471     0.3556050950349115    0.02179100762538648     0.1764544611883765     0.1867282105536428    0.06643963214546486  2.220446049250313e-14 122.7709836213775
2.510499572204658      19.11581300382841      15.22927298141955   0.002571362171919904      0.705997344013194     -11.20386427359417  6.544179347599292e-07     0.1272803185889477  0.0008622043250252091      12.66356636473084      257.1583521088774   0.006309760939767505     0.8000532629604791     0.5267031861075644     0.2788714270728471     0.3556050950349115    0.02179100762538648     0.1764544611883765     0.1867282105536428    0.06643963214546486  2.220446049250313e-14 122.7709836005492
2.510499572204658      19.11581271898061       15.2292732083534   0.002571362171919904      0.705997344013194     -11.20386427359417  6.544179347599292e-07     0.1272803185889477  0.0008622043250252091      12.66356636473084      257.1583521088774   0.006309760939767505     0.8000532629604791     0.5267031861075644     0.2788714270728471     0.3556050950349115    0.02179100762538648     0.1764544611883765     0.1867282105536428    0.06643963214546486  2.220446049250313e-14 122.7709835641846
2.510499572204658      19.11581271898061      15.22927298141955   0.002571377073081098      0.705997344013194     -11.20386427359417  6.544179347599292e-07     0.1272803185889477  0.0008622043250252091      12.66356636473084      257.1583521088774   0.006309760939767505     0.8000532629604791     0.5267031861075644     0.2788714270728471     0.3556050950349115    0.02179100762538648     0.1764544611883765     0.1867282105536428    0.06643963214546486  2.220446049250313e-14 122.7709881232015
2.510499572204658      19.11581271898061      15.22927298141955   0.002571362171919904     0.7059973589143552     -11.20386427359417  6.544179347599292e-07     0.1272803185889477  0.0008622043250252091      12.66356636473084      257.1583521088774   0.006309760939767505     0.8000532629604791     0.5267031861075644     0.2788714270728471     0.3556050950349115    0.02179100762538648     0.1764544611883765     0.1867282105536428    0.06643963214546486  2.220446049250313e-14 122.7709836734412
2.510499572204658      19.11581271898061      15.22927298141955   0.002571362171919904      0.705997344013194     -11.20386444054475  6.544179347599292e-07     0.1272803185889477  0.0008622043250252091      12.66356636473084      257.1583521088774   0.006309760939767505     0.8000532629604791     0.5267031861075644     0.2788714270728471     0.3556050950349115    0.02179100762538648     0.1764544611883765     0.1867282105536428    0.06643963214546486  2.220446049250313e-14 122.7709837793624
2.510499572204658      19.11581271898061      15.22927298141955   0.002571362171919904      0.705997344013194     -11.20386427359417  6.693190959537769e-07     0.1272803185889477  0.0008622043250252091      12.66356636473084      257.1583521088774   0.006309760939767505     0.8000532629604791     0.5267031861075644     0.2788714270728471     0.3556050950349115    0.02179100762538648     0.1764544611883765     0.1867282105536428    0.06643963214546486  2.220446049250313e-14 122.7709923886296
2.510499572204658      19.11581271898061      15.22927298141955   0.002571362171919904      0.705997344013194     -11.20386427359417  6.544179347599292e-07     0.1272803334901089  0.0008622043250252091      12.66356636473084      257.1583521088774   0.006309760939767505     0.8000532629604791     0.5267031861075644     0.2788714270728471     0.3556050950349115    0.02179100762538648     0.1764544611883765     0.1867282105536428    0.06643963214546486  2.220446049250313e-14 122.7709836476327
2.510499572204658      19.11581271898061      15.22927298141955   0.002571362171919904      0.705997344013194     -11.20386427359417  6.544179347599292e-07     0.1272803185889477   0.000862219226186403      12.66356636473084      257.1583521088774   0.006309760939767505     0.8000532629604791     0.5267031861075644     0.2788714270728471     0.3556050950349115    0.02179100762538648     0.1764544611883765     0.1867282105536428    0.06643963214546486  2.220446049250313e-14 122.7709828777009
2.510499572204658      19.11581271898061      15.22927298141955   0.002571362171919904      0.705997344013194     -11.20386427359417  6.544179347599292e-07     0.1272803185889477  0.0008622043250252091      12.66356655343268      257.1583521088774   0.006309760939767505     0.8000532629604791     0.5267031861075644     0.2788714270728471     0.3556050950349115    0.02179100762538648     0.1764544611883765     0.1867282105536428    0.06643963214546486  2.220446049250313e-14 122.770983737925
2.510499572204658      19.11581271898061      15.22927298141955   0.002571362171919904      0.705997344013194     -11.20386427359417  6.544179347599292e-07     0.1272803185889477  0.0008622043250252091      12.66356636473084      257.1583559408355   0.006309760939767505     0.8000532629604791     0.5267031861075644     0.2788714270728471     0.3556050950349115    0.02179100762538648     0.1764544611883765     0.1867282105536428    0.06643963214546486  2.220446049250313e-14 122.7709834545029
2.510499572204658      19.11581271898061      15.22927298141955   0.002571362171919904      0.705997344013194     -11.20386427359417  6.544179347599292e-07     0.1272803185889477  0.0008622043250252091      12.66356636473084      257.1583521088774   0.006309775840928698     0.8000532629604791     0.5267031861075644     0.2788714270728471     0.3556050950349115    0.02179100762538648     0.1764544611883765     0.1867282105536428    0.06643963214546486  2.220446049250313e-14 122.7710165411367
2.510499572204658      19.11581271898061      15.22927298141955   0.002571362171919904      0.705997344013194     -11.20386427359417  6.544179347599292e-07     0.1272803185889477  0.0008622043250252091      12.66356636473084      257.1583521088774   0.006309760939767505     0.8000532778616403     0.5267031861075644     0.2788714270728471     0.3556050950349115    0.02179100762538648     0.1764544611883765     0.1867282105536428    0.06643963214546486  2.220446049250313e-14 122.77098422934
2.510499572204658      19.11581271898061      15.22927298141955   0.002571362171919904      0.705997344013194     -11.20386427359417  6.544179347599292e-07     0.1272803185889477  0.0008622043250252091      12.66356636473084      257.1583521088774   0.006309760939767505     0.8000532629604791     0.5267032010087256     0.2788714270728471     0.3556050950349115    0.02179100762538648     0.1764544611883765     0.1867282105536428    0.06643963214546486  2.220446049250313e-14 122.7709831202796
2.510499572204658      19.11581271898061      15.22927298141955   0.002571362171919904      0.705997344013194     -11.20386427359417  6.544179347599292e-07     0.1272803185889477  0.0008622043250252091      12.66356636473084      257.1583521088774   0.006309760939767505     0.8000532629604791     0.5267031861075644     0.2788714419740083     0.3556050950349115    0.02179100762538648     0.1764544611883765     0.1867282105536428    0.06643963214546486  2.220446049250313e-14 122.7709849079548
2.510499572204658      19.11581271898061      15.22927298141955   0.002571362171919904      0.705997344013194     -11.20386427359417  6.544179347599292e-07     0.1272803185889477  0.0008622043250252091      12.66356636473084      257.1583521088774   0.006309760939767505     0.8000532629604791     0.5267031861075644     0.2788714270728471     0.3556051099360727    0.02179100762538648     0.1764544611883765     0.1867282105536428    0.06643963214546486  2.220446049250313e-14 122.7709836598894
2.510499572204658      19.11581271898061      15.22927298141955   0.002571362171919904      0.705997344013194     -11.20386427359417  6.544179347599292e-07     0.1272803185889477  0.0008622043250252091      12.66356636473084      257.1583521088774   0.006309760939767505     0.8000532629604791     0.5267031861075644     0.2788714270728471     0.3556050950349115    0.02179102252654767     0.1764544611883765     0.1867282105536428    0.06643963214546486  2.220446049250313e-14 122.7709836666216
2.510499572204658      19.11581271898061      15.22927298141955   0.002571362171919904      0.705997344013194     -11.20386427359417  6.544179347599292e-07     0.1272803185889477  0.0008622043250252091      12.66356636473084      257.1583521088774   0.006309760939767505     0.8000532629604791     0.5267031861075644     0.2788714270728471     0.3556050950349115    0.02179100762538648     0.1764544760895377     0.1867282105536428    0.06643963214546486  2.220446049250313e-14 122.7709836831079
2.510499572204658      19.11581271898061      15.22927298141955   0.002571362171919904      0.705997344013194     -11.20386427359417  6.544179347599292e-07     0.1272803185889477  0.0008622043250252091      12.66356636473084      257.1583521088774   0.006309760939767505     0.8000532629604791     0.5267031861075644     0.2788714270728471     0.3556050950349115    0.02179100762538648     0.1764544611883765      0.186728225454804    0.06643963214546486  2.220446049250313e-14 122.7709836649532
2.510499572204658      19.11581271898061      15.22927298141955   0.002571362171919904      0.705997344013194     -11.20386427359417  6.544179347599292e-07     0.1272803185889477  0.0008622043250252091      12.66356636473084      257.1583521088774   0.006309760939767505     0.8000532629604791     0.5267031861075644     0.2788714270728471     0.3556050950349115    0.02179100762538648     0.1764544611883765     0.1867282105536428    0.06643964704662606  2.220446049250313e-14 122.770983666436
2.510499572204658      19.11581271898061      15.22927298141955   0.002571362171919904      0.705997344013194     -11.20386427359417  6.544179347599292e-07     0.1272803185889477  0.0008622043250252091      12.66356636473084      257.1583521088774   0.006309760939767505     0.8000532629604791     0.5267031861075644     0.2788714270728471     0.3556050950349115    0.02179100762538648     0.1764544611883765     0.1867282105536428    0.06643963214546486  1.490118339830815e-08 122.7710084392025
2.531972419537755      19.18387174146061      15.34987502659164   0.002610628247709447     0.7090068726830798     -11.25623521161672  7.681719716366653e-08     0.1272366060355309  0.0008805324110043506      12.80737421153509      264.7837634447675   0.006266437911271446     0.8000280122748997     0.5246852029449471     0.2789275489235467     0.3634107692288351    0.02337892508329633     0.1764544611883765     0.2318158540786485     0.1145453887770652  3.536292014979232e-14 122.5522884122695
2.531972457267084      19.18387174146061      15.34987502659164   0.002610628247709447     0.7090068726830798     -11.25623521161672  7.681719716366653e-08     0.1272366060355309  0.0008805324110043506      12.80737421153509      264.7837634447675   0.006266437911271446     0.8000280122748997     0.5246852029449471     0.2789275489235467     0.3634107692288351    0.02337892508329633     0.1764544611883765     0.2318158540786485     0.1145453887770652  3.536292014979232e-14 122.5522885557476
2.531972419537755      19.18387202732258      15.34987502659164   0.002610628247709447     0.7090068726830798     -11.25623521161672  7.681719716366653e-08     0.1272366060355309  0.0008805324110043506      12.80737421153509      264.7837634447675   0.006266437911271446     0.8000280122748997     0.5246852029449471     0.2789275489235467     0.3634107692288351    0.02337892508329633     0.1764544611883765     0.2318158540786485     0.1145453887770652  3.536292014979232e-14 122.5522883026528
2.531972419537755      19.18387174146061       15.3498752553226   0.002610628247709447     0.7090068726830798     -11.25623521161672  7.681719716366653e-08     0.1272366060355309  0.0008805324110043506      12.80737421153509      264.7837634447675   0.006266437911271446     0.8000280122748997     0.5246852029449471     0.2789275489235467     0.3634107692288351    0.02337892508329633     0.1764544611883765     0.2318158540786485     0.1145453887770652  3.536292014979232e-14 122.5522883283105
2.531972419537755      19.18387174146061      15.34987502659164    0.00261064314887064     0.7090068726830798     -11.25623521161672  7.681719716366653e-08     0.1272366060355309  0.0008805324110043506      12.80737421153509      264.7837634447675   0.006266437911271446     0.8000280122748997     0.5246852029449471     0.2789275489235467     0.3634107692288351    0.02337892508329633     0.1764544611883765     0.2318158540786485     0.1145453887770652  3.536292014979232e-14 122.5522933170832
2.531972419537755      19.18387174146061      15.34987502659164   0.002610628247709447      0.709006887584241     -11.25623521161672  7.681719716366653e-08     0.1272366060355309  0.0008805324110043506      12.80737421153509      264.7837634447675   0.006266437911271446     0.8000280122748997     0.5246852029449471     0.2789275489235467     0.3634107692288351    0.02337892508329633     0.1764544611883765     0.2318158540786485     0.1145453887770652  3.536292014979232e-14 122.5522883908791
2.531972419537755      19.18387174146061      15.34987502659164   0.002610628247709447     0.7090068726830798     -11.25623537934769  7.681719716366653e-08     0.1272366060355309  0.0008805324110043506      12.80737421153509      264.7837634447675   0.006266437911271446     0.8000280122748997     0.5246852029449471     0.2789275489235467     0.3634107692288351    0.02337892508329633     0.1764544611883765     0.2318158540786485     0.1145453887770652  3.536292014979232e-14 122.5522884538253
2.531972419537755      19.18387174146061      15.34987502659164   0.002610628247709447     0.7090068726830798     -11.25623521161672  9.171835835751419e-08     0.1272366060355309  0.0008805324110043506      12.80737421153509      264.7837634447675   0.006266437911271446     0.8000280122748997     0.5246852029449471     0.2789275489235467     0.3634107692288351    0.02337892508329633     0.1764544611883765     0.2318158540786485     0.1145453887770652  3.536292014979232e-14 122.5522989385252
2.531972419537755      19.18387174146061      15.34987502659164   0.002610628247709447     0.7090068726830798     -11.25623521161672  7.681719716366653e-08     0.1272366209366921  0.0008805324110043506      12.80737421153509      264.7837634447675   0.006266437911271446     0.8000280122748997     0.5246852029449471     0.2789275489235467     0.3634107692288351    0.02337892508329633     0.1764544611883765     0.2318158540786485     0.1145453887770652  3.536292014979232e-14 122.5522886651777
2.531972419537755      19.18387174146061      15.34987502659164   0.002610628247709447     0.7090068726830798     -11.25623521161672  7.681719716366653e-08     0.1272366060355309  0.0008805473121655445      12.80737421153509      264.7837634447675   0.006266437911271446     0.8000280122748997     0.5246852029449471     0.2789275489235467     0.3634107692288351    0.02337892508329633     0.1764544611883765     0.2318158540786485     0.1145453887770652  3.536292014979232e-14 122.5522953800147
2.531972419537755      19.18387174146061      15.34987502659164   0.002610628247709447     0.7090068726830798     -11.25623521161672  7.681719716366653e-08     0.1272366060355309  0.0008805324110043506      12.80737440237984      264.7837634447675   0.006266437911271446     0.8000280122748997     0.5246852029449471     0.2789275489235467     0.3634107692288351    0.02337892508329633     0.1764544611883765     0.2318158540786485     0.1145453887770652  3.536292014979232e-14 122.552288455689
2.531972419537755      19.18387174146061      15.34987502659164   0.002610628247709447     0.7090068726830798     -11.25623521161672  7.681719716366653e-08     0.1272366060355309  0.0008805324110043506      12.80737421153509       264.783767390353   0.006266437911271446     0.8000280122748997     0.5246852029449471     0.2789275489235467     0.3634107692288351    0.02337892508329633     0.1764544611883765     0.2318158540786485     0.1145453887770652  3.536292014979232e-14 122.5522883400285
2.531972419537755      19.18387174146061      15.34987502659164   0.002610628247709447     0.7090068726830798     -11.25623521161672  7.681719716366653e-08     0.1272366060355309  0.0008805324110043506      12.80737421153509      264.7837634447675    0.00626645281243264     0.8000280122748997     0.5246852029449471     0.2789275489235467     0.3634107692288351    0.02337892508329633     0.1764544611883765     0.2318158540786485     0.1145453887770652  3.536292014979232e-14 122.552301087539
2.531972419537755      19.18387174146061      15.34987502659164   0.002610628247709447     0.7090068726830798     -11.25623521161672  7.681719716366653e-08     0.1272366060355309  0.0008805324110043506      12.80737421153509      264.7837634447675   0.006266437911271446     0.8000280271760609     0.5246852029449471     0.2789275489235467     0.3634107692288351    0.02337892508329633     0.1764544611883765     0.2318158540786485     0.1145453887770652  3.536292014979232e-14 122.5522889592861
2.531972419537755      19.18387174146061      15.34987502659164   0.002610628247709447     0.7090068726830798     -11.25623521161672  7.681719716366653e-08     0.1272366060355309  0.0008805324110043506      12.80737421153509      264.7837634447675   0.006266437911271446     0.8000280122748997     0.5246852178461083     0.2789275489235467     0.3634107692288351    0.02337892508329633     0.1764544611883765     0.2318158540786485     0.1145453887770652  3.536292014979232e-14 122.5522880963207
2.531972419537755      19.18387174146061      15.34987502659164   0.002610628247709447     0.7090068726830798     -11.25623521161672  7.681719716366653e-08     0.1272366060355309  0.0008805324110043506      12.80737421153509      264.7837634447675   0.006266437911271446     0.8000280122748997     0.5246852029449471     0.2789275638247079     0.3634107692288351    0.02337892508329633     0.1764544611883765     0.2318158540786485     0.1145453887770652  3.536292014979232e-14 122.5522889202104
2.531972419537755      19.18387174146061      15.34987502659164   0.002610628247709447     0.7090068726830798     -11.25623521161672  7.681719716366653e-08     0.1272366060355309  0.0008805324110043506      12.80737421153509      264.7837634447675   0.006266437911271446     0.8000280122748997     0.5246852029449471     0.2789275489235467     0.3634107841299963    0.02337892508329633     0.1764544611883765     0.2318158540786485     0.1145453887770652  3.536292014979232e-14 122.5522884138698
2.531972419537755      19.18387174146061      15.34987502659164   0.002610628247709447     0.7090068726830798     -11.25623521161672  7.681719716366653e-08     0.1272366060355309  0.0008805324110043506      12.80737421153509      264.7837634447675   0.006266437911271446     0.8000280122748997     0.5246852029449471     0.2789275489235467     0.3634107692288351    0.02337893998445752     0.1764544611883765     0.2318158540786485     0.1145453887770652  3.536292014979232e-14 122.5522884124959
2.531972419537755      19.18387174146061      15.34987502659164   0.002610628247709447     0.7090068726830798     -11.25623521161672  7.681719716366653e-08     0.1272366060355309  0.0008805324110043506      12.80737421153509      264.7837634447675   0.006266437911271446     0.8000280122748997     0.5246852029449471     0.2789275489235467     0.3634107692288351    0.02337892508329633     0.1764544760895377     0.2318158540786485     0.1145453887770652  3.536292014979232e-14 122.5522884122695
2.531972419537755      19.18387174146061      15.34987502659164   0.002610628247709447     0.7090068726830798     -11.25623521161672  7.681719716366653e-08     0.1272366060355309  0.0008805324110043506      12.80737421153509      264.7837634447675   0.006266437911271446     0.8000280122748997     0.5246852029449471     0.2789275489235467     0.3634107692288351    0.02337892508329633     0.1764544611883765     0.2318158689798097     0.1145453887770652  3.536292014979232e-14 122.5522884122807
2.531972419537755      19.18387174146061      15.34987502659164   0.002610628247709447     0.7090068726830798     -11.25623521161672  7.681719716366653e-08     0.1272366060355309  0.0008805324110043506      12.80737421153509      264.7837634447675   0.006266437911271446     0.8000280122748997     0.5246852029449471     0.2789275489235467     0.3634107692288351    0.02337892508329633     0.1764544611883765     0.2318158540786485     0.1145454036782264  3.536292014979232e-14 122.5522884122569
2.531972419537755      19.18387174146061      15.34987502659164   0.002610628247709447     0.7090068726830798     -11.25623521161672  7.681719716366653e-08     0.1272366060355309  0.0008805324110043506      12.80737421153509      264.7837634447675   0.006266437911271446     0.8000280122748997     0.5246852029449471     0.2789275489235467     0.3634107692288351    0.02337892508329633     0.1764544611883765     0.2318158540786485     0.1145453887770652  1.490119655676781e-08 122.5523131051731
2.470841236613444      20.05367267914921      16.79837044698713   0.002792240394854879     0.6995806931449548     -12.04496089631608  3.090166545417472e-08     0.1274078124358297  0.0008600304199055923      13.14721793115416      264.8206061243644   0.006452639504385727     0.8000062979973396     0.5346081967291626     0.2783885817030413      0.356012793379845     0.0207210909512472     0.1764544611883765     0.2302439331912794     0.1207061732749798  2.220446049250313e-14 122.5522552759999
2.470841273431847      20.05367267914921      16.79837044698713   0.002792240394854879     0.6995806931449548     -12.04496089631608  3.090166545417472e-08     0.1274078124358297  0.0008600304199055923      13.14721793115416      264.8206061243644   0.006452639504385727     0.8000062979973396     0.5346081967291626     0.2783885817030413      0.356012793379845     0.0207210909512472     0.1764544611883765     0.2302439331912794     0.1207061732749798  2.220446049250313e-14 122.5522552308113
2.470841236613444      20.05367297797222      16.79837044698713   0.002792240394854879     0.6995806931449548     -12.04496089631608  3.090166545417472e-08     0.1274078124358297  0.0008600304199055923      13.14721793115416      264.8206061243644   0.006452639504385727     0.8000062979973396     0.5346081967291626     0.2783885817030413      0.356012793379845     0.0207210909512472     0.1764544611883765     0.2302439331912794     0.1207061732749798  2.220446049250313e-14 122.552255157339
2.470841236613444      20.05367267914921      16.79837069730235   0.002792240394854879     0.6995806931449548     -12.04496089631608  3.090166545417472e-08     0.1274078124358297  0.0008600304199055923      13.14721793115416      264.8206061243644   0.006452639504385727     0.8000062979973396     0.5346081967291626     0.2783885817030413      0.356012793379845     0.0207210909512472     0.1764544611883765     0.2302439331912794     0.1207061732749798  2.220446049250313e-14 122.5522552253596
2.470841236613444      20.05367267914921      16.79837044698713   0.002792255296016073     0.6995806931449548     -12.04496089631608  3.090166545417472e-08     0.1274078124358297  0.0008600304199055923      13.14721793115416      264.8206061243644   0.006452639504385727     0.8000062979973396     0.5346081967291626     0.2783885817030413      0.356012793379845     0.0207210909512472     0.1764544611883765     0.2302439331912794     0.1207061732749798  2.220446049250313e-14 122.5522585141299
2.470841236613444      20.05367267914921      16.79837044698713   0.002792240394854879     0.6995807080461159     -12.04496089631608  3.090166545417472e-08     0.1274078124358297  0.0008600304199055923      13.14721793115416      264.8206061243644   0.006452639504385727     0.8000062979973396     0.5346081967291626     0.2783885817030413      0.356012793379845     0.0207210909512472     0.1764544611883765     0.2302439331912794     0.1207061732749798  2.220446049250313e-14 122.55225531765
2.470841236613444      20.05367267914921      16.79837044698713   0.002792240394854879     0.6995806931449548     -12.04496107579998  3.090166545417472e-08     0.1274078124358297  0.0008600304199055923      13.14721793115416      264.8206061243644   0.006452639504385727     0.8000062979973396     0.5346081967291626     0.2783885817030413      0.356012793379845     0.0207210909512472     0.1764544611883765     0.2302439331912794     0.1207061732749798  2.220446049250313e-14 122.5522554390224
2.470841236613444      20.05367267914921      16.79837044698713   0.002792240394854879     0.6995806931449548     -12.04496089631608  4.580282664802237e-08     0.1274078124358297  0.0008600304199055923      13.14721793115416      264.8206061243644   0.006452639504385727     0.8000062979973396     0.5346081967291626     0.2783885817030413      0.356012793379845     0.0207210909512472     0.1764544611883765     0.2302439331912794     0.1207061732749798  2.220446049250313e-14 122.5522661503623
2.470841236613444      20.05367267914921      16.79837044698713   0.002792240394854879     0.6995806931449548     -12.04496089631608  3.090166545417472e-08     0.1274078273369909  0.0008600304199055923      13.14721793115416      264.8206061243644   0.006452639504385727     0.8000062979973396     0.5346081967291626     0.2783885817030413      0.356012793379845     0.0207210909512472     0.1764544611883765     0.2302439331912794     0.1207061732749798  2.220446049250313e-14 122.552255371427
2.470841236613444      20.05367267914921      16.79837044698713   0.002792240394854879     0.6995806931449548     -12.04496089631608  3.090166545417472e-08     0.1274078124358297  0.0008600453210667862      13.14721793115416      264.8206061243644   0.006452639504385727     0.8000062979973396     0.5346081967291626     0.2783885817030413      0.356012793379845     0.0207210909512472     0.1764544611883765     0.2302439331912794     0.1207061732749798  2.220446049250313e-14 122.5522629911786
2.470841236613444      20.05367267914921      16.79837044698713   0.002792240394854879     0.6995806931449548     -12.04496089631608  3.090166545417472e-08     0.1274078124358297  0.0008600304199055923      13.14721812706297      264.8206061243644   0.006452639504385727     0.8000062979973396     0.5346081967291626     0.2783885817030413      0.356012793379845     0.0207210909512472     0.1764544611883765     0.2302439331912794     0.1207061732749798  2.220446049250313e-14 122.5522553142753
2.470841236613444      20.05367267914921      16.79837044698713   0.002792240394854879     0.6995806931449548     -12.04496089631608  3.090166545417472e-08     0.1274078124358297  0.0008600304199055923      13.14721793115416       264.820610070499   0.006452639504385727     0.8000062979973396     0.5346081967291626     0.2783885817030413      0.356012793379845     0.0207210909512472     0.1764544611883765     0.2302439331912794     0.1207061732749798  2.220446049250313e-14 122.5522552138564
2.470841236613444      20.05367267914921      16.79837044698713   0.002792240394854879     0.6995806931449548     -12.04496089631608  3.090166545417472e-08     0.1274078124358297  0.0008600304199055923      13.14721793115416      264.8206061243644   0.006452654405546921     0.8000062979973396     0.5346081967291626     0.2783885817030413      0.356012793379845     0.0207210909512472     0.1764544611883765     0.2302439331912794     0.1207061732749798  2.220446049250313e-14 122.5522960924863
2.470841236613444      20.05367267914921      16.79837044698713   0.002792240394854879     0.6995806931449548     -12.04496089631608  3.090166545417472e-08     0.1274078124358297  0.0008600304199055923      13.14721793115416      264.8206061243644   0.006452639504385727     0.8000063128985008     0.5346081967291626     0.2783885817030413      0.356012793379845     0.0207210909512472     0.1764544611883765     0.2302439331912794     0.1207061732749798  2.220446049250313e-14 122.5522557520954
2.470841236613444      20.05367267914921      16.79837044698713   0.002792240394854879     0.6995806931449548     -12.04496089631608  3.090166545417472e-08     0.1274078124358297  0.0008600304199055923      13.14721793115416      264.8206061243644   0.006452639504385727     0.8000062979973396     0.5346082116303238     0.2783885817030413      0.356012793379845     0.0207210909512472     0.1764544611883765     0.2302439331912794     0.1207061732749798  2.220446049250313e-14 122.5522548607187
2.470841236613444      20.05367267914921      16.79837044698713   0.002792240394854879     0.6995806931449548     -12.04496089631608  3.090166545417472e-08     0.1274078124358297  0.0008600304199055923      13.14721793115416      264.8206061243644   0.006452639504385727     0.8000062979973396     0.5346081967291626     0.2783885966042025      0.356012793379845     0.0207210909512472     0.1764544611883765     0.2302439331912794     0.1207061732749798  2.220446049250313e-14 122.5522571765192
2.470841236613444      20.05367267914921      16.79837044698713   0.002792240394854879     0.6995806931449548     -12.04496089631608  3.090166545417472e-08     0.1274078124358297  0.0008600304199055923      13.14721793115416      264.8206061243644   0.006452639504385727     0.8000062979973396     0.5346081967291626     0.2783885817030413     0.3560128082810062     0.0207210909512472     0.1764544611883765     0.2302439331912794     0.1207061732749798  2.220446049250313e-14 122.5522553086293
2.470841236613444      20.05367267914921      16.79837044698713   0.002792240394854879     0.6995806931449548     -12.04496089631608  3.090166545417472e-08     0.1274078124358297  0.0008600304199055923      13.14721793115416      264.8206061243644   0.006452639504385727     0.8000062979973396     0.5346081967291626     0.2783885817030413      0.356012793379845    0.02072110585240839     0.1764544611883765     0.2302439331912794     0.1207061732749798  2.220446049250313e-14 122.5522552762849
2.470841236613444      20.05367267914921      16.79837044698713   0.002792240394854879     0.6995806931449548     -12.04496089631608  3.090166545417472e-08     0.1274078124358297  0.0008600304199055923      13.14721793115416      264.8206061243644   0.006452639504385727     0.8000062979973396     0.5346081967291626     0.2783885817030413      0.356012793379845     0.0207210909512472     0.1764544760895377     0.2302439331912794     0.1207061732749798  2.220446049250313e-14 122.5522552759999
2.470841236613444      20.05367267914921      16.79837044698713   0.002792240394854879     0.6995806931449548     -12.04496089631608  3.090166545417472e-08     0.1274078124358297  0.0008600304199055923      13.14721793115416      264.8206061243644   0.006452639504385727     0.8000062979973396     0.5346081967291626     0.2783885817030413      0.356012793379845     0.0207210909512472     0.1764544611883765     0.2302439480924406     0.1207061732749798  2.220446049250313e-14 122.5522552759959
2.470841236613444      20.05367267914921      16.79837044698713   0.002792240394854879     0.6995806931449548     -12.04496089631608  3.090166545417472e-08     0.1274078124358297  0.0008600304199055923      13.14721793115416      264.8206061243644   0.006452639504385727     0.8000062979973396     0.5346081967291626     0.2783885817030413      0.356012793379845     0.0207210909512472     0.1764544611883765     0.2302439331912794     0.1207061881761409  2.220446049250313e-14 122.552255276111
2.470841236613444      20.05367267914921      16.79837044698713   0.002792240394854879     0.6995806931449548     -12.04496089631608  3.090166545417472e-08     0.1274078124358297  0.0008600304199055923      13.14721793115416      264.8206061243644   0.006452639504385727     0.8000062979973396     0.5346081967291626     0.2783885817030413      0.356012793379845     0.0207210909512472     0.1764544611883765     0.2302439331912794     0.1207061732749798  1.490118339830815e-08 122.5522798841325
2.484578536324764      19.80857242581357      16.44867584894147   0.002684979009730312     0.6961324435030795     -11.87158621272271  2.562888707827787e-08     0.1274632287514582  0.0008541136911417009      13.06445264271867      264.8879940067833   0.006465662206886714     0.8000032188870526     0.5344597691015384     0.2767033356689838     0.3587710632916039    0.01890287503443997     0.1764544611883765     0.2314894403485391     0.1161770330037706  3.402625332178936e-14 122.4150148824449
2.48457857334787      19.80857242581357      16.44867584894147   0.002684979009730312     0.6961324435030795     -11.87158621272271  2.562888707827787e-08     0.1274632287514582  0.0008541136911417009      13.06445264271867      264.8879940067833   0.006465662206886714     0.8000032188870526     0.5344597691015384     0.2767033356689838     0.3587710632916039    0.01890287503443997     0.1764544611883765     0.2314894403485391     0.1161770330037706  3.402625332178936e-14 122.4150148233242
2.484578536324764       19.8085727209843      16.44867584894147   0.002684979009730312     0.6961324435030795     -11.87158621272271  2.562888707827787e-08     0.1274632287514582  0.0008541136911417009      13.06445264271867      264.8879940067833   0.006465662206886714     0.8000032188870526     0.5344597691015384     0.2767033356689838     0.3587710632916039    0.01890287503443997     0.1764544611883765     0.2314894403485391     0.1161770330037706  3.402625332178936e-14 122.4150147940102
2.484578536324764      19.80857242581357      16.44867609404584   0.002684979009730312     0.6961324435030795     -11.87158621272271  2.562888707827787e-08     0.1274632287514582  0.0008541136911417009      13.06445264271867      264.8879940067833   0.006465662206886714     0.8000032188870526     0.5344597691015384     0.2767033356689838     0.3587710632916039    0.01890287503443997     0.1764544611883765     0.2314894403485391     0.1161770330037706  3.402625332178936e-14 122.4150148279866
2.484578536324764      19.80857242581357      16.44867584894147   0.002684993910891506     0.6961324435030795     -11.87158621272271  2.562888707827787e-08     0.1274632287514582  0.0008541136911417009      13.06445264271867      264.8879940067833   0.006465662206886714     0.8000032188870526     0.5344597691015384     0.2767033356689838     0.3587710632916039    0.01890287503443997     0.1764544611883765     0.2314894403485391     0.1161770330037706  3.402625332178936e-14 122.4150195829312
2.484578536324764      19.80857242581357      16.44867584894147   0.002684979009730312     0.6961324584042407     -11.87158621272271  2.562888707827787e-08     0.1274632287514582  0.0008541136911417009      13.06445264271867      264.8879940067833   0.006465662206886714     0.8000032188870526     0.5344597691015384     0.2767033356689838     0.3587710632916039    0.01890287503443997     0.1764544611883765     0.2314894403485391     0.1161770330037706  3.402625332178936e-14 122.4150148904429
2.484578536324764      19.80857242581357      16.44867584894147   0.002684979009730312     0.6961324435030795     -11.87158638962313  2.562888707827787e-08     0.1274632287514582  0.0008541136911417009      13.06445264271867      264.8879940067833   0.006465662206886714     0.8000032188870526     0.5344597691015384     0.2767033356689838     0.3587710632916039    0.01890287503443997     0.1764544611883765     0.2314894403485391     0.1161770330037706  3.402625332178936e-14 122.4150150175758
2.484578536324764      19.80857242581357      16.44867584894147   0.002684979009730312     0.6961324435030795     -11.87158621272271  4.053004827212552e-08     0.1274632287514582  0.0008541136911417009      13.06445264271867      264.8879940067833   0.006465662206886714     0.8000032188870526     0.5344597691015384     0.2767033356689838     0.3587710632916039    0.01890287503443997     0.1764544611883765     0.2314894403485391     0.1161770330037706  3.402625332178936e-14 122.4150208789276
2.484578536324764      19.80857242581357      16.44867584894147   0.002684979009730312     0.6961324435030795     -11.87158621272271  2.562888707827787e-08     0.1274632436526194  0.0008541136911417009      13.06445264271867      264.8879940067833   0.006465662206886714     0.8000032188870526     0.5344597691015384     0.2767033356689838     0.3587710632916039    0.01890287503443997     0.1764544611883765     0.2314894403485391     0.1161770330037706  3.402625332178936e-14 122.4150149789777
2.484578536324764      19.80857242581357      16.44867584894147   0.002684979009730312     0.6961324435030795     -11.87158621272271  2.562888707827787e-08     0.1274632287514582  0.0008541285923028948      13.06445264271867      264.8879940067833   0.006465662206886714     0.8000032188870526     0.5344597691015384     0.2767033356689838     0.3587710632916039    0.01890287503443997     0.1764544611883765     0.2314894403485391     0.1161770330037706  3.402625332178936e-14 122.4150166579257
2.484578536324764      19.80857242581357      16.44867584894147   0.002684979009730312     0.6961324435030795     -11.87158621272271  2.562888707827787e-08     0.1274632287514582  0.0008541136911417009      13.06445283739418      264.8879940067833   0.006465662206886714     0.8000032188870526     0.5344597691015384     0.2767033356689838     0.3587710632916039    0.01890287503443997     0.1764544611883765     0.2314894403485391     0.1161770330037706  3.402625332178936e-14 122.4150148650409
2.484578536324764      19.80857242581357      16.44867584894147   0.002684979009730312     0.6961324435030795     -11.87158621272271  2.562888707827787e-08     0.1274632287514582  0.0008541136911417009      13.06445264271867       264.887997953922   0.006465662206886714     0.8000032188870526     0.5344597691015384     0.2767033356689838     0.3587710632916039    0.01890287503443997     0.1764544611883765     0.2314894403485391     0.1161770330037706  3.402625332178936e-14 122.4150148227166
2.484578536324764      19.80857242581357      16.44867584894147   0.002684979009730312     0.6961324435030795     -11.87158621272271  2.562888707827787e-08     0.1274632287514582  0.0008541136911417009      13.06445264271867      264.8879940067833   0.006465677108047908     0.8000032188870526     0.5344597691015384     0.2767033356689838     0.3587710632916039    0.01890287503443997     0.1764544611883765     0.2314894403485391     0.1161770330037706  3.402625332178936e-14 122.4150146138422
2.484578536324764      19.80857242581357      16.44867584894147   0.002684979009730312     0.6961324435030795     -11.87158621272271  2.562888707827787e-08     0.1274632287514582  0.0008541136911417009      13.06445264271867      264.8879940067833   0.006465662206886714     0.8000032337882138     0.5344597691015384     0.2767033356689838     0.3587710632916039    0.01890287503443997     0.1764544611883765     0.2314894403485391     0.1161770330037706  3.402625332178936e-14 122.4150153798445
2.484578536324764      19.80857242581357      16.44867584894147   0.002684979009730312     0.6961324435030795     -11.87158621272271  2.562888707827787e-08     0.1274632287514582  0.0008541136911417009      13.06445264271867      264.8879940067833   0.006465662206886714     0.8000032188870526     0.5344597840026996     0.2767033356689838     0.3587710632916039    0.01890287503443997     0.1764544611883765     0.2314894403485391     0.1161770330037706  3.402625332178936e-14 122.4150148727514
2.484578536324764      19.80857242581357      16.44867584894147   0.002684979009730312     0.6961324435030795     -11.87158621272271  2.562888707827787e-08     0.1274632287514582  0.0008541136911417009      13.06445264271867      264.8879940067833   0.006465662206886714     0.8000032188870526     0.5344597691015384      0.276703350570145     0.3587710632916039    0.01890287503443997     0.1764544611883765     0.2314894403485391     0.1161770330037706  3.402625332178936e-14 122.4150151184192
2.484578536324764      19.80857242581357      16.44867584894147   0.002684979009730312     0.6961324435030795     -11.87158621272271  2.562888707827787e-08     0.1274632287514582  0.0008541136911417009      13.06445264271867      264.8879940067833   0.006465662206886714     0.8000032188870526     0.5344597691015384     0.2767033356689838     0.3587710781927651    0.01890287503443997     0.1764544611883765     0.2314894403485391     0.1161770330037706  3.402625332178936e-14 122.4150148864438
2.484578536324764      19.80857242581357      16.44867584894147   0.002684979009730312     0.6961324435030795     -11.87158621272271  2.562888707827787e-08     0.1274632287514582  0.0008541136911417009      13.06445264271867      264.8879940067833   0.006465662206886714     0.8000032188870526     0.5344597691015384     0.2767033356689838     0.3587710632916039    0.01890288993560117     0.1764544611883765     0.2314894403485391     0.1161770330037706  3.402625332178936e-14 122.4150148827877
2.484578536324764      19.80857242581357      16.44867584894147   0.002684979009730312     0.6961324435030795     -11.87158621272271  2.562888707827787e-08     0.1274632287514582  0.0008541136911417009      13.06445264271867      264.8879940067833   0.006465662206886714     0.8000032188870526     0.5344597691015384     0.2767033356689838     0.3587710632916039    0.01890287503443997     0.1764544760895377     0.2314894403485391     0.1161770330037706  3.402625332178936e-14 122.4150148824449
2.484578536324764      19.80857242581357      16.44867584894147   0.002684979009730312     0.6961324435030795     -11.87158621272271  2.562888707827787e-08     0.1274632287514582  0.0008541136911417009      13.06445264271867      264.8879940067833   0.006465662206886714     0.8000032188870526     0.5344597691015384     0.2767033356689838     0.3587710632916039    0.01890287503443997     0.1764544611883765     0.2314894552497003     0.1161770330037706  3.402625332178936e-14 122.4150148842458
2.484578536324764      19.80857242581357      16.44867584894147   0.002684979009730312     0.6961324435030795     -11.87158621272271  2.562888707827787e-08     0.1274632287514582  0.0008541136911417009      13.06445264271867      264.8879940067833   0.006465662206886714     0.8000032188870526     0.5344597691015384     0.2767033356689838     0.3587710632916039    0.01890287503443997     0.1764544611883765     0.2314894403485391     0.1161770479049318  3.402625332178936e-14 122.4150148823512
2.484578536324764      19.80857242581357      16.44867584894147   0.002684979009730312     0.6961324435030795     -11.87158621272271  2.562888707827787e-08     0.1274632287514582  0.0008541136911417009      13.06445264271867      264.8879940067833   0.006465662206886714     0.8000032188870526     0.5344597691015384     0.2767033356689838     0.3587710632916039    0.01890287503443997     0.1764544611883765     0.2314894403485391     0.1161770330037706  1.490119522010098e-08 122.4150394320344
2.486261037333478      19.79671561730053      16.42863820474181   0.002666642707163211     0.6954981948793616     -11.86684807181428  3.029800510916628e-08     0.1274583183181519  0.0008537786999611035      13.08868630980221       265.793282027987   0.006479071845358925     0.8000004592951261     0.5345815805580405     0.2764646862913084     0.3595750252631804   0.009159801178876848     0.1764544611883765     0.2172280521411267      0.318436099575743  3.190310330102476e-14 122.3917419362647
2.486261074381655      19.79671561730053      16.42863820474181   0.002666642707163211     0.6954981948793616     -11.86684807181428  3.029800510916628e-08     0.1274583183181519  0.0008537786999611035      13.08868630980221       265.793282027987   0.006479071845358925     0.8000004592951261     0.5345815805580405     0.2764646862913084     0.3595750252631804   0.009159801178876848     0.1764544611883765     0.2172280521411267      0.318436099575743  3.190310330102476e-14 122.3917418992684
2.486261037333478      19.79671591229458      16.42863820474181   0.002666642707163211     0.6954981948793616     -11.86684807181428  3.029800510916628e-08     0.1274583183181519  0.0008537786999611035      13.08868630980221       265.793282027987   0.006479071845358925     0.8000004592951261     0.5345815805580405     0.2764646862913084     0.3595750252631804   0.009159801178876848     0.1764544611883765     0.2172280521411267      0.318436099575743  3.190310330102476e-14 122.3917418810132
2.486261037333478      19.79671561730053       16.4286384495476   0.002666642707163211     0.6954981948793616     -11.86684807181428  3.029800510916628e-08     0.1274583183181519  0.0008537786999611035      13.08868630980221       265.793282027987   0.006479071845358925     0.8000004592951261     0.5345815805580405     0.2764646862913084     0.3595750252631804   0.009159801178876848     0.1764544611883765     0.2172280521411267      0.318436099575743  3.190310330102476e-14 122.3917419285268
2.486261037333478      19.79671561730053      16.42863820474181   0.002666657608324405     0.6954981948793616     -11.86684807181428  3.029800510916628e-08     0.1274583183181519  0.0008537786999611035      13.08868630980221       265.793282027987   0.006479071845358925     0.8000004592951261     0.5345815805580405     0.2764646862913084     0.3595750252631804   0.009159801178876848     0.1764544611883765     0.2172280521411267      0.318436099575743  3.190310330102476e-14 122.3917446559726
2.486261037333478      19.79671561730053      16.42863820474181   0.002666642707163211     0.6954982097805228     -11.86684807181428  3.029800510916628e-08     0.1274583183181519  0.0008537786999611035      13.08868630980221       265.793282027987   0.006479071845358925     0.8000004592951261     0.5345815805580405     0.2764646862913084     0.3595750252631804   0.009159801178876848     0.1764544611883765     0.2172280521411267      0.318436099575743  3.190310330102476e-14 122.3917419565378
2.486261037333478      19.79671561730053      16.42863820474181   0.002666642707163211     0.6954981948793616     -11.86684824864409  3.029800510916628e-08     0.1274583183181519  0.0008537786999611035      13.08868630980221       265.793282027987   0.006479071845358925     0.8000004592951261     0.5345815805580405     0.2764646862913084     0.3595750252631804   0.009159801178876848     0.1764544611883765     0.2172280521411267      0.318436099575743  3.190310330102476e-14 122.3917420494114
2.486261037333478      19.79671561730053      16.42863820474181   0.002666642707163211     0.6954981948793616     -11.86684807181428  4.519916630301393e-08     0.1274583183181519  0.0008537786999611035      13.08868630980221       265.793282027987   0.006479071845358925     0.8000004592951261     0.5345815805580405     0.2764646862913084     0.3595750252631804   0.009159801178876848     0.1764544611883765     0.2172280521411267      0.318436099575743  3.190310330102476e-14 122.3917479927675
2.486261037333478      19.79671561730053      16.42863820474181   0.002666642707163211     0.6954981948793616     -11.86684807181428  3.029800510916628e-08     0.1274583332193131  0.0008537786999611035      13.08868630980221       265.793282027987   0.006479071845358925     0.8000004592951261     0.5345815805580405     0.2764646862913084     0.3595750252631804   0.009159801178876848     0.1764544611883765     0.2172280521411267      0.318436099575743  3.190310330102476e-14 122.3917420352072
2.486261037333478      19.79671561730053      16.42863820474181   0.002666642707163211     0.6954981948793616     -11.86684807181428  3.029800510916628e-08     0.1274583183181519  0.0008537936011222974      13.08868630980221       265.793282027987   0.006479071845358925     0.8000004592951261     0.5345815805580405     0.2764646862913084     0.3595750252631804   0.009159801178876848     0.1764544611883765     0.2172280521411267      0.318436099575743  3.190310330102476e-14 122.391743523934
2.486261037333478      19.79671561730053      16.42863820474181   0.002666642707163211     0.6954981948793616     -11.86684807181428  3.029800510916628e-08     0.1274583183181519  0.0008537786999611035      13.08868650483884       265.793282027987   0.006479071845358925     0.8000004592951261     0.5345815805580405     0.2764646862913084     0.3595750252631804   0.009159801178876848     0.1764544611883765     0.2172280521411267      0.318436099575743  3.190310330102476e-14 122.3917419377158
2.486261037333478      19.79671561730053      16.42863820474181   0.002666642707163211     0.6954981948793616     -11.86684807181428  3.029800510916628e-08     0.1274583183181519  0.0008537786999611035      13.08868630980221      265.7932859886155   0.006479071845358925     0.8000004592951261     0.5345815805580405     0.2764646862913084     0.3595750252631804   0.009159801178876848     0.1764544611883765     0.2172280521411267      0.318436099575743  3.190310330102476e-14 122.391741909898
2.486261037333478      19.79671561730053      16.42863820474181   0.002666642707163211     0.6954981948793616     -11.86684807181428  3.029800510916628e-08     0.1274583183181519  0.0008537786999611035      13.08868630980221       265.793282027987   0.006479086746520119     0.8000004592951261     0.5345815805580405     0.2764646862913084     0.3595750252631804   0.009159801178876848     0.1764544611883765     0.2172280521411267      0.318436099575743  3.190310330102476e-14 122.391746334513
2.486261037333478      19.79671561730053      16.42863820474181   0.002666642707163211     0.6954981948793616     -11.86684807181428  3.029800510916628e-08     0.1274583183181519  0.0008537786999611035      13.08868630980221       265.793282027987   0.006479071845358925     0.8000004741962873     0.5345815805580405     0.2764646862913084     0.3595750252631804   0.009159801178876848     0.1764544611883765     0.2172280521411267      0.318436099575743  3.190310330102476e-14 122.3917424442916
2.486261037333478      19.79671561730053      16.42863820474181   0.002666642707163211     0.6954981948793616     -11.86684807181428  3.029800510916628e-08     0.1274583183181519  0.0008537786999611035      13.08868630980221       265.793282027987   0.006479071845358925     0.8000004592951261     0.5345815954592017     0.2764646862913084     0.3595750252631804   0.009159801178876848     0.1764544611883765     0.2172280521411267      0.318436099575743  3.190310330102476e-14 122.3917419030748
2.486261037333478      19.79671561730053      16.42863820474181   0.002666642707163211     0.6954981948793616     -11.86684807181428  3.029800510916628e-08     0.1274583183181519  0.0008537786999611035      13.08868630980221       265.793282027987   0.006479071845358925     0.8000004592951261     0.5345815805580405     0.2764647011924696     0.3595750252631804   0.009159801178876848     0.1764544611883765     0.2172280521411267      0.318436099575743  3.190310330102476e-14 122.3917423441858
2.486261037333478      19.79671561730053      16.42863820474181   0.002666642707163211     0.6954981948793616     -11.86684807181428  3.029800510916628e-08     0.1274583183181519  0.0008537786999611035      13.08868630980221       265.793282027987   0.006479071845358925     0.8000004592951261     0.5345815805580405     0.2764646862913084     0.3595750401643416   0.009159801178876848     0.1764544611883765     0.2172280521411267      0.318436099575743  3.190310330102476e-14 122.391741975343
2.486261037333478      19.79671561730053      16.42863820474181   0.002666642707163211     0.6954981948793616     -11.86684807181428  3.029800510916628e-08     0.1274583183181519  0.0008537786999611035      13.08868630980221       265.793282027987   0.006479071845358925     0.8000004592951261     0.5345815805580405     0.2764646862913084     0.3595750252631804   0.009159816080038042     0.1764544611883765     0.2172280521411267      0.318436099575743  3.190310330102476e-14 122.3917419370063
2.486261037333478      19.79671561730053      16.42863820474181   0.002666642707163211     0.6954981948793616     -11.86684807181428  3.029800510916628e-08     0.1274583183181519  0.0008537786999611035      13.08868630980221       265.793282027987   0.006479071845358925     0.8000004592951261     0.5345815805580405     0.2764646862913084     0.3595750252631804   0.009159801178876848     0.1764544760895377     0.2172280521411267      0.318436099575743  3.190310330102476e-14 122.3917419362647
2.486261037333478      19.79671561730053      16.42863820474181   0.002666642707163211     0.6954981948793616     -11.86684807181428  3.029800510916628e-08     0.1274583183181519  0.0008537786999611035      13.08868630980221       265.793282027987   0.006479071845358925     0.8000004592951261     0.5345815805580405     0.2764646862913084     0.3595750252631804   0.009159801178876848     0.1764544611883765     0.2172280670422879      0.318436099575743  3.190310330102476e-14 122.391741936273
2.486261037333478      19.79671561730053      16.42863820474181   0.002666642707163211     0.6954981948793616     -11.86684807181428  3.029800510916628e-08     0.1274583183181519  0.0008537786999611035      13.08868630980221       265.793282027987   0.006479071845358925     0.8000004592951261     0.5345815805580405     0.2764646862913084     0.3595750252631804   0.009159801178876848     0.1764544611883765     0.2172280521411267     0.3184361144769042  3.190310330102476e-14 122.3917419362714
2.486261037333478      19.79671561730053      16.42863820474181   0.002666642707163211     0.6954981948793616     -11.86684807181428  3.029800510916628e-08     0.1274583183181519  0.0008537786999611035      13.08868630980221       265.793282027987   0.006479071845358925     0.8000004592951261     0.5345815805580405     0.2764646862913084     0.3595750252631804   0.009159801178876848     0.1764544611883765     0.2172280521411267      0.318436099575743  1.490119309695096e-08 122.391766400225
2.485402031376614      19.16252604528997      15.32935411557601   0.002458233551232969     0.7011611147839907     -11.30963569432731  1.437998888146525e-08     0.1273745523635418  0.0008556938808977497      13.15264924039633      265.8666747704822   0.006606226829869889      0.800000060291983     0.5369112992339655     0.2739857561739087     0.3480051894353158    0.00569116226212705     0.1764544611883765     0.2159928883778974     0.3169610371075916  2.220446049250313e-14 122.4411368385066
2.48540206841199      19.16252604528997      15.32935411557601   0.002458233551232969     0.7011611147839907     -11.30963569432731  1.437998888146525e-08     0.1273745523635418  0.0008556938808977497      13.15264924039633      265.8666747704822   0.006606226829869889      0.800000060291983     0.5369112992339655     0.2739857561739087     0.3480051894353158    0.00569116226212705     0.1764544611883765     0.2159928883778974     0.3169610371075916  2.220446049250313e-14 122.4411369074667
2.485402031376614      19.16252633083386      15.32935411557601   0.002458233551232969     0.7011611147839907     -11.30963569432731  1.437998888146525e-08     0.1273745523635418  0.0008556938808977497      13.15264924039633      265.8666747704822   0.006606226829869889      0.800000060291983     0.5369112992339655     0.2739857561739087     0.3480051894353158    0.00569116226212705     0.1764544611883765     0.2159928883778974     0.3169610371075916  2.220446049250313e-14 122.4411367528769
2.485402031376614      19.16252604528997      15.32935434400119   0.002458233551232969     0.7011611147839907     -11.30963569432731  1.437998888146525e-08     0.1273745523635418  0.0008556938808977497      13.15264924039633      265.8666747704822   0.006606226829869889      0.800000060291983     0.5369112992339655     0.2739857561739087     0.3480051894353158    0.00569116226212705     0.1764544611883765     0.2159928883778974     0.3169610371075916  2.220446049250313e-14 122.441136779814
2.485402031376614      19.16252604528997      15.32935411557601   0.002458248452394163     0.7011611147839907     -11.30963569432731  1.437998888146525e-08     0.1273745523635418  0.0008556938808977497      13.15264924039633      265.8666747704822   0.006606226829869889      0.800000060291983     0.5369112992339655     0.2739857561739087     0.3480051894353158    0.00569116226212705     0.1764544611883765     0.2159928883778974     0.3169610371075916  2.220446049250313e-14 122.4411383701492
2.485402031376614      19.16252604528997      15.32935411557601   0.002458233551232969     0.7011611296851519     -11.30963569432731  1.437998888146525e-08     0.1273745523635418  0.0008556938808977497      13.15264924039633      265.8666747704822   0.006606226829869889      0.800000060291983     0.5369112992339655     0.2739857561739087     0.3480051894353158    0.00569116226212705     0.1764544611883765     0.2159928883778974     0.3169610371075916  2.220446049250313e-14 122.4411368465082
2.485402031376614      19.16252604528997      15.32935411557601   0.002458233551232969     0.7011611147839907     -11.30963586285401  1.437998888146525e-08     0.1273745523635418  0.0008556938808977497      13.15264924039633      265.8666747704822   0.006606226829869889      0.800000060291983     0.5369112992339655     0.2739857561739087     0.3480051894353158    0.00569116226212705     0.1764544611883765     0.2159928883778974     0.3169610371075916  2.220446049250313e-14 122.4411369211988
2.485402031376614      19.16252604528997      15.32935411557601   0.002458233551232969     0.7011611147839907     -11.30963569432731   2.92811500753129e-08     0.1273745523635418  0.0008556938808977497      13.15264924039633      265.8666747704822   0.006606226829869889      0.800000060291983     0.5369112992339655     0.2739857561739087     0.3480051894353158    0.00569116226212705     0.1764544611883765     0.2159928883778974     0.3169610371075916  2.220446049250313e-14 122.4411438897102
2.485402031376614      19.16252604528997      15.32935411557601   0.002458233551232969     0.7011611147839907     -11.30963569432731  1.437998888146525e-08      0.127374567264703  0.0008556938808977497      13.15264924039633      265.8666747704822   0.006606226829869889      0.800000060291983     0.5369112992339655     0.2739857561739087     0.3480051894353158    0.00569116226212705     0.1764544611883765     0.2159928883778974     0.3169610371075916  2.220446049250313e-14 122.441136822185
2.485402031376614      19.16252604528997      15.32935411557601   0.002458233551232969     0.7011611147839907     -11.30963569432731  1.437998888146525e-08     0.1273745523635418  0.0008557087820589436      13.15264924039633      265.8666747704822   0.006606226829869889      0.800000060291983     0.5369112992339655     0.2739857561739087     0.3480051894353158    0.00569116226212705     0.1764544611883765     0.2159928883778974     0.3169610371075916  2.220446049250313e-14 122.4411363328288
2.485402031376614      19.16252604528997      15.32935411557601   0.002458233551232969     0.7011611147839907     -11.30963569432731  1.437998888146525e-08     0.1273745523635418  0.0008556938808977497      13.15264943638608      265.8666747704822   0.006606226829869889      0.800000060291983     0.5369112992339655     0.2739857561739087     0.3480051894353158    0.00569116226212705     0.1764544611883765     0.2159928883778974     0.3169610371075916  2.220446049250313e-14 122.4411367738341
2.485402031376614      19.16252604528997      15.32935411557601   0.002458233551232969     0.7011611147839907     -11.30963569432731  1.437998888146525e-08     0.1273745523635418  0.0008556938808977497      13.15264924039633      265.8666787322044   0.006606226829869889      0.800000060291983     0.5369112992339655     0.2739857561739087     0.3480051894353158    0.00569116226212705     0.1764544611883765     0.2159928883778974     0.3169610371075916  2.220446049250313e-14 122.4411367516224
2.485402031376614      19.16252604528997      15.32935411557601   0.002458233551232969     0.7011611147839907     -11.30963569432731  1.437998888146525e-08     0.1273745523635418  0.0008556938808977497      13.15264924039633      265.8666747704822   0.006606241731031083      0.800000060291983     0.5369112992339655     0.2739857561739087     0.3480051894353158    0.00569116226212705     0.1764544611883765     0.2159928883778974     0.3169610371075916  2.220446049250313e-14 122.4411683504173
2.485402031376614      19.16252604528997      15.32935411557601   0.002458233551232969     0.7011611147839907     -11.30963569432731  1.437998888146525e-08     0.1273745523635418  0.0008556938808977497      13.15264924039633      265.8666747704822   0.006606226829869889     0.8000000751931442     0.5369112992339655     0.2739857561739087     0.3480051894353158    0.00569116226212705     0.1764544611883765     0.2159928883778974     0.3169610371075916  2.220446049250313e-14 122.44113733543
2.485402031376614      19.16252604528997      15.32935411557601   0.002458233551232969     0.7011611147839907     -11.30963569432731  1.437998888146525e-08     0.1273745523635418  0.0008556938808977497      13.15264924039633      265.8666747704822   0.006606226829869889      0.800000060291983     0.5369113141351267     0.2739857561739087     0.3480051894353158    0.00569116226212705     0.1764544611883765     0.2159928883778974     0.3169610371075916  2.220446049250313e-14 122.4411365113645
2.485402031376614      19.16252604528997      15.32935411557601   0.002458233551232969     0.7011611147839907     -11.30963569432731  1.437998888146525e-08     0.1273745523635418  0.0008556938808977497      13.15264924039633      265.8666747704822   0.006606226829869889      0.800000060291983     0.5369112992339655     0.2739857710750699     0.3480051894353158    0.00569116226212705     0.1764544611883765     0.2159928883778974     0.3169610371075916  2.220446049250313e-14 122.4411381789905
2.485402031376614      19.16252604528997      15.32935411557601   0.002458233551232969     0.7011611147839907     -11.30963569432731  1.437998888146525e-08     0.1273745523635418  0.0008556938808977497      13.15264924039633      265.8666747704822   0.006606226829869889      0.800000060291983     0.5369112992339655     0.2739857561739087      0.348005204336477    0.00569116226212705     0.1764544611883765     0.2159928883778974     0.3169610371075916  2.220446049250313e-14 122.4411368582675
2.485402031376614      19.16252604528997      15.32935411557601   0.002458233551232969     0.7011611147839907     -11.30963569432731  1.437998888146525e-08     0.1273745523635418  0.0008556938808977497      13.15264924039633      265.8666747704822   0.006606226829869889      0.800000060291983     0.5369112992339655     0.2739857561739087     0.3480051894353158   0.005691177163288244     0.1764544611883765     0.2159928883778974     0.3169610371075916  2.220446049250313e-14 122.4411368394986
2.485402031376614      19.16252604528997      15.32935411557601   0.002458233551232969     0.7011611147839907     -11.30963569432731  1.437998888146525e-08     0.1273745523635418  0.0008556938808977497      13.15264924039633      265.8666747704822   0.006606226829869889      0.800000060291983     0.5369112992339655     0.2739857561739087     0.3480051894353158    0.00569116226212705     0.1764544760895377     0.2159928883778974     0.3169610371075916  2.220446049250313e-14 122.4411368385066
2.485402031376614      19.16252604528997      15.32935411557601   0.002458233551232969     0.7011611147839907     -11.30963569432731  1.437998888146525e-08     0.1273745523635418  0.0008556938808977497      13.15264924039633      265.8666747704822   0.006606226829869889      0.800000060291983     0.5369112992339655     0.2739857561739087     0.3480051894353158    0.00569116226212705     0.1764544611883765     0.2159929032790586     0.3169610371075916  2.220446049250313e-14 122.4411368383802
2.485402031376614      19.16252604528997      15.32935411557601   0.002458233551232969     0.7011611147839907     -11.30963569432731  1.437998888146525e-08     0.1273745523635418  0.0008556938808977497      13.15264924039633      265.8666747704822   0.006606226829869889      0.800000060291983     0.5369112992339655     0.2739857561739087     0.3480051894353158    0.00569116226212705     0.1764544611883765     0.2159928883778974     0.3169610520087527  2.220446049250313e-14 122.4411368387348
2.485402031376614      19.16252604528997      15.32935411557601   0.002458233551232969     0.7011611147839907     -11.30963569432731  1.437998888146525e-08     0.1273745523635418  0.0008556938808977497      13.15264924039633      265.8666747704822   0.006606226829869889      0.800000060291983     0.5369112992339655     0.2739857561739087     0.3480051894353158    0.00569116226212705     0.1764544611883765     0.2159928883778974     0.3169610371075916  1.490118339830815e-08 122.4411613085307
2.486047189355062      19.63816872893515      16.15381754119885   0.002613684739407768     0.6969122572800941     -11.72754400449986  2.629683276389967e-08     0.1274358868518556  0.0008540977332091791      13.10467685336229      265.8116302050964   0.006507500137760448     0.8000003595168801     0.5351658349431501     0.2758316295467319     0.3566809091933895   0.008292641603427743     0.1764544611883765     0.2169192613289717     0.3180673341145088  2.383511682726332e-14 122.3727930941735
2.486047226400052      19.63816872893515      16.15381754119885   0.002613684739407768     0.6969122572800941     -11.72754400449986  2.629683276389967e-08     0.1274358868518556  0.0008540977332091791      13.10467685336229      265.8116302050964   0.006507500137760448     0.8000003595168801     0.5351658349431501     0.2758316295467319     0.3566809091933895   0.008292641603427743     0.1764544611883765     0.2169192613289717     0.3180673341145088  2.383511682726332e-14 122.3727931026426
2.486047189355062      19.63816902156667      16.15381754119885   0.002613684739407768     0.6969122572800941     -11.72754400449986  2.629683276389967e-08     0.1274358868518556  0.0008540977332091791      13.10467685336229      265.8116302050964   0.006507500137760448     0.8000003595168801     0.5351658349431501     0.2758316295467319     0.3566809091933895   0.008292641603427743     0.1764544611883765     0.2169192613289717     0.3180673341145088  2.383511682726332e-14 122.3727930496177
2.486047189355062      19.63816872893515      16.15381778190949   0.002613684739407768     0.6969122572800941     -11.72754400449986  2.629683276389967e-08     0.1274358868518556  0.0008540977332091791      13.10467685336229      265.8116302050964   0.006507500137760448     0.8000003595168801     0.5351658349431501     0.2758316295467319     0.3566809091933895   0.008292641603427743     0.1764544611883765     0.2169192613289717     0.3180673341145088  2.383511682726332e-14 122.3727930791746
2.486047189355062      19.63816872893515      16.15381754119885   0.002613699640568962     0.6969122572800941     -11.72754400449986  2.629683276389967e-08     0.1274358868518556  0.0008540977332091791      13.10467685336229      265.8116302050964   0.006507500137760448     0.8000003595168801     0.5351658349431501     0.2758316295467319     0.3566809091933895   0.008292641603427743     0.1764544611883765     0.2169192613289717     0.3180673341145088  2.383511682726332e-14 122.3727952421613
2.486047189355062      19.63816872893515      16.15381754119885   0.002613684739407768     0.6969122721812553     -11.72754400449986  2.629683276389967e-08     0.1274358868518556  0.0008540977332091791      13.10467685336229      265.8116302050964   0.006507500137760448     0.8000003595168801     0.5351658349431501     0.2758316295467319     0.3566809091933895   0.008292641603427743     0.1764544611883765     0.2169192613289717     0.3180673341145088  2.383511682726332e-14 122.3727931144447
2.486047189355062      19.63816872893515      16.15381754119885   0.002613684739407768     0.6969122572800941     -11.72754417925388  2.629683276389967e-08     0.1274358868518556  0.0008540977332091791      13.10467685336229      265.8116302050964   0.006507500137760448     0.8000003595168801     0.5351658349431501     0.2758316295467319     0.3566809091933895   0.008292641603427743     0.1764544611883765     0.2169192613289717     0.3180673341145088  2.383511682726332e-14 122.3727931719077
2.486047189355062      19.63816872893515      16.15381754119885   0.002613684739407768     0.6969122572800941     -11.72754400449986  4.119799395774733e-08     0.1274358868518556  0.0008540977332091791      13.10467685336229      265.8116302050964   0.006507500137760448     0.8000003595168801     0.5351658349431501     0.2758316295467319     0.3566809091933895   0.008292641603427743     0.1764544611883765     0.2169192613289717     0.3180673341145088  2.383511682726332e-14 122.3727990082801
2.486047189355062      19.63816872893515      16.15381754119885   0.002613684739407768     0.6969122572800941     -11.72754400449986  2.629683276389967e-08     0.1274359017530168  0.0008540977332091791      13.10467685336229      265.8116302050964   0.006507500137760448     0.8000003595168801     0.5351658349431501     0.2758316295467319     0.3566809091933895   0.008292641603427743     0.1764544611883765     0.2169192613289717     0.3180673341145088  2.383511682726332e-14 122.3727931367136
2.486047189355062      19.63816872893515      16.15381754119885   0.002613684739407768     0.6969122572800941     -11.72754400449986  2.629683276389967e-08     0.1274358868518556  0.0008541126343703729      13.10467685336229      265.8116302050964   0.006507500137760448     0.8000003595168801     0.5351658349431501     0.2758316295467319     0.3566809091933895   0.008292641603427743     0.1764544611883765     0.2169192613289717     0.3180673341145088  2.383511682726332e-14 122.3727940386347
2.486047189355062      19.63816872893515      16.15381754119885   0.002613684739407768     0.6969122572800941     -11.72754400449986  2.629683276389967e-08     0.1274358868518556  0.0008540977332091791      13.10467704863719      265.8116302050964   0.006507500137760448     0.8000003595168801     0.5351658349431501     0.2758316295467319     0.3566809091933895   0.008292641603427743     0.1764544611883765     0.2169192613289717     0.3180673341145088  2.383511682726332e-14 122.3727930634817
2.486047189355062      19.63816872893515      16.15381754119885   0.002613684739407768     0.6969122572800941     -11.72754400449986  2.629683276389967e-08     0.1274358868518556  0.0008540977332091791      13.10467685336229      265.8116341659983   0.006507500137760448     0.8000003595168801     0.5351658349431501     0.2758316295467319     0.3566809091933895   0.008292641603427743     0.1764544611883765     0.2169192613289717     0.3180673341145088  2.383511682726332e-14 122.3727930364661
2.486047189355062      19.63816872893515      16.15381754119885   0.002613684739407768     0.6969122572800941     -11.72754400449986  2.629683276389967e-08     0.1274358868518556  0.0008540977332091791      13.10467685336229      265.8116302050964   0.006507515038921642     0.8000003595168801     0.5351658349431501     0.2758316295467319     0.3566809091933895   0.008292641603427743     0.1764544611883765     0.2169192613289717     0.3180673341145088  2.383511682726332e-14 122.3728003458822
2.486047189355062      19.63816872893515      16.15381754119885   0.002613684739407768     0.6969122572800941     -11.72754400449986  2.629683276389967e-08     0.1274358868518556  0.0008540977332091791      13.10467685336229      265.8116302050964   0.006507500137760448     0.8000003744180413     0.5351658349431501     0.2758316295467319     0.3566809091933895   0.008292641603427743     0.1764544611883765     0.2169192613289717     0.3180673341145088  2.383511682726332e-14 122.3727935968585
2.486047189355062      19.63816872893515      16.15381754119885   0.002613684739407768     0.6969122572800941     -11.72754400449986  2.629683276389967e-08     0.1274358868518556  0.0008540977332091791      13.10467685336229      265.8116302050964   0.006507500137760448     0.8000003595168801     0.5351658498443113     0.2758316295467319     0.3566809091933895   0.008292641603427743     0.1764544611883765     0.2169192613289717     0.3180673341145088  2.383511682726332e-14 122.3727930120341
2.486047189355062      19.63816872893515      16.15381754119885   0.002613684739407768     0.6969122572800941     -11.72754400449986  2.629683276389967e-08     0.1274358868518556  0.0008540977332091791      13.10467685336229      265.8116302050964   0.006507500137760448     0.8000003595168801     0.5351658349431501      0.275831644447893     0.3566809091933895   0.008292641603427743     0.1764544611883765     0.2169192613289717     0.3180673341145088  2.383511682726332e-14 122.3727935726369
2.486047189355062      19.63816872893515      16.15381754119885   0.002613684739407768     0.6969122572800941     -11.72754400449986  2.629683276389967e-08     0.1274358868518556  0.0008540977332091791      13.10467685336229      265.8116302050964   0.006507500137760448     0.8000003595168801     0.5351658349431501     0.2758316295467319     0.3566809240945507   0.008292641603427743     0.1764544611883765     0.2169192613289717     0.3180673341145088  2.383511682726332e-14 122.3727931072828
2.486047189355062      19.63816872893515      16.15381754119885   0.002613684739407768     0.6969122572800941     -11.72754400449986  2.629683276389967e-08     0.1274358868518556  0.0008540977332091791      13.10467685336229      265.8116302050964   0.006507500137760448     0.8000003595168801     0.5351658349431501     0.2758316295467319     0.3566809091933895   0.008292656504588937     0.1764544611883765     0.2169192613289717     0.3180673341145088  2.383511682726332e-14 122.372793093314
2.486047189355062      19.63816872893515      16.15381754119885   0.002613684739407768     0.6969122572800941     -11.72754400449986  2.629683276389967e-08     0.1274358868518556  0.0008540977332091791      13.10467685336229      265.8116302050964   0.006507500137760448     0.8000003595168801     0.5351658349431501     0.2758316295467319     0.3566809091933895   0.008292641603427743     0.1764544760895377     0.2169192613289717     0.3180673341145088  2.383511682726332e-14 122.3727930941735
2.486047189355062      19.63816872893515      16.15381754119885   0.002613684739407768     0.6969122572800941     -11.72754400449986  2.629683276389967e-08     0.1274358868518556  0.0008540977332091791      13.10467685336229      265.8116302050964   0.006507500137760448     0.8000003595168801     0.5351658349431501     0.2758316295467319     0.3566809091933895   0.008292641603427743     0.1764544611883765     0.2169192762301329     0.3180673341145088  2.383511682726332e-14 122.3727930941663
2.486047189355062      19.63816872893515      16.15381754119885   0.002613684739407768     0.6969122572800941     -11.72754400449986  2.629683276389967e-08     0.1274358868518556  0.0008540977332091791      13.10467685336229      265.8116302050964   0.006507500137760448     0.8000003595168801     0.5351658349431501     0.2758316295467319     0.3566809091933895   0.008292641603427743     0.1764544611883765     0.2169192613289717       0.31806734901567  2.383511682726332e-14 122.3727930941709
2.486047189355062      19.63816872893515      16.15381754119885   0.002613684739407768     0.6969122572800941     -11.72754400449986  2.629683276389967e-08     0.1274358868518556  0.0008540977332091791      13.10467685336229      265.8116302050964   0.006507500137760448     0.8000003595168801     0.5351658349431501     0.2758316295467319     0.3566809091933895   0.008292641603427743     0.1764544611883765     0.2169192613289717     0.3180673341145088  1.490118502896449e-08 122.3728175566118
2.471020287621142      19.50416125988122       15.9070652372046   0.002547921212885403     0.6930332462423502     -11.61558599992043  1.906345772224469e-08     0.1274484278412774    0.00085177146994409      13.24249637475836      265.8997585146437   0.006609247289080391     0.8000001797381323     0.5388795584713007     0.2739185824354357     0.3519501797771913    0.01812532043267411     0.1764544611883765     0.2188755271251671     0.3186628504869708  3.801503171438702e-14 122.347430566808
2.471020324442213      19.50416125988122       15.9070652372046   0.002547921212885403     0.6930332462423502     -11.61558599992043  1.906345772224469e-08     0.1274484278412774    0.00085177146994409      13.24249637475836      265.8997585146437   0.006609247289080391     0.8000001797381323     0.5388795584713007     0.2739185824354357     0.3519501797771913    0.01812532043267411     0.1764544611883765     0.2188755271251671     0.3186628504869708  3.801503171438702e-14 122.3474305316008
2.471020287621142      19.50416155051587       15.9070652372046   0.002547921212885403     0.6930332462423502     -11.61558599992043  1.906345772224469e-08     0.1274484278412774    0.00085177146994409      13.24249637475836      265.8997585146437   0.006609247289080391     0.8000001797381323     0.5388795584713007     0.2739185824354357     0.3519501797771913    0.01812532043267411     0.1764544611883765     0.2188755271251671     0.3186628504869708  3.801503171438702e-14 122.3474305336899
2.471020287621142      19.50416125988122      15.90706547423835   0.002547921212885403     0.6930332462423502     -11.61558599992043  1.906345772224469e-08     0.1274484278412774    0.00085177146994409      13.24249637475836      265.8997585146437   0.006609247289080391     0.8000001797381323     0.5388795584713007     0.2739185824354357     0.3519501797771913    0.01812532043267411     0.1764544611883765     0.2188755271251671     0.3186628504869708  3.801503171438702e-14 122.3474305343422
2.471020287621142      19.50416125988122       15.9070652372046   0.002547936114046597     0.6930332462423502     -11.61558599992043  1.906345772224469e-08     0.1274484278412774    0.00085177146994409      13.24249637475836      265.8997585146437   0.006609247289080391     0.8000001797381323     0.5388795584713007     0.2739185824354357     0.3519501797771913    0.01812532043267411     0.1764544611883765     0.2188755271251671     0.3186628504869708  3.801503171438702e-14 122.347432706665
2.471020287621142      19.50416125988122       15.9070652372046   0.002547921212885403     0.6930332611435114     -11.61558599992043  1.906345772224469e-08     0.1274484278412774    0.00085177146994409      13.24249637475836      265.8997585146437   0.006609247289080391     0.8000001797381323     0.5388795584713007     0.2739185824354357     0.3519501797771913    0.01812532043267411     0.1764544611883765     0.2188755271251671     0.3186628504869708  3.801503171438702e-14 122.3474305840959
2.471020287621142      19.50416125988122       15.9070652372046   0.002547921212885403     0.6930332462423502     -11.61558617300615  1.906345772224469e-08     0.1274484278412774    0.00085177146994409      13.24249637475836      265.8997585146437   0.006609247289080391     0.8000001797381323     0.5388795584713007     0.2739185824354357     0.3519501797771913    0.01812532043267411     0.1764544611883765     0.2188755271251671     0.3186628504869708  3.801503171438702e-14 122.3474306228487
2.471020287621142      19.50416125988122       15.9070652372046   0.002547921212885403     0.6930332462423502     -11.61558599992043  3.396461891609234e-08     0.1274484278412774    0.00085177146994409      13.24249637475836      265.8997585146437   0.006609247289080391     0.8000001797381323     0.5388795584713007     0.2739185824354357     0.3519501797771913    0.01812532043267411     0.1764544611883765     0.2188755271251671     0.3186628504869708  3.801503171438702e-14 122.3474354228302
2.471020287621142      19.50416125988122       15.9070652372046   0.002547921212885403     0.6930332462423502     -11.61558599992043  1.906345772224469e-08     0.1274484427424386    0.00085177146994409      13.24249637475836      265.8997585146437   0.006609247289080391     0.8000001797381323     0.5388795584713007     0.2739185824354357     0.3519501797771913    0.01812532043267411     0.1764544611883765     0.2188755271251671     0.3186628504869708  3.801503171438702e-14 122.3474306479321
2.471020287621142      19.50416125988122       15.9070652372046   0.002547921212885403     0.6930332462423502     -11.61558599992043  1.906345772224469e-08     0.1274484278412774  0.0008517863711052839      13.24249637475836      265.8997585146437   0.006609247289080391     0.8000001797381323     0.5388795584713007     0.2739185824354357     0.3519501797771913    0.01812532043267411     0.1764544611883765     0.2188755271251671     0.3186628504869708  3.801503171438702e-14 122.3474312062831
2.471020287621142      19.50416125988122       15.9070652372046   0.002547921212885403     0.6930332462423502     -11.61558599992043  1.906345772224469e-08     0.1274484278412774    0.00085177146994409      13.24249657208693      265.8997585146437   0.006609247289080391     0.8000001797381323     0.5388795584713007     0.2739185824354357     0.3519501797771913    0.01812532043267411     0.1764544611883765     0.2188755271251671     0.3186628504869708  3.801503171438702e-14 122.3474305539927
2.471020287621142      19.50416125988122       15.9070652372046   0.002547921212885403     0.6930332462423502     -11.61558599992043  1.906345772224469e-08     0.1274484278412774    0.00085177146994409      13.24249637475836      265.8997624768588   0.006609247289080391     0.8000001797381323     0.5388795584713007     0.2739185824354357     0.3519501797771913    0.01812532043267411     0.1764544611883765     0.2188755271251671     0.3186628504869708  3.801503171438702e-14 122.3474305229871
2.471020287621142      19.50416125988122       15.9070652372046   0.002547921212885403     0.6930332462423502     -11.61558599992043  1.906345772224469e-08     0.1274484278412774    0.00085177146994409      13.24249637475836      265.8997585146437   0.006609262190241585     0.8000001797381323     0.5388795584713007     0.2739185824354357     0.3519501797771913    0.01812532043267411     0.1764544611883765     0.2188755271251671     0.3186628504869708  3.801503171438702e-14 122.3474319682318
2.471020287621142      19.50416125988122       15.9070652372046   0.002547921212885403     0.6930332462423502     -11.61558599992043  1.906345772224469e-08     0.1274484278412774    0.00085177146994409      13.24249637475836      265.8997585146437   0.006609247289080391     0.8000001946392935     0.5388795584713007     0.2739185824354357     0.3519501797771913    0.01812532043267411     0.1764544611883765     0.2188755271251671     0.3186628504869708  3.801503171438702e-14 122.3474310746203
2.471020287621142      19.50416125988122       15.9070652372046   0.002547921212885403     0.6930332462423502     -11.61558599992043  1.906345772224469e-08     0.1274484278412774    0.00085177146994409      13.24249637475836      265.8997585146437   0.006609247289080391     0.8000001797381323     0.5388795733724618     0.2739185824354357     0.3519501797771913    0.01812532043267411     0.1764544611883765     0.2188755271251671     0.3186628504869708  3.801503171438702e-14 122.3474305119788
2.471020287621142      19.50416125988122       15.9070652372046   0.002547921212885403     0.6930332462423502     -11.61558599992043  1.906345772224469e-08     0.1274484278412774    0.00085177146994409      13.24249637475836      265.8997585146437   0.006609247289080391     0.8000001797381323     0.5388795584713007     0.2739185973365969     0.3519501797771913    0.01812532043267411     0.1764544611883765     0.2188755271251671     0.3186628504869708  3.801503171438702e-14 122.3474307369148
2.471020287621142      19.50416125988122       15.9070652372046   0.002547921212885403     0.6930332462423502     -11.61558599992043  1.906345772224469e-08     0.1274484278412774    0.00085177146994409      13.24249637475836      265.8997585146437   0.006609247289080391     0.8000001797381323     0.5388795584713007     0.2739185824354357     0.3519501946783525    0.01812532043267411     0.1764544611883765     0.2188755271251671     0.3186628504869708  3.801503171438702e-14 122.3474305892207
2.471020287621142      19.50416125988122       15.9070652372046   0.002547921212885403     0.6930332462423502     -11.61558599992043  1.906345772224469e-08     0.1274484278412774    0.00085177146994409      13.24249637475836      265.8997585146437   0.006609247289080391     0.8000001797381323     0.5388795584713007     0.2739185824354357     0.3519501797771913     0.0181253353338353     0.1764544611883765     0.2188755271251671     0.3186628504869708  3.801503171438702e-14 122.3474305679308
2.471020287621142      19.50416125988122       15.9070652372046   0.002547921212885403     0.6930332462423502     -11.61558599992043  1.906345772224469e-08     0.1274484278412774    0.00085177146994409      13.24249637475836      265.8997585146437   0.006609247289080391     0.8000001797381323     0.5388795584713007     0.2739185824354357     0.3519501797771913    0.01812532043267411     0.1764544760895377     0.2188755271251671     0.3186628504869708  3.801503171438702e-14 122.347430566808
2.471020287621142      19.50416125988122       15.9070652372046   0.002547921212885403     0.6930332462423502     -11.61558599992043  1.906345772224469e-08     0.1274484278412774    0.00085177146994409      13.24249637475836      265.8997585146437   0.006609247289080391     0.8000001797381323     0.5388795584713007     0.2739185824354357     0.3519501797771913    0.01812532043267411     0.1764544611883765     0.2188755420263283     0.3186628504869708  3.801503171438702e-14 122.3474305667995
2.471020287621142      19.50416125988122       15.9070652372046   0.002547921212885403     0.6930332462423502     -11.61558599992043  1.906345772224469e-08     0.1274484278412774    0.00085177146994409      13.24249637475836      265.8997585146437   0.006609247289080391     0.8000001797381323     0.5388795584713007     0.2739185824354357     0.3519501797771913    0.01812532043267411     0.1764544611883765     0.2188755271251671      0.318662865388132  3.801503171438702e-14 122.3474305670401
2.471020287621142      19.50416125988122       15.9070652372046   0.002547921212885403     0.6930332462423502     -11.61558599992043  1.906345772224469e-08     0.1274484278412774    0.00085177146994409      13.24249637475836      265.8997585146437   0.006609247289080391     0.8000001797381323     0.5388795584713007     0.2739185824354357     0.3519501797771913    0.01812532043267411     0.1764544611883765     0.2188755271251671     0.3186628504869708  1.490119920887937e-08 122.3474551896265
2.471060214144437      19.50426590427826      15.91119644147086   0.002543473024233146     0.6924524003629391      -11.6187937806141  2.701217327867167e-08     0.1274390663902395  0.0008517418713122877      13.25599620245649      266.2261260461293   0.006613355049593206     0.8000000200414625     0.5390279635256747     0.2737843450298383     0.3516555114174238    0.01846046848077514     0.1764544611883765     0.2299621522917195     0.2527150757618913  3.248441618456083e-14 122.3396638537242
2.471060250966104      19.50426590427826      15.91119644147086   0.002543473024233146     0.6924524003629391      -11.6187937806141  2.701217327867167e-08     0.1274390663902395  0.0008517418713122877      13.25599620245649      266.2261260461293   0.006613355049593206     0.8000000200414625     0.5390279635256747     0.2737843450298383     0.3516555114174238    0.01846046848077514     0.1764544611883765     0.2299621522917195     0.2527150757618913  3.248441618456083e-14 122.3396638068759
2.471060214144437      19.50426619491447      15.91119644147086   0.002543473024233146     0.6924524003629391      -11.6187937806141  2.701217327867167e-08     0.1274390663902395  0.0008517418713122877      13.25599620245649      266.2261260461293   0.006613355049593206     0.8000000200414625     0.5390279635256747     0.2737843450298383     0.3516555114174238    0.01846046848077514     0.1764544611883765     0.2299621522917195     0.2527150757618913  3.248441618456083e-14 122.3396638173749
2.471060214144437      19.50426590427826      15.91119667856616   0.002543473024233146     0.6924524003629391      -11.6187937806141  2.701217327867167e-08     0.1274390663902395  0.0008517418713122877      13.25599620245649      266.2261260461293   0.006613355049593206     0.8000000200414625     0.5390279635256747     0.2737843450298383     0.3516555114174238    0.01846046848077514     0.1764544611883765     0.2299621522917195     0.2527150757618913  3.248441618456083e-14 122.339663828222
2.471060214144437      19.50426590427826      15.91119644147086   0.002543487925394339     0.6924524003629391      -11.6187937806141  2.701217327867167e-08     0.1274390663902395  0.0008517418713122877      13.25599620245649      266.2261260461293   0.006613355049593206     0.8000000200414625     0.5390279635256747     0.2737843450298383     0.3516555114174238    0.01846046848077514     0.1764544611883765     0.2299621522917195     0.2527150757618913  3.248441618456083e-14 122.3396654273845
2.471060214144437      19.50426590427826      15.91119644147086   0.002543473024233146     0.6924524152641003      -11.6187937806141  2.701217327867167e-08     0.1274390663902395  0.0008517418713122877      13.25599620245649      266.2261260461293   0.006613355049593206     0.8000000200414625     0.5390279635256747     0.2737843450298383     0.3516555114174238    0.01846046848077514     0.1764544611883765     0.2299621522917195     0.2527150757618913  3.248441618456083e-14 122.3396638555519
2.471060214144437      19.50426590427826      15.91119644147086   0.002543473024233146     0.6924524003629391     -11.61879395374762  2.701217327867167e-08     0.1274390663902395  0.0008517418713122877      13.25599620245649      266.2261260461293   0.006613355049593206     0.8000000200414625     0.5390279635256747     0.2737843450298383     0.3516555114174238    0.01846046848077514     0.1764544611883765     0.2299621522917195     0.2527150757618913  3.248441618456083e-14 122.3396639108403
2.471060214144437      19.50426590427826      15.91119644147086   0.002543473024233146     0.6924524003629391      -11.6187937806141  4.191333447251932e-08     0.1274390663902395  0.0008517418713122877      13.25599620245649      266.2261260461293   0.006613355049593206     0.8000000200414625     0.5390279635256747     0.2737843450298383     0.3516555114174238    0.01846046848077514     0.1764544611883765     0.2299621522917195     0.2527150757618913  3.248441618456083e-14 122.3396682609652
2.471060214144437      19.50426590427826      15.91119644147086   0.002543473024233146     0.6924524003629391      -11.6187937806141  2.701217327867167e-08     0.1274390812914007  0.0008517418713122877      13.25599620245649      266.2261260461293   0.006613355049593206     0.8000000200414625     0.5390279635256747     0.2737843450298383     0.3516555114174238    0.01846046848077514     0.1764544611883765     0.2299621522917195     0.2527150757618913  3.248441618456083e-14 122.3396639104347
2.471060214144437      19.50426590427826      15.91119644147086   0.002543473024233146     0.6924524003629391      -11.6187937806141  2.701217327867167e-08     0.1274390663902395  0.0008517567724734815      13.25599620245649      266.2261260461293   0.006613355049593206     0.8000000200414625     0.5390279635256747     0.2737843450298383     0.3516555114174238    0.01846046848077514     0.1764544611883765     0.2299621522917195     0.2527150757618913  3.248441618456083e-14 122.3396643888248
2.471060214144437      19.50426590427826      15.91119644147086   0.002543473024233146     0.6924524003629391      -11.6187937806141  2.701217327867167e-08     0.1274390663902395  0.0008517418713122877      13.25599639998622      266.2261260461293   0.006613355049593206     0.8000000200414625     0.5390279635256747     0.2737843450298383     0.3516555114174238    0.01846046848077514     0.1764544611883765     0.2299621522917195     0.2527150757618913  3.248441618456083e-14 122.3396638321141
2.471060214144437      19.50426590427826      15.91119644147086   0.002543473024233146     0.6924524003629391      -11.6187937806141  2.701217327867167e-08     0.1274390663902395  0.0008517418713122877      13.25599620245649      266.2261300132077   0.006613355049593206     0.8000000200414625     0.5390279635256747     0.2737843450298383     0.3516555114174238    0.01846046848077514     0.1764544611883765     0.2299621522917195     0.2527150757618913  3.248441618456083e-14 122.3396637927963
2.471060214144437      19.50426590427826      15.91119644147086   0.002543473024233146     0.6924524003629391      -11.6187937806141  2.701217327867167e-08     0.1274390663902395  0.0008517418713122877      13.25599620245649      266.2261260461293     0.0066133699507544     0.8000000200414625     0.5390279635256747     0.2737843450298383     0.3516555114174238    0.01846046848077514     0.1764544611883765     0.2299621522917195     0.2527150757618913  3.248441618456083e-14 122.3396626824742
2.471060214144437      19.50426590427826      15.91119644147086   0.002543473024233146     0.6924524003629391      -11.6187937806141  2.701217327867167e-08     0.1274390663902395  0.0008517418713122877      13.25599620245649      266.2261260461293   0.006613355049593206     0.8000000349426237     0.5390279635256747     0.2737843450298383     0.3516555114174238    0.01846046848077514     0.1764544611883765     0.2299621522917195     0.2527150757618913  3.248441618456083e-14 122.3396643686066
2.471060214144437      19.50426590427826      15.91119644147086   0.002543473024233146     0.6924524003629391      -11.6187937806141  2.701217327867167e-08     0.1274390663902395  0.0008517418713122877      13.25599620245649      266.2261260461293   0.006613355049593206     0.8000000200414625     0.5390279784268359     0.2737843450298383     0.3516555114174238    0.01846046848077514     0.1764544611883765     0.2299621522917195     0.2527150757618913  3.248441618456083e-14 122.3396638242869
2.471060214144437      19.50426590427826      15.91119644147086   0.002543473024233146     0.6924524003629391      -11.6187937806141  2.701217327867167e-08     0.1274390663902395  0.0008517418713122877      13.25599620245649      266.2261260461293   0.006613355049593206     0.8000000200414625     0.5390279635256747     0.2737843599309995     0.3516555114174238    0.01846046848077514     0.1764544611883765     0.2299621522917195     0.2527150757618913  3.248441618456083e-14 122.3396639266089
2.471060214144437      19.50426590427826      15.91119644147086   0.002543473024233146     0.6924524003629391      -11.6187937806141  2.701217327867167e-08     0.1274390663902395  0.0008517418713122877      13.25599620245649      266.2261260461293   0.006613355049593206     0.8000000200414625     0.5390279635256747     0.2737843450298383      0.351655526318585    0.01846046848077514     0.1764544611883765     0.2299621522917195     0.2527150757618913  3.248441618456083e-14 122.3396638512826
2.471060214144437      19.50426590427826      15.91119644147086   0.002543473024233146     0.6924524003629391      -11.6187937806141  2.701217327867167e-08     0.1274390663902395  0.0008517418713122877      13.25599620245649      266.2261260461293   0.006613355049593206     0.8000000200414625     0.5390279635256747     0.2737843450298383     0.3516555114174238    0.01846048338193634     0.1764544611883765     0.2299621522917195     0.2527150757618913  3.248441618456083e-14 122.3396638537198
2.471060214144437      19.50426590427826      15.91119644147086   0.002543473024233146     0.6924524003629391      -11.6187937806141  2.701217327867167e-08     0.1274390663902395  0.0008517418713122877      13.25599620245649      266.2261260461293   0.006613355049593206     0.8000000200414625     0.5390279635256747     0.2737843450298383     0.3516555114174238    0.01846046848077514     0.1764544760895377     0.2299621522917195     0.2527150757618913  3.248441618456083e-14 122.3396638537242
2.471060214144437      19.50426590427826      15.91119644147086   0.002543473024233146     0.6924524003629391      -11.6187937806141  2.701217327867167e-08     0.1274390663902395  0.0008517418713122877      13.25599620245649      266.2261260461293   0.006613355049593206     0.8000000200414625     0.5390279635256747     0.2737843450298383     0.3516555114174238    0.01846046848077514     0.1764544611883765     0.2299621671928807     0.2527150757618913  3.248441618456083e-14 122.3396638537262
2.471060214144437      19.50426590427826      15.91119644147086   0.002543473024233146     0.6924524003629391      -11.6187937806141  2.701217327867167e-08     0.1274390663902395  0.0008517418713122877      13.25599620245649      266.2261260461293   0.006613355049593206     0.8000000200414625     0.5390279635256747     0.2737843450298383     0.3516555114174238    0.01846046848077514     0.1764544611883765     0.2299621522917195     0.2527150906630525  3.248441618456083e-14 122.3396638537216
2.471060214144437      19.50426590427826      15.91119644147086   0.002543473024233146     0.6924524003629391      -11.6187937806141  2.701217327867167e-08     0.1274390663902395  0.0008517418713122877      13.25599620245649      266.2261260461293   0.006613355049593206     0.8000000200414625     0.5390279635256747     0.2737843450298383     0.3516555114174238    0.01846046848077514     0.1764544611883765     0.2299621522917195     0.2527150757618913  1.490119367826384e-08 122.3396884419555
2.472374892745147      19.50292733048158      15.90832574104065   0.002542369929655384     0.6926309667708921     -11.61764503902436   2.69332185594694e-08     0.1274353509668467  0.0008518359014035399      13.27253353508092      266.9202642465576   0.006614104067678212     0.8000000210968092     0.5389307317653211     0.2737695096503469     0.3520819523082467     0.0188592176560868     0.1764544611883765      0.228986042743078     0.2572176456050966  3.210818211098839e-14 122.3270020754526
2.472374929586404      19.50292733048158      15.90832574104065   0.002542369929655384     0.6926309667708921     -11.61764503902436   2.69332185594694e-08     0.1274353509668467  0.0008518359014035399      13.27253353508092      266.9202642465576   0.006614104067678212     0.8000000210968092     0.5389307317653211     0.2737695096503469     0.3520819523082467     0.0188592176560868     0.1764544611883765      0.228986042743078     0.2572176456050966  3.210818211098839e-14 122.3270019808725
2.472374892745147      19.50292762109784      15.90832574104065   0.002542369929655384     0.6926309667708921     -11.61764503902436   2.69332185594694e-08     0.1274353509668467  0.0008518359014035399      13.27253353508092      266.9202642465576   0.006614104067678212     0.8000000210968092     0.5389307317653211     0.2737695096503469     0.3520819523082467     0.0188592176560868     0.1764544611883765      0.228986042743078     0.2572176456050966  3.210818211098839e-14 122.3270020566018
2.472374892745147      19.50292733048158      15.90832597809317   0.002542369929655384     0.6926309667708921     -11.61764503902436   2.69332185594694e-08     0.1274353509668467  0.0008518359014035399      13.27253353508092      266.9202642465576   0.006614104067678212     0.8000000210968092     0.5389307317653211     0.2737695096503469     0.3520819523082467     0.0188592176560868     0.1764544611883765      0.228986042743078     0.2572176456050966  3.210818211098839e-14 122.3270020547911
2.472374892745147      19.50292733048158      15.90832574104065   0.002542384830816578     0.6926309667708921     -11.61764503902436   2.69332185594694e-08     0.1274353509668467  0.0008518359014035399      13.27253353508092      266.9202642465576   0.006614104067678212     0.8000000210968092     0.5389307317653211     0.2737695096503469     0.3520819523082467     0.0188592176560868     0.1764544611883765      0.228986042743078     0.2572176456050966  3.210818211098839e-14 122.3270035741492
2.472374892745147      19.50292733048158      15.90832574104065   0.002542369929655384     0.6926309816720533     -11.61764503902436   2.69332185594694e-08     0.1274353509668467  0.0008518359014035399      13.27253353508092      266.9202642465576   0.006614104067678212     0.8000000210968092     0.5389307317653211     0.2737695096503469     0.3520819523082467     0.0188592176560868     0.1764544611883765      0.228986042743078     0.2572176456050966  3.210818211098839e-14 122.3270020651322
2.472374892745147      19.50292733048158      15.90832574104065   0.002542369929655384     0.6926309667708921     -11.61764521214076   2.69332185594694e-08     0.1274353509668467  0.0008518359014035399      13.27253353508092      266.9202642465576   0.006614104067678212     0.8000000210968092     0.5389307317653211     0.2737695096503469     0.3520819523082467     0.0188592176560868     0.1764544611883765      0.228986042743078     0.2572176456050966  3.210818211098839e-14 122.3270021139362
2.472374892745147      19.50292733048158      15.90832574104065   0.002542369929655384     0.6926309667708921     -11.61764503902436  4.183437975331706e-08     0.1274353509668467  0.0008518359014035399      13.27253353508092      266.9202642465576   0.006614104067678212     0.8000000210968092     0.5389307317653211     0.2737695096503469     0.3520819523082467     0.0188592176560868     0.1764544611883765      0.228986042743078     0.2572176456050966  3.210818211098839e-14 122.3270065213098
2.472374892745147      19.50292733048158      15.90832574104065   0.002542369929655384     0.6926309667708921     -11.61764503902436   2.69332185594694e-08     0.1274353658680079  0.0008518359014035399      13.27253353508092      266.9202642465576   0.006614104067678212     0.8000000210968092     0.5389307317653211     0.2737695096503469     0.3520819523082467     0.0188592176560868     0.1764544611883765      0.228986042743078     0.2572176456050966  3.210818211098839e-14 122.3270021134049
2.472374892745147      19.50292733048158      15.90832574104065   0.002542369929655384     0.6926309667708921     -11.61764503902436   2.69332185594694e-08     0.1274353509668467  0.0008518508025647338      13.27253353508092      266.9202642465576   0.006614104067678212     0.8000000210968092     0.5389307317653211     0.2737695096503469     0.3520819523082467     0.0188592176560868     0.1764544611883765      0.228986042743078     0.2572176456050966  3.210818211098839e-14 122.327002567231
2.472374892745147      19.50292733048158      15.90832574104065   0.002542369929655384     0.6926309667708921     -11.61764503902436   2.69332185594694e-08     0.1274353509668467  0.0008518359014035399      13.27253373285708      266.9202642465576   0.006614104067678212     0.8000000210968092     0.5389307317653211     0.2737695096503469     0.3520819523082467     0.0188592176560868     0.1764544611883765      0.228986042743078     0.2572176456050966  3.210818211098839e-14 122.3270020085947
2.472374892745147      19.50292733048158      15.90832574104065   0.002542369929655384     0.6926309667708921     -11.61764503902436   2.69332185594694e-08     0.1274353509668467  0.0008518359014035399      13.27253353508092      266.9202682239795   0.006614104067678212     0.8000000210968092     0.5389307317653211     0.2737695096503469     0.3520819523082467     0.0188592176560868     0.1764544611883765      0.228986042743078     0.2572176456050966  3.210818211098839e-14 122.3270019598708
2.472374892745147      19.50292733048158      15.90832574104065   0.002542369929655384     0.6926309667708921     -11.61764503902436   2.69332185594694e-08     0.1274353509668467  0.0008518359014035399      13.27253353508092      266.9202642465576   0.006614118968839406     0.8000000210968092     0.5389307317653211     0.2737695096503469     0.3520819523082467     0.0188592176560868     0.1764544611883765      0.228986042743078     0.2572176456050966  3.210818211098839e-14 122.3270021600299
2.472374892745147      19.50292733048158      15.90832574104065   0.002542369929655384     0.6926309667708921     -11.61764503902436   2.69332185594694e-08     0.1274353509668467  0.0008518359014035399      13.27253353508092      266.9202642465576   0.006614104067678212     0.8000000359979704     0.5389307317653211     0.2737695096503469     0.3520819523082467     0.0188592176560868     0.1764544611883765      0.228986042743078     0.2572176456050966  3.210818211098839e-14 122.3270025891842
2.472374892745147      19.50292733048158      15.90832574104065   0.002542369929655384     0.6926309667708921     -11.61764503902436   2.69332185594694e-08     0.1274353509668467  0.0008518359014035399      13.27253353508092      266.9202642465576   0.006614104067678212     0.8000000210968092     0.5389307466664823     0.2737695096503469     0.3520819523082467     0.0188592176560868     0.1764544611883765      0.228986042743078     0.2572176456050966  3.210818211098839e-14 122.3270020157568
2.472374892745147      19.50292733048158      15.90832574104065   0.002542369929655384     0.6926309667708921     -11.61764503902436   2.69332185594694e-08     0.1274353509668467  0.0008518359014035399      13.27253353508092      266.9202642465576   0.006614104067678212     0.8000000210968092     0.5389307317653211     0.2737695245515081     0.3520819523082467     0.0188592176560868     0.1764544611883765      0.228986042743078     0.2572176456050966  3.210818211098839e-14 122.3270021939835
2.472374892745147      19.50292733048158      15.90832574104065   0.002542369929655384     0.6926309667708921     -11.61764503902436   2.69332185594694e-08     0.1274353509668467  0.0008518359014035399      13.27253353508092      266.9202642465576   0.006614104067678212     0.8000000210968092     0.5389307317653211     0.2737695096503469     0.3520819672094079     0.0188592176560868     0.1764544611883765      0.228986042743078     0.2572176456050966  3.210818211098839e-14 122.3270020829476
2.472374892745147      19.50292733048158      15.90832574104065   0.002542369929655384     0.6926309667708921     -11.61764503902436   2.69332185594694e-08     0.1274353509668467  0.0008518359014035399      13.27253353508092      266.9202642465576   0.006614104067678212     0.8000000210968092     0.5389307317653211     0.2737695096503469     0.3520819523082467    0.01885923255724799     0.1764544611883765      0.228986042743078     0.2572176456050966  3.210818211098839e-14 122.3270020753391
2.472374892745147      19.50292733048158      15.90832574104065   0.002542369929655384     0.6926309667708921     -11.61764503902436   2.69332185594694e-08     0.1274353509668467  0.0008518359014035399      13.27253353508092      266.9202642465576   0.006614104067678212     0.8000000210968092     0.5389307317653211     0.2737695096503469     0.3520819523082467     0.0188592176560868     0.1764544760895377      0.228986042743078     0.2572176456050966  3.210818211098839e-14 122.3270020754526
2.472374892745147      19.50292733048158      15.90832574104065   0.002542369929655384     0.6926309667708921     -11.61764503902436   2.69332185594694e-08     0.1274353509668467  0.0008518359014035399      13.27253353508092      266.9202642465576   0.006614104067678212     0.8000000210968092     0.5389307317653211     0.2737695096503469     0.3520819523082467     0.0188592176560868     0.1764544611883765     0.2289860576442392     0.2572176456050966  3.210818211098839e-14 122.3270020754762
2.472374892745147      19.50292733048158      15.90832574104065   0.002542369929655384     0.6926309667708921     -11.61764503902436   2.69332185594694e-08     0.1274353509668467  0.0008518359014035399      13.27253353508092      266.9202642465576   0.006614104067678212     0.8000000210968092     0.5389307317653211     0.2737695096503469     0.3520819523082467     0.0188592176560868     0.1764544611883765      0.228986042743078     0.2572176605062578  3.210818211098839e-14 122.3270020754362
2.472374892745147      19.50292733048158      15.90832574104065   0.002542369929655384     0.6926309667708921     -11.61764503902436   2.69332185594694e-08     0.1274353509668467  0.0008518359014035399      13.27253353508092      266.9202642465576   0.006614104067678212     0.8000000210968092     0.5389307317653211     0.2737695096503469     0.3520819523082467     0.0188592176560868     0.1764544611883765      0.228986042743078     0.2572176456050966  1.490119330202977e-08 122.3270266692252
2.475164259403373      19.50102758122626      15.90139102835757   0.002536166122393744       0.69304976357695     -11.61533846898883  3.023674828434672e-08      0.127421969406191  0.0008517524577141548      13.30633118334075      268.3075001328861   0.006613447678397106     0.8000000102216053     0.5387829651156272     0.2736874558542028     0.3529542127437904    0.02628332195142525     0.1764544611883765     0.2176428851647439      0.283260192241262  3.060977213146122e-14 122.3015996140686
2.475164296286194      19.50102758122626      15.90139102835757   0.002536166122393744       0.69304976357695     -11.61533846898883  3.023674828434672e-08      0.127421969406191  0.0008517524577141548      13.30633118334075      268.3075001328861   0.006613447678397106     0.8000000102216053     0.5387829651156272     0.2736874558542028     0.3529542127437904    0.02628332195142525     0.1764544611883765     0.2176428851647439      0.283260192241262  3.060977213146122e-14 122.301599581108
2.475164259403373      19.50102787181422      15.90139102835757   0.002536166122393744       0.69304976357695     -11.61533846898883  3.023674828434672e-08      0.127421969406191  0.0008517524577141548      13.30633118334075      268.3075001328861   0.006613447678397106     0.8000000102216053     0.5387829651156272     0.2736874558542028     0.3529542127437904    0.02628332195142525     0.1764544611883765     0.2176428851647439      0.283260192241262  3.060977213146122e-14 122.3015996160542
2.475164259403373      19.50102758122626      15.90139126530676   0.002536166122393744       0.69304976357695     -11.61533846898883  3.023674828434672e-08      0.127421969406191  0.0008517524577141548      13.30633118334075      268.3075001328861   0.006613447678397106     0.8000000102216053     0.5387829651156272     0.2736874558542028     0.3529542127437904    0.02628332195142525     0.1764544611883765     0.2176428851647439      0.283260192241262  3.060977213146122e-14 122.3015996150836
2.475164259403373      19.50102758122626      15.90139102835757   0.002536181023554938       0.69304976357695     -11.61533846898883  3.023674828434672e-08      0.127421969406191  0.0008517524577141548      13.30633118334075      268.3075001328861   0.006613447678397106     0.8000000102216053     0.5387829651156272     0.2736874558542028     0.3529542127437904    0.02628332195142525     0.1764544611883765     0.2176428851647439      0.283260192241262  3.060977213146122e-14 122.3015992142176
2.475164259403373      19.50102758122626      15.90139102835757   0.002536166122393744     0.6930497784781112     -11.61533846898883  3.023674828434672e-08      0.127421969406191  0.0008517524577141548      13.30633118334075      268.3075001328861   0.006613447678397106     0.8000000102216053     0.5387829651156272     0.2736874558542028     0.3529542127437904    0.02628332195142525     0.1764544611883765     0.2176428851647439      0.283260192241262  3.060977213146122e-14 122.3015996139107
2.475164259403373      19.50102758122626      15.90139102835757   0.002536166122393744       0.69304976357695     -11.61533864207086  3.023674828434672e-08      0.127421969406191  0.0008517524577141548      13.30633118334075      268.3075001328861   0.006613447678397106     0.8000000102216053     0.5387829651156272     0.2736874558542028     0.3529542127437904    0.02628332195142525     0.1764544611883765     0.2176428851647439      0.283260192241262  3.060977213146122e-14 122.3015996050496
2.475164259403373      19.50102758122626      15.90139102835757   0.002536166122393744       0.69304976357695     -11.61533846898883  4.513790947819437e-08      0.127421969406191  0.0008517524577141548      13.30633118334075      268.3075001328861   0.006613447678397106     0.8000000102216053     0.5387829651156272     0.2736874558542028     0.3529542127437904    0.02628332195142525     0.1764544611883765     0.2176428851647439      0.283260192241262  3.060977213146122e-14 122.3016035892883
2.475164259403373      19.50102758122626      15.90139102835757   0.002536166122393744       0.69304976357695     -11.61533846898883  3.023674828434672e-08     0.1274219843073522  0.0008517524577141548      13.30633118334075      268.3075001328861   0.006613447678397106     0.8000000102216053     0.5387829651156272     0.2736874558542028     0.3529542127437904    0.02628332195142525     0.1764544611883765     0.2176428851647439      0.283260192241262  3.060977213146122e-14 122.301599656062
2.475164259403373      19.50102758122626      15.90139102835757   0.002536166122393744       0.69304976357695     -11.61533846898883  3.023674828434672e-08      0.127421969406191  0.0008517673588753486      13.30633118334075      268.3075001328861   0.006613447678397106     0.8000000102216053     0.5387829651156272     0.2736874558542028     0.3529542127437904    0.02628332195142525     0.1764544611883765     0.2176428851647439      0.283260192241262  3.060977213146122e-14 122.3016000196925
2.475164259403373      19.50102758122626      15.90139102835757   0.002536166122393744       0.69304976357695     -11.61533846898883  3.023674828434672e-08      0.127421969406191  0.0008517524577141548      13.30633138162054      268.3075001328861   0.006613447678397106     0.8000000102216053     0.5387829651156272     0.2736874558542028     0.3529542127437904    0.02628332195142525     0.1764544611883765     0.2176428851647439      0.283260192241262  3.060977213146122e-14 122.3015996100026
2.475164259403373      19.50102758122626      15.90139102835757   0.002536166122393744       0.69304976357695     -11.61533846898883  3.023674828434672e-08      0.127421969406191  0.0008517524577141548      13.30633118334075      268.3075041309794   0.006613447678397106     0.8000000102216053     0.5387829651156272     0.2736874558542028     0.3529542127437904    0.02628332195142525     0.1764544611883765     0.2176428851647439      0.283260192241262  3.060977213146122e-14 122.3015995531029
2.475164259403373      19.50102758122626      15.90139102835757   0.002536166122393744       0.69304976357695     -11.61533846898883  3.023674828434672e-08      0.127421969406191  0.0008517524577141548      13.30633118334075      268.3075001328861   0.006613462579558299     0.8000000102216053     0.5387829651156272     0.2736874558542028     0.3529542127437904    0.02628332195142525     0.1764544611883765     0.2176428851647439      0.283260192241262  3.060977213146122e-14 122.3015975108402
2.475164259403373      19.50102758122626      15.90139102835757   0.002536166122393744       0.69304976357695     -11.61533846898883  3.023674828434672e-08      0.127421969406191  0.0008517524577141548      13.30633118334075      268.3075001328861   0.006613447678397106     0.8000000251227665     0.5387829651156272     0.2736874558542028     0.3529542127437904    0.02628332195142525     0.1764544611883765     0.2176428851647439      0.283260192241262  3.060977213146122e-14 122.3016001155352
2.475164259403373      19.50102758122626      15.90139102835757   0.002536166122393744       0.69304976357695     -11.61533846898883  3.023674828434672e-08      0.127421969406191  0.0008517524577141548      13.30633118334075      268.3075001328861   0.006613447678397106     0.8000000102216053     0.5387829800167884     0.2736874558542028     0.3529542127437904    0.02628332195142525     0.1764544611883765     0.2176428851647439      0.283260192241262  3.060977213146122e-14 122.3015995836127
2.475164259403373      19.50102758122626      15.90139102835757   0.002536166122393744       0.69304976357695     -11.61533846898883  3.023674828434672e-08      0.127421969406191  0.0008517524577141548      13.30633118334075      268.3075001328861   0.006613447678397106     0.8000000102216053     0.5387829651156272      0.273687470755364     0.3529542127437904    0.02628332195142525     0.1764544611883765     0.2176428851647439      0.283260192241262  3.060977213146122e-14 122.3015996431667
2.475164259403373      19.50102758122626      15.90139102835757   0.002536166122393744       0.69304976357695     -11.61533846898883  3.023674828434672e-08      0.127421969406191  0.0008517524577141548      13.30633118334075      268.3075001328861   0.006613447678397106     0.8000000102216053     0.5387829651156272     0.2736874558542028     0.3529542276449516    0.02628332195142525     0.1764544611883765     0.2176428851647439      0.283260192241262  3.060977213146122e-14 122.3015996186419
2.475164259403373      19.50102758122626      15.90139102835757   0.002536166122393744       0.69304976357695     -11.61533846898883  3.023674828434672e-08      0.127421969406191  0.0008517524577141548      13.30633118334075      268.3075001328861   0.006613447678397106     0.8000000102216053     0.5387829651156272     0.2736874558542028     0.3529542127437904    0.02628333685258644     0.1764544611883765     0.2176428851647439      0.283260192241262  3.060977213146122e-14 122.3015996140632
2.475164259403373      19.50102758122626      15.90139102835757   0.002536166122393744       0.69304976357695     -11.61533846898883  3.023674828434672e-08      0.127421969406191  0.0008517524577141548      13.30633118334075      268.3075001328861   0.006613447678397106     0.8000000102216053     0.5387829651156272     0.2736874558542028     0.3529542127437904    0.02628332195142525     0.1764544760895377     0.2176428851647439      0.283260192241262  3.060977213146122e-14 122.3015996140693
2.475164259403373      19.50102758122626      15.90139102835757   0.002536166122393744       0.69304976357695     -11.61533846898883  3.023674828434672e-08      0.127421969406191  0.0008517524577141548      13.30633118334075      268.3075001328861   0.006613447678397106     0.8000000102216053     0.5387829651156272     0.2736874558542028     0.3529542127437904    0.02628332195142525     0.1764544611883765     0.2176429000659051      0.283260192241262  3.060977213146122e-14 122.3015996140613
2.475164259403373      19.50102758122626      15.90139102835757   0.002536166122393744       0.69304976357695     -11.61533846898883  3.023674828434672e-08      0.127421969406191  0.0008517524577141548      13.30633118334075      268.3075001328861   0.006613447678397106     0.8000000102216053     0.5387829651156272     0.2736874558542028     0.3529542127437904    0.02628332195142525     0.1764544611883765     0.2176428851647439     0.2832602071424232  3.060977213146122e-14 122.3015996140545
2.475164259403373      19.50102758122626      15.90139102835757   0.002536166122393744       0.69304976357695     -11.61533846898883  3.023674828434672e-08      0.127421969406191  0.0008517524577141548      13.30633118334075      268.3075001328861   0.006613447678397106     0.8000000102216053     0.5387829651156272     0.2736874558542028     0.3529542127437904    0.02628332195142525     0.1764544611883765     0.2176428851647439      0.283260192241262  1.490119180361979e-08 122.3016243375285
2.477571501418579      19.50044811006107      15.89898818428159   0.002535425481981941     0.6933435909345613     -11.61533589255401   3.04020760046674e-08     0.1274156667560474  0.0008519993314261183      13.33898968413708      269.6952630181003   0.006614750712990936     0.8000000099285285     0.5386503907635456     0.2736316252989532      0.353681279631148    0.02718466899830398     0.1709315432626562     0.2414455468878917      0.305836856596012  2.963510112540124e-14 122.2774556674849
2.477571538337271      19.50044811006107      15.89898818428159   0.002535425481981941     0.6933435909345613     -11.61533589255401   3.04020760046674e-08     0.1274156667560474  0.0008519993314261183      13.33898968413708      269.6952630181003   0.006614750712990936     0.8000000099285285     0.5386503907635456     0.2736316252989532      0.353681279631148    0.02718466899830398     0.1709315432626562     0.2414455468878917      0.305836856596012  2.963510112540124e-14 122.277455630148
2.477571501418579      19.50044840064039      15.89898818428159   0.002535425481981941     0.6933435909345613     -11.61533589255401   3.04020760046674e-08     0.1274156667560474  0.0008519993314261183      13.33898968413708      269.6952630181003   0.006614750712990936     0.8000000099285285     0.5386503907635456     0.2736316252989532      0.353681279631148    0.02718466899830398     0.1709315432626562     0.2414455468878917      0.305836856596012  2.963510112540124e-14 122.2774556449329
2.477571501418579      19.50044811006107      15.89898842119498   0.002535425481981941     0.6933435909345613     -11.61533589255401   3.04020760046674e-08     0.1274156667560474  0.0008519993314261183      13.33898968413708      269.6952630181003   0.006614750712990936     0.8000000099285285     0.5386503907635456     0.2736316252989532      0.353681279631148    0.02718466899830398     0.1709315432626562     0.2414455468878917      0.305836856596012  2.963510112540124e-14 122.2774556380383
2.477571501418579      19.50044811006107      15.89898818428159   0.002535440383143135     0.6933435909345613     -11.61533589255401   3.04020760046674e-08     0.1274156667560474  0.0008519993314261183      13.33898968413708      269.6952630181003   0.006614750712990936     0.8000000099285285     0.5386503907635456     0.2736316252989532      0.353681279631148    0.02718466899830398     0.1709315432626562     0.2414455468878917      0.305836856596012  2.963510112540124e-14 122.2774561087031
2.477571501418579      19.50044811006107      15.89898818428159   0.002535425481981941     0.6933436058357225     -11.61533589255401   3.04020760046674e-08     0.1274156667560474  0.0008519993314261183      13.33898968413708      269.6952630181003   0.006614750712990936     0.8000000099285285     0.5386503907635456     0.2736316252989532      0.353681279631148    0.02718466899830398     0.1709315432626562     0.2414455468878917      0.305836856596012  2.963510112540124e-14 122.2774556499914
2.477571501418579      19.50044811006107      15.89898818428159   0.002535425481981941     0.6933435909345613       -11.615336065636   3.04020760046674e-08     0.1274156667560474  0.0008519993314261183      13.33898968413708      269.6952630181003   0.006614750712990936     0.8000000099285285     0.5386503907635456     0.2736316252989532      0.353681279631148    0.02718466899830398     0.1709315432626562     0.2414455468878917      0.305836856596012  2.963510112540124e-14 122.2774556744276
2.477571501418579      19.50044811006107      15.89898818428159   0.002535425481981941     0.6933435909345613     -11.61533589255401  4.530323719851506e-08     0.1274156667560474  0.0008519993314261183      13.33898968413708      269.6952630181003   0.006614750712990936     0.8000000099285285     0.5386503907635456     0.2736316252989532      0.353681279631148    0.02718466899830398     0.1709315432626562     0.2414455468878917      0.305836856596012  2.963510112540124e-14 122.2774595644055
2.477571501418579      19.50044811006107      15.89898818428159   0.002535425481981941     0.6933435909345613     -11.61533589255401   3.04020760046674e-08     0.1274156816572086  0.0008519993314261183      13.33898968413708      269.6952630181003   0.006614750712990936     0.8000000099285285     0.5386503907635456     0.2736316252989532      0.353681279631148    0.02718466899830398     0.1709315432626562     0.2414455468878917      0.305836856596012  2.963510112540124e-14 122.2774557067159
2.477571501418579      19.50044811006107      15.89898818428159   0.002535425481981941     0.6933435909345613     -11.61533589255401   3.04020760046674e-08     0.1274156667560474  0.0008520142325873122      13.33898968413708      269.6952630181003   0.006614750712990936     0.8000000099285285     0.5386503907635456     0.2736316252989532      0.353681279631148    0.02718466899830398     0.1709315432626562     0.2414455468878917      0.305836856596012  2.963510112540124e-14 122.2774557399638
2.477571501418579      19.50044811006107      15.89898818428159   0.002535425481981941     0.6933435909345613     -11.61533589255401   3.04020760046674e-08     0.1274156667560474  0.0008519993314261183      13.33898988290352      269.6952630181003   0.006614750712990936     0.8000000099285285     0.5386503907635456     0.2736316252989532      0.353681279631148    0.02718466899830398     0.1709315432626562     0.2414455468878917      0.305836856596012  2.963510112540124e-14 122.2774555759589
2.477571501418579      19.50044811006107      15.89898818428159   0.002535425481981941     0.6933435909345613     -11.61533589255401   3.04020760046674e-08     0.1274156667560474  0.0008519993314261183      13.33898968413708      269.6952670368729   0.006614750712990936     0.8000000099285285     0.5386503907635456     0.2736316252989532      0.353681279631148    0.02718466899830398     0.1709315432626562     0.2414455468878917      0.305836856596012  2.963510112540124e-14 122.2774555760467
2.477571501418579      19.50044811006107      15.89898818428159   0.002535425481981941     0.6933435909345613     -11.61533589255401   3.04020760046674e-08     0.1274156667560474  0.0008519993314261183      13.33898968413708      269.6952630181003    0.00661476561415213     0.8000000099285285     0.5386503907635456     0.2736316252989532      0.353681279631148    0.02718466899830398     0.1709315432626562     0.2414455468878917      0.305836856596012  2.963510112540124e-14 122.2774540190808
2.477571501418579      19.50044811006107      15.89898818428159   0.002535425481981941     0.6933435909345613     -11.61533589255401   3.04020760046674e-08     0.1274156667560474  0.0008519993314261183      13.33898968413708      269.6952630181003   0.006614750712990936     0.8000000248296897     0.5386503907635456     0.2736316252989532      0.353681279631148    0.02718466899830398     0.1709315432626562     0.2414455468878917      0.305836856596012  2.963510112540124e-14 122.277456140023
2.477571501418579      19.50044811006107      15.89898818428159   0.002535425481981941     0.6933435909345613     -11.61533589255401   3.04020760046674e-08     0.1274156667560474  0.0008519993314261183      13.33898968413708      269.6952630181003   0.006614750712990936     0.8000000099285285     0.5386504056647068     0.2736316252989532      0.353681279631148    0.02718466899830398     0.1709315432626562     0.2414455468878917      0.305836856596012  2.963510112540124e-14 122.2774556396178
2.477571501418579      19.50044811006107      15.89898818428159   0.002535425481981941     0.6933435909345613     -11.61533589255401   3.04020760046674e-08     0.1274156667560474  0.0008519993314261183      13.33898968413708      269.6952630181003   0.006614750712990936     0.8000000099285285     0.5386503907635456     0.2736316402001144      0.353681279631148    0.02718466899830398     0.1709315432626562     0.2414455468878917      0.305836856596012  2.963510112540124e-14 122.2774557035051
2.477571501418579      19.50044811006107      15.89898818428159   0.002535425481981941     0.6933435909345613     -11.61533589255401   3.04020760046674e-08     0.1274156667560474  0.0008519993314261183      13.33898968413708      269.6952630181003   0.006614750712990936     0.8000000099285285     0.5386503907635456     0.2736316252989532     0.3536812945323092    0.02718466899830398     0.1709315432626562     0.2414455468878917      0.305836856596012  2.963510112540124e-14 122.2774556468628
2.477571501418579      19.50044811006107      15.89898818428159   0.002535425481981941     0.6933435909345613     -11.61533589255401   3.04020760046674e-08     0.1274156667560474  0.0008519993314261183      13.33898968413708      269.6952630181003   0.006614750712990936     0.8000000099285285     0.5386503907635456     0.2736316252989532      0.353681279631148    0.02718468389946517     0.1709315432626562     0.2414455468878917      0.305836856596012  2.963510112540124e-14 122.2774556677449
2.477571501418579      19.50044811006107      15.89898818428159   0.002535425481981941     0.6933435909345613     -11.61533589255401   3.04020760046674e-08     0.1274156667560474  0.0008519993314261183      13.33898968413708      269.6952630181003   0.006614750712990936     0.8000000099285285     0.5386503907635456     0.2736316252989532      0.353681279631148    0.02718466899830398     0.1709315581638174     0.2414455468878917      0.305836856596012  2.963510112540124e-14 122.2774556674849
2.477571501418579      19.50044811006107      15.89898818428159   0.002535425481981941     0.6933435909345613     -11.61533589255401   3.04020760046674e-08     0.1274156667560474  0.0008519993314261183      13.33898968413708      269.6952630181003   0.006614750712990936     0.8000000099285285     0.5386503907635456     0.2736316252989532      0.353681279631148    0.02718466899830398     0.1709315432626562     0.2414455617890529      0.305836856596012  2.963510112540124e-14 122.2774556677541
2.477571501418579      19.50044811006107      15.89898818428159   0.002535425481981941     0.6933435909345613     -11.61533589255401   3.04020760046674e-08     0.1274156667560474  0.0008519993314261183      13.33898968413708      269.6952630181003   0.006614750712990936     0.8000000099285285     0.5386503907635456     0.2736316252989532      0.353681279631148    0.02718466899830398     0.1709315432626562     0.2414455468878917     0.3058368714971732  2.963510112540124e-14 122.277455667472
2.477571501418579      19.50044811006107      15.89898818428159   0.002535425481981941     0.6933435909345613     -11.61533589255401   3.04020760046674e-08     0.1274156667560474  0.0008519993314261183      13.33898968413708      269.6952630181003   0.006614750712990936     0.8000000099285285     0.5386503907635456     0.2736316252989532      0.353681279631148    0.02718466899830398     0.1709315432626562     0.2414455468878917      0.305836856596012  1.490119082894878e-08 122.2774795820409
2.479974655301613      19.50429030542925      15.89754019401055   0.002533800112502318     0.6939853403499418      -11.6169585023251  2.732196462948029e-08     0.1274181953767692  0.0008518181844252477      13.40591291660209      271.8403267330223   0.006620626449045309     0.8000001443695107     0.5385700141136547     0.2736008862896865     0.3544142504602881    0.02509230007593357     0.1709315432626562     0.2277790931992967     0.3390278299945174  2.359534481849866e-14 122.2426322840815
2.479974692256115      19.50429030542925      15.89754019401055   0.002533800112502318     0.6939853403499418      -11.6169585023251  2.732196462948029e-08     0.1274181953767692  0.0008518181844252477      13.40591291660209      271.8403267330223   0.006620626449045309     0.8000001443695107     0.5385700141136547     0.2736008862896865     0.3544142504602881    0.02509230007593357     0.1709315432626562     0.2277790931992967     0.3390278299945174  2.359534481849866e-14 122.242632314302
2.479974655301613      19.50429059606583      15.89754019401055   0.002533800112502318     0.6939853403499418      -11.6169585023251  2.732196462948029e-08     0.1274181953767692  0.0008518181844252477      13.40591291660209      271.8403267330223   0.006620626449045309     0.8000001443695107     0.5385700141136547     0.2736008862896865     0.3544142504602881    0.02509230007593357     0.1709315432626562     0.2277790931992967     0.3390278299945174  2.359534481849866e-14 122.2426322504287
2.479974655301613      19.50429030542925      15.89754043090236   0.002533800112502318     0.6939853403499418      -11.6169585023251  2.732196462948029e-08     0.1274181953767692  0.0008518181844252477      13.40591291660209      271.8403267330223   0.006620626449045309     0.8000001443695107     0.5385700141136547     0.2736008862896865     0.3544142504602881    0.02509230007593357     0.1709315432626562     0.2277790931992967     0.3390278299945174  2.359534481849866e-14 122.2426322460265
2.479974655301613      19.50429030542925      15.89754019401055   0.002533815013663512     0.6939853403499418      -11.6169585023251  2.732196462948029e-08     0.1274181953767692  0.0008518181844252477      13.40591291660209      271.8403267330223   0.006620626449045309     0.8000001443695107     0.5385700141136547     0.2736008862896865     0.3544142504602881    0.02509230007593357     0.1709315432626562     0.2277790931992967     0.3390278299945174  2.359534481849866e-14 122.2426327934256
2.479974655301613      19.50429030542925      15.89754019401055   0.002533800112502318     0.6939853552511029      -11.6169585023251  2.732196462948029e-08     0.1274181953767692  0.0008518181844252477      13.40591291660209      271.8403267330223   0.006620626449045309     0.8000001443695107     0.5385700141136547     0.2736008862896865     0.3544142504602881    0.02509230007593357     0.1709315432626562     0.2277790931992967     0.3390278299945174  2.359534481849866e-14 122.2426322517801
2.479974655301613      19.50429030542925      15.89754019401055   0.002533800112502318     0.6939853403499418     -11.61695867543127  2.732196462948029e-08     0.1274181953767692  0.0008518181844252477      13.40591291660209      271.8403267330223   0.006620626449045309     0.8000001443695107     0.5385700141136547     0.2736008862896865     0.3544142504602881    0.02509230007593357     0.1709315432626562     0.2277790931992967     0.3390278299945174  2.359534481849866e-14 122.2426322862394
2.479974655301613      19.50429030542925      15.89754019401055   0.002533800112502318     0.6939853403499418      -11.6169585023251  4.222312582332795e-08     0.1274181953767692  0.0008518181844252477      13.40591291660209      271.8403267330223   0.006620626449045309     0.8000001443695107     0.5385700141136547     0.2736008862896865     0.3544142504602881    0.02509230007593357     0.1709315432626562     0.2277790931992967     0.3390278299945174  2.359534481849866e-14 122.2426365631976
2.479974655301613      19.50429030542925      15.89754019401055   0.002533800112502318     0.6939853403499418      -11.6169585023251  2.732196462948029e-08     0.1274182102779304  0.0008518181844252477      13.40591291660209      271.8403267330223   0.006620626449045309     0.8000001443695107     0.5385700141136547     0.2736008862896865     0.3544142504602881    0.02509230007593357     0.1709315432626562     0.2277790931992967     0.3390278299945174  2.359534481849866e-14 122.2426322912603
2.479974655301613      19.50429030542925      15.89754019401055   0.002533800112502318     0.6939853403499418      -11.6169585023251  2.732196462948029e-08     0.1274181953767692  0.0008518330855864416      13.40591291660209      271.8403267330223   0.006620626449045309     0.8000001443695107     0.5385700141136547     0.2736008862896865     0.3544142504602881    0.02509230007593357     0.1709315432626562     0.2277790931992967     0.3390278299945174  2.359534481849866e-14 122.2426323346976
2.479974655301613      19.50429030542925      15.89754019401055   0.002533800112502318     0.6939853403499418      -11.6169585023251  2.732196462948029e-08     0.1274181953767692  0.0008518181844252477      13.40591311636576      271.8403267330223   0.006620626449045309     0.8000001443695107     0.5385700141136547     0.2736008862896865     0.3544142504602881    0.02509230007593357     0.1709315432626562     0.2277790931992967     0.3390278299945174  2.359534481849866e-14 122.2426322467058
2.479974655301613      19.50429030542925      15.89754019401055   0.002533800112502318     0.6939853403499418      -11.6169585023251  2.732196462948029e-08     0.1274181953767692  0.0008518181844252477      13.40591291660209      271.8403307837588   0.006620626449045309     0.8000001443695107     0.5385700141136547     0.2736008862896865     0.3544142504602881    0.02509230007593357     0.1709315432626562     0.2277790931992967     0.3390278299945174  2.359534481849866e-14 122.2426322505747
2.479974655301613      19.50429030542925      15.89754019401055   0.002533800112502318     0.6939853403499418      -11.6169585023251  2.732196462948029e-08     0.1274181953767692  0.0008518181844252477      13.40591291660209      271.8403267330223   0.006620641350206503     0.8000001443695107     0.5385700141136547     0.2736008862896865     0.3544142504602881    0.02509230007593357     0.1709315432626562     0.2277790931992967     0.3390278299945174  2.359534481849866e-14 122.242635925905
2.479974655301613      19.50429030542925      15.89754019401055   0.002533800112502318     0.6939853403499418      -11.6169585023251  2.732196462948029e-08     0.1274181953767692  0.0008518181844252477      13.40591291660209      271.8403267330223   0.006620626449045309     0.8000001592706719     0.5385700141136547     0.2736008862896865     0.3544142504602881    0.02509230007593357     0.1709315432626562     0.2277790931992967     0.3390278299945174  2.359534481849866e-14 122.2426327466869
2.479974655301613      19.50429030542925      15.89754019401055   0.002533800112502318     0.6939853403499418      -11.6169585023251  2.732196462948029e-08     0.1274181953767692  0.0008518181844252477      13.40591291660209      271.8403267330223   0.006620626449045309     0.8000001443695107     0.5385700290148159     0.2736008862896865     0.3544142504602881    0.02509230007593357     0.1709315432626562     0.2277790931992967     0.3390278299945174  2.359534481849866e-14 122.242632189572
2.479974655301613      19.50429030542925      15.89754019401055   0.002533800112502318     0.6939853403499418      -11.6169585023251  2.732196462948029e-08     0.1274181953767692  0.0008518181844252477      13.40591291660209      271.8403267330223   0.006620626449045309     0.8000001443695107     0.5385700141136547     0.2736009011908477     0.3544142504602881    0.02509230007593357     0.1709315432626562     0.2277790931992967     0.3390278299945174  2.359534481849866e-14 122.2426325163448
2.479974655301613      19.50429030542925      15.89754019401055   0.002533800112502318     0.6939853403499418      -11.6169585023251  2.732196462948029e-08     0.1274181953767692  0.0008518181844252477      13.40591291660209      271.8403267330223   0.006620626449045309     0.8000001443695107     0.5385700141136547     0.2736008862896865     0.3544142653614493    0.02509230007593357     0.1709315432626562     0.2277790931992967     0.3390278299945174  2.359534481849866e-14 122.2426322559571
2.479974655301613      19.50429030542925      15.89754019401055   0.002533800112502318     0.6939853403499418      -11.6169585023251  2.732196462948029e-08     0.1274181953767692  0.0008518181844252477      13.40591291660209      271.8403267330223   0.006620626449045309     0.8000001443695107     0.5385700141136547     0.2736008862896865     0.3544142504602881    0.02509231497709477     0.1709315432626562     0.2277790931992967     0.3390278299945174  2.359534481849866e-14 122.2426322827187
2.479974655301613      19.50429030542925      15.89754019401055   0.002533800112502318     0.6939853403499418      -11.6169585023251  2.732196462948029e-08     0.1274181953767692  0.0008518181844252477      13.40591291660209      271.8403267330223   0.006620626449045309     0.8000001443695107     0.5385700141136547     0.2736008862896865     0.3544142504602881    0.02509230007593357     0.1709315581638174     0.2277790931992967     0.3390278299945174  2.359534481849866e-14 122.2426322840815
2.479974655301613      19.50429030542925      15.89754019401055   0.002533800112502318     0.6939853403499418      -11.6169585023251  2.732196462948029e-08     0.1274181953767692  0.0008518181844252477      13.40591291660209      271.8403267330223   0.006620626449045309     0.8000001443695107     0.5385700141136547     0.2736008862896865     0.3544142504602881    0.02509230007593357     0.1709315432626562     0.2277791081004579     0.3390278299945174  2.359534481849866e-14 122.2426322836515
2.479974655301613      19.50429030542925      15.89754019401055   0.002533800112502318     0.6939853403499418      -11.6169585023251  2.732196462948029e-08     0.1274181953767692  0.0008518181844252477      13.40591291660209      271.8403267330223   0.006620626449045309     0.8000001443695107     0.5385700141136547     0.2736008862896865     0.3544142504602881    0.02509230007593357     0.1709315432626562     0.2277790931992967     0.3390278448956786  2.359534481849866e-14 122.2426322841327
2.479974655301613      19.50429030542925      15.89754019401055   0.002533800112502318     0.6939853403499418      -11.6169585023251  2.732196462948029e-08     0.1274181953767692  0.0008518181844252477      13.40591291660209      271.8403267330223   0.006620626449045309     0.8000001443695107     0.5385700141136547     0.2736008862896865     0.3544142504602881    0.02509230007593357     0.1709315432626562     0.2277790931992967     0.3390278299945174  1.490118478919247e-08 122.2426561764146
2.450949559567768      19.91514931833419      16.52601014615255   0.002745796670032932     0.7055142987450972     -11.90227257625291  6.364456827937019e-09     0.1275912869474996  0.0008394179206635695      13.65569127132538      271.9160103329925   0.006808291047088972     0.8000000882211081     0.5457992828923801     0.2712361048719307     0.3526807851106015    0.03728279470664959     0.1709315432626562     0.3523733303609087     0.3313723502965464  2.220446049250313e-14 122.2643329467888
2.450949596089762      19.91514931833419      16.52601014615255   0.002745796670032932     0.7055142987450972     -11.90227257625291  6.364456827937019e-09     0.1275912869474996  0.0008394179206635695      13.65569127132538      271.9160103329925   0.006808291047088972     0.8000000882211081     0.5457992828923801     0.2712361048719307     0.3526807851106015    0.03728279470664959     0.1709315432626562     0.3523733303609087     0.3313723502965464  2.220446049250313e-14 122.2643329528343
2.450949559567768      19.91514961509304      16.52601014615255   0.002745796670032932     0.7055142987450972     -11.90227257625291  6.364456827937019e-09     0.1275912869474996  0.0008394179206635695      13.65569127132538      271.9160103329925   0.006808291047088972     0.8000000882211081     0.5457992828923801     0.2712361048719307     0.3526807851106015    0.03728279470664959     0.1709315432626562     0.3523733303609087     0.3313723502965464  2.220446049250313e-14 122.2643329150265
2.450949559567768      19.91514931833419      16.52601039240929   0.002745796670032932     0.7055142987450972     -11.90227257625291  6.364456827937019e-09     0.1275912869474996  0.0008394179206635695      13.65569127132538      271.9160103329925   0.006808291047088972     0.8000000882211081     0.5457992828923801     0.2712361048719307     0.3526807851106015    0.03728279470664959     0.1709315432626562     0.3523733303609087     0.3313723502965464  2.220446049250313e-14 122.2643329485363
2.450949559567768      19.91514931833419      16.52601014615255   0.002745811571194125     0.7055142987450972     -11.90227257625291  6.364456827937019e-09     0.1275912869474996  0.0008394179206635695      13.65569127132538      271.9160103329925   0.006808291047088972     0.8000000882211081     0.5457992828923801     0.2712361048719307     0.3526807851106015    0.03728279470664959     0.1709315432626562     0.3523733303609087     0.3313723502965464  2.220446049250313e-14 122.2643329300022
2.450949559567768      19.91514931833419      16.52601014615255   0.002745796670032932     0.7055143136462584     -11.90227257625291  6.364456827937019e-09     0.1275912869474996  0.0008394179206635695      13.65569127132538      271.9160103329925   0.006808291047088972     0.8000000882211081     0.5457992828923801     0.2712361048719307     0.3526807851106015    0.03728279470664959     0.1709315432626562     0.3523733303609087     0.3313723502965464  2.220446049250313e-14 122.264332972764
2.450949559567768      19.91514931833419      16.52601014615255   0.002745796670032932     0.7055142987450972     -11.90227275361059  6.364456827937019e-09     0.1275912869474996  0.0008394179206635695      13.65569127132538      271.9160103329925   0.006808291047088972     0.8000000882211081     0.5457992828923801     0.2712361048719307     0.3526807851106015    0.03728279470664959     0.1709315432626562     0.3523733303609087     0.3313723502965464  2.220446049250313e-14 122.2643330128536
2.450949559567768      19.91514931833419      16.52601014615255   0.002745796670032932     0.7055142987450972     -11.90227257625291  2.126561802178468e-08     0.1275912869474996  0.0008394179206635695      13.65569127132538      271.9160103329925   0.006808291047088972     0.8000000882211081     0.5457992828923801     0.2712361048719307     0.3526807851106015    0.03728279470664959     0.1709315432626562     0.3523733303609087     0.3313723502965464  2.220446049250313e-14 122.2643376105549
2.450949559567768      19.91514931833419      16.52601014615255   0.002745796670032932     0.7055142987450972     -11.90227257625291  6.364456827937019e-09     0.1275913018486608  0.0008394179206635695      13.65569127132538      271.9160103329925   0.006808291047088972     0.8000000882211081     0.5457992828923801     0.2712361048719307     0.3526807851106015    0.03728279470664959     0.1709315432626562     0.3523733303609087     0.3313723502965464  2.220446049250313e-14 122.2643329761739
2.450949559567768      19.91514931833419      16.52601014615255   0.002745796670032932     0.7055142987450972     -11.90227257625291  6.364456827937019e-09     0.1275912869474996  0.0008394328218247634      13.65569127132538      271.9160103329925   0.006808291047088972     0.8000000882211081     0.5457992828923801     0.2712361048719307     0.3526807851106015    0.03728279470664959     0.1709315432626562     0.3523733303609087     0.3313723502965464  2.220446049250313e-14 122.2643387823117
2.450949559567768      19.91514931833419      16.52601014615255   0.002745796670032932     0.7055142987450972     -11.90227257625291  6.364456827937019e-09     0.1275912869474996  0.0008394179206635695      13.65569147481104      271.9160103329925   0.006808291047088972     0.8000000882211081     0.5457992828923801     0.2712361048719307     0.3526807851106015    0.03728279470664959     0.1709315432626562     0.3523733303609087     0.3313723502965464  2.220446049250313e-14 122.2643329064262
2.450949559567768      19.91514931833419      16.52601014615255   0.002745796670032932     0.7055142987450972     -11.90227257625291  6.364456827937019e-09     0.1275912869474996  0.0008394179206635695      13.65569127132538      271.9160143848568   0.006808291047088972     0.8000000882211081     0.5457992828923801     0.2712361048719307     0.3526807851106015    0.03728279470664959     0.1709315432626562     0.3523733303609087     0.3313723502965464  2.220446049250313e-14 122.2643328882187
2.450949559567768      19.91514931833419      16.52601014615255   0.002745796670032932     0.7055142987450972     -11.90227257625291  6.364456827937019e-09     0.1275912869474996  0.0008394179206635695      13.65569127132538      271.9160103329925   0.006808305948250166     0.8000000882211081     0.5457992828923801     0.2712361048719307     0.3526807851106015    0.03728279470664959     0.1709315432626562     0.3523733303609087     0.3313723502965464  2.220446049250313e-14 122.2643504774807
2.450949559567768      19.91514931833419      16.52601014615255   0.002745796670032932     0.7055142987450972     -11.90227257625291  6.364456827937019e-09     0.1275912869474996  0.0008394179206635695      13.65569127132538      271.9160103329925   0.006808291047088972     0.8000001031222693     0.5457992828923801     0.2712361048719307     0.3526807851106015    0.03728279470664959     0.1709315432626562     0.3523733303609087     0.3313723502965464  2.220446049250313e-14 122.2643334172295
2.450949559567768      19.91514931833419      16.52601014615255   0.002745796670032932     0.7055142987450972     -11.90227257625291  6.364456827937019e-09     0.1275912869474996  0.0008394179206635695      13.65569127132538      271.9160103329925   0.006808291047088972     0.8000000882211081     0.5457992977935413     0.2712361048719307     0.3526807851106015    0.03728279470664959     0.1709315432626562     0.3523733303609087     0.3313723502965464  2.220446049250313e-14 122.2643327305416
2.450949559567768      19.91514931833419      16.52601014615255   0.002745796670032932     0.7055142987450972     -11.90227257625291  6.364456827937019e-09     0.1275912869474996  0.0008394179206635695      13.65569127132538      271.9160103329925   0.006808291047088972     0.8000000882211081     0.5457992828923801     0.2712361197730919     0.3526807851106015    0.03728279470664959     0.1709315432626562     0.3523733303609087     0.3313723502965464  2.220446049250313e-14 122.2643336931125
2.450949559567768      19.91514931833419      16.52601014615255   0.002745796670032932     0.7055142987450972     -11.90227257625291  6.364456827937019e-09     0.1275912869474996  0.0008394179206635695      13.65569127132538      271.9160103329925   0.006808291047088972     0.8000000882211081     0.5457992828923801     0.2712361048719307     0.3526808000117627    0.03728279470664959     0.1709315432626562     0.3523733303609087     0.3313723502965464  2.220446049250313e-14 122.2643329634081
2.450949559567768      19.91514931833419      16.52601014615255   0.002745796670032932     0.7055142987450972     -11.90227257625291  6.364456827937019e-09     0.1275912869474996  0.0008394179206635695      13.65569127132538      271.9160103329925   0.006808291047088972     0.8000000882211081     0.5457992828923801     0.2712361048719307     0.3526807851106015    0.03728280960781079     0.1709315432626562     0.3523733303609087     0.3313723502965464  2.220446049250313e-14 122.2643329465331
2.450949559567768      19.91514931833419      16.52601014615255   0.002745796670032932     0.7055142987450972     -11.90227257625291  6.364456827937019e-09     0.1275912869474996  0.0008394179206635695      13.65569127132538      271.9160103329925   0.006808291047088972     0.8000000882211081     0.5457992828923801     0.2712361048719307     0.3526807851106015    0.03728279470664959     0.1709315581638174     0.3523733303609087     0.3313723502965464  2.220446049250313e-14 122.2643329467888
2.450949559567768      19.91514931833419      16.52601014615255   0.002745796670032932     0.7055142987450972     -11.90227257625291  6.364456827937019e-09     0.1275912869474996  0.0008394179206635695      13.65569127132538      271.9160103329925   0.006808291047088972     0.8000000882211081     0.5457992828923801     0.2712361048719307     0.3526807851106015    0.03728279470664959     0.1709315432626562     0.3523733452620699     0.3313723502965464  2.220446049250313e-14 122.2643329457836
2.450949559567768      19.91514931833419      16.52601014615255   0.002745796670032932     0.7055142987450972     -11.90227257625291  6.364456827937019e-09     0.1275912869474996  0.0008394179206635695      13.65569127132538      271.9160103329925   0.006808291047088972     0.8000000882211081     0.5457992828923801     0.2712361048719307     0.3526807851106015    0.03728279470664959     0.1709315432626562     0.3523733303609087     0.3313723651977076  2.220446049250313e-14 122.2643329456112
2.450949559567768      19.91514931833419      16.52601014615255   0.002745796670032932     0.7055142987450972     -11.90227257625291  6.364456827937019e-09     0.1275912869474996  0.0008394179206635695      13.65569127132538      271.9160103329925   0.006808291047088972     0.8000000882211081     0.5457992828923801     0.2712361048719307     0.3526807851106015    0.03728279470664959     0.1709315432626562     0.3523733303609087     0.3313723502965464  1.490118339830815e-08 122.2643568621653
2.472717028209306      19.60700499702923      16.05465755986318   0.002586653535784841     0.6968712446917278     -11.68828682070493  2.206931827832934e-08     0.1274613642694382  0.0008487136117680109      13.46835766550748      271.8592475995423   0.006664807899645828     0.8000001303248532     0.5403822843821826      0.273002468858555     0.3539840823635597     0.0281399208424249     0.1709315432626562     0.2589276120665653     0.3371139629019304  3.983689784693399e-14 122.2336986830439
2.472717065055661      19.60700499702923      16.05465755986318   0.002586653535784841     0.6968712446917278     -11.68828682070493  2.206931827832934e-08     0.1274613642694382  0.0008487136117680109      13.46835766550748      271.8592475995423   0.006664807899645828     0.8000001303248532     0.5403822843821826      0.273002468858555     0.3539840823635597     0.0281399208424249     0.1709315432626562     0.2589276120665653     0.3371139629019304  3.983689784693399e-14 122.2336986592925
2.472717028209306      19.60700528919637      16.05465755986318   0.002586653535784841     0.6968712446917278     -11.68828682070493  2.206931827832934e-08     0.1274613642694382  0.0008487136117680109      13.46835766550748      271.8592475995423   0.006664807899645828     0.8000001303248532     0.5403822843821826      0.273002468858555     0.3539840823635597     0.0281399208424249     0.1709315432626562     0.2589276120665653     0.3371139629019304  3.983689784693399e-14 122.2336986602596
2.472717028209306      19.60700499702923      16.05465779909622   0.002586653535784841     0.6968712446917278     -11.68828682070493  2.206931827832934e-08     0.1274613642694382  0.0008487136117680109      13.46835766550748      271.8592475995423   0.006664807899645828     0.8000001303248532     0.5403822843821826      0.273002468858555     0.3539840823635597     0.0281399208424249     0.1709315432626562     0.2589276120665653     0.3371139629019304  3.983689784693399e-14 122.2336986706588
2.472717028209306      19.60700499702923      16.05465755986318   0.002586668436946035     0.6968712446917278     -11.68828682070493  2.206931827832934e-08     0.1274613642694382  0.0008487136117680109      13.46835766550748      271.8592475995423   0.006664807899645828     0.8000001303248532     0.5403822843821826      0.273002468858555     0.3539840823635597     0.0281399208424249     0.1709315432626562     0.2589276120665653     0.3371139629019304  3.983689784693399e-14 122.2336991468867
2.472717028209306      19.60700499702923      16.05465755986318   0.002586653535784841      0.696871259592889     -11.68828682070493  2.206931827832934e-08     0.1274613642694382  0.0008487136117680109      13.46835766550748      271.8592475995423   0.006664807899645828     0.8000001303248532     0.5403822843821826      0.273002468858555     0.3539840823635597     0.0281399208424249     0.1709315432626562     0.2589276120665653     0.3371139629019304  3.983689784693399e-14 122.2336986815407
2.472717028209306      19.60700499702923      16.05465755986318   0.002586653535784841     0.6968712446917278     -11.68828699487398  2.206931827832934e-08     0.1274613642694382  0.0008487136117680109      13.46835766550748      271.8592475995423   0.006664807899645828     0.8000001303248532     0.5403822843821826      0.273002468858555     0.3539840823635597     0.0281399208424249     0.1709315432626562     0.2589276120665653     0.3371139629019304  3.983689784693399e-14 122.2336987059963
2.472717028209306      19.60700499702923      16.05465755986318   0.002586653535784841     0.6968712446917278     -11.68828682070493  3.697047947217699e-08     0.1274613642694382  0.0008487136117680109      13.46835766550748      271.8592475995423   0.006664807899645828     0.8000001303248532     0.5403822843821826      0.273002468858555     0.3539840823635597     0.0281399208424249     0.1709315432626562     0.2589276120665653     0.3371139629019304  3.983689784693399e-14 122.2337028010272
2.472717028209306      19.60700499702923      16.05465755986318   0.002586653535784841     0.6968712446917278     -11.68828682070493  2.206931827832934e-08     0.1274613791705994  0.0008487136117680109      13.46835766550748      271.8592475995423   0.006664807899645828     0.8000001303248532     0.5403822843821826      0.273002468858555     0.3539840823635597     0.0281399208424249     0.1709315432626562     0.2589276120665653     0.3371139629019304  3.983689784693399e-14 122.233698730122
2.472717028209306      19.60700499702923      16.05465755986318   0.002586653535784841     0.6968712446917278     -11.68828682070493  2.206931827832934e-08     0.1274613642694382  0.0008487285129292047      13.46835766550748      271.8592475995423   0.006664807899645828     0.8000001303248532     0.5403822843821826      0.273002468858555     0.3539840823635597     0.0281399208424249     0.1709315432626562     0.2589276120665653     0.3371139629019304  3.983689784693399e-14 122.2337001217309
2.472717028209306      19.60700499702923      16.05465755986318   0.002586653535784841     0.6968712446917278     -11.68828682070493  2.206931827832934e-08     0.1274613642694382  0.0008487136117680109      13.46835786620165      271.8592475995423   0.006664807899645828     0.8000001303248532     0.5403822843821826      0.273002468858555     0.3539840823635597     0.0281399208424249     0.1709315432626562     0.2589276120665653     0.3371139629019304  3.983689784693399e-14 122.2336987351546
2.472717028209306      19.60700499702923      16.05465755986318   0.002586653535784841     0.6968712446917278     -11.68828682070493  2.206931827832934e-08     0.1274613642694382  0.0008487136117680109      13.46835766550748      271.8592516505608   0.006664807899645828     0.8000001303248532     0.5403822843821826      0.273002468858555     0.3539840823635597     0.0281399208424249     0.1709315432626562     0.2589276120665653     0.3371139629019304  3.983689784693399e-14 122.2336986803793
2.472717028209306      19.60700499702923      16.05465755986318   0.002586653535784841     0.6968712446917278     -11.68828682070493  2.206931827832934e-08     0.1274613642694382  0.0008487136117680109      13.46835766550748      271.8592475995423   0.006664822800807021     0.8000001303248532     0.5403822843821826      0.273002468858555     0.3539840823635597     0.0281399208424249     0.1709315432626562     0.2589276120665653     0.3371139629019304  3.983689784693399e-14 122.2337019897167
2.472717028209306      19.60700499702923      16.05465755986318   0.002586653535784841     0.6968712446917278     -11.68828682070493  2.206931827832934e-08     0.1274613642694382  0.0008487136117680109      13.46835766550748      271.8592475995423   0.006664807899645828     0.8000001452260144     0.5403822843821826      0.273002468858555     0.3539840823635597     0.0281399208424249     0.1709315432626562     0.2589276120665653     0.3371139629019304  3.983689784693399e-14 122.2336991660263
2.472717028209306      19.60700499702923      16.05465755986318   0.002586653535784841     0.6968712446917278     -11.68828682070493  2.206931827832934e-08     0.1274613642694382  0.0008487136117680109      13.46835766550748      271.8592475995423   0.006664807899645828     0.8000001303248532     0.5403822992833438      0.273002468858555     0.3539840823635597     0.0281399208424249     0.1709315432626562     0.2589276120665653     0.3371139629019304  3.983689784693399e-14 122.2336986147793
2.472717028209306      19.60700499702923      16.05465755986318   0.002586653535784841     0.6968712446917278     -11.68828682070493  2.206931827832934e-08     0.1274613642694382  0.0008487136117680109      13.46835766550748      271.8592475995423   0.006664807899645828     0.8000001303248532     0.5403822843821826     0.2730024837597162     0.3539840823635597     0.0281399208424249     0.1709315432626562     0.2589276120665653     0.3371139629019304  3.983689784693399e-14 122.2336989202894
2.472717028209306      19.60700499702923      16.05465755986318   0.002586653535784841     0.6968712446917278     -11.68828682070493  2.206931827832934e-08     0.1274613642694382  0.0008487136117680109      13.46835766550748      271.8592475995423   0.006664807899645828     0.8000001303248532     0.5403822843821826      0.273002468858555     0.3539840972647209     0.0281399208424249     0.1709315432626562     0.2589276120665653     0.3371139629019304  3.983689784693399e-14 122.2336986858363
2.472717028209306      19.60700499702923      16.05465755986318   0.002586653535784841     0.6968712446917278     -11.68828682070493  2.206931827832934e-08     0.1274613642694382  0.0008487136117680109      13.46835766550748      271.8592475995423   0.006664807899645828     0.8000001303248532     0.5403822843821826      0.273002468858555     0.3539840823635597    0.02813993574358609     0.1709315432626562     0.2589276120665653     0.3371139629019304  3.983689784693399e-14 122.2336986828087
2.472717028209306      19.60700499702923      16.05465755986318   0.002586653535784841     0.6968712446917278     -11.68828682070493  2.206931827832934e-08     0.1274613642694382  0.0008487136117680109      13.46835766550748      271.8592475995423   0.006664807899645828     0.8000001303248532     0.5403822843821826      0.273002468858555     0.3539840823635597     0.0281399208424249     0.1709315581638174     0.2589276120665653     0.3371139629019304  3.983689784693399e-14 122.2336986830439
2.472717028209306      19.60700499702923      16.05465755986318   0.002586653535784841     0.6968712446917278     -11.68828682070493  2.206931827832934e-08     0.1274613642694382  0.0008487136117680109      13.46835766550748      271.8592475995423   0.006664807899645828     0.8000001303248532     0.5403822843821826      0.273002468858555     0.3539840823635597     0.0281399208424249     0.1709315432626562     0.2589276269677265     0.3371139629019304  3.983689784693399e-14 122.2336986831127
2.472717028209306      19.60700499702923      16.05465755986318   0.002586653535784841     0.6968712446917278     -11.68828682070493  2.206931827832934e-08     0.1274613642694382  0.0008487136117680109      13.46835766550748      271.8592475995423   0.006664807899645828     0.8000001303248532     0.5403822843821826      0.273002468858555     0.3539840823635597     0.0281399208424249     0.1709315432626562     0.2589276120665653     0.3371139778030916  3.983689784693399e-14 122.233698683071
2.472717028209306      19.60700499702923      16.05465755986318   0.002586653535784841     0.6968712446917278     -11.68828682070493  2.206931827832934e-08     0.1274613642694382  0.0008487136117680109      13.46835766550748      271.8592475995423   0.006664807899645828     0.8000001303248532     0.5403822843821826      0.273002468858555     0.3539840823635597     0.0281399208424249     0.1709315432626562     0.2589276120665653     0.3371139629019304   1.49012010307455e-08 122.2337225683242
2.491946401924152      19.59894790831262      16.06489536487199   0.002591690373508935     0.7028630747088079      -11.6855953165786  1.349982661774371e-08     0.1274893895829634  0.0008483599393341683      13.31149096797367      271.8559681250492   0.006655663575852224     0.8000000483274441     0.5388324757158473     0.2726924182894115     0.3606444731577991    0.02841844792695224     0.1709315432626562     0.2581041322851458     0.3366774582625482   3.78712320083415e-14 122.2293193548305
2.491946439057047      19.59894790831262      16.06489536487199   0.002591690373508935     0.7028630747088079      -11.6855953165786  1.349982661774371e-08     0.1274893895829634  0.0008483599393341683      13.31149096797367      271.8559681250492   0.006655663575852224     0.8000000483274441     0.5388324757158473     0.2726924182894115     0.3606444731577991    0.02841844792695224     0.1709315432626562     0.2581041322851458     0.3366774582625482   3.78712320083415e-14 122.2293192635371
2.491946401924152      19.59894820035971      16.06489536487199   0.002591690373508935     0.7028630747088079      -11.6855953165786  1.349982661774371e-08     0.1274893895829634  0.0008483599393341683      13.31149096797367      271.8559681250492   0.006655663575852224     0.8000000483274441     0.5388324757158473     0.2726924182894115     0.3606444731577991    0.02841844792695224     0.1709315432626562     0.2581041322851458     0.3366774582625482   3.78712320083415e-14 122.2293193473272
2.491946401924152      19.59894790831262      16.06489560425759   0.002591690373508935     0.7028630747088079      -11.6855953165786  1.349982661774371e-08     0.1274893895829634  0.0008483599393341683      13.31149096797367      271.8559681250492   0.006655663575852224     0.8000000483274441     0.5388324757158473     0.2726924182894115     0.3606444731577991    0.02841844792695224     0.1709315432626562     0.2581041322851458     0.3366774582625482   3.78712320083415e-14 122.2293193718763
2.491946401924152      19.59894790831262      16.06489536487199   0.002591705274670128     0.7028630747088079      -11.6855953165786  1.349982661774371e-08     0.1274893895829634  0.0008483599393341683      13.31149096797367      271.8559681250492   0.006655663575852224     0.8000000483274441     0.5388324757158473     0.2726924182894115     0.3606444731577991    0.02841844792695224     0.1709315432626562     0.2581041322851458     0.3366774582625482   3.78712320083415e-14 122.2293196311835
2.491946401924152      19.59894790831262      16.06489536487199   0.002591690373508935     0.7028630896099691      -11.6855953165786  1.349982661774371e-08     0.1274893895829634  0.0008483599393341683      13.31149096797367      271.8559681250492   0.006655663575852224     0.8000000483274441     0.5388324757158473     0.2726924182894115     0.3606444731577991    0.02841844792695224     0.1709315432626562     0.2581041322851458     0.3366774582625482   3.78712320083415e-14 122.2293193512266
2.491946401924152      19.59894790831262      16.06489536487199   0.002591690373508935     0.7028630747088079     -11.68559549070754  1.349982661774371e-08     0.1274893895829634  0.0008483599393341683      13.31149096797367      271.8559681250492   0.006655663575852224     0.8000000483274441     0.5388324757158473     0.2726924182894115     0.3606444731577991    0.02841844792695224     0.1709315432626562     0.2581041322851458     0.3366774582625482   3.78712320083415e-14 122.2293193837767
2.491946401924152      19.59894790831262      16.06489536487199   0.002591690373508935     0.7028630747088079      -11.6855953165786  2.840098781159137e-08     0.1274893895829634  0.0008483599393341683      13.31149096797367      271.8559681250492   0.006655663575852224     0.8000000483274441     0.5388324757158473     0.2726924182894115     0.3606444731577991    0.02841844792695224     0.1709315432626562     0.2581041322851458     0.3366774582625482   3.78712320083415e-14 122.2293230189241
2.491946401924152      19.59894790831262      16.06489536487199   0.002591690373508935     0.7028630747088079      -11.6855953165786  1.349982661774371e-08     0.1274894044841246  0.0008483599393341683      13.31149096797367      271.8559681250492   0.006655663575852224     0.8000000483274441     0.5388324757158473     0.2726924182894115     0.3606444731577991    0.02841844792695224     0.1709315432626562     0.2581041322851458     0.3366774582625482   3.78712320083415e-14 122.2293193616791
2.491946401924152      19.59894790831262      16.06489536487199   0.002591690373508935     0.7028630747088079      -11.6855953165786  1.349982661774371e-08     0.1274893895829634  0.0008483748404953622      13.31149096797367      271.8559681250492   0.006655663575852224     0.8000000483274441     0.5388324757158473     0.2726924182894115     0.3606444731577991    0.02841844792695224     0.1709315432626562     0.2581041322851458     0.3366774582625482   3.78712320083415e-14 122.2293192572909
2.491946401924152      19.59894790831262      16.06489536487199   0.002591690373508935     0.7028630747088079      -11.6855953165786  1.349982661774371e-08     0.1274893895829634  0.0008483599393341683      13.31149116633034      271.8559681250492   0.006655663575852224     0.8000000483274441     0.5388324757158473     0.2726924182894115     0.3606444731577991    0.02841844792695224     0.1709315432626562     0.2581041322851458     0.3366774582625482   3.78712320083415e-14 122.2293193361435
2.491946401924152      19.59894790831262      16.06489536487199   0.002591690373508935     0.7028630747088079      -11.6855953165786  1.349982661774371e-08     0.1274893895829634  0.0008483599393341683      13.31149096797367      271.8559721760188   0.006655663575852224     0.8000000483274441     0.5388324757158473     0.2726924182894115     0.3606444731577991    0.02841844792695224     0.1709315432626562     0.2581041322851458     0.3366774582625482   3.78712320083415e-14 122.2293192960262
2.491946401924152      19.59894790831262      16.06489536487199   0.002591690373508935     0.7028630747088079      -11.6855953165786  1.349982661774371e-08     0.1274893895829634  0.0008483599393341683      13.31149096797367      271.8559681250492   0.006655678477013417     0.8000000483274441     0.5388324757158473     0.2726924182894115     0.3606444731577991    0.02841844792695224     0.1709315432626562     0.2581041322851458     0.3366774582625482   3.78712320083415e-14 122.2293212363985
2.491946401924152      19.59894790831262      16.06489536487199   0.002591690373508935     0.7028630747088079      -11.6855953165786  1.349982661774371e-08     0.1274893895829634  0.0008483599393341683      13.31149096797367      271.8559681250492   0.006655663575852224     0.8000000632286053     0.5388324757158473     0.2726924182894115     0.3606444731577991    0.02841844792695224     0.1709315432626562     0.2581041322851458     0.3366774582625482   3.78712320083415e-14 122.2293198748052
2.491946401924152      19.59894790831262      16.06489536487199   0.002591690373508935     0.7028630747088079      -11.6855953165786  1.349982661774371e-08     0.1274893895829634  0.0008483599393341683      13.31149096797367      271.8559681250492   0.006655663575852224     0.8000000483274441     0.5388324906170084     0.2726924182894115     0.3606444731577991    0.02841844792695224     0.1709315432626562     0.2581041322851458     0.3366774582625482   3.78712320083415e-14 122.2293193484466
2.491946401924152      19.59894790831262      16.06489536487199   0.002591690373508935     0.7028630747088079      -11.6855953165786  1.349982661774371e-08     0.1274893895829634  0.0008483599393341683      13.31149096797367      271.8559681250492   0.006655663575852224     0.8000000483274441     0.5388324757158473     0.2726924331905727     0.3606444731577991    0.02841844792695224     0.1709315432626562     0.2581041322851458     0.3366774582625482   3.78712320083415e-14 122.2293195164839
2.491946401924152      19.59894790831262      16.06489536487199   0.002591690373508935     0.7028630747088079      -11.6855953165786  1.349982661774371e-08     0.1274893895829634  0.0008483599393341683      13.31149096797367      271.8559681250492   0.006655663575852224     0.8000000483274441     0.5388324757158473     0.2726924182894115     0.3606444880589603    0.02841844792695224     0.1709315432626562     0.2581041322851458     0.3366774582625482   3.78712320083415e-14 122.2293193527307
2.491946401924152      19.59894790831262      16.06489536487199   0.002591690373508935     0.7028630747088079      -11.6855953165786  1.349982661774371e-08     0.1274893895829634  0.0008483599393341683      13.31149096797367      271.8559681250492   0.006655663575852224     0.8000000483274441     0.5388324757158473     0.2726924182894115     0.3606444731577991    0.02841846282811343     0.1709315432626562     0.2581041322851458     0.3366774582625482   3.78712320083415e-14 122.2293193548521
2.491946401924152      19.59894790831262      16.06489536487199   0.002591690373508935     0.7028630747088079      -11.6855953165786  1.349982661774371e-08     0.1274893895829634  0.0008483599393341683      13.31149096797367      271.8559681250492   0.006655663575852224     0.8000000483274441     0.5388324757158473     0.2726924182894115     0.3606444731577991    0.02841844792695224     0.1709315581638174     0.2581041322851458     0.3366774582625482   3.78712320083415e-14 122.2293193548305
2.491946401924152      19.59894790831262      16.06489536487199   0.002591690373508935     0.7028630747088079      -11.6855953165786  1.349982661774371e-08     0.1274893895829634  0.0008483599393341683      13.31149096797367      271.8559681250492   0.006655663575852224     0.8000000483274441     0.5388324757158473     0.2726924182894115     0.3606444731577991    0.02841844792695224     0.1709315432626562      0.258104147186307     0.3366774582625482   3.78712320083415e-14 122.2293193548383
2.491946401924152      19.59894790831262      16.06489536487199   0.002591690373508935     0.7028630747088079      -11.6855953165786  1.349982661774371e-08     0.1274893895829634  0.0008483599393341683      13.31149096797367      271.8559681250492   0.006655663575852224     0.8000000483274441     0.5388324757158473     0.2726924182894115     0.3606444731577991    0.02841844792695224     0.1709315432626562     0.2581041322851458     0.3366774731637094   3.78712320083415e-14 122.2293193548324
2.491946401924152      19.59894790831262      16.06489536487199   0.002591690373508935     0.7028630747088079      -11.6855953165786  1.349982661774371e-08     0.1274893895829634  0.0008483599393341683      13.31149096797367      271.8559681250492   0.006655663575852224     0.8000000483274441     0.5388324757158473     0.2726924182894115     0.3606444731577991    0.02841844792695224     0.1709315432626562     0.2581041322851458     0.3366774582625482  1.490119906507967e-08 122.2293432440816
2.491981652398971      19.59880502096158      16.06461759598048   0.002591626246112513     0.7028699384172225     -11.68546403506722  1.344006689059675e-08     0.1274892925991555  0.0008491075677989058      13.31173075756165      271.8693971601501   0.006655522954983013     0.8000000485023253     0.5388288140427716     0.2726922652428115     0.3606568774986798    0.02839439275807626     0.1709315432626562     0.2580342346158608     0.3366436246862222  3.786257999455569e-14 122.2290982312234
2.491981689532391      19.59880502096158      16.06461759598048   0.002591626246112513     0.7028699384172225     -11.68546403506722  1.344006689059675e-08     0.1274892925991555  0.0008491075677989058      13.31173075756165      271.8693971601501   0.006655522954983013     0.8000000485023253     0.5388288140427716     0.2726922652428115     0.3606568774986798    0.02839439275807626     0.1709315432626562     0.2580342346158608     0.3366436246862222  3.786257999455569e-14 122.2290982112905
2.491981652398971      19.59880531300653      16.06461759598048   0.002591626246112513     0.7028699384172225     -11.68546403506722  1.344006689059675e-08     0.1274892925991555  0.0008491075677989058      13.31173075756165      271.8693971601501   0.006655522954983013     0.8000000485023253     0.5388288140427716     0.2726922652428115     0.3606568774986798    0.02839439275807626     0.1709315432626562     0.2580342346158608     0.3366436246862222  3.786257999455569e-14 122.2290982228288
2.491981652398971      19.59880502096158      16.06461783536194   0.002591626246112513     0.7028699384172225     -11.68546403506722  1.344006689059675e-08     0.1274892925991555  0.0008491075677989058      13.31173075756165      271.8693971601501   0.006655522954983013     0.8000000485023253     0.5388288140427716     0.2726922652428115     0.3606568774986798    0.02839439275807626     0.1709315432626562     0.2580342346158608     0.3366436246862222  3.786257999455569e-14 122.2290982447357
2.491981652398971      19.59880502096158      16.06461759598048   0.002591641147273707     0.7028699384172225     -11.68546403506722  1.344006689059675e-08     0.1274892925991555  0.0008491075677989058      13.31173075756165      271.8693971601501   0.006655522954983013     0.8000000485023253     0.5388288140427716     0.2726922652428115     0.3606568774986798    0.02839439275807626     0.1709315432626562     0.2580342346158608     0.3366436246862222  3.786257999455569e-14 122.2290984648746
2.491981652398971      19.59880502096158      16.06461759598048   0.002591626246112513     0.7028699533183836     -11.68546403506722  1.344006689059675e-08     0.1274892925991555  0.0008491075677989058      13.31173075756165      271.8693971601501   0.006655522954983013     0.8000000485023253     0.5388288140427716     0.2726922652428115     0.3606568774986798    0.02839439275807626     0.1709315432626562     0.2580342346158608     0.3366436246862222  3.786257999455569e-14 122.2290982305619
2.491981652398971      19.59880502096158      16.06461759598048   0.002591626246112513     0.7028699384172225      -11.6854642091942  1.344006689059675e-08     0.1274892925991555  0.0008491075677989058      13.31173075756165      271.8693971601501   0.006655522954983013     0.8000000485023253     0.5388288140427716     0.2726922652428115     0.3606568774986798    0.02839439275807626     0.1709315432626562     0.2580342346158608     0.3366436246862222  3.786257999455569e-14 122.2290982538036
2.491981652398971      19.59880502096158      16.06461759598048   0.002591626246112513     0.7028699384172225     -11.68546403506722   2.83412280844444e-08     0.1274892925991555  0.0008491075677989058      13.31173075756165      271.8693971601501   0.006655522954983013     0.8000000485023253     0.5388288140427716     0.2726922652428115     0.3606568774986798    0.02839439275807626     0.1709315432626562     0.2580342346158608     0.3366436246862222  3.786257999455569e-14 122.2291020662705
2.491981652398971      19.59880502096158      16.06461759598048   0.002591626246112513     0.7028699384172225     -11.68546403506722  1.344006689059675e-08     0.1274893075003167  0.0008491075677989058      13.31173075756165      271.8693971601501   0.006655522954983013     0.8000000485023253     0.5388288140427716     0.2726922652428115     0.3606568774986798    0.02839439275807626     0.1709315432626562     0.2580342346158608     0.3366436246862222  3.786257999455569e-14 122.2290982482389
2.491981652398971      19.59880502096158      16.06461759598048   0.002591626246112513     0.7028699384172225     -11.68546403506722  1.344006689059675e-08     0.1274892925991555  0.0008491224689600996      13.31173075756165      271.8693971601501   0.006655522954983013     0.8000000485023253     0.5388288140427716     0.2726922652428115     0.3606568774986798    0.02839439275807626     0.1709315432626562     0.2580342346158608     0.3366436246862222  3.786257999455569e-14 122.2290985123664
2.491981652398971      19.59880502096158      16.06461759598048   0.002591626246112513     0.7028699384172225     -11.68546403506722  1.344006689059675e-08     0.1274892925991555  0.0008491075677989058      13.31173095592189      271.8693971601501   0.006655522954983013     0.8000000485023253     0.5388288140427716     0.2726922652428115     0.3606568774986798    0.02839439275807626     0.1709315432626562     0.2580342346158608     0.3366436246862222  3.786257999455569e-14 122.2290982058673
2.491981652398971      19.59880502096158      16.06461759598048   0.002591626246112513     0.7028699384172225     -11.68546403506722  1.344006689059675e-08     0.1274892925991555  0.0008491075677989058      13.31173075756165      271.8694012113198   0.006655522954983013     0.8000000485023253     0.5388288140427716     0.2726922652428115     0.3606568774986798    0.02839439275807626     0.1709315432626562     0.2580342346158608     0.3366436246862222  3.786257999455569e-14 122.2290981755454
2.491981652398971      19.59880502096158      16.06461759598048   0.002591626246112513     0.7028699384172225     -11.68546403506722  1.344006689059675e-08     0.1274892925991555  0.0008491075677989058      13.31173075756165      271.8693971601501   0.006655537856144207     0.8000000485023253     0.5388288140427716     0.2726922652428115     0.3606568774986798    0.02839439275807626     0.1709315432626562     0.2580342346158608     0.3366436246862222  3.786257999455569e-14 122.2291000070722
2.491981652398971      19.59880502096158      16.06461759598048   0.002591626246112513     0.7028699384172225     -11.68546403506722  1.344006689059675e-08     0.1274892925991555  0.0008491075677989058      13.31173075756165      271.8693971601501   0.006655522954983013     0.8000000634034865     0.5388288140427716     0.2726922652428115     0.3606568774986798    0.02839439275807626     0.1709315432626562     0.2580342346158608     0.3366436246862222  3.786257999455569e-14 122.2290987331681
2.491981652398971      19.59880502096158      16.06461759598048   0.002591626246112513     0.7028699384172225     -11.68546403506722  1.344006689059675e-08     0.1274892925991555  0.0008491075677989058      13.31173075756165      271.8693971601501   0.006655522954983013     0.8000000485023253     0.5388288289439328     0.2726922652428115     0.3606568774986798    0.02839439275807626     0.1709315432626562     0.2580342346158608     0.3366436246862222  3.786257999455569e-14 122.2290982247072
2.491981652398971      19.59880502096158      16.06461759598048   0.002591626246112513     0.7028699384172225     -11.68546403506722  1.344006689059675e-08     0.1274892925991555  0.0008491075677989058      13.31173075756165      271.8693971601501   0.006655522954983013     0.8000000485023253     0.5388288140427716     0.2726922801439727     0.3606568774986798    0.02839439275807626     0.1709315432626562     0.2580342346158608     0.3366436246862222  3.786257999455569e-14 122.2290983959512
2.491981652398971      19.59880502096158      16.06461759598048   0.002591626246112513     0.7028699384172225     -11.68546403506722  1.344006689059675e-08     0.1274892925991555  0.0008491075677989058      13.31173075756165      271.8693971601501   0.006655522954983013     0.8000000485023253     0.5388288140427716     0.2726922652428115      0.360656892399841    0.02839439275807626     0.1709315432626562     0.2580342346158608     0.3366436246862222  3.786257999455569e-14 122.2290982335186
2.491981652398971      19.59880502096158      16.06461759598048   0.002591626246112513     0.7028699384172225     -11.68546403506722  1.344006689059675e-08     0.1274892925991555  0.0008491075677989058      13.31173075756165      271.8693971601501   0.006655522954983013     0.8000000485023253     0.5388288140427716     0.2726922652428115     0.3606568774986798    0.02839440765923745     0.1709315432626562     0.2580342346158608     0.3366436246862222  3.786257999455569e-14 122.2290982302537
2.491981652398971      19.59880502096158      16.06461759598048   0.002591626246112513     0.7028699384172225     -11.68546403506722  1.344006689059675e-08     0.1274892925991555  0.0008491075677989058      13.31173075756165      271.8693971601501   0.006655522954983013     0.8000000485023253     0.5388288140427716     0.2726922652428115     0.3606568774986798    0.02839439275807626     0.1709315581638174     0.2580342346158608     0.3366436246862222  3.786257999455569e-14 122.2290982312234
2.491981652398971      19.59880502096158      16.06461759598048   0.002591626246112513     0.7028699384172225     -11.68546403506722  1.344006689059675e-08     0.1274892925991555  0.0008491075677989058      13.31173075756165      271.8693971601501   0.006655522954983013     0.8000000485023253     0.5388288140427716     0.2726922652428115     0.3606568774986798    0.02839439275807626     0.1709315432626562      0.258034249517022     0.3366436246862222  3.786257999455569e-14 122.22909822844
2.491981652398971      19.59880502096158      16.06461759598048   0.002591626246112513     0.7028699384172225     -11.68546403506722  1.344006689059675e-08     0.1274892925991555  0.0008491075677989058      13.31173075756165      271.8693971601501   0.006655522954983013     0.8000000485023253     0.5388288140427716     0.2726922652428115     0.3606568774986798    0.02839439275807626     0.1709315432626562     0.2580342346158608     0.3366436395873834  3.786257999455569e-14 122.2290982299909
2.491981652398971      19.59880502096158      16.06461759598048   0.002591626246112513     0.7028699384172225     -11.68546403506722  1.344006689059675e-08     0.1274892925991555  0.0008491075677989058      13.31173075756165      271.8693971601501   0.006655522954983013     0.8000000485023253     0.5388288140427716     0.2726922652428115     0.3606568774986798    0.02839439275807626     0.1709315432626562     0.2580342346158608     0.3366436246862222  1.490119905642765e-08 122.229122146304
2.492002947800189      19.59873078289122      16.06446645642621   0.002591501859496802     0.7028741461641669     -11.68539728986228  1.375217233608742e-08     0.1274889375288903  0.0008490767973784859      13.31206282625302       271.882809468002   0.006653873279884555     0.8000000462424151     0.5388281607705067     0.2726852291444176     0.3606654008893077    0.02847740306896627     0.1709315432626562     0.2584103076229989     0.3368735690346646  3.771247106850562e-14 122.2287393838402
2.492002984933926      19.59873078289122      16.06446645642621   0.002591501859496802     0.7028741461641669     -11.68539728986228  1.375217233608742e-08     0.1274889375288903  0.0008490767973784859      13.31206282625302       271.882809468002   0.006653873279884555     0.8000000462424151     0.5388281607705067     0.2726852291444176     0.3606654008893077    0.02847740306896627     0.1709315432626562     0.2584103076229989     0.3368735690346646  3.771247106850562e-14 122.2287393892341
2.492002947800189      19.59873107493507      16.06446645642621   0.002591501859496802     0.7028741461641669     -11.68539728986228  1.375217233608742e-08     0.1274889375288903  0.0008490767973784859      13.31206282625302       271.882809468002   0.006653873279884555     0.8000000462424151     0.5388281607705067     0.2726852291444176     0.3606654008893077    0.02847740306896627     0.1709315432626562     0.2584103076229989     0.3368735690346646  3.771247106850562e-14 122.2287393800516
2.492002947800189      19.59873078289122      16.06446669580542   0.002591501859496802     0.7028741461641669     -11.68539728986228  1.375217233608742e-08     0.1274889375288903  0.0008490767973784859      13.31206282625302       271.882809468002   0.006653873279884555     0.8000000462424151     0.5388281607705067     0.2726852291444176     0.3606654008893077    0.02847740306896627     0.1709315432626562     0.2584103076229989     0.3368735690346646  3.771247106850562e-14 122.2287393853355
2.492002947800189      19.59873078289122      16.06446645642621   0.002591516760657996     0.7028741461641669     -11.68539728986228  1.375217233608742e-08     0.1274889375288903  0.0008490767973784859      13.31206282625302       271.882809468002   0.006653873279884555     0.8000000462424151     0.5388281607705067     0.2726852291444176     0.3606654008893077    0.02847740306896627     0.1709315432626562     0.2584103076229989     0.3368735690346646  3.771247106850562e-14 122.2287396327552
2.492002947800189      19.59873078289122      16.06446645642621   0.002591501859496802     0.7028741610653281     -11.68539728986228  1.375217233608742e-08     0.1274889375288903  0.0008490767973784859      13.31206282625302       271.882809468002   0.006653873279884555     0.8000000462424151     0.5388281607705067     0.2726852291444176     0.3606654008893077    0.02847740306896627     0.1709315432626562     0.2584103076229989     0.3368735690346646  3.771247106850562e-14 122.2287393784331
2.492002947800189      19.59873078289122      16.06446645642621   0.002591501859496802     0.7028741461641669     -11.68539746398827  1.375217233608742e-08     0.1274889375288903  0.0008490767973784859      13.31206282625302       271.882809468002   0.006653873279884555     0.8000000462424151     0.5388281607705067     0.2726852291444176     0.3606654008893077    0.02847740306896627     0.1709315432626562     0.2584103076229989     0.3368735690346646  3.771247106850562e-14 122.2287393969796
2.492002947800189      19.59873078289122      16.06446645642621   0.002591501859496802     0.7028741461641669     -11.68539728986228  2.865333352993508e-08     0.1274889375288903  0.0008490767973784859      13.31206282625302       271.882809468002   0.006653873279884555     0.8000000462424151     0.5388281607705067     0.2726852291444176     0.3606654008893077    0.02847740306896627     0.1709315432626562     0.2584103076229989     0.3368735690346646  3.771247106850562e-14 122.2287430418526
2.492002947800189      19.59873078289122      16.06446645642621   0.002591501859496802     0.7028741461641669     -11.68539728986228  1.375217233608742e-08     0.1274889524300515  0.0008490767973784859      13.31206282625302       271.882809468002   0.006653873279884555     0.8000000462424151     0.5388281607705067     0.2726852291444176     0.3606654008893077    0.02847740306896627     0.1709315432626562     0.2584103076229989     0.3368735690346646  3.771247106850562e-14 122.2287394007775
2.492002947800189      19.59873078289122      16.06446645642621   0.002591501859496802     0.7028741461641669     -11.68539728986228  1.375217233608742e-08     0.1274889375288903  0.0008490916985396797      13.31206282625302       271.882809468002   0.006653873279884555     0.8000000462424151     0.5388281607705067     0.2726852291444176     0.3606654008893077    0.02847740306896627     0.1709315432626562     0.2584103076229989     0.3368735690346646  3.771247106850562e-14 122.2287396084742
2.492002947800189      19.59873078289122      16.06446645642621   0.002591501859496802     0.7028741461641669     -11.68539728986228  1.375217233608742e-08     0.1274889375288903  0.0008490767973784859      13.31206302461822       271.882809468002   0.006653873279884555     0.8000000462424151     0.5388281607705067     0.2726852291444176     0.3606654008893077    0.02847740306896627     0.1709315432626562     0.2584103076229989     0.3368735690346646  3.771247106850562e-14 122.228739354441
2.492002947800189      19.59873078289122      16.06446645642621   0.002591501859496802     0.7028741461641669     -11.68539728986228  1.375217233608742e-08     0.1274889375288903  0.0008490767973784859      13.31206282625302      271.8828135193716   0.006653873279884555     0.8000000462424151     0.5388281607705067     0.2726852291444176     0.3606654008893077    0.02847740306896627     0.1709315432626562     0.2584103076229989     0.3368735690346646  3.771247106850562e-14 122.2287393236113
2.492002947800189      19.59873078289122      16.06446645642621   0.002591501859496802     0.7028741461641669     -11.68539728986228  1.375217233608742e-08     0.1274889375288903  0.0008490767973784859      13.31206282625302       271.882809468002   0.006653888181045749     0.8000000462424151     0.5388281607705067     0.2726852291444176     0.3606654008893077    0.02847740306896627     0.1709315432626562     0.2584103076229989     0.3368735690346646  3.771247106850562e-14 122.2287391891896
2.492002947800189      19.59873078289122      16.06446645642621   0.002591501859496802     0.7028741461641669     -11.68539728986228  1.375217233608742e-08     0.1274889375288903  0.0008490767973784859      13.31206282625302       271.882809468002   0.006653873279884555     0.8000000611435763     0.5388281607705067     0.2726852291444176     0.3606654008893077    0.02847740306896627     0.1709315432626562     0.2584103076229989     0.3368735690346646  3.771247106850562e-14 122.2287398725792
2.492002947800189      19.59873078289122      16.06446645642621   0.002591501859496802     0.7028741461641669     -11.68539728986228  1.375217233608742e-08     0.1274889375288903  0.0008490767973784859      13.31206282625302       271.882809468002   0.006653873279884555     0.8000000462424151     0.5388281756716679     0.2726852291444176     0.3606654008893077    0.02847740306896627     0.1709315432626562     0.2584103076229989     0.3368735690346646  3.771247106850562e-14 122.2287393995813
2.492002947800189      19.59873078289122      16.06446645642621   0.002591501859496802     0.7028741461641669     -11.68539728986228  1.375217233608742e-08     0.1274889375288903  0.0008490767973784859      13.31206282625302       271.882809468002   0.006653873279884555     0.8000000462424151     0.5388281607705067     0.2726852440455788     0.3606654008893077    0.02847740306896627     0.1709315432626562     0.2584103076229989     0.3368735690346646  3.771247106850562e-14 122.2287394669718
2.492002947800189      19.59873078289122      16.06446645642621   0.002591501859496802     0.7028741461641669     -11.68539728986228  1.375217233608742e-08     0.1274889375288903  0.0008490767973784859      13.31206282625302       271.882809468002   0.006653873279884555     0.8000000462424151     0.5388281607705067     0.2726852291444176     0.3606654157904689    0.02847740306896627     0.1709315432626562     0.2584103076229989     0.3368735690346646  3.771247106850562e-14 122.2287393812154
2.492002947800189      19.59873078289122      16.06446645642621   0.002591501859496802     0.7028741461641669     -11.68539728986228  1.375217233608742e-08     0.1274889375288903  0.0008490767973784859      13.31206282625302       271.882809468002   0.006653873279884555     0.8000000462424151     0.5388281607705067     0.2726852291444176     0.3606654008893077    0.02847741797012746     0.1709315432626562     0.2584103076229989     0.3368735690346646  3.771247106850562e-14 122.2287393837712
2.492002947800189      19.59873078289122      16.06446645642621   0.002591501859496802     0.7028741461641669     -11.68539728986228  1.375217233608742e-08     0.1274889375288903  0.0008490767973784859      13.31206282625302       271.882809468002   0.006653873279884555     0.8000000462424151     0.5388281607705067     0.2726852291444176     0.3606654008893077    0.02847740306896627     0.1709315581638174     0.2584103076229989     0.3368735690346646  3.771247106850562e-14 122.2287393838402
2.492002947800189      19.59873078289122      16.06446645642621   0.002591501859496802     0.7028741461641669     -11.68539728986228  1.375217233608742e-08     0.1274889375288903  0.0008490767973784859      13.31206282625302       271.882809468002   0.006653873279884555     0.8000000462424151     0.5388281607705067     0.2726852291444176     0.3606654008893077    0.02847740306896627     0.1709315432626562     0.2584103225241601     0.3368735690346646  3.771247106850562e-14 122.2287393837853
2.492002947800189      19.59873078289122      16.06446645642621   0.002591501859496802     0.7028741461641669     -11.68539728986228  1.375217233608742e-08     0.1274889375288903  0.0008490767973784859      13.31206282625302       271.882809468002   0.006653873279884555     0.8000000462424151     0.5388281607705067     0.2726852291444176     0.3606654008893077    0.02847740306896627     0.1709315432626562     0.2584103076229989     0.3368735839358258  3.771247106850562e-14 122.2287393838718
2.492002947800189      19.59873078289122      16.06446645642621   0.002591501859496802     0.7028741461641669     -11.68539728986228  1.375217233608742e-08     0.1274889375288903  0.0008490767973784859      13.31206282625302       271.882809468002   0.006653873279884555     0.8000000462424151     0.5388281607705067     0.2726852291444176     0.3606654008893077    0.02847740306896627     0.1709315432626562     0.2584103076229989     0.3368735690346646  1.490119890631873e-08 122.2287632745555
2.492020704419385      19.59868130317577       16.0643443517813   0.002591448516070319     0.7028787268668434     -11.68534358967584  1.373357223212261e-08     0.1274887869897032  0.0008490703678950215      13.31241648108424      271.8960542096087   0.006654326612771494     0.8000000457387289     0.5388267791889585     0.2726838047394539     0.3606715434860791    0.02855612925754962     0.1709315432626562     0.2601530766999576      0.336400135948121  3.757230456128836e-14 122.228516874617
2.492020741553387      19.59868130317577       16.0643443517813   0.002591448516070319     0.7028787268668434     -11.68534358967584  1.373357223212261e-08     0.1274887869897032  0.0008490703678950215      13.31241648108424      271.8960542096087   0.006654326612771494     0.8000000457387289     0.5388267791889585     0.2726838047394539     0.3606715434860791    0.02855612925754962     0.1709315432626562     0.2601530766999576      0.336400135948121  3.757230456128836e-14 122.2285168405384
2.492020704419385      19.59868159521888       16.0643443517813   0.002591448516070319     0.7028787268668434     -11.68534358967584  1.373357223212261e-08     0.1274887869897032  0.0008490703678950215      13.31241648108424      271.8960542096087   0.006654326612771494     0.8000000457387289     0.5388267791889585     0.2726838047394539     0.3606715434860791    0.02855612925754962     0.1709315432626562     0.2601530766999576      0.336400135948121  3.757230456128836e-14 122.228516864458
2.492020704419385      19.59868130317577      16.06434459115869   0.002591448516070319     0.7028787268668434     -11.68534358967584  1.373357223212261e-08     0.1274887869897032  0.0008490703678950215      13.31241648108424      271.8960542096087   0.006654326612771494     0.8000000457387289     0.5388267791889585     0.2726838047394539     0.3606715434860791    0.02855612925754962     0.1709315432626562     0.2601530766999576      0.336400135948121  3.757230456128836e-14 122.2285168751905
2.492020704419385      19.59868130317577       16.0643443517813   0.002591463417231513     0.7028787268668434     -11.68534358967584  1.373357223212261e-08     0.1274887869897032  0.0008490703678950215      13.31241648108424      271.8960542096087   0.006654326612771494     0.8000000457387289     0.5388267791889585     0.2726838047394539     0.3606715434860791    0.02855612925754962     0.1709315432626562     0.2601530766999576      0.336400135948121  3.757230456128836e-14 122.2285170911422
2.492020704419385      19.59868130317577       16.0643443517813   0.002591448516070319     0.7028787417680046     -11.68534358967584  1.373357223212261e-08     0.1274887869897032  0.0008490703678950215      13.31241648108424      271.8960542096087   0.006654326612771494     0.8000000457387289     0.5388267791889585     0.2726838047394539     0.3606715434860791    0.02855612925754962     0.1709315432626562     0.2601530766999576      0.336400135948121  3.757230456128836e-14 122.2285168815384
2.492020704419385      19.59868130317577       16.0643443517813   0.002591448516070319     0.7028787268668434     -11.68534376380103  1.373357223212261e-08     0.1274887869897032  0.0008490703678950215      13.31241648108424      271.8960542096087   0.006654326612771494     0.8000000457387289     0.5388267791889585     0.2726838047394539     0.3606715434860791    0.02855612925754962     0.1709315432626562     0.2601530766999576      0.336400135948121  3.757230456128836e-14 122.228516909191
2.492020704419385      19.59868130317577       16.0643443517813   0.002591448516070319     0.7028787268668434     -11.68534358967584  2.863473342597027e-08     0.1274887869897032  0.0008490703678950215      13.31241648108424      271.8960542096087   0.006654326612771494     0.8000000457387289     0.5388267791889585     0.2726838047394539     0.3606715434860791    0.02855612925754962     0.1709315432626562     0.2601530766999576      0.336400135948121  3.757230456128836e-14 122.2285205760818
2.492020704419385      19.59868130317577       16.0643443517813   0.002591448516070319     0.7028787268668434     -11.68534358967584  1.373357223212261e-08     0.1274888018908644  0.0008490703678950215      13.31241648108424      271.8960542096087   0.006654326612771494     0.8000000457387289     0.5388267791889585     0.2726838047394539     0.3606715434860791    0.02855612925754962     0.1709315432626562     0.2601530766999576      0.336400135948121  3.757230456128836e-14 122.2285169004769
2.492020704419385      19.59868130317577       16.0643443517813   0.002591448516070319     0.7028787268668434     -11.68534358967584  1.373357223212261e-08     0.1274887869897032  0.0008490852690562153      13.31241648108424      271.8960542096087   0.006654326612771494     0.8000000457387289     0.5388267791889585     0.2726838047394539     0.3606715434860791    0.02855612925754962     0.1709315432626562     0.2601530766999576      0.336400135948121  3.757230456128836e-14 122.2285171238425
2.492020704419385      19.59868130317577       16.0643443517813   0.002591448516070319     0.7028787268668434     -11.68534358967584  1.373357223212261e-08     0.1274887869897032  0.0008490703678950215      13.31241667945471      271.8960542096087   0.006654326612771494     0.8000000457387289     0.5388267791889585     0.2726838047394539     0.3606715434860791    0.02855612925754962     0.1709315432626562     0.2601530766999576      0.336400135948121  3.757230456128836e-14 122.2285168004058
2.492020704419385      19.59868130317577       16.0643443517813   0.002591448516070319     0.7028787268668434     -11.68534358967584  1.373357223212261e-08     0.1274887869897032  0.0008490703678950215      13.31241648108424      271.8960582611757   0.006654326612771494     0.8000000457387289     0.5388267791889585     0.2726838047394539     0.3606715434860791    0.02855612925754962     0.1709315432626562     0.2601530766999576      0.336400135948121  3.757230456128836e-14 122.2285168292329
2.492020704419385      19.59868130317577       16.0643443517813   0.002591448516070319     0.7028787268668434     -11.68534358967584  1.373357223212261e-08     0.1274887869897032  0.0008490703678950215      13.31241648108424      271.8960542096087   0.006654341513932688     0.8000000457387289     0.5388267791889585     0.2726838047394539     0.3606715434860791    0.02855612925754962     0.1709315432626562     0.2601530766999576      0.336400135948121  3.757230456128836e-14 122.2285171052665
2.492020704419385      19.59868130317577       16.0643443517813   0.002591448516070319     0.7028787268668434     -11.68534358967584  1.373357223212261e-08     0.1274887869897032  0.0008490703678950215      13.31241648108424      271.8960542096087   0.006654326612771494       0.80000006063989     0.5388267791889585     0.2726838047394539     0.3606715434860791    0.02855612925754962     0.1709315432626562     0.2601530766999576      0.336400135948121  3.757230456128836e-14 122.2285174002015
2.492020704419385      19.59868130317577       16.0643443517813   0.002591448516070319     0.7028787268668434     -11.68534358967584  1.373357223212261e-08     0.1274887869897032  0.0008490703678950215      13.31241648108424      271.8960542096087   0.006654326612771494     0.8000000457387289     0.5388267940901197     0.2726838047394539     0.3606715434860791    0.02855612925754962     0.1709315432626562     0.2601530766999576      0.336400135948121  3.757230456128836e-14 122.2285168931931
2.492020704419385      19.59868130317577       16.0643443517813   0.002591448516070319     0.7028787268668434     -11.68534358967584  1.373357223212261e-08     0.1274887869897032  0.0008490703678950215      13.31241648108424      271.8960542096087   0.006654326612771494     0.8000000457387289     0.5388267791889585     0.2726838196406151     0.3606715434860791    0.02855612925754962     0.1709315432626562     0.2601530766999576      0.336400135948121  3.757230456128836e-14 122.2285169788732
2.492020704419385      19.59868130317577       16.0643443517813   0.002591448516070319     0.7028787268668434     -11.68534358967584  1.373357223212261e-08     0.1274887869897032  0.0008490703678950215      13.31241648108424      271.8960542096087   0.006654326612771494     0.8000000457387289     0.5388267791889585     0.2726838047394539     0.3606715583872403    0.02855612925754962     0.1709315432626562     0.2601530766999576      0.336400135948121  3.757230456128836e-14 122.2285168829629
2.492020704419385      19.59868130317577       16.0643443517813   0.002591448516070319     0.7028787268668434     -11.68534358967584  1.373357223212261e-08     0.1274887869897032  0.0008490703678950215      13.31241648108424      271.8960542096087   0.006654326612771494     0.8000000457387289     0.5388267791889585     0.2726838047394539     0.3606715434860791    0.02855614415871081     0.1709315432626562     0.2601530766999576      0.336400135948121  3.757230456128836e-14 122.2285168746242
2.492020704419385      19.59868130317577       16.0643443517813   0.002591448516070319     0.7028787268668434     -11.68534358967584  1.373357223212261e-08     0.1274887869897032  0.0008490703678950215      13.31241648108424      271.8960542096087   0.006654326612771494     0.8000000457387289     0.5388267791889585     0.2726838047394539     0.3606715434860791    0.02855612925754962     0.1709315581638174     0.2601530766999576      0.336400135948121  3.757230456128836e-14 122.228516874617
2.492020704419385      19.59868130317577       16.0643443517813   0.002591448516070319     0.7028787268668434     -11.68534358967584  1.373357223212261e-08     0.1274887869897032  0.0008490703678950215      13.31241648108424      271.8960542096087   0.006654326612771494     0.8000000457387289     0.5388267791889585     0.2726838047394539     0.3606715434860791    0.02855612925754962     0.1709315432626562     0.2601530916011188      0.336400135948121  3.757230456128836e-14 122.2285168746221
2.492020704419385      19.59868130317577       16.0643443517813   0.002591448516070319     0.7028787268668434     -11.68534358967584  1.373357223212261e-08     0.1274887869897032  0.0008490703678950215      13.31241648108424      271.8960542096087   0.006654326612771494     0.8000000457387289     0.5388267791889585     0.2726838047394539     0.3606715434860791    0.02855612925754962     0.1709315432626562     0.2601530766999576     0.3364001508492822  3.757230456128836e-14 122.2285168746121
2.492020704419385      19.59868130317577       16.0643443517813   0.002591448516070319     0.7028787268668434     -11.68534358967584  1.373357223212261e-08     0.1274887869897032  0.0008490703678950215      13.31241648108424      271.8960542096087   0.006654326612771494     0.8000000457387289     0.5388267791889585     0.2726838047394539     0.3606715434860791    0.02855612925754962     0.1709315432626562     0.2601530766999576      0.336400135948121  1.490119876615222e-08 122.2285407640874
2.492064757936114       19.5985416537323      16.06404935801889   0.002591075995405161     0.7028787647872857     -11.68520797860702  1.350736553753707e-08     0.1274869094704807  0.0008489547076317249      13.31315862815786      271.9229130041757   0.006653516329518486     0.8000000458935889     0.5388194340534984     0.2726667841234717     0.3606824944067515    0.02853927798198396     0.1709315432626562     0.2600451867421453     0.3366524133253372  3.708722142474082e-14 122.2280102689103
2.492064795070773       19.5985416537323      16.06404935801889   0.002591075995405161     0.7028787647872857     -11.68520797860702  1.350736553753707e-08     0.1274869094704807  0.0008489547076317249      13.31315862815786      271.9229130041757   0.006653516329518486     0.8000000458935889     0.5388194340534984     0.2726667841234717     0.3606824944067515    0.02853927798198396     0.1709315432626562     0.2600451867421453     0.3366524133253372  3.708722142474082e-14 122.2280102756352
2.492064757936114      19.59854194577333      16.06404935801889   0.002591075995405161     0.7028787647872857     -11.68520797860702  1.350736553753707e-08     0.1274869094704807  0.0008489547076317249      13.31315862815786      271.9229130041757   0.006653516329518486     0.8000000458935889     0.5388194340534984     0.2726667841234717     0.3606824944067515    0.02853927798198396     0.1709315432626562     0.2600451867421453     0.3366524133253372  3.708722142474082e-14 122.2280102675088
2.492064757936114       19.5985416537323      16.06404959739188   0.002591075995405161     0.7028787647872857     -11.68520797860702  1.350736553753707e-08     0.1274869094704807  0.0008489547076317249      13.31315862815786      271.9229130041757   0.006653516329518486     0.8000000458935889     0.5388194340534984     0.2726667841234717     0.3606824944067515    0.02853927798198396     0.1709315432626562     0.2600451867421453     0.3366524133253372  3.708722142474082e-14 122.2280102709153
2.492064757936114       19.5985416537323      16.06404935801889   0.002591090896566355     0.7028787647872857     -11.68520797860702  1.350736553753707e-08     0.1274869094704807  0.0008489547076317249      13.31315862815786      271.9229130041757   0.006653516329518486     0.8000000458935889     0.5388194340534984     0.2726667841234717     0.3606824944067515    0.02853927798198396     0.1709315432626562     0.2600451867421453     0.3366524133253372  3.708722142474082e-14 122.2280103753457
2.492064757936114       19.5985416537323      16.06404935801889   0.002591075995405161     0.7028787796884469     -11.68520797860702  1.350736553753707e-08     0.1274869094704807  0.0008489547076317249      13.31315862815786      271.9229130041757   0.006653516329518486     0.8000000458935889     0.5388194340534984     0.2726667841234717     0.3606824944067515    0.02853927798198396     0.1709315432626562     0.2600451867421453     0.3366524133253372  3.708722142474082e-14 122.2280102717814
2.492064757936114       19.5985416537323      16.06404935801889   0.002591075995405161     0.7028787647872857     -11.68520815273018  1.350736553753707e-08     0.1274869094704807  0.0008489547076317249      13.31315862815786      271.9229130041757   0.006653516329518486     0.8000000458935889     0.5388194340534984     0.2726667841234717     0.3606824944067515    0.02853927798198396     0.1709315432626562     0.2600451867421453     0.3366524133253372  3.708722142474082e-14 122.2280102741089
2.492064757936114       19.5985416537323      16.06404935801889   0.002591075995405161     0.7028787647872857     -11.68520797860702  2.840852673138473e-08     0.1274869094704807  0.0008489547076317249      13.31315862815786      271.9229130041757   0.006653516329518486     0.8000000458935889     0.5388194340534984     0.2726667841234717     0.3606824944067515    0.02853927798198396     0.1709315432626562     0.2600451867421453     0.3366524133253372  3.708722142474082e-14 122.2280137858856
2.492064757936114       19.5985416537323      16.06404935801889   0.002591075995405161     0.7028787647872857     -11.68520797860702  1.350736553753707e-08     0.1274869243716419  0.0008489547076317249      13.31315862815786      271.9229130041757   0.006653516329518486     0.8000000458935889     0.5388194340534984     0.2726667841234717     0.3606824944067515    0.02853927798198396     0.1709315432626562     0.2600451867421453     0.3366524133253372  3.708722142474082e-14 122.2280102933698
2.492064757936114       19.5985416537323      16.06404935801889   0.002591075995405161     0.7028787647872857     -11.68520797860702  1.350736553753707e-08     0.1274869094704807  0.0008489696087929187      13.31315862815786      271.9229130041757   0.006653516329518486     0.8000000458935889     0.5388194340534984     0.2726667841234717     0.3606824944067515    0.02853927798198396     0.1709315432626562     0.2600451867421453     0.3366524133253372  3.708722142474082e-14 122.2280104426931
2.492064757936114       19.5985416537323      16.06404935801889   0.002591075995405161     0.7028787647872857     -11.68520797860702  1.350736553753707e-08     0.1274869094704807  0.0008489547076317249      13.31315882653938      271.9229130041757   0.006653516329518486     0.8000000458935889     0.5388194340534984     0.2726667841234717     0.3606824944067515    0.02853927798198396     0.1709315432626562     0.2600451867421453     0.3366524133253372  3.708722142474082e-14 122.2280102469108
2.492064757936114       19.5985416537323      16.06404935801889   0.002591075995405161     0.7028787647872857     -11.68520797860702  1.350736553753707e-08     0.1274869094704807  0.0008489547076317249      13.31315862815786      271.9229170561429   0.006653516329518486     0.8000000458935889     0.5388194340534984     0.2726667841234717     0.3606824944067515    0.02853927798198396     0.1709315432626562     0.2600451867421453     0.3366524133253372  3.708722142474082e-14 122.2280102307025
2.492064757936114       19.5985416537323      16.06404935801889   0.002591075995405161     0.7028787647872857     -11.68520797860702  1.350736553753707e-08     0.1274869094704807  0.0008489547076317249      13.31315862815786      271.9229130041757    0.00665353123067968     0.8000000458935889     0.5388194340534984     0.2726667841234717     0.3606824944067515    0.02853927798198396     0.1709315432626562     0.2600451867421453     0.3366524133253372  3.708722142474082e-14 122.2280091096359
2.492064757936114       19.5985416537323      16.06404935801889   0.002591075995405161     0.7028787647872857     -11.68520797860702  1.350736553753707e-08     0.1274869094704807  0.0008489547076317249      13.31315862815786      271.9229130041757   0.006653516329518486     0.8000000607947501     0.5388194340534984     0.2726667841234717     0.3606824944067515    0.02853927798198396     0.1709315432626562     0.2600451867421453     0.3366524133253372  3.708722142474082e-14 122.2280107690977
2.492064757936114       19.5985416537323      16.06404935801889   0.002591075995405161     0.7028787647872857     -11.68520797860702  1.350736553753707e-08     0.1274869094704807  0.0008489547076317249      13.31315862815786      271.9229130041757   0.006653516329518486     0.8000000458935889     0.5388194489546596     0.2726667841234717     0.3606824944067515    0.02853927798198396     0.1709315432626562     0.2600451867421453     0.3366524133253372  3.708722142474082e-14 122.2280102810168
2.492064757936114       19.5985416537323      16.06404935801889   0.002591075995405161     0.7028787647872857     -11.68520797860702  1.350736553753707e-08     0.1274869094704807  0.0008489547076317249      13.31315862815786      271.9229130041757   0.006653516329518486     0.8000000458935889     0.5388194340534984     0.2726667990246329     0.3606824944067515    0.02853927798198396     0.1709315432626562     0.2600451867421453     0.3366524133253372  3.708722142474082e-14 122.2280103217687
2.492064757936114       19.5985416537323      16.06404935801889   0.002591075995405161     0.7028787647872857     -11.68520797860702  1.350736553753707e-08     0.1274869094704807  0.0008489547076317249      13.31315862815786      271.9229130041757   0.006653516329518486     0.8000000458935889     0.5388194340534984     0.2726667841234717     0.3606825093079127    0.02853927798198396     0.1709315432626562     0.2600451867421453     0.3366524133253372  3.708722142474082e-14 122.2280102906841
2.492064757936114       19.5985416537323      16.06404935801889   0.002591075995405161     0.7028787647872857     -11.68520797860702  1.350736553753707e-08     0.1274869094704807  0.0008489547076317249      13.31315862815786      271.9229130041757   0.006653516329518486     0.8000000458935889     0.5388194340534984     0.2726667841234717     0.3606824944067515    0.02853929288314515     0.1709315432626562     0.2600451867421453     0.3366524133253372  3.708722142474082e-14 122.2280102689144
2.492064757936114       19.5985416537323      16.06404935801889   0.002591075995405161     0.7028787647872857     -11.68520797860702  1.350736553753707e-08     0.1274869094704807  0.0008489547076317249      13.31315862815786      271.9229130041757   0.006653516329518486     0.8000000458935889     0.5388194340534984     0.2726667841234717     0.3606824944067515    0.02853927798198396     0.1709315581638174     0.2600451867421453     0.3366524133253372  3.708722142474082e-14 122.2280102689103
2.492064757936114       19.5985416537323      16.06404935801889   0.002591075995405161     0.7028787647872857     -11.68520797860702  1.350736553753707e-08     0.1274869094704807  0.0008489547076317249      13.31315862815786      271.9229130041757   0.006653516329518486     0.8000000458935889     0.5388194340534984     0.2726667841234717     0.3606824944067515    0.02853927798198396     0.1709315432626562     0.2600452016433065     0.3366524133253372  3.708722142474082e-14 122.2280102689056
2.492064757936114       19.5985416537323      16.06404935801889   0.002591075995405161     0.7028787647872857     -11.68520797860702  1.350736553753707e-08     0.1274869094704807  0.0008489547076317249      13.31315862815786      271.9229130041757   0.006653516329518486     0.8000000458935889     0.5388194340534984     0.2726667841234717     0.3606824944067515    0.02853927798198396     0.1709315432626562     0.2600451867421453     0.3366524282264984  3.708722142474082e-14 122.2280102689095
2.492064757936114       19.5985416537323      16.06404935801889   0.002591075995405161     0.7028787647872857     -11.68520797860702  1.350736553753707e-08     0.1274869094704807  0.0008489547076317249      13.31315862815786      271.9229130041757   0.006653516329518486     0.8000000458935889     0.5388194340534984     0.2726667841234717     0.3606824944067515    0.02853927798198396     0.1709315432626562     0.2600451867421453     0.3366524133253372  1.490119828106908e-08 122.2280341585754
2.488845750697078      19.59752442591206      16.06022375521253    0.00259147307592011     0.7025509005558129     -11.68318112400745  1.254848530585776e-08     0.1274927579018104  0.0008482512093180947      13.33911802496987      271.9257343651406   0.006670554417121478     0.8000000416686907     0.5394273427354479     0.2724361404294854     0.3588600201705787    0.02853683553439925     0.1709315432626562     0.2601182375078808     0.3366648312429958  3.337752260895667e-14 122.2255722622308
2.48884578778377      19.59752442591206      16.06022375521253    0.00259147307592011     0.7025509005558129     -11.68318112400745  1.254848530585776e-08     0.1274927579018104  0.0008482512093180947      13.33911802496987      271.9257343651406   0.006670554417121478     0.8000000416686907     0.5394273427354479     0.2724361404294854     0.3588600201705787    0.02853683553439925     0.1709315432626562     0.2601182375078808     0.3366648312429958  3.337752260895667e-14 122.2255722403191
2.488845750697078      19.59752471793793      16.06022375521253    0.00259147307592011     0.7025509005558129     -11.68318112400745  1.254848530585776e-08     0.1274927579018104  0.0008482512093180947      13.33911802496987      271.9257343651406   0.006670554417121478     0.8000000416686907     0.5394273427354479     0.2724361404294854     0.3588600201705787    0.02853683553439925     0.1709315432626562     0.2601182375078808     0.3366648312429958  3.337752260895667e-14 122.2255722442
2.488845750697078      19.59752442591206      16.06022399452852    0.00259147307592011     0.7025509005558129     -11.68318112400745  1.254848530585776e-08     0.1274927579018104  0.0008482512093180947      13.33911802496987      271.9257343651406   0.006670554417121478     0.8000000416686907     0.5394273427354479     0.2724361404294854     0.3588600201705787    0.02853683553439925     0.1709315432626562     0.2601182375078808     0.3366648312429958  3.337752260895667e-14 122.2255722497932
2.488845750697078      19.59752442591206      16.06022375521253   0.002591487977081304     0.7025509005558129     -11.68318112400745  1.254848530585776e-08     0.1274927579018104  0.0008482512093180947      13.33911802496987      271.9257343651406   0.006670554417121478     0.8000000416686907     0.5394273427354479     0.2724361404294854     0.3588600201705787    0.02853683553439925     0.1709315432626562     0.2601182375078808     0.3366648312429958  3.337752260895667e-14 122.2255723858748
2.488845750697078      19.59752442591206      16.06022375521253    0.00259147307592011     0.7025509154569741     -11.68318112400745  1.254848530585776e-08     0.1274927579018104  0.0008482512093180947      13.33911802496987      271.9257343651406   0.006670554417121478     0.8000000416686907     0.5394273427354479     0.2724361404294854     0.3588600201705787    0.02853683553439925     0.1709315432626562     0.2601182375078808     0.3366648312429958  3.337752260895667e-14 122.225572256838
2.488845750697078      19.59752442591206      16.06022375521253    0.00259147307592011     0.7025509005558129     -11.68318129810042  1.254848530585776e-08     0.1274927579018104  0.0008482512093180947      13.33911802496987      271.9257343651406   0.006670554417121478     0.8000000416686907     0.5394273427354479     0.2724361404294854     0.3588600201705787    0.02853683553439925     0.1709315432626562     0.2601182375078808     0.3366648312429958  3.337752260895667e-14 122.2255722655884
2.488845750697078      19.59752442591206      16.06022375521253    0.00259147307592011     0.7025509005558129     -11.68318112400745  2.744964649970541e-08     0.1274927579018104  0.0008482512093180947      13.33911802496987      271.9257343651406   0.006670554417121478     0.8000000416686907     0.5394273427354479     0.2724361404294854     0.3588600201705787    0.02853683553439925     0.1709315432626562     0.2601182375078808     0.3366648312429958  3.337752260895667e-14 122.2255757915438
2.488845750697078      19.59752442591206      16.06022375521253    0.00259147307592011     0.7025509005558129     -11.68318112400745  1.254848530585776e-08     0.1274927728029716  0.0008482512093180947      13.33911802496987      271.9257343651406   0.006670554417121478     0.8000000416686907     0.5394273427354479     0.2724361404294854     0.3588600201705787    0.02853683553439925     0.1709315432626562     0.2601182375078808     0.3366648312429958  3.337752260895667e-14 122.2255722540865
2.488845750697078      19.59752442591206      16.06022375521253    0.00259147307592011     0.7025509005558129     -11.68318112400745  1.254848530585776e-08     0.1274927579018104  0.0008482661104792886      13.33911802496987      271.9257343651406   0.006670554417121478     0.8000000416686907     0.5394273427354479     0.2724361404294854     0.3588600201705787    0.02853683553439925     0.1709315432626562     0.2601182375078808     0.3366648312429958  3.337752260895667e-14 122.2255725786298
2.488845750697078      19.59752442591206      16.06022375521253    0.00259147307592011     0.7025509005558129     -11.68318112400745  1.254848530585776e-08     0.1274927579018104  0.0008482512093180947      13.33911822373822      271.9257343651406   0.006670554417121478     0.8000000416686907     0.5394273427354479     0.2724361404294854     0.3588600201705787    0.02853683553439925     0.1709315432626562     0.2601182375078808     0.3366648312429958  3.337752260895667e-14 122.2255722589809
2.488845750697078      19.59752442591206      16.06022375521253    0.00259147307592011     0.7025509005558129     -11.68318112400745  1.254848530585776e-08     0.1274927579018104  0.0008482512093180947      13.33911802496987      271.9257384171498   0.006670554417121478     0.8000000416686907     0.5394273427354479     0.2724361404294854     0.3588600201705787    0.02853683553439925     0.1709315432626562     0.2601182375078808     0.3366648312429958  3.337752260895667e-14 122.2255721838957
2.488845750697078      19.59752442591206      16.06022375521253    0.00259147307592011     0.7025509005558129     -11.68318112400745  1.254848530585776e-08     0.1274927579018104  0.0008482512093180947      13.33911802496987      271.9257343651406   0.006670569318282671     0.8000000416686907     0.5394273427354479     0.2724361404294854     0.3588600201705787    0.02853683553439925     0.1709315432626562     0.2601182375078808     0.3366648312429958  3.337752260895667e-14 122.2255727286241
2.488845750697078      19.59752442591206      16.06022375521253    0.00259147307592011     0.7025509005558129     -11.68318112400745  1.254848530585776e-08     0.1274927579018104  0.0008482512093180947      13.33911802496987      271.9257343651406   0.006670554417121478     0.8000000565698519     0.5394273427354479     0.2724361404294854     0.3588600201705787    0.02853683553439925     0.1709315432626562     0.2601182375078808     0.3366648312429958  3.337752260895667e-14 122.2255727583096
2.488845750697078      19.59752442591206      16.06022375521253    0.00259147307592011     0.7025509005558129     -11.68318112400745  1.254848530585776e-08     0.1274927579018104  0.0008482512093180947      13.33911802496987      271.9257343651406   0.006670554417121478     0.8000000416686907     0.5394273576366091     0.2724361404294854     0.3588600201705787    0.02853683553439925     0.1709315432626562     0.2601182375078808     0.3366648312429958  3.337752260895667e-14 122.2255722543525
2.488845750697078      19.59752442591206      16.06022375521253    0.00259147307592011     0.7025509005558129     -11.68318112400745  1.254848530585776e-08     0.1274927579018104  0.0008482512093180947      13.33911802496987      271.9257343651406   0.006670554417121478     0.8000000416686907     0.5394273427354479     0.2724361553306466     0.3588600201705787    0.02853683553439925     0.1709315432626562     0.2601182375078808     0.3366648312429958  3.337752260895667e-14 122.2255723548168
2.488845750697078      19.59752442591206      16.06022375521253    0.00259147307592011     0.7025509005558129     -11.68318112400745  1.254848530585776e-08     0.1274927579018104  0.0008482512093180947      13.33911802496987      271.9257343651406   0.006670554417121478     0.8000000416686907     0.5394273427354479     0.2724361404294854     0.3588600350717399    0.02853683553439925     0.1709315432626562     0.2601182375078808     0.3366648312429958  3.337752260895667e-14 122.225572246062
2.488845750697078      19.59752442591206      16.06022375521253    0.00259147307592011     0.7025509005558129     -11.68318112400745  1.254848530585776e-08     0.1274927579018104  0.0008482512093180947      13.33911802496987      271.9257343651406   0.006670554417121478     0.8000000416686907     0.5394273427354479     0.2724361404294854     0.3588600201705787    0.02853685043556044     0.1709315432626562     0.2601182375078808     0.3366648312429958  3.337752260895667e-14 122.225572262207
2.488845750697078      19.59752442591206      16.06022375521253    0.00259147307592011     0.7025509005558129     -11.68318112400745  1.254848530585776e-08     0.1274927579018104  0.0008482512093180947      13.33911802496987      271.9257343651406   0.006670554417121478     0.8000000416686907     0.5394273427354479     0.2724361404294854     0.3588600201705787    0.02853683553439925     0.1709315581638174     0.2601182375078808     0.3366648312429958  3.337752260895667e-14 122.2255722622308
2.488845750697078      19.59752442591206      16.06022375521253    0.00259147307592011     0.7025509005558129     -11.68318112400745  1.254848530585776e-08     0.1274927579018104  0.0008482512093180947      13.33911802496987      271.9257343651406   0.006670554417121478     0.8000000416686907     0.5394273427354479     0.2724361404294854     0.3588600201705787    0.02853683553439925     0.1709315432626562      0.260118252409042     0.3366648312429958  3.337752260895667e-14 122.2255722622389
2.488845750697078      19.59752442591206      16.06022375521253    0.00259147307592011     0.7025509005558129     -11.68318112400745  1.254848530585776e-08     0.1274927579018104  0.0008482512093180947      13.33911802496987      271.9257343651406   0.006670554417121478     0.8000000416686907     0.5394273427354479     0.2724361404294854     0.3588600201705787    0.02853683553439925     0.1709315432626562     0.2601182375078808      0.336664846144157  3.337752260895667e-14 122.2255722622642
2.488845750697078      19.59752442591206      16.06022375521253    0.00259147307592011     0.7025509005558129     -11.68318112400745  1.254848530585776e-08     0.1274927579018104  0.0008482512093180947      13.33911802496987      271.9257343651406   0.006670554417121478     0.8000000416686907     0.5394273427354479     0.2724361404294854     0.3588600201705787    0.02853683553439925     0.1709315432626562     0.2601182375078808     0.3366648312429958  1.490119457137027e-08 122.2255961520646
2.488905422265974      19.59757685350524      16.06029636227217   0.002591387479867386     0.7025578910645286     -11.68323368008049  1.254720809835851e-08     0.1274945611601742  0.0008481944673682955      13.33965052671979       271.952556527754   0.006669729435126155     0.8000000417728458     0.5394215887166233     0.2724312346924215     0.3588846809995705    0.02858795023528863     0.1709315432626562     0.2599412915830141     0.3357887427539166  3.318650597437992e-14 122.2251270714573
2.488905459353555      19.59757685350524      16.06029636227217   0.002591387479867386     0.7025578910645286     -11.68323368008049  1.254720809835851e-08     0.1274945611601742  0.0008481944673682955      13.33965052671979       271.952556527754   0.006669729435126155     0.8000000417728458     0.5394215887166233     0.2724312346924215     0.3588846809995705    0.02858795023528863     0.1709315432626562     0.2599412915830141     0.3357887427539166  3.318650597437992e-14 122.2251270972386
2.488905422265974      19.59757714553189      16.06029636227217   0.002591387479867386     0.7025578910645286     -11.68323368008049  1.254720809835851e-08     0.1274945611601742  0.0008481944673682955      13.33965052671979       271.952556527754   0.006669729435126155     0.8000000417728458     0.5394215887166233     0.2724312346924215     0.3588846809995705    0.02858795023528863     0.1709315432626562     0.2599412915830141     0.3357887427539166  3.318650597437992e-14 122.2251270611181
2.488905422265974      19.59757685350524      16.06029660158924   0.002591387479867386     0.7025578910645286     -11.68323368008049  1.254720809835851e-08     0.1274945611601742  0.0008481944673682955      13.33965052671979       271.952556527754   0.006669729435126155     0.8000000417728458     0.5394215887166233     0.2724312346924215     0.3588846809995705    0.02858795023528863     0.1709315432626562     0.2599412915830141     0.3357887427539166  3.318650597437992e-14 122.2251270646802
2.488905422265974      19.59757685350524      16.06029636227217   0.002591402381028579     0.7025578910645286     -11.68323368008049  1.254720809835851e-08     0.1274945611601742  0.0008481944673682955      13.33965052671979       271.952556527754   0.006669729435126155     0.8000000417728458     0.5394215887166233     0.2724312346924215     0.3588846809995705    0.02858795023528863     0.1709315432626562     0.2599412915830141     0.3357887427539166  3.318650597437992e-14 122.2251271971575
2.488905422265974      19.59757685350524      16.06029636227217   0.002591387479867386     0.7025579059656898     -11.68323368008049  1.254720809835851e-08     0.1274945611601742  0.0008481944673682955      13.33965052671979       271.952556527754   0.006669729435126155     0.8000000417728458     0.5394215887166233     0.2724312346924215     0.3588846809995705    0.02858795023528863     0.1709315432626562     0.2599412915830141     0.3357887427539166  3.318650597437992e-14 122.2251270617025
2.488905422265974      19.59757685350524      16.06029636227217   0.002591387479867386     0.7025578910645286     -11.68323385417424  1.254720809835851e-08     0.1274945611601742  0.0008481944673682955      13.33965052671979       271.952556527754   0.006669729435126155     0.8000000417728458     0.5394215887166233     0.2724312346924215     0.3588846809995705    0.02858795023528863     0.1709315432626562     0.2599412915830141     0.3357887427539166  3.318650597437992e-14 122.2251270809631
2.488905422265974      19.59757685350524      16.06029636227217   0.002591387479867386     0.7025578910645286     -11.68323368008049  2.744836929220617e-08     0.1274945611601742  0.0008481944673682955      13.33965052671979       271.952556527754   0.006669729435126155     0.8000000417728458     0.5394215887166233     0.2724312346924215     0.3588846809995705    0.02858795023528863     0.1709315432626562     0.2599412915830141     0.3357887427539166  3.318650597437992e-14 122.2251305463363
2.488905422265974      19.59757685350524      16.06029636227217   0.002591387479867386     0.7025578910645286     -11.68323368008049  1.254720809835851e-08     0.1274945760613354  0.0008481944673682955      13.33965052671979       271.952556527754   0.006669729435126155     0.8000000417728458     0.5394215887166233     0.2724312346924215     0.3588846809995705    0.02858795023528863     0.1709315432626562     0.2599412915830141     0.3357887427539166  3.318650597437992e-14 122.2251271044804
2.488905422265974      19.59757685350524      16.06029636227217   0.002591387479867386     0.7025578910645286     -11.68323368008049  1.254720809835851e-08     0.1274945611601742  0.0008482093685294893      13.33965052671979       271.952556527754   0.006669729435126155     0.8000000417728458     0.5394215887166233     0.2724312346924215     0.3588846809995705    0.02858795023528863     0.1709315432626562     0.2599412915830141     0.3357887427539166  3.318650597437992e-14 122.2251273831094
2.488905422265974      19.59757685350524      16.06029636227217   0.002591387479867386     0.7025578910645286     -11.68323368008049  1.254720809835851e-08     0.1274945611601742  0.0008481944673682955      13.33965072549608       271.952556527754   0.006669729435126155     0.8000000417728458     0.5394215887166233     0.2724312346924215     0.3588846809995705    0.02858795023528863     0.1709315432626562     0.2599412915830141     0.3357887427539166  3.318650597437992e-14 122.2251271011748
2.488905422265974      19.59757685350524      16.06029636227217   0.002591387479867386     0.7025578910645286     -11.68323368008049  1.254720809835851e-08     0.1274945611601742  0.0008481944673682955      13.33965052671979      271.9525605801629   0.006669729435126155     0.8000000417728458     0.5394215887166233     0.2724312346924215     0.3588846809995705    0.02858795023528863     0.1709315432626562     0.2599412915830141     0.3357887427539166  3.318650597437992e-14 122.225127036585
2.488905422265974      19.59757685350524      16.06029636227217   0.002591387479867386     0.7025578910645286     -11.68323368008049  1.254720809835851e-08     0.1274945611601742  0.0008481944673682955      13.33965052671979       271.952556527754   0.006669744336287349     0.8000000417728458     0.5394215887166233     0.2724312346924215     0.3588846809995705    0.02858795023528863     0.1709315432626562     0.2599412915830141     0.3357887427539166  3.318650597437992e-14 122.2251265727942
2.488905422265974      19.59757685350524      16.06029636227217   0.002591387479867386     0.7025578910645286     -11.68323368008049  1.254720809835851e-08     0.1274945611601742  0.0008481944673682955      13.33965052671979       271.952556527754   0.006669729435126155      0.800000056674007     0.5394215887166233     0.2724312346924215     0.3588846809995705    0.02858795023528863     0.1709315432626562     0.2599412915830141     0.3357887427539166  3.318650597437992e-14 122.2251275709046
2.488905422265974      19.59757685350524      16.06029636227217   0.002591387479867386     0.7025578910645286     -11.68323368008049  1.254720809835851e-08     0.1274945611601742  0.0008481944673682955      13.33965052671979       271.952556527754   0.006669729435126155     0.8000000417728458     0.5394216036177845     0.2724312346924215     0.3588846809995705    0.02858795023528863     0.1709315432626562     0.2599412915830141     0.3357887427539166  3.318650597437992e-14 122.2251270969933
2.488905422265974      19.59757685350524      16.06029636227217   0.002591387479867386     0.7025578910645286     -11.68323368008049  1.254720809835851e-08     0.1274945611601742  0.0008481944673682955      13.33965052671979       271.952556527754   0.006669729435126155     0.8000000417728458     0.5394215887166233     0.2724312495935827     0.3588846809995705    0.02858795023528863     0.1709315432626562     0.2599412915830141     0.3357887427539166  3.318650597437992e-14 122.2251271274733
2.488905422265974      19.59757685350524      16.06029636227217   0.002591387479867386     0.7025578910645286     -11.68323368008049  1.254720809835851e-08     0.1274945611601742  0.0008481944673682955      13.33965052671979       271.952556527754   0.006669729435126155     0.8000000417728458     0.5394215887166233     0.2724312346924215     0.3588846959007317    0.02858795023528863     0.1709315432626562     0.2599412915830141     0.3357887427539166  3.318650597437992e-14 122.2251270734173
2.488905422265974      19.59757685350524      16.06029636227217   0.002591387479867386     0.7025578910645286     -11.68323368008049  1.254720809835851e-08     0.1274945611601742  0.0008481944673682955      13.33965052671979       271.952556527754   0.006669729435126155     0.8000000417728458     0.5394215887166233     0.2724312346924215     0.3588846809995705    0.02858796513644982     0.1709315432626562     0.2599412915830141     0.3357887427539166  3.318650597437992e-14 122.2251270715323
2.488905422265974      19.59757685350524      16.06029636227217   0.002591387479867386     0.7025578910645286     -11.68323368008049  1.254720809835851e-08     0.1274945611601742  0.0008481944673682955      13.33965052671979       271.952556527754   0.006669729435126155     0.8000000417728458     0.5394215887166233     0.2724312346924215     0.3588846809995705    0.02858795023528863     0.1709315581638174     0.2599412915830141     0.3357887427539166  3.318650597437992e-14 122.2251270714573
2.488905422265974      19.59757685350524      16.06029636227217   0.002591387479867386     0.7025578910645286     -11.68323368008049  1.254720809835851e-08     0.1274945611601742  0.0008481944673682955      13.33965052671979       271.952556527754   0.006669729435126155     0.8000000417728458     0.5394215887166233     0.2724312346924215     0.3588846809995705    0.02858795023528863     0.1709315432626562     0.2599413064841753     0.3357887427539166  3.318650597437992e-14 122.2251270714534
2.488905422265974      19.59757685350524      16.06029636227217   0.002591387479867386     0.7025578910645286     -11.68323368008049  1.254720809835851e-08     0.1274945611601742  0.0008481944673682955      13.33965052671979       271.952556527754   0.006669729435126155     0.8000000417728458     0.5394215887166233     0.2724312346924215     0.3588846809995705    0.02858795023528863     0.1709315432626562     0.2599412915830141     0.3357887576550778  3.318650597437992e-14 122.2251270714758
2.488905422265974      19.59757685350524      16.06029636227217   0.002591387479867386     0.7025578910645286     -11.68323368008049  1.254720809835851e-08     0.1274945611601742  0.0008481944673682955      13.33965052671979       271.952556527754   0.006669729435126155     0.8000000417728458     0.5394215887166233     0.2724312346924215     0.3588846809995705    0.02858795023528863     0.1709315432626562     0.2599412915830141     0.3357887427539166  1.490119438035363e-08 122.225150962196
2.48986283504252      19.60834418204138      16.07962453019051   0.002608163810359702     0.7048658893879388     -11.68576324581929  1.047680617820996e-08     0.1274994891076867  0.0008478346265293404       13.3247705880298       271.966394978524   0.006670732340109331     0.8000000333969498     0.5393252061455373     0.2724045931434994     0.3589365934128623    0.02816287843620213     0.1709315432626562     0.2605415152257554      0.334489932826143  2.701554893457102e-14 122.2261575952486
2.489862872144367      19.60834418204138      16.07962453019051   0.002608163810359702     0.7048658893879388     -11.68576324581929  1.047680617820996e-08     0.1274994891076867  0.0008478346265293404       13.3247705880298       271.966394978524   0.006670732340109331     0.8000000333969498     0.5393252061455373     0.2724045931434994     0.3589365934128623    0.02816287843620213     0.1709315432626562     0.2605415152257554      0.334489932826143  2.701554893457102e-14 122.2261575788979
2.48986283504252      19.60834447422848      16.07962453019051   0.002608163810359702     0.7048658893879388     -11.68576324581929  1.047680617820996e-08     0.1274994891076867  0.0008478346265293404       13.3247705880298       271.966394978524   0.006670732340109331     0.8000000333969498     0.5393252061455373     0.2724045931434994     0.3589365934128623    0.02816287843620213     0.1709315432626562     0.2605415152257554      0.334489932826143  2.701554893457102e-14 122.2261575909426
2.48986283504252      19.60834418204138      16.07962476979559   0.002608163810359702     0.7048658893879388     -11.68576324581929  1.047680617820996e-08     0.1274994891076867  0.0008478346265293404       13.3247705880298       271.966394978524   0.006670732340109331     0.8000000333969498     0.5393252061455373     0.2724045931434994     0.3589365934128623    0.02816287843620213     0.1709315432626562     0.2605415152257554      0.334489932826143  2.701554893457102e-14 122.2261576015647
2.48986283504252      19.60834418204138      16.07962453019051   0.002608178711520896     0.7048658893879388     -11.68576324581929  1.047680617820996e-08     0.1274994891076867  0.0008478346265293404       13.3247705880298       271.966394978524   0.006670732340109331     0.8000000333969498     0.5393252061455373     0.2724045931434994     0.3589365934128623    0.02816287843620213     0.1709315432626562     0.2605415152257554      0.334489932826143  2.701554893457102e-14 122.2261575371164
2.48986283504252      19.60834418204138      16.07962453019051   0.002608163810359702        0.7048659042891     -11.68576324581929  1.047680617820996e-08     0.1274994891076867  0.0008478346265293404       13.3247705880298       271.966394978524   0.006670732340109331     0.8000000333969498     0.5393252061455373     0.2724045931434994     0.3589365934128623    0.02816287843620213     0.1709315432626562     0.2605415152257554      0.334489932826143  2.701554893457102e-14 122.2261576027861
2.48986283504252      19.60834418204138      16.07962453019051   0.002608163810359702     0.7048658893879388     -11.68576341995073  1.047680617820996e-08     0.1274994891076867  0.0008478346265293404       13.3247705880298       271.966394978524   0.006670732340109331     0.8000000333969498     0.5393252061455373     0.2724045931434994     0.3589365934128623    0.02816287843620213     0.1709315432626562     0.2605415152257554      0.334489932826143  2.701554893457102e-14 122.2261576131013
2.48986283504252      19.60834418204138      16.07962453019051   0.002608163810359702     0.7048658893879388     -11.68576324581929  2.537796737205762e-08     0.1274994891076867  0.0008478346265293404       13.3247705880298       271.966394978524   0.006670732340109331     0.8000000333969498     0.5393252061455373     0.2724045931434994     0.3589365934128623    0.02816287843620213     0.1709315432626562     0.2605415152257554      0.334489932826143  2.701554893457102e-14 122.2261610350473
2.48986283504252      19.60834418204138      16.07962453019051   0.002608163810359702     0.7048658893879388     -11.68576324581929  1.047680617820996e-08     0.1274995040088479  0.0008478346265293404       13.3247705880298       271.966394978524   0.006670732340109331     0.8000000333969498     0.5393252061455373     0.2724045931434994     0.3589365934128623    0.02816287843620213     0.1709315432626562     0.2605415152257554      0.334489932826143  2.701554893457102e-14 122.2261575981596
2.48986283504252      19.60834418204138      16.07962453019051   0.002608163810359702     0.7048658893879388     -11.68576324581929  1.047680617820996e-08     0.1274994891076867  0.0008478495276905342       13.3247705880298       271.966394978524   0.006670732340109331     0.8000000333969498     0.5393252061455373     0.2724045931434994     0.3589365934128623    0.02816287843620213     0.1709315432626562     0.2605415152257554      0.334489932826143  2.701554893457102e-14 122.2261582169692
2.48986283504252      19.60834418204138      16.07962453019051   0.002608163810359702     0.7048658893879388     -11.68576324581929  1.047680617820996e-08     0.1274994891076867  0.0008478346265293404      13.32477078658435       271.966394978524   0.006670732340109331     0.8000000333969498     0.5393252061455373     0.2724045931434994     0.3589365934128623    0.02816287843620213     0.1709315432626562     0.2605415152257554      0.334489932826143  2.701554893457102e-14 122.2261575797664
2.48986283504252      19.60834418204138      16.07962453019051   0.002608163810359702     0.7048658893879388     -11.68576324581929  1.047680617820996e-08     0.1274994891076867  0.0008478346265293404       13.3247705880298      271.9663990311391   0.006670732340109331     0.8000000333969498     0.5393252061455373     0.2724045931434994     0.3589365934128623    0.02816287843620213     0.1709315432626562     0.2605415152257554      0.334489932826143  2.701554893457102e-14 122.2261575554412
2.48986283504252      19.60834418204138      16.07962453019051   0.002608163810359702     0.7048658893879388     -11.68576324581929  1.047680617820996e-08     0.1274994891076867  0.0008478346265293404       13.3247705880298       271.966394978524   0.006670747241270525     0.8000000333969498     0.5393252061455373     0.2724045931434994     0.3589365934128623    0.02816287843620213     0.1709315432626562     0.2605415152257554      0.334489932826143  2.701554893457102e-14 122.2261575432863
2.48986283504252      19.60834418204138      16.07962453019051   0.002608163810359702     0.7048658893879388     -11.68576324581929  1.047680617820996e-08     0.1274994891076867  0.0008478346265293404       13.3247705880298       271.966394978524   0.006670732340109331      0.800000048298111     0.5393252061455373     0.2724045931434994     0.3589365934128623    0.02816287843620213     0.1709315432626562     0.2605415152257554      0.334489932826143  2.701554893457102e-14 122.2261581060257
2.48986283504252      19.60834418204138      16.07962453019051   0.002608163810359702     0.7048658893879388     -11.68576324581929  1.047680617820996e-08     0.1274994891076867  0.0008478346265293404       13.3247705880298       271.966394978524   0.006670732340109331     0.8000000333969498     0.5393252210466984     0.2724045931434994     0.3589365934128623    0.02816287843620213     0.1709315432626562     0.2605415152257554      0.334489932826143  2.701554893457102e-14 122.2261576037502
2.48986283504252      19.60834418204138      16.07962453019051   0.002608163810359702     0.7048658893879388     -11.68576324581929  1.047680617820996e-08     0.1274994891076867  0.0008478346265293404       13.3247705880298       271.966394978524   0.006670732340109331     0.8000000333969498     0.5393252061455373     0.2724046080446606     0.3589365934128623    0.02816287843620213     0.1709315432626562     0.2605415152257554      0.334489932826143  2.701554893457102e-14 122.2261576533442
2.48986283504252      19.60834418204138      16.07962453019051   0.002608163810359702     0.7048658893879388     -11.68576324581929  1.047680617820996e-08     0.1274994891076867  0.0008478346265293404       13.3247705880298       271.966394978524   0.006670732340109331     0.8000000333969498     0.5393252061455373     0.2724045931434994     0.3589366083140235    0.02816287843620213     0.1709315432626562     0.2605415152257554      0.334489932826143  2.701554893457102e-14 122.2261576024054
2.48986283504252      19.60834418204138      16.07962453019051   0.002608163810359702     0.7048658893879388     -11.68576324581929  1.047680617820996e-08     0.1274994891076867  0.0008478346265293404       13.3247705880298       271.966394978524   0.006670732340109331     0.8000000333969498     0.5393252061455373     0.2724045931434994     0.3589365934128623    0.02816289333736333     0.1709315432626562     0.2605415152257554      0.334489932826143  2.701554893457102e-14 122.2261575958123
2.48986283504252      19.60834418204138      16.07962453019051   0.002608163810359702     0.7048658893879388     -11.68576324581929  1.047680617820996e-08     0.1274994891076867  0.0008478346265293404       13.3247705880298       271.966394978524   0.006670732340109331     0.8000000333969498     0.5393252061455373     0.2724045931434994     0.3589365934128623    0.02816287843620213     0.1709315581638174     0.2605415152257554      0.334489932826143  2.701554893457102e-14 122.2261575952486
2.48986283504252      19.60834418204138      16.07962453019051   0.002608163810359702     0.7048658893879388     -11.68576324581929  1.047680617820996e-08     0.1274994891076867  0.0008478346265293404       13.3247705880298       271.966394978524   0.006670732340109331     0.8000000333969498     0.5393252061455373     0.2724045931434994     0.3589365934128623    0.02816287843620213     0.1709315432626562     0.2605415301269166      0.334489932826143  2.701554893457102e-14 122.2261575952955
2.48986283504252      19.60834418204138      16.07962453019051   0.002608163810359702     0.7048658893879388     -11.68576324581929  1.047680617820996e-08     0.1274994891076867  0.0008478346265293404       13.3247705880298       271.966394978524   0.006670732340109331     0.8000000333969498     0.5393252061455373     0.2724045931434994     0.3589365934128623    0.02816287843620213     0.1709315432626562     0.2605415152257554     0.3344899477273042  2.701554893457102e-14 122.2261575951623
2.48986283504252      19.60834418204138      16.07962453019051   0.002608163810359702     0.7048658893879388     -11.68576324581929  1.047680617820996e-08     0.1274994891076867  0.0008478346265293404       13.3247705880298       271.966394978524   0.006670732340109331     0.8000000333969498     0.5393252061455373     0.2724045931434994     0.3589365934128623    0.02816287843620213     0.1709315432626562     0.2605415152257554      0.334489932826143  1.490118820939659e-08 122.2261814886143
2.48914460820605      19.60026867925509      16.06512838436993   0.002595576476372823     0.7031350439013703     -11.68386605498265  1.202891178677825e-08     0.1274957256338852  0.0008481003228374333      13.33593008599075      271.9560161234225   0.006670379601965905     0.8000000396785487     0.5393972723270566      0.272424329670993     0.3588976477511174    0.02848168283724624     0.1709315432626562     0.2600913467132059     0.3354640419633012  3.163106039649971e-14 122.22531557988
2.489144645297195      19.60026867925509      16.06512838436993   0.002595576476372823     0.7031350439013703     -11.68386605498265  1.202891178677825e-08     0.1274957256338852  0.0008481003228374333      13.33593008599075      271.9560161234225   0.006670379601965905     0.8000000396785487     0.5393972723270566      0.272424329670993     0.3588976477511174    0.02848168283724624     0.1709315432626562     0.2600913467132059     0.3354640419633012  3.163106039649971e-14 122.225315560424
2.48914460820605      19.60026897132185      16.06512838436993   0.002595576476372823     0.7031350439013703     -11.68386605498265  1.202891178677825e-08     0.1274957256338852  0.0008481003228374333      13.33593008599075      271.9560161234225   0.006670379601965905     0.8000000396785487     0.5393972723270566      0.272424329670993     0.3588976477511174    0.02848168283724624     0.1709315432626562     0.2600913467132059     0.3354640419633012  3.163106039649971e-14 122.2253155747507
2.48914460820605      19.60026867925509        16.065128623759   0.002595576476372823     0.7031350439013703     -11.68386605498265  1.202891178677825e-08     0.1274957256338852  0.0008481003228374333      13.33593008599075      271.9560161234225   0.006670379601965905     0.8000000396785487     0.5393972723270566      0.272424329670993     0.3588976477511174    0.02848168283724624     0.1709315432626562     0.2600913467132059     0.3354640419633012  3.163106039649971e-14 122.2253155898213
2.48914460820605      19.60026867925509      16.06512838436993   0.002595591377534017     0.7031350439013703     -11.68386605498265  1.202891178677825e-08     0.1274957256338852  0.0008481003228374333      13.33593008599075      271.9560161234225   0.006670379601965905     0.8000000396785487     0.5393972723270566      0.272424329670993     0.3588976477511174    0.02848168283724624     0.1709315432626562     0.2600913467132059     0.3354640419633012  3.163106039649971e-14 122.2253156563765
2.48914460820605      19.60026867925509      16.06512838436993   0.002595576476372823     0.7031350588025315     -11.68386605498265  1.202891178677825e-08     0.1274957256338852  0.0008481003228374333      13.33593008599075      271.9560161234225   0.006670379601965905     0.8000000396785487     0.5393972723270566      0.272424329670993     0.3588976477511174    0.02848168283724624     0.1709315432626562     0.2600913467132059     0.3354640419633012  3.163106039649971e-14 122.2253155797359
2.48914460820605      19.60026867925509      16.06512838436993   0.002595576476372823     0.7031350439013703     -11.68386622908582  1.202891178677825e-08     0.1274957256338852  0.0008481003228374333      13.33593008599075      271.9560161234225   0.006670379601965905     0.8000000396785487     0.5393972723270566      0.272424329670993     0.3588976477511174    0.02848168283724624     0.1709315432626562     0.2600913467132059     0.3354640419633012  3.163106039649971e-14 122.2253155956106
2.48914460820605      19.60026867925509      16.06512838436993   0.002595576476372823     0.7031350439013703     -11.68386605498265  2.693007298062591e-08     0.1274957256338852  0.0008481003228374333      13.33593008599075      271.9560161234225   0.006670379601965905     0.8000000396785487     0.5393972723270566      0.272424329670993     0.3588976477511174    0.02848168283724624     0.1709315432626562     0.2600913467132059     0.3354640419633012  3.163106039649971e-14 122.2253190773229
2.48914460820605      19.60026867925509      16.06512838436993   0.002595576476372823     0.7031350439013703     -11.68386605498265  1.202891178677825e-08     0.1274957405350464  0.0008481003228374333      13.33593008599075      271.9560161234225   0.006670379601965905     0.8000000396785487     0.5393972723270566      0.272424329670993     0.3588976477511174    0.02848168283724624     0.1709315432626562     0.2600913467132059     0.3354640419633012  3.163106039649971e-14 122.2253155849349
2.48914460820605      19.60026867925509      16.06512838436993   0.002595576476372823     0.7031350439013703     -11.68386605498265  1.202891178677825e-08     0.1274957256338852  0.0008481152239986271      13.33593008599075      271.9560161234225   0.006670379601965905     0.8000000396785487     0.5393972723270566      0.272424329670993     0.3588976477511174    0.02848168283724624     0.1709315432626562     0.2600913467132059     0.3354640419633012  3.163106039649971e-14 122.2253159709148
2.48914460820605      19.60026867925509      16.06512838436993   0.002595576476372823     0.7031350439013703     -11.68386605498265  1.202891178677825e-08     0.1274957256338852  0.0008481003228374333      13.33593028471159      271.9560161234225   0.006670379601965905     0.8000000396785487     0.5393972723270566      0.272424329670993     0.3588976477511174    0.02848168283724624     0.1709315432626562     0.2600913467132059     0.3354640419633012  3.163106039649971e-14 122.2253155600918
2.48914460820605      19.60026867925509      16.06512838436993   0.002595576476372823     0.7031350439013703     -11.68386605498265  1.202891178677825e-08     0.1274957256338852  0.0008481003228374333      13.33593008599075      271.9560201758829   0.006670379601965905     0.8000000396785487     0.5393972723270566      0.272424329670993     0.3588976477511174    0.02848168283724624     0.1709315432626562     0.2600913467132059     0.3354640419633012  3.163106039649971e-14 122.2253155376661
2.48914460820605      19.60026867925509      16.06512838436993   0.002595576476372823     0.7031350439013703     -11.68386605498265  1.202891178677825e-08     0.1274957256338852  0.0008481003228374333      13.33593008599075      271.9560161234225   0.006670394503127099     0.8000000396785487     0.5393972723270566      0.272424329670993     0.3588976477511174    0.02848168283724624     0.1709315432626562     0.2600913467132059     0.3354640419633012  3.163106039649971e-14 122.2253155946323
2.48914460820605      19.60026867925509      16.06512838436993   0.002595576476372823     0.7031350439013703     -11.68386605498265  1.202891178677825e-08     0.1274957256338852  0.0008481003228374333      13.33593008599075      271.9560161234225   0.006670379601965905     0.8000000545797099     0.5393972723270566      0.272424329670993     0.3588976477511174    0.02848168283724624     0.1709315432626562     0.2600913467132059     0.3354640419633012  3.163106039649971e-14 122.2253160795547
2.48914460820605      19.60026867925509      16.06512838436993   0.002595576476372823     0.7031350439013703     -11.68386605498265  1.202891178677825e-08     0.1274957256338852  0.0008481003228374333      13.33593008599075      271.9560161234225   0.006670379601965905     0.8000000396785487     0.5393972872282178      0.272424329670993     0.3588976477511174    0.02848168283724624     0.1709315432626562     0.2600913467132059     0.3354640419633012  3.163106039649971e-14 122.2253155755414
2.48914460820605      19.60026867925509      16.06512838436993   0.002595576476372823     0.7031350439013703     -11.68386605498265  1.202891178677825e-08     0.1274957256338852  0.0008481003228374333      13.33593008599075      271.9560161234225   0.006670379601965905     0.8000000396785487     0.5393972723270566     0.2724243445721542     0.3588976477511174    0.02848168283724624     0.1709315432626562     0.2600913467132059     0.3354640419633012  3.163106039649971e-14 122.2253156595257
2.48914460820605      19.60026867925509      16.06512838436993   0.002595576476372823     0.7031350439013703     -11.68386605498265  1.202891178677825e-08     0.1274957256338852  0.0008481003228374333      13.33593008599075      271.9560161234225   0.006670379601965905     0.8000000396785487     0.5393972723270566      0.272424329670993     0.3588976626522786    0.02848168283724624     0.1709315432626562     0.2600913467132059     0.3354640419633012  3.163106039649971e-14 122.2253155842292
2.48914460820605      19.60026867925509      16.06512838436993   0.002595576476372823     0.7031350439013703     -11.68386605498265  1.202891178677825e-08     0.1274957256338852  0.0008481003228374333      13.33593008599075      271.9560161234225   0.006670379601965905     0.8000000396785487     0.5393972723270566      0.272424329670993     0.3588976477511174    0.02848169773840743     0.1709315432626562     0.2600913467132059     0.3354640419633012  3.163106039649971e-14 122.2253155803001
2.48914460820605      19.60026867925509      16.06512838436993   0.002595576476372823     0.7031350439013703     -11.68386605498265  1.202891178677825e-08     0.1274957256338852  0.0008481003228374333      13.33593008599075      271.9560161234225   0.006670379601965905     0.8000000396785487     0.5393972723270566      0.272424329670993     0.3588976477511174    0.02848168283724624     0.1709315581638174     0.2600913467132059     0.3354640419633012  3.163106039649971e-14 122.22531557988
2.48914460820605      19.60026867925509      16.06512838436993   0.002595576476372823     0.7031350439013703     -11.68386605498265  1.202891178677825e-08     0.1274957256338852  0.0008481003228374333      13.33593008599075      271.9560161234225   0.006670379601965905     0.8000000396785487     0.5393972723270566      0.272424329670993     0.3588976477511174    0.02848168283724624     0.1709315432626562     0.2600913616143671     0.3354640419633012  3.163106039649971e-14 122.2253155799311
2.48914460820605      19.60026867925509      16.06512838436993   0.002595576476372823     0.7031350439013703     -11.68386605498265  1.202891178677825e-08     0.1274957256338852  0.0008481003228374333      13.33593008599075      271.9560161234225   0.006670379601965905     0.8000000396785487     0.5393972723270566      0.272424329670993     0.3588976477511174    0.02848168283724624     0.1709315432626562     0.2600913467132059     0.3354640568644624  3.163106039649971e-14 122.2253155799118
2.48914460820605      19.60026867925509      16.06512838436993   0.002595576476372823     0.7031350439013703     -11.68386605498265  1.202891178677825e-08     0.1274957256338852  0.0008481003228374333      13.33593008599075      271.9560161234225   0.006670379601965905     0.8000000396785487     0.5393972723270566      0.272424329670993     0.3588976477511174    0.02848168283724624     0.1709315432626562     0.2600913467132059     0.3354640419633012  1.490119282490805e-08 122.2253394699978
2.48896505145253      19.59824980300823      16.06150434692721   0.002592429642156616     0.7027023324075725     -11.68339175714462  1.241693831366909e-08      0.127494784767017  0.0008481667470465257      13.33871996125409      271.9534214089401   0.006670291406527413      0.800000041248949     0.5394152888833608     0.2724292638108742     0.3588879113333356    0.02856138395922329     0.1709315432626562     0.2599788045544045     0.3357075693139441  3.278493892264574e-14 122.2251629282744
2.488965088541      19.59824980300823      16.06150434692721   0.002592429642156616     0.7027023324075725     -11.68339175714462  1.241693831366909e-08      0.127494784767017  0.0008481667470465257      13.33871996125409      271.9534214089401   0.006670291406527413      0.800000041248949     0.5394152888833608     0.2724292638108742     0.3588879113333356    0.02856138395922329     0.1709315432626562     0.2599788045544045     0.3357075693139441  3.278493892264574e-14 122.2251629646981
2.48896505145253      19.59825009504491      16.06150434692721   0.002592429642156616     0.7027023324075725     -11.68339175714462  1.241693831366909e-08      0.127494784767017  0.0008481667470465257      13.33871996125409      271.9534214089401   0.006670291406527413      0.800000041248949     0.5394152888833608     0.2724292638108742     0.3588879113333356    0.02856138395922329     0.1709315432626562     0.2599788045544045     0.3357075693139441  3.278493892264574e-14 122.2251629213514
2.48896505145253      19.59824980300823      16.06150458626227   0.002592429642156616     0.7027023324075725     -11.68339175714462  1.241693831366909e-08      0.127494784767017  0.0008481667470465257      13.33871996125409      271.9534214089401   0.006670291406527413      0.800000041248949     0.5394152888833608     0.2724292638108742     0.3588879113333356    0.02856138395922329     0.1709315432626562     0.2599788045544045     0.3357075693139441  3.278493892264574e-14 122.225162934692
2.48896505145253      19.59824980300823      16.06150434692721   0.002592444543317809     0.7027023324075725     -11.68339175714462  1.241693831366909e-08      0.127494784767017  0.0008481667470465257      13.33871996125409      271.9534214089401   0.006670291406527413      0.800000041248949     0.5394152888833608     0.2724292638108742     0.3588879113333356    0.02856138395922329     0.1709315432626562     0.2599788045544045     0.3357075693139441  3.278493892264574e-14 122.2251630343972
2.48896505145253      19.59824980300823      16.06150434692721   0.002592429642156616     0.7027023473087337     -11.68339175714462  1.241693831366909e-08      0.127494784767017  0.0008481667470465257      13.33871996125409      271.9534214089401   0.006670291406527413      0.800000041248949     0.5394152888833608     0.2724292638108742     0.3588879113333356    0.02856138395922329     0.1709315432626562     0.2599788045544045     0.3357075693139441  3.278493892264574e-14 122.2251629401613
2.48896505145253      19.59824980300823      16.06150434692721   0.002592429642156616     0.7027023324075725     -11.68339193124072  1.241693831366909e-08      0.127494784767017  0.0008481667470465257      13.33871996125409      271.9534214089401   0.006670291406527413      0.800000041248949     0.5394152888833608     0.2724292638108742     0.3588879113333356    0.02856138395922329     0.1709315432626562     0.2599788045544045     0.3357075693139441  3.278493892264574e-14 122.2251629500702
2.48896505145253      19.59824980300823      16.06150434692721   0.002592429642156616     0.7027023324075725     -11.68339175714462  2.731809950751675e-08      0.127494784767017  0.0008481667470465257      13.33871996125409      271.9534214089401   0.006670291406527413      0.800000041248949     0.5394152888833608     0.2724292638108742     0.3588879113333356    0.02856138395922329     0.1709315432626562     0.2599788045544045     0.3357075693139441  3.278493892264574e-14 122.2251664413104
2.48896505145253      19.59824980300823      16.06150434692721   0.002592429642156616     0.7027023324075725     -11.68339175714462  1.241693831366909e-08     0.1274947996681781  0.0008481667470465257      13.33871996125409      271.9534214089401   0.006670291406527413      0.800000041248949     0.5394152888833608     0.2724292638108742     0.3588879113333356    0.02856138395922329     0.1709315432626562     0.2599788045544045     0.3357075693139441  3.278493892264574e-14 122.2251629430187
2.48896505145253      19.59824980300823      16.06150434692721   0.002592429642156616     0.7027023324075725     -11.68339175714462  1.241693831366909e-08      0.127494784767017  0.0008481816482077195      13.33871996125409      271.9534214089401   0.006670291406527413      0.800000041248949     0.5394152888833608     0.2724292638108742     0.3588879113333356    0.02856138395922329     0.1709315432626562     0.2599788045544045     0.3357075693139441  3.278493892264574e-14 122.2251632651711
2.48896505145253      19.59824980300823      16.06150434692721   0.002592429642156616     0.7027023324075725     -11.68339175714462  1.241693831366909e-08      0.127494784767017  0.0008481667470465257      13.33872016001651      271.9534214089401   0.006670291406527413      0.800000041248949     0.5394152888833608     0.2724292638108742     0.3588879113333356    0.02856138395922329     0.1709315432626562     0.2599788045544045     0.3357075693139441  3.278493892264574e-14 122.2251629415706
2.48896505145253      19.59824980300823      16.06150434692721   0.002592429642156616     0.7027023324075725     -11.68339175714462  1.241693831366909e-08      0.127494784767017  0.0008481667470465257      13.33871996125409      271.9534254613619   0.006670291406527413      0.800000041248949     0.5394152888833608     0.2724292638108742     0.3588879113333356    0.02856138395922329     0.1709315432626562     0.2599788045544045     0.3357075693139441  3.278493892264574e-14 122.2251629266076
2.48896505145253      19.59824980300823      16.06150434692721   0.002592429642156616     0.7027023324075725     -11.68339175714462  1.241693831366909e-08      0.127494784767017  0.0008481667470465257      13.33871996125409      271.9534214089401   0.006670306307688607      0.800000041248949     0.5394152888833608     0.2724292638108742     0.3588879113333356    0.02856138395922329     0.1709315432626562     0.2599788045544045     0.3357075693139441  3.278493892264574e-14 122.2251629768234
2.48896505145253      19.59824980300823      16.06150434692721   0.002592429642156616     0.7027023324075725     -11.68339175714462  1.241693831366909e-08      0.127494784767017  0.0008481667470465257      13.33871996125409      271.9534214089401   0.006670291406527413     0.8000000561501102     0.5394152888833608     0.2724292638108742     0.3588879113333356    0.02856138395922329     0.1709315432626562     0.2599788045544045     0.3357075693139441  3.278493892264574e-14 122.2251634214118
2.48896505145253      19.59824980300823      16.06150434692721   0.002592429642156616     0.7027023324075725     -11.68339175714462  1.241693831366909e-08      0.127494784767017  0.0008481667470465257      13.33871996125409      271.9534214089401   0.006670291406527413      0.800000041248949      0.539415303784522     0.2724292638108742     0.3588879113333356    0.02856138395922329     0.1709315432626562     0.2599788045544045     0.3357075693139441  3.278493892264574e-14 122.2251629269146
2.48896505145253      19.59824980300823      16.06150434692721   0.002592429642156616     0.7027023324075725     -11.68339175714462  1.241693831366909e-08      0.127494784767017  0.0008481667470465257      13.33871996125409      271.9534214089401   0.006670291406527413      0.800000041248949     0.5394152888833608     0.2724292787120354     0.3588879113333356    0.02856138395922329     0.1709315432626562     0.2599788045544045     0.3357075693139441  3.278493892264574e-14 122.2251629948953
2.48896505145253      19.59824980300823      16.06150434692721   0.002592429642156616     0.7027023324075725     -11.68339175714462  1.241693831366909e-08      0.127494784767017  0.0008481667470465257      13.33871996125409      271.9534214089401   0.006670291406527413      0.800000041248949     0.5394152888833608     0.2724292638108742     0.3588879262344968    0.02856138395922329     0.1709315432626562     0.2599788045544045     0.3357075693139441  3.278493892264574e-14 122.2251629315962
2.48896505145253      19.59824980300823      16.06150434692721   0.002592429642156616     0.7027023324075725     -11.68339175714462  1.241693831366909e-08      0.127494784767017  0.0008481667470465257      13.33871996125409      271.9534214089401   0.006670291406527413      0.800000041248949     0.5394152888833608     0.2724292638108742     0.3588879113333356    0.02856139886038449     0.1709315432626562     0.2599788045544045     0.3357075693139441  3.278493892264574e-14 122.2251629282909
2.48896505145253      19.59824980300823      16.06150434692721   0.002592429642156616     0.7027023324075725     -11.68339175714462  1.241693831366909e-08      0.127494784767017  0.0008481667470465257      13.33871996125409      271.9534214089401   0.006670291406527413      0.800000041248949     0.5394152888833608     0.2724292638108742     0.3588879113333356    0.02856138395922329     0.1709315581638174     0.2599788045544045     0.3357075693139441  3.278493892264574e-14 122.2251629282744
2.48896505145253      19.59824980300823      16.06150434692721   0.002592429642156616     0.7027023324075725     -11.68339175714462  1.241693831366909e-08      0.127494784767017  0.0008481667470465257      13.33871996125409      271.9534214089401   0.006670291406527413      0.800000041248949     0.5394152888833608     0.2724292638108742     0.3588879113333356    0.02856138395922329     0.1709315432626562     0.2599788194555657     0.3357075693139441  3.278493892264574e-14 122.2251629282754
2.48896505145253      19.59824980300823      16.06150434692721   0.002592429642156616     0.7027023324075725     -11.68339175714462  1.241693831366909e-08      0.127494784767017  0.0008481667470465257      13.33871996125409      271.9534214089401   0.006670291406527413      0.800000041248949     0.5394152888833608     0.2724292638108742     0.3588879113333356    0.02856138395922329     0.1709315432626562     0.2599788045544045     0.3357075842151053  3.278493892264574e-14 122.2251629282755
2.48896505145253      19.59824980300823      16.06150434692721   0.002592429642156616     0.7027023324075725     -11.68339175714462  1.241693831366909e-08      0.127494784767017  0.0008481667470465257      13.33871996125409      271.9534214089401   0.006670291406527413      0.800000041248949     0.5394152888833608     0.2724292638108742     0.3588879113333356    0.02856138395922329     0.1709315432626562     0.2599788045544045     0.3357075693139441  1.490119397878658e-08 122.2251868193314
2.488920162086582      19.59774508174584      16.06059833361707   0.002591642930725303     0.7025941540456039     -11.68327318216974  1.251394544428877e-08     0.1274945495566281  0.0008481833536270187      13.33941743316166      271.9527727274921   0.006670269314061194     0.8000000416415507     0.5394197930661275     0.2724304973778723     0.3588854772195102    0.02858130932656295     0.1709315432626562      0.259950668892074      0.335768451416961  3.307341119644157e-14 122.225128295325
2.488920199174382      19.59774508174584      16.06059833361707   0.002591642930725303     0.7025941540456039     -11.68327318216974  1.251394544428877e-08     0.1274945495566281  0.0008481833536270187      13.33941743316166      271.9527727274921   0.006670269314061194     0.8000000416415507     0.5394197930661275     0.2724304973778723     0.3588854772195102    0.02858130932656295     0.1709315432626562      0.259950668892074      0.335768451416961  3.307341119644157e-14 122.2251283695884
2.488920162086582        19.597745373775      16.06059833361707   0.002591642930725303     0.7025941540456039     -11.68327318216974  1.251394544428877e-08     0.1274945495566281  0.0008481833536270187      13.33941743316166      271.9527727274921   0.006670269314061194     0.8000000416415507     0.5394197930661275     0.2724304973778723     0.3588854772195102    0.02858130932656295     0.1709315432626562      0.259950668892074      0.335768451416961  3.307341119644157e-14 122.2251282792067
2.488920162086582      19.59774508174584      16.06059857293864   0.002591642930725303     0.7025941540456039     -11.68327318216974  1.251394544428877e-08     0.1274945495566281  0.0008481833536270187      13.33941743316166      271.9527727274921   0.006670269314061194     0.8000000416415507     0.5394197930661275     0.2724304973778723     0.3588854772195102    0.02858130932656295     0.1709315432626562      0.259950668892074      0.335768451416961  3.307341119644157e-14 122.2251282916598
2.488920162086582      19.59774508174584      16.06059833361707   0.002591657831886497     0.7025941540456039     -11.68327318216974  1.251394544428877e-08     0.1274945495566281  0.0008481833536270187      13.33941743316166      271.9527727274921   0.006670269314061194     0.8000000416415507     0.5394197930661275     0.2724304973778723     0.3588854772195102    0.02858130932656295     0.1709315432626562      0.259950668892074      0.335768451416961  3.307341119644157e-14 122.2251284123294
2.488920162086582      19.59774508174584      16.06059833361707   0.002591642930725303     0.7025941689467651     -11.68327318216974  1.251394544428877e-08     0.1274945495566281  0.0008481833536270187      13.33941743316166      271.9527727274921   0.006670269314061194     0.8000000416415507     0.5394197930661275     0.2724304973778723     0.3588854772195102    0.02858130932656295     0.1709315432626562      0.259950668892074      0.335768451416961  3.307341119644157e-14 122.2251282910622
2.488920162086582      19.59774508174584      16.06059833361707   0.002591642930725303     0.7025941540456039     -11.68327335626408  1.251394544428877e-08     0.1274945495566281  0.0008481833536270187      13.33941743316166      271.9527727274921   0.006670269314061194     0.8000000416415507     0.5394197930661275     0.2724304973778723     0.3588854772195102    0.02858130932656295     0.1709315432626562      0.259950668892074      0.335768451416961  3.307341119644157e-14 122.2251283086155
2.488920162086582      19.59774508174584      16.06059833361707   0.002591642930725303     0.7025941540456039     -11.68327318216974  2.741510663813643e-08     0.1274945495566281  0.0008481833536270187      13.33941743316166      271.9527727274921   0.006670269314061194     0.8000000416415507     0.5394197930661275     0.2724304973778723     0.3588854772195102    0.02858130932656295     0.1709315432626562      0.259950668892074      0.335768451416961  3.307341119644157e-14 122.2251318280678
2.488920162086582      19.59774508174584      16.06059833361707   0.002591642930725303     0.7025941540456039     -11.68327318216974  1.251394544428877e-08     0.1274945644577893  0.0008481833536270187      13.33941743316166      271.9527727274921   0.006670269314061194     0.8000000416415507     0.5394197930661275     0.2724304973778723     0.3588854772195102    0.02858130932656295     0.1709315432626562      0.259950668892074      0.335768451416961  3.307341119644157e-14 122.2251283152948
2.488920162086582      19.59774508174584      16.06059833361707   0.002591642930725303     0.7025941540456039     -11.68327318216974  1.251394544428877e-08     0.1274945495566281  0.0008481982547882125      13.33941743316166      271.9527727274921   0.006670269314061194     0.8000000416415507     0.5394197930661275     0.2724304973778723     0.3588854772195102    0.02858130932656295     0.1709315432626562      0.259950668892074      0.335768451416961  3.307341119644157e-14 122.2251286271237
2.488920162086582      19.59774508174584      16.06059833361707   0.002591642930725303     0.7025941540456039     -11.68327318216974  1.251394544428877e-08     0.1274945495566281  0.0008481833536270187      13.33941763193447      271.9527727274921   0.006670269314061194     0.8000000416415507     0.5394197930661275     0.2724304973778723     0.3588854772195102    0.02858130932656295     0.1709315432626562      0.259950668892074      0.335768451416961  3.307341119644157e-14 122.2251283821512
2.488920162086582      19.59774508174584      16.06059833361707   0.002591642930725303     0.7025941540456039     -11.68327318216974  1.251394544428877e-08     0.1274945495566281  0.0008481833536270187      13.33941743316166      271.9527767799042   0.006670269314061194     0.8000000416415507     0.5394197930661275     0.2724304973778723     0.3588854772195102    0.02858130932656295     0.1709315432626562      0.259950668892074      0.335768451416961  3.307341119644157e-14 122.2251283552722
2.488920162086582      19.59774508174584      16.06059833361707   0.002591642930725303     0.7025941540456039     -11.68327318216974  1.251394544428877e-08     0.1274945495566281  0.0008481833536270187      13.33941743316166      271.9527727274921   0.006670284215222388     0.8000000416415507     0.5394197930661275     0.2724304973778723     0.3588854772195102    0.02858130932656295     0.1709315432626562      0.259950668892074      0.335768451416961  3.307341119644157e-14 122.2251283481602
2.488920162086582      19.59774508174584      16.06059833361707   0.002591642930725303     0.7025941540456039     -11.68327318216974  1.251394544428877e-08     0.1274945495566281  0.0008481833536270187      13.33941743316166      271.9527727274921   0.006670269314061194     0.8000000565427119     0.5394197930661275     0.2724304973778723     0.3588854772195102    0.02858130932656295     0.1709315432626562      0.259950668892074      0.335768451416961  3.307341119644157e-14 122.2251287963568
2.488920162086582      19.59774508174584      16.06059833361707   0.002591642930725303     0.7025941540456039     -11.68327318216974  1.251394544428877e-08     0.1274945495566281  0.0008481833536270187      13.33941743316166      271.9527727274921   0.006670269314061194     0.8000000416415507     0.5394198079672887     0.2724304973778723     0.3588854772195102    0.02858130932656295     0.1709315432626562      0.259950668892074      0.335768451416961  3.307341119644157e-14 122.2251282995198
2.488920162086582      19.59774508174584      16.06059833361707   0.002591642930725303     0.7025941540456039     -11.68327318216974  1.251394544428877e-08     0.1274945495566281  0.0008481833536270187      13.33941743316166      271.9527727274921   0.006670269314061194     0.8000000416415507     0.5394197930661275     0.2724305122790335     0.3588854772195102    0.02858130932656295     0.1709315432626562      0.259950668892074      0.335768451416961  3.307341119644157e-14 122.2251283614118
2.488920162086582      19.59774508174584      16.06059833361707   0.002591642930725303     0.7025941540456039     -11.68327318216974  1.251394544428877e-08     0.1274945495566281  0.0008481833536270187      13.33941743316166      271.9527727274921   0.006670269314061194     0.8000000416415507     0.5394197930661275     0.2724304973778723     0.3588854921206714    0.02858130932656295     0.1709315432626562      0.259950668892074      0.335768451416961  3.307341119644157e-14 122.2251282848801
2.488920162086582      19.59774508174584      16.06059833361707   0.002591642930725303     0.7025941540456039     -11.68327318216974  1.251394544428877e-08     0.1274945495566281  0.0008481833536270187      13.33941743316166      271.9527727274921   0.006670269314061194     0.8000000416415507     0.5394197930661275     0.2724304973778723     0.3588854772195102    0.02858132422772415     0.1709315432626562      0.259950668892074      0.335768451416961  3.307341119644157e-14 122.22512829546
2.488920162086582      19.59774508174584      16.06059833361707   0.002591642930725303     0.7025941540456039     -11.68327318216974  1.251394544428877e-08     0.1274945495566281  0.0008481833536270187      13.33941743316166      271.9527727274921   0.006670269314061194     0.8000000416415507     0.5394197930661275     0.2724304973778723     0.3588854772195102    0.02858130932656295     0.1709315581638174      0.259950668892074      0.335768451416961  3.307341119644157e-14 122.225128295325
2.488920162086582      19.59774508174584      16.06059833361707   0.002591642930725303     0.7025941540456039     -11.68327318216974  1.251394544428877e-08     0.1274945495566281  0.0008481833536270187      13.33941743316166      271.9527727274921   0.006670269314061194     0.8000000416415507     0.5394197930661275     0.2724304973778723     0.3588854772195102    0.02858130932656295     0.1709315432626562     0.2599506837932352      0.335768451416961  3.307341119644157e-14 122.2251282953188
2.488920162086582      19.59774508174584      16.06059833361707   0.002591642930725303     0.7025941540456039     -11.68327318216974  1.251394544428877e-08     0.1274945495566281  0.0008481833536270187      13.33941743316166      271.9527727274921   0.006670269314061194     0.8000000416415507     0.5394197930661275     0.2724304973778723     0.3588854772195102    0.02858130932656295     0.1709315432626562      0.259950668892074     0.3357684663181222  3.307341119644157e-14 122.2251282953322
2.488920162086582      19.59774508174584      16.06059833361707   0.002591642930725303     0.7025941540456039     -11.68327318216974  1.251394544428877e-08     0.1274945495566281  0.0008481833536270187      13.33941743316166      271.9527727274921   0.006670269314061194     0.8000000416415507     0.5394197930661275     0.2724304973778723     0.3588854772195102    0.02858130932656295     0.1709315432626562      0.259950668892074      0.335768451416961  1.490119426725885e-08 122.2251521863459
2.48890893903538       19.5976188926339       16.0603718145031    0.00259144624136817     0.7025671075023996     -11.68324353636603   1.25381992212911e-08     0.1274944907793446  0.0008481875073846879      13.33959181349671      271.9526105458287   0.006670263616530447     0.8000000417397082     0.5394209192865188     0.2724308058977101     0.3588848686535642    0.02858629101552892     0.1709315432626562     0.2599436344863248     0.3357836730033742  3.314553982992159e-14 122.2251198615059
2.488908976123013       19.5976188926339       16.0603718145031    0.00259144624136817     0.7025671075023996     -11.68324353636603   1.25381992212911e-08     0.1274944907793446  0.0008481875073846879      13.33959181349671      271.9526105458287   0.006670263616530447     0.8000000417397082     0.5394209192865188     0.2724308058977101     0.3588848686535642    0.02858629101552892     0.1709315432626562     0.2599436344863248     0.3357836730033742  3.314553982992159e-14 122.2251198236553
2.48890893903538      19.59761918466118       16.0603718145031    0.00259144624136817     0.7025671075023996     -11.68324353636603   1.25381992212911e-08     0.1274944907793446  0.0008481875073846879      13.33959181349671      271.9526105458287   0.006670263616530447     0.8000000417397082     0.5394209192865188     0.2724308058977101     0.3588848686535642    0.02858629101552892     0.1709315432626562     0.2599436344863248     0.3357836730033742  3.314553982992159e-14 122.2251198506644
2.48890893903538       19.5976188926339      16.06037205382129    0.00259144624136817     0.7025671075023996     -11.68324353636603   1.25381992212911e-08     0.1274944907793446  0.0008481875073846879      13.33959181349671      271.9526105458287   0.006670263616530447     0.8000000417397082     0.5394209192865188     0.2724308058977101     0.3588848686535642    0.02858629101552892     0.1709315432626562     0.2599436344863248     0.3357836730033742  3.314553982992159e-14 122.225119850512
2.48890893903538       19.5976188926339       16.0603718145031   0.002591461142529364     0.7025671075023996     -11.68324353636603   1.25381992212911e-08     0.1274944907793446  0.0008481875073846879      13.33959181349671      271.9526105458287   0.006670263616530447     0.8000000417397082     0.5394209192865188     0.2724308058977101     0.3588848686535642    0.02858629101552892     0.1709315432626562     0.2599436344863248     0.3357836730033742  3.314553982992159e-14 122.2251199728646
2.48890893903538       19.5976188926339       16.0603718145031    0.00259144624136817     0.7025671224035608     -11.68324353636603   1.25381992212911e-08     0.1274944907793446  0.0008481875073846879      13.33959181349671      271.9526105458287   0.006670263616530447     0.8000000417397082     0.5394209192865188     0.2724308058977101     0.3588848686535642    0.02858629101552892     0.1709315432626562     0.2599436344863248     0.3357836730033742  3.314553982992159e-14 122.2251198645466
2.48890893903538       19.5976188926339       16.0603718145031    0.00259144624136817     0.7025671075023996     -11.68324371045993   1.25381992212911e-08     0.1274944907793446  0.0008481875073846879      13.33959181349671      271.9526105458287   0.006670263616530447     0.8000000417397082     0.5394209192865188     0.2724308058977101     0.3588848686535642    0.02858629101552892     0.1709315432626562     0.2599436344863248     0.3357836730033742  3.314553982992159e-14 122.2251198692975
2.48890893903538       19.5976188926339       16.0603718145031    0.00259144624136817     0.7025671075023996     -11.68324353636603  2.743936041513876e-08     0.1274944907793446  0.0008481875073846879      13.33959181349671      271.9526105458287   0.006670263616530447     0.8000000417397082     0.5394209192865188     0.2724308058977101     0.3588848686535642    0.02858629101552892     0.1709315432626562     0.2599436344863248     0.3357836730033742  3.314553982992159e-14 122.2251233729086
2.48890893903538       19.5976188926339       16.0603718145031    0.00259144624136817     0.7025671075023996     -11.68324353636603   1.25381992212911e-08     0.1274945056805057  0.0008481875073846879      13.33959181349671      271.9526105458287   0.006670263616530447     0.8000000417397082     0.5394209192865188     0.2724308058977101     0.3588848686535642    0.02858629101552892     0.1709315432626562     0.2599436344863248     0.3357836730033742  3.314553982992159e-14 122.2251198659683
2.48890893903538       19.5976188926339       16.0603718145031    0.00259144624136817     0.7025671075023996     -11.68324353636603   1.25381992212911e-08     0.1274944907793446  0.0008482024085458817      13.33959181349671      271.9526105458287   0.006670263616530447     0.8000000417397082     0.5394209192865188     0.2724308058977101     0.3588848686535642    0.02858629101552892     0.1709315432626562     0.2599436344863248     0.3357836730033742  3.314553982992159e-14 122.225120188142
2.48890893903538       19.5976188926339       16.0603718145031    0.00259144624136817     0.7025671075023996     -11.68324353636603   1.25381992212911e-08     0.1274944907793446  0.0008481875073846879      13.33959201227212      271.9526105458287   0.006670263616530447     0.8000000417397082     0.5394209192865188     0.2724308058977101     0.3588848686535642    0.02858629101552892     0.1709315432626562     0.2599436344863248     0.3357836730033742  3.314553982992159e-14 122.2251199131767
2.48890893903538       19.5976188926339       16.0603718145031    0.00259144624136817     0.7025671075023996     -11.68324353636603   1.25381992212911e-08     0.1274944907793446  0.0008481875073846879      13.33959181349671      271.9526145982384   0.006670263616530447     0.8000000417397082     0.5394209192865188     0.2724308058977101     0.3588848686535642    0.02858629101552892     0.1709315432626562     0.2599436344863248     0.3357836730033742  3.314553982992159e-14 122.2251198619526
2.48890893903538       19.5976188926339       16.0603718145031    0.00259144624136817     0.7025671075023996     -11.68324353636603   1.25381992212911e-08     0.1274944907793446  0.0008481875073846879      13.33959181349671      271.9526105458287    0.00667027851769164     0.8000000417397082     0.5394209192865188     0.2724308058977101     0.3588848686535642    0.02858629101552892     0.1709315432626562     0.2599436344863248     0.3357836730033742  3.314553982992159e-14 122.2251199065678
2.48890893903538       19.5976188926339       16.0603718145031    0.00259144624136817     0.7025671075023996     -11.68324353636603   1.25381992212911e-08     0.1274944907793446  0.0008481875073846879      13.33959181349671      271.9526105458287   0.006670263616530447     0.8000000566408694     0.5394209192865188     0.2724308058977101     0.3588848686535642    0.02858629101552892     0.1709315432626562     0.2599436344863248     0.3357836730033742  3.314553982992159e-14 122.2251203608734
2.48890893903538       19.5976188926339       16.0603718145031    0.00259144624136817     0.7025671075023996     -11.68324353636603   1.25381992212911e-08     0.1274944907793446  0.0008481875073846879      13.33959181349671      271.9526105458287   0.006670263616530447     0.8000000417397082       0.53942093418768     0.2724308058977101     0.3588848686535642    0.02858629101552892     0.1709315432626562     0.2599436344863248     0.3357836730033742  3.314553982992159e-14 122.2251198616845
2.48890893903538       19.5976188926339       16.0603718145031    0.00259144624136817     0.7025671075023996     -11.68324353636603   1.25381992212911e-08     0.1274944907793446  0.0008481875073846879      13.33959181349671      271.9526105458287   0.006670263616530447     0.8000000417397082     0.5394209192865188     0.2724308207988713     0.3588848686535642    0.02858629101552892     0.1709315432626562     0.2599436344863248     0.3357836730033742  3.314553982992159e-14 122.2251199344244
2.48890893903538       19.5976188926339       16.0603718145031    0.00259144624136817     0.7025671075023996     -11.68324353636603   1.25381992212911e-08     0.1274944907793446  0.0008481875073846879      13.33959181349671      271.9526105458287   0.006670263616530447     0.8000000417397082     0.5394209192865188     0.2724308058977101     0.3588848835547254    0.02858629101552892     0.1709315432626562     0.2599436344863248     0.3357836730033742  3.314553982992159e-14 122.2251198404377
2.48890893903538       19.5976188926339       16.0603718145031    0.00259144624136817     0.7025671075023996     -11.68324353636603   1.25381992212911e-08     0.1274944907793446  0.0008481875073846879      13.33959181349671      271.9526105458287   0.006670263616530447     0.8000000417397082     0.5394209192865188     0.2724308058977101     0.3588848686535642    0.02858630591669012     0.1709315432626562     0.2599436344863248     0.3357836730033742  3.314553982992159e-14 122.2251198615173
2.48890893903538       19.5976188926339       16.0603718145031    0.00259144624136817     0.7025671075023996     -11.68324353636603   1.25381992212911e-08     0.1274944907793446  0.0008481875073846879      13.33959181349671      271.9526105458287   0.006670263616530447     0.8000000417397082     0.5394209192865188     0.2724308058977101     0.3588848686535642    0.02858629101552892     0.1709315581638174     0.2599436344863248     0.3357836730033742  3.314553982992159e-14 122.2251198615059
2.48890893903538       19.5976188926339       16.0603718145031    0.00259144624136817     0.7025671075023996     -11.68324353636603   1.25381992212911e-08     0.1274944907793446  0.0008481875073846879      13.33959181349671      271.9526105458287   0.006670263616530447     0.8000000417397082     0.5394209192865188     0.2724308058977101     0.3588848686535642    0.02858629101552892     0.1709315432626562      0.259943649387486     0.3357836730033742  3.314553982992159e-14 122.2251198615132
2.48890893903538       19.5976188926339       16.0603718145031    0.00259144624136817     0.7025671075023996     -11.68324353636603   1.25381992212911e-08     0.1274944907793446  0.0008481875073846879      13.33959181349671      271.9526105458287   0.006670263616530447     0.8000000417397082     0.5394209192865188     0.2724308058977101     0.3588848686535642    0.02858629101552892     0.1709315432626562     0.2599436344863248     0.3357836879045354  3.314553982992159e-14 122.2251198615126
2.48890893903538       19.5976188926339       16.0603718145031    0.00259144624136817     0.7025671075023996     -11.68324353636603   1.25381992212911e-08     0.1274944907793446  0.0008481875073846879      13.33959181349671      271.9526105458287   0.006670263616530447     0.8000000417397082     0.5394209192865188     0.2724308058977101     0.3588848686535642    0.02858629101552892     0.1709315432626562     0.2599436344863248     0.3357836730033742  1.490119433938749e-08 122.2251437522421
2.488926319974409      19.59762789484302      16.06040197752463   0.002591005027014744      0.702564015106697     -11.68325509470535   1.24662499071167e-08     0.1274935863570886  0.0008477518088193524      13.33944530229938      271.9518040172362   0.006669858924530959     0.8000000417021972     0.5394200627769156     0.2723992851196159     0.3589210775880327     0.0285862608448266     0.1709315432626562     0.2599434589845275     0.3357834637664932  3.187841497607327e-14 122.2250484875198
2.488926357062302      19.59762789484302      16.06040197752463   0.002591005027014744      0.702564015106697     -11.68325509470535   1.24662499071167e-08     0.1274935863570886  0.0008477518088193524      13.33944530229938      271.9518040172362   0.006669858924530959     0.8000000417021972     0.5394200627769156     0.2723992851196159     0.3589210775880327     0.0285862608448266     0.1709315432626562     0.2599434589845275     0.3357834637664932  3.187841497607327e-14 122.2250484426368
2.488926319974409      19.59762818687043      16.06040197752463   0.002591005027014744      0.702564015106697     -11.68325509470535   1.24662499071167e-08     0.1274935863570886  0.0008477518088193524      13.33944530229938      271.9518040172362   0.006669858924530959     0.8000000417021972     0.5394200627769156     0.2723992851196159     0.3589210775880327     0.0285862608448266     0.1709315432626562     0.2599434589845275     0.3357834637664932  3.187841497607327e-14 122.2250484829103
2.488926319974409      19.59762789484302      16.06040221684327   0.002591005027014744      0.702564015106697     -11.68325509470535   1.24662499071167e-08     0.1274935863570886  0.0008477518088193524      13.33944530229938      271.9518040172362   0.006669858924530959     0.8000000417021972     0.5394200627769156     0.2723992851196159     0.3589210775880327     0.0285862608448266     0.1709315432626562     0.2599434589845275     0.3357834637664932  3.187841497607327e-14 122.2250484870032
2.488926319974409      19.59762789484302      16.06040197752463   0.002591019928175938      0.702564015106697     -11.68325509470535   1.24662499071167e-08     0.1274935863570886  0.0008477518088193524      13.33944530229938      271.9518040172362   0.006669858924530959     0.8000000417021972     0.5394200627769156     0.2723992851196159     0.3589210775880327     0.0285862608448266     0.1709315432626562     0.2599434589845275     0.3357834637664932  3.187841497607327e-14 122.2250484484469
2.488926319974409      19.59762789484302      16.06040197752463   0.002591005027014744     0.7025640300078582     -11.68325509470535   1.24662499071167e-08     0.1274935863570886  0.0008477518088193524      13.33944530229938      271.9518040172362   0.006669858924530959     0.8000000417021972     0.5394200627769156     0.2723992851196159     0.3589210775880327     0.0285862608448266     0.1709315432626562     0.2599434589845275     0.3357834637664932  3.187841497607327e-14 122.225048491086
2.488926319974409      19.59762789484302      16.06040197752463   0.002591005027014744      0.702564015106697     -11.68325526879941   1.24662499071167e-08     0.1274935863570886  0.0008477518088193524      13.33944530229938      271.9518040172362   0.006669858924530959     0.8000000417021972     0.5394200627769156     0.2723992851196159     0.3589210775880327     0.0285862608448266     0.1709315432626562     0.2599434589845275     0.3357834637664932  3.187841497607327e-14 122.2250484989459
2.488926319974409      19.59762789484302      16.06040197752463   0.002591005027014744      0.702564015106697     -11.68325509470535  2.736741110096436e-08     0.1274935863570886  0.0008477518088193524      13.33944530229938      271.9518040172362   0.006669858924530959     0.8000000417021972     0.5394200627769156     0.2723992851196159     0.3589210775880327     0.0285862608448266     0.1709315432626562     0.2599434589845275     0.3357834637664932  3.187841497607327e-14 122.2250517452117
2.488926319974409      19.59762789484302      16.06040197752463   0.002591005027014744      0.702564015106697     -11.68325509470535   1.24662499071167e-08     0.1274936012582498  0.0008477518088193524      13.33944530229938      271.9518040172362   0.006669858924530959     0.8000000417021972     0.5394200627769156     0.2723992851196159     0.3589210775880327     0.0285862608448266     0.1709315432626562     0.2599434589845275     0.3357834637664932  3.187841497607327e-14 122.2250485046989
2.488926319974409      19.59762789484302      16.06040197752463   0.002591005027014744      0.702564015106697     -11.68325509470535   1.24662499071167e-08     0.1274935863570886  0.0008477667099805463      13.33944530229938      271.9518040172362   0.006669858924530959     0.8000000417021972     0.5394200627769156     0.2723992851196159     0.3589210775880327     0.0285862608448266     0.1709315432626562     0.2599434589845275     0.3357834637664932  3.187841497607327e-14 122.2250486253211
2.488926319974409      19.59762789484302      16.06040197752463   0.002591005027014744      0.702564015106697     -11.68325509470535   1.24662499071167e-08     0.1274935863570886  0.0008477518088193524      13.33944550107261      271.9518040172362   0.006669858924530959     0.8000000417021972     0.5394200627769156     0.2723992851196159     0.3589210775880327     0.0285862608448266     0.1709315432626562     0.2599434589845275     0.3357834637664932  3.187841497607327e-14 122.2250484469452
2.488926319974409      19.59762789484302      16.06040197752463   0.002591005027014744      0.702564015106697     -11.68325509470535   1.24662499071167e-08     0.1274935863570886  0.0008477518088193524      13.33944530229938      271.9518080696338   0.006669858924530959     0.8000000417021972     0.5394200627769156     0.2723992851196159     0.3589210775880327     0.0285862608448266     0.1709315432626562     0.2599434589845275     0.3357834637664932  3.187841497607327e-14 122.2250484340229
2.488926319974409      19.59762789484302      16.06040197752463   0.002591005027014744      0.702564015106697     -11.68325509470535   1.24662499071167e-08     0.1274935863570886  0.0008477518088193524      13.33944530229938      271.9518040172362   0.006669873825692152     0.8000000417021972     0.5394200627769156     0.2723992851196159     0.3589210775880327     0.0285862608448266     0.1709315432626562     0.2599434589845275     0.3357834637664932  3.187841497607327e-14 122.2250469670355
2.488926319974409      19.59762789484302      16.06040197752463   0.002591005027014744      0.702564015106697     -11.68325509470535   1.24662499071167e-08     0.1274935863570886  0.0008477518088193524      13.33944530229938      271.9518040172362   0.006669858924530959     0.8000000566033584     0.5394200627769156     0.2723992851196159     0.3589210775880327     0.0285862608448266     0.1709315432626562     0.2599434589845275     0.3357834637664932  3.187841497607327e-14 122.2250489917785
2.488926319974409      19.59762789484302      16.06040197752463   0.002591005027014744      0.702564015106697     -11.68325509470535   1.24662499071167e-08     0.1274935863570886  0.0008477518088193524      13.33944530229938      271.9518040172362   0.006669858924530959     0.8000000417021972     0.5394200776780768     0.2723992851196159     0.3589210775880327     0.0285862608448266     0.1709315432626562     0.2599434589845275     0.3357834637664932  3.187841497607327e-14 122.2250485175004
2.488926319974409      19.59762789484302      16.06040197752463   0.002591005027014744      0.702564015106697     -11.68325509470535   1.24662499071167e-08     0.1274935863570886  0.0008477518088193524      13.33944530229938      271.9518040172362   0.006669858924530959     0.8000000417021972     0.5394200627769156     0.2723993000207771     0.3589210775880327     0.0285862608448266     0.1709315432626562     0.2599434589845275     0.3357834637664932  3.187841497607327e-14 122.2250485071028
2.488926319974409      19.59762789484302      16.06040197752463   0.002591005027014744      0.702564015106697     -11.68325509470535   1.24662499071167e-08     0.1274935863570886  0.0008477518088193524      13.33944530229938      271.9518040172362   0.006669858924530959     0.8000000417021972     0.5394200627769156     0.2723992851196159     0.3589210924891939     0.0285862608448266     0.1709315432626562     0.2599434589845275     0.3357834637664932  3.187841497607327e-14 122.2250484923667
2.488926319974409      19.59762789484302      16.06040197752463   0.002591005027014744      0.702564015106697     -11.68325509470535   1.24662499071167e-08     0.1274935863570886  0.0008477518088193524      13.33944530229938      271.9518040172362   0.006669858924530959     0.8000000417021972     0.5394200627769156     0.2723992851196159     0.3589210775880327    0.02858627574598779     0.1709315432626562     0.2599434589845275     0.3357834637664932  3.187841497607327e-14 122.2250484877271
2.488926319974409      19.59762789484302      16.06040197752463   0.002591005027014744      0.702564015106697     -11.68325509470535   1.24662499071167e-08     0.1274935863570886  0.0008477518088193524      13.33944530229938      271.9518040172362   0.006669858924530959     0.8000000417021972     0.5394200627769156     0.2723992851196159     0.3589210775880327     0.0285862608448266     0.1709315581638174     0.2599434589845275     0.3357834637664932  3.187841497607327e-14 122.2250484875198
2.488926319974409      19.59762789484302      16.06040197752463   0.002591005027014744      0.702564015106697     -11.68325509470535   1.24662499071167e-08     0.1274935863570886  0.0008477518088193524      13.33944530229938      271.9518040172362   0.006669858924530959     0.8000000417021972     0.5394200627769156     0.2723992851196159     0.3589210775880327     0.0285862608448266     0.1709315432626562     0.2599434738856887     0.3357834637664932  3.187841497607327e-14 122.2250484875012
2.488926319974409      19.59762789484302      16.06040197752463   0.002591005027014744      0.702564015106697     -11.68325509470535   1.24662499071167e-08     0.1274935863570886  0.0008477518088193524      13.33944530229938      271.9518040172362   0.006669858924530959     0.8000000417021972     0.5394200627769156     0.2723992851196159     0.3589210775880327     0.0285862608448266     0.1709315432626562     0.2599434589845275     0.3357834786676544  3.187841497607327e-14 122.2250484875697
2.488926319974409      19.59762789484302      16.06040197752463   0.002591005027014744      0.702564015106697     -11.68325509470535   1.24662499071167e-08     0.1274935863570886  0.0008477518088193524      13.33944530229938      271.9518040172362   0.006669858924530959     0.8000000417021972     0.5394200627769156     0.2723992851196159     0.3589210775880327     0.0285862608448266     0.1709315432626562     0.2599434589845275     0.3357834637664932  1.490119307226263e-08 122.2250723780589
2.488926649928498      19.59762750724632       16.0604009683829   0.002591727548982875     0.7025639912974141      -11.6832546989104  1.246760553925047e-08       0.12749354901423  0.0008477499194695293       13.3394480033454      271.9519080488929   0.006671123483864597     0.8000000416958552     0.5394197855514444     0.2723991863044891     0.3589211022188388    0.02858500240830444     0.1709315432626562     0.2599478882084634     0.3357784888100944  3.186541334613214e-14 122.224975771287
2.488926687016395      19.59762750724632       16.0604009683829   0.002591727548982875     0.7025639912974141      -11.6832546989104  1.246760553925047e-08       0.12749354901423  0.0008477499194695293       13.3394480033454      271.9519080488929   0.006671123483864597     0.8000000416958552     0.5394197855514444     0.2723991863044891     0.3589211022188388    0.02858500240830444     0.1709315432626562     0.2599478882084634     0.3357784888100944  3.186541334613214e-14 122.2249757219858
2.488926649928498      19.59762779927372       16.0604009683829   0.002591727548982875     0.7025639912974141      -11.6832546989104  1.246760553925047e-08       0.12749354901423  0.0008477499194695293       13.3394480033454      271.9519080488929   0.006671123483864597     0.8000000416958552     0.5394197855514444     0.2723991863044891     0.3589211022188388    0.02858500240830444     0.1709315432626562     0.2599478882084634     0.3357784888100944  3.186541334613214e-14 122.2249757529975
2.488926649928498      19.59762750724632      16.06040120770152   0.002591727548982875     0.7025639912974141      -11.6832546989104  1.246760553925047e-08       0.12749354901423  0.0008477499194695293       13.3394480033454      271.9519080488929   0.006671123483864597     0.8000000416958552     0.5394197855514444     0.2723991863044891     0.3589211022188388    0.02858500240830444     0.1709315432626562     0.2599478882084634     0.3357784888100944  3.186541334613214e-14 122.2249757625135
2.488926649928498      19.59762750724632       16.0604009683829   0.002591742450144069     0.7025639912974141      -11.6832546989104  1.246760553925047e-08       0.12749354901423  0.0008477499194695293       13.3394480033454      271.9519080488929   0.006671123483864597     0.8000000416958552     0.5394197855514444     0.2723991863044891     0.3589211022188388    0.02858500240830444     0.1709315432626562     0.2599478882084634     0.3357784888100944  3.186541334613214e-14 122.2249760253872
2.488926649928498      19.59762750724632       16.0604009683829   0.002591727548982875     0.7025640061985753      -11.6832546989104  1.246760553925047e-08       0.12749354901423  0.0008477499194695293       13.3394480033454      271.9519080488929   0.006671123483864597     0.8000000416958552     0.5394197855514444     0.2723991863044891     0.3589211022188388    0.02858500240830444     0.1709315432626562     0.2599478882084634     0.3357784888100944  3.186541334613214e-14 122.2249757568619
2.488926649928498      19.59762750724632       16.0604009683829   0.002591727548982875     0.7025639912974141     -11.68325487300447  1.246760553925047e-08       0.12749354901423  0.0008477499194695293       13.3394480033454      271.9519080488929   0.006671123483864597     0.8000000416958552     0.5394197855514444     0.2723991863044891     0.3589211022188388    0.02858500240830444     0.1709315432626562     0.2599478882084634     0.3357784888100944  3.186541334613214e-14 122.2249757902965
2.488926649928498      19.59762750724632       16.0604009683829   0.002591727548982875     0.7025639912974141      -11.6832546989104  2.736876673309813e-08       0.12749354901423  0.0008477499194695293       13.3394480033454      271.9519080488929   0.006671123483864597     0.8000000416958552     0.5394197855514444     0.2723991863044891     0.3589211022188388    0.02858500240830444     0.1709315432626562     0.2599478882084634     0.3357784888100944  3.186541334613214e-14 122.2249791233977
2.488926649928498      19.59762750724632       16.0604009683829   0.002591727548982875     0.7025639912974141      -11.6832546989104  1.246760553925047e-08     0.1274935639153912  0.0008477499194695293       13.3394480033454      271.9519080488929   0.006671123483864597     0.8000000416958552     0.5394197855514444     0.2723991863044891     0.3589211022188388    0.02858500240830444     0.1709315432626562     0.2599478882084634     0.3357784888100944  3.186541334613214e-14 122.2249757741455
2.488926649928498      19.59762750724632       16.0604009683829   0.002591727548982875     0.7025639912974141      -11.6832546989104  1.246760553925047e-08       0.12749354901423  0.0008477648206307232       13.3394480033454      271.9519080488929   0.006671123483864597     0.8000000416958552     0.5394197855514444     0.2723991863044891     0.3589211022188388    0.02858500240830444     0.1709315432626562     0.2599478882084634     0.3357784888100944  3.186541334613214e-14 122.224975856344
2.488926649928498      19.59762750724632       16.0604009683829   0.002591727548982875     0.7025639912974141      -11.6832546989104  1.246760553925047e-08       0.12749354901423  0.0008477499194695293      13.33944820211866      271.9519080488929   0.006671123483864597     0.8000000416958552     0.5394197855514444     0.2723991863044891     0.3589211022188388    0.02858500240830444     0.1709315432626562     0.2599478882084634     0.3357784888100944  3.186541334613214e-14 122.2249757584565
2.488926649928498      19.59762750724632       16.0604009683829   0.002591727548982875     0.7025639912974141      -11.6832546989104  1.246760553925047e-08       0.12749354901423  0.0008477499194695293       13.3394480033454      271.9519121012921   0.006671123483864597     0.8000000416958552     0.5394197855514444     0.2723991863044891     0.3589211022188388    0.02858500240830444     0.1709315432626562     0.2599478882084634     0.3357784888100944  3.186541334613214e-14 122.2249756708289
2.488926649928498      19.59762750724632       16.0604009683829   0.002591727548982875     0.7025639912974141      -11.6832546989104  1.246760553925047e-08       0.12749354901423  0.0008477499194695293       13.3394480033454      271.9519080488929   0.006671138385025791     0.8000000416958552     0.5394197855514444     0.2723991863044891     0.3589211022188388    0.02858500240830444     0.1709315432626562     0.2599478882084634     0.3357784888100944  3.186541334613214e-14 122.2249755227807
2.488926649928498      19.59762750724632       16.0604009683829   0.002591727548982875     0.7025639912974141      -11.6832546989104  1.246760553925047e-08       0.12749354901423  0.0008477499194695293       13.3394480033454      271.9519080488929   0.006671123483864597     0.8000000565970163     0.5394197855514444     0.2723991863044891     0.3589211022188388    0.02858500240830444     0.1709315432626562     0.2599478882084634     0.3357784888100944  3.186541334613214e-14 122.2249762656346
2.488926649928498      19.59762750724632       16.0604009683829   0.002591727548982875     0.7025639912974141      -11.6832546989104  1.246760553925047e-08       0.12749354901423  0.0008477499194695293       13.3394480033454      271.9519080488929   0.006671123483864597     0.8000000416958552     0.5394198004526056     0.2723991863044891     0.3589211022188388    0.02858500240830444     0.1709315432626562     0.2599478882084634     0.3357784888100944  3.186541334613214e-14 122.2249757638242
2.488926649928498      19.59762750724632       16.0604009683829   0.002591727548982875     0.7025639912974141      -11.6832546989104  1.246760553925047e-08       0.12749354901423  0.0008477499194695293       13.3394480033454      271.9519080488929   0.006671123483864597     0.8000000416958552     0.5394197855514444     0.2723992012056503     0.3589211022188388    0.02858500240830444     0.1709315432626562     0.2599478882084634     0.3357784888100944  3.186541334613214e-14 122.2249758061726
2.488926649928498      19.59762750724632       16.0604009683829   0.002591727548982875     0.7025639912974141      -11.6832546989104  1.246760553925047e-08       0.12749354901423  0.0008477499194695293       13.3394480033454      271.9519080488929   0.006671123483864597     0.8000000416958552     0.5394197855514444     0.2723991863044891          0.35892111712    0.02858500240830444     0.1709315432626562     0.2599478882084634     0.3357784888100944  3.186541334613214e-14 122.2249757502125
2.488926649928498      19.59762750724632       16.0604009683829   0.002591727548982875     0.7025639912974141      -11.6832546989104  1.246760553925047e-08       0.12749354901423  0.0008477499194695293       13.3394480033454      271.9519080488929   0.006671123483864597     0.8000000416958552     0.5394197855514444     0.2723991863044891     0.3589211022188388    0.02858501730946563     0.1709315432626562     0.2599478882084634     0.3357784888100944  3.186541334613214e-14 122.2249757713151
2.488926649928498      19.59762750724632       16.0604009683829   0.002591727548982875     0.7025639912974141      -11.6832546989104  1.246760553925047e-08       0.12749354901423  0.0008477499194695293       13.3394480033454      271.9519080488929   0.006671123483864597     0.8000000416958552     0.5394197855514444     0.2723991863044891     0.3589211022188388    0.02858500240830444     0.1709315581638174     0.2599478882084634     0.3357784888100944  3.186541334613214e-14 122.224975771287
2.488926649928498      19.59762750724632       16.0604009683829   0.002591727548982875     0.7025639912974141      -11.6832546989104  1.246760553925047e-08       0.12749354901423  0.0008477499194695293       13.3394480033454      271.9519080488929   0.006671123483864597     0.8000000416958552     0.5394197855514444     0.2723991863044891     0.3589211022188388    0.02858500240830444     0.1709315432626562     0.2599479031096246     0.3357784888100944  3.186541334613214e-14 122.2249757712801
2.488926649928498      19.59762750724632       16.0604009683829   0.002591727548982875     0.7025639912974141      -11.6832546989104  1.246760553925047e-08       0.12749354901423  0.0008477499194695293       13.3394480033454      271.9519080488929   0.006671123483864597     0.8000000416958552     0.5394197855514444     0.2723991863044891     0.3589211022188388    0.02858500240830444     0.1709315432626562     0.2599478882084634     0.3357785037112556  3.186541334613214e-14 122.2249757713007
2.488926649928498      19.59762750724632       16.0604009683829   0.002591727548982875     0.7025639912974141      -11.6832546989104  1.246760553925047e-08       0.12749354901423  0.0008477499194695293       13.3394480033454      271.9519080488929   0.006671123483864597     0.8000000416958552     0.5394197855514444     0.2723991863044891     0.3589211022188388    0.02858500240830444     0.1709315432626562     0.2599478882084634     0.3357784888100944    1.4901193059261e-08 122.2249996605321
