# Supplementary material for: Model-Based Quantification of the Systemic Interplay between Glucose and Fatty Acids in the Postprandial State
Source: PLoS One. 2015 Sep 10;10(9):e0135665. doi: 10.1371/journal.pone.0135665 (PMC4565650; doi:10.1371/journal.pone.0135665)
Supplement: S3 File — Zip file containing all Matlab m-files to generate figures. The zip-file includes a README file, containing an overview of the simulation files and basic instructions. (ZIP) [file pone.0135665.s004.zip › GlcNEFA/OPT parameters/OPT_solver1_seed100000000_n100_r25/parameters_it10.txt]

2.340633420350135      19.91300605603933      17.04855079053369   0.003588142565633253     0.5652774449750223     -11.64007906658569  5.119394412418046e-05     0.1338526940769546  0.0007200449272570127      15.64955809569144      333.0057833870653   0.006083566854162002     0.8815899925187483     0.5420186855012025      0.311513741868918     0.4696719040895599   0.002139186999628992     0.4268620725838594     0.1067132395950987    0.08264763912235683  2.672500614132322e-14 164.2446205805695
2.340633455228291      19.91300605603933      17.04855079053369   0.003588142565633253     0.5652774449750223     -11.64007906658569  5.119394412418046e-05     0.1338526940769546  0.0007200449272570127      15.64955809569144      333.0057833870653   0.006083566854162002     0.8815899925187483     0.5420186855012025      0.311513741868918     0.4696719040895599   0.002139186999628992     0.4268620725838594     0.1067132395950987    0.08264763912235683  2.672500614132322e-14 164.2446189675919
2.340633420350135      19.91300635276624      17.04855079053369   0.003588142565633253     0.5652774449750223     -11.64007906658569  5.119394412418046e-05     0.1338526940769546  0.0007200449272570127      15.64955809569144      333.0057833870653   0.006083566854162002     0.8815899925187483     0.5420186855012025      0.311513741868918     0.4696719040895599   0.002139186999628992     0.4268620725838594     0.1067132395950987    0.08264763912235683  2.672500614132322e-14 164.2446233716012
2.340633420350135      19.91300605603933      17.04855104457689   0.003588142565633253     0.5652774449750223     -11.64007906658569  5.119394412418046e-05     0.1338526940769546  0.0007200449272570127      15.64955809569144      333.0057833870653   0.006083566854162002     0.8815899925187483     0.5420186855012025      0.311513741868918     0.4696719040895599   0.002139186999628992     0.4268620725838594     0.1067132395950987    0.08264763912235683  2.672500614132322e-14 164.2446220992011
2.340633420350135      19.91300605603933      17.04855079053369   0.003588157466794447     0.5652774449750223     -11.64007906658569  5.119394412418046e-05     0.1338526940769546  0.0007200449272570127      15.64955809569144      333.0057833870653   0.006083566854162002     0.8815899925187483     0.5420186855012025      0.311513741868918     0.4696719040895599   0.002139186999628992     0.4268620725838594     0.1067132395950987    0.08264763912235683  2.672500614132322e-14 164.2444774125855
2.340633420350135      19.91300605603933      17.04855079053369   0.003588142565633253     0.5652774598761835     -11.64007906658569  5.119394412418046e-05     0.1338526940769546  0.0007200449272570127      15.64955809569144      333.0057833870653   0.006083566854162002     0.8815899925187483     0.5420186855012025      0.311513741868918     0.4696719040895599   0.002139186999628992     0.4268620725838594     0.1067132395950987    0.08264763912235683  2.672500614132322e-14 164.2446199702667
2.340633420350135      19.91300605603933      17.04855079053369   0.003588142565633253     0.5652774449750223     -11.64007924003638  5.119394412418046e-05     0.1338526940769546  0.0007200449272570127      15.64955809569144      333.0057833870653   0.006083566854162002     0.8815899925187483     0.5420186855012025      0.311513741868918     0.4696719040895599   0.002139186999628992     0.4268620725838594     0.1067132395950987    0.08264763912235683  2.672500614132322e-14 164.2446168227376
2.340633420350135      19.91300605603933      17.04855079053369   0.003588142565633253     0.5652774449750223     -11.64007906658569   5.12088452853743e-05     0.1338526940769546  0.0007200449272570127      15.64955809569144      333.0057833870653   0.006083566854162002     0.8815899925187483     0.5420186855012025      0.311513741868918     0.4696719040895599   0.002139186999628992     0.4268620725838594     0.1067132395950987    0.08264763912235683  2.672500614132322e-14 164.2448035149598
2.340633420350135      19.91300605603933      17.04855079053369   0.003588142565633253     0.5652774449750223     -11.64007906658569  5.119394412418046e-05     0.1338527089781158  0.0007200449272570127      15.64955809569144      333.0057833870653   0.006083566854162002     0.8815899925187483     0.5420186855012025      0.311513741868918     0.4696719040895599   0.002139186999628992     0.4268620725838594     0.1067132395950987    0.08264763912235683  2.672500614132322e-14 164.2446215744229
2.340633420350135      19.91300605603933      17.04855079053369   0.003588142565633253     0.5652774449750223     -11.64007906658569  5.119394412418046e-05     0.1338526940769546  0.0007200598284182065      15.64955809569144      333.0057833870653   0.006083566854162002     0.8815899925187483     0.5420186855012025      0.311513741868918     0.4696719040895599   0.002139186999628992     0.4268620725838594     0.1067132395950987    0.08264763912235683  2.672500614132322e-14 164.2446137358772
2.340633420350135      19.91300605603933      17.04855079053369   0.003588142565633253     0.5652774449750223     -11.64007906658569  5.119394412418046e-05     0.1338526940769546  0.0007200449272570127      15.64955832888803      333.0057833870653   0.006083566854162002     0.8815899925187483     0.5420186855012025      0.311513741868918     0.4696719040895599   0.002139186999628992     0.4268620725838594     0.1067132395950987    0.08264763912235683  2.672500614132322e-14 164.2446192339679
2.340633420350135      19.91300605603933      17.04855079053369   0.003588142565633253     0.5652774449750223     -11.64007906658569  5.119394412418046e-05     0.1338526940769546  0.0007200449272570127      15.64955809569144      333.0057883492382   0.006083566854162002     0.8815899925187483     0.5420186855012025      0.311513741868918     0.4696719040895599   0.002139186999628992     0.4268620725838594     0.1067132395950987    0.08264763912235683  2.672500614132322e-14 164.2446214726872
2.340633420350135      19.91300605603933      17.04855079053369   0.003588142565633253     0.5652774449750223     -11.64007906658569  5.119394412418046e-05     0.1338526940769546  0.0007200449272570127      15.64955809569144      333.0057833870653   0.006083581755323196     0.8815899925187483     0.5420186855012025      0.311513741868918     0.4696719040895599   0.002139186999628992     0.4268620725838594     0.1067132395950987    0.08264763912235683  2.672500614132322e-14 164.2453252201237
2.340633420350135      19.91300605603933      17.04855079053369   0.003588142565633253     0.5652774449750223     -11.64007906658569  5.119394412418046e-05     0.1338526940769546  0.0007200449272570127      15.64955809569144      333.0057833870653   0.006083566854162002     0.8815900074199095     0.5420186855012025      0.311513741868918     0.4696719040895599   0.002139186999628992     0.4268620725838594     0.1067132395950987    0.08264763912235683  2.672500614132322e-14 164.244623144908
2.340633420350135      19.91300605603933      17.04855079053369   0.003588142565633253     0.5652774449750223     -11.64007906658569  5.119394412418046e-05     0.1338526940769546  0.0007200449272570127      15.64955809569144      333.0057833870653   0.006083566854162002     0.8815899925187483     0.5420187004023637      0.311513741868918     0.4696719040895599   0.002139186999628992     0.4268620725838594     0.1067132395950987    0.08264763912235683  2.672500614132322e-14 164.2446187482447
2.340633420350135      19.91300605603933      17.04855079053369   0.003588142565633253     0.5652774449750223     -11.64007906658569  5.119394412418046e-05     0.1338526940769546  0.0007200449272570127      15.64955809569144      333.0057833870653   0.006083566854162002     0.8815899925187483     0.5420186855012025     0.3115137567700792     0.4696719040895599   0.002139186999628992     0.4268620725838594     0.1067132395950987    0.08264763912235683  2.672500614132322e-14 164.2446552119459
2.340633420350135      19.91300605603933      17.04855079053369   0.003588142565633253     0.5652774449750223     -11.64007906658569  5.119394412418046e-05     0.1338526940769546  0.0007200449272570127      15.64955809569144      333.0057833870653   0.006083566854162002     0.8815899925187483     0.5420186855012025      0.311513741868918     0.4696719189907211   0.002139186999628992     0.4268620725838594     0.1067132395950987    0.08264763912235683  2.672500614132322e-14 164.2446208967358
2.340633420350135      19.91300605603933      17.04855079053369   0.003588142565633253     0.5652774449750223     -11.64007906658569  5.119394412418046e-05     0.1338526940769546  0.0007200449272570127      15.64955809569144      333.0057833870653   0.006083566854162002     0.8815899925187483     0.5420186855012025      0.311513741868918     0.4696719040895599   0.002139201900790186     0.4268620725838594     0.1067132395950987    0.08264763912235683  2.672500614132322e-14 164.2446205805505
2.340633420350135      19.91300605603933      17.04855079053369   0.003588142565633253     0.5652774449750223     -11.64007906658569  5.119394412418046e-05     0.1338526940769546  0.0007200449272570127      15.64955809569144      333.0057833870653   0.006083566854162002     0.8815899925187483     0.5420186855012025      0.311513741868918     0.4696719040895599   0.002139186999628992     0.4268620874850206     0.1067132395950987    0.08264763912235683  2.672500614132322e-14 164.2446205805695
2.340633420350135      19.91300605603933      17.04855079053369   0.003588142565633253     0.5652774449750223     -11.64007906658569  5.119394412418046e-05     0.1338526940769546  0.0007200449272570127      15.64955809569144      333.0057833870653   0.006083566854162002     0.8815899925187483     0.5420186855012025      0.311513741868918     0.4696719040895599   0.002139186999628992     0.4268620725838594     0.1067132544962599    0.08264763912235683  2.672500614132322e-14 164.2446205805707
2.340633420350135      19.91300605603933      17.04855079053369   0.003588142565633253     0.5652774449750223     -11.64007906658569  5.119394412418046e-05     0.1338526940769546  0.0007200449272570127      15.64955809569144      333.0057833870653   0.006083566854162002     0.8815899925187483     0.5420186855012025      0.311513741868918     0.4696719040895599   0.002139186999628992     0.4268620725838594     0.1067132395950987    0.08264765402351802  2.672500614132322e-14 164.2446205805724
2.340633420350135      19.91300605603933      17.04855079053369   0.003588142565633253     0.5652774449750223     -11.64007906658569  5.119394412418046e-05     0.1338526940769546  0.0007200449272570127      15.64955809569144      333.0057833870653   0.006083566854162002     0.8815899925187483     0.5420186855012025      0.311513741868918     0.4696719040895599   0.002139186999628992     0.4268620725838594     0.1067132395950987    0.08264763912235683   1.49011879188538e-08 164.244680149902
2.503545791662012      20.64122577345553      18.42825717687489   0.003611949265732808       0.65031063476558     -12.47181843965284  4.505900619035411e-05     0.1278273967579595  0.0007689008827852202      15.07369004564038      324.5367093691158   0.005949028197521332       0.85342515219129     0.5335899301903109     0.2935447432287407     0.3642634913853014   0.002857833038768157     0.4268620725838594     0.1066577023172152     0.0824657301306789  2.220446049250313e-14 126.5416003299517
2.503545828967752      20.64122577345553      18.42825717687489   0.003611949265732808       0.65031063476558     -12.47181843965284  4.505900619035411e-05     0.1278273967579595  0.0007689008827852202      15.07369004564038      324.5367093691158   0.005949028197521332       0.85342515219129     0.5335899301903109     0.2935447432287407     0.3642634913853014   0.002857833038768157     0.4268620725838594     0.1066577023172152     0.0824657301306789  2.220446049250313e-14 126.5416002124024
2.503545791662012      20.64122608103376      18.42825717687489   0.003611949265732808       0.65031063476558     -12.47181843965284  4.505900619035411e-05     0.1278273967579595  0.0007689008827852202      15.07369004564038      324.5367093691158   0.005949028197521332       0.85342515219129     0.5335899301903109     0.2935447432287407     0.3642634913853014   0.002857833038768157     0.4268620725838594     0.1066577023172152     0.0824657301306789  2.220446049250313e-14 126.5416006651281
2.503545791662012      20.64122577345553      18.42825745147733   0.003611949265732808       0.65031063476558     -12.47181843965284  4.505900619035411e-05     0.1278273967579595  0.0007689008827852202      15.07369004564038      324.5367093691158   0.005949028197521332       0.85342515219129     0.5335899301903109     0.2935447432287407     0.3642634913853014   0.002857833038768157     0.4268620725838594     0.1066577023172152     0.0824657301306789  2.220446049250313e-14 126.5416006178669
2.503545791662012      20.64122577345553      18.42825717687489   0.003611964166894002       0.65031063476558     -12.47181843965284  4.505900619035411e-05     0.1278273967579595  0.0007689008827852202      15.07369004564038      324.5367093691158   0.005949028197521332       0.85342515219129     0.5335899301903109     0.2935447432287407     0.3642634913853014   0.002857833038768157     0.4268620725838594     0.1066577023172152     0.0824657301306789  2.220446049250313e-14 126.5415909337988
2.503545791662012      20.64122577345553      18.42825717687489   0.003611949265732808     0.6503106496667412     -12.47181843965284  4.505900619035411e-05     0.1278273967579595  0.0007689008827852202      15.07369004564038      324.5367093691158   0.005949028197521332       0.85342515219129     0.5335899301903109     0.2935447432287407     0.3642634913853014   0.002857833038768157     0.4268620725838594     0.1066577023172152     0.0824657301306789  2.220446049250313e-14 126.5416001992996
2.503545791662012      20.64122577345553      18.42825717687489   0.003611949265732808       0.65031063476558     -12.47181862549742  4.505900619035411e-05     0.1278273967579595  0.0007689008827852202      15.07369004564038      324.5367093691158   0.005949028197521332       0.85342515219129     0.5335899301903109     0.2935447432287407     0.3642634913853014   0.002857833038768157     0.4268620725838594     0.1066577023172152     0.0824657301306789  2.220446049250313e-14 126.541599763142
2.503545791662012      20.64122577345553      18.42825717687489   0.003611949265732808       0.65031063476558     -12.47181843965284  4.507390735154796e-05     0.1278273967579595  0.0007689008827852202      15.07369004564038      324.5367093691158   0.005949028197521332       0.85342515219129     0.5335899301903109     0.2935447432287407     0.3642634913853014   0.002857833038768157     0.4268620725838594     0.1066577023172152     0.0824657301306789  2.220446049250313e-14 126.5416184094674
2.503545791662012      20.64122577345553      18.42825717687489   0.003611949265732808       0.65031063476558     -12.47181843965284  4.505900619035411e-05     0.1278274116591207  0.0007689008827852202      15.07369004564038      324.5367093691158   0.005949028197521332       0.85342515219129     0.5335899301903109     0.2935447432287407     0.3642634913853014   0.002857833038768157     0.4268620725838594     0.1066577023172152     0.0824657301306789  2.220446049250313e-14 126.5415994870901
2.503545791662012      20.64122577345553      18.42825717687489   0.003611949265732808       0.65031063476558     -12.47181843965284  4.505900619035411e-05     0.1278273967579595  0.0007689157839464141      15.07369004564038      324.5367093691158   0.005949028197521332       0.85342515219129     0.5335899301903109     0.2935447432287407     0.3642634913853014   0.002857833038768157     0.4268620725838594     0.1066577023172152     0.0824657301306789  2.220446049250313e-14 126.5415611446283
2.503545791662012      20.64122577345553      18.42825717687489   0.003611949265732808       0.65031063476558     -12.47181843965284  4.505900619035411e-05     0.1278273967579595  0.0007689008827852202      15.07369027025587      324.5367093691158   0.005949028197521332       0.85342515219129     0.5335899301903109     0.2935447432287407     0.3642634913853014   0.002857833038768157     0.4268620725838594     0.1066577023172152     0.0824657301306789  2.220446049250313e-14 126.5416001270016
2.503545791662012      20.64122577345553      18.42825717687489   0.003611949265732808       0.65031063476558     -12.47181843965284  4.505900619035411e-05     0.1278273967579595  0.0007689008827852202      15.07369004564038      324.5367142050896   0.005949028197521332       0.85342515219129     0.5335899301903109     0.2935447432287407     0.3642634913853014   0.002857833038768157     0.4268620725838594     0.1066577023172152     0.0824657301306789  2.220446049250313e-14 126.5416005133264
2.503545791662012      20.64122577345553      18.42825717687489   0.003611949265732808       0.65031063476558     -12.47181843965284  4.505900619035411e-05     0.1278273967579595  0.0007689008827852202      15.07369004564038      324.5367093691158   0.005949043098682526       0.85342515219129     0.5335899301903109     0.2935447432287407     0.3642634913853014   0.002857833038768157     0.4268620725838594     0.1066577023172152     0.0824657301306789  2.220446049250313e-14 126.5416298874485
2.503545791662012      20.64122577345553      18.42825717687489   0.003611949265732808       0.65031063476558     -12.47181843965284  4.505900619035411e-05     0.1278273967579595  0.0007689008827852202      15.07369004564038      324.5367093691158   0.005949028197521332     0.8534251670924512     0.5335899301903109     0.2935447432287407     0.3642634913853014   0.002857833038768157     0.4268620725838594     0.1066577023172152     0.0824657301306789  2.220446049250313e-14 126.5416009090252
2.503545791662012      20.64122577345553      18.42825717687489   0.003611949265732808       0.65031063476558     -12.47181843965284  4.505900619035411e-05     0.1278273967579595  0.0007689008827852202      15.07369004564038      324.5367093691158   0.005949028197521332       0.85342515219129     0.5335899450914721     0.2935447432287407     0.3642634913853014   0.002857833038768157     0.4268620725838594     0.1066577023172152     0.0824657301306789  2.220446049250313e-14 126.5416017788949
2.503545791662012      20.64122577345553      18.42825717687489   0.003611949265732808       0.65031063476558     -12.47181843965284  4.505900619035411e-05     0.1278273967579595  0.0007689008827852202      15.07369004564038      324.5367093691158   0.005949028197521332       0.85342515219129     0.5335899301903109     0.2935447581299019     0.3642634913853014   0.002857833038768157     0.4268620725838594     0.1066577023172152     0.0824657301306789  2.220446049250313e-14 126.5416045609897
2.503545791662012      20.64122577345553      18.42825717687489   0.003611949265732808       0.65031063476558     -12.47181843965284  4.505900619035411e-05     0.1278273967579595  0.0007689008827852202      15.07369004564038      324.5367093691158   0.005949028197521332       0.85342515219129     0.5335899301903109     0.2935447432287407     0.3642635062864626   0.002857833038768157     0.4268620725838594     0.1066577023172152     0.0824657301306789  2.220446049250313e-14 126.5416003848635
2.503545791662012      20.64122577345553      18.42825717687489   0.003611949265732808       0.65031063476558     -12.47181843965284  4.505900619035411e-05     0.1278273967579595  0.0007689008827852202      15.07369004564038      324.5367093691158   0.005949028197521332       0.85342515219129     0.5335899301903109     0.2935447432287407     0.3642634913853014   0.002857847939929351     0.4268620725838594     0.1066577023172152     0.0824657301306789  2.220446049250313e-14 126.5416003299573
2.503545791662012      20.64122577345553      18.42825717687489   0.003611949265732808       0.65031063476558     -12.47181843965284  4.505900619035411e-05     0.1278273967579595  0.0007689008827852202      15.07369004564038      324.5367093691158   0.005949028197521332       0.85342515219129     0.5335899301903109     0.2935447432287407     0.3642634913853014   0.002857833038768157     0.4268620874850206     0.1066577023172152     0.0824657301306789  2.220446049250313e-14 126.5416003299517
2.503545791662012      20.64122577345553      18.42825717687489   0.003611949265732808       0.65031063476558     -12.47181843965284  4.505900619035411e-05     0.1278273967579595  0.0007689008827852202      15.07369004564038      324.5367093691158   0.005949028197521332       0.85342515219129     0.5335899301903109     0.2935447432287407     0.3642634913853014   0.002857833038768157     0.4268620725838594     0.1066577172183764     0.0824657301306789  2.220446049250313e-14 126.5416003299569
2.503545791662012      20.64122577345553      18.42825717687489   0.003611949265732808       0.65031063476558     -12.47181843965284  4.505900619035411e-05     0.1278273967579595  0.0007689008827852202      15.07369004564038      324.5367093691158   0.005949028197521332       0.85342515219129     0.5335899301903109     0.2935447432287407     0.3642634913853014   0.002857833038768157     0.4268620725838594     0.1066577023172152    0.08246574503184009  2.220446049250313e-14 126.5416003299695
2.503545791662012      20.64122577345553      18.42825717687489   0.003611949265732808       0.65031063476558     -12.47181843965284  4.505900619035411e-05     0.1278273967579595  0.0007689008827852202      15.07369004564038      324.5367093691158   0.005949028197521332       0.85342515219129     0.5335899301903109     0.2935447432287407     0.3642634913853014   0.002857833038768157     0.4268620725838594     0.1066577023172152     0.0824657301306789  1.490118339830815e-08 126.5416587150596
2.552953317053726      19.57666023382181      16.29637876750136   0.002594063074551709     0.6802841876335852     -11.76636363584644  4.976941793799314e-05     0.1265189546630895  0.0008414012024026924      14.24070868432943      310.2304577525734   0.006277486358288634     0.8147133153487375     0.5299145154364207     0.2801613926457141     0.3703881226119197    0.00284144031213235     0.4268620725838594     0.1061337896466198    0.08117873620493207  2.220446049250313e-14 122.5888071705789
2.552953355095695      19.57666023382181      16.29637876750136   0.002594063074551709     0.6802841876335852     -11.76636363584644  4.976941793799314e-05     0.1265189546630895  0.0008414012024026924      14.24070868432943      310.2304577525734   0.006277486358288634     0.8147133153487375     0.5299145154364207     0.2801613926457141     0.3703881226119197    0.00284144031213235     0.4268620725838594     0.1061337896466198    0.08117873620493207  2.220446049250313e-14 122.5888072066858
2.552953317053726      19.57666052553678      16.29637876750136   0.002594063074551709     0.6802841876335852     -11.76636363584644  4.976941793799314e-05     0.1265189546630895  0.0008414012024026924      14.24070868432943      310.2304577525734   0.006277486358288634     0.8147133153487375     0.5299145154364207     0.2801613926457141     0.3703881226119197    0.00284144031213235     0.4268620725838594     0.1061337896466198    0.08117873620493207  2.220446049250313e-14 122.5888071385027
2.552953317053726      19.57666023382181      16.29637901033633   0.002594063074551709     0.6802841876335852     -11.76636363584644  4.976941793799314e-05     0.1265189546630895  0.0008414012024026924      14.24070868432943      310.2304577525734   0.006277486358288634     0.8147133153487375     0.5299145154364207     0.2801613926457141     0.3703881226119197    0.00284144031213235     0.4268620725838594     0.1061337896466198    0.08117873620493207  2.220446049250313e-14 122.5888071809126
2.552953317053726      19.57666023382181      16.29637876750136   0.002594077975712903     0.6802841876335852     -11.76636363584644  4.976941793799314e-05     0.1265189546630895  0.0008414012024026924      14.24070868432943      310.2304577525734   0.006277486358288634     0.8147133153487375     0.5299145154364207     0.2801613926457141     0.3703881226119197    0.00284144031213235     0.4268620725838594     0.1061337896466198    0.08117873620493207  2.220446049250313e-14 122.5888086759796
2.552953317053726      19.57666023382181      16.29637876750136   0.002594063074551709     0.6802842025347464     -11.76636363584644  4.976941793799314e-05     0.1265189546630895  0.0008414012024026924      14.24070868432943      310.2304577525734   0.006277486358288634     0.8147133153487375     0.5299145154364207     0.2801613926457141     0.3703881226119197    0.00284144031213235     0.4268620725838594     0.1061337896466198    0.08117873620493207  2.220446049250313e-14 122.5888071330717
2.552953317053726      19.57666023382181      16.29637876750136   0.002594063074551709     0.6802841876335852     -11.76636381117892  4.976941793799314e-05     0.1265189546630895  0.0008414012024026924      14.24070868432943      310.2304577525734   0.006277486358288634     0.8147133153487375     0.5299145154364207     0.2801613926457141     0.3703881226119197    0.00284144031213235     0.4268620725838594     0.1061337896466198    0.08117873620493207  2.220446049250313e-14 122.5888071475967
2.552953317053726      19.57666023382181      16.29637876750136   0.002594063074551709     0.6802841876335852     -11.76636363584644  4.978431909918699e-05     0.1265189546630895  0.0008414012024026924      14.24070868432943      310.2304577525734   0.006277486358288634     0.8147133153487375     0.5299145154364207     0.2801613926457141     0.3703881226119197    0.00284144031213235     0.4268620725838594     0.1061337896466198    0.08117873620493207  2.220446049250313e-14 122.588810550199
2.552953317053726      19.57666023382181      16.29637876750136   0.002594063074551709     0.6802841876335852     -11.76636363584644  4.976941793799314e-05     0.1265189695642507  0.0008414012024026924      14.24070868432943      310.2304577525734   0.006277486358288634     0.8147133153487375     0.5299145154364207     0.2801613926457141     0.3703881226119197    0.00284144031213235     0.4268620725838594     0.1061337896466198    0.08117873620493207  2.220446049250313e-14 122.5888070287689
2.552953317053726      19.57666023382181      16.29637876750136   0.002594063074551709     0.6802841876335852     -11.76636363584644  4.976941793799314e-05     0.1265189546630895  0.0008414161035638862      14.24070868432943      310.2304577525734   0.006277486358288634     0.8147133153487375     0.5299145154364207     0.2801613926457141     0.3703881226119197    0.00284144031213235     0.4268620725838594     0.1061337896466198    0.08117873620493207  2.220446049250313e-14 122.5887885503459
2.552953317053726      19.57666023382181      16.29637876750136   0.002594063074551709     0.6802841876335852     -11.76636363584644  4.976941793799314e-05     0.1265189546630895  0.0008414012024026924      14.24070889653253      310.2304577525734   0.006277486358288634     0.8147133153487375     0.5299145154364207     0.2801613926457141     0.3703881226119197    0.00284144031213235     0.4268620725838594     0.1061337896466198    0.08117873620493207  2.220446049250313e-14 122.5888071193187
2.552953317053726      19.57666023382181      16.29637876750136   0.002594063074551709     0.6802841876335852     -11.76636363584644  4.976941793799314e-05     0.1265189546630895  0.0008414012024026924      14.24070868432943      310.2304623753674   0.006277486358288634     0.8147133153487375     0.5299145154364207     0.2801613926457141     0.3703881226119197    0.00284144031213235     0.4268620725838594     0.1061337896466198    0.08117873620493207  2.220446049250313e-14 122.5888071135547
2.552953317053726      19.57666023382181      16.29637876750136   0.002594063074551709     0.6802841876335852     -11.76636363584644  4.976941793799314e-05     0.1265189546630895  0.0008414012024026924      14.24070868432943      310.2304577525734   0.006277501259449828     0.8147133153487375     0.5299145154364207     0.2801613926457141     0.3703881226119197    0.00284144031213235     0.4268620725838594     0.1061337896466198    0.08117873620493207  2.220446049250313e-14 122.5887920336846
2.552953317053726      19.57666023382181      16.29637876750136   0.002594063074551709     0.6802841876335852     -11.76636363584644  4.976941793799314e-05     0.1265189546630895  0.0008414012024026924      14.24070868432943      310.2304577525734   0.006277486358288634     0.8147133302498987     0.5299145154364207     0.2801613926457141     0.3703881226119197    0.00284144031213235     0.4268620725838594     0.1061337896466198    0.08117873620493207  2.220446049250313e-14 122.5888075889168
2.552953317053726      19.57666023382181      16.29637876750136   0.002594063074551709     0.6802841876335852     -11.76636363584644  4.976941793799314e-05     0.1265189546630895  0.0008414012024026924      14.24070868432943      310.2304577525734   0.006277486358288634     0.8147133153487375     0.5299145303375819     0.2801613926457141     0.3703881226119197    0.00284144031213235     0.4268620725838594     0.1061337896466198    0.08117873620493207  2.220446049250313e-14 122.5888079458492
2.552953317053726      19.57666023382181      16.29637876750136   0.002594063074551709     0.6802841876335852     -11.76636363584644  4.976941793799314e-05     0.1265189546630895  0.0008414012024026924      14.24070868432943      310.2304577525734   0.006277486358288634     0.8147133153487375     0.5299145154364207     0.2801614075468753     0.3703881226119197    0.00284144031213235     0.4268620725838594     0.1061337896466198    0.08117873620493207  2.220446049250313e-14 122.5888076556609
2.552953317053726      19.57666023382181      16.29637876750136   0.002594063074551709     0.6802841876335852     -11.76636363584644  4.976941793799314e-05     0.1265189546630895  0.0008414012024026924      14.24070868432943      310.2304577525734   0.006277486358288634     0.8147133153487375     0.5299145154364207     0.2801613926457141     0.3703881375130809    0.00284144031213235     0.4268620725838594     0.1061337896466198    0.08117873620493207  2.220446049250313e-14 122.5888071618821
2.552953317053726      19.57666023382181      16.29637876750136   0.002594063074551709     0.6802841876335852     -11.76636363584644  4.976941793799314e-05     0.1265189546630895  0.0008414012024026924      14.24070868432943      310.2304577525734   0.006277486358288634     0.8147133153487375     0.5299145154364207     0.2801613926457141     0.3703881226119197   0.002841455213293544     0.4268620725838594     0.1061337896466198    0.08117873620493207  2.220446049250313e-14 122.5888071719767
2.552953317053726      19.57666023382181      16.29637876750136   0.002594063074551709     0.6802841876335852     -11.76636363584644  4.976941793799314e-05     0.1265189546630895  0.0008414012024026924      14.24070868432943      310.2304577525734   0.006277486358288634     0.8147133153487375     0.5299145154364207     0.2801613926457141     0.3703881226119197    0.00284144031213235     0.4268620874850206     0.1061337896466198    0.08117873620493207  2.220446049250313e-14 122.5888071705789
2.552953317053726      19.57666023382181      16.29637876750136   0.002594063074551709     0.6802841876335852     -11.76636363584644  4.976941793799314e-05     0.1265189546630895  0.0008414012024026924      14.24070868432943      310.2304577525734   0.006277486358288634     0.8147133153487375     0.5299145154364207     0.2801613926457141     0.3703881226119197    0.00284144031213235     0.4268620725838594      0.106133804547781    0.08117873620493207  2.220446049250313e-14 122.5888071693949
2.552953317053726      19.57666023382181      16.29637876750136   0.002594063074551709     0.6802841876335852     -11.76636363584644  4.976941793799314e-05     0.1265189546630895  0.0008414012024026924      14.24070868432943      310.2304577525734   0.006277486358288634     0.8147133153487375     0.5299145154364207     0.2801613926457141     0.3703881226119197    0.00284144031213235     0.4268620725838594     0.1061337896466198    0.08117875110609327  2.220446049250313e-14 122.5888071698188
2.552953317053726      19.57666023382181      16.29637876750136   0.002594063074551709     0.6802841876335852     -11.76636363584644  4.976941793799314e-05     0.1265189546630895  0.0008414012024026924      14.24070868432943      310.2304577525734   0.006277486358288634     0.8147133153487375     0.5299145154364207     0.2801613926457141     0.3703881226119197    0.00284144031213235     0.4268620725838594     0.1061337896466198    0.08117873620493207  1.490118339830815e-08 122.5888659193297
2.570023128096306      19.63734220310615       16.3280635612452   0.002548543750271682     0.6879941365180115     -11.82087915670535  5.698397655158488e-05      0.125990507218702  0.0008641879284447933       14.1824473988354      312.2749090841955    0.00634830899303933     0.8070808479427037     0.5284357912073557     0.2776414495101965     0.3809036619931255    0.00316068963189048     0.4268620725838594     0.3952186304924232     0.9999999999999778   3.64139049030729e-14 122.1764492608371
2.570023166392635      19.63734220310615       16.3280635612452   0.002548543750271682     0.6879941365180115     -11.82087915670535  5.698397655158488e-05      0.125990507218702  0.0008641879284447933       14.1824473988354      312.2749090841955    0.00634830899303933     0.8070808479427037     0.5284357912073557     0.2776414495101965     0.3809036619931255    0.00316068963189048     0.4268620725838594     0.3952186304924232     0.9999999999999778   3.64139049030729e-14 122.1764493712829
2.570023128096306      19.63734249572535       16.3280635612452   0.002548543750271682     0.6879941365180115     -11.82087915670535  5.698397655158488e-05      0.125990507218702  0.0008641879284447933       14.1824473988354      312.2749090841955    0.00634830899303933     0.8070808479427037     0.5284357912073557     0.2776414495101965     0.3809036619931255    0.00316068963189048     0.4268620725838594     0.3952186304924232     0.9999999999999778   3.64139049030729e-14 122.1764492966516
2.570023128096306      19.63734220310615       16.3280638045523   0.002548543750271682     0.6879941365180115     -11.82087915670535  5.698397655158488e-05      0.125990507218702  0.0008641879284447933       14.1824473988354      312.2749090841955    0.00634830899303933     0.8070808479427037     0.5284357912073557     0.2776414495101965     0.3809036619931255    0.00316068963189048     0.4268620725838594     0.3952186304924232     0.9999999999999778   3.64139049030729e-14 122.1764493230773
2.570023128096306      19.63734220310615       16.3280635612452   0.002548558651432876     0.6879941365180115     -11.82087915670535  5.698397655158488e-05      0.125990507218702  0.0008641879284447933       14.1824473988354      312.2749090841955    0.00634830899303933     0.8070808479427037     0.5284357912073557     0.2776414495101965     0.3809036619931255    0.00316068963189048     0.4268620725838594     0.3952186304924232     0.9999999999999778   3.64139049030729e-14 122.1764476420679
2.570023128096306      19.63734220310615       16.3280635612452   0.002548543750271682     0.6879941514191726     -11.82087915670535  5.698397655158488e-05      0.125990507218702  0.0008641879284447933       14.1824473988354      312.2749090841955    0.00634830899303933     0.8070808479427037     0.5284357912073557     0.2776414495101965     0.3809036619931255    0.00316068963189048     0.4268620725838594     0.3952186304924232     0.9999999999999778   3.64139049030729e-14 122.176449262251
2.570023128096306      19.63734220310615       16.3280635612452   0.002548543750271682     0.6879941365180115     -11.82087933285017  5.698397655158488e-05      0.125990507218702  0.0008641879284447933       14.1824473988354      312.2749090841955    0.00634830899303933     0.8070808479427037     0.5284357912073557     0.2776414495101965     0.3809036619931255    0.00316068963189048     0.4268620725838594     0.3952186304924232     0.9999999999999778   3.64139049030729e-14 122.1764492100156
2.570023128096306      19.63734220310615       16.3280635612452   0.002548543750271682     0.6879941365180115     -11.82087915670535  5.699887771277873e-05      0.125990507218702  0.0008641879284447933       14.1824473988354      312.2749090841955    0.00634830899303933     0.8070808479427037     0.5284357912073557     0.2776414495101965     0.3809036619931255    0.00316068963189048     0.4268620725838594     0.3952186304924232     0.9999999999999778   3.64139049030729e-14 122.1764513696203
2.570023128096306      19.63734220310615       16.3280635612452   0.002548543750271682     0.6879941365180115     -11.82087915670535  5.698397655158488e-05     0.1259905221198631  0.0008641879284447933       14.1824473988354      312.2749090841955    0.00634830899303933     0.8070808479427037     0.5284357912073557     0.2776414495101965     0.3809036619931255    0.00316068963189048     0.4268620725838594     0.3952186304924232     0.9999999999999778   3.64139049030729e-14 122.1764491856973
2.570023128096306      19.63734220310615       16.3280635612452   0.002548543750271682     0.6879941365180115     -11.82087915670535  5.698397655158488e-05      0.125990507218702  0.0008642028296059871       14.1824473988354      312.2749090841955    0.00634830899303933     0.8070808479427037     0.5284357912073557     0.2776414495101965     0.3809036619931255    0.00316068963189048     0.4268620725838594     0.3952186304924232     0.9999999999999778   3.64139049030729e-14 122.1764395571635
2.570023128096306      19.63734220310615       16.3280635612452   0.002548543750271682     0.6879941365180115     -11.82087915670535  5.698397655158488e-05      0.125990507218702  0.0008641879284447933      14.18244761017033      312.2749090841955    0.00634830899303933     0.8070808479427037     0.5284357912073557     0.2776414495101965     0.3809036619931255    0.00316068963189048     0.4268620725838594     0.3952186304924232     0.9999999999999778   3.64139049030729e-14 122.1764492816522
2.570023128096306      19.63734220310615       16.3280635612452   0.002548543750271682     0.6879941365180115     -11.82087915670535  5.698397655158488e-05      0.125990507218702  0.0008641879284447933       14.1824473988354      312.2749137374543    0.00634830899303933     0.8070808479427037     0.5284357912073557     0.2776414495101965     0.3809036619931255    0.00316068963189048     0.4268620725838594     0.3952186304924232     0.9999999999999778   3.64139049030729e-14 122.1764493839549
2.570023128096306      19.63734220310615       16.3280635612452   0.002548543750271682     0.6879941365180115     -11.82087915670535  5.698397655158488e-05      0.125990507218702  0.0008641879284447933       14.1824473988354      312.2749090841955   0.006348323894200524     0.8070808479427037     0.5284357912073557     0.2776414495101965     0.3809036619931255    0.00316068963189048     0.4268620725838594     0.3952186304924232     0.9999999999999778   3.64139049030729e-14 122.1764395721666
2.570023128096306      19.63734220310615       16.3280635612452   0.002548543750271682     0.6879941365180115     -11.82087915670535  5.698397655158488e-05      0.125990507218702  0.0008641879284447933       14.1824473988354      312.2749090841955    0.00634830899303933     0.8070808628438649     0.5284357912073557     0.2776414495101965     0.3809036619931255    0.00316068963189048     0.4268620725838594     0.3952186304924232     0.9999999999999778   3.64139049030729e-14 122.1764497049936
2.570023128096306      19.63734220310615       16.3280635612452   0.002548543750271682     0.6879941365180115     -11.82087915670535  5.698397655158488e-05      0.125990507218702  0.0008641879284447933       14.1824473988354      312.2749090841955    0.00634830899303933     0.8070808479427037     0.5284358061085169     0.2776414495101965     0.3809036619931255    0.00316068963189048     0.4268620725838594     0.3952186304924232     0.9999999999999778   3.64139049030729e-14 122.1764497932598
2.570023128096306      19.63734220310615       16.3280635612452   0.002548543750271682     0.6879941365180115     -11.82087915670535  5.698397655158488e-05      0.125990507218702  0.0008641879284447933       14.1824473988354      312.2749090841955    0.00634830899303933     0.8070808479427037     0.5284357912073557     0.2776414644113577     0.3809036619931255    0.00316068963189048     0.4268620725838594     0.3952186304924232     0.9999999999999778   3.64139049030729e-14 122.176449562089
2.570023128096306      19.63734220310615       16.3280635612452   0.002548543750271682     0.6879941365180115     -11.82087915670535  5.698397655158488e-05      0.125990507218702  0.0008641879284447933       14.1824473988354      312.2749090841955    0.00634830899303933     0.8070808479427037     0.5284357912073557     0.2776414495101965     0.3809036768942867    0.00316068963189048     0.4268620725838594     0.3952186304924232     0.9999999999999778   3.64139049030729e-14 122.1764492772863
2.570023128096306      19.63734220310615       16.3280635612452   0.002548543750271682     0.6879941365180115     -11.82087915670535  5.698397655158488e-05      0.125990507218702  0.0008641879284447933       14.1824473988354      312.2749090841955    0.00634830899303933     0.8070808479427037     0.5284357912073557     0.2776414495101965     0.3809036619931255   0.003160704533051673     0.4268620725838594     0.3952186304924232     0.9999999999999778   3.64139049030729e-14 122.1764492608332
2.570023128096306      19.63734220310615       16.3280635612452   0.002548543750271682     0.6879941365180115     -11.82087915670535  5.698397655158488e-05      0.125990507218702  0.0008641879284447933       14.1824473988354      312.2749090841955    0.00634830899303933     0.8070808479427037     0.5284357912073557     0.2776414495101965     0.3809036619931255    0.00316068963189048     0.4268620874850206     0.3952186304924232     0.9999999999999778   3.64139049030729e-14 122.1764492608371
2.570023128096306      19.63734220310615       16.3280635612452   0.002548543750271682     0.6879941365180115     -11.82087915670535  5.698397655158488e-05      0.125990507218702  0.0008641879284447933       14.1824473988354      312.2749090841955    0.00634830899303933     0.8070808479427037     0.5284357912073557     0.2776414495101965     0.3809036619931255    0.00316068963189048     0.4268620725838594     0.3952186453935844     0.9999999999999778   3.64139049030729e-14 122.1764492608314
2.570023128096306      19.63734220310615       16.3280635612452   0.002548543750271682     0.6879941365180115     -11.82087915670535  5.698397655158488e-05      0.125990507218702  0.0008641879284447933       14.1824473988354      312.2749090841955    0.00634830899303933     0.8070808479427037     0.5284357912073557     0.2776414495101965     0.3809036619931255    0.00316068963189048     0.4268620725838594     0.3952186304924232     0.9999999850988166   3.64139049030729e-14 122.1764492608352
2.570023128096306      19.63734220310615       16.3280635612452   0.002548543750271682     0.6879941365180115     -11.82087915670535  5.698397655158488e-05      0.125990507218702  0.0008641879284447933       14.1824473988354      312.2749090841955    0.00634830899303933     0.8070808479427037     0.5284357912073557     0.2776414495101965     0.3809036619931255    0.00316068963189048     0.4268620725838594     0.3952186304924232     0.9999999999999778  1.490119760775256e-08 122.1765108284637
2.468605271827756       19.0822184229787      15.29962552618716   0.002308927876476789     0.6826059024530573     -11.34190114642896  3.544402637383245e-06     0.1270517166201938  0.0008737385424838975      12.91004894969549      249.2700704451297   0.006424378428388186     0.8000217560096778     0.5327872541512774     0.2783665810740302     0.3341165116978244   0.003307561821945091     0.4268620725838594     0.3976222901166677     0.9984179241641633  2.535651496552985e-14 123.1629460688923
2.468605308612841       19.0822184229787      15.29962552618716   0.002308927876476789     0.6826059024530573     -11.34190114642896  3.544402637383245e-06     0.1270517166201938  0.0008737385424838975      12.91004894969549      249.2700704451297   0.006424378428388186     0.8000217560096778     0.5327872541512774     0.2783665810740302     0.3341165116978244   0.003307561821945091     0.4268620725838594     0.3976222901166677     0.9984179241641633  2.535651496552985e-14 123.1629462567243
2.468605271827756      19.08221870732591      15.29962552618716   0.002308927876476789     0.6826059024530573     -11.34190114642896  3.544402637383245e-06     0.1270517166201938  0.0008737385424838975      12.91004894969549      249.2700704451297   0.006424378428388186     0.8000217560096778     0.5327872541512774     0.2783665810740302     0.3341165116978244   0.003307561821945091     0.4268620725838594     0.3976222901166677     0.9984179241641633  2.535651496552985e-14 123.1629457594268
2.468605271827756       19.0822184229787      15.29962575416935   0.002308927876476789     0.6826059024530573     -11.34190114642896  3.544402637383245e-06     0.1270517166201938  0.0008737385424838975      12.91004894969549      249.2700704451297   0.006424378428388186     0.8000217560096778     0.5327872541512774     0.2783665810740302     0.3341165116978244   0.003307561821945091     0.4268620725838594     0.3976222901166677     0.9984179241641633  2.535651496552985e-14 123.1629459668125
2.468605271827756       19.0822184229787      15.29962552618716   0.002308942777637983     0.6826059024530573     -11.34190114642896  3.544402637383245e-06     0.1270517166201938  0.0008737385424838975      12.91004894969549      249.2700704451297   0.006424378428388186     0.8000217560096778     0.5327872541512774     0.2783665810740302     0.3341165116978244   0.003307561821945091     0.4268620725838594     0.3976222901166677     0.9984179241641633  2.535651496552985e-14 123.1629496278234
2.468605271827756       19.0822184229787      15.29962552618716   0.002308927876476789     0.6826059173542185     -11.34190114642896  3.544402637383245e-06     0.1270517166201938  0.0008737385424838975      12.91004894969549      249.2700704451297   0.006424378428388186     0.8000217560096778     0.5327872541512774     0.2783665810740302     0.3341165116978244   0.003307561821945091     0.4268620725838594     0.3976222901166677     0.9984179241641633  2.535651496552985e-14 123.1629461240621
2.468605271827756       19.0822184229787      15.29962552618716   0.002308927876476789     0.6826059024530573     -11.34190131543646  3.544402637383245e-06     0.1270517166201938  0.0008737385424838975      12.91004894969549      249.2700704451297   0.006424378428388186     0.8000217560096778     0.5327872541512774     0.2783665810740302     0.3341165116978244   0.003307561821945091     0.4268620725838594     0.3976222901166677     0.9984179241641633  2.535651496552985e-14 123.1629463747704
2.468605271827756       19.0822184229787      15.29962552618716   0.002308927876476789     0.6826059024530573     -11.34190114642896  3.559303798577092e-06     0.1270517166201938  0.0008737385424838975      12.91004894969549      249.2700704451297   0.006424378428388186     0.8000217560096778     0.5327872541512774     0.2783665810740302     0.3341165116978244   0.003307561821945091     0.4268620725838594     0.3976222901166677     0.9984179241641633  2.535651496552985e-14 123.1629600724232
2.468605271827756       19.0822184229787      15.29962552618716   0.002308927876476789     0.6826059024530573     -11.34190114642896  3.544402637383245e-06      0.127051731521355  0.0008737385424838975      12.91004894969549      249.2700704451297   0.006424378428388186     0.8000217560096778     0.5327872541512774     0.2783665810740302     0.3341165116978244   0.003307561821945091     0.4268620725838594     0.3976222901166677     0.9984179241641633  2.535651496552985e-14 123.1629462794392
2.468605271827756       19.0822184229787      15.29962552618716   0.002308927876476789     0.6826059024530573     -11.34190114642896  3.544402637383245e-06     0.1270517166201938  0.0008737534436450914      12.91004894969549      249.2700704451297   0.006424378428388186     0.8000217560096778     0.5327872541512774     0.2783665810740302     0.3341165116978244   0.003307561821945091     0.4268620725838594     0.3976222901166677     0.9984179241641633  2.535651496552985e-14 123.1629515098485
2.468605271827756       19.0822184229787      15.29962552618716   0.002308927876476789     0.6826059024530573     -11.34190114642896  3.544402637383245e-06     0.1270517166201938  0.0008737385424838975      12.91004914207021      249.2700704451297   0.006424378428388186     0.8000217560096778     0.5327872541512774     0.2783665810740302     0.3341165116978244   0.003307561821945091     0.4268620725838594     0.3976222901166677     0.9984179241641633  2.535651496552985e-14 123.1629462133344
2.468605271827756       19.0822184229787      15.29962552618716   0.002308927876476789     0.6826059024530573     -11.34190114642896  3.544402637383245e-06     0.1270517166201938  0.0008737385424838975      12.91004894969549      249.2700741595432   0.006424378428388186     0.8000217560096778     0.5327872541512774     0.2783665810740302     0.3341165116978244   0.003307561821945091     0.4268620725838594     0.3976222901166677     0.9984179241641633  2.535651496552985e-14 123.1629458392689
2.468605271827756       19.0822184229787      15.29962552618716   0.002308927876476789     0.6826059024530573     -11.34190114642896  3.544402637383245e-06     0.1270517166201938  0.0008737385424838975      12.91004894969549      249.2700704451297    0.00642439332954938     0.8000217560096778     0.5327872541512774     0.2783665810740302     0.3341165116978244   0.003307561821945091     0.4268620725838594     0.3976222901166677     0.9984179241641633  2.535651496552985e-14 123.1630086012105
2.468605271827756       19.0822184229787      15.29962552618716   0.002308927876476789     0.6826059024530573     -11.34190114642896  3.544402637383245e-06     0.1270517166201938  0.0008737385424838975      12.91004894969549      249.2700704451297   0.006424378428388186      0.800021770910839     0.5327872541512774     0.2783665810740302     0.3341165116978244   0.003307561821945091     0.4268620725838594     0.3976222901166677     0.9984179241641633  2.535651496552985e-14 123.1629464770967
2.468605271827756       19.0822184229787      15.29962552618716   0.002308927876476789     0.6826059024530573     -11.34190114642896  3.544402637383245e-06     0.1270517166201938  0.0008737385424838975      12.91004894969549      249.2700704451297   0.006424378428388186     0.8000217560096778     0.5327872690524386     0.2783665810740302     0.3341165116978244   0.003307561821945091     0.4268620725838594     0.3976222901166677     0.9984179241641633  2.535651496552985e-14 123.1629452693492
2.468605271827756       19.0822184229787      15.29962552618716   0.002308927876476789     0.6826059024530573     -11.34190114642896  3.544402637383245e-06     0.1270517166201938  0.0008737385424838975      12.91004894969549      249.2700704451297   0.006424378428388186     0.8000217560096778     0.5327872541512774     0.2783665959751914     0.3341165116978244   0.003307561821945091     0.4268620725838594     0.3976222901166677     0.9984179241641633  2.535651496552985e-14 123.1629487629499
2.468605271827756       19.0822184229787      15.29962552618716   0.002308927876476789     0.6826059024530573     -11.34190114642896  3.544402637383245e-06     0.1270517166201938  0.0008737385424838975      12.91004894969549      249.2700704451297   0.006424378428388186     0.8000217560096778     0.5327872541512774     0.2783665810740302     0.3341165265989856   0.003307561821945091     0.4268620725838594     0.3976222901166677     0.9984179241641633  2.535651496552985e-14 123.1629460746717
2.468605271827756       19.0822184229787      15.29962552618716   0.002308927876476789     0.6826059024530573     -11.34190114642896  3.544402637383245e-06     0.1270517166201938  0.0008737385424838975      12.91004894969549      249.2700704451297   0.006424378428388186     0.8000217560096778     0.5327872541512774     0.2783665810740302     0.3341165116978244   0.003307576723106285     0.4268620725838594     0.3976222901166677     0.9984179241641633  2.535651496552985e-14 123.1629460687859
2.468605271827756       19.0822184229787      15.29962552618716   0.002308927876476789     0.6826059024530573     -11.34190114642896  3.544402637383245e-06     0.1270517166201938  0.0008737385424838975      12.91004894969549      249.2700704451297   0.006424378428388186     0.8000217560096778     0.5327872541512774     0.2783665810740302     0.3341165116978244   0.003307561821945091     0.4268620874850206     0.3976222901166677     0.9984179241641633  2.535651496552985e-14 123.1629460688923
2.468605271827756       19.0822184229787      15.29962552618716   0.002308927876476789     0.6826059024530573     -11.34190114642896  3.544402637383245e-06     0.1270517166201938  0.0008737385424838975      12.91004894969549      249.2700704451297   0.006424378428388186     0.8000217560096778     0.5327872541512774     0.2783665810740302     0.3341165116978244   0.003307561821945091     0.4268620725838594     0.3976223050178289     0.9984179241641633  2.535651496552985e-14 123.1629460689004
2.468605271827756       19.0822184229787      15.29962552618716   0.002308927876476789     0.6826059024530573     -11.34190114642896  3.544402637383245e-06     0.1270517166201938  0.0008737385424838975      12.91004894969549      249.2700704451297   0.006424378428388186     0.8000217560096778     0.5327872541512774     0.2783665810740302     0.3341165116978244   0.003307561821945091     0.4268620725838594     0.3976222901166677     0.9984179390653245  2.535651496552985e-14 123.1629460688876
2.468605271827756       19.0822184229787      15.29962552618716   0.002308927876476789     0.6826059024530573     -11.34190114642896  3.544402637383245e-06     0.1270517166201938  0.0008737385424838975      12.91004894969549      249.2700704451297   0.006424378428388186     0.8000217560096778     0.5327872541512774     0.2783665810740302     0.3341165116978244   0.003307561821945091     0.4268620725838594     0.3976222901166677     0.9984179241641633  1.490118655036262e-08 123.163008234758
2.544668607348626      19.49856132554243      16.07095417682545   0.002491069808090585     0.6866470772264003     -11.70113472114494  4.185170967653417e-05     0.1262559219681856  0.0008811130386970177       13.8643479162828      296.5237072074525   0.006368044480490546     0.8053160711423893     0.5295232350641846     0.2778226070617156     0.3692068709530174   0.003197407661141326     0.4268620725838594      0.395819545099707      0.999604481238245  2.809508916934158e-14 122.1943477931335
2.544668645267143      19.49856132554243      16.07095417682545   0.002491069808090585     0.6866470772264003     -11.70113472114494  4.185170967653417e-05     0.1262559219681856  0.0008811130386970177       13.8643479162828      296.5237072074525   0.006368044480490546     0.8053160711423893     0.5295232350641846     0.2778226070617156     0.3692068709530174   0.003197407661141326     0.4268620725838594      0.395819545099707      0.999604481238245  2.809508916934158e-14 122.1943479060707
2.544668607348626      19.49856161609363      16.07095417682545   0.002491069808090585     0.6866470772264003     -11.70113472114494  4.185170967653417e-05     0.1262559219681856  0.0008811130386970177       13.8643479162828      296.5237072074525   0.006368044480490546     0.8053160711423893     0.5295232350641846     0.2778226070617156     0.3692068709530174   0.003197407661141326     0.4268620725838594      0.395819545099707      0.999604481238245  2.809508916934158e-14 122.1943477945186
2.544668607348626      19.49856132554243      16.07095441630133   0.002491069808090585     0.6866470772264003     -11.70113472114494  4.185170967653417e-05     0.1262559219681856  0.0008811130386970177       13.8643479162828      296.5237072074525   0.006368044480490546     0.8053160711423893     0.5295232350641846     0.2778226070617156     0.3692068709530174   0.003197407661141326     0.4268620725838594      0.395819545099707      0.999604481238245  2.809508916934158e-14 122.1943478657986
2.544668607348626      19.49856132554243      16.07095417682545   0.002491084709251779     0.6866470772264003     -11.70113472114494  4.185170967653417e-05     0.1262559219681856  0.0008811130386970177       13.8643479162828      296.5237072074525   0.006368044480490546     0.8053160711423893     0.5295232350641846     0.2778226070617156     0.3692068709530174   0.003197407661141326     0.4268620725838594      0.395819545099707      0.999604481238245  2.809508916934158e-14 122.1943468839682
2.544668607348626      19.49856132554243      16.07095417682545   0.002491069808090585     0.6866470921275615     -11.70113472114494  4.185170967653417e-05     0.1262559219681856  0.0008811130386970177       13.8643479162828      296.5237072074525   0.006368044480490546     0.8053160711423893     0.5295232350641846     0.2778226070617156     0.3692068709530174   0.003197407661141326     0.4268620725838594      0.395819545099707      0.999604481238245  2.809508916934158e-14 122.1943478622051
2.544668607348626      19.49856132554243      16.07095417682545   0.002491069808090585     0.6866470772264003     -11.70113489550543  4.185170967653417e-05     0.1262559219681856  0.0008811130386970177       13.8643479162828      296.5237072074525   0.006368044480490546     0.8053160711423893     0.5295232350641846     0.2778226070617156     0.3692068709530174   0.003197407661141326     0.4268620725838594      0.395819545099707      0.999604481238245  2.809508916934158e-14 122.1943478442398
2.544668607348626      19.49856132554243      16.07095417682545   0.002491069808090585     0.6866470772264003     -11.70113472114494  4.186661083772802e-05     0.1262559219681856  0.0008811130386970177       13.8643479162828      296.5237072074525   0.006368044480490546     0.8053160711423893     0.5295232350641846     0.2778226070617156     0.3692068709530174   0.003197407661141326     0.4268620725838594      0.395819545099707      0.999604481238245  2.809508916934158e-14 122.1943561321403
2.544668607348626      19.49856132554243      16.07095417682545   0.002491069808090585     0.6866470772264003     -11.70113472114494  4.185170967653417e-05     0.1262559368693468  0.0008811130386970177       13.8643479162828      296.5237072074525   0.006368044480490546     0.8053160711423893     0.5295232350641846     0.2778226070617156     0.3692068709530174   0.003197407661141326     0.4268620725838594      0.395819545099707      0.999604481238245  2.809508916934158e-14 122.1943479289375
2.544668607348626      19.49856132554243      16.07095417682545   0.002491069808090585     0.6866470772264003     -11.70113472114494  4.185170967653417e-05     0.1262559219681856  0.0008811279398582115       13.8643479162828      296.5237072074525   0.006368044480490546     0.8053160711423893     0.5295232350641846     0.2778226070617156     0.3692068709530174   0.003197407661141326     0.4268620725838594      0.395819545099707      0.999604481238245  2.809508916934158e-14 122.1943486419341
2.544668607348626      19.49856132554243      16.07095417682545   0.002491069808090585     0.6866470772264003     -11.70113472114494  4.185170967653417e-05     0.1262559219681856  0.0008811130386970177      13.86434812287769      296.5237072074525   0.006368044480490546     0.8053160711423893     0.5295232350641846     0.2778226070617156     0.3692068709530174   0.003197407661141326     0.4268620725838594      0.395819545099707      0.999604481238245  2.809508916934158e-14 122.1943479874244
2.544668607348626      19.49856132554243      16.07095417682545   0.002491069808090585     0.6866470772264003     -11.70113472114494  4.185170967653417e-05     0.1262559219681856  0.0008811130386970177       13.8643479162828          296.523711626   0.006368044480490546     0.8053160711423893     0.5295232350641846     0.2778226070617156     0.3692068709530174   0.003197407661141326     0.4268620725838594      0.395819545099707      0.999604481238245  2.809508916934158e-14 122.1943478307641
2.544668607348626      19.49856132554243      16.07095417682545   0.002491069808090585     0.6866470772264003     -11.70113472114494  4.185170967653417e-05     0.1262559219681856  0.0008811130386970177       13.8643479162828      296.5237072074525    0.00636805938165174     0.8053160711423893     0.5295232350641846     0.2778226070617156     0.3692068709530174   0.003197407661141326     0.4268620725838594      0.395819545099707      0.999604481238245  2.809508916934158e-14 122.1943574655413
2.544668607348626      19.49856132554243      16.07095417682545   0.002491069808090585     0.6866470772264003     -11.70113472114494  4.185170967653417e-05     0.1262559219681856  0.0008811130386970177       13.8643479162828      296.5237072074525   0.006368044480490546     0.8053160860435505     0.5295232350641846     0.2778226070617156     0.3692068709530174   0.003197407661141326     0.4268620725838594      0.395819545099707      0.999604481238245  2.809508916934158e-14 122.1943482825402
2.544668607348626      19.49856132554243      16.07095417682545   0.002491069808090585     0.6866470772264003     -11.70113472114494  4.185170967653417e-05     0.1262559219681856  0.0008811130386970177       13.8643479162828      296.5237072074525   0.006368044480490546     0.8053160711423893     0.5295232499653458     0.2778226070617156     0.3692068709530174   0.003197407661141326     0.4268620725838594      0.395819545099707      0.999604481238245  2.809508916934158e-14 122.1943479352473
2.544668607348626      19.49856132554243      16.07095417682545   0.002491069808090585     0.6866470772264003     -11.70113472114494  4.185170967653417e-05     0.1262559219681856  0.0008811130386970177       13.8643479162828      296.5237072074525   0.006368044480490546     0.8053160711423893     0.5295232350641846     0.2778226219628768     0.3692068709530174   0.003197407661141326     0.4268620725838594      0.395819545099707      0.999604481238245  2.809508916934158e-14 122.1943487087469
2.544668607348626      19.49856132554243      16.07095417682545   0.002491069808090585     0.6866470772264003     -11.70113472114494  4.185170967653417e-05     0.1262559219681856  0.0008811130386970177       13.8643479162828      296.5237072074525   0.006368044480490546     0.8053160711423893     0.5295232350641846     0.2778226070617156     0.3692068858541786   0.003197407661141326     0.4268620725838594      0.395819545099707      0.999604481238245  2.809508916934158e-14 122.1943477867025
2.544668607348626      19.49856132554243      16.07095417682545   0.002491069808090585     0.6866470772264003     -11.70113472114494  4.185170967653417e-05     0.1262559219681856  0.0008811130386970177       13.8643479162828      296.5237072074525   0.006368044480490546     0.8053160711423893     0.5295232350641846     0.2778226070617156     0.3692068709530174    0.00319742256230252     0.4268620725838594      0.395819545099707      0.999604481238245  2.809508916934158e-14 122.1943477931722
2.544668607348626      19.49856132554243      16.07095417682545   0.002491069808090585     0.6866470772264003     -11.70113472114494  4.185170967653417e-05     0.1262559219681856  0.0008811130386970177       13.8643479162828      296.5237072074525   0.006368044480490546     0.8053160711423893     0.5295232350641846     0.2778226070617156     0.3692068709530174   0.003197407661141326     0.4268620874850206      0.395819545099707      0.999604481238245  2.809508916934158e-14 122.1943477931335
2.544668607348626      19.49856132554243      16.07095417682545   0.002491069808090585     0.6866470772264003     -11.70113472114494  4.185170967653417e-05     0.1262559219681856  0.0008811130386970177       13.8643479162828      296.5237072074525   0.006368044480490546     0.8053160711423893     0.5295232350641846     0.2778226070617156     0.3692068709530174   0.003197407661141326     0.4268620725838594     0.3958195600008682      0.999604481238245  2.809508916934158e-14 122.1943477931337
2.544668607348626      19.49856132554243      16.07095417682545   0.002491069808090585     0.6866470772264003     -11.70113472114494  4.185170967653417e-05     0.1262559219681856  0.0008811130386970177       13.8643479162828      296.5237072074525   0.006368044480490546     0.8053160711423893     0.5295232350641846     0.2778226070617156     0.3692068709530174   0.003197407661141326     0.4268620725838594      0.395819545099707     0.9996044961394062  2.809508916934158e-14 122.194347793135
2.544668607348626      19.49856132554243      16.07095417682545   0.002491069808090585     0.6866470772264003     -11.70113472114494  4.185170967653417e-05     0.1262559219681856  0.0008811130386970177       13.8643479162828      296.5237072074525   0.006368044480490546     0.8053160711423893     0.5295232350641846     0.2778226070617156     0.3692068709530174   0.003197407661141326     0.4268620725838594      0.395819545099707      0.999604481238245  1.490118928893683e-08 122.1944095723273
2.563684431600542      19.60264698317912      16.26378621352473   0.002536506814829173     0.6876573703176058     -11.79094305579145  5.320073760956029e-05     0.1260569688763188  0.0008823677058728248      14.10292250306645      308.3371086746735   0.006353931908816207     0.8066396492502074     0.5287072478957007     0.2776866187217914       0.37797945540606   0.003169869138949352     0.4268620725838594      0.395368859140191     0.9999011203127565  3.433097977819311e-14 122.1641424025501
2.563684469802417      19.60264698317912      16.26378621352473   0.002536506814829173     0.6876573703176058     -11.79094305579145  5.320073760956029e-05     0.1260569688763188  0.0008823677058728248      14.10292250306645      308.3371086746735   0.006353931908816207     0.8066396492502074     0.5287072478957007     0.2776866187217914       0.37797945540606   0.003169869138949352     0.4268620725838594      0.395368859140191     0.9999011203127565  3.433097977819311e-14 122.16414242787
2.563684431600542      19.60264727528132      16.26378621352473   0.002536506814829173     0.6876573703176058     -11.79094305579145  5.320073760956029e-05     0.1260569688763188  0.0008823677058728248      14.10292250306645      308.3371086746735   0.006353931908816207     0.8066396492502074     0.5287072478957007     0.2776866187217914       0.37797945540606   0.003169869138949352     0.4268620725838594      0.395368859140191     0.9999011203127565  3.433097977819311e-14 122.1641423873319
2.563684431600542      19.60264698317912      16.26378645587403   0.002536506814829173     0.6876573703176058     -11.79094305579145  5.320073760956029e-05     0.1260569688763188  0.0008823677058728248      14.10292250306645      308.3371086746735   0.006353931908816207     0.8066396492502074     0.5287072478957007     0.2776866187217914       0.37797945540606   0.003169869138949352     0.4268620725838594      0.395368859140191     0.9999011203127565  3.433097977819311e-14 122.1641424336506
2.563684431600542      19.60264698317912      16.26378621352473   0.002536521715990367     0.6876573703176058     -11.79094305579145  5.320073760956029e-05     0.1260569688763188  0.0008823677058728248      14.10292250306645      308.3371086746735   0.006353931908816207     0.8066396492502074     0.5287072478957007     0.2776866187217914       0.37797945540606   0.003169869138949352     0.4268620725838594      0.395368859140191     0.9999011203127565  3.433097977819311e-14 122.1641407012749
2.563684431600542      19.60264698317912      16.26378621352473   0.002536506814829173      0.687657385218767     -11.79094305579145  5.320073760956029e-05     0.1260569688763188  0.0008823677058728248      14.10292250306645      308.3371086746735   0.006353931908816207     0.8066396492502074     0.5287072478957007     0.2776866187217914       0.37797945540606   0.003169869138949352     0.4268620725838594      0.395368859140191     0.9999011203127565  3.433097977819311e-14 122.1641423950095
2.563684431600542      19.60264698317912      16.26378621352473   0.002536506814829173     0.6876573703176058     -11.79094323149019  5.320073760956029e-05     0.1260569688763188  0.0008823677058728248      14.10292250306645      308.3371086746735   0.006353931908816207     0.8066396492502074     0.5287072478957007     0.2776866187217914       0.37797945540606   0.003169869138949352     0.4268620725838594      0.395368859140191     0.9999011203127565  3.433097977819311e-14 122.1641423378008
2.563684431600542      19.60264698317912      16.26378621352473   0.002536506814829173     0.6876573703176058     -11.79094305579145  5.321563877075414e-05     0.1260569688763188  0.0008823677058728248      14.10292250306645      308.3371086746735   0.006353931908816207     0.8066396492502074     0.5287072478957007     0.2776866187217914       0.37797945540606   0.003169869138949352     0.4268620725838594      0.395368859140191     0.9999011203127565  3.433097977819311e-14 122.16414976322
2.563684431600542      19.60264698317912      16.26378621352473   0.002536506814829173     0.6876573703176058     -11.79094305579145  5.320073760956029e-05       0.12605698377748  0.0008823677058728248      14.10292250306645      308.3371086746735   0.006353931908816207     0.8066396492502074     0.5287072478957007     0.2776866187217914       0.37797945540606   0.003169869138949352     0.4268620725838594      0.395368859140191     0.9999011203127565  3.433097977819311e-14 122.1641425672375
2.563684431600542      19.60264698317912      16.26378621352473   0.002536506814829173     0.6876573703176058     -11.79094305579145  5.320073760956029e-05     0.1260569688763188  0.0008823826070340187      14.10292250306645      308.3371086746735   0.006353931908816207     0.8066396492502074     0.5287072478957007     0.2776866187217914       0.37797945540606   0.003169869138949352     0.4268620725838594      0.395368859140191     0.9999011203127565  3.433097977819311e-14 122.164142461578
2.563684431600542      19.60264698317912      16.26378621352473   0.002536506814829173     0.6876573703176058     -11.79094305579145  5.320073760956029e-05     0.1260569688763188  0.0008823677058728248      14.10292271321637      308.3371086746735   0.006353931908816207     0.8066396492502074     0.5287072478957007     0.2776866187217914       0.37797945540606   0.003169869138949352     0.4268620725838594      0.395368859140191     0.9999011203127565  3.433097977819311e-14 122.1641423759747
2.563684431600542      19.60264698317912      16.26378621352473   0.002536506814829173     0.6876573703176058     -11.79094305579145  5.320073760956029e-05     0.1260569688763188  0.0008823677058728248      14.10292250306645      308.3371132692545   0.006353931908816207     0.8066396492502074     0.5287072478957007     0.2776866187217914       0.37797945540606   0.003169869138949352     0.4268620725838594      0.395368859140191     0.9999011203127565  3.433097977819311e-14 122.164142369874
2.563684431600542      19.60264698317912      16.26378621352473   0.002536506814829173     0.6876573703176058     -11.79094305579145  5.320073760956029e-05     0.1260569688763188  0.0008823677058728248      14.10292250306645      308.3371086746735     0.0063539468099774     0.8066396492502074     0.5287072478957007     0.2776866187217914       0.37797945540606   0.003169869138949352     0.4268620725838594      0.395368859140191     0.9999011203127565  3.433097977819311e-14 122.1641384406541
2.563684431600542      19.60264698317912      16.26378621352473   0.002536506814829173     0.6876573703176058     -11.79094305579145  5.320073760956029e-05     0.1260569688763188  0.0008823677058728248      14.10292250306645      308.3371086746735   0.006353931908816207     0.8066396641513686     0.5287072478957007     0.2776866187217914       0.37797945540606   0.003169869138949352     0.4268620725838594      0.395368859140191     0.9999011203127565  3.433097977819311e-14 122.164142808729
2.563684431600542      19.60264698317912      16.26378621352473   0.002536506814829173     0.6876573703176058     -11.79094305579145  5.320073760956029e-05     0.1260569688763188  0.0008823677058728248      14.10292250306645      308.3371086746735   0.006353931908816207     0.8066396492502074     0.5287072627968619     0.2776866187217914       0.37797945540606   0.003169869138949352     0.4268620725838594      0.395368859140191     0.9999011203127565  3.433097977819311e-14 122.1641427863446
2.563684431600542      19.60264698317912      16.26378621352473   0.002536506814829173     0.6876573703176058     -11.79094305579145  5.320073760956029e-05     0.1260569688763188  0.0008823677058728248      14.10292250306645      308.3371086746735   0.006353931908816207     0.8066396492502074     0.5287072478957007     0.2776866336229525       0.37797945540606   0.003169869138949352     0.4268620725838594      0.395368859140191     0.9999011203127565  3.433097977819311e-14 122.1641428796105
2.563684431600542      19.60264698317912      16.26378621352473   0.002536506814829173     0.6876573703176058     -11.79094305579145  5.320073760956029e-05     0.1260569688763188  0.0008823677058728248      14.10292250306645      308.3371086746735   0.006353931908816207     0.8066396492502074     0.5287072478957007     0.2776866187217914     0.3779794703072212   0.003169869138949352     0.4268620725838594      0.395368859140191     0.9999011203127565  3.433097977819311e-14 122.1641423828123
2.563684431600542      19.60264698317912      16.26378621352473   0.002536506814829173     0.6876573703176058     -11.79094305579145  5.320073760956029e-05     0.1260569688763188  0.0008823677058728248      14.10292250306645      308.3371086746735   0.006353931908816207     0.8066396492502074     0.5287072478957007     0.2776866187217914       0.37797945540606   0.003169884040110546     0.4268620725838594      0.395368859140191     0.9999011203127565  3.433097977819311e-14 122.1641424025462
2.563684431600542      19.60264698317912      16.26378621352473   0.002536506814829173     0.6876573703176058     -11.79094305579145  5.320073760956029e-05     0.1260569688763188  0.0008823677058728248      14.10292250306645      308.3371086746735   0.006353931908816207     0.8066396492502074     0.5287072478957007     0.2776866187217914       0.37797945540606   0.003169869138949352     0.4268620874850206      0.395368859140191     0.9999011203127565  3.433097977819311e-14 122.1641424025501
2.563684431600542      19.60264698317912      16.26378621352473   0.002536506814829173     0.6876573703176058     -11.79094305579145  5.320073760956029e-05     0.1260569688763188  0.0008823677058728248      14.10292250306645      308.3371086746735   0.006353931908816207     0.8066396492502074     0.5287072478957007     0.2776866187217914       0.37797945540606   0.003169869138949352     0.4268620725838594     0.3953688740413522     0.9999011203127565  3.433097977819311e-14 122.1641424025523
2.563684431600542      19.60264698317912      16.26378621352473   0.002536506814829173     0.6876573703176058     -11.79094305579145  5.320073760956029e-05     0.1260569688763188  0.0008823677058728248      14.10292250306645      308.3371086746735   0.006353931908816207     0.8066396492502074     0.5287072478957007     0.2776866187217914       0.37797945540606   0.003169869138949352     0.4268620725838594      0.395368859140191     0.9999011352139177  3.433097977819311e-14 122.1641424025572
2.563684431600542      19.60264698317912      16.26378621352473   0.002536506814829173     0.6876573703176058     -11.79094305579145  5.320073760956029e-05     0.1260569688763188  0.0008823677058728248      14.10292250306645      308.3371086746735   0.006353931908816207     0.8066396492502074     0.5287072478957007     0.2776866187217914       0.37797945540606   0.003169869138949352     0.4268620725838594      0.395368859140191     0.9999011203127565  1.490119552482744e-08 122.1642040610865
2.566323202799128       19.6295118540464      16.29183800518183   0.002532669791215354     0.6877445040602225     -11.81605116234961   5.36793724715064e-05     0.1260067467012928  0.0008825980225962496      14.08799623154684      308.3683359103671   0.006379027366674327      0.805586112122474     0.5287984189941365     0.2770645547410437     0.3815487393383206   0.003202848696775562     0.4268620725838594     0.3952077556614419     0.9987159609186932  2.962335211735407e-14 122.1122302461477
2.566323241040324       19.6295118540464      16.29183800518183   0.002532669791215354     0.6877445040602225     -11.81605116234961   5.36793724715064e-05     0.1260067467012928  0.0008825980225962496      14.08799623154684      308.3683359103671   0.006379027366674327      0.805586112122474     0.5287984189941365     0.2770645547410437     0.3815487393383206   0.003202848696775562     0.4268620725838594     0.3952077556614419     0.9987159609186932  2.962335211735407e-14 122.112230344387
2.566323202799128      19.62951214654892      16.29183800518183   0.002532669791215354     0.6877445040602225     -11.81605116234961   5.36793724715064e-05     0.1260067467012928  0.0008825980225962496      14.08799623154684      308.3683359103671   0.006379027366674327      0.805586112122474     0.5287984189941365     0.2770645547410437     0.3815487393383206   0.003202848696775562     0.4268620725838594     0.3952077556614419     0.9987159609186932  2.962335211735407e-14 122.1122301938903
2.566323202799128       19.6295118540464      16.29183824794913   0.002532669791215354     0.6877445040602225     -11.81605116234961   5.36793724715064e-05     0.1260067467012928  0.0008825980225962496      14.08799623154684      308.3683359103671   0.006379027366674327      0.805586112122474     0.5287984189941365     0.2770645547410437     0.3815487393383206   0.003202848696775562     0.4268620725838594     0.3952077556614419     0.9987159609186932  2.962335211735407e-14 122.1122302580866
2.566323202799128       19.6295118540464      16.29183800518183   0.002532684692376548     0.6877445040602225     -11.81605116234961   5.36793724715064e-05     0.1260067467012928  0.0008825980225962496      14.08799623154684      308.3683359103671   0.006379027366674327      0.805586112122474     0.5287984189941365     0.2770645547410437     0.3815487393383206   0.003202848696775562     0.4268620725838594     0.3952077556614419     0.9987159609186932  2.962335211735407e-14 122.112230604438
2.566323202799128       19.6295118540464      16.29183800518183   0.002532669791215354     0.6877445189613837     -11.81605116234961   5.36793724715064e-05     0.1260067467012928  0.0008825980225962496      14.08799623154684      308.3683359103671   0.006379027366674327      0.805586112122474     0.5287984189941365     0.2770645547410437     0.3815487393383206   0.003202848696775562     0.4268620725838594     0.3952077556614419     0.9987159609186932  2.962335211735407e-14 122.1122302306194
2.566323202799128       19.6295118540464      16.29183800518183   0.002532669791215354     0.6877445040602225     -11.81605133842249   5.36793724715064e-05     0.1260067467012928  0.0008825980225962496      14.08799623154684      308.3683359103671   0.006379027366674327      0.805586112122474     0.5287984189941365     0.2770645547410437     0.3815487393383206   0.003202848696775562     0.4268620725838594     0.3952077556614419     0.9987159609186932  2.962335211735407e-14 122.1122302360733
2.566323202799128       19.6295118540464      16.29183800518183   0.002532669791215354     0.6877445040602225     -11.81605116234961  5.369427363270024e-05     0.1260067467012928  0.0008825980225962496      14.08799623154684      308.3683359103671   0.006379027366674327      0.805586112122474     0.5287984189941365     0.2770645547410437     0.3815487393383206   0.003202848696775562     0.4268620725838594     0.3952077556614419     0.9987159609186932  2.962335211735407e-14 122.1122369392548
2.566323202799128       19.6295118540464      16.29183800518183   0.002532669791215354     0.6877445040602225     -11.81605116234961   5.36793724715064e-05      0.126006761602454  0.0008825980225962496      14.08799623154684      308.3683359103671   0.006379027366674327      0.805586112122474     0.5287984189941365     0.2770645547410437     0.3815487393383206   0.003202848696775562     0.4268620725838594     0.3952077556614419     0.9987159609186932  2.962335211735407e-14 122.1122303791026
2.566323202799128       19.6295118540464      16.29183800518183   0.002532669791215354     0.6877445040602225     -11.81605116234961   5.36793724715064e-05     0.1260067467012928  0.0008826129237574434      14.08799623154684      308.3683359103671   0.006379027366674327      0.805586112122474     0.5287984189941365     0.2770645547410437     0.3815487393383206   0.003202848696775562     0.4268620725838594     0.3952077556614419     0.9987159609186932  2.962335211735407e-14 122.1122295954883
2.566323202799128       19.6295118540464      16.29183800518183   0.002532669791215354     0.6877445040602225     -11.81605116234961   5.36793724715064e-05     0.1260067467012928  0.0008825980225962496      14.08799644147434      308.3683359103671   0.006379027366674327      0.805586112122474     0.5287984189941365     0.2770645547410437     0.3815487393383206   0.003202848696775562     0.4268620725838594     0.3952077556614419     0.9987159609186932  2.962335211735407e-14 122.1122302206082
2.566323202799128       19.6295118540464      16.29183800518183   0.002532669791215354     0.6877445040602225     -11.81605116234961   5.36793724715064e-05     0.1260067467012928  0.0008825980225962496      14.08799623154684      308.3683405054134   0.006379027366674327      0.805586112122474     0.5287984189941365     0.2770645547410437     0.3815487393383206   0.003202848696775562     0.4268620725838594     0.3952077556614419     0.9987159609186932  2.962335211735407e-14 122.1122302488715
2.566323202799128       19.6295118540464      16.29183800518183   0.002532669791215354     0.6877445040602225     -11.81605116234961   5.36793724715064e-05     0.1260067467012928  0.0008825980225962496      14.08799623154684      308.3683359103671   0.006379042267835521      0.805586112122474     0.5287984189941365     0.2770645547410437     0.3815487393383206   0.003202848696775562     0.4268620725838594     0.3952077556614419     0.9987159609186932  2.962335211735407e-14 122.1122291097439
2.566323202799128       19.6295118540464      16.29183800518183   0.002532669791215354     0.6877445040602225     -11.81605116234961   5.36793724715064e-05     0.1260067467012928  0.0008825980225962496      14.08799623154684      308.3683359103671   0.006379027366674327     0.8055861270236352     0.5287984189941365     0.2770645547410437     0.3815487393383206   0.003202848696775562     0.4268620725838594     0.3952077556614419     0.9987159609186932  2.962335211735407e-14 122.112230676388
2.566323202799128       19.6295118540464      16.29183800518183   0.002532669791215354     0.6877445040602225     -11.81605116234961   5.36793724715064e-05     0.1260067467012928  0.0008825980225962496      14.08799623154684      308.3683359103671   0.006379027366674327      0.805586112122474     0.5287984338952977     0.2770645547410437     0.3815487393383206   0.003202848696775562     0.4268620725838594     0.3952077556614419     0.9987159609186932  2.962335211735407e-14 122.1122305493018
2.566323202799128       19.6295118540464      16.29183800518183   0.002532669791215354     0.6877445040602225     -11.81605116234961   5.36793724715064e-05     0.1260067467012928  0.0008825980225962496      14.08799623154684      308.3683359103671   0.006379027366674327      0.805586112122474     0.5287984189941365     0.2770645696422049     0.3815487393383206   0.003202848696775562     0.4268620725838594     0.3952077556614419     0.9987159609186932  2.962335211735407e-14 122.1122307018744
2.566323202799128       19.6295118540464      16.29183800518183   0.002532669791215354     0.6877445040602225     -11.81605116234961   5.36793724715064e-05     0.1260067467012928  0.0008825980225962496      14.08799623154684      308.3683359103671   0.006379027366674327      0.805586112122474     0.5287984189941365     0.2770645547410437     0.3815487542394818   0.003202848696775562     0.4268620725838594     0.3952077556614419     0.9987159609186932  2.962335211735407e-14 122.1122302233988
2.566323202799128       19.6295118540464      16.29183800518183   0.002532669791215354     0.6877445040602225     -11.81605116234961   5.36793724715064e-05     0.1260067467012928  0.0008825980225962496      14.08799623154684      308.3683359103671   0.006379027366674327      0.805586112122474     0.5287984189941365     0.2770645547410437     0.3815487393383206   0.003202863597936756     0.4268620725838594     0.3952077556614419     0.9987159609186932  2.962335211735407e-14 122.1122302461624
2.566323202799128       19.6295118540464      16.29183800518183   0.002532669791215354     0.6877445040602225     -11.81605116234961   5.36793724715064e-05     0.1260067467012928  0.0008825980225962496      14.08799623154684      308.3683359103671   0.006379027366674327      0.805586112122474     0.5287984189941365     0.2770645547410437     0.3815487393383206   0.003202848696775562     0.4268620874850206     0.3952077556614419     0.9987159609186932  2.962335211735407e-14 122.1122302461477
2.566323202799128       19.6295118540464      16.29183800518183   0.002532669791215354     0.6877445040602225     -11.81605116234961   5.36793724715064e-05     0.1260067467012928  0.0008825980225962496      14.08799623154684      308.3683359103671   0.006379027366674327      0.805586112122474     0.5287984189941365     0.2770645547410437     0.3815487393383206   0.003202848696775562     0.4268620725838594     0.3952077705626031     0.9987159609186932  2.962335211735407e-14 122.1122302461521
2.566323202799128       19.6295118540464      16.29183800518183   0.002532669791215354     0.6877445040602225     -11.81605116234961   5.36793724715064e-05     0.1260067467012928  0.0008825980225962496      14.08799623154684      308.3683359103671   0.006379027366674327      0.805586112122474     0.5287984189941365     0.2770645547410437     0.3815487393383206   0.003202848696775562     0.4268620725838594     0.3952077556614419     0.9987159758198544  2.962335211735407e-14 122.1122302461472
2.566323202799128       19.6295118540464      16.29183800518183   0.002532669791215354     0.6877445040602225     -11.81605116234961   5.36793724715064e-05     0.1260067467012928  0.0008825980225962496      14.08799623154684      308.3683359103671   0.006379027366674327      0.805586112122474     0.5287984189941365     0.2770645547410437     0.3815487393383206   0.003202848696775562     0.4268620725838594     0.3952077556614419     0.9987159609186932  1.490119081719978e-08 122.1122918560804
2.561697070351552      19.68592448338264      16.32552332550878   0.002545839988046768     0.6908418043306943     -11.84365178337242  5.101693097856593e-05     0.1260046793698929  0.0008829984800417326      14.15413845712025      309.4814996123241   0.006428218118646954     0.8037720544274213      0.529847487991749      0.276160090160667      0.384490142984874   0.003189769358121127     0.4268620725838594     0.3946985759249641     0.9987160898421713  4.299002755395473e-14 122.036164752557
2.561697108523813      19.68592448338264      16.32552332550878   0.002545839988046768     0.6908418043306943     -11.84365178337242  5.101693097856593e-05     0.1260046793698929  0.0008829984800417326      14.15413845712025      309.4814996123241   0.006428218118646954     0.8037720544274213      0.529847487991749      0.276160090160667      0.384490142984874   0.003189769358121127     0.4268620725838594     0.3946985759249641     0.9987160898421713  4.299002755395473e-14 122.0361647776092
2.561697070351552      19.68592477672578      16.32552332550878   0.002545839988046768     0.6908418043306943     -11.84365178337242  5.101693097856593e-05     0.1260046793698929  0.0008829984800417326      14.15413845712025      309.4814996123241   0.006428218118646954     0.8037720544274213      0.529847487991749      0.276160090160667      0.384490142984874   0.003189769358121127     0.4268620725838594     0.3946985759249641     0.9987160898421713  4.299002755395473e-14 122.0361647374899
2.561697070351552      19.68592448338264      16.32552356877803   0.002545839988046768     0.6908418043306943     -11.84365178337242  5.101693097856593e-05     0.1260046793698929  0.0008829984800417326      14.15413845712025      309.4814996123241   0.006428218118646954     0.8037720544274213      0.529847487991749      0.276160090160667      0.384490142984874   0.003189769358121127     0.4268620725838594     0.3946985759249641     0.9987160898421713  4.299002755395473e-14 122.0361647720556
2.561697070351552      19.68592448338264      16.32552332550878   0.002545854889207961     0.6908418043306943     -11.84365178337242  5.101693097856593e-05     0.1260046793698929  0.0008829984800417326      14.15413845712025      309.4814996123241   0.006428218118646954     0.8037720544274213      0.529847487991749      0.276160090160667      0.384490142984874   0.003189769358121127     0.4268620725838594     0.3946985759249641     0.9987160898421713  4.299002755395473e-14 122.0361648878795
2.561697070351552      19.68592448338264      16.32552332550878   0.002545839988046768     0.6908418192318555     -11.84365178337242  5.101693097856593e-05     0.1260046793698929  0.0008829984800417326      14.15413845712025      309.4814996123241   0.006428218118646954     0.8037720544274213      0.529847487991749      0.276160090160667      0.384490142984874   0.003189769358121127     0.4268620725838594     0.3946985759249641     0.9987160898421713  4.299002755395473e-14 122.0361647648114
2.561697070351552      19.68592448338264      16.32552332550878   0.002545839988046768     0.6908418043306943     -11.84365195985658  5.101693097856593e-05     0.1260046793698929  0.0008829984800417326      14.15413845712025      309.4814996123241   0.006428218118646954     0.8037720544274213      0.529847487991749      0.276160090160667      0.384490142984874   0.003189769358121127     0.4268620725838594     0.3946985759249641     0.9987160898421713  4.299002755395473e-14 122.0361647605679
2.561697070351552      19.68592448338264      16.32552332550878   0.002545839988046768     0.6908418043306943     -11.84365178337242  5.103183213975978e-05     0.1260046793698929  0.0008829984800417326      14.15413845712025      309.4814996123241   0.006428218118646954     0.8037720544274213      0.529847487991749      0.276160090160667      0.384490142984874   0.003189769358121127     0.4268620725838594     0.3946985759249641     0.9987160898421713  4.299002755395473e-14 122.0361707072068
2.561697070351552      19.68592448338264      16.32552332550878   0.002545839988046768     0.6908418043306943     -11.84365178337242  5.101693097856593e-05     0.1260046942710541  0.0008829984800417326      14.15413845712025      309.4814996123241   0.006428218118646954     0.8037720544274213      0.529847487991749      0.276160090160667      0.384490142984874   0.003189769358121127     0.4268620725838594     0.3946985759249641     0.9987160898421713  4.299002755395473e-14 122.036164887753
2.561697070351552      19.68592448338264      16.32552332550878   0.002545839988046768     0.6908418043306943     -11.84365178337242  5.101693097856593e-05     0.1260046793698929  0.0008830133812029264      14.15413845712025      309.4814996123241   0.006428218118646954     0.8037720544274213      0.529847487991749      0.276160090160667      0.384490142984874   0.003189769358121127     0.4268620725838594     0.3946985759249641     0.9987160898421713  4.299002755395473e-14 122.03616552086
2.561697070351552      19.68592448338264      16.32552332550878   0.002545839988046768     0.6908418043306943     -11.84365178337242  5.101693097856593e-05     0.1260046793698929  0.0008829984800417326      14.15413866803335      309.4814996123241   0.006428218118646954     0.8037720544274213      0.529847487991749      0.276160090160667      0.384490142984874   0.003189769358121127     0.4268620725838594     0.3946985759249641     0.9987160898421713  4.299002755395473e-14 122.0361647642411
2.561697070351552      19.68592448338264      16.32552332550878   0.002545839988046768     0.6908418043306943     -11.84365178337242  5.101693097856593e-05     0.1260046793698929  0.0008829984800417326      14.15413845712025      309.4815042239578   0.006428218118646954     0.8037720544274213      0.529847487991749      0.276160090160667      0.384490142984874   0.003189769358121127     0.4268620725838594     0.3946985759249641     0.9987160898421713  4.299002755395473e-14 122.0361647268977
2.561697070351552      19.68592448338264      16.32552332550878   0.002545839988046768     0.6908418043306943     -11.84365178337242  5.101693097856593e-05     0.1260046793698929  0.0008829984800417326      14.15413845712025      309.4814996123241   0.006428233019808148     0.8037720544274213      0.529847487991749      0.276160090160667      0.384490142984874   0.003189769358121127     0.4268620725838594     0.3946985759249641     0.9987160898421713  4.299002755395473e-14 122.0361665173862
2.561697070351552      19.68592448338264      16.32552332550878   0.002545839988046768     0.6908418043306943     -11.84365178337242  5.101693097856593e-05     0.1260046793698929  0.0008829984800417326      14.15413845712025      309.4814996123241   0.006428218118646954     0.8037720693285825      0.529847487991749      0.276160090160667      0.384490142984874   0.003189769358121127     0.4268620725838594     0.3946985759249641     0.9987160898421713  4.299002755395473e-14 122.0361651884188
2.561697070351552      19.68592448338264      16.32552332550878   0.002545839988046768     0.6908418043306943     -11.84365178337242  5.101693097856593e-05     0.1260046793698929  0.0008829984800417326      14.15413845712025      309.4814996123241   0.006428218118646954     0.8037720544274213     0.5298475028929102      0.276160090160667      0.384490142984874   0.003189769358121127     0.4268620725838594     0.3946985759249641     0.9987160898421713  4.299002755395473e-14 122.0361649603838
2.561697070351552      19.68592448338264      16.32552332550878   0.002545839988046768     0.6908418043306943     -11.84365178337242  5.101693097856593e-05     0.1260046793698929  0.0008829984800417326      14.15413845712025      309.4814996123241   0.006428218118646954     0.8037720544274213      0.529847487991749     0.2761601050618281      0.384490142984874   0.003189769358121127     0.4268620725838594     0.3946985759249641     0.9987160898421713  4.299002755395473e-14 122.0361652424986
2.561697070351552      19.68592448338264      16.32552332550878   0.002545839988046768     0.6908418043306943     -11.84365178337242  5.101693097856593e-05     0.1260046793698929  0.0008829984800417326      14.15413845712025      309.4814996123241   0.006428218118646954     0.8037720544274213      0.529847487991749      0.276160090160667     0.3844901578860352   0.003189769358121127     0.4268620725838594     0.3946985759249641     0.9987160898421713  4.299002755395473e-14 122.0361647673287
2.561697070351552      19.68592448338264      16.32552332550878   0.002545839988046768     0.6908418043306943     -11.84365178337242  5.101693097856593e-05     0.1260046793698929  0.0008829984800417326      14.15413845712025      309.4814996123241   0.006428218118646954     0.8037720544274213      0.529847487991749      0.276160090160667      0.384490142984874   0.003189784259282321     0.4268620725838594     0.3946985759249641     0.9987160898421713  4.299002755395473e-14 122.0361647525575
2.561697070351552      19.68592448338264      16.32552332550878   0.002545839988046768     0.6908418043306943     -11.84365178337242  5.101693097856593e-05     0.1260046793698929  0.0008829984800417326      14.15413845712025      309.4814996123241   0.006428218118646954     0.8037720544274213      0.529847487991749      0.276160090160667      0.384490142984874   0.003189769358121127     0.4268620874850206     0.3946985759249641     0.9987160898421713  4.299002755395473e-14 122.036164752557
2.561697070351552      19.68592448338264      16.32552332550878   0.002545839988046768     0.6908418043306943     -11.84365178337242  5.101693097856593e-05     0.1260046793698929  0.0008829984800417326      14.15413845712025      309.4814996123241   0.006428218118646954     0.8037720544274213      0.529847487991749      0.276160090160667      0.384490142984874   0.003189769358121127     0.4268620725838594     0.3946985908261253     0.9987160898421713  4.299002755395473e-14 122.0361647525642
2.561697070351552      19.68592448338264      16.32552332550878   0.002545839988046768     0.6908418043306943     -11.84365178337242  5.101693097856593e-05     0.1260046793698929  0.0008829984800417326      14.15413845712025      309.4814996123241   0.006428218118646954     0.8037720544274213      0.529847487991749      0.276160090160667      0.384490142984874   0.003189769358121127     0.4268620725838594     0.3946985759249641     0.9987161047433325  4.299002755395473e-14 122.0361647525672
2.561697070351552      19.68592448338264      16.32552332550878   0.002545839988046768     0.6908418043306943     -11.84365178337242  5.101693097856593e-05     0.1260046793698929  0.0008829984800417326      14.15413845712025      309.4814996123241   0.006428218118646954     0.8037720544274213      0.529847487991749      0.276160090160667      0.384490142984874   0.003189769358121127     0.4268620725838594     0.3946985759249641     0.9987160898421713  1.490120418387521e-08 122.0362263725308
2.569836160214036      19.57620700534238      16.13327768552423   0.002471567900212916      0.689426278305478     -11.76683990347566  4.650933281966808e-05     0.1259818982009132  0.0008857271039617335      14.08729211684002       309.503948217369   0.006426290134457513     0.8022414108515399     0.5285969903352439     0.2754981674039609      0.385729905690716   0.003189383893360559     0.4268620725838594     0.3939670016787443     0.9961272420904004  2.610111323999676e-14 121.9557721291604
2.569836198507579      19.57620700534238      16.13327768552423   0.002471567900212916      0.689426278305478     -11.76683990347566  4.650933281966808e-05     0.1259818982009132  0.0008857271039617335      14.08729211684002       309.503948217369   0.006426290134457513     0.8022414108515399     0.5285969903352439     0.2754981674039609      0.385729905690716   0.003189383893360559     0.4268620725838594     0.3939670016787443     0.9961272420904004  2.610111323999676e-14 121.9557720586177
2.569836160214036      19.57620729705059      16.13327768552423   0.002471567900212916      0.689426278305478     -11.76683990347566  4.650933281966808e-05     0.1259818982009132  0.0008857271039617335      14.08729211684002       309.503948217369   0.006426290134457513     0.8022414108515399     0.5285969903352439     0.2754981674039609      0.385729905690716   0.003189383893360559     0.4268620725838594     0.3939670016787443     0.9961272420904004  2.610111323999676e-14 121.9557720944881
2.569836160214036      19.57620700534238       16.1332779259288   0.002471567900212916      0.689426278305478     -11.76683990347566  4.650933281966808e-05     0.1259818982009132  0.0008857271039617335      14.08729211684002       309.503948217369   0.006426290134457513     0.8022414108515399     0.5285969903352439     0.2754981674039609      0.385729905690716   0.003189383893360559     0.4268620725838594     0.3939670016787443     0.9961272420904004  2.610111323999676e-14 121.955772126231
2.569836160214036      19.57620700534238      16.13327768552423    0.00247158280137411      0.689426278305478     -11.76683990347566  4.650933281966808e-05     0.1259818982009132  0.0008857271039617335      14.08729211684002       309.503948217369   0.006426290134457513     0.8022414108515399     0.5285969903352439     0.2754981674039609      0.385729905690716   0.003189383893360559     0.4268620725838594     0.3939670016787443     0.9961272420904004  2.610111323999676e-14 121.9557727914045
2.569836160214036      19.57620700534238      16.13327768552423   0.002471567900212916     0.6894262932066392     -11.76683990347566  4.650933281966808e-05     0.1259818982009132  0.0008857271039617335      14.08729211684002       309.503948217369   0.006426290134457513     0.8022414108515399     0.5285969903352439     0.2754981674039609      0.385729905690716   0.003189383893360559     0.4268620725838594     0.3939670016787443     0.9961272420904004  2.610111323999676e-14 121.9557721026406
2.569836160214036      19.57620700534238      16.13327768552423   0.002471567900212916      0.689426278305478     -11.76684007881523  4.650933281966808e-05     0.1259818982009132  0.0008857271039617335      14.08729211684002       309.503948217369   0.006426290134457513     0.8022414108515399     0.5285969903352439     0.2754981674039609      0.385729905690716   0.003189383893360559     0.4268620725838594     0.3939670016787443     0.9961272420904004  2.610111323999676e-14 121.9557721394067
2.569836160214036      19.57620700534238      16.13327768552423   0.002471567900212916      0.689426278305478     -11.76683990347566  4.652423398086193e-05     0.1259818982009132  0.0008857271039617335      14.08729211684002       309.503948217369   0.006426290134457513     0.8022414108515399     0.5285969903352439     0.2754981674039609      0.385729905690716   0.003189383893360559     0.4268620725838594     0.3939670016787443     0.9961272420904004  2.610111323999676e-14 121.9557761370163
2.569836160214036      19.57620700534238      16.13327768552423   0.002471567900212916      0.689426278305478     -11.76683990347566  4.650933281966808e-05     0.1259819131020744  0.0008857271039617335      14.08729211684002       309.503948217369   0.006426290134457513     0.8022414108515399     0.5285969903352439     0.2754981674039609      0.385729905690716   0.003189383893360559     0.4268620725838594     0.3939670016787443     0.9961272420904004  2.610111323999676e-14 121.9557721895563
2.569836160214036      19.57620700534238      16.13327768552423   0.002471567900212916      0.689426278305478     -11.76683990347566  4.650933281966808e-05     0.1259818982009132  0.0008857420051229274      14.08729211684002       309.503948217369   0.006426290134457513     0.8022414108515399     0.5285969903352439     0.2754981674039609      0.385729905690716   0.003189383893360559     0.4268620725838594     0.3939670016787443     0.9961272420904004  2.610111323999676e-14 121.9557709795538
2.569836160214036      19.57620700534238      16.13327768552423   0.002471567900212916      0.689426278305478     -11.76683990347566  4.650933281966808e-05     0.1259818982009132  0.0008857271039617335      14.08729232675703       309.503948217369   0.006426290134457513     0.8022414108515399     0.5285969903352439     0.2754981674039609      0.385729905690716   0.003189383893360559     0.4268620725838594     0.3939670016787443     0.9961272420904004  2.610111323999676e-14 121.9557720012785
2.569836160214036      19.57620700534238      16.13327768552423   0.002471567900212916      0.689426278305478     -11.76683990347566  4.650933281966808e-05     0.1259818982009132  0.0008857271039617335      14.08729211684002      309.5039528293373   0.006426290134457513     0.8022414108515399     0.5285969903352439     0.2754981674039609      0.385729905690716   0.003189383893360559     0.4268620725838594     0.3939670016787443     0.9961272420904004  2.610111323999676e-14 121.9557720288847
2.569836160214036      19.57620700534238      16.13327768552423   0.002471567900212916      0.689426278305478     -11.76683990347566  4.650933281966808e-05     0.1259818982009132  0.0008857271039617335      14.08729211684002       309.503948217369   0.006426305035618707     0.8022414108515399     0.5285969903352439     0.2754981674039609      0.385729905690716   0.003189383893360559     0.4268620725838594     0.3939670016787443     0.9961272420904004  2.610111323999676e-14 121.9557682819804
2.569836160214036      19.57620700534238      16.13327768552423   0.002471567900212916      0.689426278305478     -11.76683990347566  4.650933281966808e-05     0.1259818982009132  0.0008857271039617335      14.08729211684002       309.503948217369   0.006426290134457513     0.8022414257527011     0.5285969903352439     0.2754981674039609      0.385729905690716   0.003189383893360559     0.4268620725838594     0.3939670016787443     0.9961272420904004  2.610111323999676e-14 121.9557725805515
2.569836160214036      19.57620700534238      16.13327768552423   0.002471567900212916      0.689426278305478     -11.76683990347566  4.650933281966808e-05     0.1259818982009132  0.0008857271039617335      14.08729211684002       309.503948217369   0.006426290134457513     0.8022414108515399     0.5285970052364051     0.2754981674039609      0.385729905690716   0.003189383893360559     0.4268620725838594     0.3939670016787443     0.9961272420904004  2.610111323999676e-14 121.9557723221406
2.569836160214036      19.57620700534238      16.13327768552423   0.002471567900212916      0.689426278305478     -11.76683990347566  4.650933281966808e-05     0.1259818982009132  0.0008857271039617335      14.08729211684002       309.503948217369   0.006426290134457513     0.8022414108515399     0.5285969903352439     0.2754981823051221      0.385729905690716   0.003189383893360559     0.4268620725838594     0.3939670016787443     0.9961272420904004  2.610111323999676e-14 121.955772280441
2.569836160214036      19.57620700534238      16.13327768552423   0.002471567900212916      0.689426278305478     -11.76683990347566  4.650933281966808e-05     0.1259818982009132  0.0008857271039617335      14.08729211684002       309.503948217369   0.006426290134457513     0.8022414108515399     0.5285969903352439     0.2754981674039609     0.3857299205918772   0.003189383893360559     0.4268620725838594     0.3939670016787443     0.9961272420904004  2.610111323999676e-14 121.9557721163422
2.569836160214036      19.57620700534238      16.13327768552423   0.002471567900212916      0.689426278305478     -11.76683990347566  4.650933281966808e-05     0.1259818982009132  0.0008857271039617335      14.08729211684002       309.503948217369   0.006426290134457513     0.8022414108515399     0.5285969903352439     0.2754981674039609      0.385729905690716   0.003189398794521753     0.4268620725838594     0.3939670016787443     0.9961272420904004  2.610111323999676e-14 121.955772129083
2.569836160214036      19.57620700534238      16.13327768552423   0.002471567900212916      0.689426278305478     -11.76683990347566  4.650933281966808e-05     0.1259818982009132  0.0008857271039617335      14.08729211684002       309.503948217369   0.006426290134457513     0.8022414108515399     0.5285969903352439     0.2754981674039609      0.385729905690716   0.003189383893360559     0.4268620874850206     0.3939670016787443     0.9961272420904004  2.610111323999676e-14 121.9557721291604
2.569836160214036      19.57620700534238      16.13327768552423   0.002471567900212916      0.689426278305478     -11.76683990347566  4.650933281966808e-05     0.1259818982009132  0.0008857271039617335      14.08729211684002       309.503948217369   0.006426290134457513     0.8022414108515399     0.5285969903352439     0.2754981674039609      0.385729905690716   0.003189383893360559     0.4268620725838594     0.3939670165799055     0.9961272420904004  2.610111323999676e-14 121.9557721291592
2.569836160214036      19.57620700534238      16.13327768552423   0.002471567900212916      0.689426278305478     -11.76683990347566  4.650933281966808e-05     0.1259818982009132  0.0008857271039617335      14.08729211684002       309.503948217369   0.006426290134457513     0.8022414108515399     0.5285969903352439     0.2754981674039609      0.385729905690716   0.003189383893360559     0.4268620725838594     0.3939670016787443     0.9961272569915616  2.610111323999676e-14 121.9557721291555
2.569836160214036      19.57620700534238      16.13327768552423   0.002471567900212916      0.689426278305478     -11.76683990347566  4.650933281966808e-05     0.1259818982009132  0.0008857271039617335      14.08729211684002       309.503948217369   0.006426290134457513     0.8022414108515399     0.5285969903352439     0.2754981674039609      0.385729905690716   0.003189383893360559     0.4268620725838594     0.3939670016787443     0.9961272420904004   1.49011872949609e-08 121.9558337385341
2.57065047126894      19.57559719524323      16.13109381867693   0.002471041249559346     0.6895728899789649     -11.76601235180655  4.685018893103969e-05     0.1259722403057324   0.000889020434608488      14.09925099898109      309.9786951134508   0.006424993506058628     0.8022344135105765     0.5284974529794413     0.2755205595174021     0.3860173351991748   0.005983561564916319     0.4268620725838594      0.394504813940915     0.9961418031254992  2.578629439413942e-14 121.953334113114
2.570650509574617      19.57559719524323      16.13109381867693   0.002471041249559346     0.6895728899789649     -11.76601235180655  4.685018893103969e-05     0.1259722403057324   0.000889020434608488      14.09925099898109      309.9786951134508   0.006424993506058628     0.8022344135105765     0.5284974529794413     0.2755205595174021     0.3860173351991748   0.005983561564916319     0.4268620725838594      0.394504813940915     0.9961418031254992  2.578629439413942e-14 121.953334164593
2.57065047126894      19.57559748694236      16.13109381867693   0.002471041249559346     0.6895728899789649     -11.76601235180655  4.685018893103969e-05     0.1259722403057324   0.000889020434608488      14.09925099898109      309.9786951134508   0.006424993506058628     0.8022344135105765     0.5284974529794413     0.2755205595174021     0.3860173351991748   0.005983561564916319     0.4268620725838594      0.394504813940915     0.9961418031254992  2.578629439413942e-14 121.953334088317
2.57065047126894      19.57559719524323      16.13109405904896   0.002471041249559346     0.6895728899789649     -11.76601235180655  4.685018893103969e-05     0.1259722403057324   0.000889020434608488      14.09925099898109      309.9786951134508   0.006424993506058628     0.8022344135105765     0.5284974529794413     0.2755205595174021     0.3860173351991748   0.005983561564916319     0.4268620725838594      0.394504813940915     0.9961418031254992  2.578629439413942e-14 121.9533341206629
2.57065047126894      19.57559719524323      16.13109381867693    0.00247105615072054     0.6895728899789649     -11.76601235180655  4.685018893103969e-05     0.1259722403057324   0.000889020434608488      14.09925099898109      309.9786951134508   0.006424993506058628     0.8022344135105765     0.5284974529794413     0.2755205595174021     0.3860173351991748   0.005983561564916319     0.4268620725838594      0.394504813940915     0.9961418031254992  2.578629439413942e-14 121.9533344766492
2.57065047126894      19.57559719524323      16.13109381867693   0.002471041249559346     0.6895729048801261     -11.76601235180655  4.685018893103969e-05     0.1259722403057324   0.000889020434608488      14.09925099898109      309.9786951134508   0.006424993506058628     0.8022344135105765     0.5284974529794413     0.2755205595174021     0.3860173351991748   0.005983561564916319     0.4268620725838594      0.394504813940915     0.9961418031254992  2.578629439413942e-14 121.953334120886
2.57065047126894      19.57559719524323      16.13109381867693   0.002471041249559346     0.6895728899789649     -11.76601252713379  4.685018893103969e-05     0.1259722403057324   0.000889020434608488      14.09925099898109      309.9786951134508   0.006424993506058628     0.8022344135105765     0.5284974529794413     0.2755205595174021     0.3860173351991748   0.005983561564916319     0.4268620725838594      0.394504813940915     0.9961418031254992  2.578629439413942e-14 121.9533341205462
2.57065047126894      19.57559719524323      16.13109381867693   0.002471041249559346     0.6895728899789649     -11.76601235180655  4.686509009223354e-05     0.1259722403057324   0.000889020434608488      14.09925099898109      309.9786951134508   0.006424993506058628     0.8022344135105765     0.5284974529794413     0.2755205595174021     0.3860173351991748   0.005983561564916319     0.4268620725838594      0.394504813940915     0.9961418031254992  2.578629439413942e-14 121.9533390167125
2.57065047126894      19.57559719524323      16.13109381867693   0.002471041249559346     0.6895728899789649     -11.76601235180655  4.685018893103969e-05     0.1259722552068936   0.000889020434608488      14.09925099898109      309.9786951134508   0.006424993506058628     0.8022344135105765     0.5284974529794413     0.2755205595174021     0.3860173351991748   0.005983561564916319     0.4268620725838594      0.394504813940915     0.9961418031254992  2.578629439413942e-14 121.9533342323324
2.57065047126894      19.57559719524323      16.13109381867693   0.002471041249559346     0.6895728899789649     -11.76601235180655  4.685018893103969e-05     0.1259722403057324  0.0008890353357696819      14.09925099898109      309.9786951134508   0.006424993506058628     0.8022344135105765     0.5284974529794413     0.2755205595174021     0.3860173351991748   0.005983561564916319     0.4268620725838594      0.394504813940915     0.9961418031254992  2.578629439413942e-14 121.9533345984008
2.57065047126894      19.57559719524323      16.13109381867693   0.002471041249559346     0.6895728899789649     -11.76601235180655  4.685018893103969e-05     0.1259722403057324   0.000889020434608488       14.0992512090763      309.9786951134508   0.006424993506058628     0.8022344135105765     0.5284974529794413     0.2755205595174021     0.3860173351991748   0.005983561564916319     0.4268620725838594      0.394504813940915     0.9961418031254992  2.578629439413942e-14 121.9533340893787
2.57065047126894      19.57559719524323      16.13109381867693   0.002471041249559346     0.6895728899789649     -11.76601235180655  4.685018893103969e-05     0.1259722403057324   0.000889020434608488      14.09925099898109      309.9786997324933   0.006424993506058628     0.8022344135105765     0.5284974529794413     0.2755205595174021     0.3860173351991748   0.005983561564916319     0.4268620725838594      0.394504813940915     0.9961418031254992  2.578629439413942e-14 121.953334078482
2.57065047126894      19.57559719524323      16.13109381867693   0.002471041249559346     0.6895728899789649     -11.76601235180655  4.685018893103969e-05     0.1259722403057324   0.000889020434608488      14.09925099898109      309.9786951134508   0.006425008407219822     0.8022344135105765     0.5284974529794413     0.2755205595174021     0.3860173351991748   0.005983561564916319     0.4268620725838594      0.394504813940915     0.9961418031254992  2.578629439413942e-14 121.9533310956965
2.57065047126894      19.57559719524323      16.13109381867693   0.002471041249559346     0.6895728899789649     -11.76601235180655  4.685018893103969e-05     0.1259722403057324   0.000889020434608488      14.09925099898109      309.9786951134508   0.006424993506058628     0.8022344284117376     0.5284974529794413     0.2755205595174021     0.3860173351991748   0.005983561564916319     0.4268620725838594      0.394504813940915     0.9961418031254992  2.578629439413942e-14 121.9533345751439
2.57065047126894      19.57559719524323      16.13109381867693   0.002471041249559346     0.6895728899789649     -11.76601235180655  4.685018893103969e-05     0.1259722403057324   0.000889020434608488      14.09925099898109      309.9786951134508   0.006424993506058628     0.8022344135105765     0.5284974678806025     0.2755205595174021     0.3860173351991748   0.005983561564916319     0.4268620725838594      0.394504813940915     0.9961418031254992  2.578629439413942e-14 121.9533343326268
2.57065047126894      19.57559719524323      16.13109381867693   0.002471041249559346     0.6895728899789649     -11.76601235180655  4.685018893103969e-05     0.1259722403057324   0.000889020434608488      14.09925099898109      309.9786951134508   0.006424993506058628     0.8022344135105765     0.5284974529794413     0.2755205744185633     0.3860173351991748   0.005983561564916319     0.4268620725838594      0.394504813940915     0.9961418031254992  2.578629439413942e-14 121.953334298593
2.57065047126894      19.57559719524323      16.13109381867693   0.002471041249559346     0.6895728899789649     -11.76601235180655  4.685018893103969e-05     0.1259722403057324   0.000889020434608488      14.09925099898109      309.9786951134508   0.006424993506058628     0.8022344135105765     0.5284974529794413     0.2755205595174021     0.3860173501003359   0.005983561564916319     0.4268620725838594      0.394504813940915     0.9961418031254992  2.578629439413942e-14 121.953334094349
2.57065047126894      19.57559719524323      16.13109381867693   0.002471041249559346     0.6895728899789649     -11.76601235180655  4.685018893103969e-05     0.1259722403057324   0.000889020434608488      14.09925099898109      309.9786951134508   0.006424993506058628     0.8022344135105765     0.5284974529794413     0.2755205595174021     0.3860173351991748   0.005983576466077513     0.4268620725838594      0.394504813940915     0.9961418031254992  2.578629439413942e-14 121.9533341131473
2.57065047126894      19.57559719524323      16.13109381867693   0.002471041249559346     0.6895728899789649     -11.76601235180655  4.685018893103969e-05     0.1259722403057324   0.000889020434608488      14.09925099898109      309.9786951134508   0.006424993506058628     0.8022344135105765     0.5284974529794413     0.2755205595174021     0.3860173351991748   0.005983561564916319     0.4268620874850206      0.394504813940915     0.9961418031254992  2.578629439413942e-14 121.953334113114
2.57065047126894      19.57559719524323      16.13109381867693   0.002471041249559346     0.6895728899789649     -11.76601235180655  4.685018893103969e-05     0.1259722403057324   0.000889020434608488      14.09925099898109      309.9786951134508   0.006424993506058628     0.8022344135105765     0.5284974529794413     0.2755205595174021     0.3860173351991748   0.005983561564916319     0.4268620725838594     0.3945048288420762     0.9961418031254992  2.578629439413942e-14 121.9533341131059
2.57065047126894      19.57559719524323      16.13109381867693   0.002471041249559346     0.6895728899789649     -11.76601235180655  4.685018893103969e-05     0.1259722403057324   0.000889020434608488      14.09925099898109      309.9786951134508   0.006424993506058628     0.8022344135105765     0.5284974529794413     0.2755205595174021     0.3860173351991748   0.005983561564916319     0.4268620725838594      0.394504813940915     0.9961418180266604  2.578629439413942e-14 121.9533341131192
2.57065047126894      19.57559719524323      16.13109381867693   0.002471041249559346     0.6895728899789649     -11.76601235180655  4.685018893103969e-05     0.1259722403057324   0.000889020434608488      14.09925099898109      309.9786951134508   0.006424993506058628     0.8022344135105765     0.5284974529794413     0.2755205595174021     0.3860173351991748   0.005983561564916319     0.4268620725838594      0.394504813940915     0.9961418031254992  1.490118698014205e-08 121.9533956782361
2.570827575574942      19.57518998011815      16.13017730046097   0.002470533933122924     0.6895677108473084     -11.76575799611955  4.687328419566698e-05      0.125970235907348  0.0008890411109751484      14.10204876271677      310.0972502727262   0.006428117380523443     0.8022266306089183     0.5284838577001187      0.275511741102463     0.3861218092027258   0.005841231952963988     0.4268620725838594     0.3981461184309769     0.9921896987643427  2.566632722591996e-14 121.9521318613319
2.570827613883258      19.57518998011815      16.13017730046097   0.002470533933122924     0.6895677108473084     -11.76575799611955  4.687328419566698e-05      0.125970235907348  0.0008890411109751484      14.10204876271677      310.0972502727262   0.006428117380523443     0.8022266306089183     0.5284838577001187      0.275511741102463     0.3861218092027258   0.005841231952963988     0.4268620725838594     0.3981461184309769     0.9921896987643427  2.566632722591996e-14 121.9521319192846
2.570827575574942      19.57519027181122      16.13017730046097   0.002470533933122924     0.6895677108473084     -11.76575799611955  4.687328419566698e-05      0.125970235907348  0.0008890411109751484      14.10204876271677      310.0972502727262   0.006428117380523443     0.8022266306089183     0.5284838577001187      0.275511741102463     0.3861218092027258   0.005841231952963988     0.4268620725838594     0.3981461184309769     0.9921896987643427  2.566632722591996e-14 121.9521318276238
2.570827575574942      19.57518998011815      16.13017754081934   0.002470533933122924     0.6895677108473084     -11.76575799611955  4.687328419566698e-05      0.125970235907348  0.0008890411109751484      14.10204876271677      310.0972502727262   0.006428117380523443     0.8022266306089183     0.5284838577001187      0.275511741102463     0.3861218092027258   0.005841231952963988     0.4268620725838594     0.3981461184309769     0.9921896987643427  2.566632722591996e-14 121.9521318649858
2.570827575574942      19.57518998011815      16.13017730046097   0.002470548834284118     0.6895677108473084     -11.76575799611955  4.687328419566698e-05      0.125970235907348  0.0008890411109751484      14.10204876271677      310.0972502727262   0.006428117380523443     0.8022266306089183     0.5284838577001187      0.275511741102463     0.3861218092027258   0.005841231952963988     0.4268620725838594     0.3981461184309769     0.9921896987643427  2.566632722591996e-14 121.9521320755316
2.570827575574942      19.57518998011815      16.13017730046097   0.002470533933122924     0.6895677257484696     -11.76575799611955  4.687328419566698e-05      0.125970235907348  0.0008890411109751484      14.10204876271677      310.0972502727262   0.006428117380523443     0.8022266306089183     0.5284838577001187      0.275511741102463     0.3861218092027258   0.005841231952963988     0.4268620725838594     0.3981461184309769     0.9921896987643427  2.566632722591996e-14 121.9521318584838
2.570827575574942      19.57518998011815      16.13017730046097   0.002470533933122924     0.6895677108473084       -11.765758171443  4.687328419566698e-05      0.125970235907348  0.0008890411109751484      14.10204876271677      310.0972502727262   0.006428117380523443     0.8022266306089183     0.5284838577001187      0.275511741102463     0.3861218092027258   0.005841231952963988     0.4268620725838594     0.3981461184309769     0.9921896987643427  2.566632722591996e-14 121.95213186058
2.570827575574942      19.57518998011815      16.13017730046097   0.002470533933122924     0.6895677108473084     -11.76575799611955  4.688818535686082e-05      0.125970235907348  0.0008890411109751484      14.10204876271677      310.0972502727262   0.006428117380523443     0.8022266306089183     0.5284838577001187      0.275511741102463     0.3861218092027258   0.005841231952963988     0.4268620725838594     0.3981461184309769     0.9921896987643427  2.566632722591996e-14 121.9521369790948
2.570827575574942      19.57518998011815      16.13017730046097   0.002470533933122924     0.6895677108473084     -11.76575799611955  4.687328419566698e-05     0.1259702508085092  0.0008890411109751484      14.10204876271677      310.0972502727262   0.006428117380523443     0.8022266306089183     0.5284838577001187      0.275511741102463     0.3861218092027258   0.005841231952963988     0.4268620725838594     0.3981461184309769     0.9921896987643427  2.566632722591996e-14 121.9521319680882
2.570827575574942      19.57518998011815      16.13017730046097   0.002470533933122924     0.6895677108473084     -11.76575799611955  4.687328419566698e-05      0.125970235907348  0.0008890560121363422      14.10204876271677      310.0972502727262   0.006428117380523443     0.8022266306089183     0.5284838577001187      0.275511741102463     0.3861218092027258   0.005841231952963988     0.4268620725838594     0.3981461184309769     0.9921896987643427  2.566632722591996e-14 121.9521323972788
2.570827575574942      19.57518998011815      16.13017730046097   0.002470533933122924     0.6895677108473084     -11.76575799611955  4.687328419566698e-05      0.125970235907348  0.0008890411109751484      14.10204897285367      310.0972502727262   0.006428117380523443     0.8022266306089183     0.5284838577001187      0.275511741102463     0.3861218092027258   0.005841231952963988     0.4268620725838594     0.3981461184309769     0.9921896987643427  2.566632722591996e-14 121.9521319468792
2.570827575574942      19.57518998011815      16.13017730046097   0.002470533933122924     0.6895677108473084     -11.76575799611955  4.687328419566698e-05      0.125970235907348  0.0008890411109751484      14.10204876271677      310.0972548935354   0.006428117380523443     0.8022266306089183     0.5284838577001187      0.275511741102463     0.3861218092027258   0.005841231952963988     0.4268620725838594     0.3981461184309769     0.9921896987643427  2.566632722591996e-14 121.952131798199
2.570827575574942      19.57518998011815      16.13017730046097   0.002470533933122924     0.6895677108473084     -11.76575799611955  4.687328419566698e-05      0.125970235907348  0.0008890411109751484      14.10204876271677      310.0972502727262   0.006428132281684637     0.8022266306089183     0.5284838577001187      0.275511741102463     0.3861218092027258   0.005841231952963988     0.4268620725838594     0.3981461184309769     0.9921896987643427  2.566632722591996e-14 121.9521319563728
2.570827575574942      19.57518998011815      16.13017730046097   0.002470533933122924     0.6895677108473084     -11.76575799611955  4.687328419566698e-05      0.125970235907348  0.0008890411109751484      14.10204876271677      310.0972502727262   0.006428117380523443     0.8022266455100795     0.5284838577001187      0.275511741102463     0.3861218092027258   0.005841231952963988     0.4268620725838594     0.3981461184309769     0.9921896987643427  2.566632722591996e-14 121.9521323210908
2.570827575574942      19.57518998011815      16.13017730046097   0.002470533933122924     0.6895677108473084     -11.76575799611955  4.687328419566698e-05      0.125970235907348  0.0008890411109751484      14.10204876271677      310.0972502727262   0.006428117380523443     0.8022266306089183     0.5284838726012799      0.275511741102463     0.3861218092027258   0.005841231952963988     0.4268620725838594     0.3981461184309769     0.9921896987643427  2.566632722591996e-14 121.95213202945
2.570827575574942      19.57518998011815      16.13017730046097   0.002470533933122924     0.6895677108473084     -11.76575799611955  4.687328419566698e-05      0.125970235907348  0.0008890411109751484      14.10204876271677      310.0972502727262   0.006428117380523443     0.8022266306089183     0.5284838577001187     0.2755117560036242     0.3861218092027258   0.005841231952963988     0.4268620725838594     0.3981461184309769     0.9921896987643427  2.566632722591996e-14 121.9521321579734
2.570827575574942      19.57518998011815      16.13017730046097   0.002470533933122924     0.6895677108473084     -11.76575799611955  4.687328419566698e-05      0.125970235907348  0.0008890411109751484      14.10204876271677      310.0972502727262   0.006428117380523443     0.8022266306089183     0.5284838577001187      0.275511741102463      0.386121824103887   0.005841231952963988     0.4268620725838594     0.3981461184309769     0.9921896987643427  2.566632722591996e-14 121.952131851111
2.570827575574942      19.57518998011815      16.13017730046097   0.002470533933122924     0.6895677108473084     -11.76575799611955  4.687328419566698e-05      0.125970235907348  0.0008890411109751484      14.10204876271677      310.0972502727262   0.006428117380523443     0.8022266306089183     0.5284838577001187      0.275511741102463     0.3861218092027258   0.005841246854125182     0.4268620725838594     0.3981461184309769     0.9921896987643427  2.566632722591996e-14 121.9521318612824
2.570827575574942      19.57518998011815      16.13017730046097   0.002470533933122924     0.6895677108473084     -11.76575799611955  4.687328419566698e-05      0.125970235907348  0.0008890411109751484      14.10204876271677      310.0972502727262   0.006428117380523443     0.8022266306089183     0.5284838577001187      0.275511741102463     0.3861218092027258   0.005841231952963988     0.4268620874850206     0.3981461184309769     0.9921896987643427  2.566632722591996e-14 121.9521318613307
2.570827575574942      19.57518998011815      16.13017730046097   0.002470533933122924     0.6895677108473084     -11.76575799611955  4.687328419566698e-05      0.125970235907348  0.0008890411109751484      14.10204876271677      310.0972502727262   0.006428117380523443     0.8022266306089183     0.5284838577001187      0.275511741102463     0.3861218092027258   0.005841231952963988     0.4268620725838594     0.3981461333321381     0.9921896987643427  2.566632722591996e-14 121.952131861331
2.570827575574942      19.57518998011815      16.13017730046097   0.002470533933122924     0.6895677108473084     -11.76575799611955  4.687328419566698e-05      0.125970235907348  0.0008890411109751484      14.10204876271677      310.0972502727262   0.006428117380523443     0.8022266306089183     0.5284838577001187      0.275511741102463     0.3861218092027258   0.005841231952963988     0.4268620725838594     0.3981461184309769     0.9921897136655039  2.566632722591996e-14 121.9521318613498
2.570827575574942      19.57518998011815      16.13017730046097   0.002470533933122924     0.6895677108473084     -11.76575799611955  4.687328419566698e-05      0.125970235907348  0.0008890411109751484      14.10204876271677      310.0972502727262   0.006428117380523443     0.8022266306089183     0.5284838577001187      0.275511741102463     0.3861218092027258   0.005841231952963988     0.4268620725838594     0.3981461184309769     0.9921896987643427  1.490118686017488e-08 121.9521934255728
2.571379805029729      19.57448677138738      16.12905087172615   0.002467909500005775     0.6896670180353618      -11.7655500641556  4.602729257306955e-05      0.125926462273378  0.0008876502064480608      14.09993125376079      310.2151573560344   0.006424662554527292     0.8021973650293371     0.5281012071987815     0.2752627404988509     0.3864257683754391   0.006324960248719549     0.4325477899073708     0.4033659671621137     0.9825640580637071  4.257700177598376e-14 121.9451703795532
2.571379843346274      19.57448677138738      16.12905087172615   0.002467909500005775     0.6896670180353618      -11.7655500641556  4.602729257306955e-05      0.125926462273378  0.0008876502064480608      14.09993125376079      310.2151573560344   0.006424662554527292     0.8021973650293371     0.5281012071987815     0.2752627404988509     0.3864257683754391   0.006324960248719549     0.4325477899073708     0.4033659671621137     0.9825640580637071  4.257700177598376e-14 121.9451704007157
2.571379805029729      19.57448706306996      16.12905087172615   0.002467909500005775     0.6896670180353618      -11.7655500641556  4.602729257306955e-05      0.125926462273378  0.0008876502064480608      14.09993125376079      310.2151573560344   0.006424662554527292     0.8021973650293371     0.5281012071987815     0.2752627404988509     0.3864257683754391   0.006324960248719549     0.4325477899073708     0.4033659671621137     0.9825640580637071  4.257700177598376e-14 121.9451703966621
2.571379805029729      19.57448677138738      16.12905111206774   0.002467909500005775     0.6896670180353618      -11.7655500641556  4.602729257306955e-05      0.125926462273378  0.0008876502064480608      14.09993125376079      310.2151573560344   0.006424662554527292     0.8021973650293371     0.5281012071987815     0.2752627404988509     0.3864257683754391   0.006324960248719549     0.4325477899073708     0.4033659671621137     0.9825640580637071  4.257700177598376e-14 121.9451704132257
2.571379805029729      19.57448677138738      16.12905087172615   0.002467924401166969     0.6896670180353618      -11.7655500641556  4.602729257306955e-05      0.125926462273378  0.0008876502064480608      14.09993125376079      310.2151573560344   0.006424662554527292     0.8021973650293371     0.5281012071987815     0.2752627404988509     0.3864257683754391   0.006324960248719549     0.4325477899073708     0.4033659671621137     0.9825640580637071  4.257700177598376e-14 121.9451697584563
2.571379805029729      19.57448677138738      16.12905087172615   0.002467909500005775      0.689667032936523      -11.7655500641556  4.602729257306955e-05      0.125926462273378  0.0008876502064480608      14.09993125376079      310.2151573560344   0.006424662554527292     0.8021973650293371     0.5281012071987815     0.2752627404988509     0.3864257683754391   0.006324960248719549     0.4325477899073708     0.4033659671621137     0.9825640580637071  4.257700177598376e-14 121.9451703976618
2.571379805029729      19.57448677138738      16.12905087172615   0.002467909500005775     0.6896670180353618     -11.76555023947596  4.602729257306955e-05      0.125926462273378  0.0008876502064480608      14.09993125376079      310.2151573560344   0.006424662554527292     0.8021973650293371     0.5281012071987815     0.2752627404988509     0.3864257683754391   0.006324960248719549     0.4325477899073708     0.4033659671621137     0.9825640580637071  4.257700177598376e-14 121.9451703720167
2.571379805029729      19.57448677138738      16.12905087172615   0.002467909500005775     0.6896670180353618      -11.7655500641556   4.60421937342634e-05      0.125926462273378  0.0008876502064480608      14.09993125376079      310.2151573560344   0.006424662554527292     0.8021973650293371     0.5281012071987815     0.2752627404988509     0.3864257683754391   0.006324960248719549     0.4325477899073708     0.4033659671621137     0.9825640580637071  4.257700177598376e-14 121.9451735486754
2.571379805029729      19.57448677138738      16.12905087172615   0.002467909500005775     0.6896670180353618      -11.7655500641556  4.602729257306955e-05     0.1259264771745392  0.0008876502064480608      14.09993125376079      310.2151573560344   0.006424662554527292     0.8021973650293371     0.5281012071987815     0.2752627404988509     0.3864257683754391   0.006324960248719549     0.4325477899073708     0.4033659671621137     0.9825640580637071  4.257700177598376e-14 121.9451704460512
2.571379805029729      19.57448677138738      16.12905087172615   0.002467909500005775     0.6896670180353618      -11.7655500641556  4.602729257306955e-05      0.125926462273378  0.0008876651076092547      14.09993125376079      310.2151573560344   0.006424662554527292     0.8021973650293371     0.5281012071987815     0.2752627404988509     0.3864257683754391   0.006324960248719549     0.4325477899073708     0.4033659671621137     0.9825640580637071  4.257700177598376e-14 121.9451697878906
2.571379805029729      19.57448677138738      16.12905087172615   0.002467909500005775     0.6896670180353618      -11.7655500641556  4.602729257306955e-05      0.125926462273378  0.0008876502064480608      14.09993146386614      310.2151573560344   0.006424662554527292     0.8021973650293371     0.5281012071987815     0.2752627404988509     0.3864257683754391   0.006324960248719549     0.4325477899073708     0.4033659671621137     0.9825640580637071  4.257700177598376e-14 121.9451703171569
2.571379805029729      19.57448677138738      16.12905087172615   0.002467909500005775     0.6896670180353618      -11.7655500641556  4.602729257306955e-05      0.125926462273378  0.0008876502064480608      14.09993125376079      310.2151619786004   0.006424662554527292     0.8021973650293371     0.5281012071987815     0.2752627404988509     0.3864257683754391   0.006324960248719549     0.4325477899073708     0.4033659671621137     0.9825640580637071  4.257700177598376e-14 121.9451703430453
2.571379805029729      19.57448677138738      16.12905087172615   0.002467909500005775     0.6896670180353618      -11.7655500641556  4.602729257306955e-05      0.125926462273378  0.0008876502064480608      14.09993125376079      310.2151573560344   0.006424677455688485     0.8021973650293371     0.5281012071987815     0.2752627404988509     0.3864257683754391   0.006324960248719549     0.4325477899073708     0.4033659671621137     0.9825640580637071  4.257700177598376e-14 121.9451631625463
2.571379805029729      19.57448677138738      16.12905087172615   0.002467909500005775     0.6896670180353618      -11.7655500641556  4.602729257306955e-05      0.125926462273378  0.0008876502064480608      14.09993125376079      310.2151573560344   0.006424662554527292     0.8021973799304983     0.5281012071987815     0.2752627404988509     0.3864257683754391   0.006324960248719549     0.4325477899073708     0.4033659671621137     0.9825640580637071  4.257700177598376e-14 121.9451708958093
2.571379805029729      19.57448677138738      16.12905087172615   0.002467909500005775     0.6896670180353618      -11.7655500641556  4.602729257306955e-05      0.125926462273378  0.0008876502064480608      14.09993125376079      310.2151573560344   0.006424662554527292     0.8021973650293371     0.5281012220999427     0.2752627404988509     0.3864257683754391   0.006324960248719549     0.4325477899073708     0.4033659671621137     0.9825640580637071  4.257700177598376e-14 121.9451705499146
2.571379805029729      19.57448677138738      16.12905087172615   0.002467909500005775     0.6896670180353618      -11.7655500641556  4.602729257306955e-05      0.125926462273378  0.0008876502064480608      14.09993125376079      310.2151573560344   0.006424662554527292     0.8021973650293371     0.5281012071987815     0.2752627554000121     0.3864257683754391   0.006324960248719549     0.4325477899073708     0.4033659671621137     0.9825640580637071  4.257700177598376e-14 121.94517029516
2.571379805029729      19.57448677138738      16.12905087172615   0.002467909500005775     0.6896670180353618      -11.7655500641556  4.602729257306955e-05      0.125926462273378  0.0008876502064480608      14.09993125376079      310.2151573560344   0.006424662554527292     0.8021973650293371     0.5281012071987815     0.2752627404988509     0.3864257832766003   0.006324960248719549     0.4325477899073708     0.4033659671621137     0.9825640580637071  4.257700177598376e-14 121.9451703694313
2.571379805029729      19.57448677138738      16.12905087172615   0.002467909500005775     0.6896670180353618      -11.7655500641556  4.602729257306955e-05      0.125926462273378  0.0008876502064480608      14.09993125376079      310.2151573560344   0.006424662554527292     0.8021973650293371     0.5281012071987815     0.2752627404988509     0.3864257683754391   0.006324975149880742     0.4325477899073708     0.4033659671621137     0.9825640580637071  4.257700177598376e-14 121.9451703795153
2.571379805029729      19.57448677138738      16.12905087172615   0.002467909500005775     0.6896670180353618      -11.7655500641556  4.602729257306955e-05      0.125926462273378  0.0008876502064480608      14.09993125376079      310.2151573560344   0.006424662554527292     0.8021973650293371     0.5281012071987815     0.2752627404988509     0.3864257683754391   0.006324960248719549     0.4325478048085319     0.4033659671621137     0.9825640580637071  4.257700177598376e-14 121.9451703795532
2.571379805029729      19.57448677138738      16.12905087172615   0.002467909500005775     0.6896670180353618      -11.7655500641556  4.602729257306955e-05      0.125926462273378  0.0008876502064480608      14.09993125376079      310.2151573560344   0.006424662554527292     0.8021973650293371     0.5281012071987815     0.2752627404988509     0.3864257683754391   0.006324960248719549     0.4325477899073708     0.4033659820632748     0.9825640580637071  4.257700177598376e-14 121.9451703795488
2.571379805029729      19.57448677138738      16.12905087172615   0.002467909500005775     0.6896670180353618      -11.7655500641556  4.602729257306955e-05      0.125926462273378  0.0008876502064480608      14.09993125376079      310.2151573560344   0.006424662554527292     0.8021973650293371     0.5281012071987815     0.2752627404988509     0.3864257683754391   0.006324960248719549     0.4325477899073708     0.4033659671621137     0.9825640729648683  4.257700177598376e-14 121.9451703795516
2.571379805029729      19.57448677138738      16.12905087172615   0.002467909500005775     0.6896670180353618      -11.7655500641556  4.602729257306955e-05      0.125926462273378  0.0008876502064480608      14.09993125376079      310.2151573560344   0.006424662554527292     0.8021973650293371     0.5281012071987815     0.2752627404988509     0.3864257683754391   0.006324960248719549     0.4325477899073708     0.4033659671621137     0.9825640580637071  1.490120377084943e-08 121.9452327631262
2.562004209742653      19.48812096023073      15.94491108430021    0.00242020034016313     0.6864365233913108     -11.68911087510937  3.793441108974523e-05      0.126065378965665  0.0008903476931273111       14.1905199404275      310.2435074812339   0.006506697306537117     0.8017575539751156     0.5305596929748779      0.273986606376697     0.3864453501627387   0.006593065014448092     0.4325477899073708     0.4037171988107521     0.9825667199318127  3.035360829439579e-14 121.9379880757852
2.562004247919491      19.48812096023073      15.94491108430021    0.00242020034016313     0.6864365233913108     -11.68911087510937  3.793441108974523e-05      0.126065378965665  0.0008903476931273111       14.1905199404275      310.2435074812339   0.006506697306537117     0.8017575539751156     0.5305596929748779      0.273986606376697     0.3864453501627387   0.006593065014448092     0.4325477899073708     0.4037171988107521     0.9825667199318127  3.035360829439579e-14 121.9379881462453
2.562004209742653      19.48812125062636      15.94491108430021    0.00242020034016313     0.6864365233913108     -11.68911087510937  3.793441108974523e-05      0.126065378965665  0.0008903476931273111       14.1905199404275      310.2435074812339   0.006506697306537117     0.8017575539751156     0.5305596929748779      0.273986606376697     0.3864453501627387   0.006593065014448092     0.4325477899073708     0.4037171988107521     0.9825667199318127  3.035360829439579e-14 121.9379880542166
2.562004209742653      19.48812096023073       15.9449113218979    0.00242020034016313     0.6864365233913108     -11.68911087510937  3.793441108974523e-05      0.126065378965665  0.0008903476931273111       14.1905199404275      310.2435074812339   0.006506697306537117     0.8017575539751156     0.5305596929748779      0.273986606376697     0.3864453501627387   0.006593065014448092     0.4325477899073708     0.4037171988107521     0.9825667199318127  3.035360829439579e-14 121.9379880972893
2.562004209742653      19.48812096023073      15.94491108430021   0.002420215241324324     0.6864365233913108     -11.68911087510937  3.793441108974523e-05      0.126065378965665  0.0008903476931273111       14.1905199404275      310.2435074812339   0.006506697306537117     0.8017575539751156     0.5305596929748779      0.273986606376697     0.3864453501627387   0.006593065014448092     0.4325477899073708     0.4037171988107521     0.9825667199318127  3.035360829439579e-14 121.9379886974531
2.562004209742653      19.48812096023073      15.94491108430021    0.00242020034016313      0.686436538292472     -11.68911087510937  3.793441108974523e-05      0.126065378965665  0.0008903476931273111       14.1905199404275      310.2435074812339   0.006506697306537117     0.8017575539751156     0.5305596929748779      0.273986606376697     0.3864453501627387   0.006593065014448092     0.4325477899073708     0.4037171988107521     0.9825667199318127  3.035360829439579e-14 121.9379880906658
2.562004209742653      19.48812096023073      15.94491108430021    0.00242020034016313     0.6864365233913108      -11.6891110492907  3.793441108974523e-05      0.126065378965665  0.0008903476931273111       14.1905199404275      310.2435074812339   0.006506697306537117     0.8017575539751156     0.5305596929748779      0.273986606376697     0.3864453501627387   0.006593065014448092     0.4325477899073708     0.4037171988107521     0.9825667199318127  3.035360829439579e-14 121.937988102546
2.562004209742653      19.48812096023073      15.94491108430021    0.00242020034016313     0.6864365233913108     -11.68911087510937  3.794931225093908e-05      0.126065378965665  0.0008903476931273111       14.1905199404275      310.2435074812339   0.006506697306537117     0.8017575539751156     0.5305596929748779      0.273986606376697     0.3864453501627387   0.006593065014448092     0.4325477899073708     0.4037171988107521     0.9825667199318127  3.035360829439579e-14 121.9379920064278
2.562004209742653      19.48812096023073      15.94491108430021    0.00242020034016313     0.6864365233913108     -11.68911087510937  3.793441108974523e-05     0.1260653938668262  0.0008903476931273111       14.1905199404275      310.2435074812339   0.006506697306537117     0.8017575539751156     0.5305596929748779      0.273986606376697     0.3864453501627387   0.006593065014448092     0.4325477899073708     0.4037171988107521     0.9825667199318127  3.035360829439579e-14 121.9379881411066
2.562004209742653      19.48812096023073      15.94491108430021    0.00242020034016313     0.6864365233913108     -11.68911087510937  3.793441108974523e-05      0.126065378965665  0.0008903625942885049       14.1905199404275      310.2435074812339   0.006506697306537117     0.8017575539751156     0.5305596929748779      0.273986606376697     0.3864453501627387   0.006593065014448092     0.4325477899073708     0.4037171988107521     0.9825667199318127  3.035360829439579e-14 121.9379886803748
2.562004209742653      19.48812096023073      15.94491108430021    0.00242020034016313     0.6864365233913108     -11.68911087510937  3.793441108974523e-05      0.126065378965665  0.0008903476931273111      14.19052015188272      310.2435074812339   0.006506697306537117     0.8017575539751156     0.5305596929748779      0.273986606376697     0.3864453501627387   0.006593065014448092     0.4325477899073708     0.4037171988107521     0.9825667199318127  3.035360829439579e-14 121.9379881143604
2.562004209742653      19.48812096023073      15.94491108430021    0.00242020034016313     0.6864365233913108     -11.68911087510937  3.793441108974523e-05      0.126065378965665  0.0008903476931273111       14.1905199404275      310.2435121042224   0.006506697306537117     0.8017575539751156     0.5305596929748779      0.273986606376697     0.3864453501627387   0.006593065014448092     0.4325477899073708     0.4037171988107521     0.9825667199318127  3.035360829439579e-14 121.9379880986542
2.562004209742653      19.48812096023073      15.94491108430021    0.00242020034016313     0.6864365233913108     -11.68911087510937  3.793441108974523e-05      0.126065378965665  0.0008903476931273111       14.1905199404275      310.2435074812339   0.006506712207698311     0.8017575539751156     0.5305596929748779      0.273986606376697     0.3864453501627387   0.006593065014448092     0.4325477899073708     0.4037171988107521     0.9825667199318127  3.035360829439579e-14 121.9379886717475
2.562004209742653      19.48812096023073      15.94491108430021    0.00242020034016313     0.6864365233913108     -11.68911087510937  3.793441108974523e-05      0.126065378965665  0.0008903476931273111       14.1905199404275      310.2435074812339   0.006506697306537117     0.8017575688762768     0.5305596929748779      0.273986606376697     0.3864453501627387   0.006593065014448092     0.4325477899073708     0.4037171988107521     0.9825667199318127  3.035360829439579e-14 121.9379885814155
2.562004209742653      19.48812096023073      15.94491108430021    0.00242020034016313     0.6864365233913108     -11.68911087510937  3.793441108974523e-05      0.126065378965665  0.0008903476931273111       14.1905199404275      310.2435074812339   0.006506697306537117     0.8017575539751156     0.5305597078760391      0.273986606376697     0.3864453501627387   0.006593065014448092     0.4325477899073708     0.4037171988107521     0.9825667199318127  3.035360829439579e-14 121.9379881032897
2.562004209742653      19.48812096023073      15.94491108430021    0.00242020034016313     0.6864365233913108     -11.68911087510937  3.793441108974523e-05      0.126065378965665  0.0008903476931273111       14.1905199404275      310.2435074812339   0.006506697306537117     0.8017575539751156     0.5305596929748779     0.2739866212778582     0.3864453501627387   0.006593065014448092     0.4325477899073708     0.4037171988107521     0.9825667199318127  3.035360829439579e-14 121.9379882008887
2.562004209742653      19.48812096023073      15.94491108430021    0.00242020034016313     0.6864365233913108     -11.68911087510937  3.793441108974523e-05      0.126065378965665  0.0008903476931273111       14.1905199404275      310.2435074812339   0.006506697306537117     0.8017575539751156     0.5305596929748779      0.273986606376697     0.3864453650638999   0.006593065014448092     0.4325477899073708     0.4037171988107521     0.9825667199318127  3.035360829439579e-14 121.9379880863933
2.562004209742653      19.48812096023073      15.94491108430021    0.00242020034016313     0.6864365233913108     -11.68911087510937  3.793441108974523e-05      0.126065378965665  0.0008903476931273111       14.1905199404275      310.2435074812339   0.006506697306537117     0.8017575539751156     0.5305596929748779      0.273986606376697     0.3864453501627387   0.006593079915609285     0.4325477899073708     0.4037171988107521     0.9825667199318127  3.035360829439579e-14 121.9379880757576
2.562004209742653      19.48812096023073      15.94491108430021    0.00242020034016313     0.6864365233913108     -11.68911087510937  3.793441108974523e-05      0.126065378965665  0.0008903476931273111       14.1905199404275      310.2435074812339   0.006506697306537117     0.8017575539751156     0.5305596929748779      0.273986606376697     0.3864453501627387   0.006593065014448092     0.4325478048085319     0.4037171988107521     0.9825667199318127  3.035360829439579e-14 121.9379880757852
2.562004209742653      19.48812096023073      15.94491108430021    0.00242020034016313     0.6864365233913108     -11.68911087510937  3.793441108974523e-05      0.126065378965665  0.0008903476931273111       14.1905199404275      310.2435074812339   0.006506697306537117     0.8017575539751156     0.5305596929748779      0.273986606376697     0.3864453501627387   0.006593065014448092     0.4325477899073708     0.4037172137119133     0.9825667199318127  3.035360829439579e-14 121.9379880757848
2.562004209742653      19.48812096023073      15.94491108430021    0.00242020034016313     0.6864365233913108     -11.68911087510937  3.793441108974523e-05      0.126065378965665  0.0008903476931273111       14.1905199404275      310.2435074812339   0.006506697306537117     0.8017575539751156     0.5305596929748779      0.273986606376697     0.3864453501627387   0.006593065014448092     0.4325477899073708     0.4037171988107521     0.9825667348329739  3.035360829439579e-14 121.9379880757812
2.562004209742653      19.48812096023073      15.94491108430021    0.00242020034016313     0.6864365233913108     -11.68911087510937  3.793441108974523e-05      0.126065378965665  0.0008903476931273111       14.1905199404275      310.2435074812339   0.006506697306537117     0.8017575539751156     0.5305596929748779      0.273986606376697     0.3864453501627387   0.006593065014448092     0.4325477899073708     0.4037171988107521     0.9825667199318127  1.490119154745595e-08 121.9380504186164
2.559087165130679      19.48555123093482      15.92749790437023   0.002414521396488089     0.6865522875992841     -11.68406990012771  3.792283023030207e-05     0.1260622555960163  0.0008898775390144795      14.17820209438315      309.2524277568301    0.00653912856133095      0.801702601067815     0.5314861890592479     0.2734064982378544     0.3856567621113781   0.006644958458610899     0.4325477899073708     0.4037333948990815     0.9825696142069034  2.856331376555631e-14 121.9400448244015
2.55908720326405      19.48555123093482      15.92749790437023   0.002414521396488089     0.6865522875992841     -11.68406990012771  3.792283023030207e-05     0.1260622555960163  0.0008898775390144795      14.17820209438315      309.2524277568301    0.00653912856133095      0.801702601067815     0.5314861890592479     0.2734064982378544     0.3856567621113781   0.006644958458610899     0.4325477899073708     0.4037333948990815     0.9825696142069034  2.856331376555631e-14 121.9400448069232
2.559087165130679      19.48555152129216      15.92749790437023   0.002414521396488089     0.6865522875992841     -11.68406990012771  3.792283023030207e-05     0.1260622555960163  0.0008898775390144795      14.17820209438315      309.2524277568301    0.00653912856133095      0.801702601067815     0.5314861890592479     0.2734064982378544     0.3856567621113781   0.006644958458610899     0.4325477899073708     0.4037333948990815     0.9825696142069034  2.856331376555631e-14 121.9400448290621
2.559087165130679      19.48555123093482      15.92749814170845   0.002414521396488089     0.6865522875992841     -11.68406990012771  3.792283023030207e-05     0.1260622555960163  0.0008898775390144795      14.17820209438315      309.2524277568301    0.00653912856133095      0.801702601067815     0.5314861890592479     0.2734064982378544     0.3856567621113781   0.006644958458610899     0.4325477899073708     0.4037333948990815     0.9825696142069034  2.856331376555631e-14 121.9400448236659
2.559087165130679      19.48555123093482      15.92749790437023   0.002414536297649283     0.6865522875992841     -11.68406990012771  3.792283023030207e-05     0.1260622555960163  0.0008898775390144795      14.17820209438315      309.2524277568301    0.00653912856133095      0.801702601067815     0.5314861890592479     0.2734064982378544     0.3856567621113781   0.006644958458610899     0.4325477899073708     0.4037333948990815     0.9825696142069034  2.856331376555631e-14 121.9400446017568
2.559087165130679      19.48555123093482      15.92749790437023   0.002414521396488089     0.6865523025004453     -11.68406990012771  3.792283023030207e-05     0.1260622555960163  0.0008898775390144795      14.17820209438315      309.2524277568301    0.00653912856133095      0.801702601067815     0.5314861890592479     0.2734064982378544     0.3856567621113781   0.006644958458610899     0.4325477899073708     0.4037333948990815     0.9825696142069034  2.856331376555631e-14 121.9400448133163
2.559087165130679      19.48555123093482      15.92749790437023   0.002414521396488089     0.6865522875992841     -11.68407007423392  3.792283023030207e-05     0.1260622555960163  0.0008898775390144795      14.17820209438315      309.2524277568301    0.00653912856133095      0.801702601067815     0.5314861890592479     0.2734064982378544     0.3856567621113781   0.006644958458610899     0.4325477899073708     0.4037333948990815     0.9825696142069034  2.856331376555631e-14 121.9400448173734
2.559087165130679      19.48555123093482      15.92749790437023   0.002414521396488089     0.6865522875992841     -11.68406990012771  3.793773139149592e-05     0.1260622555960163  0.0008898775390144795      14.17820209438315      309.2524277568301    0.00653912856133095      0.801702601067815     0.5314861890592479     0.2734064982378544     0.3856567621113781   0.006644958458610899     0.4325477899073708     0.4037333948990815     0.9825696142069034  2.856331376555631e-14 121.9400484692061
2.559087165130679      19.48555123093482      15.92749790437023   0.002414521396488089     0.6865522875992841     -11.68406990012771  3.792283023030207e-05     0.1260622704971775  0.0008898775390144795      14.17820209438315      309.2524277568301    0.00653912856133095      0.801702601067815     0.5314861890592479     0.2734064982378544     0.3856567621113781   0.006644958458610899     0.4325477899073708     0.4037333948990815     0.9825696142069034  2.856331376555631e-14 121.940044871917
2.559087165130679      19.48555123093482      15.92749790437023   0.002414521396488089     0.6865522875992841     -11.68406990012771  3.792283023030207e-05     0.1260622555960163  0.0008898924401756734      14.17820209438315      309.2524277568301    0.00653912856133095      0.801702601067815     0.5314861890592479     0.2734064982378544     0.3856567621113781   0.006644958458610899     0.4325477899073708     0.4037333948990815     0.9825696142069034  2.856331376555631e-14 121.9400454699531
2.559087165130679      19.48555123093482      15.92749790437023   0.002414521396488089     0.6865522875992841     -11.68406990012771  3.792283023030207e-05     0.1260622555960163  0.0008898775390144795      14.17820230565482      309.2524277568301    0.00653912856133095      0.801702601067815     0.5314861890592479     0.2734064982378544     0.3856567621113781   0.006644958458610899     0.4325477899073708     0.4037333948990815     0.9825696142069034  2.856331376555631e-14 121.9400448321371
2.559087165130679      19.48555123093482      15.92749790437023   0.002414521396488089     0.6865522875992841     -11.68406990012771  3.792283023030207e-05     0.1260622555960163  0.0008898775390144795      14.17820209438315      309.2524323650504    0.00653912856133095      0.801702601067815     0.5314861890592479     0.2734064982378544     0.3856567621113781   0.006644958458610899     0.4325477899073708     0.4037333948990815     0.9825696142069034  2.856331376555631e-14 121.9400447918536
2.559087165130679      19.48555123093482      15.92749790437023   0.002414521396488089     0.6865522875992841     -11.68406990012771  3.792283023030207e-05     0.1260622555960163  0.0008898775390144795      14.17820209438315      309.2524277568301   0.006539143462492144      0.801702601067815     0.5314861890592479     0.2734064982378544     0.3856567621113781   0.006644958458610899     0.4325477899073708     0.4037333948990815     0.9825696142069034  2.856331376555631e-14 121.9400464594928
2.559087165130679      19.48555123093482      15.92749790437023   0.002414521396488089     0.6865522875992841     -11.68406990012771  3.792283023030207e-05     0.1260622555960163  0.0008898775390144795      14.17820209438315      309.2524277568301    0.00653912856133095     0.8017026159689762     0.5314861890592479     0.2734064982378544     0.3856567621113781   0.006644958458610899     0.4325477899073708     0.4037333948990815     0.9825696142069034  2.856331376555631e-14 121.9400453247256
2.559087165130679      19.48555123093482      15.92749790437023   0.002414521396488089     0.6865522875992841     -11.68406990012771  3.792283023030207e-05     0.1260622555960163  0.0008898775390144795      14.17820209438315      309.2524277568301    0.00653912856133095      0.801702601067815     0.5314862039604091     0.2734064982378544     0.3856567621113781   0.006644958458610899     0.4325477899073708     0.4037333948990815     0.9825696142069034  2.856331376555631e-14 121.940044811633
2.559087165130679      19.48555123093482      15.92749790437023   0.002414521396488089     0.6865522875992841     -11.68406990012771  3.792283023030207e-05     0.1260622555960163  0.0008898775390144795      14.17820209438315      309.2524277568301    0.00653912856133095      0.801702601067815     0.5314861890592479     0.2734065131390155     0.3856567621113781   0.006644958458610899     0.4325477899073708     0.4037333948990815     0.9825696142069034  2.856331376555631e-14 121.9400449306622
2.559087165130679      19.48555123093482      15.92749790437023   0.002414521396488089     0.6865522875992841     -11.68406990012771  3.792283023030207e-05     0.1260622555960163  0.0008898775390144795      14.17820209438315      309.2524277568301    0.00653912856133095      0.801702601067815     0.5314861890592479     0.2734064982378544     0.3856567770125393   0.006644958458610899     0.4325477899073708     0.4037333948990815     0.9825696142069034  2.856331376555631e-14 121.9400448290256
2.559087165130679      19.48555123093482      15.92749790437023   0.002414521396488089     0.6865522875992841     -11.68406990012771  3.792283023030207e-05     0.1260622555960163  0.0008898775390144795      14.17820209438315      309.2524277568301    0.00653912856133095      0.801702601067815     0.5314861890592479     0.2734064982378544     0.3856567621113781   0.006644973359772093     0.4325477899073708     0.4037333948990815     0.9825696142069034  2.856331376555631e-14 121.9400448244044
2.559087165130679      19.48555123093482      15.92749790437023   0.002414521396488089     0.6865522875992841     -11.68406990012771  3.792283023030207e-05     0.1260622555960163  0.0008898775390144795      14.17820209438315      309.2524277568301    0.00653912856133095      0.801702601067815     0.5314861890592479     0.2734064982378544     0.3856567621113781   0.006644958458610899     0.4325478048085319     0.4037333948990815     0.9825696142069034  2.856331376555631e-14 121.9400448244015
2.559087165130679      19.48555123093482      15.92749790437023   0.002414521396488089     0.6865522875992841     -11.68406990012771  3.792283023030207e-05     0.1260622555960163  0.0008898775390144795      14.17820209438315      309.2524277568301    0.00653912856133095      0.801702601067815     0.5314861890592479     0.2734064982378544     0.3856567621113781   0.006644958458610899     0.4325477899073708     0.4037334098002427     0.9825696142069034  2.856331376555631e-14 121.9400448243975
2.559087165130679      19.48555123093482      15.92749790437023   0.002414521396488089     0.6865522875992841     -11.68406990012771  3.792283023030207e-05     0.1260622555960163  0.0008898775390144795      14.17820209438315      309.2524277568301    0.00653912856133095      0.801702601067815     0.5314861890592479     0.2734064982378544     0.3856567621113781   0.006644958458610899     0.4325477899073708     0.4037333948990815     0.9825696291080646  2.856331376555631e-14 121.9400448243909
2.559087165130679      19.48555123093482      15.92749790437023   0.002414521396488089     0.6865522875992841     -11.68406990012771  3.792283023030207e-05     0.1260622555960163  0.0008898775390144795      14.17820209438315      309.2524277568301    0.00653912856133095      0.801702601067815     0.5314861890592479     0.2734064982378544     0.3856567621113781   0.006644958458610899     0.4325477899073708     0.4037333948990815     0.9825696142069034  1.490118975716142e-08 121.9401071861227
2.561266348864663      19.48747891596774      15.94055781649042   0.002418341087687208      0.686462457524922     -11.68785008080247  3.788769253332448e-05     0.1260621765800077   0.000890072889802246      14.18742943373781      309.9957549451875   0.006513679280077279     0.8017435557261154     0.5307870031229508     0.2738315136748216     0.3862470166956374   0.006606037512937727     0.4325477899073708     0.4037212475219373     0.9825674434508104  2.934954175125846e-14 121.9382687972313
2.561266387030506      19.48747891596774      15.94055781649042   0.002418341087687208      0.686462457524922     -11.68785008080247  3.788769253332448e-05     0.1260621765800077   0.000890072889802246      14.18742943373781      309.9957549451875   0.006513679280077279     0.8017435557261154     0.5307870031229508     0.2738315136748216     0.3862470166956374   0.006606037512937727     0.4325477899073708     0.4037212475219373     0.9825674434508104  2.934954175125846e-14 121.9382688455547
2.561266348864663      19.48747920635381      15.94055781649042   0.002418341087687208      0.686462457524922     -11.68785008080247  3.788769253332448e-05     0.1260621765800077   0.000890072889802246      14.18742943373781      309.9957549451875   0.006513679280077279     0.8017435557261154     0.5307870031229508     0.2738315136748216     0.3862470166956374   0.006606037512937727     0.4325477899073708     0.4037212475219373     0.9825674434508104  2.934954175125846e-14 121.9382688081003
2.561266348864663      19.48747891596774      15.94055805402324   0.002418341087687208      0.686462457524922     -11.68785008080247  3.788769253332448e-05     0.1260621765800077   0.000890072889802246      14.18742943373781      309.9957549451875   0.006513679280077279     0.8017435557261154     0.5307870031229508     0.2738315136748216     0.3862470166956374   0.006606037512937727     0.4325477899073708     0.4037212475219373     0.9825674434508104  2.934954175125846e-14 121.9382687995965
2.561266348864663      19.48747891596774      15.94055781649042   0.002418355988848402      0.686462457524922     -11.68785008080247  3.788769253332448e-05     0.1260621765800077   0.000890072889802246      14.18742943373781      309.9957549451875   0.006513679280077279     0.8017435557261154     0.5307870031229508     0.2738315136748216     0.3862470166956374   0.006606037512937727     0.4325477899073708     0.4037212475219373     0.9825674434508104  2.934954175125846e-14 121.9382690477796
2.561266348864663      19.48747891596774      15.94055781649042   0.002418341087687208     0.6864624724260832     -11.68785008080247  3.788769253332448e-05     0.1260621765800077   0.000890072889802246      14.18742943373781      309.9957549451875   0.006513679280077279     0.8017435557261154     0.5307870031229508     0.2738315136748216     0.3862470166956374   0.006606037512937727     0.4325477899073708     0.4037212475219373     0.9825674434508104  2.934954175125846e-14 121.938268788431
2.561266348864663      19.48747891596774      15.94055781649042   0.002418341087687208      0.686462457524922     -11.68785025496501  3.788769253332448e-05     0.1260621765800077   0.000890072889802246      14.18742943373781      309.9957549451875   0.006513679280077279     0.8017435557261154     0.5307870031229508     0.2738315136748216     0.3862470166956374   0.006606037512937727     0.4325477899073708     0.4037212475219373     0.9825674434508104  2.934954175125846e-14 121.938268793108
2.561266348864663      19.48747891596774      15.94055781649042   0.002418341087687208      0.686462457524922     -11.68785008080247  3.790259369451833e-05     0.1260621765800077   0.000890072889802246      14.18742943373781      309.9957549451875   0.006513679280077279     0.8017435557261154     0.5307870031229508     0.2738315136748216     0.3862470166956374   0.006606037512937727     0.4325477899073708     0.4037212475219373     0.9825674434508104  2.934954175125846e-14 121.9382724234981
2.561266348864663      19.48747891596774      15.94055781649042   0.002418341087687208      0.686462457524922     -11.68785008080247  3.788769253332448e-05     0.1260621914811689   0.000890072889802246      14.18742943373781      309.9957549451875   0.006513679280077279     0.8017435557261154     0.5307870031229508     0.2738315136748216     0.3862470166956374   0.006606037512937727     0.4325477899073708     0.4037212475219373     0.9825674434508104  2.934954175125846e-14 121.9382688364676
2.561266348864663      19.48747891596774      15.94055781649042   0.002418341087687208      0.686462457524922     -11.68785008080247  3.788769253332448e-05     0.1260621765800077  0.0008900877909634398      14.18742943373781      309.9957549451875   0.006513679280077279     0.8017435557261154     0.5307870031229508     0.2738315136748216     0.3862470166956374   0.006606037512937727     0.4325477899073708     0.4037212475219373     0.9825674434508104  2.934954175125846e-14 121.9382692892661
2.561266348864663      19.48747891596774      15.94055781649042   0.002418341087687208      0.686462457524922     -11.68785008080247  3.788769253332448e-05     0.1260621765800077   0.000890072889802246      14.18742964514698      309.9957549451875   0.006513679280077279     0.8017435557261154     0.5307870031229508     0.2738315136748216     0.3862470166956374   0.006606037512937727     0.4325477899073708     0.4037212475219373     0.9825674434508104  2.934954175125846e-14 121.9382688840667
2.561266348864663      19.48747891596774      15.94055781649042   0.002418341087687208      0.686462457524922     -11.68785008080247  3.788769253332448e-05     0.1260621765800077   0.000890072889802246      14.18742943373781      309.9957595644842   0.006513679280077279     0.8017435557261154     0.5307870031229508     0.2738315136748216     0.3862470166956374   0.006606037512937727     0.4325477899073708     0.4037212475219373     0.9825674434508104  2.934954175125846e-14 121.9382688803819
2.561266348864663      19.48747891596774      15.94055781649042   0.002418341087687208      0.686462457524922     -11.68785008080247  3.788769253332448e-05     0.1260621765800077   0.000890072889802246      14.18742943373781      309.9957549451875   0.006513694181238473     0.8017435557261154     0.5307870031229508     0.2738315136748216     0.3862470166956374   0.006606037512937727     0.4325477899073708     0.4037212475219373     0.9825674434508104  2.934954175125846e-14 121.9382682101755
2.561266348864663      19.48747891596774      15.94055781649042   0.002418341087687208      0.686462457524922     -11.68785008080247  3.788769253332448e-05     0.1260621765800077   0.000890072889802246      14.18742943373781      309.9957549451875   0.006513679280077279     0.8017435706272766     0.5307870031229508     0.2738315136748216     0.3862470166956374   0.006606037512937727     0.4325477899073708     0.4037212475219373     0.9825674434508104  2.934954175125846e-14 121.9382692868993
2.561266348864663      19.48747891596774      15.94055781649042   0.002418341087687208      0.686462457524922     -11.68785008080247  3.788769253332448e-05     0.1260621765800077   0.000890072889802246      14.18742943373781      309.9957549451875   0.006513679280077279     0.8017435557261154      0.530787018024112     0.2738315136748216     0.3862470166956374   0.006606037512937727     0.4325477899073708     0.4037212475219373     0.9825674434508104  2.934954175125846e-14 121.9382688292917
2.561266348864663      19.48747891596774      15.94055781649042   0.002418341087687208      0.686462457524922     -11.68785008080247  3.788769253332448e-05     0.1260621765800077   0.000890072889802246      14.18742943373781      309.9957549451875   0.006513679280077279     0.8017435557261154     0.5307870031229508     0.2738315285759828     0.3862470166956374   0.006606037512937727     0.4325477899073708     0.4037212475219373     0.9825674434508104  2.934954175125846e-14 121.9382688566069
2.561266348864663      19.48747891596774      15.94055781649042   0.002418341087687208      0.686462457524922     -11.68785008080247  3.788769253332448e-05     0.1260621765800077   0.000890072889802246      14.18742943373781      309.9957549451875   0.006513679280077279     0.8017435557261154     0.5307870031229508     0.2738315136748216     0.3862470315967986   0.006606037512937727     0.4325477899073708     0.4037212475219373     0.9825674434508104  2.934954175125846e-14 121.9382687907327
2.561266348864663      19.48747891596774      15.94055781649042   0.002418341087687208      0.686462457524922     -11.68785008080247  3.788769253332448e-05     0.1260621765800077   0.000890072889802246      14.18742943373781      309.9957549451875   0.006513679280077279     0.8017435557261154     0.5307870031229508     0.2738315136748216     0.3862470166956374   0.006606052414098921     0.4325477899073708     0.4037212475219373     0.9825674434508104  2.934954175125846e-14 121.9382687971629
2.561266348864663      19.48747891596774      15.94055781649042   0.002418341087687208      0.686462457524922     -11.68785008080247  3.788769253332448e-05     0.1260621765800077   0.000890072889802246      14.18742943373781      309.9957549451875   0.006513679280077279     0.8017435557261154     0.5307870031229508     0.2738315136748216     0.3862470166956374   0.006606037512937727     0.4325478048085319     0.4037212475219373     0.9825674434508104  2.934954175125846e-14 121.9382687972313
2.561266348864663      19.48747891596774      15.94055781649042   0.002418341087687208      0.686462457524922     -11.68785008080247  3.788769253332448e-05     0.1260621765800077   0.000890072889802246      14.18742943373781      309.9957549451875   0.006513679280077279     0.8017435557261154     0.5307870031229508     0.2738315136748216     0.3862470166956374   0.006606037512937727     0.4325477899073708     0.4037212624230985     0.9825674434508104  2.934954175125846e-14 121.9382687972335
2.561266348864663      19.48747891596774      15.94055781649042   0.002418341087687208      0.686462457524922     -11.68785008080247  3.788769253332448e-05     0.1260621765800077   0.000890072889802246      14.18742943373781      309.9957549451875   0.006513679280077279     0.8017435557261154     0.5307870031229508     0.2738315136748216     0.3862470166956374   0.006606037512937727     0.4325477899073708     0.4037212475219373     0.9825674583519716  2.934954175125846e-14 121.9382687972325
2.561266348864663      19.48747891596774      15.94055781649042   0.002418341087687208      0.686462457524922     -11.68785008080247  3.788769253332448e-05     0.1260621765800077   0.000890072889802246      14.18742943373781      309.9957549451875   0.006513679280077279     0.8017435557261154     0.5307870031229508     0.2738315136748216     0.3862470166956374   0.006606037512937727     0.4325477899073708     0.4037212475219373     0.9825674434508104  1.490119054338941e-08 121.938331146956
2.561811156558746      19.48796084388049      15.94382284082426   0.002419296230111211     0.6864400010976176     -11.68879513963558  3.787892853208421e-05     0.1260621579611236  0.0008901218019293428      14.18973630647971      310.1815893703052   0.006507317397385862     0.8017537946578525     0.5306122061818998     0.2739377737608942     0.3863945829913174   0.006596307138892059     0.4325477899073708     0.4037182106347168     0.9825669007541119  2.954636246098691e-14 121.9379691985924
2.561811194732707      19.48796084388049      15.94382284082426   0.002419296230111211     0.6864400010976176     -11.68879513963558  3.787892853208421e-05     0.1260621579611236  0.0008901218019293428      14.18973630647971      310.1815893703052   0.006507317397385862     0.8017537946578525     0.5306122061818998     0.2739377737608942     0.3863945829913174   0.006596307138892059     0.4325477899073708     0.4037182106347168     0.9825669007541119  2.954636246098691e-14 121.9379690750484
2.561811156558746      19.48796113427374      15.94382284082426   0.002419296230111211     0.6864400010976176     -11.68879513963558  3.787892853208421e-05     0.1260621579611236  0.0008901218019293428      14.18973630647971      310.1815893703052   0.006507317397385862     0.8017537946578525     0.5306122061818998     0.2739377737608942     0.3863945829913174   0.006596307138892059     0.4325477899073708     0.4037182106347168     0.9825669007541119  2.954636246098691e-14 121.9379691839633
2.561811156558746      19.48796084388049      15.94382307840574   0.002419296230111211     0.6864400010976176     -11.68879513963558  3.787892853208421e-05     0.1260621579611236  0.0008901218019293428      14.18973630647971      310.1815893703052   0.006507317397385862     0.8017537946578525     0.5306122061818998     0.2739377737608942     0.3863945829913174   0.006596307138892059     0.4325477899073708     0.4037182106347168     0.9825669007541119  2.954636246098691e-14 121.9379691825821
2.561811156558746      19.48796084388049      15.94382284082426   0.002419311131272405     0.6864400010976176     -11.68879513963558  3.787892853208421e-05     0.1260621579611236  0.0008901218019293428      14.18973630647971      310.1815893703052   0.006507317397385862     0.8017537946578525     0.5306122061818998     0.2739377737608942     0.3863945829913174   0.006596307138892059     0.4325477899073708     0.4037182106347168     0.9825669007541119  2.954636246098691e-14 121.9379695314981
2.561811156558746      19.48796084388049      15.94382284082426   0.002419296230111211     0.6864400159987788     -11.68879513963558  3.787892853208421e-05     0.1260621579611236  0.0008901218019293428      14.18973630647971      310.1815893703052   0.006507317397385862     0.8017537946578525     0.5306122061818998     0.2739377737608942     0.3863945829913174   0.006596307138892059     0.4325477899073708     0.4037182106347168     0.9825669007541119  2.954636246098691e-14 121.9379691531192
2.561811156558746      19.48796084388049      15.94382284082426   0.002419296230111211     0.6864400010976176      -11.6887953138122  3.787892853208421e-05     0.1260621579611236  0.0008901218019293428      14.18973630647971      310.1815893703052   0.006507317397385862     0.8017537946578525     0.5306122061818998     0.2739377737608942     0.3863945829913174   0.006596307138892059     0.4325477899073708     0.4037182106347168     0.9825669007541119  2.954636246098691e-14 121.9379691935154
2.561811156558746      19.48796084388049      15.94382284082426   0.002419296230111211     0.6864400010976176     -11.68879513963558  3.789382969327806e-05     0.1260621579611236  0.0008901218019293428      14.18973630647971      310.1815893703052   0.006507317397385862     0.8017537946578525     0.5306122061818998     0.2739377737608942     0.3863945829913174   0.006596307138892059     0.4325477899073708     0.4037182106347168     0.9825669007541119  2.954636246098691e-14 121.9379728099024
2.561811156558746      19.48796084388049      15.94382284082426   0.002419296230111211     0.6864400010976176     -11.68879513963558  3.787892853208421e-05     0.1260621728622848  0.0008901218019293428      14.18973630647971      310.1815893703052   0.006507317397385862     0.8017537946578525     0.5306122061818998     0.2739377737608942     0.3863945829913174   0.006596307138892059     0.4325477899073708     0.4037182106347168     0.9825669007541119  2.954636246098691e-14 121.9379692406621
2.561811156558746      19.48796084388049      15.94382284082426   0.002419296230111211     0.6864400010976176     -11.68879513963558  3.787892853208421e-05     0.1260621579611236  0.0008901367030905367      14.18973630647971      310.1815893703052   0.006507317397385862     0.8017537946578525     0.5306122061818998     0.2739377737608942     0.3863945829913174   0.006596307138892059     0.4325477899073708     0.4037182106347168     0.9825669007541119  2.954636246098691e-14 121.9379696293353
2.561811156558746      19.48796084388049      15.94382284082426   0.002419296230111211     0.6864400010976176     -11.68879513963558  3.787892853208421e-05     0.1260621579611236  0.0008901218019293428      14.18973651792326      310.1815893703052   0.006507317397385862     0.8017537946578525     0.5306122061818998     0.2739377737608942     0.3863945829913174   0.006596307138892059     0.4325477899073708     0.4037182106347168     0.9825669007541119  2.954636246098691e-14 121.9379692627414
2.561811156558746      19.48796084388049      15.94382284082426   0.002419296230111211     0.6864400010976176     -11.68879513963558  3.787892853208421e-05     0.1260621579611236  0.0008901218019293428      14.18973630647971      310.1815939923711   0.006507317397385862     0.8017537946578525     0.5306122061818998     0.2739377737608942     0.3863945829913174   0.006596307138892059     0.4325477899073708     0.4037182106347168     0.9825669007541119  2.954636246098691e-14 121.9379692038078
2.561811156558746      19.48796084388049      15.94382284082426   0.002419296230111211     0.6864400010976176     -11.68879513963558  3.787892853208421e-05     0.1260621579611236  0.0008901218019293428      14.18973630647971      310.1815893703052   0.006507332298547055     0.8017537946578525     0.5306122061818998     0.2739377737608942     0.3863945829913174   0.006596307138892059     0.4325477899073708     0.4037182106347168     0.9825669007541119  2.954636246098691e-14 121.9379680700969
2.561811156558746      19.48796084388049      15.94382284082426   0.002419296230111211     0.6864400010976176     -11.68879513963558  3.787892853208421e-05     0.1260621579611236  0.0008901218019293428      14.18973630647971      310.1815893703052   0.006507317397385862     0.8017538095590137     0.5306122061818998     0.2739377737608942     0.3863945829913174   0.006596307138892059     0.4325477899073708     0.4037182106347168     0.9825669007541119  2.954636246098691e-14 121.93796968329
2.561811156558746      19.48796084388049      15.94382284082426   0.002419296230111211     0.6864400010976176     -11.68879513963558  3.787892853208421e-05     0.1260621579611236  0.0008901218019293428      14.18973630647971      310.1815893703052   0.006507317397385862     0.8017537946578525     0.5306122210830609     0.2739377737608942     0.3863945829913174   0.006596307138892059     0.4325477899073708     0.4037182106347168     0.9825669007541119  2.954636246098691e-14 121.9379692103211
2.561811156558746      19.48796084388049      15.94382284082426   0.002419296230111211     0.6864400010976176     -11.68879513963558  3.787892853208421e-05     0.1260621579611236  0.0008901218019293428      14.18973630647971      310.1815893703052   0.006507317397385862     0.8017537946578525     0.5306122061818998     0.2739377886620554     0.3863945829913174   0.006596307138892059     0.4325477899073708     0.4037182106347168     0.9825669007541119  2.954636246098691e-14 121.9379692467835
2.561811156558746      19.48796084388049      15.94382284082426   0.002419296230111211     0.6864400010976176     -11.68879513963558  3.787892853208421e-05     0.1260621579611236  0.0008901218019293428      14.18973630647971      310.1815893703052   0.006507317397385862     0.8017537946578525     0.5306122061818998     0.2739377737608942     0.3863945978924786   0.006596307138892059     0.4325477899073708     0.4037182106347168     0.9825669007541119  2.954636246098691e-14 121.9379691864126
2.561811156558746      19.48796084388049      15.94382284082426   0.002419296230111211     0.6864400010976176     -11.68879513963558  3.787892853208421e-05     0.1260621579611236  0.0008901218019293428      14.18973630647971      310.1815893703052   0.006507317397385862     0.8017537946578525     0.5306122061818998     0.2739377737608942     0.3863945829913174   0.006596322040053253     0.4325477899073708     0.4037182106347168     0.9825669007541119  2.954636246098691e-14 121.9379691985986
2.561811156558746      19.48796084388049      15.94382284082426   0.002419296230111211     0.6864400010976176     -11.68879513963558  3.787892853208421e-05     0.1260621579611236  0.0008901218019293428      14.18973630647971      310.1815893703052   0.006507317397385862     0.8017537946578525     0.5306122061818998     0.2739377737608942     0.3863945829913174   0.006596307138892059     0.4325478048085319     0.4037182106347168     0.9825669007541119  2.954636246098691e-14 121.9379691985924
2.561811156558746      19.48796084388049      15.94382284082426   0.002419296230111211     0.6864400010976176     -11.68879513963558  3.787892853208421e-05     0.1260621579611236  0.0008901218019293428      14.18973630647971      310.1815893703052   0.006507317397385862     0.8017537946578525     0.5306122061818998     0.2739377737608942     0.3863945829913174   0.006596307138892059     0.4325477899073708      0.403718225535878     0.9825669007541119  2.954636246098691e-14 121.9379691985838
2.561811156558746      19.48796084388049      15.94382284082426   0.002419296230111211     0.6864400010976176     -11.68879513963558  3.787892853208421e-05     0.1260621579611236  0.0008901218019293428      14.18973630647971      310.1815893703052   0.006507317397385862     0.8017537946578525     0.5306122061818998     0.2739377737608942     0.3863945829913174   0.006596307138892059     0.4325477899073708     0.4037182106347168     0.9825669156552731  2.954636246098691e-14 121.9379691985854
2.561811156558746      19.48796084388049      15.94382284082426   0.002419296230111211     0.6864400010976176     -11.68879513963558  3.787892853208421e-05     0.1260621579611236  0.0008901218019293428      14.18973630647971      310.1815893703052   0.006507317397385862     0.8017537946578525     0.5306122061818998     0.2739377737608942     0.3863945829913174   0.006596307138892059     0.4325477899073708     0.4037182106347168     0.9825669007541119  1.490119074021012e-08 121.9380315459089
2.561987430426038      19.48809673210146      15.94421333474081   0.002419607224930094     0.6865124521854898     -11.68881414405625  3.784366460332892e-05     0.1260625781932334  0.0008901263413302839      14.18807696432976      310.1703620020871   0.006507775285135933     0.8017505938717107     0.5305833427400243      0.273946344983986     0.3864666395775025   0.006596258048386754     0.4325477899073708     0.4037242879036523      0.982567039549641  2.945337506946134e-14 121.9375751835126
2.561987468602625      19.48809673210146      15.94421333474081   0.002419607224930094     0.6865124521854898     -11.68881414405625  3.784366460332892e-05     0.1260625781932334  0.0008901263413302839      14.18807696432976      310.1703620020871   0.006507775285135933     0.8017505938717107     0.5305833427400243      0.273946344983986     0.3864666395775025   0.006596258048386754     0.4325477899073708     0.4037242879036523      0.982567039549641  2.945337506946134e-14 121.9375751502848
2.561987430426038      19.48809702249673      15.94421333474081   0.002419607224930094     0.6865124521854898     -11.68881414405625  3.784366460332892e-05     0.1260625781932334  0.0008901263413302839      14.18807696432976      310.1703620020871   0.006507775285135933     0.8017505938717107     0.5305833427400243      0.273946344983986     0.3864666395775025   0.006596258048386754     0.4325477899073708     0.4037242879036523      0.982567039549641  2.945337506946134e-14 121.9375751379245
2.561987430426038      19.48809673210146      15.94421357232811   0.002419607224930094     0.6865124521854898     -11.68881414405625  3.784366460332892e-05     0.1260625781932334  0.0008901263413302839      14.18807696432976      310.1703620020871   0.006507775285135933     0.8017505938717107     0.5305833427400243      0.273946344983986     0.3864666395775025   0.006596258048386754     0.4325477899073708     0.4037242879036523      0.982567039549641  2.945337506946134e-14 121.9375751609992
2.561987430426038      19.48809673210146      15.94421333474081   0.002419622126091287     0.6865124521854898     -11.68881414405625  3.784366460332892e-05     0.1260625781932334  0.0008901263413302839      14.18807696432976      310.1703620020871   0.006507775285135933     0.8017505938717107     0.5305833427400243      0.273946344983986     0.3864666395775025   0.006596258048386754     0.4325477899073708     0.4037242879036523      0.982567039549641  2.945337506946134e-14 121.9375754448851
2.561987430426038      19.48809673210146      15.94421333474081   0.002419607224930094      0.686512467086651     -11.68881414405625  3.784366460332892e-05     0.1260625781932334  0.0008901263413302839      14.18807696432976      310.1703620020871   0.006507775285135933     0.8017505938717107     0.5305833427400243      0.273946344983986     0.3864666395775025   0.006596258048386754     0.4325477899073708     0.4037242879036523      0.982567039549641  2.945337506946134e-14 121.937575154841
2.561987430426038      19.48809673210146      15.94421333474081   0.002419607224930094     0.6865124521854898     -11.68881431823316  3.784366460332892e-05     0.1260625781932334  0.0008901263413302839      14.18807696432976      310.1703620020871   0.006507775285135933     0.8017505938717107     0.5305833427400243      0.273946344983986     0.3864666395775025   0.006596258048386754     0.4325477899073708     0.4037242879036523      0.982567039549641  2.945337506946134e-14 121.937575164186
2.561987430426038      19.48809673210146      15.94421333474081   0.002419607224930094     0.6865124521854898     -11.68881414405625  3.785856576452277e-05     0.1260625781932334  0.0008901263413302839      14.18807696432976      310.1703620020871   0.006507775285135933     0.8017505938717107     0.5305833427400243      0.273946344983986     0.3864666395775025   0.006596258048386754     0.4325477899073708     0.4037242879036523      0.982567039549641  2.945337506946134e-14 121.9375788633567
2.561987430426038      19.48809673210146      15.94421333474081   0.002419607224930094     0.6865124521854898     -11.68881414405625  3.784366460332892e-05     0.1260625930943946  0.0008901263413302839      14.18807696432976      310.1703620020871   0.006507775285135933     0.8017505938717107     0.5305833427400243      0.273946344983986     0.3864666395775025   0.006596258048386754     0.4325477899073708     0.4037242879036523      0.982567039549641  2.945337506946134e-14 121.9375752095156
2.561987430426038      19.48809673210146      15.94421333474081   0.002419607224930094     0.6865124521854898     -11.68881414405625  3.784366460332892e-05     0.1260625781932334  0.0008901412424914777      14.18807696432976      310.1703620020871   0.006507775285135933     0.8017505938717107     0.5305833427400243      0.273946344983986     0.3864666395775025   0.006596258048386754     0.4325477899073708     0.4037242879036523      0.982567039549641  2.945337506946134e-14 121.9375756409496
2.561987430426038      19.48809673210146      15.94421333474081   0.002419607224930094     0.6865124521854898     -11.68881414405625  3.784366460332892e-05     0.1260625781932334  0.0008901263413302839      14.18807717574858      310.1703620020871   0.006507775285135933     0.8017505938717107     0.5305833427400243      0.273946344983986     0.3864666395775025   0.006596258048386754     0.4325477899073708     0.4037242879036523      0.982567039549641  2.945337506946134e-14 121.9375753000651
2.561987430426038      19.48809673210146      15.94421333474081   0.002419607224930094     0.6865124521854898     -11.68881414405625  3.784366460332892e-05     0.1260625781932334  0.0008901263413302839      14.18807696432976      310.1703666239856   0.006507775285135933     0.8017505938717107     0.5305833427400243      0.273946344983986     0.3864666395775025   0.006596258048386754     0.4325477899073708     0.4037242879036523      0.982567039549641  2.945337506946134e-14 121.9375752480785
2.561987430426038      19.48809673210146      15.94421333474081   0.002419607224930094     0.6865124521854898     -11.68881414405625  3.784366460332892e-05     0.1260625781932334  0.0008901263413302839      14.18807696432976      310.1703620020871   0.006507790186297126     0.8017505938717107     0.5305833427400243      0.273946344983986     0.3864666395775025   0.006596258048386754     0.4325477899073708     0.4037242879036523      0.982567039549641  2.945337506946134e-14 121.9375751740709
2.561987430426038      19.48809673210146      15.94421333474081   0.002419607224930094     0.6865124521854898     -11.68881414405625  3.784366460332892e-05     0.1260625781932334  0.0008901263413302839      14.18807696432976      310.1703620020871   0.006507775285135933     0.8017506087728719     0.5305833427400243      0.273946344983986     0.3864666395775025   0.006596258048386754     0.4325477899073708     0.4037242879036523      0.982567039549641  2.945337506946134e-14 121.9375756706046
2.561987430426038      19.48809673210146      15.94421333474081   0.002419607224930094     0.6865124521854898     -11.68881414405625  3.784366460332892e-05     0.1260625781932334  0.0008901263413302839      14.18807696432976      310.1703620020871   0.006507775285135933     0.8017505938717107     0.5305833576411855      0.273946344983986     0.3864666395775025   0.006596258048386754     0.4325477899073708     0.4037242879036523      0.982567039549641  2.945337506946134e-14 121.9375751842344
2.561987430426038      19.48809673210146      15.94421333474081   0.002419607224930094     0.6865124521854898     -11.68881414405625  3.784366460332892e-05     0.1260625781932334  0.0008901263413302839      14.18807696432976      310.1703620020871   0.006507775285135933     0.8017505938717107     0.5305833427400243     0.2739463598851472     0.3864666395775025   0.006596258048386754     0.4325477899073708     0.4037242879036523      0.982567039549641  2.945337506946134e-14 121.9375752369373
2.561987430426038      19.48809673210146      15.94421333474081   0.002419607224930094     0.6865124521854898     -11.68881414405625  3.784366460332892e-05     0.1260625781932334  0.0008901263413302839      14.18807696432976      310.1703620020871   0.006507775285135933     0.8017505938717107     0.5305833427400243      0.273946344983986     0.3864666544786637   0.006596258048386754     0.4325477899073708     0.4037242879036523      0.982567039549641  2.945337506946134e-14 121.937575179876
2.561987430426038      19.48809673210146      15.94421333474081   0.002419607224930094     0.6865124521854898     -11.68881414405625  3.784366460332892e-05     0.1260625781932334  0.0008901263413302839      14.18807696432976      310.1703620020871   0.006507775285135933     0.8017505938717107     0.5305833427400243      0.273946344983986     0.3864666395775025   0.006596272949547948     0.4325477899073708     0.4037242879036523      0.982567039549641  2.945337506946134e-14 121.9375751835237
2.561987430426038      19.48809673210146      15.94421333474081   0.002419607224930094     0.6865124521854898     -11.68881414405625  3.784366460332892e-05     0.1260625781932334  0.0008901263413302839      14.18807696432976      310.1703620020871   0.006507775285135933     0.8017505938717107     0.5305833427400243      0.273946344983986     0.3864666395775025   0.006596258048386754     0.4325478048085319     0.4037242879036523      0.982567039549641  2.945337506946134e-14 121.9375751835126
2.561987430426038      19.48809673210146      15.94421333474081   0.002419607224930094     0.6865124521854898     -11.68881414405625  3.784366460332892e-05     0.1260625781932334  0.0008901263413302839      14.18807696432976      310.1703620020871   0.006507775285135933     0.8017505938717107     0.5305833427400243      0.273946344983986     0.3864666395775025   0.006596258048386754     0.4325477899073708     0.4037243028048135      0.982567039549641  2.945337506946134e-14 121.9375751835195
2.561987430426038      19.48809673210146      15.94421333474081   0.002419607224930094     0.6865124521854898     -11.68881414405625  3.784366460332892e-05     0.1260625781932334  0.0008901263413302839      14.18807696432976      310.1703620020871   0.006507775285135933     0.8017505938717107     0.5305833427400243      0.273946344983986     0.3864666395775025   0.006596258048386754     0.4325477899073708     0.4037242879036523     0.9825670544508022  2.945337506946134e-14 121.9375751835133
2.561987430426038      19.48809673210146      15.94421333474081   0.002419607224930094     0.6865124521854898     -11.68881414405625  3.784366460332892e-05     0.1260625781932334  0.0008901263413302839      14.18807696432976      310.1703620020871   0.006507775285135933     0.8017505938717107     0.5305833427400243      0.273946344983986     0.3864666395775025   0.006596258048386754     0.4325477899073708     0.4037242879036523      0.982567039549641  1.490119064722273e-08 121.9376375310104
2.562019281155552      19.48825243838449      15.94444301357419   0.002416023366048252     0.6866843057984099     -11.68893019035849  3.702073169731394e-05     0.1260435908003751  0.0008877604436466583      14.18698752112598      310.1569659861347   0.006512803714363594     0.8017452008092389     0.5305806867740914     0.2738612395510133     0.3864879357731388   0.006596245081292298     0.4325477899073708     0.4037237844671229     0.9825669314295127  4.089820658002471e-14 121.9368765779559
2.562019319332614      19.48825243838449      15.94444301357419   0.002416023366048252     0.6866843057984099     -11.68893019035849  3.702073169731394e-05     0.1260435908003751  0.0008877604436466583      14.18698752112598      310.1569659861347   0.006512803714363594     0.8017452008092389     0.5305806867740914     0.2738612395510133     0.3864879357731388   0.006596245081292298     0.4325477899073708     0.4037237844671229     0.9825669314295127  4.089820658002471e-14 121.936876536153
2.562019281155552      19.48825272878208      15.94444301357419   0.002416023366048252     0.6866843057984099     -11.68893019035849  3.702073169731394e-05     0.1260435908003751  0.0008877604436466583      14.18698752112598      310.1569659861347   0.006512803714363594     0.8017452008092389     0.5305806867740914     0.2738612395510133     0.3864879357731388   0.006596245081292298     0.4325477899073708     0.4037237844671229     0.9825669314295127  4.089820658002471e-14 121.9368766051541
2.562019281155552      19.48825243838449       15.9444432511649   0.002416023366048252     0.6866843057984099     -11.68893019035849  3.702073169731394e-05     0.1260435908003751  0.0008877604436466583      14.18698752112598      310.1569659861347   0.006512803714363594     0.8017452008092389     0.5305806867740914     0.2738612395510133     0.3864879357731388   0.006596245081292298     0.4325477899073708     0.4037237844671229     0.9825669314295127  4.089820658002471e-14 121.9368765986145
2.562019281155552      19.48825243838449      15.94444301357419   0.002416038267209446     0.6866843057984099     -11.68893019035849  3.702073169731394e-05     0.1260435908003751  0.0008877604436466583      14.18698752112598      310.1569659861347   0.006512803714363594     0.8017452008092389     0.5305806867740914     0.2738612395510133     0.3864879357731388   0.006596245081292298     0.4325477899073708     0.4037237844671229     0.9825669314295127  4.089820658002471e-14 121.9368750144239
2.562019281155552      19.48825243838449      15.94444301357419   0.002416023366048252     0.6866843206995711     -11.68893019035849  3.702073169731394e-05     0.1260435908003751  0.0008877604436466583      14.18698752112598      310.1569659861347   0.006512803714363594     0.8017452008092389     0.5305806867740914     0.2738612395510133     0.3864879357731388   0.006596245081292298     0.4325477899073708     0.4037237844671229     0.9825669314295127  4.089820658002471e-14 121.9368765840291
2.562019281155552      19.48825243838449      15.94444301357419   0.002416023366048252     0.6866843057984099     -11.68893036453712  3.702073169731394e-05     0.1260435908003751  0.0008877604436466583      14.18698752112598      310.1569659861347   0.006512803714363594     0.8017452008092389     0.5305806867740914     0.2738612395510133     0.3864879357731388   0.006596245081292298     0.4325477899073708     0.4037237844671229     0.9825669314295127  4.089820658002471e-14 121.9368765442123
2.562019281155552      19.48825243838449      15.94444301357419   0.002416023366048252     0.6866843057984099     -11.68893019035849  3.703563285850779e-05     0.1260435908003751  0.0008877604436466583      14.18698752112598      310.1569659861347   0.006512803714363594     0.8017452008092389     0.5305806867740914     0.2738612395510133     0.3864879357731388   0.006596245081292298     0.4325477899073708     0.4037237844671229     0.9825669314295127  4.089820658002471e-14 121.9368792146993
2.562019281155552      19.48825243838449      15.94444301357419   0.002416023366048252     0.6866843057984099     -11.68893019035849  3.702073169731394e-05     0.1260436057015363  0.0008877604436466583      14.18698752112598      310.1569659861347   0.006512803714363594     0.8017452008092389     0.5305806867740914     0.2738612395510133     0.3864879357731388   0.006596245081292298     0.4325477899073708     0.4037237844671229     0.9825669314295127  4.089820658002471e-14 121.9368765567214
2.562019281155552      19.48825243838449      15.94444301357419   0.002416023366048252     0.6866843057984099     -11.68893019035849  3.702073169731394e-05     0.1260435908003751  0.0008877753448078521      14.18698752112598      310.1569659861347   0.006512803714363594     0.8017452008092389     0.5305806867740914     0.2738612395510133     0.3864879357731388   0.006596245081292298     0.4325477899073708     0.4037237844671229     0.9825669314295127  4.089820658002471e-14 121.9368758408933
2.562019281155552      19.48825243838449      15.94444301357419   0.002416023366048252     0.6866843057984099     -11.68893019035849  3.702073169731394e-05     0.1260435908003751  0.0008877604436466583      14.18698773252857      310.1569659861347   0.006512803714363594     0.8017452008092389     0.5305806867740914     0.2738612395510133     0.3864879357731388   0.006596245081292298     0.4325477899073708     0.4037237844671229     0.9825669314295127  4.089820658002471e-14 121.9368766045911
2.562019281155552      19.48825243838449      15.94444301357419   0.002416023366048252     0.6866843057984099     -11.68893019035849  3.702073169731394e-05     0.1260435908003751  0.0008877604436466583      14.18698752112598      310.1569706078336   0.006512803714363594     0.8017452008092389     0.5305806867740914     0.2738612395510133     0.3864879357731388   0.006596245081292298     0.4325477899073708     0.4037237844671229     0.9825669314295127  4.089820658002471e-14 121.9368765564084
2.562019281155552      19.48825243838449      15.94444301357419   0.002416023366048252     0.6866843057984099     -11.68893019035849  3.702073169731394e-05     0.1260435908003751  0.0008877604436466583      14.18698752112598      310.1569659861347   0.006512818615524788     0.8017452008092389     0.5305806867740914     0.2738612395510133     0.3864879357731388   0.006596245081292298     0.4325477899073708     0.4037237844671229     0.9825669314295127  4.089820658002471e-14 121.9368787912579
2.562019281155552      19.48825243838449      15.94444301357419   0.002416023366048252     0.6866843057984099     -11.68893019035849  3.702073169731394e-05     0.1260435908003751  0.0008877604436466583      14.18698752112598      310.1569659861347   0.006512803714363594     0.8017452157104001     0.5305806867740914     0.2738612395510133     0.3864879357731388   0.006596245081292298     0.4325477899073708     0.4037237844671229     0.9825669314295127  4.089820658002471e-14 121.9368771131865
2.562019281155552      19.48825243838449      15.94444301357419   0.002416023366048252     0.6866843057984099     -11.68893019035849  3.702073169731394e-05     0.1260435908003751  0.0008877604436466583      14.18698752112598      310.1569659861347   0.006512803714363594     0.8017452008092389     0.5305807016752526     0.2738612395510133     0.3864879357731388   0.006596245081292298     0.4325477899073708     0.4037237844671229     0.9825669314295127  4.089820658002471e-14 121.9368765394911
2.562019281155552      19.48825243838449      15.94444301357419   0.002416023366048252     0.6866843057984099     -11.68893019035849  3.702073169731394e-05     0.1260435908003751  0.0008877604436466583      14.18698752112598      310.1569659861347   0.006512803714363594     0.8017452008092389     0.5305806867740914     0.2738612544521745     0.3864879357731388   0.006596245081292298     0.4325477899073708     0.4037237844671229     0.9825669314295127  4.089820658002471e-14 121.9368767199172
2.562019281155552      19.48825243838449      15.94444301357419   0.002416023366048252     0.6866843057984099     -11.68893019035849  3.702073169731394e-05     0.1260435908003751  0.0008877604436466583      14.18698752112598      310.1569659861347   0.006512803714363594     0.8017452008092389     0.5305806867740914     0.2738612395510133        0.3864879506743   0.006596245081292298     0.4325477899073708     0.4037237844671229     0.9825669314295127  4.089820658002471e-14 121.9368765857156
2.562019281155552      19.48825243838449      15.94444301357419   0.002416023366048252     0.6866843057984099     -11.68893019035849  3.702073169731394e-05     0.1260435908003751  0.0008877604436466583      14.18698752112598      310.1569659861347   0.006512803714363594     0.8017452008092389     0.5305806867740914     0.2738612395510133     0.3864879357731388   0.006596259982453492     0.4325477899073708     0.4037237844671229     0.9825669314295127  4.089820658002471e-14 121.9368765779485
2.562019281155552      19.48825243838449      15.94444301357419   0.002416023366048252     0.6866843057984099     -11.68893019035849  3.702073169731394e-05     0.1260435908003751  0.0008877604436466583      14.18698752112598      310.1569659861347   0.006512803714363594     0.8017452008092389     0.5305806867740914     0.2738612395510133     0.3864879357731388   0.006596245081292298     0.4325478048085319     0.4037237844671229     0.9825669314295127  4.089820658002471e-14 121.9368765779559
2.562019281155552      19.48825243838449      15.94444301357419   0.002416023366048252     0.6866843057984099     -11.68893019035849  3.702073169731394e-05     0.1260435908003751  0.0008877604436466583      14.18698752112598      310.1569659861347   0.006512803714363594     0.8017452008092389     0.5305806867740914     0.2738612395510133     0.3864879357731388   0.006596245081292298     0.4325477899073708     0.4037237993682841     0.9825669314295127  4.089820658002471e-14 121.9368765779561
2.562019281155552      19.48825243838449      15.94444301357419   0.002416023366048252     0.6866843057984099     -11.68893019035849  3.702073169731394e-05     0.1260435908003751  0.0008877604436466583      14.18698752112598      310.1569659861347   0.006512803714363594     0.8017452008092389     0.5305806867740914     0.2738612395510133     0.3864879357731388   0.006596245081292298     0.4325477899073708     0.4037237844671229     0.9825669463306739  4.089820658002471e-14 121.9368765779629
2.562019281155552      19.48825243838449      15.94444301357419   0.002416023366048252     0.6866843057984099     -11.68893019035849  3.702073169731394e-05     0.1260435908003751  0.0008877604436466583      14.18698752112598      310.1569659861347   0.006512803714363594     0.8017452008092389     0.5305806867740914     0.2738612395510133     0.3864879357731388   0.006596245081292298     0.4325477899073708     0.4037237844671229     0.9825669314295127  1.490120209205424e-08 121.9369389421154
2.5621135171309      19.48781446404157      15.94373343032154   0.002418486176245925     0.6866866061339638       -11.688668731652  3.695503426239318e-05     0.1260447302583354  0.0008891053938778037      14.18625474161239      310.1571027190224   0.006512682612658087     0.8017396671268314     0.5305700272812244     0.2738596850800133     0.3865170252354387   0.006597121534374206     0.4325477899073708     0.4037235454627262     0.9825507347355245  4.075949117746406e-14 121.9363379110001
2.562113555309367      19.48781446404157      15.94373343032154   0.002418486176245925     0.6866866061339638       -11.688668731652  3.695503426239318e-05     0.1260447302583354  0.0008891053938778037      14.18625474161239      310.1571027190224   0.006512682612658087     0.8017396671268314     0.5305700272812244     0.2738596850800133     0.3865170252354387   0.006597121534374206     0.4325477899073708     0.4037235454627262     0.9825507347355245  4.075949117746406e-14 121.9363378198624
2.5621135171309      19.48781475443264      15.94373343032154   0.002418486176245925     0.6866866061339638       -11.688668731652  3.695503426239318e-05     0.1260447302583354  0.0008891053938778037      14.18625474161239      310.1571027190224   0.006512682612658087     0.8017396671268314     0.5305700272812244     0.2738596850800133     0.3865170252354387   0.006597121534374206     0.4325477899073708     0.4037235454627262     0.9825507347355245  4.075949117746406e-14 121.9363378894565
2.5621135171309      19.48781446404157      15.94373366790168   0.002418486176245925     0.6866866061339638       -11.688668731652  3.695503426239318e-05     0.1260447302583354  0.0008891053938778037      14.18625474161239      310.1571027190224   0.006512682612658087     0.8017396671268314     0.5305700272812244     0.2738596850800133     0.3865170252354387   0.006597121534374206     0.4325477899073708     0.4037235454627262     0.9825507347355245  4.075949117746406e-14 121.9363378948654
2.5621135171309      19.48781446404157      15.94373343032154   0.002418501077407119     0.6866866061339638       -11.688668731652  3.695503426239318e-05     0.1260447302583354  0.0008891053938778037      14.18625474161239      310.1571027190224   0.006512682612658087     0.8017396671268314     0.5305700272812244     0.2738596850800133     0.3865170252354387   0.006597121534374206     0.4325477899073708     0.4037235454627262     0.9825507347355245  4.075949117746406e-14 121.9363377029242
2.5621135171309      19.48781446404157      15.94373343032154   0.002418486176245925      0.686686621035125       -11.688668731652  3.695503426239318e-05     0.1260447302583354  0.0008891053938778037      14.18625474161239      310.1571027190224   0.006512682612658087     0.8017396671268314     0.5305700272812244     0.2738596850800133     0.3865170252354387   0.006597121534374206     0.4325477899073708     0.4037235454627262     0.9825507347355245  4.075949117746406e-14 121.9363378835061
2.5621135171309      19.48781446404157      15.94373343032154   0.002418486176245925     0.6866866061339638     -11.68866890582674  3.695503426239318e-05     0.1260447302583354  0.0008891053938778037      14.18625474161239      310.1571027190224   0.006512682612658087     0.8017396671268314     0.5305700272812244     0.2738596850800133     0.3865170252354387   0.006597121534374206     0.4325477899073708     0.4037235454627262     0.9825507347355245  4.075949117746406e-14 121.9363379130204
2.5621135171309      19.48781446404157      15.94373343032154   0.002418486176245925     0.6866866061339638       -11.688668731652  3.696993542358703e-05     0.1260447302583354  0.0008891053938778037      14.18625474161239      310.1571027190224   0.006512682612658087     0.8017396671268314     0.5305700272812244     0.2738596850800133     0.3865170252354387   0.006597121534374206     0.4325477899073708     0.4037235454627262     0.9825507347355245  4.075949117746406e-14 121.9363408844255
2.5621135171309      19.48781446404157      15.94373343032154   0.002418486176245925     0.6866866061339638       -11.688668731652  3.695503426239318e-05     0.1260447451594965  0.0008891053938778037      14.18625474161239      310.1571027190224   0.006512682612658087     0.8017396671268314     0.5305700272812244     0.2738596850800133     0.3865170252354387   0.006597121534374206     0.4325477899073708     0.4037235454627262     0.9825507347355245  4.075949117746406e-14 121.9363378988435
2.5621135171309      19.48781446404157      15.94373343032154   0.002418486176245925     0.6866866061339638       -11.688668731652  3.695503426239318e-05     0.1260447302583354  0.0008891202950389975      14.18625474161239      310.1571027190224   0.006512682612658087     0.8017396671268314     0.5305700272812244     0.2738596850800133     0.3865170252354387   0.006597121534374206     0.4325477899073708     0.4037235454627262     0.9825507347355245  4.075949117746406e-14 121.93633757133
2.5621135171309      19.48781446404157      15.94373343032154   0.002418486176245925     0.6866866061339638       -11.688668731652  3.695503426239318e-05     0.1260447302583354  0.0008891053938778037      14.18625495300406      310.1571027190224   0.006512682612658087     0.8017396671268314     0.5305700272812244     0.2738596850800133     0.3865170252354387   0.006597121534374206     0.4325477899073708     0.4037235454627262     0.9825507347355245  4.075949117746406e-14 121.9363378952329
2.5621135171309      19.48781446404157      15.94373343032154   0.002418486176245925     0.6866866061339638       -11.688668731652  3.695503426239318e-05     0.1260447302583354  0.0008891053938778037      14.18625474161239      310.1571073407234   0.006512682612658087     0.8017396671268314     0.5305700272812244     0.2738596850800133     0.3865170252354387   0.006597121534374206     0.4325477899073708     0.4037235454627262     0.9825507347355245  4.075949117746406e-14 121.9363378826272
2.5621135171309      19.48781446404157      15.94373343032154   0.002418486176245925     0.6866866061339638       -11.688668731652  3.695503426239318e-05     0.1260447302583354  0.0008891053938778037      14.18625474161239      310.1571027190224   0.006512697513819281     0.8017396671268314     0.5305700272812244     0.2738596850800133     0.3865170252354387   0.006597121534374206     0.4325477899073708     0.4037235454627262     0.9825507347355245  4.075949117746406e-14 121.9363400094194
2.5621135171309      19.48781446404157      15.94373343032154   0.002418486176245925     0.6866866061339638       -11.688668731652  3.695503426239318e-05     0.1260447302583354  0.0008891053938778037      14.18625474161239      310.1571027190224   0.006512682612658087     0.8017396820279926     0.5305700272812244     0.2738596850800133     0.3865170252354387   0.006597121534374206     0.4325477899073708     0.4037235454627262     0.9825507347355245  4.075949117746406e-14 121.9363384232609
2.5621135171309      19.48781446404157      15.94373343032154   0.002418486176245925     0.6866866061339638       -11.688668731652  3.695503426239318e-05     0.1260447302583354  0.0008891053938778037      14.18625474161239      310.1571027190224   0.006512682612658087     0.8017396671268314     0.5305700421823856     0.2738596850800133     0.3865170252354387   0.006597121534374206     0.4325477899073708     0.4037235454627262     0.9825507347355245  4.075949117746406e-14 121.9363378742191
2.5621135171309      19.48781446404157      15.94373343032154   0.002418486176245925     0.6866866061339638       -11.688668731652  3.695503426239318e-05     0.1260447302583354  0.0008891053938778037      14.18625474161239      310.1571027190224   0.006512682612658087     0.8017396671268314     0.5305700272812244     0.2738596999811745     0.3865170252354387   0.006597121534374206     0.4325477899073708     0.4037235454627262     0.9825507347355245  4.075949117746406e-14 121.9363380395653
2.5621135171309      19.48781446404157      15.94373343032154   0.002418486176245925     0.6866866061339638       -11.688668731652  3.695503426239318e-05     0.1260447302583354  0.0008891053938778037      14.18625474161239      310.1571027190224   0.006512682612658087     0.8017396671268314     0.5305700272812244     0.2738596850800133     0.3865170401365999   0.006597121534374206     0.4325477899073708     0.4037235454627262     0.9825507347355245  4.075949117746406e-14 121.9363379245964
2.5621135171309      19.48781446404157      15.94373343032154   0.002418486176245925     0.6866866061339638       -11.688668731652  3.695503426239318e-05     0.1260447302583354  0.0008891053938778037      14.18625474161239      310.1571027190224   0.006512682612658087     0.8017396671268314     0.5305700272812244     0.2738596850800133     0.3865170252354387     0.0065971364355354     0.4325477899073708     0.4037235454627262     0.9825507347355245  4.075949117746406e-14 121.9363379109857
2.5621135171309      19.48781446404157      15.94373343032154   0.002418486176245925     0.6866866061339638       -11.688668731652  3.695503426239318e-05     0.1260447302583354  0.0008891053938778037      14.18625474161239      310.1571027190224   0.006512682612658087     0.8017396671268314     0.5305700272812244     0.2738596850800133     0.3865170252354387   0.006597121534374206     0.4325478048085319     0.4037235454627262     0.9825507347355245  4.075949117746406e-14 121.9363379110001
2.5621135171309      19.48781446404157      15.94373343032154   0.002418486176245925     0.6866866061339638       -11.688668731652  3.695503426239318e-05     0.1260447302583354  0.0008891053938778037      14.18625474161239      310.1571027190224   0.006512682612658087     0.8017396671268314     0.5305700272812244     0.2738596850800133     0.3865170252354387   0.006597121534374206     0.4325477899073708     0.4037235603638874     0.9825507347355245  4.075949117746406e-14 121.9363379110073
2.5621135171309      19.48781446404157      15.94373343032154   0.002418486176245925     0.6866866061339638       -11.688668731652  3.695503426239318e-05     0.1260447302583354  0.0008891053938778037      14.18625474161239      310.1571027190224   0.006512682612658087     0.8017396671268314     0.5305700272812244     0.2738596850800133     0.3865170252354387   0.006597121534374206     0.4325477899073708     0.4037235454627262     0.9825507496366857  4.075949117746406e-14 121.936337911001
2.5621135171309      19.48781446404157      15.94373343032154   0.002418486176245925     0.6866866061339638       -11.688668731652  3.695503426239318e-05     0.1260447302583354  0.0008891053938778037      14.18625474161239      310.1571027190224   0.006512682612658087     0.8017396671268314     0.5305700272812244     0.2738596850800133     0.3865170252354387   0.006597121534374206     0.4325477899073708     0.4037235454627262     0.9825507347355245  1.490120195333884e-08 121.9364002634033
2.562193428124683      19.48884832175922      15.94501007047398   0.002419616309099316     0.6867740729380604     -11.68919238192848  3.691886266739038e-05     0.1260456198149193   0.000889828533658484      14.18582255377955      310.1576009281189   0.006512834284059623     0.8017349026748479      0.530568514127675     0.2738556146023365     0.3865239378764284   0.006599114315235293     0.4325477899073708     0.4037149252941877     0.9825478793074017  4.063033266388496e-14 121.9359419658629
2.56219346630434      19.48884832175922      15.94501007047398   0.002419616309099316     0.6867740729380604     -11.68919238192848  3.691886266739038e-05     0.1260456198149193   0.000889828533658484      14.18582255377955      310.1576009281189   0.006512834284059623     0.8017349026748479      0.530568514127675     0.2738556146023365     0.3865239378764284   0.006599114315235293     0.4325477899073708     0.4037149252941877     0.9825478793074017  4.063033266388496e-14 121.9359419119969
2.562193428124683      19.48884861216569      15.94501007047398   0.002419616309099316     0.6867740729380604     -11.68919238192848  3.691886266739038e-05     0.1260456198149193   0.000889828533658484      14.18582255377955      310.1576009281189   0.006512834284059623     0.8017349026748479      0.530568514127675     0.2738556146023365     0.3865239378764284   0.006599114315235293     0.4325477899073708     0.4037149252941877     0.9825478793074017  4.063033266388496e-14 121.9359419787047
2.562193428124683      19.48884832175922      15.94501030807315   0.002419616309099316     0.6867740729380604     -11.68919238192848  3.691886266739038e-05     0.1260456198149193   0.000889828533658484      14.18582255377955      310.1576009281189   0.006512834284059623     0.8017349026748479      0.530568514127675     0.2738556146023365     0.3865239378764284   0.006599114315235293     0.4325477899073708     0.4037149252941877     0.9825478793074017  4.063033266388496e-14 121.935941972866
2.562193428124683      19.48884832175922      15.94501007047398   0.002419631210260509     0.6867740729380604     -11.68919238192848  3.691886266739038e-05     0.1260456198149193   0.000889828533658484      14.18582255377955      310.1576009281189   0.006512834284059623     0.8017349026748479      0.530568514127675     0.2738556146023365     0.3865239378764284   0.006599114315235293     0.4325477899073708     0.4037149252941877     0.9825478793074017  4.063033266388496e-14 121.9359419246158
2.562193428124683      19.48884832175922      15.94501007047398   0.002419616309099316     0.6867740878392216     -11.68919238192848  3.691886266739038e-05     0.1260456198149193   0.000889828533658484      14.18582255377955      310.1576009281189   0.006512834284059623     0.8017349026748479      0.530568514127675     0.2738556146023365     0.3865239378764284   0.006599114315235293     0.4325477899073708     0.4037149252941877     0.9825478793074017  4.063033266388496e-14 121.9359419626545
2.562193428124683      19.48884832175922      15.94501007047398   0.002419616309099316     0.6867740729380604     -11.68919255611102  3.691886266739038e-05     0.1260456198149193   0.000889828533658484      14.18582255377955      310.1576009281189   0.006512834284059623     0.8017349026748479      0.530568514127675     0.2738556146023365     0.3865239378764284   0.006599114315235293     0.4325477899073708     0.4037149252941877     0.9825478793074017  4.063033266388496e-14 121.9359419572298
2.562193428124683      19.48884832175922      15.94501007047398   0.002419616309099316     0.6867740729380604     -11.68919238192848  3.693376382858423e-05     0.1260456198149193   0.000889828533658484      14.18582255377955      310.1576009281189   0.006512834284059623     0.8017349026748479      0.530568514127675     0.2738556146023365     0.3865239378764284   0.006599114315235293     0.4325477899073708     0.4037149252941877     0.9825478793074017  4.063033266388496e-14 121.9359451421105
2.562193428124683      19.48884832175922      15.94501007047398   0.002419616309099316     0.6867740729380604     -11.68919238192848  3.691886266739038e-05     0.1260456347160805   0.000889828533658484      14.18582255377955      310.1576009281189   0.006512834284059623     0.8017349026748479      0.530568514127675     0.2738556146023365     0.3865239378764284   0.006599114315235293     0.4325477899073708     0.4037149252941877     0.9825478793074017  4.063033266388496e-14 121.9359419897253
2.562193428124683      19.48884832175922      15.94501007047398   0.002419616309099316     0.6867740729380604     -11.68919238192848  3.691886266739038e-05     0.1260456198149193  0.0008898434348196779      14.18582255377955      310.1576009281189   0.006512834284059623     0.8017349026748479      0.530568514127675     0.2738556146023365     0.3865239378764284   0.006599114315235293     0.4325477899073708     0.4037149252941877     0.9825478793074017  4.063033266388496e-14 121.9359419832756
2.562193428124683      19.48884832175922      15.94501007047398   0.002419616309099316     0.6867740729380604     -11.68919238192848  3.691886266739038e-05     0.1260456198149193   0.000889828533658484      14.18582276516478      310.1576009281189   0.006512834284059623     0.8017349026748479      0.530568514127675     0.2738556146023365     0.3865239378764284   0.006599114315235293     0.4325477899073708     0.4037149252941877     0.9825478793074017  4.063033266388496e-14 121.9359420376215
2.562193428124683      19.48884832175922      15.94501007047398   0.002419616309099316     0.6867740729380604     -11.68919238192848  3.691886266739038e-05     0.1260456198149193   0.000889828533658484      14.18582255377955      310.1576055498273   0.006512834284059623     0.8017349026748479      0.530568514127675     0.2738556146023365     0.3865239378764284   0.006599114315235293     0.4325477899073708     0.4037149252941877     0.9825478793074017  4.063033266388496e-14 121.9359419442832
2.562193428124683      19.48884832175922      15.94501007047398   0.002419616309099316     0.6867740729380604     -11.68919238192848  3.691886266739038e-05     0.1260456198149193   0.000889828533658484      14.18582255377955      310.1576009281189   0.006512849185220816     0.8017349026748479      0.530568514127675     0.2738556146023365     0.3865239378764284   0.006599114315235293     0.4325477899073708     0.4037149252941877     0.9825478793074017  4.063033266388496e-14 121.9359440401998
2.562193428124683      19.48884832175922      15.94501007047398   0.002419616309099316     0.6867740729380604     -11.68919238192848  3.691886266739038e-05     0.1260456198149193   0.000889828533658484      14.18582255377955      310.1576009281189   0.006512834284059623     0.8017349175760091      0.530568514127675     0.2738556146023365     0.3865239378764284   0.006599114315235293     0.4325477899073708     0.4037149252941877     0.9825478793074017  4.063033266388496e-14 121.9359424455128
2.562193428124683      19.48884832175922      15.94501007047398   0.002419616309099316     0.6867740729380604     -11.68919238192848  3.691886266739038e-05     0.1260456198149193   0.000889828533658484      14.18582255377955      310.1576009281189   0.006512834284059623     0.8017349026748479     0.5305685290288362     0.2738556146023365     0.3865239378764284   0.006599114315235293     0.4325477899073708     0.4037149252941877     0.9825478793074017  4.063033266388496e-14 121.9359419522883
2.562193428124683      19.48884832175922      15.94501007047398   0.002419616309099316     0.6867740729380604     -11.68919238192848  3.691886266739038e-05     0.1260456198149193   0.000889828533658484      14.18582255377955      310.1576009281189   0.006512834284059623     0.8017349026748479      0.530568514127675     0.2738556295034977     0.3865239378764284   0.006599114315235293     0.4325477899073708     0.4037149252941877     0.9825478793074017  4.063033266388496e-14 121.9359421075445
2.562193428124683      19.48884832175922      15.94501007047398   0.002419616309099316     0.6867740729380604     -11.68919238192848  3.691886266739038e-05     0.1260456198149193   0.000889828533658484      14.18582255377955      310.1576009281189   0.006512834284059623     0.8017349026748479      0.530568514127675     0.2738556146023365     0.3865239527775896   0.006599114315235293     0.4325477899073708     0.4037149252941877     0.9825478793074017  4.063033266388496e-14 121.9359419821372
2.562193428124683      19.48884832175922      15.94501007047398   0.002419616309099316     0.6867740729380604     -11.68919238192848  3.691886266739038e-05     0.1260456198149193   0.000889828533658484      14.18582255377955      310.1576009281189   0.006512834284059623     0.8017349026748479      0.530568514127675     0.2738556146023365     0.3865239378764284   0.006599129216396487     0.4325477899073708     0.4037149252941877     0.9825478793074017  4.063033266388496e-14 121.9359419658431
2.562193428124683      19.48884832175922      15.94501007047398   0.002419616309099316     0.6867740729380604     -11.68919238192848  3.691886266739038e-05     0.1260456198149193   0.000889828533658484      14.18582255377955      310.1576009281189   0.006512834284059623     0.8017349026748479      0.530568514127675     0.2738556146023365     0.3865239378764284   0.006599114315235293     0.4325478048085319     0.4037149252941877     0.9825478793074017  4.063033266388496e-14 121.9359419658629
2.562193428124683      19.48884832175922      15.94501007047398   0.002419616309099316     0.6867740729380604     -11.68919238192848  3.691886266739038e-05     0.1260456198149193   0.000889828533658484      14.18582255377955      310.1576009281189   0.006512834284059623     0.8017349026748479      0.530568514127675     0.2738556146023365     0.3865239378764284   0.006599114315235293     0.4325477899073708     0.4037149401953489     0.9825478793074017  4.063033266388496e-14 121.9359419658648
2.562193428124683      19.48884832175922      15.94501007047398   0.002419616309099316     0.6867740729380604     -11.68919238192848  3.691886266739038e-05     0.1260456198149193   0.000889828533658484      14.18582255377955      310.1576009281189   0.006512834284059623     0.8017349026748479      0.530568514127675     0.2738556146023365     0.3865239378764284   0.006599114315235293     0.4325477899073708     0.4037149252941877     0.9825478942085629  4.063033266388496e-14 121.9359419658746
2.562193428124683      19.48884832175922      15.94501007047398   0.002419616309099316     0.6867740729380604     -11.68919238192848  3.691886266739038e-05     0.1260456198149193   0.000889828533658484      14.18582255377955      310.1576009281189   0.006512834284059623     0.8017349026748479      0.530568514127675     0.2738556146023365     0.3865239378764284   0.006599114315235293     0.4325477899073708     0.4037149252941877     0.9825478793074017  1.490120182418032e-08 121.9360043180265
2.562844250584568      19.48843973389669      15.94487224798103   0.002420089980337522     0.6868588255121159     -11.68932686117793  3.676013930772112e-05     0.1260471196376901  0.0008899455087288232      14.18051999775381      310.1576067678994   0.006509920218111332     0.8017172976198606     0.5304536150318647     0.2738837795966135     0.3866896998396965   0.006599935833604975     0.4325477899073708     0.4037142649470578     0.9825381415974487  4.018988502381155e-14 121.9344168811489
2.562844288773924      19.48843973389669      15.94487224798103   0.002420089980337522     0.6868588255121159     -11.68932686117793  3.676013930772112e-05     0.1260471196376901  0.0008899455087288232      14.18051999775381      310.1576067678994   0.006509920218111332     0.8017172976198606     0.5304536150318647     0.2738837795966135     0.3866896998396965   0.006599935833604975     0.4325477899073708     0.4037142649470578     0.9825381415974487  4.018988502381155e-14 121.9344168724041
2.562844250584568      19.48844002429707      15.94487224798103   0.002420089980337522     0.6868588255121159     -11.68932686117793  3.676013930772112e-05     0.1260471196376901  0.0008899455087288232      14.18051999775381      310.1576067678994   0.006509920218111332     0.8017172976198606     0.5304536150318647     0.2738837795966135     0.3866896998396965   0.006599935833604975     0.4325477899073708     0.4037142649470578     0.9825381415974487  4.018988502381155e-14 121.9344168592963
2.562844250584568      19.48843973389669      15.94487248557814   0.002420089980337522     0.6868588255121159     -11.68932686117793  3.676013930772112e-05     0.1260471196376901  0.0008899455087288232      14.18051999775381      310.1576067678994   0.006509920218111332     0.8017172976198606     0.5304536150318647     0.2738837795966135     0.3866896998396965   0.006599935833604975     0.4325477899073708     0.4037142649470578     0.9825381415974487  4.018988502381155e-14 121.9344168768948
2.562844250584568      19.48843973389669      15.94487224798103   0.002420104881498716     0.6868588255121159     -11.68932686117793  3.676013930772112e-05     0.1260471196376901  0.0008899455087288232      14.18051999775381      310.1576067678994   0.006509920218111332     0.8017172976198606     0.5304536150318647     0.2738837795966135     0.3866896998396965   0.006599935833604975     0.4325477899073708     0.4037142649470578     0.9825381415974487  4.018988502381155e-14 121.9344174837033
2.562844250584568      19.48843973389669      15.94487224798103   0.002420089980337522     0.6868588404132771     -11.68932686117793  3.676013930772112e-05     0.1260471196376901  0.0008899455087288232      14.18051999775381      310.1576067678994   0.006509920218111332     0.8017172976198606     0.5304536150318647     0.2738837795966135     0.3866896998396965   0.006599935833604975     0.4325477899073708     0.4037142649470578     0.9825381415974487  4.018988502381155e-14 121.9344168683061
2.562844250584568      19.48843973389669      15.94487224798103   0.002420089980337522     0.6868588255121159     -11.68932703536248  3.676013930772112e-05     0.1260471196376901  0.0008899455087288232      14.18051999775381      310.1576067678994   0.006509920218111332     0.8017172976198606     0.5304536150318647     0.2738837795966135     0.3866896998396965   0.006599935833604975     0.4325477899073708     0.4037142649470578     0.9825381415974487  4.018988502381155e-14 121.9344168936562
2.562844250584568      19.48843973389669      15.94487224798103   0.002420089980337522     0.6868588255121159     -11.68932686117793  3.677504046891497e-05     0.1260471196376901  0.0008899455087288232      14.18051999775381      310.1576067678994   0.006509920218111332     0.8017172976198606     0.5304536150318647     0.2738837795966135     0.3866896998396965   0.006599935833604975     0.4325477899073708     0.4037142649470578     0.9825381415974487  4.018988502381155e-14 121.9344200162496
2.562844250584568      19.48843973389669      15.94487224798103   0.002420089980337522     0.6868588255121159     -11.68932686117793  3.676013930772112e-05     0.1260471345388513  0.0008899455087288232      14.18051999775381      310.1576067678994   0.006509920218111332     0.8017172976198606     0.5304536150318647     0.2738837795966135     0.3866896998396965   0.006599935833604975     0.4325477899073708     0.4037142649470578     0.9825381415974487  4.018988502381155e-14 121.9344168948546
2.562844250584568      19.48843973389669      15.94487224798103   0.002420089980337522     0.6868588255121159     -11.68932686117793  3.676013930772112e-05     0.1260471196376901  0.0008899604098900171      14.18051999775381      310.1576067678994   0.006509920218111332     0.8017172976198606     0.5304536150318647     0.2738837795966135     0.3866896998396965   0.006599935833604975     0.4325477899073708     0.4037142649470578     0.9825381415974487  4.018988502381155e-14 121.9344167423929
2.562844250584568      19.48843973389669      15.94487224798103   0.002420089980337522     0.6868588255121159     -11.68932686117793  3.676013930772112e-05     0.1260471196376901  0.0008899455087288232      14.18052020906002      310.1576067678994   0.006509920218111332     0.8017172976198606     0.5304536150318647     0.2738837795966135     0.3866896998396965   0.006599935833604975     0.4325477899073708     0.4037142649470578     0.9825381415974487  4.018988502381155e-14 121.934416908148
2.562844250584568      19.48843973389669      15.94487224798103   0.002420089980337522     0.6868588255121159     -11.68932686117793  3.676013930772112e-05     0.1260471196376901  0.0008899455087288232      14.18051999775381       310.157611389608   0.006509920218111332     0.8017172976198606     0.5304536150318647     0.2738837795966135     0.3866896998396965   0.006599935833604975     0.4325477899073708     0.4037142649470578     0.9825381415974487  4.018988502381155e-14 121.9344168618964
2.562844250584568      19.48843973389669      15.94487224798103   0.002420089980337522     0.6868588255121159     -11.68932686117793  3.676013930772112e-05     0.1260471196376901  0.0008899455087288232      14.18051999775381      310.1576067678994   0.006509935119272526     0.8017172976198606     0.5304536150318647     0.2738837795966135     0.3866896998396965   0.006599935833604975     0.4325477899073708     0.4037142649470578     0.9825381415974487  4.018988502381155e-14 121.9344184774152
2.562844250584568      19.48843973389669      15.94487224798103   0.002420089980337522     0.6868588255121159     -11.68932686117793  3.676013930772112e-05     0.1260471196376901  0.0008899455087288232      14.18051999775381      310.1576067678994   0.006509920218111332     0.8017173125210217     0.5304536150318647     0.2738837795966135     0.3866896998396965   0.006599935833604975     0.4325477899073708     0.4037142649470578     0.9825381415974487  4.018988502381155e-14 121.9344173649962
2.562844250584568      19.48843973389669      15.94487224798103   0.002420089980337522     0.6868588255121159     -11.68932686117793  3.676013930772112e-05     0.1260471196376901  0.0008899455087288232      14.18051999775381      310.1576067678994   0.006509920218111332     0.8017172976198606     0.5304536299330259     0.2738837795966135     0.3866896998396965   0.006599935833604975     0.4325477899073708     0.4037142649470578     0.9825381415974487  4.018988502381155e-14 121.9344168676535
2.562844250584568      19.48843973389669      15.94487224798103   0.002420089980337522     0.6868588255121159     -11.68932686117793  3.676013930772112e-05     0.1260471196376901  0.0008899455087288232      14.18051999775381      310.1576067678994   0.006509920218111332     0.8017172976198606     0.5304536150318647     0.2738837944977747     0.3866896998396965   0.006599935833604975     0.4325477899073708     0.4037142649470578     0.9825381415974487  4.018988502381155e-14 121.9344169879157
2.562844250584568      19.48843973389669      15.94487224798103   0.002420089980337522     0.6868588255121159     -11.68932686117793  3.676013930772112e-05     0.1260471196376901  0.0008899455087288232      14.18051999775381      310.1576067678994   0.006509920218111332     0.8017172976198606     0.5304536150318647     0.2738837795966135     0.3866897147408577   0.006599935833604975     0.4325477899073708     0.4037142649470578     0.9825381415974487  4.018988502381155e-14 121.9344168963107
2.562844250584568      19.48843973389669      15.94487224798103   0.002420089980337522     0.6868588255121159     -11.68932686117793  3.676013930772112e-05     0.1260471196376901  0.0008899455087288232      14.18051999775381      310.1576067678994   0.006509920218111332     0.8017172976198606     0.5304536150318647     0.2738837795966135     0.3866896998396965   0.006599950734766169     0.4325477899073708     0.4037142649470578     0.9825381415974487  4.018988502381155e-14 121.9344168810827
2.562844250584568      19.48843973389669      15.94487224798103   0.002420089980337522     0.6868588255121159     -11.68932686117793  3.676013930772112e-05     0.1260471196376901  0.0008899455087288232      14.18051999775381      310.1576067678994   0.006509920218111332     0.8017172976198606     0.5304536150318647     0.2738837795966135     0.3866896998396965   0.006599935833604975     0.4325478048085319     0.4037142649470578     0.9825381415974487  4.018988502381155e-14 121.9344168811489
2.562844250584568      19.48843973389669      15.94487224798103   0.002420089980337522     0.6868588255121159     -11.68932686117793  3.676013930772112e-05     0.1260471196376901  0.0008899455087288232      14.18051999775381      310.1576067678994   0.006509920218111332     0.8017172976198606     0.5304536150318647     0.2738837795966135     0.3866896998396965   0.006599935833604975     0.4325477899073708      0.403714279848219     0.9825381415974487  4.018988502381155e-14 121.9344168811408
2.562844250584568      19.48843973389669      15.94487224798103   0.002420089980337522     0.6868588255121159     -11.68932686117793  3.676013930772112e-05     0.1260471196376901  0.0008899455087288232      14.18051999775381      310.1576067678994   0.006509920218111332     0.8017172976198606     0.5304536150318647     0.2738837795966135     0.3866896998396965   0.006599935833604975     0.4325477899073708     0.4037142649470578     0.9825381564986099  4.018988502381155e-14 121.9344168811452
2.562844250584568      19.48843973389669      15.94487224798103   0.002420089980337522     0.6868588255121159     -11.68932686117793  3.676013930772112e-05     0.1260471196376901  0.0008899455087288232      14.18051999775381      310.1576067678994   0.006509920218111332     0.8017172976198606     0.5304536150318647     0.2738837795966135     0.3866896998396965   0.006599935833604975     0.4325477899073708     0.4037142649470578     0.9825381415974487  1.490120138373268e-08 121.9344792254608
2.563231865230529      19.48936783995033      15.94455364522255   0.002421157217292963     0.6872081043280358     -11.68896140701952  3.630051195478842e-05     0.1260557296587674  0.0008904993870530159      14.17670332635002      310.1576555967995   0.006509206340507039     0.8016793841227677     0.5303995964865735     0.2738847543796673     0.3866713704092956   0.006605970338353434     0.4325477899073708     0.4037238914869405     0.9825382726142273  3.929375058728513e-14 121.9320753390941
2.56323190342566      19.48936783995033      15.94455364522255   0.002421157217292963     0.6872081043280358     -11.68896140701952  3.630051195478842e-05     0.1260557296587674  0.0008904993870530159      14.17670332635002      310.1576555967995   0.006509206340507039     0.8016793841227677     0.5303995964865735     0.2738847543796673     0.3866713704092956   0.006605970338353434     0.4325477899073708     0.4037238914869405     0.9825382726142273  3.929375058728513e-14 121.9320752974377
2.563231865230529      19.48936813036454      15.94455364522255   0.002421157217292963     0.6872081043280358     -11.68896140701952  3.630051195478842e-05     0.1260557296587674  0.0008904993870530159      14.17670332635002      310.1576555967995   0.006509206340507039     0.8016793841227677     0.5303995964865735     0.2738847543796673     0.3866713704092956   0.006605970338353434     0.4325477899073708     0.4037238914869405     0.9825382726142273  3.929375058728513e-14 121.9320753353933
2.563231865230529      19.48936783995033      15.94455388281492   0.002421157217292963     0.6872081043280358     -11.68896140701952  3.630051195478842e-05     0.1260557296587674  0.0008904993870530159      14.17670332635002      310.1576555967995   0.006509206340507039     0.8016793841227677     0.5303995964865735     0.2738847543796673     0.3866713704092956   0.006605970338353434     0.4325477899073708     0.4037238914869405     0.9825382726142273  3.929375058728513e-14 121.932075334343
2.563231865230529      19.48936783995033      15.94455364522255   0.002421172118454157     0.6872081043280358     -11.68896140701952  3.630051195478842e-05     0.1260557296587674  0.0008904993870530159      14.17670332635002      310.1576555967995   0.006509206340507039     0.8016793841227677     0.5303995964865735     0.2738847543796673     0.3866713704092956   0.006605970338353434     0.4325477899073708     0.4037238914869405     0.9825382726142273  3.929375058728513e-14 121.9320758573298
2.563231865230529      19.48936783995033      15.94455364522255   0.002421157217292963      0.687208119229197     -11.68896140701952  3.630051195478842e-05     0.1260557296587674  0.0008904993870530159      14.17670332635002      310.1576555967995   0.006509206340507039     0.8016793841227677     0.5303995964865735     0.2738847543796673     0.3866713704092956   0.006605970338353434     0.4325477899073708     0.4037238914869405     0.9825382726142273  3.929375058728513e-14 121.9320753192725
2.563231865230529      19.48936783995033      15.94455364522255   0.002421157217292963     0.6872081043280358     -11.68896158119862  3.630051195478842e-05     0.1260557296587674  0.0008904993870530159      14.17670332635002      310.1576555967995   0.006509206340507039     0.8016793841227677     0.5303995964865735     0.2738847543796673     0.3866713704092956   0.006605970338353434     0.4325477899073708     0.4037238914869405     0.9825382726142273  3.929375058728513e-14 121.9320753576903
2.563231865230529      19.48936783995033      15.94455364522255   0.002421157217292963     0.6872081043280358     -11.68896140701952  3.631541311598227e-05     0.1260557296587674  0.0008904993870530159      14.17670332635002      310.1576555967995   0.006509206340507039     0.8016793841227677     0.5303995964865735     0.2738847543796673     0.3866713704092956   0.006605970338353434     0.4325477899073708     0.4037238914869405     0.9825382726142273  3.929375058728513e-14 121.9320786040461
2.563231865230529      19.48936783995033      15.94455364522255   0.002421157217292963     0.6872081043280358     -11.68896140701952  3.630051195478842e-05     0.1260557445599286  0.0008904993870530159      14.17670332635002      310.1576555967995   0.006509206340507039     0.8016793841227677     0.5303995964865735     0.2738847543796673     0.3866713704092956   0.006605970338353434     0.4325477899073708     0.4037238914869405     0.9825382726142273  3.929375058728513e-14 121.9320753523996
2.563231865230529      19.48936783995033      15.94455364522255   0.002421157217292963     0.6872081043280358     -11.68896140701952  3.630051195478842e-05     0.1260557296587674  0.0008905142882142098      14.17670332635002      310.1576555967995   0.006509206340507039     0.8016793841227677     0.5303995964865735     0.2738847543796673     0.3866713704092956   0.006605970338353434     0.4325477899073708     0.4037238914869405     0.9825382726142273  3.929375058728513e-14 121.9320754966772
2.563231865230529      19.48936783995033      15.94455364522255   0.002421157217292963     0.6872081043280358     -11.68896140701952  3.630051195478842e-05     0.1260557296587674  0.0008904993870530159      14.17670353759937      310.1576555967995   0.006509206340507039     0.8016793841227677     0.5303995964865735     0.2738847543796673     0.3866713704092956   0.006605970338353434     0.4325477899073708     0.4037238914869405     0.9825382726142273  3.929375058728513e-14 121.9320754271239
2.563231865230529      19.48936783995033      15.94455364522255   0.002421157217292963     0.6872081043280358     -11.68896140701952  3.630051195478842e-05     0.1260557296587674  0.0008904993870530159      14.17670332635002      310.1576602185087   0.006509206340507039     0.8016793841227677     0.5303995964865735     0.2738847543796673     0.3866713704092956   0.006605970338353434     0.4325477899073708     0.4037238914869405     0.9825382726142273  3.929375058728513e-14 121.932075379885
2.563231865230529      19.48936783995033      15.94455364522255   0.002421157217292963     0.6872081043280358     -11.68896140701952  3.630051195478842e-05     0.1260557296587674  0.0008904993870530159      14.17670332635002      310.1576555967995   0.006509221241668233     0.8016793841227677     0.5303995964865735     0.2738847543796673     0.3866713704092956   0.006605970338353434     0.4325477899073708     0.4037238914869405     0.9825382726142273  3.929375058728513e-14 121.9320768821945
2.563231865230529      19.48936783995033      15.94455364522255   0.002421157217292963     0.6872081043280358     -11.68896140701952  3.630051195478842e-05     0.1260557296587674  0.0008904993870530159      14.17670332635002      310.1576555967995   0.006509206340507039     0.8016793990239289     0.5303995964865735     0.2738847543796673     0.3866713704092956   0.006605970338353434     0.4325477899073708     0.4037238914869405     0.9825382726142273  3.929375058728513e-14 121.9320758511131
2.563231865230529      19.48936783995033      15.94455364522255   0.002421157217292963     0.6872081043280358     -11.68896140701952  3.630051195478842e-05     0.1260557296587674  0.0008904993870530159      14.17670332635002      310.1576555967995   0.006509206340507039     0.8016793841227677     0.5303996113877347     0.2738847543796673     0.3866713704092956   0.006605970338353434     0.4325477899073708     0.4037238914869405     0.9825382726142273  3.929375058728513e-14 121.9320753262582
2.563231865230529      19.48936783995033      15.94455364522255   0.002421157217292963     0.6872081043280358     -11.68896140701952  3.630051195478842e-05     0.1260557296587674  0.0008904993870530159      14.17670332635002      310.1576555967995   0.006509206340507039     0.8016793841227677     0.5303995964865735     0.2738847692808284     0.3866713704092956   0.006605970338353434     0.4325477899073708     0.4037238914869405     0.9825382726142273  3.929375058728513e-14 121.9320754440373
2.563231865230529      19.48936783995033      15.94455364522255   0.002421157217292963     0.6872081043280358     -11.68896140701952  3.630051195478842e-05     0.1260557296587674  0.0008904993870530159      14.17670332635002      310.1576555967995   0.006509206340507039     0.8016793841227677     0.5303995964865735     0.2738847543796673     0.3866713853104568   0.006605970338353434     0.4325477899073708     0.4037238914869405     0.9825382726142273  3.929375058728513e-14 121.9320753446567
2.563231865230529      19.48936783995033      15.94455364522255   0.002421157217292963     0.6872081043280358     -11.68896140701952  3.630051195478842e-05     0.1260557296587674  0.0008904993870530159      14.17670332635002      310.1576555967995   0.006509206340507039     0.8016793841227677     0.5303995964865735     0.2738847543796673     0.3866713704092956   0.006605985239514628     0.4325477899073708     0.4037238914869405     0.9825382726142273  3.929375058728513e-14 121.9320753390244
2.563231865230529      19.48936783995033      15.94455364522255   0.002421157217292963     0.6872081043280358     -11.68896140701952  3.630051195478842e-05     0.1260557296587674  0.0008904993870530159      14.17670332635002      310.1576555967995   0.006509206340507039     0.8016793841227677     0.5303995964865735     0.2738847543796673     0.3866713704092956   0.006605970338353434     0.4325478048085319     0.4037238914869405     0.9825382726142273  3.929375058728513e-14 121.9320753390941
2.563231865230529      19.48936783995033      15.94455364522255   0.002421157217292963     0.6872081043280358     -11.68896140701952  3.630051195478842e-05     0.1260557296587674  0.0008904993870530159      14.17670332635002      310.1576555967995   0.006509206340507039     0.8016793841227677     0.5303995964865735     0.2738847543796673     0.3866713704092956   0.006605970338353434     0.4325477899073708     0.4037239063881017     0.9825382726142273  3.929375058728513e-14 121.9320753390865
2.563231865230529      19.48936783995033      15.94455364522255   0.002421157217292963     0.6872081043280358     -11.68896140701952  3.630051195478842e-05     0.1260557296587674  0.0008904993870530159      14.17670332635002      310.1576555967995   0.006509206340507039     0.8016793841227677     0.5303995964865735     0.2738847543796673     0.3866713704092956   0.006605970338353434     0.4325477899073708     0.4037238914869405     0.9825382875153885  3.929375058728513e-14 121.9320753390895
2.563231865230529      19.48936783995033      15.94455364522255   0.002421157217292963     0.6872081043280358     -11.68896140701952  3.630051195478842e-05     0.1260557296587674  0.0008904993870530159      14.17670332635002      310.1576555967995   0.006509206340507039     0.8016793841227677     0.5303995964865735     0.2738847543796673     0.3866713704092956   0.006605970338353434     0.4325477899073708     0.4037238914869405     0.9825382726142273  1.490120048759825e-08 121.9321376866191
2.563221931657531      19.48910643587351      15.94407565920582   0.002420987190436996     0.6872451626564398     -11.68865822216383  3.622473983351396e-05     0.1260566947233943  0.0008904777372960043      14.17465044550177      310.0939583504924   0.006507531046899067     0.8016766715011836     0.5303965624099142     0.2738828791433985     0.3866652987603712   0.006610138213095528     0.4325477899073708     0.4037298163181011     0.9825383794927237  3.884766104312747e-14 121.9320058309718
2.563221969852514      19.48910643587351      15.94407565920582   0.002420987190436996     0.6872451626564398     -11.68865822216383  3.622473983351396e-05     0.1260566947233943  0.0008904777372960043      14.17465044550177      310.0939583504924   0.006507531046899067     0.8016766715011836     0.5303965624099142     0.2738828791433985     0.3866652987603712   0.006610138213095528     0.4325477899073708     0.4037298163181011     0.9825383794927237  3.884766104312747e-14 121.9320059402656
2.563221931657531      19.48910672628382      15.94407565920582   0.002420987190436996     0.6872451626564398     -11.68865822216383  3.622473983351396e-05     0.1260566947233943  0.0008904777372960043      14.17465044550177      310.0939583504924   0.006507531046899067     0.8016766715011836     0.5303965624099142     0.2738828791433985     0.3866652987603712   0.006610138213095528     0.4325477899073708     0.4037298163181011     0.9825383794927237  3.884766104312747e-14 121.9320058163877
2.563221931657531      19.48910643587351      15.94407589679106   0.002420987190436996     0.6872451626564398     -11.68865822216383  3.622473983351396e-05     0.1260566947233943  0.0008904777372960043      14.17465044550177      310.0939583504924   0.006507531046899067     0.8016766715011836     0.5303965624099142     0.2738828791433985     0.3866652987603712   0.006610138213095528     0.4325477899073708     0.4037298163181011     0.9825383794927237  3.884766104312747e-14 121.9320058223113
2.563221931657531      19.48910643587351      15.94407565920582   0.002421002091598189     0.6872451626564398     -11.68865822216383  3.622473983351396e-05     0.1260566947233943  0.0008904777372960043      14.17465044550177      310.0939583504924   0.006507531046899067     0.8016766715011836     0.5303965624099142     0.2738828791433985     0.3866652987603712   0.006610138213095528     0.4325477899073708     0.4037298163181011     0.9825383794927237  3.884766104312747e-14 121.9320063127551
2.563221931657531      19.48910643587351      15.94407565920582   0.002420987190436996      0.687245177557601     -11.68865822216383  3.622473983351396e-05     0.1260566947233943  0.0008904777372960043      14.17465044550177      310.0939583504924   0.006507531046899067     0.8016766715011836     0.5303965624099142     0.2738828791433985     0.3866652987603712   0.006610138213095528     0.4325477899073708     0.4037298163181011     0.9825383794927237  3.884766104312747e-14 121.9320058371166
2.563221931657531      19.48910643587351      15.94407565920582   0.002420987190436996     0.6872451626564398     -11.68865839633841  3.622473983351396e-05     0.1260566947233943  0.0008904777372960043      14.17465044550177      310.0939583504924   0.006507531046899067     0.8016766715011836     0.5303965624099142     0.2738828791433985     0.3866652987603712   0.006610138213095528     0.4325477899073708     0.4037298163181011     0.9825383794927237  3.884766104312747e-14 121.9320058327762
2.563221931657531      19.48910643587351      15.94407565920582   0.002420987190436996     0.6872451626564398     -11.68865822216383  3.623964099470781e-05     0.1260566947233943  0.0008904777372960043      14.17465044550177      310.0939583504924   0.006507531046899067     0.8016766715011836     0.5303965624099142     0.2738828791433985     0.3866652987603712   0.006610138213095528     0.4325477899073708     0.4037298163181011     0.9825383794927237  3.884766104312747e-14 121.9320089400604
2.563221931657531      19.48910643587351      15.94407565920582   0.002420987190436996     0.6872451626564398     -11.68865822216383  3.622473983351396e-05     0.1260567096245555  0.0008904777372960043      14.17465044550177      310.0939583504924   0.006507531046899067     0.8016766715011836     0.5303965624099142     0.2738828791433985     0.3866652987603712   0.006610138213095528     0.4325477899073708     0.4037298163181011     0.9825383794927237  3.884766104312747e-14 121.9320058809699
2.563221931657531      19.48910643587351      15.94407565920582   0.002420987190436996     0.6872451626564398     -11.68865822216383  3.622473983351396e-05     0.1260566947233943  0.0008904926384571981      14.17465044550177      310.0939583504924   0.006507531046899067     0.8016766715011836     0.5303965624099142     0.2738828791433985     0.3866652987603712   0.006610138213095528     0.4325477899073708     0.4037298163181011     0.9825383794927237  3.884766104312747e-14 121.932005968378
2.563221931657531      19.48910643587351      15.94407565920582   0.002420987190436996     0.6872451626564398     -11.68865822216383  3.622473983351396e-05     0.1260566947233943  0.0008904777372960043      14.17465065672053      310.0939583504924   0.006507531046899067     0.8016766715011836     0.5303965624099142     0.2738828791433985     0.3866652987603712   0.006610138213095528     0.4325477899073708     0.4037298163181011     0.9825383794927237  3.884766104312747e-14 121.9320059741667
2.563221931657531      19.48910643587351      15.94407565920582   0.002420987190436996     0.6872451626564398     -11.68865822216383  3.622473983351396e-05     0.1260566947233943  0.0008904777372960043      14.17465044550177      310.0939629712524   0.006507531046899067     0.8016766715011836     0.5303965624099142     0.2738828791433985     0.3866652987603712   0.006610138213095528     0.4325477899073708     0.4037298163181011     0.9825383794927237  3.884766104312747e-14 121.9320058935892
2.563221931657531      19.48910643587351      15.94407565920582   0.002420987190436996     0.6872451626564398     -11.68865822216383  3.622473983351396e-05     0.1260566947233943  0.0008904777372960043      14.17465044550177      310.0939583504924   0.006507545948060261     0.8016766715011836     0.5303965624099142     0.2738828791433985     0.3866652987603712   0.006610138213095528     0.4325477899073708     0.4037298163181011     0.9825383794927237  3.884766104312747e-14 121.9320057013183
2.563221931657531      19.48910643587351      15.94407565920582   0.002420987190436996     0.6872451626564398     -11.68865822216383  3.622473983351396e-05     0.1260566947233943  0.0008904777372960043      14.17465044550177      310.0939583504924   0.006507531046899067     0.8016766864023448     0.5303965624099142     0.2738828791433985     0.3866652987603712   0.006610138213095528     0.4325477899073708     0.4037298163181011     0.9825383794927237  3.884766104312747e-14 121.9320063261585
2.563221931657531      19.48910643587351      15.94407565920582   0.002420987190436996     0.6872451626564398     -11.68865822216383  3.622473983351396e-05     0.1260566947233943  0.0008904777372960043      14.17465044550177      310.0939583504924   0.006507531046899067     0.8016766715011836     0.5303965773110754     0.2738828791433985     0.3866652987603712   0.006610138213095528     0.4325477899073708     0.4037298163181011     0.9825383794927237  3.884766104312747e-14 121.9320058428723
2.563221931657531      19.48910643587351      15.94407565920582   0.002420987190436996     0.6872451626564398     -11.68865822216383  3.622473983351396e-05     0.1260566947233943  0.0008904777372960043      14.17465044550177      310.0939583504924   0.006507531046899067     0.8016766715011836     0.5303965624099142     0.2738828940445597     0.3866652987603712   0.006610138213095528     0.4325477899073708     0.4037298163181011     0.9825383794927237  3.884766104312747e-14 121.9320058856932
2.563221931657531      19.48910643587351      15.94407565920582   0.002420987190436996     0.6872451626564398     -11.68865822216383  3.622473983351396e-05     0.1260566947233943  0.0008904777372960043      14.17465044550177      310.0939583504924   0.006507531046899067     0.8016766715011836     0.5303965624099142     0.2738828791433985     0.3866653136615324   0.006610138213095528     0.4325477899073708     0.4037298163181011     0.9825383794927237  3.884766104312747e-14 121.9320058075698
2.563221931657531      19.48910643587351      15.94407565920582   0.002420987190436996     0.6872451626564398     -11.68865822216383  3.622473983351396e-05     0.1260566947233943  0.0008904777372960043      14.17465044550177      310.0939583504924   0.006507531046899067     0.8016766715011836     0.5303965624099142     0.2738828791433985     0.3866652987603712   0.006610153114256722     0.4325477899073708     0.4037298163181011     0.9825383794927237  3.884766104312747e-14 121.9320058309225
2.563221931657531      19.48910643587351      15.94407565920582   0.002420987190436996     0.6872451626564398     -11.68865822216383  3.622473983351396e-05     0.1260566947233943  0.0008904777372960043      14.17465044550177      310.0939583504924   0.006507531046899067     0.8016766715011836     0.5303965624099142     0.2738828791433985     0.3866652987603712   0.006610138213095528     0.4325478048085319     0.4037298163181011     0.9825383794927237  3.884766104312747e-14 121.9320058309718
2.563221931657531      19.48910643587351      15.94407565920582   0.002420987190436996     0.6872451626564398     -11.68865822216383  3.622473983351396e-05     0.1260566947233943  0.0008904777372960043      14.17465044550177      310.0939583504924   0.006507531046899067     0.8016766715011836     0.5303965624099142     0.2738828791433985     0.3866652987603712   0.006610138213095528     0.4325477899073708     0.4037298312192623     0.9825383794927237  3.884766104312747e-14 121.9320058309764
2.563221931657531      19.48910643587351      15.94407565920582   0.002420987190436996     0.6872451626564398     -11.68865822216383  3.622473983351396e-05     0.1260566947233943  0.0008904777372960043      14.17465044550177      310.0939583504924   0.006507531046899067     0.8016766715011836     0.5303965624099142     0.2738828791433985     0.3866652987603712   0.006610138213095528     0.4325477899073708     0.4037298163181011     0.9825383943938849  3.884766104312747e-14 121.9320058309787
2.563221931657531      19.48910643587351      15.94407565920582   0.002420987190436996     0.6872451626564398     -11.68865822216383  3.622473983351396e-05     0.1260566947233943  0.0008904777372960043      14.17465044550177      310.0939583504924   0.006507531046899067     0.8016766715011836     0.5303965624099142     0.2738828791433985     0.3866652987603712   0.006610138213095528     0.4325477899073708     0.4037298163181011     0.9825383794927237   1.49012000415087e-08 121.9320681803671
2.563200896653095      19.48912058063884      15.94413950443791   0.002420799892010294     0.6872409432058729     -11.68868696920718  3.619605467937847e-05     0.1260558983479082  0.0008904562289069806      14.17419488936175        310.07781480018   0.006508610458524081     0.8016761051498009     0.5303956538191817     0.2738814162785017     0.3866704735181595   0.006610520728506106     0.4325477899073708      0.403729510786068     0.9825372911161439  3.844114389878048e-14 121.9320511452078
2.563200934847765      19.48912058063884      15.94413950443791   0.002420799892010294     0.6872409432058729     -11.68868696920718  3.619605467937847e-05     0.1260558983479082  0.0008904562289069806      14.17419488936175        310.07781480018   0.006508610458524081     0.8016761051498009     0.5303956538191817     0.2738814162785017     0.3866704735181595   0.006610520728506106     0.4325477899073708      0.403729510786068     0.9825372911161439  3.844114389878048e-14 121.9320511714512
2.563200896653095      19.48912087104937      15.94413950443791   0.002420799892010294     0.6872409432058729     -11.68868696920718  3.619605467937847e-05     0.1260558983479082  0.0008904562289069806      14.17419488936175        310.07781480018   0.006508610458524081     0.8016761051498009     0.5303956538191817     0.2738814162785017     0.3866704735181595   0.006610520728506106     0.4325477899073708      0.403729510786068     0.9825372911161439  3.844114389878048e-14 121.9320511163516
2.563200896653095      19.48912058063884       15.9441397420241   0.002420799892010294     0.6872409432058729     -11.68868696920718  3.619605467937847e-05     0.1260558983479082  0.0008904562289069806      14.17419488936175        310.07781480018   0.006508610458524081     0.8016761051498009     0.5303956538191817     0.2738814162785017     0.3866704735181595   0.006610520728506106     0.4325477899073708      0.403729510786068     0.9825372911161439  3.844114389878048e-14 121.9320511253086
2.563200896653095      19.48912058063884      15.94413950443791   0.002420814793171488     0.6872409432058729     -11.68868696920718  3.619605467937847e-05     0.1260558983479082  0.0008904562289069806      14.17419488936175        310.07781480018   0.006508610458524081     0.8016761051498009     0.5303956538191817     0.2738814162785017     0.3866704735181595   0.006610520728506106     0.4325477899073708      0.403729510786068     0.9825372911161439  3.844114389878048e-14 121.9320514723042
2.563200896653095      19.48912058063884      15.94413950443791   0.002420799892010294     0.6872409581070341     -11.68868696920718  3.619605467937847e-05     0.1260558983479082  0.0008904562289069806      14.17419488936175        310.07781480018   0.006508610458524081     0.8016761051498009     0.5303956538191817     0.2738814162785017     0.3866704735181595   0.006610520728506106     0.4325477899073708      0.403729510786068     0.9825372911161439  3.844114389878048e-14 121.9320511349871
2.563200896653095      19.48912058063884      15.94413950443791   0.002420799892010294     0.6872409432058729     -11.68868714338219  3.619605467937847e-05     0.1260558983479082  0.0008904562289069806      14.17419488936175        310.07781480018   0.006508610458524081     0.8016761051498009     0.5303956538191817     0.2738814162785017     0.3866704735181595   0.006610520728506106     0.4325477899073708      0.403729510786068     0.9825372911161439  3.844114389878048e-14 121.9320511420163
2.563200896653095      19.48912058063884      15.94413950443791   0.002420799892010294     0.6872409432058729     -11.68868696920718  3.621095584057232e-05     0.1260558983479082  0.0008904562289069806      14.17419488936175        310.07781480018   0.006508610458524081     0.8016761051498009     0.5303956538191817     0.2738814162785017     0.3866704735181595   0.006610520728506106     0.4325477899073708      0.403729510786068     0.9825372911161439  3.844114389878048e-14 121.9320542879083
2.563200896653095      19.48912058063884      15.94413950443791   0.002420799892010294     0.6872409432058729     -11.68868696920718  3.619605467937847e-05     0.1260559132490694  0.0008904562289069806      14.17419488936175        310.07781480018   0.006508610458524081     0.8016761051498009     0.5303956538191817     0.2738814162785017     0.3866704735181595   0.006610520728506106     0.4325477899073708      0.403729510786068     0.9825372911161439  3.844114389878048e-14 121.9320511453164
2.563200896653095      19.48912058063884      15.94413950443791   0.002420799892010294     0.6872409432058729     -11.68868696920718  3.619605467937847e-05     0.1260558983479082  0.0008904711300681744      14.17419488936175        310.07781480018   0.006508610458524081     0.8016761051498009     0.5303956538191817     0.2738814162785017     0.3866704735181595   0.006610520728506106     0.4325477899073708      0.403729510786068     0.9825372911161439  3.844114389878048e-14 121.9320512925511
2.563200896653095      19.48912058063884      15.94413950443791   0.002420799892010294     0.6872409432058729     -11.68868696920718  3.619605467937847e-05     0.1260558983479082  0.0008904562289069806      14.17419510057371        310.07781480018   0.006508610458524081     0.8016761051498009     0.5303956538191817     0.2738814162785017     0.3866704735181595   0.006610520728506106     0.4325477899073708      0.403729510786068     0.9825372911161439  3.844114389878048e-14 121.9320512016306
2.563200896653095      19.48912058063884      15.94413950443791   0.002420799892010294     0.6872409432058729     -11.68868696920718  3.619605467937847e-05     0.1260558983479082  0.0008904562289069806      14.17419488936175      310.0778194206995   0.006508610458524081     0.8016761051498009     0.5303956538191817     0.2738814162785017     0.3866704735181595   0.006610520728506106     0.4325477899073708      0.403729510786068     0.9825372911161439  3.844114389878048e-14 121.9320510845026
2.563200896653095      19.48912058063884      15.94413950443791   0.002420799892010294     0.6872409432058729     -11.68868696920718  3.619605467937847e-05     0.1260558983479082  0.0008904562289069806      14.17419488936175        310.07781480018   0.006508625359685275     0.8016761051498009     0.5303956538191817     0.2738814162785017     0.3866704735181595   0.006610520728506106     0.4325477899073708      0.403729510786068     0.9825372911161439  3.844114389878048e-14 121.932052046698
2.563200896653095      19.48912058063884      15.94413950443791   0.002420799892010294     0.6872409432058729     -11.68868696920718  3.619605467937847e-05     0.1260558983479082  0.0008904562289069806      14.17419488936175        310.07781480018   0.006508610458524081     0.8016761200509621     0.5303956538191817     0.2738814162785017     0.3866704735181595   0.006610520728506106     0.4325477899073708      0.403729510786068     0.9825372911161439  3.844114389878048e-14 121.9320516605495
2.563200896653095      19.48912058063884      15.94413950443791   0.002420799892010294     0.6872409432058729     -11.68868696920718  3.619605467937847e-05     0.1260558983479082  0.0008904562289069806      14.17419488936175        310.07781480018   0.006508610458524081     0.8016761051498009     0.5303956687203429     0.2738814162785017     0.3866704735181595   0.006610520728506106     0.4325477899073708      0.403729510786068     0.9825372911161439  3.844114389878048e-14 121.9320511281978
2.563200896653095      19.48912058063884      15.94413950443791   0.002420799892010294     0.6872409432058729     -11.68868696920718  3.619605467937847e-05     0.1260558983479082  0.0008904562289069806      14.17419488936175        310.07781480018   0.006508610458524081     0.8016761051498009     0.5303956538191817     0.2738814311796629     0.3866704735181595   0.006610520728506106     0.4325477899073708      0.403729510786068     0.9825372911161439  3.844114389878048e-14 121.9320512354032
2.563200896653095      19.48912058063884      15.94413950443791   0.002420799892010294     0.6872409432058729     -11.68868696920718  3.619605467937847e-05     0.1260558983479082  0.0008904562289069806      14.17419488936175        310.07781480018   0.006508610458524081     0.8016761051498009     0.5303956538191817     0.2738814162785017     0.3866704884193207   0.006610520728506106     0.4325477899073708      0.403729510786068     0.9825372911161439  3.844114389878048e-14 121.9320511395417
2.563200896653095      19.48912058063884      15.94413950443791   0.002420799892010294     0.6872409432058729     -11.68868696920718  3.619605467937847e-05     0.1260558983479082  0.0008904562289069806      14.17419488936175        310.07781480018   0.006508610458524081     0.8016761051498009     0.5303956538191817     0.2738814162785017     0.3866704735181595     0.0066105356296673     0.4325477899073708      0.403729510786068     0.9825372911161439  3.844114389878048e-14 121.9320511452226
2.563200896653095      19.48912058063884      15.94413950443791   0.002420799892010294     0.6872409432058729     -11.68868696920718  3.619605467937847e-05     0.1260558983479082  0.0008904562289069806      14.17419488936175        310.07781480018   0.006508610458524081     0.8016761051498009     0.5303956538191817     0.2738814162785017     0.3866704735181595   0.006610520728506106     0.4325478048085319      0.403729510786068     0.9825372911161439  3.844114389878048e-14 121.9320511452078
2.563200896653095      19.48912058063884      15.94413950443791   0.002420799892010294     0.6872409432058729     -11.68868696920718  3.619605467937847e-05     0.1260558983479082  0.0008904562289069806      14.17419488936175        310.07781480018   0.006508610458524081     0.8016761051498009     0.5303956538191817     0.2738814162785017     0.3866704735181595   0.006610520728506106     0.4325477899073708     0.4037295256872292     0.9825372911161439  3.844114389878048e-14 121.9320511452059
2.563200896653095      19.48912058063884      15.94413950443791   0.002420799892010294     0.6872409432058729     -11.68868696920718  3.619605467937847e-05     0.1260558983479082  0.0008904562289069806      14.17419488936175        310.07781480018   0.006508610458524081     0.8016761051498009     0.5303956538191817     0.2738814162785017     0.3866704735181595   0.006610520728506106     0.4325477899073708      0.403729510786068     0.9825373060173051  3.844114389878048e-14 121.932051145208
2.563200896653095      19.48912058063884      15.94413950443791   0.002420799892010294     0.6872409432058729     -11.68868696920718  3.619605467937847e-05     0.1260558983479082  0.0008904562289069806      14.17419488936175        310.07781480018   0.006508610458524081     0.8016761051498009     0.5303956538191817     0.2738814162785017     0.3866704735181595   0.006610520728506106     0.4325477899073708      0.403729510786068     0.9825372911161439  1.490119963499156e-08 121.9321134964092
2.563211100521969      19.48911004062998      15.94409158267071   0.002420798946033848     0.6872435972911245     -11.68866534302886   3.62038277183578e-05     0.1260557248211339  0.0008904578359701503       14.1745197568074      310.0899411886977   0.006508630667122719     0.8016764291133854     0.5303955635637887     0.2738806799714906     0.3866694512631276   0.006610233513603664     0.4325477899073708     0.4037297402048522     0.9825381083468753  3.844993169441098e-14 121.9320173088153
2.563211138716791      19.48911004062998      15.94409158267071   0.002420798946033848     0.6872435972911245     -11.68866534302886   3.62038277183578e-05     0.1260557248211339  0.0008904578359701503       14.1745197568074      310.0899411886977   0.006508630667122719     0.8016764291133854     0.5303955635637887     0.2738806799714906     0.3866694512631276   0.006610233513603664     0.4325477899073708     0.4037297402048522     0.9825381083468753  3.844993169441098e-14 121.932017230613
2.563211100521969      19.48911033104035      15.94409158267071   0.002420798946033848     0.6872435972911245     -11.68866534302886   3.62038277183578e-05     0.1260557248211339  0.0008904578359701503       14.1745197568074      310.0899411886977   0.006508630667122719     0.8016764291133854     0.5303955635637887     0.2738806799714906     0.3866694512631276   0.006610233513603664     0.4325477899073708     0.4037297402048522     0.9825381083468753  3.844993169441098e-14 121.9320173107444
2.563211100521969      19.48911004062998      15.94409182025618   0.002420798946033848     0.6872435972911245     -11.68866534302886   3.62038277183578e-05     0.1260557248211339  0.0008904578359701503       14.1745197568074      310.0899411886977   0.006508630667122719     0.8016764291133854     0.5303955635637887     0.2738806799714906     0.3866694512631276   0.006610233513603664     0.4325477899073708     0.4037297402048522     0.9825381083468753  3.844993169441098e-14 121.9320172975911
2.563211100521969      19.48911004062998      15.94409158267071   0.002420813847195042     0.6872435972911245     -11.68866534302886   3.62038277183578e-05     0.1260557248211339  0.0008904578359701503       14.1745197568074      310.0899411886977   0.006508630667122719     0.8016764291133854     0.5303955635637887     0.2738806799714906     0.3866694512631276   0.006610233513603664     0.4325477899073708     0.4037297402048522     0.9825381083468753  3.844993169441098e-14 121.932017635209
2.563211100521969      19.48911004062998      15.94409158267071   0.002420798946033848     0.6872436121922857     -11.68866534302886   3.62038277183578e-05     0.1260557248211339  0.0008904578359701503       14.1745197568074      310.0899411886977   0.006508630667122719     0.8016764291133854     0.5303955635637887     0.2738806799714906     0.3866694512631276   0.006610233513603664     0.4325477899073708     0.4037297402048522     0.9825381083468753  3.844993169441098e-14 121.9320172972471
2.563211100521969      19.48911004062998      15.94409158267071   0.002420798946033848     0.6872435972911245     -11.68866551720355   3.62038277183578e-05     0.1260557248211339  0.0008904578359701503       14.1745197568074      310.0899411886977   0.006508630667122719     0.8016764291133854     0.5303955635637887     0.2738806799714906     0.3866694512631276   0.006610233513603664     0.4325477899073708     0.4037297402048522     0.9825381083468753  3.844993169441098e-14 121.9320173128143
2.563211100521969      19.48911004062998      15.94409158267071   0.002420798946033848     0.6872435972911245     -11.68866534302886  3.621872887955164e-05     0.1260557248211339  0.0008904578359701503       14.1745197568074      310.0899411886977   0.006508630667122719     0.8016764291133854     0.5303955635637887     0.2738806799714906     0.3866694512631276   0.006610233513603664     0.4325477899073708     0.4037297402048522     0.9825381083468753  3.844993169441098e-14 121.9320204712958
2.563211100521969      19.48911004062998      15.94409158267071   0.002420798946033848     0.6872435972911245     -11.68866534302886   3.62038277183578e-05     0.1260557397222951  0.0008904578359701503       14.1745197568074      310.0899411886977   0.006508630667122719     0.8016764291133854     0.5303955635637887     0.2738806799714906     0.3866694512631276   0.006610233513603664     0.4325477899073708     0.4037297402048522     0.9825381083468753  3.844993169441098e-14 121.9320173264951
2.563211100521969      19.48911004062998      15.94409158267071   0.002420798946033848     0.6872435972911245     -11.68866534302886   3.62038277183578e-05     0.1260557248211339  0.0008904727371313442       14.1745197568074      310.0899411886977   0.006508630667122719     0.8016764291133854     0.5303955635637887     0.2738806799714906     0.3866694512631276   0.006610233513603664     0.4325477899073708     0.4037297402048522     0.9825381083468753  3.844993169441098e-14 121.9320174443507
2.563211100521969      19.48911004062998      15.94409158267071   0.002420798946033848     0.6872435972911245     -11.68866534302886   3.62038277183578e-05     0.1260557248211339  0.0008904578359701503      14.17451996802421      310.0899411886977   0.006508630667122719     0.8016764291133854     0.5303955635637887     0.2738806799714906     0.3866694512631276   0.006610233513603664     0.4325477899073708     0.4037297402048522     0.9825381083468753  3.844993169441098e-14 121.9320172787073
2.563211100521969      19.48911004062998      15.94409158267071   0.002420798946033848     0.6872435972911245     -11.68866534302886   3.62038277183578e-05     0.1260557248211339  0.0008904578359701503       14.1745197568074      310.0899458093979   0.006508630667122719     0.8016764291133854     0.5303955635637887     0.2738806799714906     0.3866694512631276   0.006610233513603664     0.4325477899073708     0.4037297402048522     0.9825381083468753  3.844993169441098e-14 121.9320172639792
2.563211100521969      19.48911004062998      15.94409158267071   0.002420798946033848     0.6872435972911245     -11.68866534302886   3.62038277183578e-05     0.1260557248211339  0.0008904578359701503       14.1745197568074      310.0899411886977   0.006508645568283913     0.8016764291133854     0.5303955635637887     0.2738806799714906     0.3866694512631276   0.006610233513603664     0.4325477899073708     0.4037297402048522     0.9825381083468753  3.844993169441098e-14 121.9320182154917
2.563211100521969      19.48911004062998      15.94409158267071   0.002420798946033848     0.6872435972911245     -11.68866534302886   3.62038277183578e-05     0.1260557248211339  0.0008904578359701503       14.1745197568074      310.0899411886977   0.006508630667122719     0.8016764440145466     0.5303955635637887     0.2738806799714906     0.3866694512631276   0.006610233513603664     0.4325477899073708     0.4037297402048522     0.9825381083468753  3.844993169441098e-14 121.9320178230354
2.563211100521969      19.48911004062998      15.94409158267071   0.002420798946033848     0.6872435972911245     -11.68866534302886   3.62038277183578e-05     0.1260557248211339  0.0008904578359701503       14.1745197568074      310.0899411886977   0.006508630667122719     0.8016764291133854     0.5303955784649499     0.2738806799714906     0.3866694512631276   0.006610233513603664     0.4325477899073708     0.4037297402048522     0.9825381083468753  3.844993169441098e-14 121.932017306009
2.563211100521969      19.48911004062998      15.94409158267071   0.002420798946033848     0.6872435972911245     -11.68866534302886   3.62038277183578e-05     0.1260557248211339  0.0008904578359701503       14.1745197568074      310.0899411886977   0.006508630667122719     0.8016764291133854     0.5303955635637887     0.2738806948726518     0.3866694512631276   0.006610233513603664     0.4325477899073708     0.4037297402048522     0.9825381083468753  3.844993169441098e-14 121.932017390604
2.563211100521969      19.48911004062998      15.94409158267071   0.002420798946033848     0.6872435972911245     -11.68866534302886   3.62038277183578e-05     0.1260557248211339  0.0008904578359701503       14.1745197568074      310.0899411886977   0.006508630667122719     0.8016764291133854     0.5303955635637887     0.2738806799714906     0.3866694661642888   0.006610233513603664     0.4325477899073708     0.4037297402048522     0.9825381083468753  3.844993169441098e-14 121.9320173036901
2.563211100521969      19.48911004062998      15.94409158267071   0.002420798946033848     0.6872435972911245     -11.68866534302886   3.62038277183578e-05     0.1260557248211339  0.0008904578359701503       14.1745197568074      310.0899411886977   0.006508630667122719     0.8016764291133854     0.5303955635637887     0.2738806799714906     0.3866694512631276   0.006610248414764858     0.4325477899073708     0.4037297402048522     0.9825381083468753  3.844993169441098e-14 121.932017308826
2.563211100521969      19.48911004062998      15.94409158267071   0.002420798946033848     0.6872435972911245     -11.68866534302886   3.62038277183578e-05     0.1260557248211339  0.0008904578359701503       14.1745197568074      310.0899411886977   0.006508630667122719     0.8016764291133854     0.5303955635637887     0.2738806799714906     0.3866694512631276   0.006610233513603664     0.4325478048085319     0.4037297402048522     0.9825381083468753  3.844993169441098e-14 121.9320173088153
2.563211100521969      19.48911004062998      15.94409158267071   0.002420798946033848     0.6872435972911245     -11.68866534302886   3.62038277183578e-05     0.1260557248211339  0.0008904578359701503       14.1745197568074      310.0899411886977   0.006508630667122719     0.8016764291133854     0.5303955635637887     0.2738806799714906     0.3866694512631276   0.006610233513603664     0.4325477899073708     0.4037297551060134     0.9825381083468753  3.844993169441098e-14 121.9320173088145
2.563211100521969      19.48911004062998      15.94409158267071   0.002420798946033848     0.6872435972911245     -11.68866534302886   3.62038277183578e-05     0.1260557248211339  0.0008904578359701503       14.1745197568074      310.0899411886977   0.006508630667122719     0.8016764291133854     0.5303955635637887     0.2738806799714906     0.3866694512631276   0.006610233513603664     0.4325477899073708     0.4037297402048522     0.9825381232480365  3.844993169441098e-14 121.9320173088166
2.563211100521969      19.48911004062998      15.94409158267071   0.002420798946033848     0.6872435972911245     -11.68866534302886   3.62038277183578e-05     0.1260557248211339  0.0008904578359701503       14.1745197568074      310.0899411886977   0.006508630667122719     0.8016764291133854     0.5303955635637887     0.2738806799714906     0.3866694512631276   0.006610233513603664     0.4325477899073708     0.4037297402048522     0.9825381083468753  1.490119964377935e-08 121.9320796598831
2.56321380557443      19.48910738639476      15.94407952338404   0.002420802187350927     0.6872442777907467     -11.68865990210418  3.620612198690202e-05     0.1260557001149563  0.0008904585977544012      14.17460192780559      310.0929925120527   0.006508615337944864     0.8016765131235936     0.5303955598359774     0.2738805397779592     0.3866691236615241    0.00661016123982639     0.4325477899073708     0.4037297979348274     0.9825383139916805  3.845942829499357e-14 121.9320081069765
2.563213843769292      19.48910738639476      15.94407952338404   0.002420802187350927     0.6872442777907467     -11.68865990210418  3.620612198690202e-05     0.1260557001149563  0.0008904585977544012      14.17460192780559      310.0929925120527   0.006508615337944864     0.8016765131235936     0.5303955598359774     0.2738805397779592     0.3866691236615241    0.00661016123982639     0.4325477899073708     0.4037297979348274     0.9825383139916805  3.845942829499357e-14 121.932008093032
2.56321380557443      19.48910767680509      15.94407952338404   0.002420802187350927     0.6872442777907467     -11.68865990210418  3.620612198690202e-05     0.1260557001149563  0.0008904585977544012      14.17460192780559      310.0929925120527   0.006508615337944864     0.8016765131235936     0.5303955598359774     0.2738805397779592     0.3866691236615241    0.00661016123982639     0.4325477899073708     0.4037297979348274     0.9825383139916805  3.845942829499357e-14 121.9320080910444
2.56321380557443      19.48910738639476      15.94407976096934   0.002420802187350927     0.6872442777907467     -11.68865990210418  3.620612198690202e-05     0.1260557001149563  0.0008904585977544012      14.17460192780559      310.0929925120527   0.006508615337944864     0.8016765131235936     0.5303955598359774     0.2738805397779592     0.3866691236615241    0.00661016123982639     0.4325477899073708     0.4037297979348274     0.9825383139916805  3.845942829499357e-14 121.9320080995172
2.56321380557443      19.48910738639476      15.94407952338404   0.002420817088512121     0.6872442777907467     -11.68865990210418  3.620612198690202e-05     0.1260557001149563  0.0008904585977544012      14.17460192780559      310.0929925120527   0.006508615337944864     0.8016765131235936     0.5303955598359774     0.2738805397779592     0.3866691236615241    0.00661016123982639     0.4325477899073708     0.4037297979348274     0.9825383139916805  3.845942829499357e-14 121.9320084356644
2.56321380557443      19.48910738639476      15.94407952338404   0.002420802187350927     0.6872442926919079     -11.68865990210418  3.620612198690202e-05     0.1260557001149563  0.0008904585977544012      14.17460192780559      310.0929925120527   0.006508615337944864     0.8016765131235936     0.5303955598359774     0.2738805397779592     0.3866691236615241    0.00661016123982639     0.4325477899073708     0.4037297979348274     0.9825383139916805  3.845942829499357e-14 121.9320080913707
2.56321380557443      19.48910738639476      15.94407952338404   0.002420802187350927     0.6872442777907467     -11.68866007627879  3.620612198690202e-05     0.1260557001149563  0.0008904585977544012      14.17460192780559      310.0929925120527   0.006508615337944864     0.8016765131235936     0.5303955598359774     0.2738805397779592     0.3866691236615241    0.00661016123982639     0.4325477899073708     0.4037297979348274     0.9825383139916805  3.845942829499357e-14 121.9320081126974
2.56321380557443      19.48910738639476      15.94407952338404   0.002420802187350927     0.6872442777907467     -11.68865990210418  3.622102314809586e-05     0.1260557001149563  0.0008904585977544012      14.17460192780559      310.0929925120527   0.006508615337944864     0.8016765131235936     0.5303955598359774     0.2738805397779592     0.3866691236615241    0.00661016123982639     0.4325477899073708     0.4037297979348274     0.9825383139916805  3.845942829499357e-14 121.9320112656988
2.56321380557443      19.48910738639476      15.94407952338404   0.002420802187350927     0.6872442777907467     -11.68865990210418  3.620612198690202e-05     0.1260557150161175  0.0008904585977544012      14.17460192780559      310.0929925120527   0.006508615337944864     0.8016765131235936     0.5303955598359774     0.2738805397779592     0.3866691236615241    0.00661016123982639     0.4325477899073708     0.4037297979348274     0.9825383139916805  3.845942829499357e-14 121.9320081456482
2.56321380557443      19.48910738639476      15.94407952338404   0.002420802187350927     0.6872442777907467     -11.68865990210418  3.620612198690202e-05     0.1260557001149563  0.0008904734989155951      14.17460192780559      310.0929925120527   0.006508615337944864     0.8016765131235936     0.5303955598359774     0.2738805397779592     0.3866691236615241    0.00661016123982639     0.4325477899073708     0.4037297979348274     0.9825383139916805  3.845942829499357e-14 121.93200823611
2.56321380557443      19.48910738639476      15.94407952338404   0.002420802187350927     0.6872442777907467     -11.68865990210418  3.620612198690202e-05     0.1260557001149563  0.0008904585977544012      14.17460213902362      310.0929925120527   0.006508615337944864     0.8016765131235936     0.5303955598359774     0.2738805397779592     0.3866691236615241    0.00661016123982639     0.4325477899073708     0.4037297979348274     0.9825383139916805  3.845942829499357e-14 121.9320081043888
2.56321380557443      19.48910738639476      15.94407952338404   0.002420802187350927     0.6872442777907467     -11.68865990210418  3.620612198690202e-05     0.1260557001149563  0.0008904585977544012      14.17460192780559      310.0929971327984   0.006508615337944864     0.8016765131235936     0.5303955598359774     0.2738805397779592     0.3866691236615241    0.00661016123982639     0.4325477899073708     0.4037297979348274     0.9825383139916805  3.845942829499357e-14 121.9320080468576
2.56321380557443      19.48910738639476      15.94407952338404   0.002420802187350927     0.6872442777907467     -11.68865990210418  3.620612198690202e-05     0.1260557001149563  0.0008904585977544012      14.17460192780559      310.0929925120527   0.006508630239106058     0.8016765131235936     0.5303955598359774     0.2738805397779592     0.3866691236615241    0.00661016123982639     0.4325477899073708     0.4037297979348274     0.9825383139916805  3.845942829499357e-14 121.9320089831819
2.56321380557443      19.48910738639476      15.94407952338404   0.002420802187350927     0.6872442777907467     -11.68865990210418  3.620612198690202e-05     0.1260557001149563  0.0008904585977544012      14.17460192780559      310.0929925120527   0.006508615337944864     0.8016765280247548     0.5303955598359774     0.2738805397779592     0.3866691236615241    0.00661016123982639     0.4325477899073708     0.4037297979348274     0.9825383139916805  3.845942829499357e-14 121.9320086229485
2.56321380557443      19.48910738639476      15.94407952338404   0.002420802187350927     0.6872442777907467     -11.68865990210418  3.620612198690202e-05     0.1260557001149563  0.0008904585977544012      14.17460192780559      310.0929925120527   0.006508615337944864     0.8016765131235936     0.5303955747371386     0.2738805397779592     0.3866691236615241    0.00661016123982639     0.4325477899073708     0.4037297979348274     0.9825383139916805  3.845942829499357e-14 121.9320081031237
2.56321380557443      19.48910738639476      15.94407952338404   0.002420802187350927     0.6872442777907467     -11.68865990210418  3.620612198690202e-05     0.1260557001149563  0.0008904585977544012      14.17460192780559      310.0929925120527   0.006508615337944864     0.8016765131235936     0.5303955598359774     0.2738805546791204     0.3866691236615241    0.00661016123982639     0.4325477899073708     0.4037297979348274     0.9825383139916805  3.845942829499357e-14 121.9320081935574
2.56321380557443      19.48910738639476      15.94407952338404   0.002420802187350927     0.6872442777907467     -11.68865990210418  3.620612198690202e-05     0.1260557001149563  0.0008904585977544012      14.17460192780559      310.0929925120527   0.006508615337944864     0.8016765131235936     0.5303955598359774     0.2738805397779592     0.3866691385626853    0.00661016123982639     0.4325477899073708     0.4037297979348274     0.9825383139916805  3.845942829499357e-14 121.9320081102612
2.56321380557443      19.48910738639476      15.94407952338404   0.002420802187350927     0.6872442777907467     -11.68865990210418  3.620612198690202e-05     0.1260557001149563  0.0008904585977544012      14.17460192780559      310.0929925120527   0.006508615337944864     0.8016765131235936     0.5303955598359774     0.2738805397779592     0.3866691236615241   0.006610176140987583     0.4325477899073708     0.4037297979348274     0.9825383139916805  3.845942829499357e-14 121.9320081069825
2.56321380557443      19.48910738639476      15.94407952338404   0.002420802187350927     0.6872442777907467     -11.68865990210418  3.620612198690202e-05     0.1260557001149563  0.0008904585977544012      14.17460192780559      310.0929925120527   0.006508615337944864     0.8016765131235936     0.5303955598359774     0.2738805397779592     0.3866691236615241    0.00661016123982639     0.4325478048085319     0.4037297979348274     0.9825383139916805  3.845942829499357e-14 121.9320081069765
2.56321380557443      19.48910738639476      15.94407952338404   0.002420802187350927     0.6872442777907467     -11.68865990210418  3.620612198690202e-05     0.1260557001149563  0.0008904585977544012      14.17460192780559      310.0929925120527   0.006508615337944864     0.8016765131235936     0.5303955598359774     0.2738805397779592     0.3866691236615241    0.00661016123982639     0.4325477899073708     0.4037298128359886     0.9825383139916805  3.845942829499357e-14 121.9320081069793
2.56321380557443      19.48910738639476      15.94407952338404   0.002420802187350927     0.6872442777907467     -11.68865990210418  3.620612198690202e-05     0.1260557001149563  0.0008904585977544012      14.17460192780559      310.0929925120527   0.006508615337944864     0.8016765131235936     0.5303955598359774     0.2738805397779592     0.3866691236615241    0.00661016123982639     0.4325477899073708     0.4037297979348274     0.9825383288928417  3.845942829499357e-14 121.9320081069823
2.56321380557443      19.48910738639476      15.94407952338404   0.002420802187350927     0.6872442777907467     -11.68865990210418  3.620612198690202e-05     0.1260557001149563  0.0008904585977544012      14.17460192780559      310.0929925120527   0.006508615337944864     0.8016765131235936     0.5303955598359774     0.2738805397779592     0.3866691236615241    0.00661016123982639     0.4325477899073708     0.4037297979348274     0.9825383139916805  1.490119965327595e-08 121.9320704579802
2.563215470385127       19.4891066452567      15.94407621383227   0.002420826453181591     0.6872445492786354      -11.6886584169658  3.620902397171318e-05     0.1260558207250097  0.0008904612078539764      14.17462729817796      310.0938284050884   0.006508473974779771     0.8016765528836797     0.5303956863613294     0.2738808042736426     0.3866685610650034   0.006610141421787642     0.4325477899073708     0.4037298137636035     0.9825383703787848  3.851098043247886e-14 121.9320016893769
2.563215508580014       19.4891066452567      15.94407621383227   0.002420826453181591     0.6872445492786354      -11.6886584169658  3.620902397171318e-05     0.1260558207250097  0.0008904612078539764      14.17462729817796      310.0938284050884   0.006508473974779771     0.8016765528836797     0.5303956863613294     0.2738808042736426     0.3866685610650034   0.006610141421787642     0.4325477899073708     0.4037298137636035     0.9825383703787848  3.851098043247886e-14 121.9320016335656
2.563215470385127      19.48910693566702      15.94407621383227   0.002420826453181591     0.6872445492786354      -11.6886584169658  3.620902397171318e-05     0.1260558207250097  0.0008904612078539764      14.17462729817796      310.0938284050884   0.006508473974779771     0.8016765528836797     0.5303956863613294     0.2738808042736426     0.3866685610650034   0.006610141421787642     0.4325477899073708     0.4037298137636035     0.9825383703787848  3.851098043247886e-14 121.9320016758934
2.563215470385127       19.4891066452567      15.94407645141752   0.002420826453181591     0.6872445492786354      -11.6886584169658  3.620902397171318e-05     0.1260558207250097  0.0008904612078539764      14.17462729817796      310.0938284050884   0.006508473974779771     0.8016765528836797     0.5303956863613294     0.2738808042736426     0.3866685610650034   0.006610141421787642     0.4325477899073708     0.4037298137636035     0.9825383703787848  3.851098043247886e-14 121.9320016666535
2.563215470385127       19.4891066452567      15.94407621383227   0.002420841354342785     0.6872445492786354      -11.6886584169658  3.620902397171318e-05     0.1260558207250097  0.0008904612078539764      14.17462729817796      310.0938284050884   0.006508473974779771     0.8016765528836797     0.5303956863613294     0.2738808042736426     0.3866685610650034   0.006610141421787642     0.4325477899073708     0.4037298137636035     0.9825383703787848  3.851098043247886e-14 121.9320020423572
2.563215470385127       19.4891066452567      15.94407621383227   0.002420826453181591     0.6872445641797966      -11.6886584169658  3.620902397171318e-05     0.1260558207250097  0.0008904612078539764      14.17462729817796      310.0938284050884   0.006508473974779771     0.8016765528836797     0.5303956863613294     0.2738808042736426     0.3866685610650034   0.006610141421787642     0.4325477899073708     0.4037298137636035     0.9825383703787848  3.851098043247886e-14 121.9320016803351
2.563215470385127       19.4891066452567      15.94407621383227   0.002420826453181591     0.6872445492786354     -11.68865859114039  3.620902397171318e-05     0.1260558207250097  0.0008904612078539764      14.17462729817796      310.0938284050884   0.006508473974779771     0.8016765528836797     0.5303956863613294     0.2738808042736426     0.3866685610650034   0.006610141421787642     0.4325477899073708     0.4037298137636035     0.9825383703787848  3.851098043247886e-14 121.9320016776633
2.563215470385127       19.4891066452567      15.94407621383227   0.002420826453181591     0.6872445492786354      -11.6886584169658  3.622392513290702e-05     0.1260558207250097  0.0008904612078539764      14.17462729817796      310.0938284050884   0.006508473974779771     0.8016765528836797     0.5303956863613294     0.2738808042736426     0.3866685610650034   0.006610141421787642     0.4325477899073708     0.4037298137636035     0.9825383703787848  3.851098043247886e-14 121.9320048469907
2.563215470385127       19.4891066452567      15.94407621383227   0.002420826453181591     0.6872445492786354      -11.6886584169658  3.620902397171318e-05     0.1260558356261708  0.0008904612078539764      14.17462729817796      310.0938284050884   0.006508473974779771     0.8016765528836797     0.5303956863613294     0.2738808042736426     0.3866685610650034   0.006610141421787642     0.4325477899073708     0.4037298137636035     0.9825383703787848  3.851098043247886e-14 121.932001709135
2.563215470385127       19.4891066452567      15.94407621383227   0.002420826453181591     0.6872445492786354      -11.6886584169658  3.620902397171318e-05     0.1260558207250097  0.0008904761090151702      14.17462729817796      310.0938284050884   0.006508473974779771     0.8016765528836797     0.5303956863613294     0.2738808042736426     0.3866685610650034   0.006610141421787642     0.4325477899073708     0.4037298137636035     0.9825383703787848  3.851098043247886e-14 121.9320018109883
2.563215470385127       19.4891066452567      15.94407621383227   0.002420826453181591     0.6872445492786354      -11.6886584169658  3.620902397171318e-05     0.1260558207250097  0.0008904612078539764      14.17462750939636      310.0938284050884   0.006508473974779771     0.8016765528836797     0.5303956863613294     0.2738808042736426     0.3866685610650034   0.006610141421787642     0.4325477899073708     0.4037298137636035     0.9825383703787848  3.851098043247886e-14 121.9320017114139
2.563215470385127       19.4891066452567      15.94407621383227   0.002420826453181591     0.6872445492786354      -11.6886584169658  3.620902397171318e-05     0.1260558207250097  0.0008904612078539764      14.17462729817796      310.0938330258465   0.006508473974779771     0.8016765528836797     0.5303956863613294     0.2738808042736426     0.3866685610650034   0.006610141421787642     0.4325477899073708     0.4037298137636035     0.9825383703787848  3.851098043247886e-14 121.932001636156
2.563215470385127       19.4891066452567      15.94407621383227   0.002420826453181591     0.6872445492786354      -11.6886584169658  3.620902397171318e-05     0.1260558207250097  0.0008904612078539764      14.17462729817796      310.0938284050884   0.006508488875940965     0.8016765528836797     0.5303956863613294     0.2738808042736426     0.3866685610650034   0.006610141421787642     0.4325477899073708     0.4037298137636035     0.9825383703787848  3.851098043247886e-14 121.9320024432907
2.563215470385127       19.4891066452567      15.94407621383227   0.002420826453181591     0.6872445492786354      -11.6886584169658  3.620902397171318e-05     0.1260558207250097  0.0008904612078539764      14.17462729817796      310.0938284050884   0.006508473974779771     0.8016765677848409     0.5303956863613294     0.2738808042736426     0.3866685610650034   0.006610141421787642     0.4325477899073708     0.4037298137636035     0.9825383703787848  3.851098043247886e-14 121.9320021891795
2.563215470385127       19.4891066452567      15.94407621383227   0.002420826453181591     0.6872445492786354      -11.6886584169658  3.620902397171318e-05     0.1260558207250097  0.0008904612078539764      14.17462729817796      310.0938284050884   0.006508473974779771     0.8016765528836797     0.5303957012624906     0.2738808042736426     0.3866685610650034   0.006610141421787642     0.4325477899073708     0.4037298137636035     0.9825383703787848  3.851098043247886e-14 121.9320017020277
2.563215470385127       19.4891066452567      15.94407621383227   0.002420826453181591     0.6872445492786354      -11.6886584169658  3.620902397171318e-05     0.1260558207250097  0.0008904612078539764      14.17462729817796      310.0938284050884   0.006508473974779771     0.8016765528836797     0.5303956863613294     0.2738808191748038     0.3866685610650034   0.006610141421787642     0.4325477899073708     0.4037298137636035     0.9825383703787848  3.851098043247886e-14 121.9320017830089
2.563215470385127       19.4891066452567      15.94407621383227   0.002420826453181591     0.6872445492786354      -11.6886584169658  3.620902397171318e-05     0.1260558207250097  0.0008904612078539764      14.17462729817796      310.0938284050884   0.006508473974779771     0.8016765528836797     0.5303956863613294     0.2738808042736426     0.3866685759661646   0.006610141421787642     0.4325477899073708     0.4037298137636035     0.9825383703787848  3.851098043247886e-14 121.9320017116576
2.563215470385127       19.4891066452567      15.94407621383227   0.002420826453181591     0.6872445492786354      -11.6886584169658  3.620902397171318e-05     0.1260558207250097  0.0008904612078539764      14.17462729817796      310.0938284050884   0.006508473974779771     0.8016765528836797     0.5303956863613294     0.2738808042736426     0.3866685610650034   0.006610156322948836     0.4325477899073708     0.4037298137636035     0.9825383703787848  3.851098043247886e-14 121.9320016893648
2.563215470385127       19.4891066452567      15.94407621383227   0.002420826453181591     0.6872445492786354      -11.6886584169658  3.620902397171318e-05     0.1260558207250097  0.0008904612078539764      14.17462729817796      310.0938284050884   0.006508473974779771     0.8016765528836797     0.5303956863613294     0.2738808042736426     0.3866685610650034   0.006610141421787642     0.4325478048085319     0.4037298137636035     0.9825383703787848  3.851098043247886e-14 121.9320016893769
2.563215470385127       19.4891066452567      15.94407621383227   0.002420826453181591     0.6872445492786354      -11.6886584169658  3.620902397171318e-05     0.1260558207250097  0.0008904612078539764      14.17462729817796      310.0938284050884   0.006508473974779771     0.8016765528836797     0.5303956863613294     0.2738808042736426     0.3866685610650034   0.006610141421787642     0.4325477899073708     0.4037298286647647     0.9825383703787848  3.851098043247886e-14 121.9320016893772
2.563215470385127       19.4891066452567      15.94407621383227   0.002420826453181591     0.6872445492786354      -11.6886584169658  3.620902397171318e-05     0.1260558207250097  0.0008904612078539764      14.17462729817796      310.0938284050884   0.006508473974779771     0.8016765528836797     0.5303956863613294     0.2738808042736426     0.3866685610650034   0.006610141421787642     0.4325477899073708     0.4037298137636035      0.982538385279946  3.851098043247886e-14 121.9320016893762
2.563215470385127       19.4891066452567      15.94407621383227   0.002420826453181591     0.6872445492786354      -11.6886584169658  3.620902397171318e-05     0.1260558207250097  0.0008904612078539764      14.17462729817796      310.0938284050884   0.006508473974779771     0.8016765528836797     0.5303956863613294     0.2738808042736426     0.3866685610650034   0.006610141421787642     0.4325477899073708     0.4037298137636035     0.9825383703787848  1.490119970482809e-08 121.9320640401123
2.563215861678148      19.48910667372417      15.94407627247034   0.002420791693550079     0.6872449212861582     -11.68865845820501    3.6204323771284e-05      0.126055718286141  0.0008904568975623877      14.17462639151266      310.0938284121497   0.006508274241564108     0.8016765184081015     0.5303954103533329     0.2738797493456207     0.3866682066081385   0.006610141446228891     0.4325477899073708     0.4037298137580831     0.9825383703792827  3.841218839352418e-14 121.9319835854192
2.563215899873041      19.48910667372417      15.94407627247034   0.002420791693550079     0.6872449212861582     -11.68865845820501    3.6204323771284e-05      0.126055718286141  0.0008904568975623877      14.17462639151266      310.0938284121497   0.006508274241564108     0.8016765184081015     0.5303954103533329     0.2738797493456207     0.3866682066081385   0.006610141446228891     0.4325477899073708     0.4037298137580831     0.9825383703792827  3.841218839352418e-14 121.9319836268847
2.563215861678148      19.48910696413449      15.94407627247034   0.002420791693550079     0.6872449212861582     -11.68865845820501    3.6204323771284e-05      0.126055718286141  0.0008904568975623877      14.17462639151266      310.0938284121497   0.006508274241564108     0.8016765184081015     0.5303954103533329     0.2738797493456207     0.3866682066081385   0.006610141446228891     0.4325477899073708     0.4037298137580831     0.9825383703792827  3.841218839352418e-14 121.9319835710934
2.563215861678148      19.48910667372417      15.94407651005559   0.002420791693550079     0.6872449212861582     -11.68865845820501    3.6204323771284e-05      0.126055718286141  0.0008904568975623877      14.17462639151266      310.0938284121497   0.006508274241564108     0.8016765184081015     0.5303954103533329     0.2738797493456207     0.3866682066081385   0.006610141446228891     0.4325477899073708     0.4037298137580831     0.9825383703792827  3.841218839352418e-14 121.9319835704929
2.563215861678148      19.48910667372417      15.94407627247034   0.002420806594711273     0.6872449212861582     -11.68865845820501    3.6204323771284e-05      0.126055718286141  0.0008904568975623877      14.17462639151266      310.0938284121497   0.006508274241564108     0.8016765184081015     0.5303954103533329     0.2738797493456207     0.3866682066081385   0.006610141446228891     0.4325477899073708     0.4037298137580831     0.9825383703792827  3.841218839352418e-14 121.9319839215219
2.563215861678148      19.48910667372417      15.94407627247034   0.002420791693550079     0.6872449361873194     -11.68865845820501    3.6204323771284e-05      0.126055718286141  0.0008904568975623877      14.17462639151266      310.0938284121497   0.006508274241564108     0.8016765184081015     0.5303954103533329     0.2738797493456207     0.3866682066081385   0.006610141446228891     0.4325477899073708     0.4037298137580831     0.9825383703792827  3.841218839352418e-14 121.931983570148
2.563215861678148      19.48910667372417      15.94407627247034   0.002420791693550079     0.6872449212861582     -11.68865863237959    3.6204323771284e-05      0.126055718286141  0.0008904568975623877      14.17462639151266      310.0938284121497   0.006508274241564108     0.8016765184081015     0.5303954103533329     0.2738797493456207     0.3866682066081385   0.006610141446228891     0.4325477899073708     0.4037298137580831     0.9825383703792827  3.841218839352418e-14 121.9319835916888
2.563215861678148      19.48910667372417      15.94407627247034   0.002420791693550079     0.6872449212861582     -11.68865845820501  3.621922493247784e-05      0.126055718286141  0.0008904568975623877      14.17462639151266      310.0938284121497   0.006508274241564108     0.8016765184081015     0.5303954103533329     0.2738797493456207     0.3866682066081385   0.006610141446228891     0.4325477899073708     0.4037298137580831     0.9825383703792827  3.841218839352418e-14 121.9319867167173
2.563215861678148      19.48910667372417      15.94407627247034   0.002420791693550079     0.6872449212861582     -11.68865845820501    3.6204323771284e-05     0.1260557331873022  0.0008904568975623877      14.17462639151266      310.0938284121497   0.006508274241564108     0.8016765184081015     0.5303954103533329     0.2738797493456207     0.3866682066081385   0.006610141446228891     0.4325477899073708     0.4037298137580831     0.9825383703792827  3.841218839352418e-14 121.9319836232055
2.563215861678148      19.48910667372417      15.94407627247034   0.002420791693550079     0.6872449212861582     -11.68865845820501    3.6204323771284e-05      0.126055718286141  0.0008904717987235815      14.17462639151266      310.0938284121497   0.006508274241564108     0.8016765184081015     0.5303954103533329     0.2738797493456207     0.3866682066081385   0.006610141446228891     0.4325477899073708     0.4037298137580831     0.9825383703792827  3.841218839352418e-14 121.9319837141715
2.563215861678148      19.48910667372417      15.94407627247034   0.002420791693550079     0.6872449212861582     -11.68865845820501    3.6204323771284e-05      0.126055718286141  0.0008904568975623877      14.17462660273105      310.0938284121497   0.006508274241564108     0.8016765184081015     0.5303954103533329     0.2738797493456207     0.3866682066081385   0.006610141446228891     0.4325477899073708     0.4037298137580831     0.9825383703792827  3.841218839352418e-14 121.9319836244015
2.563215861678148      19.48910667372417      15.94407627247034   0.002420791693550079     0.6872449212861582     -11.68865845820501    3.6204323771284e-05      0.126055718286141  0.0008904568975623877      14.17462639151266      310.0938330329078   0.006508274241564108     0.8016765184081015     0.5303954103533329     0.2738797493456207     0.3866682066081385   0.006610141446228891     0.4325477899073708     0.4037298137580831     0.9825383703792827  3.841218839352418e-14 121.9319835849195
2.563215861678148      19.48910667372417      15.94407627247034   0.002420791693550079     0.6872449212861582     -11.68865845820501    3.6204323771284e-05      0.126055718286141  0.0008904568975623877      14.17462639151266      310.0938284121497   0.006508289142725302     0.8016765184081015     0.5303954103533329     0.2738797493456207     0.3866682066081385   0.006610141446228891     0.4325477899073708     0.4037298137580831     0.9825383703792827  3.841218839352418e-14 121.9319840956205
2.563215861678148      19.48910667372417      15.94407627247034   0.002420791693550079     0.6872449212861582     -11.68865845820501    3.6204323771284e-05      0.126055718286141  0.0008904568975623877      14.17462639151266      310.0938284121497   0.006508274241564108     0.8016765333092627     0.5303954103533329     0.2738797493456207     0.3866682066081385   0.006610141446228891     0.4325477899073708     0.4037298137580831     0.9825383703792827  3.841218839352418e-14 121.9319840880073
2.563215861678148      19.48910667372417      15.94407627247034   0.002420791693550079     0.6872449212861582     -11.68865845820501    3.6204323771284e-05      0.126055718286141  0.0008904568975623877      14.17462639151266      310.0938284121497   0.006508274241564108     0.8016765184081015     0.5303954252544941     0.2738797493456207     0.3866682066081385   0.006610141446228891     0.4325477899073708     0.4037298137580831     0.9825383703792827  3.841218839352418e-14 121.9319835898928
2.563215861678148      19.48910667372417      15.94407627247034   0.002420791693550079     0.6872449212861582     -11.68865845820501    3.6204323771284e-05      0.126055718286141  0.0008904568975623877      14.17462639151266      310.0938284121497   0.006508274241564108     0.8016765184081015     0.5303954103533329     0.2738797642467819     0.3866682066081385   0.006610141446228891     0.4325477899073708     0.4037298137580831     0.9825383703792827  3.841218839352418e-14 121.9319836586635
2.563215861678148      19.48910667372417      15.94407627247034   0.002420791693550079     0.6872449212861582     -11.68865845820501    3.6204323771284e-05      0.126055718286141  0.0008904568975623877      14.17462639151266      310.0938284121497   0.006508274241564108     0.8016765184081015     0.5303954103533329     0.2738797493456207     0.3866682215092997   0.006610141446228891     0.4325477899073708     0.4037298137580831     0.9825383703792827  3.841218839352418e-14 121.9319836019853
2.563215861678148      19.48910667372417      15.94407627247034   0.002420791693550079     0.6872449212861582     -11.68865845820501    3.6204323771284e-05      0.126055718286141  0.0008904568975623877      14.17462639151266      310.0938284121497   0.006508274241564108     0.8016765184081015     0.5303954103533329     0.2738797493456207     0.3866682066081385   0.006610156347390085     0.4325477899073708     0.4037298137580831     0.9825383703792827  3.841218839352418e-14 121.931983585426
2.563215861678148      19.48910667372417      15.94407627247034   0.002420791693550079     0.6872449212861582     -11.68865845820501    3.6204323771284e-05      0.126055718286141  0.0008904568975623877      14.17462639151266      310.0938284121497   0.006508274241564108     0.8016765184081015     0.5303954103533329     0.2738797493456207     0.3866682066081385   0.006610141446228891     0.4325478048085319     0.4037298137580831     0.9825383703792827  3.841218839352418e-14 121.9319835854192
2.563215861678148      19.48910667372417      15.94407627247034   0.002420791693550079     0.6872449212861582     -11.68865845820501    3.6204323771284e-05      0.126055718286141  0.0008904568975623877      14.17462639151266      310.0938284121497   0.006508274241564108     0.8016765184081015     0.5303954103533329     0.2738797493456207     0.3866682066081385   0.006610141446228891     0.4325477899073708     0.4037298286592443     0.9825383703792827  3.841218839352418e-14 121.9319835854265
2.563215861678148      19.48910667372417      15.94407627247034   0.002420791693550079     0.6872449212861582     -11.68865845820501    3.6204323771284e-05      0.126055718286141  0.0008904568975623877      14.17462639151266      310.0938284121497   0.006508274241564108     0.8016765184081015     0.5303954103533329     0.2738797493456207     0.3866682066081385   0.006610141446228891     0.4325477899073708     0.4037298137580831     0.9825383852804439  3.841218839352418e-14 121.9319835854135
2.563215861678148      19.48910667372417      15.94407627247034   0.002420791693550079     0.6872449212861582     -11.68865845820501    3.6204323771284e-05      0.126055718286141  0.0008904568975623877      14.17462639151266      310.0938284121497   0.006508274241564108     0.8016765184081015     0.5303954103533329     0.2738797493456207     0.3866682066081385   0.006610141446228891     0.4325477899073708     0.4037298137580831     0.9825383703792827  1.490119960603605e-08 121.9320459364637
