# Supplementary material for: Model-Based Quantification of the Systemic Interplay between Glucose and Fatty Acids in the Postprandial State
Source: PLoS One. 2015 Sep 10;10(9):e0135665. doi: 10.1371/journal.pone.0135665 (PMC4565650; doi:10.1371/journal.pone.0135665)
Supplement: S3 File — Zip file containing all Matlab m-files to generate figures. The zip-file includes a README file, containing an overview of the simulation files and basic instructions. (ZIP) [file pone.0135665.s004.zip › GlcNEFA/OPT parameters/OPT_solver1_seed100000000_n100_r25/parameters_it100.txt]

2.342739191385528      20.75751076122922      16.81087289588607   0.004289700031251316     0.6980929919693235     -11.16526014226259  7.319741332446853e-05     0.1319664910780686  0.0007322275641370704      14.95990812252181      272.1950387961872   0.003772144996581009      0.815899486387188     0.4349840313802216     0.3005632889595767     0.2791304990248887    0.00264143343138479     0.5920167964269353     0.1163014779509563    0.08398912731596267  2.752269841323959e-14 188.8938930031833
2.342739226295062      20.75751076122922      16.81087289588607   0.004289700031251316     0.6980929919693235     -11.16526014226259  7.319741332446853e-05     0.1319664910780686  0.0007322275641370704      14.95990812252181      272.1950387961872   0.003772144996581009      0.815899486387188     0.4349840313802216     0.3005632889595767     0.2791304990248887    0.00264143343138479     0.5920167964269353     0.1163014779509563    0.08398912731596267  2.752269841323959e-14 188.8938875023241
2.342739191385528      20.75751107054023      16.81087289588607   0.004289700031251316     0.6980929919693235     -11.16526014226259  7.319741332446853e-05     0.1319664910780686  0.0007322275641370704      14.95990812252181      272.1950387961872   0.003772144996581009      0.815899486387188     0.4349840313802216     0.3005632889595767     0.2791304990248887    0.00264143343138479     0.5920167964269353     0.1163014779509563    0.08398912731596267  2.752269841323959e-14 188.8939021703842
2.342739191385528      20.75751076122922       16.8108731463876   0.004289700031251316     0.6980929919693235     -11.16526014226259  7.319741332446853e-05     0.1319664910780686  0.0007322275641370704      14.95990812252181      272.1950387961872   0.003772144996581009      0.815899486387188     0.4349840313802216     0.3005632889595767     0.2791304990248887    0.00264143343138479     0.5920167964269353     0.1163014779509563    0.08398912731596267  2.752269841323959e-14 188.893897082853
2.342739191385528      20.75751076122922      16.81087289588607    0.00428971493241251     0.6980929919693235     -11.16526014226259  7.319741332446853e-05     0.1319664910780686  0.0007322275641370704      14.95990812252181      272.1950387961872   0.003772144996581009      0.815899486387188     0.4349840313802216     0.3005632889595767     0.2791304990248887    0.00264143343138479     0.5920167964269353     0.1163014779509563    0.08398912731596267  2.752269841323959e-14 188.8934473083878
2.342739191385528      20.75751076122922      16.81087289588607   0.004289700031251316     0.6980930068704847     -11.16526014226259  7.319741332446853e-05     0.1319664910780686  0.0007322275641370704      14.95990812252181      272.1950387961872   0.003772144996581009      0.815899486387188     0.4349840313802216     0.3005632889595767     0.2791304990248887    0.00264143343138479     0.5920167964269353     0.1163014779509563    0.08398912731596267  2.752269841323959e-14 188.89389282388
2.342739191385528      20.75751076122922      16.81087289588607   0.004289700031251316     0.6980929919693235     -11.16526030863793  7.319741332446853e-05     0.1319664910780686  0.0007322275641370704      14.95990812252181      272.1950387961872   0.003772144996581009      0.815899486387188     0.4349840313802216     0.3005632889595767     0.2791304990248887    0.00264143343138479     0.5920167964269353     0.1163014779509563    0.08398912731596267  2.752269841323959e-14 188.8938838594714
2.342739191385528      20.75751076122922      16.81087289588607   0.004289700031251316     0.6980929919693235     -11.16526014226259  7.321231448566238e-05     0.1319664910780686  0.0007322275641370704      14.95990812252181      272.1950387961872   0.003772144996581009      0.815899486387188     0.4349840313802216     0.3005632889595767     0.2791304990248887    0.00264143343138479     0.5920167964269353     0.1163014779509563    0.08398912731596267  2.752269841323959e-14 188.8940068526456
2.342739191385528      20.75751076122922      16.81087289588607   0.004289700031251316     0.6980929919693235     -11.16526014226259  7.319741332446853e-05     0.1319665059792298  0.0007322275641370704      14.95990812252181      272.1950387961872   0.003772144996581009      0.815899486387188     0.4349840313802216     0.3005632889595767     0.2791304990248887    0.00264143343138479     0.5920167964269353     0.1163014779509563    0.08398912731596267  2.752269841323959e-14 188.8938963401706
2.342739191385528      20.75751076122922      16.81087289588607   0.004289700031251316     0.6980929919693235     -11.16526014226259  7.319741332446853e-05     0.1319664910780686  0.0007322424652982643      14.95990812252181      272.1950387961872   0.003772144996581009      0.815899486387188     0.4349840313802216     0.3005632889595767     0.2791304990248887    0.00264143343138479     0.5920167964269353     0.1163014779509563    0.08398912731596267  2.752269841323959e-14 188.8940915891535
2.342739191385528      20.75751076122922      16.81087289588607   0.004289700031251316     0.6980929919693235     -11.16526014226259  7.319741332446853e-05     0.1319664910780686  0.0007322275641370704      14.95990834544181      272.1950387961872   0.003772144996581009      0.815899486387188     0.4349840313802216     0.3005632889595767     0.2791304990248887    0.00264143343138479     0.5920167964269353     0.1163014779509563    0.08398912731596267  2.752269841323959e-14 188.8938940905369
2.342739191385528      20.75751076122922      16.81087289588607   0.004289700031251316     0.6980929919693235     -11.16526014226259  7.319741332446853e-05     0.1319664910780686  0.0007322275641370704      14.95990812252181      272.1950428522093   0.003772144996581009      0.815899486387188     0.4349840313802216     0.3005632889595767     0.2791304990248887    0.00264143343138479     0.5920167964269353     0.1163014779509563    0.08398912731596267  2.752269841323959e-14 188.8938924239592
2.342739191385528      20.75751076122922      16.81087289588607   0.004289700031251316     0.6980929919693235     -11.16526014226259  7.319741332446853e-05     0.1319664910780686  0.0007322275641370704      14.95990812252181      272.1950387961872   0.003772159897742202      0.815899486387188     0.4349840313802216     0.3005632889595767     0.2791304990248887    0.00264143343138479     0.5920167964269353     0.1163014779509563    0.08398912731596267  2.752269841323959e-14 188.8940520718593
2.342739191385528      20.75751076122922      16.81087289588607   0.004289700031251316     0.6980929919693235     -11.16526014226259  7.319741332446853e-05     0.1319664910780686  0.0007322275641370704      14.95990812252181      272.1950387961872   0.003772144996581009     0.8158995012883492     0.4349840313802216     0.3005632889595767     0.2791304990248887    0.00264143343138479     0.5920167964269353     0.1163014779509563    0.08398912731596267  2.752269841323959e-14 188.8939007102491
2.342739191385528      20.75751076122922      16.81087289588607   0.004289700031251316     0.6980929919693235     -11.16526014226259  7.319741332446853e-05     0.1319664910780686  0.0007322275641370704      14.95990812252181      272.1950387961872   0.003772144996581009      0.815899486387188     0.4349840462813828     0.3005632889595767     0.2791304990248887    0.00264143343138479     0.5920167964269353     0.1163014779509563    0.08398912731596267  2.752269841323959e-14 188.8938720653518
2.342739191385528      20.75751076122922      16.81087289588607   0.004289700031251316     0.6980929919693235     -11.16526014226259  7.319741332446853e-05     0.1319664910780686  0.0007322275641370704      14.95990812252181      272.1950387961872   0.003772144996581009      0.815899486387188     0.4349840313802216     0.3005633038607379     0.2791304990248887    0.00264143343138479     0.5920167964269353     0.1163014779509563    0.08398912731596267  2.752269841323959e-14 188.893881244892
2.342739191385528      20.75751076122922      16.81087289588607   0.004289700031251316     0.6980929919693235     -11.16526014226259  7.319741332446853e-05     0.1319664910780686  0.0007322275641370704      14.95990812252181      272.1950387961872   0.003772144996581009      0.815899486387188     0.4349840313802216     0.3005632889595767     0.2791305139260499    0.00264143343138479     0.5920167964269353     0.1163014779509563    0.08398912731596267  2.752269841323959e-14 188.8938947118285
2.342739191385528      20.75751076122922      16.81087289588607   0.004289700031251316     0.6980929919693235     -11.16526014226259  7.319741332446853e-05     0.1319664910780686  0.0007322275641370704      14.95990812252181      272.1950387961872   0.003772144996581009      0.815899486387188     0.4349840313802216     0.3005632889595767     0.2791304990248887   0.002641448332545984     0.5920167964269353     0.1163014779509563    0.08398912731596267  2.752269841323959e-14 188.8938930030528
2.342739191385528      20.75751076122922      16.81087289588607   0.004289700031251316     0.6980929919693235     -11.16526014226259  7.319741332446853e-05     0.1319664910780686  0.0007322275641370704      14.95990812252181      272.1950387961872   0.003772144996581009      0.815899486387188     0.4349840313802216     0.3005632889595767     0.2791304990248887    0.00264143343138479     0.5920168113280965     0.1163014779509563    0.08398912731596267  2.752269841323959e-14 188.8938930031833
2.342739191385528      20.75751076122922      16.81087289588607   0.004289700031251316     0.6980929919693235     -11.16526014226259  7.319741332446853e-05     0.1319664910780686  0.0007322275641370704      14.95990812252181      272.1950387961872   0.003772144996581009      0.815899486387188     0.4349840313802216     0.3005632889595767     0.2791304990248887    0.00264143343138479     0.5920167964269353     0.1163014928521175    0.08398912731596267  2.752269841323959e-14 188.8938930029788
2.342739191385528      20.75751076122922      16.81087289588607   0.004289700031251316     0.6980929919693235     -11.16526014226259  7.319741332446853e-05     0.1319664910780686  0.0007322275641370704      14.95990812252181      272.1950387961872   0.003772144996581009      0.815899486387188     0.4349840313802216     0.3005632889595767     0.2791304990248887    0.00264143343138479     0.5920167964269353     0.1163014779509563    0.08398914221712386  2.752269841323959e-14 188.8938930032957
2.342739191385528      20.75751076122922      16.81087289588607   0.004289700031251316     0.6980929919693235     -11.16526014226259  7.319741332446853e-05     0.1319664910780686  0.0007322275641370704      14.95990812252181      272.1950387961872   0.003772144996581009      0.815899486387188     0.4349840313802216     0.3005632889595767     0.2791304990248887    0.00264143343138479     0.5920167964269353     0.1163014779509563    0.08398912731596267  1.490118871654607e-08 188.8939796208879
2.46383565751369       20.6714379689961      16.80782711585563   0.004825331633942132     0.8054799340177793     -11.21021637777226  4.521625144781059e-05     0.1311609612110935   0.000573228815097477      13.26580683657791      272.2448038619007   0.003998265626050666     0.8121936769529511     0.4621593217356469      0.318814308866972     0.2429684583347668   0.002998956414274556     0.5920167964269353     0.1247684365940899    0.08314510154705924  2.365912426498208e-14 130.4650444734733
2.463835694227702       20.6714379689961      16.80782711585563   0.004825331633942132     0.8054799340177793     -11.21021637777226  4.521625144781059e-05     0.1311609612110935   0.000573228815097477      13.26580683657791      272.2448038619007   0.003998265626050666     0.8121936769529511     0.4621593217356469      0.318814308866972     0.2429684583347668   0.002998956414274556     0.5920167964269353     0.1247684365940899    0.08314510154705924  2.365912426498208e-14 130.4650434880671
2.46383565751369      20.67143827702452      16.80782711585563   0.004825331633942132     0.8054799340177793     -11.21021637777226  4.521625144781059e-05     0.1311609612110935   0.000573228815097477      13.26580683657791      272.2448038619007   0.003998265626050666     0.8121936769529511     0.4621593217356469      0.318814308866972     0.2429684583347668   0.002998956414274556     0.5920167964269353     0.1247684365940899    0.08314510154705924  2.365912426498208e-14 130.465045499157
2.46383565751369       20.6714379689961      16.80782736631178   0.004825331633942132     0.8054799340177793     -11.21021637777226  4.521625144781059e-05     0.1311609612110935   0.000573228815097477      13.26580683657791      272.2448038619007   0.003998265626050666     0.8121936769529511     0.4621593217356469      0.318814308866972     0.2429684583347668   0.002998956414274556     0.5920167964269353     0.1247684365940899    0.08314510154705924  2.365912426498208e-14 130.46504466498
2.46383565751369       20.6714379689961      16.80782711585563   0.004825346535103326     0.8054799340177793     -11.21021637777226  4.521625144781059e-05     0.1311609612110935   0.000573228815097477      13.26580683657791      272.2448038619007   0.003998265626050666     0.8121936769529511     0.4621593217356469      0.318814308866972     0.2429684583347668   0.002998956414274556     0.5920167964269353     0.1247684365940899    0.08314510154705924  2.365912426498208e-14 130.4650068634579
2.46383565751369       20.6714379689961      16.80782711585563   0.004825331633942132     0.8054799489189405     -11.21021637777226  4.521625144781059e-05     0.1311609612110935   0.000573228815097477      13.26580683657791      272.2448038619007   0.003998265626050666     0.8121936769529511     0.4621593217356469      0.318814308866972     0.2429684583347668   0.002998956414274556     0.5920167964269353     0.1247684365940899    0.08314510154705924  2.365912426498208e-14 130.4650443790157
2.46383565751369       20.6714379689961      16.80782711585563   0.004825331633942132     0.8054799340177793      -11.2102165448175  4.521625144781059e-05     0.1311609612110935   0.000573228815097477      13.26580683657791      272.2448038619007   0.003998265626050666     0.8121936769529511     0.4621593217356469      0.318814308866972     0.2429684583347668   0.002998956414274556     0.5920167964269353     0.1247684365940899    0.08314510154705924  2.365912426498208e-14 130.4650435612194
2.46383565751369       20.6714379689961      16.80782711585563   0.004825331633942132     0.8054799340177793     -11.21021637777226  4.523115260900444e-05     0.1311609612110935   0.000573228815097477      13.26580683657791      272.2448038619007   0.003998265626050666     0.8121936769529511     0.4621593217356469      0.318814308866972     0.2429684583347668   0.002998956414274556     0.5920167964269353     0.1247684365940899    0.08314510154705924  2.365912426498208e-14 130.4650786114488
2.46383565751369       20.6714379689961      16.80782711585563   0.004825331633942132     0.8054799340177793     -11.21021637777226  4.521625144781059e-05     0.1311609761122547   0.000573228815097477      13.26580683657791      272.2448038619007   0.003998265626050666     0.8121936769529511     0.4621593217356469      0.318814308866972     0.2429684583347668   0.002998956414274556     0.5920167964269353     0.1247684365940899    0.08314510154705924  2.365912426498208e-14 130.4650440084102
2.46383565751369       20.6714379689961      16.80782711585563   0.004825331633942132     0.8054799340177793     -11.21021637777226  4.521625144781059e-05     0.1311609612110935  0.0005732437162586708      13.26580683657791      272.2448038619007   0.003998265626050666     0.8121936769529511     0.4621593217356469      0.318814308866972     0.2429684583347668   0.002998956414274556     0.5920167964269353     0.1247684365940899    0.08314510154705924  2.365912426498208e-14 130.4650068387574
2.46383565751369       20.6714379689961      16.80782711585563   0.004825331633942132     0.8054799340177793     -11.21021637777226  4.521625144781059e-05     0.1311609612110935   0.000573228815097477      13.26580703425383      272.2448038619007   0.003998265626050666     0.8121936769529511     0.4621593217356469      0.318814308866972     0.2429684583347668   0.002998956414274556     0.5920167964269353     0.1247684365940899    0.08314510154705924  2.365912426498208e-14 130.4650444451835
2.46383565751369       20.6714379689961      16.80782711585563   0.004825331633942132     0.8054799340177793     -11.21021637777226  4.521625144781059e-05     0.1311609612110935   0.000573228815097477      13.26580683657791      272.2448079186644   0.003998265626050666     0.8121936769529511     0.4621593217356469      0.318814308866972     0.2429684583347668   0.002998956414274556     0.5920167964269353     0.1247684365940899    0.08314510154705924  2.365912426498208e-14 130.4650443952508
2.46383565751369       20.6714379689961      16.80782711585563   0.004825331633942132     0.8054799340177793     -11.21021637777226  4.521625144781059e-05     0.1311609612110935   0.000573228815097477      13.26580683657791      272.2448038619007    0.00399828052721186     0.8121936769529511     0.4621593217356469      0.318814308866972     0.2429684583347668   0.002998956414274556     0.5920167964269353     0.1247684365940899    0.08314510154705924  2.365912426498208e-14 130.4652426894551
2.46383565751369       20.6714379689961      16.80782711585563   0.004825331633942132     0.8054799340177793     -11.21021637777226  4.521625144781059e-05     0.1311609612110935   0.000573228815097477      13.26580683657791      272.2448038619007   0.003998265626050666     0.8121936918541123     0.4621593217356469      0.318814308866972     0.2429684583347668   0.002998956414274556     0.5920167964269353     0.1247684365940899    0.08314510154705924  2.365912426498208e-14 130.4650459961979
2.46383565751369       20.6714379689961      16.80782711585563   0.004825331633942132     0.8054799340177793     -11.21021637777226  4.521625144781059e-05     0.1311609612110935   0.000573228815097477      13.26580683657791      272.2448038619007   0.003998265626050666     0.8121936769529511     0.4621593366368081      0.318814308866972     0.2429684583347668   0.002998956414274556     0.5920167964269353     0.1247684365940899    0.08314510154705924  2.365912426498208e-14 130.4650360669162
2.46383565751369       20.6714379689961      16.80782711585563   0.004825331633942132     0.8054799340177793     -11.21021637777226  4.521625144781059e-05     0.1311609612110935   0.000573228815097477      13.26580683657791      272.2448038619007   0.003998265626050666     0.8121936769529511     0.4621593217356469     0.3188143237681332     0.2429684583347668   0.002998956414274556     0.5920167964269353     0.1247684365940899    0.08314510154705924  2.365912426498208e-14 130.4650489539019
2.46383565751369       20.6714379689961      16.80782711585563   0.004825331633942132     0.8054799340177793     -11.21021637777226  4.521625144781059e-05     0.1311609612110935   0.000573228815097477      13.26580683657791      272.2448038619007   0.003998265626050666     0.8121936769529511     0.4621593217356469      0.318814308866972      0.242968473235928   0.002998956414274556     0.5920167964269353     0.1247684365940899    0.08314510154705924  2.365912426498208e-14 130.465044741668
2.46383565751369       20.6714379689961      16.80782711585563   0.004825331633942132     0.8054799340177793     -11.21021637777226  4.521625144781059e-05     0.1311609612110935   0.000573228815097477      13.26580683657791      272.2448038619007   0.003998265626050666     0.8121936769529511     0.4621593217356469      0.318814308866972     0.2429684583347668    0.00299897131543575     0.5920167964269353     0.1247684365940899    0.08314510154705924  2.365912426498208e-14 130.4650444734218
2.46383565751369       20.6714379689961      16.80782711585563   0.004825331633942132     0.8054799340177793     -11.21021637777226  4.521625144781059e-05     0.1311609612110935   0.000573228815097477      13.26580683657791      272.2448038619007   0.003998265626050666     0.8121936769529511     0.4621593217356469      0.318814308866972     0.2429684583347668   0.002998956414274556     0.5920168113280965     0.1247684365940899    0.08314510154705924  2.365912426498208e-14 130.4650444734733
2.46383565751369       20.6714379689961      16.80782711585563   0.004825331633942132     0.8054799340177793     -11.21021637777226  4.521625144781059e-05     0.1311609612110935   0.000573228815097477      13.26580683657791      272.2448038619007   0.003998265626050666     0.8121936769529511     0.4621593217356469      0.318814308866972     0.2429684583347668   0.002998956414274556     0.5920167964269353     0.1247684514952511    0.08314510154705924  2.365912426498208e-14 130.4650444735036
2.46383565751369       20.6714379689961      16.80782711585563   0.004825331633942132     0.8054799340177793     -11.21021637777226  4.521625144781059e-05     0.1311609612110935   0.000573228815097477      13.26580683657791      272.2448038619007   0.003998265626050666     0.8121936769529511     0.4621593217356469      0.318814308866972     0.2429684583347668   0.002998956414274556     0.5920167964269353     0.1247684365940899    0.08314511644822044  2.365912426498208e-14 130.4650444734678
2.46383565751369       20.6714379689961      16.80782711585563   0.004825331633942132     0.8054799340177793     -11.21021637777226  4.521625144781059e-05     0.1311609612110935   0.000573228815097477      13.26580683657791      272.2448038619007   0.003998265626050666     0.8121936769529511     0.4621593217356469      0.318814308866972     0.2429684583347668   0.002998956414274556     0.5920167964269353     0.1247684365940899    0.08314510154705924  1.490118485297192e-08 130.4651263114058
2.556988302795775      20.96589576716928      18.93849407675303   0.004533476718654084     0.7811177860511946     -12.27282465434758  1.758419272745298e-05     0.1298238636813344  0.0006935687809818908      12.71595756163984      272.4438248683929   0.004141381674035102     0.8072257096926342     0.4716624098088832     0.3168570162458503     0.2798922442898577   0.004026136975157971     0.5920167964269353      0.123219708534476     0.0846426925045377  2.220446049250313e-14 125.7584075569626
2.55698834089787      20.96589576716928      18.93849407675303   0.004533476718654084     0.7811177860511946     -12.27282465434758  1.758419272745298e-05     0.1298238636813344  0.0006935687809818908      12.71595756163984      272.4438248683929   0.004141381674035102     0.8072257096926342     0.4716624098088832     0.3168570162458503     0.2798922442898577   0.004026136975157971     0.5920167964269353      0.123219708534476     0.0846426925045377  2.220446049250313e-14 125.7584075502194
2.556988302795775      20.96589607958547      18.93849407675303   0.004533476718654084     0.7811177860511946     -12.27282465434758  1.758419272745298e-05     0.1298238636813344  0.0006935687809818908      12.71595756163984      272.4438248683929   0.004141381674035102     0.8072257096926342     0.4716624098088832     0.3168570162458503     0.2798922442898577   0.004026136975157971     0.5920167964269353      0.123219708534476     0.0846426925045377  2.220446049250313e-14 125.7584075257391
2.556988302795775      20.96589576716928      18.93849435895858   0.004533476718654084     0.7811177860511946     -12.27282465434758  1.758419272745298e-05     0.1298238636813344  0.0006935687809818908      12.71595756163984      272.4438248683929   0.004141381674035102     0.8072257096926342     0.4716624098088832     0.3168570162458503     0.2798922442898577   0.004026136975157971     0.5920167964269353      0.123219708534476     0.0846426925045377  2.220446049250313e-14 125.7584077276745
2.556988302795775      20.96589576716928      18.93849407675303   0.004533491619815278     0.7811177860511946     -12.27282465434758  1.758419272745298e-05     0.1298238636813344  0.0006935687809818908      12.71595756163984      272.4438248683929   0.004141381674035102     0.8072257096926342     0.4716624098088832     0.3168570162458503     0.2798922442898577   0.004026136975157971     0.5920167964269353      0.123219708534476     0.0846426925045377  2.220446049250313e-14 125.7584075705871
2.556988302795775      20.96589576716928      18.93849407675303   0.004533476718654084     0.7811178009523558     -12.27282465434758  1.758419272745298e-05     0.1298238636813344  0.0006935687809818908      12.71595756163984      272.4438248683929   0.004141381674035102     0.8072257096926342     0.4716624098088832     0.3168570162458503     0.2798922442898577   0.004026136975157971     0.5920167964269353      0.123219708534476     0.0846426925045377  2.220446049250313e-14 125.758407624848
2.556988302795775      20.96589576716928      18.93849407675303   0.004533476718654084     0.7811177860511946     -12.27282483722692  1.758419272745298e-05     0.1298238636813344  0.0006935687809818908      12.71595756163984      272.4438248683929   0.004141381674035102     0.8072257096926342     0.4716624098088832     0.3168570162458503     0.2798922442898577   0.004026136975157971     0.5920167964269353      0.123219708534476     0.0846426925045377  2.220446049250313e-14 125.7584074346726
2.556988302795775      20.96589576716928      18.93849407675303   0.004533476718654084     0.7811177860511946     -12.27282465434758  1.759909388864683e-05     0.1298238636813344  0.0006935687809818908      12.71595756163984      272.4438248683929   0.004141381674035102     0.8072257096926342     0.4716624098088832     0.3168570162458503     0.2798922442898577   0.004026136975157971     0.5920167964269353      0.123219708534476     0.0846426925045377  2.220446049250313e-14 125.758428359051
2.556988302795775      20.96589576716928      18.93849407675303   0.004533476718654084     0.7811177860511946     -12.27282465434758  1.758419272745298e-05     0.1298238785824956  0.0006935687809818908      12.71595756163984      272.4438248683929   0.004141381674035102     0.8072257096926342     0.4716624098088832     0.3168570162458503     0.2798922442898577   0.004026136975157971     0.5920167964269353      0.123219708534476     0.0846426925045377  2.220446049250313e-14 125.7584079081462
2.556988302795775      20.96589576716928      18.93849407675303   0.004533476718654084     0.7811177860511946     -12.27282465434758  1.758419272745298e-05     0.1298238636813344  0.0006935836821430846      12.71595756163984      272.4438248683929   0.004141381674035102     0.8072257096926342     0.4716624098088832     0.3168570162458503     0.2798922442898577   0.004026136975157971     0.5920167964269353      0.123219708534476     0.0846426925045377  2.220446049250313e-14 125.7583975706728
2.556988302795775      20.96589576716928      18.93849407675303   0.004533476718654084     0.7811177860511946     -12.27282465434758  1.758419272745298e-05     0.1298238636813344  0.0006935687809818908      12.71595775112237      272.4438248683929   0.004141381674035102     0.8072257096926342     0.4716624098088832     0.3168570162458503     0.2798922442898577   0.004026136975157971     0.5920167964269353      0.123219708534476     0.0846426925045377  2.220446049250313e-14 125.7584077578812
2.556988302795775      20.96589576716928      18.93849407675303   0.004533476718654084     0.7811177860511946     -12.27282465434758  1.758419272745298e-05     0.1298238636813344  0.0006935687809818908      12.71595756163984      272.4438289281223   0.004141381674035102     0.8072257096926342     0.4716624098088832     0.3168570162458503     0.2798922442898577   0.004026136975157971     0.5920167964269353      0.123219708534476     0.0846426925045377  2.220446049250313e-14 125.7584074974692
2.556988302795775      20.96589576716928      18.93849407675303   0.004533476718654084     0.7811177860511946     -12.27282465434758  1.758419272745298e-05     0.1298238636813344  0.0006935687809818908      12.71595756163984      272.4438248683929   0.004141396575196296     0.8072257096926342     0.4716624098088832     0.3168570162458503     0.2798922442898577   0.004026136975157971     0.5920167964269353      0.123219708534476     0.0846426925045377  2.220446049250313e-14 125.7584199057454
2.556988302795775      20.96589576716928      18.93849407675303   0.004533476718654084     0.7811177860511946     -12.27282465434758  1.758419272745298e-05     0.1298238636813344  0.0006935687809818908      12.71595756163984      272.4438248683929   0.004141381674035102     0.8072257245937954     0.4716624098088832     0.3168570162458503     0.2798922442898577   0.004026136975157971     0.5920167964269353      0.123219708534476     0.0846426925045377  2.220446049250313e-14 125.7584079486733
2.556988302795775      20.96589576716928      18.93849407675303   0.004533476718654084     0.7811177860511946     -12.27282465434758  1.758419272745298e-05     0.1298238636813344  0.0006935687809818908      12.71595756163984      272.4438248683929   0.004141381674035102     0.8072257096926342     0.4716624247100444     0.3168570162458503     0.2798922442898577   0.004026136975157971     0.5920167964269353      0.123219708534476     0.0846426925045377  2.220446049250313e-14 125.7584073533306
2.556988302795775      20.96589576716928      18.93849407675303   0.004533476718654084     0.7811177860511946     -12.27282465434758  1.758419272745298e-05     0.1298238636813344  0.0006935687809818908      12.71595756163984      272.4438248683929   0.004141381674035102     0.8072257096926342     0.4716624098088832     0.3168570311470115     0.2798922442898577   0.004026136975157971     0.5920167964269353      0.123219708534476     0.0846426925045377  2.220446049250313e-14 125.7584095817012
2.556988302795775      20.96589576716928      18.93849407675303   0.004533476718654084     0.7811177860511946     -12.27282465434758  1.758419272745298e-05     0.1298238636813344  0.0006935687809818908      12.71595756163984      272.4438248683929   0.004141381674035102     0.8072257096926342     0.4716624098088832     0.3168570162458503     0.2798922591910188   0.004026136975157971     0.5920167964269353      0.123219708534476     0.0846426925045377  2.220446049250313e-14 125.7584075031862
2.556988302795775      20.96589576716928      18.93849407675303   0.004533476718654084     0.7811177860511946     -12.27282465434758  1.758419272745298e-05     0.1298238636813344  0.0006935687809818908      12.71595756163984      272.4438248683929   0.004141381674035102     0.8072257096926342     0.4716624098088832     0.3168570162458503     0.2798922442898577   0.004026151876319165     0.5920167964269353      0.123219708534476     0.0846426925045377  2.220446049250313e-14 125.758407557104
2.556988302795775      20.96589576716928      18.93849407675303   0.004533476718654084     0.7811177860511946     -12.27282465434758  1.758419272745298e-05     0.1298238636813344  0.0006935687809818908      12.71595756163984      272.4438248683929   0.004141381674035102     0.8072257096926342     0.4716624098088832     0.3168570162458503     0.2798922442898577   0.004026136975157971     0.5920168113280965      0.123219708534476     0.0846426925045377  2.220446049250313e-14 125.7584075569626
2.556988302795775      20.96589576716928      18.93849407675303   0.004533476718654084     0.7811177860511946     -12.27282465434758  1.758419272745298e-05     0.1298238636813344  0.0006935687809818908      12.71595756163984      272.4438248683929   0.004141381674035102     0.8072257096926342     0.4716624098088832     0.3168570162458503     0.2798922442898577   0.004026136975157971     0.5920167964269353     0.1232197234356372     0.0846426925045377  2.220446049250313e-14 125.7584075569158
2.556988302795775      20.96589576716928      18.93849407675303   0.004533476718654084     0.7811177860511946     -12.27282465434758  1.758419272745298e-05     0.1298238636813344  0.0006935687809818908      12.71595756163984      272.4438248683929   0.004141381674035102     0.8072257096926342     0.4716624098088832     0.3168570162458503     0.2798922442898577   0.004026136975157971     0.5920167964269353      0.123219708534476    0.08464270740569889  2.220446049250313e-14 125.7584075570531
2.556988302795775      20.96589576716928      18.93849407675303   0.004533476718654084     0.7811177860511946     -12.27282465434758  1.758419272745298e-05     0.1298238636813344  0.0006935687809818908      12.71595756163984      272.4438248683929   0.004141381674035102     0.8072257096926342     0.4716624098088832     0.3168570162458503     0.2798922442898577   0.004026136975157971     0.5920167964269353      0.123219708534476     0.0846426925045377  1.490118339830815e-08 125.7584897622989
2.627146180565407      19.76178876494895      16.50934706344157   0.003083728695858228     0.7265679079671338     -11.67530647029258  1.504566900681158e-05     0.1287880355988361  0.0007529703208989381      12.20424041669153      272.3778118308686   0.004932733374173739     0.8022538893875163      0.484953582299196      0.298865749895411     0.3372504760871333   0.003606258229111425     0.5920167964269353     0.1525211383504206    0.07863200788114461  2.247888841897943e-14 123.3188176789861
2.627146219712936      19.76178876494895      16.50934706344157   0.003083728695858228     0.7265679079671338     -11.67530647029258  1.504566900681158e-05     0.1287880355988361  0.0007529703208989381      12.20424041669153      272.3778118308686   0.004932733374173739     0.8022538893875163      0.484953582299196      0.298865749895411     0.3372504760871333   0.003606258229111425     0.5920167964269353     0.1525211383504206    0.07863200788114461  2.247888841897943e-14 123.3188176234257
2.627146180565407      19.76178905942255      16.50934706344157   0.003083728695858228     0.7265679079671338     -11.67530647029258  1.504566900681158e-05     0.1287880355988361  0.0007529703208989381      12.20424041669153      272.3778118308686   0.004932733374173739     0.8022538893875163      0.484953582299196      0.298865749895411     0.3372504760871333   0.003606258229111425     0.5920167964269353     0.1525211383504206    0.07863200788114461  2.247888841897943e-14 123.3188175421316
2.627146180565407      19.76178876494895      16.50934730945001   0.003083728695858228     0.7265679079671338     -11.67530647029258  1.504566900681158e-05     0.1287880355988361  0.0007529703208989381      12.20424041669153      272.3778118308686   0.004932733374173739     0.8022538893875163      0.484953582299196      0.298865749895411     0.3372504760871333   0.003606258229111425     0.5920167964269353     0.1525211383504206    0.07863200788114461  2.247888841897943e-14 123.3188175215355
2.627146180565407      19.76178876494895      16.50934706344157   0.003083743597019422     0.7265679079671338     -11.67530647029258  1.504566900681158e-05     0.1287880355988361  0.0007529703208989381      12.20424041669153      272.3778118308686   0.004932733374173739     0.8022538893875163      0.484953582299196      0.298865749895411     0.3372504760871333   0.003606258229111425     0.5920167964269353     0.1525211383504206    0.07863200788114461  2.247888841897943e-14 123.3188289236906
2.627146180565407      19.76178876494895      16.50934706344157   0.003083728695858228      0.726567922868295     -11.67530647029258  1.504566900681158e-05     0.1287880355988361  0.0007529703208989381      12.20424041669153      272.3778118308686   0.004932733374173739     0.8022538893875163      0.484953582299196      0.298865749895411     0.3372504760871333   0.003606258229111425     0.5920167964269353     0.1525211383504206    0.07863200788114461  2.247888841897943e-14 123.3188176575526
2.627146180565407      19.76178876494895      16.50934706344157   0.003083728695858228     0.7265679079671338      -11.6753066442682  1.504566900681158e-05     0.1287880355988361  0.0007529703208989381      12.20424041669153      272.3778118308686   0.004932733374173739     0.8022538893875163      0.484953582299196      0.298865749895411     0.3372504760871333   0.003606258229111425     0.5920167964269353     0.1525211383504206    0.07863200788114461  2.247888841897943e-14 123.3188178953667
2.627146180565407      19.76178876494895      16.50934706344157   0.003083728695858228     0.7265679079671338     -11.67530647029258  1.506057016800542e-05     0.1287880355988361  0.0007529703208989381      12.20424041669153      272.3778118308686   0.004932733374173739     0.8022538893875163      0.484953582299196      0.298865749895411     0.3372504760871333   0.003606258229111425     0.5920167964269353     0.1525211383504206    0.07863200788114461  2.247888841897943e-14 123.3188258265679
2.627146180565407      19.76178876494895      16.50934706344157   0.003083728695858228     0.7265679079671338     -11.67530647029258  1.504566900681158e-05     0.1287880504999973  0.0007529703208989381      12.20424041669153      272.3778118308686   0.004932733374173739     0.8022538893875163      0.484953582299196      0.298865749895411     0.3372504760871333   0.003606258229111425     0.5920167964269353     0.1525211383504206    0.07863200788114461  2.247888841897943e-14 123.3188175894832
2.627146180565407      19.76178876494895      16.50934706344157   0.003083728695858228     0.7265679079671338     -11.67530647029258  1.504566900681158e-05     0.1287880355988361   0.000752985222060132      12.20424041669153      272.3778118308686   0.004932733374173739     0.8022538893875163      0.484953582299196      0.298865749895411     0.3372504760871333   0.003606258229111425     0.5920167964269353     0.1525211383504206    0.07863200788114461  2.247888841897943e-14 123.3187808778513
2.627146180565407      19.76178876494895      16.50934706344157   0.003083728695858228     0.7265679079671338     -11.67530647029258  1.504566900681158e-05     0.1287880355988361  0.0007529703208989381      12.20424059854888      272.3778118308686   0.004932733374173739     0.8022538893875163      0.484953582299196      0.298865749895411     0.3372504760871333   0.003606258229111425     0.5920167964269353     0.1525211383504206    0.07863200788114461  2.247888841897943e-14 123.3188175982565
2.627146180565407      19.76178876494895      16.50934706344157   0.003083728695858228     0.7265679079671338     -11.67530647029258  1.504566900681158e-05     0.1287880355988361  0.0007529703208989381      12.20424041669153      272.3778158896142   0.004932733374173739     0.8022538893875163      0.484953582299196      0.298865749895411     0.3372504760871333   0.003606258229111425     0.5920167964269353     0.1525211383504206    0.07863200788114461  2.247888841897943e-14 123.3188176521127
2.627146180565407      19.76178876494895      16.50934706344157   0.003083728695858228     0.7265679079671338     -11.67530647029258  1.504566900681158e-05     0.1287880355988361  0.0007529703208989381      12.20424041669153      272.3778118308686   0.004932748275334933     0.8022538893875163      0.484953582299196      0.298865749895411     0.3372504760871333   0.003606258229111425     0.5920167964269353     0.1525211383504206    0.07863200788114461  2.247888841897943e-14 123.3188237661015
2.627146180565407      19.76178876494895      16.50934706344157   0.003083728695858228     0.7265679079671338     -11.67530647029258  1.504566900681158e-05     0.1287880355988361  0.0007529703208989381      12.20424041669153      272.3778118308686   0.004932733374173739     0.8022539042886775      0.484953582299196      0.298865749895411     0.3372504760871333   0.003606258229111425     0.5920167964269353     0.1525211383504206    0.07863200788114461  2.247888841897943e-14 123.3188182811535
2.627146180565407      19.76178876494895      16.50934706344157   0.003083728695858228     0.7265679079671338     -11.67530647029258  1.504566900681158e-05     0.1287880355988361  0.0007529703208989381      12.20424041669153      272.3778118308686   0.004932733374173739     0.8022538893875163     0.4849535972003572      0.298865749895411     0.3372504760871333   0.003606258229111425     0.5920167964269353     0.1525211383504206    0.07863200788114461  2.247888841897943e-14 123.3188174081923
2.627146180565407      19.76178876494895      16.50934706344157   0.003083728695858228     0.7265679079671338     -11.67530647029258  1.504566900681158e-05     0.1287880355988361  0.0007529703208989381      12.20424041669153      272.3778118308686   0.004932733374173739     0.8022538893875163      0.484953582299196     0.2988657647965722     0.3372504760871333   0.003606258229111425     0.5920167964269353     0.1525211383504206    0.07863200788114461  2.247888841897943e-14 123.3188181857883
2.627146180565407      19.76178876494895      16.50934706344157   0.003083728695858228     0.7265679079671338     -11.67530647029258  1.504566900681158e-05     0.1287880355988361  0.0007529703208989381      12.20424041669153      272.3778118308686   0.004932733374173739     0.8022538893875163      0.484953582299196      0.298865749895411     0.3372504909882945   0.003606258229111425     0.5920167964269353     0.1525211383504206    0.07863200788114461  2.247888841897943e-14 123.318817611796
2.627146180565407      19.76178876494895      16.50934706344157   0.003083728695858228     0.7265679079671338     -11.67530647029258  1.504566900681158e-05     0.1287880355988361  0.0007529703208989381      12.20424041669153      272.3778118308686   0.004932733374173739     0.8022538893875163      0.484953582299196      0.298865749895411     0.3372504760871333   0.003606273130272619     0.5920167964269353     0.1525211383504206    0.07863200788114461  2.247888841897943e-14 123.3188176823684
2.627146180565407      19.76178876494895      16.50934706344157   0.003083728695858228     0.7265679079671338     -11.67530647029258  1.504566900681158e-05     0.1287880355988361  0.0007529703208989381      12.20424041669153      272.3778118308686   0.004932733374173739     0.8022538893875163      0.484953582299196      0.298865749895411     0.3372504760871333   0.003606258229111425     0.5920168113280965     0.1525211383504206    0.07863200788114461  2.247888841897943e-14 123.3188176789861
2.627146180565407      19.76178876494895      16.50934706344157   0.003083728695858228     0.7265679079671338     -11.67530647029258  1.504566900681158e-05     0.1287880355988361  0.0007529703208989381      12.20424041669153      272.3778118308686   0.004932733374173739     0.8022538893875163      0.484953582299196      0.298865749895411     0.3372504760871333   0.003606258229111425     0.5920167964269353     0.1525211532515818    0.07863200788114461  2.247888841897943e-14 123.3188176795114
2.627146180565407      19.76178876494895      16.50934706344157   0.003083728695858228     0.7265679079671338     -11.67530647029258  1.504566900681158e-05     0.1287880355988361  0.0007529703208989381      12.20424041669153      272.3778118308686   0.004932733374173739     0.8022538893875163      0.484953582299196      0.298865749895411     0.3372504760871333   0.003606258229111425     0.5920167964269353     0.1525211383504206     0.0786320227823058  2.247888841897943e-14 123.3188176814162
2.627146180565407      19.76178876494895      16.50934706344157   0.003083728695858228     0.7265679079671338     -11.67530647029258  1.504566900681158e-05     0.1287880355988361  0.0007529703208989381      12.20424041669153      272.3778118308686   0.004932733374173739     0.8022538893875163      0.484953582299196      0.298865749895411     0.3372504760871333   0.003606258229111425     0.5920167964269353     0.1525211383504206    0.07863200788114461  1.490118367273607e-08 123.318899019984
2.604752135936077      19.98077543825417      17.00169442687943   0.003050902731507164     0.7316326445468088     -11.93791892554613  8.170980462474144e-06      0.127070240144354  0.0008646216771950779      12.48783827351529      272.6500681031532   0.005697414373179712     0.8000856660969983     0.5032301204611687     0.2882265032802039     0.3678073890408874   0.000505198130331726     0.5920167964269353    0.09215042054340727  0.0005052568532715324  2.249631026216714e-14 122.8424525538491
2.604752174749908      19.98077543825417      17.00169442687943   0.003050902731507164     0.7316326445468088     -11.93791892554613  8.170980462474144e-06      0.127070240144354  0.0008646216771950779      12.48783827351529      272.6500681031532   0.005697414373179712     0.8000856660969983     0.5032301204611687     0.2882265032802039     0.3678073890408874   0.000505198130331726     0.5920167964269353    0.09215042054340727  0.0005052568532715324  2.249631026216714e-14 122.8424525671737
2.604752135936077      19.98077573599093      17.00169442687943   0.003050902731507164     0.7316326445468088     -11.93791892554613  8.170980462474144e-06      0.127070240144354  0.0008646216771950779      12.48783827351529      272.6500681031532   0.005697414373179712     0.8000856660969983     0.5032301204611687     0.2882265032802039     0.3678073890408874   0.000505198130331726     0.5920167964269353    0.09215042054340727  0.0005052568532715324  2.249631026216714e-14 122.8424527729918
2.604752135936077      19.98077543825417      17.00169468022442   0.003050902731507164     0.7316326445468088     -11.93791892554613  8.170980462474144e-06      0.127070240144354  0.0008646216771950779      12.48783827351529      272.6500681031532   0.005697414373179712     0.8000856660969983     0.5032301204611687     0.2882265032802039     0.3678073890408874   0.000505198130331726     0.5920167964269353    0.09215042054340727  0.0005052568532715324  2.249631026216714e-14 122.8424527379743
2.604752135936077      19.98077543825417      17.00169442687943   0.003050917632668358     0.7316326445468088     -11.93791892554613  8.170980462474144e-06      0.127070240144354  0.0008646216771950779      12.48783827351529      272.6500681031532   0.005697414373179712     0.8000856660969983     0.5032301204611687     0.2882265032802039     0.3678073890408874   0.000505198130331726     0.5920167964269353    0.09215042054340727  0.0005052568532715324  2.249631026216714e-14 122.8424363932307
2.604752135936077      19.98077543825417      17.00169442687943   0.003050902731507164       0.73163265944797     -11.93791892554613  8.170980462474144e-06      0.127070240144354  0.0008646216771950779      12.48783827351529      272.6500681031532   0.005697414373179712     0.8000856660969983     0.5032301204611687     0.2882265032802039     0.3678073890408874   0.000505198130331726     0.5920167964269353    0.09215042054340727  0.0005052568532715324  2.249631026216714e-14 122.8424525605006
2.604752135936077      19.98077543825417      17.00169442687943   0.003050902731507164     0.7316326445468088     -11.93791910343499  8.170980462474144e-06      0.127070240144354  0.0008646216771950779      12.48783827351529      272.6500681031532   0.005697414373179712     0.8000856660969983     0.5032301204611687     0.2882265032802039     0.3678073890408874   0.000505198130331726     0.5920167964269353    0.09215042054340727  0.0005052568532715324  2.249631026216714e-14 122.842452224249
2.604752135936077      19.98077543825417      17.00169442687943   0.003050902731507164     0.7316326445468088     -11.93791892554613  8.185881623667991e-06      0.127070240144354  0.0008646216771950779      12.48783827351529      272.6500681031532   0.005697414373179712     0.8000856660969983     0.5032301204611687     0.2882265032802039     0.3678073890408874   0.000505198130331726     0.5920167964269353    0.09215042054340727  0.0005052568532715324  2.249631026216714e-14 122.8424631808321
2.604752135936077      19.98077543825417      17.00169442687943   0.003050902731507164     0.7316326445468088     -11.93791892554613  8.170980462474144e-06     0.1270702550455152  0.0008646216771950779      12.48783827351529      272.6500681031532   0.005697414373179712     0.8000856660969983     0.5032301204611687     0.2882265032802039     0.3678073890408874   0.000505198130331726     0.5920167964269353    0.09215042054340727  0.0005052568532715324  2.249631026216714e-14 122.8424523760731
2.604752135936077      19.98077543825417      17.00169442687943   0.003050902731507164     0.7316326445468088     -11.93791892554613  8.170980462474144e-06      0.127070240144354  0.0008646365783562717      12.48783827351529      272.6500681031532   0.005697414373179712     0.8000856660969983     0.5032301204611687     0.2882265032802039     0.3678073890408874   0.000505198130331726     0.5920167964269353    0.09215042054340727  0.0005052568532715324  2.249631026216714e-14 122.8424601777856
2.604752135936077      19.98077543825417      17.00169442687943   0.003050902731507164     0.7316326445468088     -11.93791892554613  8.170980462474144e-06      0.127070240144354  0.0008646216771950779      12.48783845959858      272.6500681031532   0.005697414373179712     0.8000856660969983     0.5032301204611687     0.2882265032802039     0.3678073890408874   0.000505198130331726     0.5920167964269353    0.09215042054340727  0.0005052568532715324  2.249631026216714e-14 122.8424526680098
2.604752135936077      19.98077543825417      17.00169442687943   0.003050902731507164     0.7316326445468088     -11.93791892554613  8.170980462474144e-06      0.127070240144354  0.0008646216771950779      12.48783827351529      272.6500721659558   0.005697414373179712     0.8000856660969983     0.5032301204611687     0.2882265032802039     0.3678073890408874   0.000505198130331726     0.5920167964269353    0.09215042054340727  0.0005052568532715324  2.249631026216714e-14 122.8424525780828
2.604752135936077      19.98077543825417      17.00169442687943   0.003050902731507164     0.7316326445468088     -11.93791892554613  8.170980462474144e-06      0.127070240144354  0.0008646216771950779      12.48783827351529      272.6500681031532   0.005697429274340905     0.8000856660969983     0.5032301204611687     0.2882265032802039     0.3678073890408874   0.000505198130331726     0.5920167964269353    0.09215042054340727  0.0005052568532715324  2.249631026216714e-14 122.8425262701576
2.604752135936077      19.98077543825417      17.00169442687943   0.003050902731507164     0.7316326445468088     -11.93791892554613  8.170980462474144e-06      0.127070240144354  0.0008646216771950779      12.48783827351529      272.6500681031532   0.005697414373179712     0.8000856809981595     0.5032301204611687     0.2882265032802039     0.3678073890408874   0.000505198130331726     0.5920167964269353    0.09215042054340727  0.0005052568532715324  2.249631026216714e-14 122.8424531985472
2.604752135936077      19.98077543825417      17.00169442687943   0.003050902731507164     0.7316326445468088     -11.93791892554613  8.170980462474144e-06      0.127070240144354  0.0008646216771950779      12.48783827351529      272.6500681031532   0.005697414373179712     0.8000856660969983     0.5032301353623299     0.2882265032802039     0.3678073890408874   0.000505198130331726     0.5920167964269353    0.09215042054340727  0.0005052568532715324  2.249631026216714e-14 122.8424510632561
2.604752135936077      19.98077543825417      17.00169442687943   0.003050902731507164     0.7316326445468088     -11.93791892554613  8.170980462474144e-06      0.127070240144354  0.0008646216771950779      12.48783827351529      272.6500681031532   0.005697414373179712     0.8000856660969983     0.5032301204611687     0.2882265181813651     0.3678073890408874   0.000505198130331726     0.5920167964269353    0.09215042054340727  0.0005052568532715324  2.249631026216714e-14 122.8424551541518
2.604752135936077      19.98077543825417      17.00169442687943   0.003050902731507164     0.7316326445468088     -11.93791892554613  8.170980462474144e-06      0.127070240144354  0.0008646216771950779      12.48783827351529      272.6500681031532   0.005697414373179712     0.8000856660969983     0.5032301204611687     0.2882265032802039     0.3678074039420486   0.000505198130331726     0.5920167964269353    0.09215042054340727  0.0005052568532715324  2.249631026216714e-14 122.8424525398938
2.604752135936077      19.98077543825417      17.00169442687943   0.003050902731507164     0.7316326445468088     -11.93791892554613  8.170980462474144e-06      0.127070240144354  0.0008646216771950779      12.48783827351529      272.6500681031532   0.005697414373179712     0.8000856660969983     0.5032301204611687     0.2882265032802039     0.3678073890408874  0.0005052130314929198     0.5920167964269353    0.09215042054340727  0.0005052568532715324  2.249631026216714e-14 122.8424525535382
2.604752135936077      19.98077543825417      17.00169442687943   0.003050902731507164     0.7316326445468088     -11.93791892554613  8.170980462474144e-06      0.127070240144354  0.0008646216771950779      12.48783827351529      272.6500681031532   0.005697414373179712     0.8000856660969983     0.5032301204611687     0.2882265032802039     0.3678073890408874   0.000505198130331726     0.5920168113280965    0.09215042054340727  0.0005052568532715324  2.249631026216714e-14 122.8424525538491
2.604752135936077      19.98077543825417      17.00169442687943   0.003050902731507164     0.7316326445468088     -11.93791892554613  8.170980462474144e-06      0.127070240144354  0.0008646216771950779      12.48783827351529      272.6500681031532   0.005697414373179712     0.8000856660969983     0.5032301204611687     0.2882265032802039     0.3678073890408874   0.000505198130331726     0.5920167964269353    0.09215043544456847  0.0005052568532715324  2.249631026216714e-14 122.8424525539128
2.604752135936077      19.98077543825417      17.00169442687943   0.003050902731507164     0.7316326445468088     -11.93791892554613  8.170980462474144e-06      0.127070240144354  0.0008646216771950779      12.48783827351529      272.6500681031532   0.005697414373179712     0.8000856660969983     0.5032301204611687     0.2882265032802039     0.3678073890408874   0.000505198130331726     0.5920167964269353    0.09215042054340727  0.0005052717544327262  2.249631026216714e-14 122.8424525538473
2.604752135936077      19.98077543825417      17.00169442687943   0.003050902731507164     0.7316326445468088     -11.93791892554613  8.170980462474144e-06      0.127070240144354  0.0008646216771950779      12.48783827351529      272.6500681031532   0.005697414373179712     0.8000856660969983     0.5032301204611687     0.2882265032802039     0.3678073890408874   0.000505198130331726     0.5920167964269353    0.09215042054340727  0.0005052568532715324  1.490118369015792e-08 122.8425350681443
2.589127036865275      19.60723730339333      16.38265660772745   0.002787487967699634     0.7136280475193745     -11.71563490208707  1.647394074315793e-06     0.1277561086231358  0.0008411794695087274      11.31109926932111      232.2989336594114   0.005838814200890545     0.8000012529502502     0.5090953517551158     0.2846603598736676     0.3827279469145604   0.009677185120276656     0.5920167964269353     0.0885457809273012   0.001466301180775821  2.220446049250313e-14 124.0460430762492
2.589127075446274      19.60723730339333      16.38265660772745   0.002787487967699634     0.7136280475193745     -11.71563490208707  1.647394074315793e-06     0.1277561086231358  0.0008411794695087274      11.31109926932111      232.2989336594114   0.005838814200890545     0.8000012529502502     0.5090953517551158     0.2846603598736676     0.3827279469145604   0.009677185120276656     0.5920167964269353     0.0885457809273012   0.001466301180775821  2.220446049250313e-14 124.0460431710522
2.589127036865275      19.60723759556393      16.38265660772745   0.002787487967699634     0.7136280475193745     -11.71563490208707  1.647394074315793e-06     0.1277561086231358  0.0008411794695087274      11.31109926932111      232.2989336594114   0.005838814200890545     0.8000012529502502     0.5090953517551158     0.2846603598736676     0.3827279469145604   0.009677185120276656     0.5920167964269353     0.0885457809273012   0.001466301180775821  2.220446049250313e-14 124.0460430335091
2.589127036865275      19.60723730339333      16.38265685184806   0.002787487967699634     0.7136280475193745     -11.71563490208707  1.647394074315793e-06     0.1277561086231358  0.0008411794695087274      11.31109926932111      232.2989336594114   0.005838814200890545     0.8000012529502502     0.5090953517551158     0.2846603598736676     0.3827279469145604   0.009677185120276656     0.5920167964269353     0.0885457809273012   0.001466301180775821  2.220446049250313e-14 124.0460430324935
2.589127036865275      19.60723730339333      16.38265660772745   0.002787502868860827     0.7136280475193745     -11.71563490208707  1.647394074315793e-06     0.1277561086231358  0.0008411794695087274      11.31109926932111      232.2989336594114   0.005838814200890545     0.8000012529502502     0.5090953517551158     0.2846603598736676     0.3827279469145604   0.009677185120276656     0.5920167964269353     0.0885457809273012   0.001466301180775821  2.220446049250313e-14 124.0460461230749
2.589127036865275      19.60723730339333      16.38265660772745   0.002787487967699634     0.7136280624205357     -11.71563490208707  1.647394074315793e-06     0.1277561086231358  0.0008411794695087274      11.31109926932111      232.2989336594114   0.005838814200890545     0.8000012529502502     0.5090953517551158     0.2846603598736676     0.3827279469145604   0.009677185120276656     0.5920167964269353     0.0885457809273012   0.001466301180775821  2.220446049250313e-14 124.0460430761922
2.589127036865275      19.60723730339333      16.38265660772745   0.002787487967699634     0.7136280475193745     -11.71563507666363  1.647394074315793e-06     0.1277561086231358  0.0008411794695087274      11.31109926932111      232.2989336594114   0.005838814200890545     0.8000012529502502     0.5090953517551158     0.2846603598736676     0.3827279469145604   0.009677185120276656     0.5920167964269353     0.0885457809273012   0.001466301180775821  2.220446049250313e-14 124.0460431507459
2.589127036865275      19.60723730339333      16.38265660772745   0.002787487967699634     0.7136280475193745     -11.71563490208707   1.66229523550964e-06     0.1277561086231358  0.0008411794695087274      11.31109926932111      232.2989336594114   0.005838814200890545     0.8000012529502502     0.5090953517551158     0.2846603598736676     0.3827279469145604   0.009677185120276656     0.5920167964269353     0.0885457809273012   0.001466301180775821  2.220446049250313e-14 124.0460522288563
2.589127036865275      19.60723730339333      16.38265660772745   0.002787487967699634     0.7136280475193745     -11.71563490208707  1.647394074315793e-06      0.127756123524297  0.0008411794695087274      11.31109926932111      232.2989336594114   0.005838814200890545     0.8000012529502502     0.5090953517551158     0.2846603598736676     0.3827279469145604   0.009677185120276656     0.5920167964269353     0.0885457809273012   0.001466301180775821  2.220446049250313e-14 124.0460430189712
2.589127036865275      19.60723730339333      16.38265660772745   0.002787487967699634     0.7136280475193745     -11.71563490208707  1.647394074315793e-06     0.1277561086231358  0.0008411943706699213      11.31109926932111      232.2989336594114   0.005838814200890545     0.8000012529502502     0.5090953517551158     0.2846603598736676     0.3827279469145604   0.009677185120276656     0.5920167964269353     0.0885457809273012   0.001466301180775821  2.220446049250313e-14 124.0460340372976
2.589127036865275      19.60723730339333      16.38265660772745   0.002787487967699634     0.7136280475193745     -11.71563490208707  1.647394074315793e-06     0.1277561086231358  0.0008411794695087274      11.31109943786962      232.2989336594114   0.005838814200890545     0.8000012529502502     0.5090953517551158     0.2846603598736676     0.3827279469145604   0.009677185120276656     0.5920167964269353     0.0885457809273012   0.001466301180775821  2.220446049250313e-14 124.0460429275921
2.589127036865275      19.60723730339333      16.38265660772745   0.002787487967699634     0.7136280475193745     -11.71563490208707  1.647394074315793e-06     0.1277561086231358  0.0008411794695087274      11.31109926932111      232.2989371209352   0.005838814200890545     0.8000012529502502     0.5090953517551158     0.2846603598736676     0.3827279469145604   0.009677185120276656     0.5920167964269353     0.0885457809273012   0.001466301180775821  2.220446049250313e-14 124.0460428692402
2.589127036865275      19.60723730339333      16.38265660772745   0.002787487967699634     0.7136280475193745     -11.71563490208707  1.647394074315793e-06     0.1277561086231358  0.0008411794695087274      11.31109926932111      232.2989336594114   0.005838829102051739     0.8000012529502502     0.5090953517551158     0.2846603598736676     0.3827279469145604   0.009677185120276656     0.5920167964269353     0.0885457809273012   0.001466301180775821  2.220446049250313e-14 124.0460688654963
2.589127036865275      19.60723730339333      16.38265660772745   0.002787487967699634     0.7136280475193745     -11.71563490208707  1.647394074315793e-06     0.1277561086231358  0.0008411794695087274      11.31109926932111      232.2989336594114   0.005838814200890545     0.8000012678514114     0.5090953517551158     0.2846603598736676     0.3827279469145604   0.009677185120276656     0.5920167964269353     0.0885457809273012   0.001466301180775821  2.220446049250313e-14 124.0460437844451
2.589127036865275      19.60723730339333      16.38265660772745   0.002787487967699634     0.7136280475193745     -11.71563490208707  1.647394074315793e-06     0.1277561086231358  0.0008411794695087274      11.31109926932111      232.2989336594114   0.005838814200890545     0.8000012529502502      0.509095366656277     0.2846603598736676     0.3827279469145604   0.009677185120276656     0.5920167964269353     0.0885457809273012   0.001466301180775821  2.220446049250313e-14 124.0460424714859
2.589127036865275      19.60723730339333      16.38265660772745   0.002787487967699634     0.7136280475193745     -11.71563490208707  1.647394074315793e-06     0.1277561086231358  0.0008411794695087274      11.31109926932111      232.2989336594114   0.005838814200890545     0.8000012529502502     0.5090953517551158     0.2846603747748288     0.3827279469145604   0.009677185120276656     0.5920167964269353     0.0885457809273012   0.001466301180775821  2.220446049250313e-14 124.0460438244636
2.589127036865275      19.60723730339333      16.38265660772745   0.002787487967699634     0.7136280475193745     -11.71563490208707  1.647394074315793e-06     0.1277561086231358  0.0008411794695087274      11.31109926932111      232.2989336594114   0.005838814200890545     0.8000012529502502     0.5090953517551158     0.2846603598736676     0.3827279618157216   0.009677185120276656     0.5920167964269353     0.0885457809273012   0.001466301180775821  2.220446049250313e-14 124.0460430753224
2.589127036865275      19.60723730339333      16.38265660772745   0.002787487967699634     0.7136280475193745     -11.71563490208707  1.647394074315793e-06     0.1277561086231358  0.0008411794695087274      11.31109926932111      232.2989336594114   0.005838814200890545     0.8000012529502502     0.5090953517551158     0.2846603598736676     0.3827279469145604    0.00967720002143785     0.5920167964269353     0.0885457809273012   0.001466301180775821  2.220446049250313e-14 124.0460430763405
2.589127036865275      19.60723730339333      16.38265660772745   0.002787487967699634     0.7136280475193745     -11.71563490208707  1.647394074315793e-06     0.1277561086231358  0.0008411794695087274      11.31109926932111      232.2989336594114   0.005838814200890545     0.8000012529502502     0.5090953517551158     0.2846603598736676     0.3827279469145604   0.009677185120276656     0.5920168113280965     0.0885457809273012   0.001466301180775821  2.220446049250313e-14 124.0460430762492
2.589127036865275      19.60723730339333      16.38265660772745   0.002787487967699634     0.7136280475193745     -11.71563490208707  1.647394074315793e-06     0.1277561086231358  0.0008411794695087274      11.31109926932111      232.2989336594114   0.005838814200890545     0.8000012529502502     0.5090953517551158     0.2846603598736676     0.3827279469145604   0.009677185120276656     0.5920167964269353    0.08854579582846239   0.001466301180775821  2.220446049250313e-14 124.0460430761176
2.589127036865275      19.60723730339333      16.38265660772745   0.002787487967699634     0.7136280475193745     -11.71563490208707  1.647394074315793e-06     0.1277561086231358  0.0008411794695087274      11.31109926932111      232.2989336594114   0.005838814200890545     0.8000012529502502     0.5090953517551158     0.2846603598736676     0.3827279469145604   0.009677185120276656     0.5920167964269353     0.0885457809273012   0.001466316081937015  2.220446049250313e-14 124.0460430764176
2.589127036865275      19.60723730339333      16.38265660772745   0.002787487967699634     0.7136280475193745     -11.71563490208707  1.647394074315793e-06     0.1277561086231358  0.0008411794695087274      11.31109926932111      232.2989336594114   0.005838814200890545     0.8000012529502502     0.5090953517551158     0.2846603598736676     0.3827279469145604   0.009677185120276656     0.5920167964269353     0.0885457809273012   0.001466301180775821  1.490118339830815e-08 124.0461259913832
2.600845851163812      19.88739088751184      16.84693495689161   0.003013693723743497     0.7271314867822345     -11.88234797004205  6.539930067930826e-06     0.1272420223088977  0.0008587494501443937      12.19365332774967      262.5622847094678    0.00573202014689597     0.8000645627129843     0.5046977404636012     0.2873336393058412     0.3715375531433489   0.002798194849133842     0.5920167964269353    0.09124926065221434    0.00074551793206501  3.907340383075185e-14 122.9913870395306
2.600845889919435      19.88739088751184      16.84693495689161   0.003013693723743497     0.7271314867822345     -11.88234797004205  6.539930067930826e-06     0.1272420223088977  0.0008587494501443937      12.19365332774967      262.5622847094678    0.00573202014689597     0.8000645627129843     0.5046977404636012     0.2873336393058412     0.3715375531433489   0.002798194849133842     0.5920167964269353    0.09124926065221434    0.00074551793206501  3.907340383075185e-14 122.9913870810619
2.600845851163812      19.88739118385705      16.84693495689161   0.003013693723743497     0.7271314867822345     -11.88234797004205  6.539930067930826e-06     0.1272420223088977  0.0008587494501443937      12.19365332774967      262.5622847094678    0.00573202014689597     0.8000645627129843     0.5046977404636012     0.2873336393058412     0.3715375531433489   0.002798194849133842     0.5920167964269353    0.09124926065221434    0.00074551793206501  3.907340383075185e-14 122.9913869523438
2.600845851163812      19.88739088751184      16.84693520793051   0.003013693723743497     0.7271314867822345     -11.88234797004205  6.539930067930826e-06     0.1272420223088977  0.0008587494501443937      12.19365332774967      262.5622847094678    0.00573202014689597     0.8000645627129843     0.5046977404636012     0.2873336393058412     0.3715375531433489   0.002798194849133842     0.5920167964269353    0.09124926065221434    0.00074551793206501  3.907340383075185e-14 122.9913870188496
2.600845851163812      19.88739088751184      16.84693495689161   0.003013708624904691     0.7271314867822345     -11.88234797004205  6.539930067930826e-06     0.1272420223088977  0.0008587494501443937      12.19365332774967      262.5622847094678    0.00573202014689597     0.8000645627129843     0.5046977404636012     0.2873336393058412     0.3715375531433489   0.002798194849133842     0.5920167964269353    0.09124926065221434    0.00074551793206501  3.907340383075185e-14 122.991389308255
2.600845851163812      19.88739088751184      16.84693495689161   0.003013693723743497     0.7271315016833957     -11.88234797004205  6.539930067930826e-06     0.1272420223088977  0.0008587494501443937      12.19365332774967      262.5622847094678    0.00573202014689597     0.8000645627129843     0.5046977404636012     0.2873336393058412     0.3715375531433489   0.002798194849133842     0.5920167964269353    0.09124926065221434    0.00074551793206501  3.907340383075185e-14 122.9913870683057
2.600845851163812      19.88739088751184      16.84693495689161   0.003013693723743497     0.7271314867822345     -11.88234814710284  6.539930067930826e-06     0.1272420223088977  0.0008587494501443937      12.19365332774967      262.5622847094678    0.00573202014689597     0.8000645627129843     0.5046977404636012     0.2873336393058412     0.3715375531433489   0.002798194849133842     0.5920167964269353    0.09124926065221434    0.00074551793206501  3.907340383075185e-14 122.9913871281744
2.600845851163812      19.88739088751184      16.84693495689161   0.003013693723743497     0.7271314867822345     -11.88234797004205  6.554831229124674e-06     0.1272420223088977  0.0008587494501443937      12.19365332774967      262.5622847094678    0.00573202014689597     0.8000645627129843     0.5046977404636012     0.2873336393058412     0.3715375531433489   0.002798194849133842     0.5920167964269353    0.09124926065221434    0.00074551793206501  3.907340383075185e-14 122.9913971118126
2.600845851163812      19.88739088751184      16.84693495689161   0.003013693723743497     0.7271314867822345     -11.88234797004205  6.539930067930826e-06     0.1272420372100589  0.0008587494501443937      12.19365332774967      262.5622847094678    0.00573202014689597     0.8000645627129843     0.5046977404636012     0.2873336393058412     0.3715375531433489   0.002798194849133842     0.5920167964269353    0.09124926065221434    0.00074551793206501  3.907340383075185e-14 122.9913869437402
2.600845851163812      19.88739088751184      16.84693495689161   0.003013693723743497     0.7271314867822345     -11.88234797004205  6.539930067930826e-06     0.1272420223088977  0.0008587643513055875      12.19365332774967      262.5622847094678    0.00573202014689597     0.8000645627129843     0.5046977404636012     0.2873336393058412     0.3715375531433489   0.002798194849133842     0.5920167964269353    0.09124926065221434    0.00074551793206501  3.907340383075185e-14 122.9913878576062
2.600845851163812      19.88739088751184      16.84693495689161   0.003013693723743497     0.7271314867822345     -11.88234797004205  6.539930067930826e-06     0.1272420223088977  0.0008587494501443937      12.19365350944926      262.5622847094678    0.00573202014689597     0.8000645627129843     0.5046977404636012     0.2873336393058412     0.3715375531433489   0.002798194849133842     0.5920167964269353    0.09124926065221434    0.00074551793206501  3.907340383075185e-14 122.9913869856211
2.600845851163812      19.88739088751184      16.84693495689161   0.003013693723743497     0.7271314867822345     -11.88234797004205  6.539930067930826e-06     0.1272420223088977  0.0008587494501443937      12.19365332774967      262.5622886219507    0.00573202014689597     0.8000645627129843     0.5046977404636012     0.2873336393058412     0.3715375531433489   0.002798194849133842     0.5920167964269353    0.09124926065221434    0.00074551793206501  3.907340383075185e-14 122.9913869432144
2.600845851163812      19.88739088751184      16.84693495689161   0.003013693723743497     0.7271314867822345     -11.88234797004205  6.539930067930826e-06     0.1272420223088977  0.0008587494501443937      12.19365332774967      262.5622847094678   0.005732035048057164     0.8000645627129843     0.5046977404636012     0.2873336393058412     0.3715375531433489   0.002798194849133842     0.5920167964269353    0.09124926065221434    0.00074551793206501  3.907340383075185e-14 122.9914455705169
2.600845851163812      19.88739088751184      16.84693495689161   0.003013693723743497     0.7271314867822345     -11.88234797004205  6.539930067930826e-06     0.1272420223088977  0.0008587494501443937      12.19365332774967      262.5622847094678    0.00573202014689597     0.8000645776141455     0.5046977404636012     0.2873336393058412     0.3715375531433489   0.002798194849133842     0.5920167964269353    0.09124926065221434    0.00074551793206501  3.907340383075185e-14 122.9913876920554
2.600845851163812      19.88739088751184      16.84693495689161   0.003013693723743497     0.7271314867822345     -11.88234797004205  6.539930067930826e-06     0.1272420223088977  0.0008587494501443937      12.19365332774967      262.5622847094678    0.00573202014689597     0.8000645627129843     0.5046977553647624     0.2873336393058412     0.3715375531433489   0.002798194849133842     0.5920167964269353    0.09124926065221434    0.00074551793206501  3.907340383075185e-14 122.991385896082
2.600845851163812      19.88739088751184      16.84693495689161   0.003013693723743497     0.7271314867822345     -11.88234797004205  6.539930067930826e-06     0.1272420223088977  0.0008587494501443937      12.19365332774967      262.5622847094678    0.00573202014689597     0.8000645627129843     0.5046977404636012     0.2873336542070024     0.3715375531433489   0.002798194849133842     0.5920167964269353    0.09124926065221434    0.00074551793206501  3.907340383075185e-14 122.9913890935857
2.600845851163812      19.88739088751184      16.84693495689161   0.003013693723743497     0.7271314867822345     -11.88234797004205  6.539930067930826e-06     0.1272420223088977  0.0008587494501443937      12.19365332774967      262.5622847094678    0.00573202014689597     0.8000645627129843     0.5046977404636012     0.2873336393058412     0.3715375680445101   0.002798194849133842     0.5920167964269353    0.09124926065221434    0.00074551793206501  3.907340383075185e-14 122.9913870685869
2.600845851163812      19.88739088751184      16.84693495689161   0.003013693723743497     0.7271314867822345     -11.88234797004205  6.539930067930826e-06     0.1272420223088977  0.0008587494501443937      12.19365332774967      262.5622847094678    0.00573202014689597     0.8000645627129843     0.5046977404636012     0.2873336393058412     0.3715375531433489   0.002798209750295036     0.5920167964269353    0.09124926065221434    0.00074551793206501  3.907340383075185e-14 122.9913870394781
2.600845851163812      19.88739088751184      16.84693495689161   0.003013693723743497     0.7271314867822345     -11.88234797004205  6.539930067930826e-06     0.1272420223088977  0.0008587494501443937      12.19365332774967      262.5622847094678    0.00573202014689597     0.8000645627129843     0.5046977404636012     0.2873336393058412     0.3715375531433489   0.002798194849133842     0.5920168113280965    0.09124926065221434    0.00074551793206501  3.907340383075185e-14 122.9913870395306
2.600845851163812      19.88739088751184      16.84693495689161   0.003013693723743497     0.7271314867822345     -11.88234797004205  6.539930067930826e-06     0.1272420223088977  0.0008587494501443937      12.19365332774967      262.5622847094678    0.00573202014689597     0.8000645627129843     0.5046977404636012     0.2873336393058412     0.3715375531433489   0.002798194849133842     0.5920167964269353    0.09124927555337553    0.00074551793206501  3.907340383075185e-14 122.9913870395365
2.600845851163812      19.88739088751184      16.84693495689161   0.003013693723743497     0.7271314867822345     -11.88234797004205  6.539930067930826e-06     0.1272420223088977  0.0008587494501443937      12.19365332774967      262.5622847094678    0.00573202014689597     0.8000645627129843     0.5046977404636012     0.2873336393058412     0.3715375531433489   0.002798194849133842     0.5920167964269353    0.09124926065221434  0.0007455328332262039  3.907340383075185e-14 122.9913870400654
2.600845851163812      19.88739088751184      16.84693495689161   0.003013693723743497     0.7271314867822345     -11.88234797004205  6.539930067930826e-06     0.1272420223088977  0.0008587494501443937      12.19365332774967      262.5622847094678    0.00573202014689597     0.8000645627129843     0.5046977404636012     0.2873336393058412     0.3715375531433489   0.002798194849133842     0.5920167964269353    0.09124926065221434    0.00074551793206501  1.490120026725149e-08 122.991469499236
2.603775554852024      19.95742928421016      16.96300454517091   0.003069981271420694     0.7305073467009984     -11.92402623687143  7.763065492146713e-06     0.1271134978270196  0.0008631420528935984      12.41429184576308      270.1281225252714    0.00570532848905768     0.8000803901546801     0.5035983255441203       0.28800197140422     0.3687399544531579     0.0010784472690445     0.5920167964269353    0.09192513058826364  0.0005653221185988373  4.329066999964651e-14 122.854189543126
2.603775593651303      19.95742928421016      16.96300454517091   0.003069981271420694     0.7305073467009984     -11.92402623687143  7.763065492146713e-06     0.1271134978270196  0.0008631420528935984      12.41429184576308      270.1281225252714    0.00570532848905768     0.8000803901546801     0.5035983255441203       0.28800197140422     0.3687399544531579     0.0010784472690445     0.5920167964269353    0.09192513058826364  0.0005653221185988373  4.329066999964651e-14 122.8541895476192
2.603775554852024      19.95742958159903      16.96300454517091   0.003069981271420694     0.7305073467009984     -11.92402623687143  7.763065492146713e-06     0.1271134978270196  0.0008631420528935984      12.41429184576308      270.1281225252714    0.00570532848905768     0.8000803901546801     0.5035983255441203       0.28800197140422     0.3687399544531579     0.0010784472690445     0.5920167964269353    0.09192513058826364  0.0005653221185988373  4.329066999964651e-14 122.8541894199303
2.603775554852024      19.95742928421016      16.96300479793938   0.003069981271420694     0.7305073467009984     -11.92402623687143  7.763065492146713e-06     0.1271134978270196  0.0008631420528935984      12.41429184576308      270.1281225252714    0.00570532848905768     0.8000803901546801     0.5035983255441203       0.28800197140422     0.3687399544531579     0.0010784472690445     0.5920167964269353    0.09192513058826364  0.0005653221185988373  4.329066999964651e-14 122.8541895067892
2.603775554852024      19.95742928421016      16.96300454517091   0.003069996172581888     0.7305073467009984     -11.92402623687143  7.763065492146713e-06     0.1271134978270196  0.0008631420528935984      12.41429184576308      270.1281225252714    0.00570532848905768     0.8000803901546801     0.5035983255441203       0.28800197140422     0.3687399544531579     0.0010784472690445     0.5920167964269353    0.09192513058826364  0.0005653221185988373  4.329066999964651e-14 122.8541913541721
2.603775554852024      19.95742928421016      16.96300454517091   0.003069981271420694     0.7305073616021596     -11.92402623687143  7.763065492146713e-06     0.1271134978270196  0.0008631420528935984      12.41429184576308      270.1281225252714    0.00570532848905768     0.8000803901546801     0.5035983255441203       0.28800197140422     0.3687399544531579     0.0010784472690445     0.5920167964269353    0.09192513058826364  0.0005653221185988373  4.329066999964651e-14 122.8541895544445
2.603775554852024      19.95742928421016      16.96300454517091   0.003069981271420694     0.7305073467009984     -11.92402641455327  7.763065492146713e-06     0.1271134978270196  0.0008631420528935984      12.41429184576308      270.1281225252714    0.00570532848905768     0.8000803901546801     0.5035983255441203       0.28800197140422     0.3687399544531579     0.0010784472690445     0.5920167964269353    0.09192513058826364  0.0005653221185988373  4.329066999964651e-14 122.8541896082949
2.603775554852024      19.95742928421016      16.96300454517091   0.003069981271420694     0.7305073467009984     -11.92402623687143  7.777966653340561e-06     0.1271134978270196  0.0008631420528935984      12.41429184576308      270.1281225252714    0.00570532848905768     0.8000803901546801     0.5035983255441203       0.28800197140422     0.3687399544531579     0.0010784472690445     0.5920167964269353    0.09192513058826364  0.0005653221185988373  4.329066999964651e-14 122.8541998772775
2.603775554852024      19.95742928421016      16.96300454517091   0.003069981271420694     0.7305073467009984     -11.92402623687143  7.763065492146713e-06     0.1271135127281808  0.0008631420528935984      12.41429184576308      270.1281225252714    0.00570532848905768     0.8000803901546801     0.5035983255441203       0.28800197140422     0.3687399544531579     0.0010784472690445     0.5920167964269353    0.09192513058826364  0.0005653221185988373  4.329066999964651e-14 122.8541894131936
2.603775554852024      19.95742928421016      16.96300454517091   0.003069981271420694     0.7305073467009984     -11.92402623687143  7.763065492146713e-06     0.1271134978270196  0.0008631569540547922      12.41429184576308      270.1281225252714    0.00570532848905768     0.8000803901546801     0.5035983255441203       0.28800197140422     0.3687399544531579     0.0010784472690445     0.5920167964269353    0.09192513058826364  0.0005653221185988373  4.329066999964651e-14 122.8541927803963
2.603775554852024      19.95742928421016      16.96300454517091   0.003069981271420694     0.7305073467009984     -11.92402623687143  7.763065492146713e-06     0.1271134978270196  0.0008631420528935984      12.41429203075045      270.1281225252714    0.00570532848905768     0.8000803901546801     0.5035983255441203       0.28800197140422     0.3687399544531579     0.0010784472690445     0.5920167964269353    0.09192513058826364  0.0005653221185988373  4.329066999964651e-14 122.8541894821299
2.603775554852024      19.95742928421016      16.96300454517091   0.003069981271420694     0.7305073467009984     -11.92402623687143  7.763065492146713e-06     0.1271134978270196  0.0008631420528935984      12.41429184576308      270.1281265504941    0.00570532848905768     0.8000803901546801     0.5035983255441203       0.28800197140422     0.3687399544531579     0.0010784472690445     0.5920167964269353    0.09192513058826364  0.0005653221185988373  4.329066999964651e-14 122.8541894646178
2.603775554852024      19.95742928421016      16.96300454517091   0.003069981271420694     0.7305073467009984     -11.92402623687143  7.763065492146713e-06     0.1271134978270196  0.0008631420528935984      12.41429184576308      270.1281225252714   0.005705343390218874     0.8000803901546801     0.5035983255441203       0.28800197140422     0.3687399544531579     0.0010784472690445     0.5920167964269353    0.09192513058826364  0.0005653221185988373  4.329066999964651e-14 122.8542570235018
2.603775554852024      19.95742928421016      16.96300454517091   0.003069981271420694     0.7305073467009984     -11.92402623687143  7.763065492146713e-06     0.1271134978270196  0.0008631420528935984      12.41429184576308      270.1281225252714    0.00570532848905768     0.8000804050558413     0.5035983255441203       0.28800197140422     0.3687399544531579     0.0010784472690445     0.5920167964269353    0.09192513058826364  0.0005653221185988373  4.329066999964651e-14 122.8541901363647
2.603775554852024      19.95742928421016      16.96300454517091   0.003069981271420694     0.7305073467009984     -11.92402623687143  7.763065492146713e-06     0.1271134978270196  0.0008631420528935984      12.41429184576308      270.1281225252714    0.00570532848905768     0.8000803901546801     0.5035983404452815       0.28800197140422     0.3687399544531579     0.0010784472690445     0.5920167964269353    0.09192513058826364  0.0005653221185988373  4.329066999964651e-14 122.8541881710204
2.603775554852024      19.95742928421016      16.96300454517091   0.003069981271420694     0.7305073467009984     -11.92402623687143  7.763065492146713e-06     0.1271134978270196  0.0008631420528935984      12.41429184576308      270.1281225252714    0.00570532848905768     0.8000803901546801     0.5035983255441203     0.2880019863053812     0.3687399544531579     0.0010784472690445     0.5920167964269353    0.09192513058826364  0.0005653221185988373  4.329066999964651e-14 122.8541918851899
2.603775554852024      19.95742928421016      16.96300454517091   0.003069981271420694     0.7305073467009984     -11.92402623687143  7.763065492146713e-06     0.1271134978270196  0.0008631420528935984      12.41429184576308      270.1281225252714    0.00570532848905768     0.8000803901546801     0.5035983255441203       0.28800197140422     0.3687399693543191     0.0010784472690445     0.5920167964269353    0.09192513058826364  0.0005653221185988373  4.329066999964651e-14 122.8541895122735
2.603775554852024      19.95742928421016      16.96300454517091   0.003069981271420694     0.7305073467009984     -11.92402623687143  7.763065492146713e-06     0.1271134978270196  0.0008631420528935984      12.41429184576308      270.1281225252714    0.00570532848905768     0.8000803901546801     0.5035983255441203       0.28800197140422     0.3687399544531579   0.001078462170205694     0.5920167964269353    0.09192513058826364  0.0005653221185988373  4.329066999964651e-14 122.8541895428883
2.603775554852024      19.95742928421016      16.96300454517091   0.003069981271420694     0.7305073467009984     -11.92402623687143  7.763065492146713e-06     0.1271134978270196  0.0008631420528935984      12.41429184576308      270.1281225252714    0.00570532848905768     0.8000803901546801     0.5035983255441203       0.28800197140422     0.3687399544531579     0.0010784472690445     0.5920168113280965    0.09192513058826364  0.0005653221185988373  4.329066999964651e-14 122.854189543126
2.603775554852024      19.95742928421016      16.96300454517091   0.003069981271420694     0.7305073467009984     -11.92402623687143  7.763065492146713e-06     0.1271134978270196  0.0008631420528935984      12.41429184576308      270.1281225252714    0.00570532848905768     0.8000803901546801     0.5035983255441203       0.28800197140422     0.3687399544531579     0.0010784472690445     0.5920167964269353    0.09192514548942483  0.0005653221185988373  4.329066999964651e-14 122.8541895432332
2.603775554852024      19.95742928421016      16.96300454517091   0.003069981271420694     0.7305073467009984     -11.92402623687143  7.763065492146713e-06     0.1271134978270196  0.0008631420528935984      12.41429184576308      270.1281225252714    0.00570532848905768     0.8000803901546801     0.5035983255441203       0.28800197140422     0.3687399544531579     0.0010784472690445     0.5920167964269353    0.09192513058826364  0.0005653370197600311  4.329066999964651e-14 122.8541895425522
2.603775554852024      19.95742928421016      16.96300454517091   0.003069981271420694     0.7305073467009984     -11.92402623687143  7.763065492146713e-06     0.1271134978270196  0.0008631420528935984      12.41429184576308      270.1281225252714    0.00570532848905768     0.8000803901546801     0.5035983255441203       0.28800197140422     0.3687399544531579     0.0010784472690445     0.5920167964269353    0.09192513058826364  0.0005653221185988373  1.490120448451766e-08 122.8542718856364
2.604507980859564      19.97493888542831      16.99202194562739    0.00308405314650599     0.7313513117791931     -11.93444580479483  8.068849383961279e-06     0.1270813667026518  0.0008642402037145582      12.46945148170425      272.0195821999757    0.00569865557416942      0.800084347015566     0.5033234717815545     0.2881690544489399     0.3680405546989711  0.0006485103238439548     0.5920167964269353    0.09209409809199627   0.000520273159974602  4.434498666646769e-14 122.8272682266745
2.604508019669757      19.97493888542831      16.99202194562739    0.00308405314650599     0.7313513117791931     -11.93444580479483  8.068849383961279e-06     0.1270813667026518  0.0008642402037145582      12.46945148170425      272.0195821999757    0.00569865557416942      0.800084347015566     0.5033234717815545     0.2881690544489399     0.3680405546989711  0.0006485103238439548     0.5920167964269353    0.09209409809199627   0.000520273159974602  4.434498666646769e-14 122.8272682003761
2.604507980859564       19.9749391830781      16.99202194562739    0.00308405314650599     0.7313513117791931     -11.93444580479483  8.068849383961279e-06     0.1270813667026518  0.0008642402037145582      12.46945148170425      272.0195821999757    0.00569865557416942      0.800084347015566     0.5033234717815545     0.2881690544489399     0.3680405546989711  0.0006485103238439548     0.5920167964269353    0.09209409809199627   0.000520273159974602  4.434498666646769e-14 122.827268126298
2.604507980859564      19.97493888542831      16.99202219882825    0.00308405314650599     0.7313513117791931     -11.93444580479483  8.068849383961279e-06     0.1270813667026518  0.0008642402037145582      12.46945148170425      272.0195821999757    0.00569865557416942      0.800084347015566     0.5033234717815545     0.2881690544489399     0.3680405546989711  0.0006485103238439548     0.5920167964269353    0.09209409809199627   0.000520273159974602  4.434498666646769e-14 122.8272682387168
2.604507980859564      19.97493888542831      16.99202194562739   0.003084068047667184     0.7313513117791931     -11.93444580479483  8.068849383961279e-06     0.1270813667026518  0.0008642402037145582      12.46945148170425      272.0195821999757    0.00569865557416942      0.800084347015566     0.5033234717815545     0.2881690544489399     0.3680405546989711  0.0006485103238439548     0.5920167964269353    0.09209409809199627   0.000520273159974602  4.434498666646769e-14 122.8272699654412
2.604507980859564      19.97493888542831      16.99202194562739    0.00308405314650599     0.7313513266803543     -11.93444580479483  8.068849383961279e-06     0.1270813667026518  0.0008642402037145582      12.46945148170425      272.0195821999757    0.00569865557416942      0.800084347015566     0.5033234717815545     0.2881690544489399     0.3680405546989711  0.0006485103238439548     0.5920167964269353    0.09209409809199627   0.000520273159974602  4.434498666646769e-14 122.8272682572265
2.604507980859564      19.97493888542831      16.99202194562739    0.00308405314650599     0.7313513117791931     -11.93444598263193  8.068849383961279e-06     0.1270813667026518  0.0008642402037145582      12.46945148170425      272.0195821999757    0.00569865557416942      0.800084347015566     0.5033234717815545     0.2881690544489399     0.3680405546989711  0.0006485103238439548     0.5920167964269353    0.09209409809199627   0.000520273159974602  4.434498666646769e-14 122.827268302026
2.604507980859564      19.97493888542831      16.99202194562739    0.00308405314650599     0.7313513117791931     -11.93444580479483  8.083750545155127e-06     0.1270813667026518  0.0008642402037145582      12.46945148170425      272.0195821999757    0.00569865557416942      0.800084347015566     0.5033234717815545     0.2881690544489399     0.3680405546989711  0.0006485103238439548     0.5920167964269353    0.09209409809199627   0.000520273159974602  4.434498666646769e-14 122.8272786365523
2.604507980859564      19.97493888542831      16.99202194562739    0.00308405314650599     0.7313513117791931     -11.93444580479483  8.068849383961279e-06      0.127081381603813  0.0008642402037145582      12.46945148170425      272.0195821999757    0.00569865557416942      0.800084347015566     0.5033234717815545     0.2881690544489399     0.3680405546989711  0.0006485103238439548     0.5920167964269353    0.09209409809199627   0.000520273159974602  4.434498666646769e-14 122.8272681069615
2.604507980859564      19.97493888542831      16.99202194562739    0.00308405314650599     0.7313513117791931     -11.93444580479483  8.068849383961279e-06     0.1270813667026518   0.000864255104875752      12.46945148170425      272.0195821999757    0.00569865557416942      0.800084347015566     0.5033234717815545     0.2881690544489399     0.3680405546989711  0.0006485103238439548     0.5920167964269353    0.09209409809199627   0.000520273159974602  4.434498666646769e-14 122.8272720638793
2.604507980859564      19.97493888542831      16.99202194562739    0.00308405314650599     0.7313513117791931     -11.93444580479483  8.068849383961279e-06     0.1270813667026518  0.0008642402037145582      12.46945166751355      272.0195821999757    0.00569865557416942      0.800084347015566     0.5033234717815545     0.2881690544489399     0.3680405546989711  0.0006485103238439548     0.5920167964269353    0.09209409809199627   0.000520273159974602  4.434498666646769e-14 122.8272681992734
2.604507980859564      19.97493888542831      16.99202194562739    0.00308405314650599     0.7313513117791931     -11.93444580479483  8.068849383961279e-06     0.1270813667026518  0.0008642402037145582      12.46945148170425      272.0195862533834    0.00569865557416942      0.800084347015566     0.5033234717815545     0.2881690544489399     0.3680405546989711  0.0006485103238439548     0.5920167964269353    0.09209409809199627   0.000520273159974602  4.434498666646769e-14 122.8272681363982
2.604507980859564      19.97493888542831      16.99202194562739    0.00308405314650599     0.7313513117791931     -11.93444580479483  8.068849383961279e-06     0.1270813667026518  0.0008642402037145582      12.46945148170425      272.0195821999757   0.005698670475330614      0.800084347015566     0.5033234717815545     0.2881690544489399     0.3680405546989711  0.0006485103238439548     0.5920167964269353    0.09209409809199627   0.000520273159974602  4.434498666646769e-14 122.8273380420005
2.604507980859564      19.97493888542831      16.99202194562739    0.00308405314650599     0.7313513117791931     -11.93444580479483  8.068849383961279e-06     0.1270813667026518  0.0008642402037145582      12.46945148170425      272.0195821999757    0.00569865557416942     0.8000843619167272     0.5033234717815545     0.2881690544489399     0.3680405546989711  0.0006485103238439548     0.5920167964269353    0.09209409809199627   0.000520273159974602  4.434498666646769e-14 122.8272688408788
2.604507980859564      19.97493888542831      16.99202194562739    0.00308405314650599     0.7313513117791931     -11.93444580479483  8.068849383961279e-06     0.1270813667026518  0.0008642402037145582      12.46945148170425      272.0195821999757    0.00569865557416942      0.800084347015566     0.5033234866827157     0.2881690544489399     0.3680405546989711  0.0006485103238439548     0.5920167964269353    0.09209409809199627   0.000520273159974602  4.434498666646769e-14 122.8272668138603
2.604507980859564      19.97493888542831      16.99202194562739    0.00308405314650599     0.7313513117791931     -11.93444580479483  8.068849383961279e-06     0.1270813667026518  0.0008642402037145582      12.46945148170425      272.0195821999757    0.00569865557416942      0.800084347015566     0.5033234717815545     0.2881690693501011     0.3680405546989711  0.0006485103238439548     0.5920167964269353    0.09209409809199627   0.000520273159974602  4.434498666646769e-14 122.8272706988849
2.604507980859564      19.97493888542831      16.99202194562739    0.00308405314650599     0.7313513117791931     -11.93444580479483  8.068849383961279e-06     0.1270813667026518  0.0008642402037145582      12.46945148170425      272.0195821999757    0.00569865557416942      0.800084347015566     0.5033234717815545     0.2881690544489399     0.3680405696001323  0.0006485103238439548     0.5920167964269353    0.09209409809199627   0.000520273159974602  4.434498666646769e-14 122.8272682201056
2.604507980859564      19.97493888542831      16.99202194562739    0.00308405314650599     0.7313513117791931     -11.93444580479483  8.068849383961279e-06     0.1270813667026518  0.0008642402037145582      12.46945148170425      272.0195821999757    0.00569865557416942      0.800084347015566     0.5033234717815545     0.2881690544489399     0.3680405546989711  0.0006485252250051487     0.5920167964269353    0.09209409809199627   0.000520273159974602  4.434498666646769e-14 122.8272682254604
2.604507980859564      19.97493888542831      16.99202194562739    0.00308405314650599     0.7313513117791931     -11.93444580479483  8.068849383961279e-06     0.1270813667026518  0.0008642402037145582      12.46945148170425      272.0195821999757    0.00569865557416942      0.800084347015566     0.5033234717815545     0.2881690544489399     0.3680405546989711  0.0006485103238439548     0.5920168113280965    0.09209409809199627   0.000520273159974602  4.434498666646769e-14 122.8272682266745
2.604507980859564      19.97493888542831      16.99202194562739    0.00308405314650599     0.7313513117791931     -11.93444580479483  8.068849383961279e-06     0.1270813667026518  0.0008642402037145582      12.46945148170425      272.0195821999757    0.00569865557416942      0.800084347015566     0.5033234717815545     0.2881690544489399     0.3680405546989711  0.0006485103238439548     0.5920167964269353    0.09209411299315747   0.000520273159974602  4.434498666646769e-14 122.8272682260073
2.604507980859564      19.97493888542831      16.99202194562739    0.00308405314650599     0.7313513117791931     -11.93444580479483  8.068849383961279e-06     0.1270813667026518  0.0008642402037145582      12.46945148170425      272.0195821999757    0.00569865557416942      0.800084347015566     0.5033234717815545     0.2881690544489399     0.3680405546989711  0.0006485103238439548     0.5920167964269353    0.09209409809199627  0.0005202880611357958  4.434498666646769e-14 122.8272682254468
2.604507980859564      19.97493888542831      16.99202194562739    0.00308405314650599     0.7313513117791931     -11.93444580479483  8.068849383961279e-06     0.1270813667026518  0.0008642402037145582      12.46945148170425      272.0195821999757    0.00569865557416942      0.800084347015566     0.5033234717815545     0.2881690544489399     0.3680405546989711  0.0006485103238439548     0.5920167964269353    0.09209409809199627   0.000520273159974602  1.490120553883432e-08 122.8273505389861
2.604505029391127      19.97217193453322      16.98603943215032    0.00308025558112567     0.7311722581597809     -11.93271440877994  7.952875996727348e-06     0.1270998320430248  0.0008637777008414486      12.47117353560553      272.0562174065939   0.005646253159309121     0.8000851497638352     0.5034548324438485     0.2880530311000981     0.3682141865118461  0.0009860171855418491     0.5920167964269353     0.1054407535031894   0.006428239327271446  4.357645171525227e-14 122.6756397639004
2.604505068201276      19.97217193453322      16.98603943215032    0.00308025558112567     0.7311722581597809     -11.93271440877994  7.952875996727348e-06     0.1270998320430248  0.0008637777008414486      12.47117353560553      272.0562174065939   0.005646253159309121     0.8000851497638352     0.5034548324438485     0.2880530311000981     0.3682141865118461  0.0009860171855418491     0.5920167964269353     0.1054407535031894   0.006428239327271446  4.357645171525227e-14 122.6756397257636
2.604505029391127      19.97217223214177      16.98603943215032    0.00308025558112567     0.7311722581597809     -11.93271440877994  7.952875996727348e-06     0.1270998320430248  0.0008637777008414486      12.47117353560553      272.0562174065939   0.005646253159309121     0.8000851497638352     0.5034548324438485     0.2880530311000981     0.3682141865118461  0.0009860171855418491     0.5920167964269353     0.1054407535031894   0.006428239327271446  4.357645171525227e-14 122.6756396749165
2.604505029391127      19.97217193453322      16.98603968526204    0.00308025558112567     0.7311722581597809     -11.93271440877994  7.952875996727348e-06     0.1270998320430248  0.0008637777008414486      12.47117353560553      272.0562174065939   0.005646253159309121     0.8000851497638352     0.5034548324438485     0.2880530311000981     0.3682141865118461  0.0009860171855418491     0.5920167964269353     0.1054407535031894   0.006428239327271446  4.357645171525227e-14 122.6756397608735
2.604505029391127      19.97217193453322      16.98603943215032   0.003080270482286864     0.7311722581597809     -11.93271440877994  7.952875996727348e-06     0.1270998320430248  0.0008637777008414486      12.47117353560553      272.0562174065939   0.005646253159309121     0.8000851497638352     0.5034548324438485     0.2880530311000981     0.3682141865118461  0.0009860171855418491     0.5920167964269353     0.1054407535031894   0.006428239327271446  4.357645171525227e-14 122.6756441509336
2.604505029391127      19.97217193453322      16.98603943215032    0.00308025558112567     0.7311722730609421     -11.93271440877994  7.952875996727348e-06     0.1270998320430248  0.0008637777008414486      12.47117353560553      272.0562174065939   0.005646253159309121     0.8000851497638352     0.5034548324438485     0.2880530311000981     0.3682141865118461  0.0009860171855418491     0.5920167964269353     0.1054407535031894   0.006428239327271446  4.357645171525227e-14 122.6756397985951
2.604505029391127      19.97217193453322      16.98603943215032    0.00308025558112567     0.7311722581597809     -11.93271458659124  7.952875996727348e-06     0.1270998320430248  0.0008637777008414486      12.47117353560553      272.0562174065939   0.005646253159309121     0.8000851497638352     0.5034548324438485     0.2880530311000981     0.3682141865118461  0.0009860171855418491     0.5920167964269353     0.1054407535031894   0.006428239327271446  4.357645171525227e-14 122.6756398309671
2.604505029391127      19.97217193453322      16.98603943215032    0.00308025558112567     0.7311722581597809     -11.93271440877994  7.967777157921196e-06     0.1270998320430248  0.0008637777008414486      12.47117353560553      272.0562174065939   0.005646253159309121     0.8000851497638352     0.5034548324438485     0.2880530311000981     0.3682141865118461  0.0009860171855418491     0.5920167964269353     0.1054407535031894   0.006428239327271446  4.357645171525227e-14 122.6756456717137
2.604505029391127      19.97217193453322      16.98603943215032    0.00308025558112567     0.7311722581597809     -11.93271440877994  7.952875996727348e-06      0.127099846944186  0.0008637777008414486      12.47117353560553      272.0562174065939   0.005646253159309121     0.8000851497638352     0.5034548324438485     0.2880530311000981     0.3682141865118461  0.0009860171855418491     0.5920167964269353     0.1054407535031894   0.006428239327271446  4.357645171525227e-14 122.6756397820682
2.604505029391127      19.97217193453322      16.98603943215032    0.00308025558112567     0.7311722581597809     -11.93271440877994  7.952875996727348e-06     0.1270998320430248  0.0008637926020026425      12.47117353560553      272.0562174065939   0.005646253159309121     0.8000851497638352     0.5034548324438485     0.2880530311000981     0.3682141865118461  0.0009860171855418491     0.5920167964269353     0.1054407535031894   0.006428239327271446  4.357645171525227e-14 122.6756429602227
2.604505029391127      19.97217193453322      16.98603943215032    0.00308025558112567     0.7311722581597809     -11.93271440877994  7.952875996727348e-06     0.1270998320430248  0.0008637777008414486       12.4711737214405      272.0562174065939   0.005646253159309121     0.8000851497638352     0.5034548324438485     0.2880530311000981     0.3682141865118461  0.0009860171855418491     0.5920167964269353     0.1054407535031894   0.006428239327271446  4.357645171525227e-14 122.6756397632883
2.604505029391127      19.97217193453322      16.98603943215032    0.00308025558112567     0.7311722581597809     -11.93271440877994  7.952875996727348e-06     0.1270998320430248  0.0008637777008414486      12.47117353560553      272.0562214605475   0.005646253159309121     0.8000851497638352     0.5034548324438485     0.2880530311000981     0.3682141865118461  0.0009860171855418491     0.5920167964269353     0.1054407535031894   0.006428239327271446  4.357645171525227e-14 122.6756396971149
2.604505029391127      19.97217193453322      16.98603943215032    0.00308025558112567     0.7311722581597809     -11.93271440877994  7.952875996727348e-06     0.1270998320430248  0.0008637777008414486      12.47117353560553      272.0562174065939   0.005646268060470315     0.8000851497638352     0.5034548324438485     0.2880530311000981     0.3682141865118461  0.0009860171855418491     0.5920167964269353     0.1054407535031894   0.006428239327271446  4.357645171525227e-14 122.675644056998
2.604505029391127      19.97217193453322      16.98603943215032    0.00308025558112567     0.7311722581597809     -11.93271440877994  7.952875996727348e-06     0.1270998320430248  0.0008637777008414486      12.47117353560553      272.0562174065939   0.005646253159309121     0.8000851646649964     0.5034548324438485     0.2880530311000981     0.3682141865118461  0.0009860171855418491     0.5920167964269353     0.1054407535031894   0.006428239327271446  4.357645171525227e-14 122.6756403148006
2.604505029391127      19.97217193453322      16.98603943215032    0.00308025558112567     0.7311722581597809     -11.93271440877994  7.952875996727348e-06     0.1270998320430248  0.0008637777008414486      12.47117353560553      272.0562174065939   0.005646253159309121     0.8000851497638352     0.5034548473450097     0.2880530311000981     0.3682141865118461  0.0009860171855418491     0.5920167964269353     0.1054407535031894   0.006428239327271446  4.357645171525227e-14 122.6756395125343
2.604505029391127      19.97217193453322      16.98603943215032    0.00308025558112567     0.7311722581597809     -11.93271440877994  7.952875996727348e-06     0.1270998320430248  0.0008637777008414486      12.47117353560553      272.0562174065939   0.005646253159309121     0.8000851497638352     0.5034548324438485     0.2880530460012593     0.3682141865118461  0.0009860171855418491     0.5920167964269353     0.1054407535031894   0.006428239327271446  4.357645171525227e-14 122.6756399716533
2.604505029391127      19.97217193453322      16.98603943215032    0.00308025558112567     0.7311722581597809     -11.93271440877994  7.952875996727348e-06     0.1270998320430248  0.0008637777008414486      12.47117353560553      272.0562174065939   0.005646253159309121     0.8000851497638352     0.5034548324438485     0.2880530311000981     0.3682142014130073  0.0009860171855418491     0.5920167964269353     0.1054407535031894   0.006428239327271446  4.357645171525227e-14 122.675639760872
2.604505029391127      19.97217193453322      16.98603943215032    0.00308025558112567     0.7311722581597809     -11.93271440877994  7.952875996727348e-06     0.1270998320430248  0.0008637777008414486      12.47117353560553      272.0562174065939   0.005646253159309121     0.8000851497638352     0.5034548324438485     0.2880530311000981     0.3682141865118461  0.0009860320867030429     0.5920167964269353     0.1054407535031894   0.006428239327271446  4.357645171525227e-14 122.6756397639107
2.604505029391127      19.97217193453322      16.98603943215032    0.00308025558112567     0.7311722581597809     -11.93271440877994  7.952875996727348e-06     0.1270998320430248  0.0008637777008414486      12.47117353560553      272.0562174065939   0.005646253159309121     0.8000851497638352     0.5034548324438485     0.2880530311000981     0.3682141865118461  0.0009860171855418491     0.5920168113280965     0.1054407535031894   0.006428239327271446  4.357645171525227e-14 122.6756397639004
2.604505029391127      19.97217193453322      16.98603943215032    0.00308025558112567     0.7311722581597809     -11.93271440877994  7.952875996727348e-06     0.1270998320430248  0.0008637777008414486      12.47117353560553      272.0562174065939   0.005646253159309121     0.8000851497638352     0.5034548324438485     0.2880530311000981     0.3682141865118461  0.0009860171855418491     0.5920167964269353     0.1054407684043506   0.006428239327271446  4.357645171525227e-14 122.6756397639209
2.604505029391127      19.97217193453322      16.98603943215032    0.00308025558112567     0.7311722581597809     -11.93271440877994  7.952875996727348e-06     0.1270998320430248  0.0008637777008414486      12.47117353560553      272.0562174065939   0.005646253159309121     0.8000851497638352     0.5034548324438485     0.2880530311000981     0.3682141865118461  0.0009860171855418491     0.5920167964269353     0.1054407535031894    0.00642825422843264  4.357645171525227e-14 122.6756397639072
2.604505029391127      19.97217193453322      16.98603943215032    0.00308025558112567     0.7311722581597809     -11.93271440877994  7.952875996727348e-06     0.1270998320430248  0.0008637777008414486      12.47117353560553      272.0562174065939   0.005646253159309121     0.8000851497638352     0.5034548324438485     0.2880530311000981     0.3682141865118461  0.0009860171855418491     0.5920167964269353     0.1054407535031894   0.006428239327271446  1.490120477029937e-08 122.6757220215278
2.600783035197398      20.00940614794164      17.02153029366441   0.003041126348145838     0.7266036175985342     -11.98004776173618  6.879749290220114e-06       0.12714970912011  0.0008615098617115694      12.50470324185398      272.0762909677937   0.005735590267660812     0.8000734396929471     0.5059648039177895     0.2866015427405438     0.3688872793740076  0.0009853156845080386     0.5920167964269353     0.1052903472212851   0.006425587180692015  3.581282125543937e-14 122.6294961258727
2.600783073952086      20.00940614794164      17.02153029366441   0.003041126348145838     0.7266036175985342     -11.98004776173618  6.879749290220114e-06       0.12714970912011  0.0008615098617115694      12.50470324185398      272.0762909677937   0.005735590267660812     0.8000734396929471     0.5059648039177895     0.2866015427405438     0.3688872793740076  0.0009853156845080386     0.5920167964269353     0.1052903472212851   0.006425587180692015  3.581282125543937e-14 122.629496101138
2.600783035197398      20.00940644610503      17.02153029366441   0.003041126348145838     0.7266036175985342     -11.98004776173618  6.879749290220114e-06       0.12714970912011  0.0008615098617115694      12.50470324185398      272.0762909677937   0.005735590267660812     0.8000734396929471     0.5059648039177895     0.2866015427405438     0.3688872793740076  0.0009853156845080386     0.5920167964269353     0.1052903472212851   0.006425587180692015  3.581282125543937e-14 122.6294960941994
2.600783035197398      20.00940614794164      17.02153054730498   0.003041126348145838     0.7266036175985342     -11.98004776173618  6.879749290220114e-06       0.12714970912011  0.0008615098617115694      12.50470324185398      272.0762909677937   0.005735590267660812     0.8000734396929471     0.5059648039177895     0.2866015427405438     0.3688872793740076  0.0009853156845080386     0.5920167964269353     0.1052903472212851   0.006425587180692015  3.581282125543937e-14 122.629496152397
2.600783035197398      20.00940614794164      17.02153029366441   0.003041141249307032     0.7266036175985342     -11.98004776173618  6.879749290220114e-06       0.12714970912011  0.0008615098617115694      12.50470324185398      272.0762909677937   0.005735590267660812     0.8000734396929471     0.5059648039177895     0.2866015427405438     0.3688872793740076  0.0009853156845080386     0.5920167964269353     0.1052903472212851   0.006425587180692015  3.581282125543937e-14 122.6294992993858
2.600783035197398      20.00940614794164      17.02153029366441   0.003041126348145838     0.7266036324996954     -11.98004776173618  6.879749290220114e-06       0.12714970912011  0.0008615098617115694      12.50470324185398      272.0762909677937   0.005735590267660812     0.8000734396929471     0.5059648039177895     0.2866015427405438     0.3688872793740076  0.0009853156845080386     0.5920167964269353     0.1052903472212851   0.006425587180692015  3.581282125543937e-14 122.6294961472319
2.600783035197398      20.00940614794164      17.02153029366441   0.003041126348145838     0.7266036175985342      -11.9800479402528  6.879749290220114e-06       0.12714970912011  0.0008615098617115694      12.50470324185398      272.0762909677937   0.005735590267660812     0.8000734396929471     0.5059648039177895     0.2866015427405438     0.3688872793740076  0.0009853156845080386     0.5920167964269353     0.1052903472212851   0.006425587180692015  3.581282125543937e-14 122.6294961901835
2.600783035197398      20.00940614794164      17.02153029366441   0.003041126348145838     0.7266036175985342     -11.98004776173618  6.894650451413961e-06       0.12714970912011  0.0008615098617115694      12.50470324185398      272.0762909677937   0.005735590267660812     0.8000734396929471     0.5059648039177895     0.2866015427405438     0.3688872793740076  0.0009853156845080386     0.5920167964269353     0.1052903472212851   0.006425587180692015  3.581282125543937e-14 122.6295012923186
2.600783035197398      20.00940614794164      17.02153029366441   0.003041126348145838     0.7266036175985342     -11.98004776173618  6.879749290220114e-06     0.1271497240212712  0.0008615098617115694      12.50470324185398      272.0762909677937   0.005735590267660812     0.8000734396929471     0.5059648039177895     0.2866015427405438     0.3688872793740076  0.0009853156845080386     0.5920167964269353     0.1052903472212851   0.006425587180692015  3.581282125543937e-14 122.629496146102
2.600783035197398      20.00940614794164      17.02153029366441   0.003041126348145838     0.7266036175985342     -11.98004776173618  6.879749290220114e-06       0.12714970912011  0.0008615247628727632      12.50470324185398      272.0762909677937   0.005735590267660812     0.8000734396929471     0.5059648039177895     0.2866015427405438     0.3688872793740076  0.0009853156845080386     0.5920167964269353     0.1052903472212851   0.006425587180692015  3.581282125543937e-14 122.6294980090397
2.600783035197398      20.00940614794164      17.02153029366441   0.003041126348145838     0.7266036175985342     -11.98004776173618  6.879749290220114e-06       0.12714970912011  0.0008615098617115694      12.50470342818858      272.0762909677937   0.005735590267660812     0.8000734396929471     0.5059648039177895     0.2866015427405438     0.3688872793740076  0.0009853156845080386     0.5920167964269353     0.1052903472212851   0.006425587180692015  3.581282125543937e-14 122.62949605703
2.600783035197398      20.00940614794164      17.02153029366441   0.003041126348145838     0.7266036175985342     -11.98004776173618  6.879749290220114e-06       0.12714970912011  0.0008615098617115694      12.50470324185398      272.0762950220464   0.005735590267660812     0.8000734396929471     0.5059648039177895     0.2866015427405438     0.3688872793740076  0.0009853156845080386     0.5920167964269353     0.1052903472212851   0.006425587180692015  3.581282125543937e-14 122.629496014463
2.600783035197398      20.00940614794164      17.02153029366441   0.003041126348145838     0.7266036175985342     -11.98004776173618  6.879749290220114e-06       0.12714970912011  0.0008615098617115694      12.50470324185398      272.0762909677937   0.005735605168822005     0.8000734396929471     0.5059648039177895     0.2866015427405438     0.3688872793740076  0.0009853156845080386     0.5920167964269353     0.1052903472212851   0.006425587180692015  3.581282125543937e-14 122.6294978986225
2.600783035197398      20.00940614794164      17.02153029366441   0.003041126348145838     0.7266036175985342     -11.98004776173618  6.879749290220114e-06       0.12714970912011  0.0008615098617115694      12.50470324185398      272.0762909677937   0.005735590267660812     0.8000734545941083     0.5059648039177895     0.2866015427405438     0.3688872793740076  0.0009853156845080386     0.5920167964269353     0.1052903472212851   0.006425587180692015  3.581282125543937e-14 122.6294966984472
2.600783035197398      20.00940614794164      17.02153029366441   0.003041126348145838     0.7266036175985342     -11.98004776173618  6.879749290220114e-06       0.12714970912011  0.0008615098617115694      12.50470324185398      272.0762909677937   0.005735590267660812     0.8000734396929471     0.5059648188189507     0.2866015427405438     0.3688872793740076  0.0009853156845080386     0.5920167964269353     0.1052903472212851   0.006425587180692015  3.581282125543937e-14 122.6294959367765
2.600783035197398      20.00940614794164      17.02153029366441   0.003041126348145838     0.7266036175985342     -11.98004776173618  6.879749290220114e-06       0.12714970912011  0.0008615098617115694      12.50470324185398      272.0762909677937   0.005735590267660812     0.8000734396929471     0.5059648039177895      0.286601557641705     0.3688872793740076  0.0009853156845080386     0.5920167964269353     0.1052903472212851   0.006425587180692015  3.581282125543937e-14 122.6294962000971
2.600783035197398      20.00940614794164      17.02153029366441   0.003041126348145838     0.7266036175985342     -11.98004776173618  6.879749290220114e-06       0.12714970912011  0.0008615098617115694      12.50470324185398      272.0762909677937   0.005735590267660812     0.8000734396929471     0.5059648039177895     0.2866015427405438     0.3688872942751688  0.0009853156845080386     0.5920167964269353     0.1052903472212851   0.006425587180692015  3.581282125543937e-14 122.6294961240714
2.600783035197398      20.00940614794164      17.02153029366441   0.003041126348145838     0.7266036175985342     -11.98004776173618  6.879749290220114e-06       0.12714970912011  0.0008615098617115694      12.50470324185398      272.0762909677937   0.005735590267660812     0.8000734396929471     0.5059648039177895     0.2866015427405438     0.3688872793740076  0.0009853305856692325     0.5920167964269353     0.1052903472212851   0.006425587180692015  3.581282125543937e-14 122.6294961258464
2.600783035197398      20.00940614794164      17.02153029366441   0.003041126348145838     0.7266036175985342     -11.98004776173618  6.879749290220114e-06       0.12714970912011  0.0008615098617115694      12.50470324185398      272.0762909677937   0.005735590267660812     0.8000734396929471     0.5059648039177895     0.2866015427405438     0.3688872793740076  0.0009853156845080386     0.5920168113280965     0.1052903472212851   0.006425587180692015  3.581282125543937e-14 122.6294961258727
2.600783035197398      20.00940614794164      17.02153029366441   0.003041126348145838     0.7266036175985342     -11.98004776173618  6.879749290220114e-06       0.12714970912011  0.0008615098617115694      12.50470324185398      272.0762909677937   0.005735590267660812     0.8000734396929471     0.5059648039177895     0.2866015427405438     0.3688872793740076  0.0009853156845080386     0.5920167964269353     0.1052903621224463   0.006425587180692015  3.581282125543937e-14 122.6294961258603
2.600783035197398      20.00940614794164      17.02153029366441   0.003041126348145838     0.7266036175985342     -11.98004776173618  6.879749290220114e-06       0.12714970912011  0.0008615098617115694      12.50470324185398      272.0762909677937   0.005735590267660812     0.8000734396929471     0.5059648039177895     0.2866015427405438     0.3688872793740076  0.0009853156845080386     0.5920167964269353     0.1052903472212851   0.006425602081853209  3.581282125543937e-14 122.629496125834
2.600783035197398      20.00940614794164      17.02153029366441   0.003041126348145838     0.7266036175985342     -11.98004776173618  6.879749290220114e-06       0.12714970912011  0.0008615098617115694      12.50470324185398      272.0762909677937   0.005735590267660812     0.8000734396929471     0.5059648039177895     0.2866015427405438     0.3688872793740076  0.0009853156845080386     0.5920167964269353     0.1052903472212851   0.006425587180692015  1.490119700666891e-08 122.6295782870241
2.596190104963417      19.94895900022071      16.89398051776601   0.003006332099955102     0.7257602828699846     -11.92503756477196  6.322369022250745e-06     0.1271715215161948  0.0008603348838257454      12.54558576230931      272.1126147175655   0.005771386872847578     0.8000676910140606     0.5072250336316578     0.2860709398865856     0.3680923803561769   0.001080157971711761     0.5920167964269353     0.1060081493853644   0.008868725316546585  3.240029389614447e-14 122.5905384822777
2.596190143649664      19.94895900022071      16.89398051776601   0.003006332099955102     0.7257602828699846     -11.92503756477196  6.322369022250745e-06     0.1271715215161948  0.0008603348838257454      12.54558576230931      272.1126147175655   0.005771386872847578     0.8000676910140606     0.5072250336316578     0.2860709398865856     0.3680923803561769   0.001080157971711761     0.5920167964269353     0.1060081493853644   0.008868725316546585  3.240029389614447e-14 122.590538463121
2.596190104963417      19.94895929748337      16.89398051776601   0.003006332099955102     0.7257602828699846     -11.92503756477196  6.322369022250745e-06     0.1271715215161948  0.0008603348838257454      12.54558576230931      272.1126147175655   0.005771386872847578     0.8000676910140606     0.5072250336316578     0.2860709398865856     0.3680923803561769   0.001080157971711761     0.5920167964269353     0.1060081493853644   0.008868725316546585  3.240029389614447e-14 122.5905384492854
2.596190104963417      19.94895900022071      16.89398076950594   0.003006332099955102     0.7257602828699846     -11.92503756477196  6.322369022250745e-06     0.1271715215161948  0.0008603348838257454      12.54558576230931      272.1126147175655   0.005771386872847578     0.8000676910140606     0.5072250336316578     0.2860709398865856     0.3680923803561769   0.001080157971711761     0.5920167964269353     0.1060081493853644   0.008868725316546585  3.240029389614447e-14 122.5905384766388
2.596190104963417      19.94895900022071      16.89398051776601   0.003006347001116296     0.7257602828699846     -11.92503756477196  6.322369022250745e-06     0.1271715215161948  0.0008603348838257454      12.54558576230931      272.1126147175655   0.005771386872847578     0.8000676910140606     0.5072250336316578     0.2860709398865856     0.3680923803561769   0.001080157971711761     0.5920167964269353     0.1060081493853644   0.008868725316546585  3.240029389614447e-14 122.5905406429872
2.596190104963417      19.94895900022071      16.89398051776601   0.003006332099955102     0.7257602977711458     -11.92503756477196  6.322369022250745e-06     0.1271715215161948  0.0008603348838257454      12.54558576230931      272.1126147175655   0.005771386872847578     0.8000676910140606     0.5072250336316578     0.2860709398865856     0.3680923803561769   0.001080157971711761     0.5920167964269353     0.1060081493853644   0.008868725316546585  3.240029389614447e-14 122.5905384950099
2.596190104963417      19.94895900022071      16.89398051776601   0.003006332099955102     0.7257602828699846     -11.92503774246886  6.322369022250745e-06     0.1271715215161948  0.0008603348838257454      12.54558576230931      272.1126147175655   0.005771386872847578     0.8000676910140606     0.5072250336316578     0.2860709398865856     0.3680923803561769   0.001080157971711761     0.5920167964269353     0.1060081493853644   0.008868725316546585  3.240029389614447e-14 122.5905384904294
2.596190104963417      19.94895900022071      16.89398051776601   0.003006332099955102     0.7257602828699846     -11.92503756477196  6.337270183444593e-06     0.1271715215161948  0.0008603348838257454      12.54558576230931      272.1126147175655   0.005771386872847578     0.8000676910140606     0.5072250336316578     0.2860709398865856     0.3680923803561769   0.001080157971711761     0.5920167964269353     0.1060081493853644   0.008868725316546585  3.240029389614447e-14 122.5905434430138
2.596190104963417      19.94895900022071      16.89398051776601   0.003006332099955102     0.7257602828699846     -11.92503756477196  6.322369022250745e-06      0.127171536417356  0.0008603348838257454      12.54558576230931      272.1126147175655   0.005771386872847578     0.8000676910140606     0.5072250336316578     0.2860709398865856     0.3680923803561769   0.001080157971711761     0.5920167964269353     0.1060081493853644   0.008868725316546585  3.240029389614447e-14 122.5905384734686
2.596190104963417      19.94895900022071      16.89398051776601   0.003006332099955102     0.7257602828699846     -11.92503756477196  6.322369022250745e-06     0.1271715215161948  0.0008603497849869392      12.54558576230931      272.1126147175655   0.005771386872847578     0.8000676910140606     0.5072250336316578     0.2860709398865856     0.3680923803561769   0.001080157971711761     0.5920167964269353     0.1060081493853644   0.008868725316546585  3.240029389614447e-14 122.5905399445896
2.596190104963417      19.94895900022071      16.89398051776601   0.003006332099955102     0.7257602828699846     -11.92503756477196  6.322369022250745e-06     0.1271715215161948  0.0008603348838257454       12.5455859492531      272.1126147175655   0.005771386872847578     0.8000676910140606     0.5072250336316578     0.2860709398865856     0.3680923803561769   0.001080157971711761     0.5920167964269353     0.1060081493853644   0.008868725316546585  3.240029389614447e-14 122.5905384583838
2.596190104963417      19.94895900022071      16.89398051776601   0.003006332099955102     0.7257602828699846     -11.92503756477196  6.322369022250745e-06     0.1271715215161948  0.0008603348838257454      12.54558576230931      272.1126187723594   0.005771386872847578     0.8000676910140606     0.5072250336316578     0.2860709398865856     0.3680923803561769   0.001080157971711761     0.5920167964269353     0.1060081493853644   0.008868725316546585  3.240029389614447e-14 122.5905384009201
2.596190104963417      19.94895900022071      16.89398051776601   0.003006332099955102     0.7257602828699846     -11.92503756477196  6.322369022250745e-06     0.1271715215161948  0.0008603348838257454      12.54558576230931      272.1126147175655   0.005771401774008772     0.8000676910140606     0.5072250336316578     0.2860709398865856     0.3680923803561769   0.001080157971711761     0.5920167964269353     0.1060081493853644   0.008868725316546585  3.240029389614447e-14 122.5905379547206
2.596190104963417      19.94895900022071      16.89398051776601   0.003006332099955102     0.7257602828699846     -11.92503756477196  6.322369022250745e-06     0.1271715215161948  0.0008603348838257454      12.54558576230931      272.1126147175655   0.005771386872847578     0.8000677059152218     0.5072250336316578     0.2860709398865856     0.3680923803561769   0.001080157971711761     0.5920167964269353     0.1060081493853644   0.008868725316546585  3.240029389614447e-14 122.5905390621599
2.596190104963417      19.94895900022071      16.89398051776601   0.003006332099955102     0.7257602828699846     -11.92503756477196  6.322369022250745e-06     0.1271715215161948  0.0008603348838257454      12.54558576230931      272.1126147175655   0.005771386872847578     0.8000676910140606      0.507225048532819     0.2860709398865856     0.3680923803561769   0.001080157971711761     0.5920167964269353     0.1060081493853644   0.008868725316546585  3.240029389614447e-14 122.5905383023158
2.596190104963417      19.94895900022071      16.89398051776601   0.003006332099955102     0.7257602828699846     -11.92503756477196  6.322369022250745e-06     0.1271715215161948  0.0008603348838257454      12.54558576230931      272.1126147175655   0.005771386872847578     0.8000676910140606     0.5072250336316578     0.2860709547877468     0.3680923803561769   0.001080157971711761     0.5920167964269353     0.1060081493853644   0.008868725316546585  3.240029389614447e-14 122.5905384782345
2.596190104963417      19.94895900022071      16.89398051776601   0.003006332099955102     0.7257602828699846     -11.92503756477196  6.322369022250745e-06     0.1271715215161948  0.0008603348838257454      12.54558576230931      272.1126147175655   0.005771386872847578     0.8000676910140606     0.5072250336316578     0.2860709398865856     0.3680923952573381   0.001080157971711761     0.5920167964269353     0.1060081493853644   0.008868725316546585  3.240029389614447e-14 122.5905384699087
2.596190104963417      19.94895900022071      16.89398051776601   0.003006332099955102     0.7257602828699846     -11.92503756477196  6.322369022250745e-06     0.1271715215161948  0.0008603348838257454      12.54558576230931      272.1126147175655   0.005771386872847578     0.8000676910140606     0.5072250336316578     0.2860709398865856     0.3680923803561769   0.001080172872872954     0.5920167964269353     0.1060081493853644   0.008868725316546585  3.240029389614447e-14 122.5905384823293
2.596190104963417      19.94895900022071      16.89398051776601   0.003006332099955102     0.7257602828699846     -11.92503756477196  6.322369022250745e-06     0.1271715215161948  0.0008603348838257454      12.54558576230931      272.1126147175655   0.005771386872847578     0.8000676910140606     0.5072250336316578     0.2860709398865856     0.3680923803561769   0.001080157971711761     0.5920168113280965     0.1060081493853644   0.008868725316546585  3.240029389614447e-14 122.5905384822777
2.596190104963417      19.94895900022071      16.89398051776601   0.003006332099955102     0.7257602828699846     -11.92503756477196  6.322369022250745e-06     0.1271715215161948  0.0008603348838257454      12.54558576230931      272.1126147175655   0.005771386872847578     0.8000676910140606     0.5072250336316578     0.2860709398865856     0.3680923803561769   0.001080157971711761     0.5920167964269353     0.1060081642865256   0.008868725316546585  3.240029389614447e-14 122.590538482084
2.596190104963417      19.94895900022071      16.89398051776601   0.003006332099955102     0.7257602828699846     -11.92503756477196  6.322369022250745e-06     0.1271715215161948  0.0008603348838257454      12.54558576230931      272.1126147175655   0.005771386872847578     0.8000676910140606     0.5072250336316578     0.2860709398865856     0.3680923803561769   0.001080157971711761     0.5920167964269353     0.1060081493853644   0.008868740217707779  3.240029389614447e-14 122.5905384820374
2.596190104963417      19.94895900022071      16.89398051776601   0.003006332099955102     0.7257602828699846     -11.92503756477196  6.322369022250745e-06     0.1271715215161948  0.0008603348838257454      12.54558576230931      272.1126147175655   0.005771386872847578     0.8000676910140606     0.5072250336316578     0.2860709398865856     0.3680923803561769   0.001080157971711761     0.5920167964269353     0.1060081493853644   0.008868725316546585  1.490119359414155e-08 122.5906206717358
2.596001784610958      19.95171782820742      16.89666275731443   0.003005064366118515     0.7255272209894018     -11.92768758763775  6.247170535309077e-06     0.1271734689335796  0.0008602325454959487      12.55332063945191      272.2680697166014   0.005778625728793988      0.800061549779729     0.5073852393052468     0.2859874843287279     0.3682588748447621   0.001059727848219166     0.5920167964269353     0.1351039610898726    0.03720581651946962  3.222411709708277e-14 122.5840605451666
2.596001823294399      19.95171782820742      16.89666275731443   0.003005064366118515     0.7255272209894018     -11.92768758763775  6.247170535309077e-06     0.1271734689335796  0.0008602325454959487      12.55332063945191      272.2680697166014   0.005778625728793988      0.800061549779729     0.5073852393052468     0.2859874843287279     0.3682588748447621   0.001059727848219166     0.5920167964269353     0.1351039610898726    0.03720581651946962  3.222411709708277e-14 122.5840605699824
2.596001784610958      19.95171812551118      16.89666275731443   0.003005064366118515     0.7255272209894018     -11.92768758763775  6.247170535309077e-06     0.1271734689335796  0.0008602325454959487      12.55332063945191      272.2680697166014   0.005778625728793988      0.800061549779729     0.5073852393052468     0.2859874843287279     0.3682588748447621   0.001059727848219166     0.5920167964269353     0.1351039610898726    0.03720581651946962  3.222411709708277e-14 122.5840605281187
2.596001784610958      19.95171782820742      16.89666300909432   0.003005064366118515     0.7255272209894018     -11.92768758763775  6.247170535309077e-06     0.1271734689335796  0.0008602325454959487      12.55332063945191      272.2680697166014   0.005778625728793988      0.800061549779729     0.5073852393052468     0.2859874843287279     0.3682588748447621   0.001059727848219166     0.5920167964269353     0.1351039610898726    0.03720581651946962  3.222411709708277e-14 122.5840605662569
2.596001784610958      19.95171782820742      16.89666275731443   0.003005079267279709     0.7255272209894018     -11.92768758763775  6.247170535309077e-06     0.1271734689335796  0.0008602325454959487      12.55332063945191      272.2680697166014   0.005778625728793988      0.800061549779729     0.5073852393052468     0.2859874843287279     0.3682588748447621   0.001059727848219166     0.5920167964269353     0.1351039610898726    0.03720581651946962  3.222411709708277e-14 122.5840625616231
2.596001784610958      19.95171782820742      16.89666275731443   0.003005064366118515      0.725527235890563     -11.92768758763775  6.247170535309077e-06     0.1271734689335796  0.0008602325454959487      12.55332063945191      272.2680697166014   0.005778625728793988      0.800061549779729     0.5073852393052468     0.2859874843287279     0.3682588748447621   0.001059727848219166     0.5920167964269353     0.1351039610898726    0.03720581651946962  3.222411709708277e-14 122.5840605704998
2.596001784610958      19.95171782820742      16.89666275731443   0.003005064366118515     0.7255272209894018     -11.92768776537415  6.247170535309077e-06     0.1271734689335796  0.0008602325454959487      12.55332063945191      272.2680697166014   0.005778625728793988      0.800061549779729     0.5073852393052468     0.2859874843287279     0.3682588748447621   0.001059727848219166     0.5920167964269353     0.1351039610898726    0.03720581651946962  3.222411709708277e-14 122.5840605704576
2.596001784610958      19.95171782820742      16.89666275731443   0.003005064366118515     0.7255272209894018     -11.92768758763775  6.262071696502925e-06     0.1271734689335796  0.0008602325454959487      12.55332063945191      272.2680697166014   0.005778625728793988      0.800061549779729     0.5073852393052468     0.2859874843287279     0.3682588748447621   0.001059727848219166     0.5920167964269353     0.1351039610898726    0.03720581651946962  3.222411709708277e-14 122.5840656095396
2.596001784610958      19.95171782820742      16.89666275731443   0.003005064366118515     0.7255272209894018     -11.92768758763775  6.247170535309077e-06     0.1271734838347408  0.0008602325454959487      12.55332063945191      272.2680697166014   0.005778625728793988      0.800061549779729     0.5073852393052468     0.2859874843287279     0.3682588748447621   0.001059727848219166     0.5920167964269353     0.1351039610898726    0.03720581651946962  3.222411709708277e-14 122.5840605603789
2.596001784610958      19.95171782820742      16.89666275731443   0.003005064366118515     0.7255272209894018     -11.92768758763775  6.247170535309077e-06     0.1271734689335796  0.0008602474466571426      12.55332063945191      272.2680697166014   0.005778625728793988      0.800061549779729     0.5073852393052468     0.2859874843287279     0.3682588748447621   0.001059727848219166     0.5920167964269353     0.1351039610898726    0.03720581651946962  3.222411709708277e-14 122.5840619960474
2.596001784610958      19.95171782820742      16.89666275731443   0.003005064366118515     0.7255272209894018     -11.92768758763775  6.247170535309077e-06     0.1271734689335796  0.0008602325454959487      12.55332082651097      272.2680697166014   0.005778625728793988      0.800061549779729     0.5073852393052468     0.2859874843287279     0.3682588748447621   0.001059727848219166     0.5920167964269353     0.1351039610898726    0.03720581651946962  3.222411709708277e-14 122.5840605367264
2.596001784610958      19.95171782820742      16.89666275731443   0.003005064366118515     0.7255272209894018     -11.92768758763775  6.247170535309077e-06     0.1271734689335796  0.0008602325454959487      12.55332063945191      272.2680737737118   0.005778625728793988      0.800061549779729     0.5073852393052468     0.2859874843287279     0.3682588748447621   0.001059727848219166     0.5920167964269353     0.1351039610898726    0.03720581651946962  3.222411709708277e-14 122.584060464161
2.596001784610958      19.95171782820742      16.89666275731443   0.003005064366118515     0.7255272209894018     -11.92768758763775  6.247170535309077e-06     0.1271734689335796  0.0008602325454959487      12.55332063945191      272.2680697166014   0.005778640629955182      0.800061549779729     0.5073852393052468     0.2859874843287279     0.3682588748447621   0.001059727848219166     0.5920167964269353     0.1351039610898726    0.03720581651946962  3.222411709708277e-14 122.5840619531938
2.596001784610958      19.95171782820742      16.89666275731443   0.003005064366118515     0.7255272209894018     -11.92768758763775  6.247170535309077e-06     0.1271734689335796  0.0008602325454959487      12.55332063945191      272.2680697166014   0.005778625728793988     0.8000615646808902     0.5073852393052468     0.2859874843287279     0.3682588748447621   0.001059727848219166     0.5920167964269353     0.1351039610898726    0.03720581651946962  3.222411709708277e-14 122.5840611306193
2.596001784610958      19.95171782820742      16.89666275731443   0.003005064366118515     0.7255272209894018     -11.92768758763775  6.247170535309077e-06     0.1271734689335796  0.0008602325454959487      12.55332063945191      272.2680697166014   0.005778625728793988      0.800061549779729      0.507385254206408     0.2859874843287279     0.3682588748447621   0.001059727848219166     0.5920167964269353     0.1351039610898726    0.03720581651946962  3.222411709708277e-14 122.5840603350121
2.596001784610958      19.95171782820742      16.89666275731443   0.003005064366118515     0.7255272209894018     -11.92768758763775  6.247170535309077e-06     0.1271734689335796  0.0008602325454959487      12.55332063945191      272.2680697166014   0.005778625728793988      0.800061549779729     0.5073852393052468     0.2859874992298891     0.3682588748447621   0.001059727848219166     0.5920167964269353     0.1351039610898726    0.03720581651946962  3.222411709708277e-14 122.5840606169852
2.596001784610958      19.95171782820742      16.89666275731443   0.003005064366118515     0.7255272209894018     -11.92768758763775  6.247170535309077e-06     0.1271734689335796  0.0008602325454959487      12.55332063945191      272.2680697166014   0.005778625728793988      0.800061549779729     0.5073852393052468     0.2859874843287279     0.3682588897459233   0.001059727848219166     0.5920167964269353     0.1351039610898726    0.03720581651946962  3.222411709708277e-14 122.5840605224936
2.596001784610958      19.95171782820742      16.89666275731443   0.003005064366118515     0.7255272209894018     -11.92768758763775  6.247170535309077e-06     0.1271734689335796  0.0008602325454959487      12.55332063945191      272.2680697166014   0.005778625728793988      0.800061549779729     0.5073852393052468     0.2859874843287279     0.3682588748447621    0.00105974274938036     0.5920167964269353     0.1351039610898726    0.03720581651946962  3.222411709708277e-14 122.5840605452217
2.596001784610958      19.95171782820742      16.89666275731443   0.003005064366118515     0.7255272209894018     -11.92768758763775  6.247170535309077e-06     0.1271734689335796  0.0008602325454959487      12.55332063945191      272.2680697166014   0.005778625728793988      0.800061549779729     0.5073852393052468     0.2859874843287279     0.3682588748447621   0.001059727848219166     0.5920168113280965     0.1351039610898726    0.03720581651946962  3.222411709708277e-14 122.5840605451666
2.596001784610958      19.95171782820742      16.89666275731443   0.003005064366118515     0.7255272209894018     -11.92768758763775  6.247170535309077e-06     0.1271734689335796  0.0008602325454959487      12.55332063945191      272.2680697166014   0.005778625728793988      0.800061549779729     0.5073852393052468     0.2859874843287279     0.3682588748447621   0.001059727848219166     0.5920167964269353     0.1351039759910337    0.03720581651946962  3.222411709708277e-14 122.5840605450947
2.596001784610958      19.95171782820742      16.89666275731443   0.003005064366118515     0.7255272209894018     -11.92768758763775  6.247170535309077e-06     0.1271734689335796  0.0008602325454959487      12.55332063945191      272.2680697166014   0.005778625728793988      0.800061549779729     0.5073852393052468     0.2859874843287279     0.3682588748447621   0.001059727848219166     0.5920167964269353     0.1351039610898726    0.03720583142063082  3.222411709708277e-14 122.5840605435759
2.596001784610958      19.95171782820742      16.89666275731443   0.003005064366118515     0.7255272209894018     -11.92768758763775  6.247170535309077e-06     0.1271734689335796  0.0008602325454959487      12.55332063945191      272.2680697166014   0.005778625728793988      0.800061549779729     0.5073852393052468     0.2859874843287279     0.3682588748447621   0.001059727848219166     0.5920167964269353     0.1351039610898726    0.03720581651946962  1.490119341796475e-08 122.584142592584
2.595788185356375      19.94668850789915      16.88445307044735   0.002996985052743008     0.7252886431484599     -11.92430264830887  6.166843222694906e-06     0.1271736120149415  0.0008598544183692803      12.56590160400256      272.5859474000154   0.005785139261115102     0.8000663681783203      0.507641821010402     0.2858372417334495     0.3684796176568398   0.001008764061057412     0.5920167964269353     0.1814011498185681    0.04934806850813593  3.122345892556869e-14 122.5706036980981
2.595788224036633      19.94668850789915      16.88445307044735   0.002996985052743008     0.7252886431484599     -11.92430264830887  6.166843222694906e-06     0.1271736120149415  0.0008598544183692803      12.56590160400256      272.5859474000154   0.005785139261115102     0.8000663681783203      0.507641821010402     0.2858372417334495     0.3684796176568398   0.001008764061057412     0.5920167964269353     0.1814011498185681    0.04934806850813593  3.122345892556869e-14 122.57060368324
2.595788185356375      19.94668880512797      16.88445307044735   0.002996985052743008     0.7252886431484599     -11.92430264830887  6.166843222694906e-06     0.1271736120149415  0.0008598544183692803      12.56590160400256      272.5859474000154   0.005785139261115102     0.8000663681783203      0.507641821010402     0.2858372417334495     0.3684796176568398   0.001008764061057412     0.5920167964269353     0.1814011498185681    0.04934806850813593  3.122345892556869e-14 122.5706036834891
2.595788185356375      19.94668850789915       16.8844533220453   0.002996985052743008     0.7252886431484599     -11.92430264830887  6.166843222694906e-06     0.1271736120149415  0.0008598544183692803      12.56590160400256      272.5859474000154   0.005785139261115102     0.8000663681783203      0.507641821010402     0.2858372417334495     0.3684796176568398   0.001008764061057412     0.5920167964269353     0.1814011498185681    0.04934806850813593  3.122345892556869e-14 122.5706037205381
2.595788185356375      19.94668850789915      16.88445307044735   0.002996999953904202     0.7252886431484599     -11.92430264830887  6.166843222694906e-06     0.1271736120149415  0.0008598544183692803      12.56590160400256      272.5859474000154   0.005785139261115102     0.8000663681783203      0.507641821010402     0.2858372417334495     0.3684796176568398   0.001008764061057412     0.5920167964269353     0.1814011498185681    0.04934806850813593  3.122345892556869e-14 122.5706049380833
2.595788185356375      19.94668850789915      16.88445307044735   0.002996985052743008     0.7252886580496211     -11.92430264830887  6.166843222694906e-06     0.1271736120149415  0.0008598544183692803      12.56590160400256      272.5859474000154   0.005785139261115102     0.8000663681783203      0.507641821010402     0.2858372417334495     0.3684796176568398   0.001008764061057412     0.5920167964269353     0.1814011498185681    0.04934806850813593  3.122345892556869e-14 122.5706037173422
2.595788185356375      19.94668850789915      16.88445307044735   0.002996985052743008     0.7252886431484599     -11.92430282599483  6.166843222694906e-06     0.1271736120149415  0.0008598544183692803      12.56590160400256      272.5859474000154   0.005785139261115102     0.8000663681783203      0.507641821010402     0.2858372417334495     0.3684796176568398   0.001008764061057412     0.5920167964269353     0.1814011498185681    0.04934806850813593  3.122345892556869e-14 122.5706037028038
2.595788185356375      19.94668850789915      16.88445307044735   0.002996985052743008     0.7252886431484599     -11.92430264830887  6.181744383888754e-06     0.1271736120149415  0.0008598544183692803      12.56590160400256      272.5859474000154   0.005785139261115102     0.8000663681783203      0.507641821010402     0.2858372417334495     0.3684796176568398   0.001008764061057412     0.5920167964269353     0.1814011498185681    0.04934806850813593  3.122345892556869e-14 122.570608426402
2.595788185356375      19.94668850789915      16.88445307044735   0.002996985052743008     0.7252886431484599     -11.92430264830887  6.166843222694906e-06     0.1271736269161027  0.0008598544183692803      12.56590160400256      272.5859474000154   0.005785139261115102     0.8000663681783203      0.507641821010402     0.2858372417334495     0.3684796176568398   0.001008764061057412     0.5920167964269353     0.1814011498185681    0.04934806850813593  3.122345892556869e-14 122.5706037161761
2.595788185356375      19.94668850789915      16.88445307044735   0.002996985052743008     0.7252886431484599     -11.92430264830887  6.166843222694906e-06     0.1271736120149415  0.0008598693195304741      12.56590160400256      272.5859474000154   0.005785139261115102     0.8000663681783203      0.507641821010402     0.2858372417334495     0.3684796176568398   0.001008764061057412     0.5920167964269353     0.1814011498185681    0.04934806850813593  3.122345892556869e-14 122.570605008342
2.595788185356375      19.94668850789915      16.88445307044735   0.002996985052743008     0.7252886431484599     -11.92430264830887  6.166843222694906e-06     0.1271736120149415  0.0008598544183692803      12.56590179124908      272.5859474000154   0.005785139261115102     0.8000663681783203      0.507641821010402     0.2858372417334495     0.3684796176568398   0.001008764061057412     0.5920167964269353     0.1814011498185681    0.04934806850813593  3.122345892556869e-14 122.570603678366
2.595788185356375      19.94668850789915      16.88445307044735   0.002996985052743008     0.7252886431484599     -11.92430264830887  6.166843222694906e-06     0.1271736120149415  0.0008598544183692803      12.56590160400256      272.5859514618625   0.005785139261115102     0.8000663681783203      0.507641821010402     0.2858372417334495     0.3684796176568398   0.001008764061057412     0.5920167964269353     0.1814011498185681    0.04934806850813593  3.122345892556869e-14 122.5706036023264
2.595788185356375      19.94668850789915      16.88445307044735   0.002996985052743008     0.7252886431484599     -11.92430264830887  6.166843222694906e-06     0.1271736120149415  0.0008598544183692803      12.56590160400256      272.5859474000154   0.005785154162276296     0.8000663681783203      0.507641821010402     0.2858372417334495     0.3684796176568398   0.001008764061057412     0.5920167964269353     0.1814011498185681    0.04934806850813593  3.122345892556869e-14 122.5706021816938
2.595788185356375      19.94668850789915      16.88445307044735   0.002996985052743008     0.7252886431484599     -11.92430264830887  6.166843222694906e-06     0.1271736120149415  0.0008598544183692803      12.56590160400256      272.5859474000154   0.005785139261115102     0.8000663830794815      0.507641821010402     0.2858372417334495     0.3684796176568398   0.001008764061057412     0.5920167964269353     0.1814011498185681    0.04934806850813593  3.122345892556869e-14 122.5706042637508
2.595788185356375      19.94668850789915      16.88445307044735   0.002996985052743008     0.7252886431484599     -11.92430264830887  6.166843222694906e-06     0.1271736120149415  0.0008598544183692803      12.56590160400256      272.5859474000154   0.005785139261115102     0.8000663681783203     0.5076418359115632     0.2858372417334495     0.3684796176568398   0.001008764061057412     0.5920167964269353     0.1814011498185681    0.04934806850813593  3.122345892556869e-14 122.570603561174
2.595788185356375      19.94668850789915      16.88445307044735   0.002996985052743008     0.7252886431484599     -11.92430264830887  6.166843222694906e-06     0.1271736120149415  0.0008598544183692803      12.56590160400256      272.5859474000154   0.005785139261115102     0.8000663681783203      0.507641821010402     0.2858372566346107     0.3684796176568398   0.001008764061057412     0.5920167964269353     0.1814011498185681    0.04934806850813593  3.122345892556869e-14 122.5706036542735
2.595788185356375      19.94668850789915      16.88445307044735   0.002996985052743008     0.7252886431484599     -11.92430264830887  6.166843222694906e-06     0.1271736120149415  0.0008598544183692803      12.56590160400256      272.5859474000154   0.005785139261115102     0.8000663681783203      0.507641821010402     0.2858372417334495      0.368479632558001   0.001008764061057412     0.5920167964269353     0.1814011498185681    0.04934806850813593  3.122345892556869e-14 122.5706036983963
2.595788185356375      19.94668850789915      16.88445307044735   0.002996985052743008     0.7252886431484599     -11.92430264830887  6.166843222694906e-06     0.1271736120149415  0.0008598544183692803      12.56590160400256      272.5859474000154   0.005785139261115102     0.8000663681783203      0.507641821010402     0.2858372417334495     0.3684796176568398   0.001008778962218606     0.5920167964269353     0.1814011498185681    0.04934806850813593  3.122345892556869e-14 122.5706036981138
2.595788185356375      19.94668850789915      16.88445307044735   0.002996985052743008     0.7252886431484599     -11.92430264830887  6.166843222694906e-06     0.1271736120149415  0.0008598544183692803      12.56590160400256      272.5859474000154   0.005785139261115102     0.8000663681783203      0.507641821010402     0.2858372417334495     0.3684796176568398   0.001008764061057412     0.5920168113280965     0.1814011498185681    0.04934806850813593  3.122345892556869e-14 122.5706036980981
2.595788185356375      19.94668850789915      16.88445307044735   0.002996985052743008     0.7252886431484599     -11.92430264830887  6.166843222694906e-06     0.1271736120149415  0.0008598544183692803      12.56590160400256      272.5859474000154   0.005785139261115102     0.8000663681783203      0.507641821010402     0.2858372417334495     0.3684796176568398   0.001008764061057412     0.5920167964269353     0.1814011647197293    0.04934806850813593  3.122345892556869e-14 122.5706036981014
2.595788185356375      19.94668850789915      16.88445307044735   0.002996985052743008     0.7252886431484599     -11.92430264830887  6.166843222694906e-06     0.1271736120149415  0.0008598544183692803      12.56590160400256      272.5859474000154   0.005785139261115102     0.8000663681783203      0.507641821010402     0.2858372417334495     0.3684796176568398   0.001008764061057412     0.5920167964269353     0.1814011498185681    0.04934808340929713  3.122345892556869e-14 122.570603698121
2.595788185356375      19.94668850789915      16.88445307044735   0.002996985052743008     0.7252886431484599     -11.92430264830887  6.166843222694906e-06     0.1271736120149415  0.0008598544183692803      12.56590160400256      272.5859474000154   0.005785139261115102     0.8000663681783203      0.507641821010402     0.2858372417334495     0.3684796176568398   0.001008764061057412     0.5920167964269353     0.1814011498185681    0.04934806850813593  1.490119241730658e-08 122.5706852366779
2.596337827152153      19.94359558805764      16.87732367776681   0.002992800065198535     0.7251572931961322     -11.92253389252342  6.166215386394443e-06      0.127171474132102  0.0008599298773803713      12.58434670868784      273.2306359044956   0.005787612051963199     0.8000653891203167     0.5076345952548524     0.2858171558951904     0.3686864597023686  0.0009829463896088881     0.5920167964269353     0.1803944100893454     0.0475482514815859  3.085623652484955e-14 122.5537691478161
2.596337865840602      19.94359558805764      16.87732367776681   0.002992800065198535     0.7251572931961322     -11.92253389252342  6.166215386394443e-06      0.127171474132102  0.0008599298773803713      12.58434670868784      273.2306359044956   0.005787612051963199     0.8000653891203167     0.5076345952548524     0.2858171558951904     0.3686864597023686  0.0009829463896088881     0.5920167964269353     0.1803944100893454     0.0475482514815859  3.085623652484955e-14 122.5537691540443
2.596337827152153      19.94359588524037      16.87732367776681   0.002992800065198535     0.7251572931961322     -11.92253389252342  6.166215386394443e-06      0.127171474132102  0.0008599298773803713      12.58434670868784      273.2306359044956   0.005787612051963199     0.8000653891203167     0.5076345952548524     0.2858171558951904     0.3686864597023686  0.0009829463896088881     0.5920167964269353     0.1803944100893454     0.0475482514815859  3.085623652484955e-14 122.5537691412932
2.596337827152153      19.94359558805764      16.87732392925853   0.002992800065198535     0.7251572931961322     -11.92253389252342  6.166215386394443e-06      0.127171474132102  0.0008599298773803713      12.58434670868784      273.2306359044956   0.005787612051963199     0.8000653891203167     0.5076345952548524     0.2858171558951904     0.3686864597023686  0.0009829463896088881     0.5920167964269353     0.1803944100893454     0.0475482514815859  3.085623652484955e-14 122.5537691813905
2.596337827152153      19.94359558805764      16.87732367776681   0.002992814966359729     0.7251572931961322     -11.92253389252342  6.166215386394443e-06      0.127171474132102  0.0008599298773803713      12.58434670868784      273.2306359044956   0.005787612051963199     0.8000653891203167     0.5076345952548524     0.2858171558951904     0.3686864597023686  0.0009829463896088881     0.5920167964269353     0.1803944100893454     0.0475482514815859  3.085623652484955e-14 122.5537703408145
2.596337827152153      19.94359558805764      16.87732367776681   0.002992800065198535     0.7251573080972934     -11.92253389252342  6.166215386394443e-06      0.127171474132102  0.0008599298773803713      12.58434670868784      273.2306359044956   0.005787612051963199     0.8000653891203167     0.5076345952548524     0.2858171558951904     0.3686864597023686  0.0009829463896088881     0.5920167964269353     0.1803944100893454     0.0475482514815859  3.085623652484955e-14 122.5537691685214
2.596337827152153      19.94359558805764      16.87732367776681   0.002992800065198535     0.7251572931961322     -11.92253407018302  6.166215386394443e-06      0.127171474132102  0.0008599298773803713      12.58434670868784      273.2306359044956   0.005787612051963199     0.8000653891203167     0.5076345952548524     0.2858171558951904     0.3686864597023686  0.0009829463896088881     0.5920167964269353     0.1803944100893454     0.0475482514815859  3.085623652484955e-14 122.5537691478425
2.596337827152153      19.94359558805764      16.87732367776681   0.002992800065198535     0.7251572931961322     -11.92253389252342  6.181116547588291e-06      0.127171474132102  0.0008599298773803713      12.58434670868784      273.2306359044956   0.005787612051963199     0.8000653891203167     0.5076345952548524     0.2858171558951904     0.3686864597023686  0.0009829463896088881     0.5920167964269353     0.1803944100893454     0.0475482514815859  3.085623652484955e-14 122.5537739795291
2.596337827152153      19.94359558805764      16.87732367776681   0.002992800065198535     0.7251572931961322     -11.92253389252342  6.166215386394443e-06     0.1271714890332631  0.0008599298773803713      12.58434670868784      273.2306359044956   0.005787612051963199     0.8000653891203167     0.5076345952548524     0.2858171558951904     0.3686864597023686  0.0009829463896088881     0.5920167964269353     0.1803944100893454     0.0475482514815859  3.085623652484955e-14 122.5537691246969
2.596337827152153      19.94359558805764      16.87732367776681   0.002992800065198535     0.7251572931961322     -11.92253389252342  6.166215386394443e-06      0.127171474132102  0.0008599447785415652      12.58434670868784      273.2306359044956   0.005787612051963199     0.8000653891203167     0.5076345952548524     0.2858171558951904     0.3686864597023686  0.0009829463896088881     0.5920167964269353     0.1803944100893454     0.0475482514815859  3.085623652484955e-14 122.5537703473002
2.596337827152153      19.94359558805764      16.87732367776681   0.002992800065198535     0.7251572931961322     -11.92253389252342  6.166215386394443e-06      0.127171474132102  0.0008599298773803713      12.58434689620922      273.2306359044956   0.005787612051963199     0.8000653891203167     0.5076345952548524     0.2858171558951904     0.3686864597023686  0.0009829463896088881     0.5920167964269353     0.1803944100893454     0.0475482514815859  3.085623652484955e-14 122.5537691367625
2.596337827152153      19.94359558805764      16.87732367776681   0.002992800065198535     0.7251572931961322     -11.92253389252342  6.166215386394443e-06      0.127171474132102  0.0008599298773803713      12.58434670868784      273.2306399759493   0.005787612051963199     0.8000653891203167     0.5076345952548524     0.2858171558951904     0.3686864597023686  0.0009829463896088881     0.5920167964269353     0.1803944100893454     0.0475482514815859  3.085623652484955e-14 122.5537690501771
2.596337827152153      19.94359558805764      16.87732367776681   0.002992800065198535     0.7251572931961322     -11.92253389252342  6.166215386394443e-06      0.127171474132102  0.0008599298773803713      12.58434670868784      273.2306359044956   0.005787626953124393     0.8000653891203167     0.5076345952548524     0.2858171558951904     0.3686864597023686  0.0009829463896088881     0.5920167964269353     0.1803944100893454     0.0475482514815859  3.085623652484955e-14 122.5537698009467
2.596337827152153      19.94359558805764      16.87732367776681   0.002992800065198535     0.7251572931961322     -11.92253389252342  6.166215386394443e-06      0.127171474132102  0.0008599298773803713      12.58434670868784      273.2306359044956   0.005787612051963199     0.8000654040214779     0.5076345952548524     0.2858171558951904     0.3686864597023686  0.0009829463896088881     0.5920167964269353     0.1803944100893454     0.0475482514815859  3.085623652484955e-14 122.5537697207139
2.596337827152153      19.94359558805764      16.87732367776681   0.002992800065198535     0.7251572931961322     -11.92253389252342  6.166215386394443e-06      0.127171474132102  0.0008599298773803713      12.58434670868784      273.2306359044956   0.005787612051963199     0.8000653891203167     0.5076346101560136     0.2858171558951904     0.3686864597023686  0.0009829463896088881     0.5920167964269353     0.1803944100893454     0.0475482514815859  3.085623652484955e-14 122.5537689521131
2.596337827152153      19.94359558805764      16.87732367776681   0.002992800065198535     0.7251572931961322     -11.92253389252342  6.166215386394443e-06      0.127171474132102  0.0008599298773803713      12.58434670868784      273.2306359044956   0.005787612051963199     0.8000653891203167     0.5076345952548524     0.2858171707963516     0.3686864597023686  0.0009829463896088881     0.5920167964269353     0.1803944100893454     0.0475482514815859  3.085623652484955e-14 122.553769189293
2.596337827152153      19.94359558805764      16.87732367776681   0.002992800065198535     0.7251572931961322     -11.92253389252342  6.166215386394443e-06      0.127171474132102  0.0008599298773803713      12.58434670868784      273.2306359044956   0.005787612051963199     0.8000653891203167     0.5076345952548524     0.2858171558951904     0.3686864746035298  0.0009829463896088881     0.5920167964269353     0.1803944100893454     0.0475482514815859  3.085623652484955e-14 122.5537691350309
2.596337827152153      19.94359558805764      16.87732367776681   0.002992800065198535     0.7251572931961322     -11.92253389252342  6.166215386394443e-06      0.127171474132102  0.0008599298773803713      12.58434670868784      273.2306359044956   0.005787612051963199     0.8000653891203167     0.5076345952548524     0.2858171558951904     0.3686864597023686  0.0009829612907700819     0.5920167964269353     0.1803944100893454     0.0475482514815859  3.085623652484955e-14 122.5537691476715
2.596337827152153      19.94359558805764      16.87732367776681   0.002992800065198535     0.7251572931961322     -11.92253389252342  6.166215386394443e-06      0.127171474132102  0.0008599298773803713      12.58434670868784      273.2306359044956   0.005787612051963199     0.8000653891203167     0.5076345952548524     0.2858171558951904     0.3686864597023686  0.0009829463896088881     0.5920168113280965     0.1803944100893454     0.0475482514815859  3.085623652484955e-14 122.5537691478161
2.596337827152153      19.94359558805764      16.87732367776681   0.002992800065198535     0.7251572931961322     -11.92253389252342  6.166215386394443e-06      0.127171474132102  0.0008599298773803713      12.58434670868784      273.2306359044956   0.005787612051963199     0.8000653891203167     0.5076345952548524     0.2858171558951904     0.3686864597023686  0.0009829463896088881     0.5920167964269353     0.1803944249905066     0.0475482514815859  3.085623652484955e-14 122.5537691477573
2.596337827152153      19.94359558805764      16.87732367776681   0.002992800065198535     0.7251572931961322     -11.92253389252342  6.166215386394443e-06      0.127171474132102  0.0008599298773803713      12.58434670868784      273.2306359044956   0.005787612051963199     0.8000653891203167     0.5076345952548524     0.2858171558951904     0.3686864597023686  0.0009829463896088881     0.5920167964269353     0.1803944100893454     0.0475482663827471  3.085623652484955e-14 122.5537691478943
2.596337827152153      19.94359558805764      16.87732367776681   0.002992800065198535     0.7251572931961322     -11.92253389252342  6.166215386394443e-06      0.127171474132102  0.0008599298773803713      12.58434670868784      273.2306359044956   0.005787612051963199     0.8000653891203167     0.5076345952548524     0.2858171558951904     0.3686864597023686  0.0009829463896088881     0.5920167964269353     0.1803944100893454     0.0475482514815859  1.490119205008418e-08 122.5538506818819
2.563830307227232      19.62143903583358      16.18087810590259   0.002722055020165767     0.7127667938747436     -11.67685670067019  4.342929965385772e-06     0.1275462176068502  0.0008536368955842164      12.83699349105903      273.4622321669916   0.006208378469291747     0.8000115123581304     0.5201565781929501     0.2794345384479557     0.3756003056190173   0.005694648293212369     0.5920167964269353     0.2108879781614631    0.04528595659224731  2.286130123008951e-14 122.358877396799
2.56383034543128      19.62143903583358      16.18087810590259   0.002722055020165767     0.7127667938747436     -11.67685670067019  4.342929965385772e-06     0.1275462176068502  0.0008536368955842164      12.83699349105903      273.4622321669916   0.006208378469291747     0.8000115123581304     0.5201565781929501     0.2794345384479557     0.3756003056190173   0.005694648293212369     0.5920167964269353     0.2108879781614631    0.04528595659224731  2.286130123008951e-14 122.358877337581
2.563830307227232       19.6214393282158      16.18087810590259   0.002722055020165767     0.7127667938747436     -11.67685670067019  4.342929965385772e-06     0.1275462176068502  0.0008536368955842164      12.83699349105903      273.4622321669916   0.006208378469291747     0.8000115123581304     0.5201565781929501     0.2794345384479557     0.3756003056190173   0.005694648293212369     0.5920167964269353     0.2108879781614631    0.04528595659224731  2.286130123008951e-14 122.3588773610897
2.563830307227232      19.62143903583358      16.18087834701646   0.002722055020165767     0.7127667938747436     -11.67685670067019  4.342929965385772e-06     0.1275462176068502  0.0008536368955842164      12.83699349105903      273.4622321669916   0.006208378469291747     0.8000115123581304     0.5201565781929501     0.2794345384479557     0.3756003056190173   0.005694648293212369     0.5920167964269353     0.2108879781614631    0.04528595659224731  2.286130123008951e-14 122.3588773545265
2.563830307227232      19.62143903583358      16.18087810590259   0.002722069921326961     0.7127667938747436     -11.67685670067019  4.342929965385772e-06     0.1275462176068502  0.0008536368955842164      12.83699349105903      273.4622321669916   0.006208378469291747     0.8000115123581304     0.5201565781929501     0.2794345384479557     0.3756003056190173   0.005694648293212369     0.5920167964269353     0.2108879781614631    0.04528595659224731  2.286130123008951e-14 122.3588797579937
2.563830307227232      19.62143903583358      16.18087810590259   0.002722055020165767     0.7127668087759048     -11.67685670067019  4.342929965385772e-06     0.1275462176068502  0.0008536368955842164      12.83699349105903      273.4622321669916   0.006208378469291747     0.8000115123581304     0.5201565781929501     0.2794345384479557     0.3756003056190173   0.005694648293212369     0.5920167964269353     0.2108879781614631    0.04528595659224731  2.286130123008951e-14 122.3588774063526
2.563830307227232      19.62143903583358      16.18087810590259   0.002722055020165767     0.7127667938747436     -11.67685687466891  4.342929965385772e-06     0.1275462176068502  0.0008536368955842164      12.83699349105903      273.4622321669916   0.006208378469291747     0.8000115123581304     0.5201565781929501     0.2794345384479557     0.3756003056190173   0.005694648293212369     0.5920167964269353     0.2108879781614631    0.04528595659224731  2.286130123008951e-14 122.358877470259
2.563830307227232      19.62143903583358      16.18087810590259   0.002722055020165767     0.7127667938747436     -11.67685670067019  4.357831126579619e-06     0.1275462176068502  0.0008536368955842164      12.83699349105903      273.4622321669916   0.006208378469291747     0.8000115123581304     0.5201565781929501     0.2794345384479557     0.3756003056190173   0.005694648293212369     0.5920167964269353     0.2108879781614631    0.04528595659224731  2.286130123008951e-14 122.3588871732415
2.563830307227232      19.62143903583358      16.18087810590259   0.002722055020165767     0.7127667938747436     -11.67685670067019  4.342929965385772e-06     0.1275462325080114  0.0008536368955842164      12.83699349105903      273.4622321669916   0.006208378469291747     0.8000115123581304     0.5201565781929501     0.2794345384479557     0.3756003056190173   0.005694648293212369     0.5920167964269353     0.2108879781614631    0.04528595659224731  2.286130123008951e-14 122.3588775264422
2.563830307227232      19.62143903583358      16.18087810590259   0.002722055020165767     0.7127667938747436     -11.67685670067019  4.342929965385772e-06     0.1275462176068502  0.0008536517967454103      12.83699349105903      273.4622321669916   0.006208378469291747     0.8000115123581304     0.5201565781929501     0.2794345384479557     0.3756003056190173   0.005694648293212369     0.5920167964269353     0.2108879781614631    0.04528595659224731  2.286130123008951e-14 122.3588771415468
2.563830307227232      19.62143903583358      16.18087810590259   0.002722055020165767     0.7127667938747436     -11.67685670067019  4.342929965385772e-06     0.1275462176068502  0.0008536368955842164      12.83699368234514      273.4622321669916   0.006208378469291747     0.8000115123581304     0.5201565781929501     0.2794345384479557     0.3756003056190173   0.005694648293212369     0.5920167964269353     0.2108879781614631    0.04528595659224731  2.286130123008951e-14 122.3588773605932
2.563830307227232      19.62143903583358      16.18087810590259   0.002722055020165767     0.7127667938747436     -11.67685670067019  4.342929965385772e-06     0.1275462176068502  0.0008536368955842164      12.83699349105903      273.4622362418964   0.006208378469291747     0.8000115123581304     0.5201565781929501     0.2794345384479557     0.3756003056190173   0.005694648293212369     0.5920167964269353     0.2108879781614631    0.04528595659224731  2.286130123008951e-14 122.3588772970609
2.563830307227232      19.62143903583358      16.18087810590259   0.002722055020165767     0.7127667938747436     -11.67685670067019  4.342929965385772e-06     0.1275462176068502  0.0008536368955842164      12.83699349105903      273.4622321669916    0.00620839337045294     0.8000115123581304     0.5201565781929501     0.2794345384479557     0.3756003056190173   0.005694648293212369     0.5920167964269353     0.2108879781614631    0.04528595659224731  2.286130123008951e-14 122.3589027444104
2.563830307227232      19.62143903583358      16.18087810590259   0.002722055020165767     0.7127667938747436     -11.67685670067019  4.342929965385772e-06     0.1275462176068502  0.0008536368955842164      12.83699349105903      273.4622321669916   0.006208378469291747     0.8000115272592916     0.5201565781929501     0.2794345384479557     0.3756003056190173   0.005694648293212369     0.5920167964269353     0.2108879781614631    0.04528595659224731  2.286130123008951e-14 122.3588780400828
2.563830307227232      19.62143903583358      16.18087810590259   0.002722055020165767     0.7127667938747436     -11.67685670067019  4.342929965385772e-06     0.1275462176068502  0.0008536368955842164      12.83699349105903      273.4622321669916   0.006208378469291747     0.8000115123581304     0.5201565930941113     0.2794345384479557     0.3756003056190173   0.005694648293212369     0.5920167964269353     0.2108879781614631    0.04528595659224731  2.286130123008951e-14 122.3588768486917
2.563830307227232      19.62143903583358      16.18087810590259   0.002722055020165767     0.7127667938747436     -11.67685670067019  4.342929965385772e-06     0.1275462176068502  0.0008536368955842164      12.83699349105903      273.4622321669916   0.006208378469291747     0.8000115123581304     0.5201565781929501     0.2794345533491169     0.3756003056190173   0.005694648293212369     0.5920167964269353     0.2108879781614631    0.04528595659224731  2.286130123008951e-14 122.358878198515
2.563830307227232      19.62143903583358      16.18087810590259   0.002722055020165767     0.7127667938747436     -11.67685670067019  4.342929965385772e-06     0.1275462176068502  0.0008536368955842164      12.83699349105903      273.4622321669916   0.006208378469291747     0.8000115123581304     0.5201565781929501     0.2794345384479557     0.3756003205201784   0.005694648293212369     0.5920167964269353     0.2108879781614631    0.04528595659224731  2.286130123008951e-14 122.3588774385351
2.563830307227232      19.62143903583358      16.18087810590259   0.002722055020165767     0.7127667938747436     -11.67685670067019  4.342929965385772e-06     0.1275462176068502  0.0008536368955842164      12.83699349105903      273.4622321669916   0.006208378469291747     0.8000115123581304     0.5201565781929501     0.2794345384479557     0.3756003056190173   0.005694663194373562     0.5920167964269353     0.2108879781614631    0.04528595659224731  2.286130123008951e-14 122.3588773969719
2.563830307227232      19.62143903583358      16.18087810590259   0.002722055020165767     0.7127667938747436     -11.67685670067019  4.342929965385772e-06     0.1275462176068502  0.0008536368955842164      12.83699349105903      273.4622321669916   0.006208378469291747     0.8000115123581304     0.5201565781929501     0.2794345384479557     0.3756003056190173   0.005694648293212369     0.5920168113280965     0.2108879781614631    0.04528595659224731  2.286130123008951e-14 122.358877396799
2.563830307227232      19.62143903583358      16.18087810590259   0.002722055020165767     0.7127667938747436     -11.67685670067019  4.342929965385772e-06     0.1275462176068502  0.0008536368955842164      12.83699349105903      273.4622321669916   0.006208378469291747     0.8000115123581304     0.5201565781929501     0.2794345384479557     0.3756003056190173   0.005694648293212369     0.5920167964269353     0.2108879930626243    0.04528595659224731  2.286130123008951e-14 122.3588773965705
2.563830307227232      19.62143903583358      16.18087810590259   0.002722055020165767     0.7127667938747436     -11.67685670067019  4.342929965385772e-06     0.1275462176068502  0.0008536368955842164      12.83699349105903      273.4622321669916   0.006208378469291747     0.8000115123581304     0.5201565781929501     0.2794345384479557     0.3756003056190173   0.005694648293212369     0.5920167964269353     0.2108879781614631     0.0452859714934085  2.286130123008951e-14 122.3588773971923
2.563830307227232      19.62143903583358      16.18087810590259   0.002722055020165767     0.7127667938747436     -11.67685670067019  4.342929965385772e-06     0.1275462176068502  0.0008536368955842164      12.83699349105903      273.4622321669916   0.006208378469291747     0.8000115123581304     0.5201565781929501     0.2794345384479557     0.3756003056190173   0.005694648293212369     0.5920167964269353     0.2108879781614631    0.04528595659224731  1.490118405514889e-08 122.3589587550729
2.564539325309267      19.62811504218168      16.19075190503238    0.00271480023368435     0.7115001289184695     -11.68664134458394  3.830717186225838e-06     0.1274947490219981  0.0008716050136911249      12.87954856856978       274.713244574176   0.006206063626741522     0.8000201410595368     0.5204039512919141     0.2792612313107366     0.3750537385202106   0.004054207015355144     0.5920167964269353     0.4786216027510617    0.02880628957927037  4.350201300187207e-14 122.3170628817047
2.564539363523881      19.62811504218168      16.19075190503238    0.00271480023368435     0.7115001289184695     -11.68664134458394  3.830717186225838e-06     0.1274947490219981  0.0008716050136911249      12.87954856856978       274.713244574176   0.006206063626741522     0.8000201410595368     0.5204039512919141     0.2792612313107366     0.3750537385202106   0.004054207015355144     0.5920167964269353     0.4786216027510617    0.02880628957927037  4.350201300187207e-14 122.3170628369901
2.564539325309267      19.62811533466338      16.19075190503238    0.00271480023368435     0.7115001289184695     -11.68664134458394  3.830717186225838e-06     0.1274947490219981  0.0008716050136911249      12.87954856856978       274.713244574176   0.006206063626741522     0.8000201410595368     0.5204039512919141     0.2792612313107366     0.3750537385202106   0.004054207015355144     0.5920167964269353     0.4786216027510617    0.02880628957927037  4.350201300187207e-14 122.3170628793429
2.564539325309267      19.62811504218168      16.19075214629338    0.00271480023368435     0.7115001289184695     -11.68664134458394  3.830717186225838e-06     0.1274947490219981  0.0008716050136911249      12.87954856856978       274.713244574176   0.006206063626741522     0.8000201410595368     0.5204039512919141     0.2792612313107366     0.3750537385202106   0.004054207015355144     0.5920167964269353     0.4786216027510617    0.02880628957927037  4.350201300187207e-14 122.3170628655319
2.564539325309267      19.62811504218168      16.19075190503238   0.002714815134845544     0.7115001289184695     -11.68664134458394  3.830717186225838e-06     0.1274947490219981  0.0008716050136911249      12.87954856856978       274.713244574176   0.006206063626741522     0.8000201410595368     0.5204039512919141     0.2792612313107366     0.3750537385202106   0.004054207015355144     0.5920167964269353     0.4786216027510617    0.02880628957927037  4.350201300187207e-14 122.3170637936845
2.564539325309267      19.62811504218168      16.19075190503238    0.00271480023368435     0.7115001438196307     -11.68664134458394  3.830717186225838e-06     0.1274947490219981  0.0008716050136911249      12.87954856856978       274.713244574176   0.006206063626741522     0.8000201410595368     0.5204039512919141     0.2792612313107366     0.3750537385202106   0.004054207015355144     0.5920167964269353     0.4786216027510617    0.02880628957927037  4.350201300187207e-14 122.3170628805844
2.564539325309267      19.62811504218168      16.19075190503238    0.00271480023368435     0.7115001289184695     -11.68664151872846  3.830717186225838e-06     0.1274947490219981  0.0008716050136911249      12.87954856856978       274.713244574176   0.006206063626741522     0.8000201410595368     0.5204039512919141     0.2792612313107366     0.3750537385202106   0.004054207015355144     0.5920167964269353     0.4786216027510617    0.02880628957927037  4.350201300187207e-14 122.3170628828929
2.564539325309267      19.62811504218168      16.19075190503238    0.00271480023368435     0.7115001289184695     -11.68664134458394  3.845618347419686e-06     0.1274947490219981  0.0008716050136911249      12.87954856856978       274.713244574176   0.006206063626741522     0.8000201410595368     0.5204039512919141     0.2792612313107366     0.3750537385202106   0.004054207015355144     0.5920167964269353     0.4786216027510617    0.02880628957927037  4.350201300187207e-14 122.3170753431094
2.564539325309267      19.62811504218168      16.19075190503238    0.00271480023368435     0.7115001289184695     -11.68664134458394  3.830717186225838e-06     0.1274947639231593  0.0008716050136911249      12.87954856856978       274.713244574176   0.006206063626741522     0.8000201410595368     0.5204039512919141     0.2792612313107366     0.3750537385202106   0.004054207015355144     0.5920167964269353     0.4786216027510617    0.02880628957927037  4.350201300187207e-14 122.3170632289876
2.564539325309267      19.62811504218168      16.19075190503238    0.00271480023368435     0.7115001289184695     -11.68664134458394  3.830717186225838e-06     0.1274947490219981  0.0008716199148523187      12.87954856856978       274.713244574176   0.006206063626741522     0.8000201410595368     0.5204039512919141     0.2792612313107366     0.3750537385202106   0.004054207015355144     0.5920167964269353     0.4786216027510617    0.02880628957927037  4.350201300187207e-14 122.3170708534279
2.564539325309267      19.62811504218168      16.19075190503238    0.00271480023368435     0.7115001289184695     -11.68664134458394  3.830717186225838e-06     0.1274947490219981  0.0008716050136911249      12.87954876049001       274.713244574176   0.006206063626741522     0.8000201410595368     0.5204039512919141     0.2792612313107366     0.3750537385202106   0.004054207015355144     0.5920167964269353     0.4786216027510617    0.02880628957927037  4.350201300187207e-14 122.3170628633579
2.564539325309267      19.62811504218168      16.19075190503238    0.00271480023368435     0.7115001289184695     -11.68664134458394  3.830717186225838e-06     0.1274947490219981  0.0008716050136911249      12.87954856856978      274.7132486677224   0.006206063626741522     0.8000201410595368     0.5204039512919141     0.2792612313107366     0.3750537385202106   0.004054207015355144     0.5920167964269353     0.4786216027510617    0.02880628957927037  4.350201300187207e-14 122.3170627894408
2.564539325309267      19.62811504218168      16.19075190503238    0.00271480023368435     0.7115001289184695     -11.68664134458394  3.830717186225838e-06     0.1274947490219981  0.0008716050136911249      12.87954856856978       274.713244574176   0.006206078527902716     0.8000201410595368     0.5204039512919141     0.2792612313107366     0.3750537385202106   0.004054207015355144     0.5920167964269353     0.4786216027510617    0.02880628957927037  4.350201300187207e-14 122.3170756030242
2.564539325309267      19.62811504218168      16.19075190503238    0.00271480023368435     0.7115001289184695     -11.68664134458394  3.830717186225838e-06     0.1274947490219981  0.0008716050136911249      12.87954856856978       274.713244574176   0.006206063626741522      0.800020155960698     0.5204039512919141     0.2792612313107366     0.3750537385202106   0.004054207015355144     0.5920167964269353     0.4786216027510617    0.02880628957927037  4.350201300187207e-14 122.3170634788049
2.564539325309267      19.62811504218168      16.19075190503238    0.00271480023368435     0.7115001289184695     -11.68664134458394  3.830717186225838e-06     0.1274947490219981  0.0008716050136911249      12.87954856856978       274.713244574176   0.006206063626741522     0.8000201410595368     0.5204039661930753     0.2792612313107366     0.3750537385202106   0.004054207015355144     0.5920167964269353     0.4786216027510617    0.02880628957927037  4.350201300187207e-14 122.3170625158916
2.564539325309267      19.62811504218168      16.19075190503238    0.00271480023368435     0.7115001289184695     -11.68664134458394  3.830717186225838e-06     0.1274947490219981  0.0008716050136911249      12.87954856856978       274.713244574176   0.006206063626741522     0.8000201410595368     0.5204039512919141     0.2792612462118978     0.3750537385202106   0.004054207015355144     0.5920167964269353     0.4786216027510617    0.02880628957927037  4.350201300187207e-14 122.3170632260005
2.564539325309267      19.62811504218168      16.19075190503238    0.00271480023368435     0.7115001289184695     -11.68664134458394  3.830717186225838e-06     0.1274947490219981  0.0008716050136911249      12.87954856856978       274.713244574176   0.006206063626741522     0.8000201410595368     0.5204039512919141     0.2792612313107366     0.3750537534213718   0.004054207015355144     0.5920167964269353     0.4786216027510617    0.02880628957927037  4.350201300187207e-14 122.3170628882066
2.564539325309267      19.62811504218168      16.19075190503238    0.00271480023368435     0.7115001289184695     -11.68664134458394  3.830717186225838e-06     0.1274947490219981  0.0008716050136911249      12.87954856856978       274.713244574176   0.006206063626741522     0.8000201410595368     0.5204039512919141     0.2792612313107366     0.3750537385202106   0.004054221916516338     0.5920167964269353     0.4786216027510617    0.02880628957927037  4.350201300187207e-14 122.3170628821038
2.564539325309267      19.62811504218168      16.19075190503238    0.00271480023368435     0.7115001289184695     -11.68664134458394  3.830717186225838e-06     0.1274947490219981  0.0008716050136911249      12.87954856856978       274.713244574176   0.006206063626741522     0.8000201410595368     0.5204039512919141     0.2792612313107366     0.3750537385202106   0.004054207015355144     0.5920168113280965     0.4786216027510617    0.02880628957927037  4.350201300187207e-14 122.3170628817047
2.564539325309267      19.62811504218168      16.19075190503238    0.00271480023368435     0.7115001289184695     -11.68664134458394  3.830717186225838e-06     0.1274947490219981  0.0008716050136911249      12.87954856856978       274.713244574176   0.006206063626741522     0.8000201410595368     0.5204039512919141     0.2792612313107366     0.3750537385202106   0.004054207015355144     0.5920167964269353     0.4786216176522229    0.02880628957927037  4.350201300187207e-14 122.3170628826937
2.564539325309267      19.62811504218168      16.19075190503238    0.00271480023368435     0.7115001289184695     -11.68664134458394  3.830717186225838e-06     0.1274947490219981  0.0008716050136911249      12.87954856856978       274.713244574176   0.006206063626741522     0.8000201410595368     0.5204039512919141     0.2792612313107366     0.3750537385202106   0.004054207015355144     0.5920167964269353     0.4786216027510617    0.02880630448043157  4.350201300187207e-14 122.3170628826937
2.564539325309267      19.62811504218168      16.19075190503238    0.00271480023368435     0.7115001289184695     -11.68664134458394  3.830717186225838e-06     0.1274947490219981  0.0008716050136911249      12.87954856856978       274.713244574176   0.006206063626741522     0.8000201410595368     0.5204039512919141     0.2792612313107366     0.3750537385202106   0.004054207015355144     0.5920167964269353     0.4786216027510617    0.02880628957927037  1.490120469586066e-08 122.3171340486427
2.566557386961744      19.63087050725515      16.18975571710391   0.002715812000971794     0.7121995167193926     -11.68639893246549  3.821208672573336e-06     0.1274422642518931   0.000871659502784008      12.91498729892985      276.0021531657717   0.006197014069022034     0.8000074372693788     0.5203928826740679     0.2791611614149075      0.375642472090764     0.0021882669112343     0.5920167964269353     0.4576770735444684    0.02754572346616826  4.609987267083672e-14 122.2843609215811
2.566557425206429      19.63087050725515      16.18975571710391   0.002715812000971794     0.7121995167193926     -11.68639893246549  3.821208672573336e-06     0.1274422642518931   0.000871659502784008      12.91498729892985      276.0021531657717   0.006197014069022034     0.8000074372693788     0.5203928826740679     0.2791611614149075      0.375642472090764     0.0021882669112343     0.5920167964269353     0.4576770735444684    0.02754572346616826  4.609987267083672e-14 122.2843608436694
2.566557386961744      19.63087079977791      16.18975571710391   0.002715812000971794     0.7121995167193926     -11.68639893246549  3.821208672573336e-06     0.1274422642518931   0.000871659502784008      12.91498729892985      276.0021531657717   0.006197014069022034     0.8000074372693788     0.5203928826740679     0.2791611614149075      0.375642472090764     0.0021882669112343     0.5920167964269353     0.4576770735444684    0.02754572346616826  4.609987267083672e-14 122.284360916306
2.566557386961744      19.63087050725515      16.18975595835007   0.002715812000971794     0.7121995167193926     -11.68639893246549  3.821208672573336e-06     0.1274422642518931   0.000871659502784008      12.91498729892985      276.0021531657717   0.006197014069022034     0.8000074372693788     0.5203928826740679     0.2791611614149075      0.375642472090764     0.0021882669112343     0.5920167964269353     0.4576770735444684    0.02754572346616826  4.609987267083672e-14 122.2843609145969
2.566557386961744      19.63087050725515      16.18975571710391   0.002715826902132988     0.7121995167193926     -11.68639893246549  3.821208672573336e-06     0.1274422642518931   0.000871659502784008      12.91498729892985      276.0021531657717   0.006197014069022034     0.8000074372693788     0.5203928826740679     0.2791611614149075      0.375642472090764     0.0021882669112343     0.5920167964269353     0.4576770735444684    0.02754572346616826  4.609987267083672e-14 122.2843621932525
2.566557386961744      19.63087050725515      16.18975571710391   0.002715812000971794     0.7121995316205538     -11.68639893246549  3.821208672573336e-06     0.1274422642518931   0.000871659502784008      12.91498729892985      276.0021531657717   0.006197014069022034     0.8000074372693788     0.5203928826740679     0.2791611614149075      0.375642472090764     0.0021882669112343     0.5920167964269353     0.4576770735444684    0.02754572346616826  4.609987267083672e-14 122.2843609275274
2.566557386961744      19.63087050725515      16.18975571710391   0.002715812000971794     0.7121995167193926      -11.6863991066064  3.821208672573336e-06     0.1274422642518931   0.000871659502784008      12.91498729892985      276.0021531657717   0.006197014069022034     0.8000074372693788     0.5203928826740679     0.2791611614149075      0.375642472090764     0.0021882669112343     0.5920167964269353     0.4576770735444684    0.02754572346616826  4.609987267083672e-14 122.2843609247661
2.566557386961744      19.63087050725515      16.18975571710391   0.002715812000971794     0.7121995167193926     -11.68639893246549  3.836109833767184e-06     0.1274422642518931   0.000871659502784008      12.91498729892985      276.0021531657717   0.006197014069022034     0.8000074372693788     0.5203928826740679     0.2791611614149075      0.375642472090764     0.0021882669112343     0.5920167964269353     0.4576770735444684    0.02754572346616826  4.609987267083672e-14 122.2843715153283
2.566557386961744      19.63087050725515      16.18975571710391   0.002715812000971794     0.7121995167193926     -11.68639893246549  3.821208672573336e-06     0.1274422791530543   0.000871659502784008      12.91498729892985      276.0021531657717   0.006197014069022034     0.8000074372693788     0.5203928826740679     0.2791611614149075      0.375642472090764     0.0021882669112343     0.5920167964269353     0.4576770735444684    0.02754572346616826  4.609987267083672e-14 122.2843612228583
2.566557386961744      19.63087050725515      16.18975571710391   0.002715812000971794     0.7121995167193926     -11.68639893246549  3.821208672573336e-06     0.1274422642518931  0.0008716744039452019      12.91498729892985      276.0021531657717   0.006197014069022034     0.8000074372693788     0.5203928826740679     0.2791611614149075      0.375642472090764     0.0021882669112343     0.5920167964269353     0.4576770735444684    0.02754572346616826  4.609987267083672e-14 122.284367980378
2.566557386961744      19.63087050725515      16.18975571710391   0.002715812000971794     0.7121995167193926     -11.68639893246549  3.821208672573336e-06     0.1274422642518931   0.000871659502784008      12.91498749137816      276.0021531657717   0.006197014069022034     0.8000074372693788     0.5203928826740679     0.2791611614149075      0.375642472090764     0.0021882669112343     0.5920167964269353     0.4576770735444684    0.02754572346616826  4.609987267083672e-14 122.2843608081352
2.566557386961744      19.63087050725515      16.18975571710391   0.002715812000971794     0.7121995167193926     -11.68639893246549  3.821208672573336e-06     0.1274422642518931   0.000871659502784008      12.91498729892985      276.0021572785242   0.006197014069022034     0.8000074372693788     0.5203928826740679     0.2791611614149075      0.375642472090764     0.0021882669112343     0.5920167964269353     0.4576770735444684    0.02754572346616826  4.609987267083672e-14 122.2843608350334
2.566557386961744      19.63087050725515      16.18975571710391   0.002715812000971794     0.7121995167193926     -11.68639893246549  3.821208672573336e-06     0.1274422642518931   0.000871659502784008      12.91498729892985      276.0021531657717   0.006197028970183227     0.8000074372693788     0.5203928826740679     0.2791611614149075      0.375642472090764     0.0021882669112343     0.5920167964269353     0.4576770735444684    0.02754572346616826  4.609987267083672e-14 122.2843600805575
2.566557386961744      19.63087050725515      16.18975571710391   0.002715812000971794     0.7121995167193926     -11.68639893246549  3.821208672573336e-06     0.1274422642518931   0.000871659502784008      12.91498729892985      276.0021531657717   0.006197014069022034       0.80000745217054     0.5203928826740679     0.2791611614149075      0.375642472090764     0.0021882669112343     0.5920167964269353     0.4576770735444684    0.02754572346616826  4.609987267083672e-14 122.2843615097327
2.566557386961744      19.63087050725515      16.18975571710391   0.002715812000971794     0.7121995167193926     -11.68639893246549  3.821208672573336e-06     0.1274422642518931   0.000871659502784008      12.91498729892985      276.0021531657717   0.006197014069022034     0.8000074372693788     0.5203928975752291     0.2791611614149075      0.375642472090764     0.0021882669112343     0.5920167964269353     0.4576770735444684    0.02754572346616826  4.609987267083672e-14 122.2843607260557
2.566557386961744      19.63087050725515      16.18975571710391   0.002715812000971794     0.7121995167193926     -11.68639893246549  3.821208672573336e-06     0.1274422642518931   0.000871659502784008      12.91498729892985      276.0021531657717   0.006197014069022034     0.8000074372693788     0.5203928826740679     0.2791611763160687      0.375642472090764     0.0021882669112343     0.5920167964269353     0.4576770735444684    0.02754572346616826  4.609987267083672e-14 122.2843607769646
2.566557386961744      19.63087050725515      16.18975571710391   0.002715812000971794     0.7121995167193926     -11.68639893246549  3.821208672573336e-06     0.1274422642518931   0.000871659502784008      12.91498729892985      276.0021531657717   0.006197014069022034     0.8000074372693788     0.5203928826740679     0.2791611614149075     0.3756424869919252     0.0021882669112343     0.5920167964269353     0.4576770735444684    0.02754572346616826  4.609987267083672e-14 122.2843609175219
2.566557386961744      19.63087050725515      16.18975571710391   0.002715812000971794     0.7121995167193926     -11.68639893246549  3.821208672573336e-06     0.1274422642518931   0.000871659502784008      12.91498729892985      276.0021531657717   0.006197014069022034     0.8000074372693788     0.5203928826740679     0.2791611614149075      0.375642472090764   0.002188281812395494     0.5920167964269353     0.4576770735444684    0.02754572346616826  4.609987267083672e-14 122.2843609216669
2.566557386961744      19.63087050725515      16.18975571710391   0.002715812000971794     0.7121995167193926     -11.68639893246549  3.821208672573336e-06     0.1274422642518931   0.000871659502784008      12.91498729892985      276.0021531657717   0.006197014069022034     0.8000074372693788     0.5203928826740679     0.2791611614149075      0.375642472090764     0.0021882669112343     0.5920168113280965     0.4576770735444684    0.02754572346616826  4.609987267083672e-14 122.2843609215811
2.566557386961744      19.63087050725515      16.18975571710391   0.002715812000971794     0.7121995167193926     -11.68639893246549  3.821208672573336e-06     0.1274422642518931   0.000871659502784008      12.91498729892985      276.0021531657717   0.006197014069022034     0.8000074372693788     0.5203928826740679     0.2791611614149075      0.375642472090764     0.0021882669112343     0.5920167964269353     0.4576770884456296    0.02754572346616826  4.609987267083672e-14 122.2843609203517
2.566557386961744      19.63087050725515      16.18975571710391   0.002715812000971794     0.7121995167193926     -11.68639893246549  3.821208672573336e-06     0.1274422642518931   0.000871659502784008      12.91498729892985      276.0021531657717   0.006197014069022034     0.8000074372693788     0.5203928826740679     0.2791611614149075      0.375642472090764     0.0021882669112343     0.5920167964269353     0.4576770735444684    0.02754573836732945  4.609987267083672e-14 122.2843609203517
2.566557386961744      19.63087050725515      16.18975571710391   0.002715812000971794     0.7121995167193926     -11.68639893246549  3.821208672573336e-06     0.1274422642518931   0.000871659502784008      12.91498729892985      276.0021531657717   0.006197014069022034     0.8000074372693788     0.5203928826740679     0.2791611614149075      0.375642472090764     0.0021882669112343     0.5920167964269353     0.4576770735444684    0.02754572346616826  1.490120729372033e-08 122.2844314882518
2.569293522842863       19.6289644562773      16.17700094679952   0.002706331396777653     0.7120482101963677     -11.68554357616195  4.073122694231911e-06      0.127413836696437   0.000871641502663738      12.99120275312315      278.5809065414591   0.006206874888855204     0.8000122004460349     0.5204229228733615     0.2790070230116228      0.376675874817011   0.001493066895639806     0.5920167964269353     0.4742218656738947    0.05721264897451314  4.479263592603117e-14 122.2331173622385
2.56929356112832       19.6289644562773      16.17700094679952   0.002706331396777653     0.7120482101963677     -11.68554357616195  4.073122694231911e-06      0.127413836696437   0.000871641502663738      12.99120275312315      278.5809065414591   0.006206874888855204     0.8000122004460349     0.5204229228733615     0.2790070230116228      0.376675874817011   0.001493066895639806     0.5920167964269353     0.4742218656738947    0.05721264897451314  4.479263592603117e-14 122.2331174443284
2.569293522842863      19.62896474877166      16.17700094679952   0.002706331396777653     0.7120482101963677     -11.68554357616195  4.073122694231911e-06      0.127413836696437   0.000871641502663738      12.99120275312315      278.5809065414591   0.006206874888855204     0.8000122004460349     0.5204229228733615     0.2790070230116228      0.376675874817011   0.001493066895639806     0.5920167964269353     0.4742218656738947    0.05721264897451314  4.479263592603117e-14 122.2331173740011
2.569293522842863       19.6289644562773      16.17700118785562   0.002706331396777653     0.7120482101963677     -11.68554357616195  4.073122694231911e-06      0.127413836696437   0.000871641502663738      12.99120275312315      278.5809065414591   0.006206874888855204     0.8000122004460349     0.5204229228733615     0.2790070230116228      0.376675874817011   0.001493066895639806     0.5920167964269353     0.4742218656738947    0.05721264897451314  4.479263592603117e-14 122.2331173857376
2.569293522842863       19.6289644562773      16.17700094679952   0.002706346297938846     0.7120482101963677     -11.68554357616195  4.073122694231911e-06      0.127413836696437   0.000871641502663738      12.99120275312315      278.5809065414591   0.006206874888855204     0.8000122004460349     0.5204229228733615     0.2790070230116228      0.376675874817011   0.001493066895639806     0.5920167964269353     0.4742218656738947    0.05721264897451314  4.479263592603117e-14 122.2331185624816
2.569293522842863       19.6289644562773      16.17700094679952   0.002706331396777653     0.7120482250975289     -11.68554357616195  4.073122694231911e-06      0.127413836696437   0.000871641502663738      12.99120275312315      278.5809065414591   0.006206874888855204     0.8000122004460349     0.5204229228733615     0.2790070230116228      0.376675874817011   0.001493066895639806     0.5920167964269353     0.4742218656738947    0.05721264897451314  4.479263592603117e-14 122.2331173971855
2.569293522842863       19.6289644562773      16.17700094679952   0.002706331396777653     0.7120482101963677     -11.68554375029012  4.073122694231911e-06      0.127413836696437   0.000871641502663738      12.99120275312315      278.5809065414591   0.006206874888855204     0.8000122004460349     0.5204229228733615     0.2790070230116228      0.376675874817011   0.001493066895639806     0.5920167964269353     0.4742218656738947    0.05721264897451314  4.479263592603117e-14 122.2331173819179
2.569293522842863       19.6289644562773      16.17700094679952   0.002706331396777653     0.7120482101963677     -11.68554357616195  4.088023855425759e-06      0.127413836696437   0.000871641502663738      12.99120275312315      278.5809065414591   0.006206874888855204     0.8000122004460349     0.5204229228733615     0.2790070230116228      0.376675874817011   0.001493066895639806     0.5920167964269353     0.4742218656738947    0.05721264897451314  4.479263592603117e-14 122.2331278721819
2.569293522842863       19.6289644562773      16.17700094679952   0.002706331396777653     0.7120482101963677     -11.68554357616195  4.073122694231911e-06     0.1274138515975982   0.000871641502663738      12.99120275312315      278.5809065414591   0.006206874888855204     0.8000122004460349     0.5204229228733615     0.2790070230116228      0.376675874817011   0.001493066895639806     0.5920167964269353     0.4742218656738947    0.05721264897451314  4.479263592603117e-14 122.2331176973293
2.569293522842863       19.6289644562773      16.17700094679952   0.002706331396777653     0.7120482101963677     -11.68554357616195  4.073122694231911e-06      0.127413836696437  0.0008716564038249319      12.99120275312315      278.5809065414591   0.006206874888855204     0.8000122004460349     0.5204229228733615     0.2790070230116228      0.376675874817011   0.001493066895639806     0.5920167964269353     0.4742218656738947    0.05721264897451314  4.479263592603117e-14 122.2331238732669
2.569293522842863       19.6289644562773      16.17700094679952   0.002706331396777653     0.7120482101963677     -11.68554357616195  4.073122694231911e-06      0.127413836696437   0.000871641502663738      12.99120294670716      278.5809065414591   0.006206874888855204     0.8000122004460349     0.5204229228733615     0.2790070230116228      0.376675874817011   0.001493066895639806     0.5920167964269353     0.4742218656738947    0.05721264897451314  4.479263592603117e-14 122.2331174702128
2.569293522842863       19.6289644562773      16.17700094679952   0.002706331396777653     0.7120482101963677     -11.68554357616195  4.073122694231911e-06      0.127413836696437   0.000871641502663738      12.99120275312315      278.5809106926381   0.006206874888855204     0.8000122004460349     0.5204229228733615     0.2790070230116228      0.376675874817011   0.001493066895639806     0.5920167964269353     0.4742218656738947    0.05721264897451314  4.479263592603117e-14 122.2331173822941
2.569293522842863       19.6289644562773      16.17700094679952   0.002706331396777653     0.7120482101963677     -11.68554357616195  4.073122694231911e-06      0.127413836696437   0.000871641502663738      12.99120275312315      278.5809065414591   0.006206889790016398     0.8000122004460349     0.5204229228733615     0.2790070230116228      0.376675874817011   0.001493066895639806     0.5920167964269353     0.4742218656738947    0.05721264897451314  4.479263592603117e-14 122.2331205714251
2.569293522842863       19.6289644562773      16.17700094679952   0.002706331396777653     0.7120482101963677     -11.68554357616195  4.073122694231911e-06      0.127413836696437   0.000871641502663738      12.99120275312315      278.5809065414591   0.006206874888855204     0.8000122153471961     0.5204229228733615     0.2790070230116228      0.376675874817011   0.001493066895639806     0.5920167964269353     0.4742218656738947    0.05721264897451314  4.479263592603117e-14 122.2331179729858
2.569293522842863       19.6289644562773      16.17700094679952   0.002706331396777653     0.7120482101963677     -11.68554357616195  4.073122694231911e-06      0.127413836696437   0.000871641502663738      12.99120275312315      278.5809065414591   0.006206874888855204     0.8000122004460349     0.5204229377745226     0.2790070230116228      0.376675874817011   0.001493066895639806     0.5920167964269353     0.4742218656738947    0.05721264897451314  4.479263592603117e-14 122.2331171660513
2.569293522842863       19.6289644562773      16.17700094679952   0.002706331396777653     0.7120482101963677     -11.68554357616195  4.073122694231911e-06      0.127413836696437   0.000871641502663738      12.99120275312315      278.5809065414591   0.006206874888855204     0.8000122004460349     0.5204229228733615      0.279007037912784      0.376675874817011   0.001493066895639806     0.5920167964269353     0.4742218656738947    0.05721264897451314  4.479263592603117e-14 122.2331174095064
2.569293522842863       19.6289644562773      16.17700094679952   0.002706331396777653     0.7120482101963677     -11.68554357616195  4.073122694231911e-06      0.127413836696437   0.000871641502663738      12.99120275312315      278.5809065414591   0.006206874888855204     0.8000122004460349     0.5204229228733615     0.2790070230116228     0.3766758897181722   0.001493066895639806     0.5920167964269353     0.4742218656738947    0.05721264897451314  4.479263592603117e-14 122.2331173824589
2.569293522842863       19.6289644562773      16.17700094679952   0.002706331396777653     0.7120482101963677     -11.68554357616195  4.073122694231911e-06      0.127413836696437   0.000871641502663738      12.99120275312315      278.5809065414591   0.006206874888855204     0.8000122004460349     0.5204229228733615     0.2790070230116228      0.376675874817011      0.001493081796801     0.5920167964269353     0.4742218656738947    0.05721264897451314  4.479263592603117e-14 122.2331173622407
2.569293522842863       19.6289644562773      16.17700094679952   0.002706331396777653     0.7120482101963677     -11.68554357616195  4.073122694231911e-06      0.127413836696437   0.000871641502663738      12.99120275312315      278.5809065414591   0.006206874888855204     0.8000122004460349     0.5204229228733615     0.2790070230116228      0.376675874817011   0.001493066895639806     0.5920168113280965     0.4742218656738947    0.05721264897451314  4.479263592603117e-14 122.2331173622385
2.569293522842863       19.6289644562773      16.17700094679952   0.002706331396777653     0.7120482101963677     -11.68554357616195  4.073122694231911e-06      0.127413836696437   0.000871641502663738      12.99120275312315      278.5809065414591   0.006206874888855204     0.8000122004460349     0.5204229228733615     0.2790070230116228      0.376675874817011   0.001493066895639806     0.5920167964269353     0.4742218805750559    0.05721264897451314  4.479263592603117e-14 122.233117362234
2.569293522842863       19.6289644562773      16.17700094679952   0.002706331396777653     0.7120482101963677     -11.68554357616195  4.073122694231911e-06      0.127413836696437   0.000871641502663738      12.99120275312315      278.5809065414591   0.006206874888855204     0.8000122004460349     0.5204229228733615     0.2790070230116228      0.376675874817011   0.001493066895639806     0.5920167964269353     0.4742218656738947    0.05721266387567434  4.479263592603117e-14 122.233117362234
2.569293522842863       19.6289644562773      16.17700094679952   0.002706331396777653     0.7120482101963677     -11.68554357616195  4.073122694231911e-06      0.127413836696437   0.000871641502663738      12.99120275312315      278.5809065414591   0.006206874888855204     0.8000122004460349     0.5204229228733615     0.2790070230116228      0.376675874817011   0.001493066895639806     0.5920167964269353     0.4742218656738947    0.05721264897451314  1.490120598648358e-08 122.2331839178747
2.465049544133872      19.28278985189476      15.28321188636957   0.002382137410414599     0.7013695617604907     -11.37796078465296  3.465077418152886e-06      0.127161415126404  0.0008630900862815156      12.18712684983605      234.9537480994563   0.007461966475695157     0.8000028536841216     0.5544402036907908     0.2595510497496044     0.3426930274446369   0.001491476136856616     0.5920167964269353     0.4758212894166753    0.06008062003526506  2.444409228880469e-14 125.004949155548
2.465049580865972      19.28278985189476      15.28321188636957   0.002382137410414599     0.7013695617604907     -11.37796078465296  3.465077418152886e-06      0.127161415126404  0.0008630900862815156      12.18712684983605      234.9537480994563   0.007461966475695157     0.8000028536841216     0.5544402036907908     0.2595510497496044     0.3426930274446369   0.001491476136856616     0.5920167964269353     0.4758212894166753    0.06008062003526506  2.444409228880469e-14 125.0049489811113
2.465049544133872      19.28279013923072      15.28321188636957   0.002382137410414599     0.7013695617604907     -11.37796078465296  3.465077418152886e-06      0.127161415126404  0.0008630900862815156      12.18712684983605      234.9537480994563   0.007461966475695157     0.8000028536841216     0.5544402036907908     0.2595510497496044     0.3426930274446369   0.001491476136856616     0.5920167964269353     0.4758212894166753    0.06008062003526506  2.444409228880469e-14 125.0049496740966
2.465049544133872      19.28278985189476      15.28321211410718   0.002382137410414599     0.7013695617604907     -11.37796078465296  3.465077418152886e-06      0.127161415126404  0.0008630900862815156      12.18712684983605      234.9537480994563   0.007461966475695157     0.8000028536841216     0.5544402036907908     0.2595510497496044     0.3426930274446369   0.001491476136856616     0.5920167964269353     0.4758212894166753    0.06008062003526506  2.444409228880469e-14 125.0049492663208
2.465049544133872      19.28278985189476      15.28321188636957   0.002382152311575793     0.7013695617604907     -11.37796078465296  3.465077418152886e-06      0.127161415126404  0.0008630900862815156      12.18712684983605      234.9537480994563   0.007461966475695157     0.8000028536841216     0.5544402036907908     0.2595510497496044     0.3426930274446369   0.001491476136856616     0.5920167964269353     0.4758212894166753    0.06008062003526506  2.444409228880469e-14 125.0049215576846
2.465049544133872      19.28278985189476      15.28321188636957   0.002382137410414599     0.7013695766616519     -11.37796078465296  3.465077418152886e-06      0.127161415126404  0.0008630900862815156      12.18712684983605      234.9537480994563   0.007461966475695157     0.8000028536841216     0.5544402036907908     0.2595510497496044     0.3426930274446369   0.001491476136856616     0.5920167964269353     0.4758212894166753    0.06008062003526506  2.444409228880469e-14 125.0049490983247
2.465049544133872      19.28278985189476      15.28321188636957   0.002382137410414599     0.7013695617604907     -11.37796095419779  3.465077418152886e-06      0.127161415126404  0.0008630900862815156      12.18712684983605      234.9537480994563   0.007461966475695157     0.8000028536841216     0.5544402036907908     0.2595510497496044     0.3426930274446369   0.001491476136856616     0.5920167964269353     0.4758212894166753    0.06008062003526506  2.444409228880469e-14 125.0049486726455
2.465049544133872      19.28278985189476      15.28321188636957   0.002382137410414599     0.7013695617604907     -11.37796078465296  3.479978579346734e-06      0.127161415126404  0.0008630900862815156      12.18712684983605      234.9537480994563   0.007461966475695157     0.8000028536841216     0.5544402036907908     0.2595510497496044     0.3426930274446369   0.001491476136856616     0.5920167964269353     0.4758212894166753    0.06008062003526506  2.444409228880469e-14 125.0049626250746
2.465049544133872      19.28278985189476      15.28321188636957   0.002382137410414599     0.7013695617604907     -11.37796078465296  3.465077418152886e-06     0.1271614300275652  0.0008630900862815156      12.18712684983605      234.9537480994563   0.007461966475695157     0.8000028536841216     0.5544402036907908     0.2595510497496044     0.3426930274446369   0.001491476136856616     0.5920167964269353     0.4758212894166753    0.06008062003526506  2.444409228880469e-14 125.0049481720469
2.465049544133872      19.28278985189476      15.28321188636957   0.002382137410414599     0.7013695617604907     -11.37796078465296  3.465077418152886e-06      0.127161415126404  0.0008631049874427095      12.18712684983605      234.9537480994563   0.007461966475695157     0.8000028536841216     0.5544402036907908     0.2595510497496044     0.3426930274446369   0.001491476136856616     0.5920167964269353     0.4758212894166753    0.06008062003526506  2.444409228880469e-14 125.0049553324862
2.465049544133872      19.28278985189476      15.28321188636957   0.002382137410414599     0.7013695617604907     -11.37796078465296  3.465077418152886e-06      0.127161415126404  0.0008630900862815156      12.18712703143839      234.9537480994563   0.007461966475695157     0.8000028536841216     0.5544402036907908     0.2595510497496044     0.3426930274446369   0.001491476136856616     0.5920167964269353     0.4758212894166753    0.06008062003526506  2.444409228880469e-14 125.0049487606467
2.465049544133872      19.28278985189476      15.28321188636957   0.002382137410414599     0.7013695617604907     -11.37796078465296  3.465077418152886e-06      0.127161415126404  0.0008630900862815156      12.18712684983605        234.95375160054   0.007461966475695157     0.8000028536841216     0.5544402036907908     0.2595510497496044     0.3426930274446369   0.001491476136856616     0.5920167964269353     0.4758212894166753    0.06008062003526506  2.444409228880469e-14 125.0049491092483
2.465049544133872      19.28278985189476      15.28321188636957   0.002382137410414599     0.7013695617604907     -11.37796078465296  3.465077418152886e-06      0.127161415126404  0.0008630900862815156      12.18712684983605      234.9537480994563   0.007461981376856351     0.8000028536841216     0.5544402036907908     0.2595510497496044     0.3426930274446369   0.001491476136856616     0.5920167964269353     0.4758212894166753    0.06008062003526506  2.444409228880469e-14 125.0051222465172
2.465049544133872      19.28278985189476      15.28321188636957   0.002382137410414599     0.7013695617604907     -11.37796078465296  3.465077418152886e-06      0.127161415126404  0.0008630900862815156      12.18712684983605      234.9537480994563   0.007461966475695157     0.8000028685852828     0.5544402036907908     0.2595510497496044     0.3426930274446369   0.001491476136856616     0.5920167964269353     0.4758212894166753    0.06008062003526506  2.444409228880469e-14 125.0049501423965
2.465049544133872      19.28278985189476      15.28321188636957   0.002382137410414599     0.7013695617604907     -11.37796078465296  3.465077418152886e-06      0.127161415126404  0.0008630900862815156      12.18712684983605      234.9537480994563   0.007461966475695157     0.8000028536841216      0.554440218591952     0.2595510497496044     0.3426930274446369   0.001491476136856616     0.5920167964269353     0.4758212894166753    0.06008062003526506  2.444409228880469e-14 125.0049473838946
2.465049544133872      19.28278985189476      15.28321188636957   0.002382137410414599     0.7013695617604907     -11.37796078465296  3.465077418152886e-06      0.127161415126404  0.0008630900862815156      12.18712684983605      234.9537480994563   0.007461966475695157     0.8000028536841216     0.5544402036907908     0.2595510646507656     0.3426930274446369   0.001491476136856616     0.5920167964269353     0.4758212894166753    0.06008062003526506  2.444409228880469e-14 125.0049545075209
2.465049544133872      19.28278985189476      15.28321188636957   0.002382137410414599     0.7013695617604907     -11.37796078465296  3.465077418152886e-06      0.127161415126404  0.0008630900862815156      12.18712684983605      234.9537480994563   0.007461966475695157     0.8000028536841216     0.5544402036907908     0.2595510497496044     0.3426930423457981   0.001491476136856616     0.5920167964269353     0.4758212894166753    0.06008062003526506  2.444409228880469e-14 125.0049491665643
2.465049544133872      19.28278985189476      15.28321188636957   0.002382137410414599     0.7013695617604907     -11.37796078465296  3.465077418152886e-06      0.127161415126404  0.0008630900862815156      12.18712684983605      234.9537480994563   0.007461966475695157     0.8000028536841216     0.5544402036907908     0.2595510497496044     0.3426930274446369   0.001491491038017809     0.5920167964269353     0.4758212894166753    0.06008062003526506  2.444409228880469e-14 125.0049491555669
2.465049544133872      19.28278985189476      15.28321188636957   0.002382137410414599     0.7013695617604907     -11.37796078465296  3.465077418152886e-06      0.127161415126404  0.0008630900862815156      12.18712684983605      234.9537480994563   0.007461966475695157     0.8000028536841216     0.5544402036907908     0.2595510497496044     0.3426930274446369   0.001491476136856616     0.5920168113280965     0.4758212894166753    0.06008062003526506  2.444409228880469e-14 125.004949155548
2.465049544133872      19.28278985189476      15.28321188636957   0.002382137410414599     0.7013695617604907     -11.37796078465296  3.465077418152886e-06      0.127161415126404  0.0008630900862815156      12.18712684983605      234.9537480994563   0.007461966475695157     0.8000028536841216     0.5544402036907908     0.2595510497496044     0.3426930274446369   0.001491476136856616     0.5920167964269353     0.4758213043178365    0.06008062003526506  2.444409228880469e-14 125.0049491558635
2.465049544133872      19.28278985189476      15.28321188636957   0.002382137410414599     0.7013695617604907     -11.37796078465296  3.465077418152886e-06      0.127161415126404  0.0008630900862815156      12.18712684983605      234.9537480994563   0.007461966475695157     0.8000028536841216     0.5544402036907908     0.2595510497496044     0.3426930274446369   0.001491476136856616     0.5920167964269353     0.4758212894166753    0.06008063493642625  2.444409228880469e-14 125.0049491558635
2.465049544133872      19.28278985189476      15.28321188636957   0.002382137410414599     0.7013695617604907     -11.37796078465296  3.465077418152886e-06      0.127161415126404  0.0008630900862815156      12.18712684983605      234.9537480994563   0.007461966475695157     0.8000028536841216     0.5544402036907908     0.2595510497496044     0.3426930274446369   0.001491476136856616     0.5920167964269353     0.4758212894166753    0.06008062003526506  1.490118563793994e-08 125.0050161643754
2.545381816657277      19.54958065769547      15.97203974109248    0.00263134951614718     0.7095945073124789     -11.61500931775451  3.925245474472828e-06     0.1273475303818734  0.0008685617102597245      12.80679327658726      268.5764587058789   0.006490769781426223      0.800010055605909     0.5282422192216002     0.2745428391893054     0.3688815318500253   0.001492702107166943     0.5920167964269353     0.4745886410096658    0.05787032399874423  3.444644967053856e-14 122.4384360144938
2.545381854586422      19.54958065769547      15.97203974109248    0.00263134951614718     0.7095945073124789     -11.61500931775451  3.925245474472828e-06     0.1273475303818734  0.0008685617102597245      12.80679327658726      268.5764587058789   0.006490769781426223      0.800010055605909     0.5282422192216002     0.2745428391893054     0.3688815318500253   0.001492702107166943     0.5920167964269353     0.4745886410096658    0.05787032399874423  3.444644967053856e-14 122.4384359403675
2.545381816657277      19.54958094900692      15.97203974109248    0.00263134951614718     0.7095945073124789     -11.61500931775451  3.925245474472828e-06     0.1273475303818734  0.0008685617102597245      12.80679327658726      268.5764587058789   0.006490769781426223      0.800010055605909     0.5282422192216002     0.2745428391893054     0.3688815318500253   0.001492702107166943     0.5920167964269353     0.4745886410096658    0.05787032399874423  3.444644967053856e-14 122.4384361262373
2.545381816657277      19.54958065769547      15.97203997909442    0.00263134951614718     0.7095945073124789     -11.61500931775451  3.925245474472828e-06     0.1273475303818734  0.0008685617102597245      12.80679327658726      268.5764587058789   0.006490769781426223      0.800010055605909     0.5282422192216002     0.2745428391893054     0.3688815318500253   0.001492702107166943     0.5920167964269353     0.4745886410096658    0.05787032399874423  3.444644967053856e-14 122.4384360338308
2.545381816657277      19.54958065769547      15.97203974109248   0.002631364417308374     0.7095945073124789     -11.61500931775451  3.925245474472828e-06     0.1273475303818734  0.0008685617102597245      12.80679327658726      268.5764587058789   0.006490769781426223      0.800010055605909     0.5282422192216002     0.2745428391893054     0.3688815318500253   0.001492702107166943     0.5920167964269353     0.4745886410096658    0.05787032399874423  3.444644967053856e-14 122.4384317291434
2.545381816657277      19.54958065769547      15.97203974109248    0.00263134951614718     0.7095945222136401     -11.61500931775451  3.925245474472828e-06     0.1273475303818734  0.0008685617102597245      12.80679327658726      268.5764587058789   0.006490769781426223      0.800010055605909     0.5282422192216002     0.2745428391893054     0.3688815318500253   0.001492702107166943     0.5920167964269353     0.4745886410096658    0.05787032399874423  3.444644967053856e-14 122.4384360286452
2.545381816657277      19.54958065769547      15.97203974109248    0.00263134951614718     0.7095945073124789     -11.61500949083164  3.925245474472828e-06     0.1273475303818734  0.0008685617102597245      12.80679327658726      268.5764587058789   0.006490769781426223      0.800010055605909     0.5282422192216002     0.2745428391893054     0.3688815318500253   0.001492702107166943     0.5920167964269353     0.4745886410096658    0.05787032399874423  3.444644967053856e-14 122.4384359536638
2.545381816657277      19.54958065769547      15.97203974109248    0.00263134951614718     0.7095945073124789     -11.61500931775451  3.940146635666676e-06     0.1273475303818734  0.0008685617102597245      12.80679327658726      268.5764587058789   0.006490769781426223      0.800010055605909     0.5282422192216002     0.2745428391893054     0.3688815318500253   0.001492702107166943     0.5920167964269353     0.4745886410096658    0.05787032399874423  3.444644967053856e-14 122.438445657187
2.545381816657277      19.54958065769547      15.97203974109248    0.00263134951614718     0.7095945073124789     -11.61500931775451  3.925245474472828e-06     0.1273475452830346  0.0008685617102597245      12.80679327658726      268.5764587058789   0.006490769781426223      0.800010055605909     0.5282422192216002     0.2745428391893054     0.3688815318500253   0.001492702107166943     0.5920167964269353     0.4745886410096658    0.05787032399874423  3.444644967053856e-14 122.4384361040398
2.545381816657277      19.54958065769547      15.97203974109248    0.00263134951614718     0.7095945073124789     -11.61500931775451  3.925245474472828e-06     0.1273475303818734  0.0008685766114209184      12.80679327658726      268.5764587058789   0.006490769781426223      0.800010055605909     0.5282422192216002     0.2745428391893054     0.3688815318500253   0.001492702107166943     0.5920167964269353     0.4745886410096658    0.05787032399874423  3.444644967053856e-14 122.438441156085
2.545381816657277      19.54958065769547      15.97203974109248    0.00263134951614718     0.7095945073124789     -11.61500931775451  3.925245474472828e-06     0.1273475303818734  0.0008685617102597245      12.80679346742335      268.5764587058789   0.006490769781426223      0.800010055605909     0.5282422192216002     0.2745428391893054     0.3688815318500253   0.001492702107166943     0.5920167964269353     0.4745886410096658    0.05787032399874423  3.444644967053856e-14 122.4384359722589
2.545381816657277      19.54958065769547      15.97203974109248    0.00263134951614718     0.7095945073124789     -11.61500931775451  3.925245474472828e-06     0.1273475303818734  0.0008685617102597245      12.80679327658726      268.5764627079799   0.006490769781426223      0.800010055605909     0.5282422192216002     0.2745428391893054     0.3688815318500253   0.001492702107166943     0.5920167964269353     0.4745886410096658    0.05787032399874423  3.444644967053856e-14 122.4384359772314
2.545381816657277      19.54958065769547      15.97203974109248    0.00263134951614718     0.7095945073124789     -11.61500931775451  3.925245474472828e-06     0.1273475303818734  0.0008685617102597245      12.80679327658726      268.5764587058789   0.006490784682587417      0.800010055605909     0.5282422192216002     0.2745428391893054     0.3688815318500253   0.001492702107166943     0.5920167964269353     0.4745886410096658    0.05787032399874423  3.444644967053856e-14 122.4384691305497
2.545381816657277      19.54958065769547      15.97203974109248    0.00263134951614718     0.7095945073124789     -11.61500931775451  3.925245474472828e-06     0.1273475303818734  0.0008685617102597245      12.80679327658726      268.5764587058789   0.006490769781426223     0.8000100705070702     0.5282422192216002     0.2745428391893054     0.3688815318500253   0.001492702107166943     0.5920167964269353     0.4745886410096658    0.05787032399874423  3.444644967053856e-14 122.4384367087096
2.545381816657277      19.54958065769547      15.97203974109248    0.00263134951614718     0.7095945073124789     -11.61500931775451  3.925245474472828e-06     0.1273475303818734  0.0008685617102597245      12.80679327658726      268.5764587058789   0.006490769781426223      0.800010055605909     0.5282422341227614     0.2745428391893054     0.3688815318500253   0.001492702107166943     0.5920167964269353     0.4745886410096658    0.05787032399874423  3.444644967053856e-14 122.4384353895821
2.545381816657277      19.54958065769547      15.97203974109248    0.00263134951614718     0.7095945073124789     -11.61500931775451  3.925245474472828e-06     0.1273475303818734  0.0008685617102597245      12.80679327658726      268.5764587058789   0.006490769781426223      0.800010055605909     0.5282422192216002     0.2745428540904666     0.3688815318500253   0.001492702107166943     0.5920167964269353     0.4745886410096658    0.05787032399874423  3.444644967053856e-14 122.4384368641816
2.545381816657277      19.54958065769547      15.97203974109248    0.00263134951614718     0.7095945073124789     -11.61500931775451  3.925245474472828e-06     0.1273475303818734  0.0008685617102597245      12.80679327658726      268.5764587058789   0.006490769781426223      0.800010055605909     0.5282422192216002     0.2745428391893054     0.3688815467511865   0.001492702107166943     0.5920167964269353     0.4745886410096658    0.05787032399874423  3.444644967053856e-14 122.4384360692641
2.545381816657277      19.54958065769547      15.97203974109248    0.00263134951614718     0.7095945073124789     -11.61500931775451  3.925245474472828e-06     0.1273475303818734  0.0008685617102597245      12.80679327658726      268.5764587058789   0.006490769781426223      0.800010055605909     0.5282422192216002     0.2745428391893054     0.3688815318500253   0.001492717008328137     0.5920167964269353     0.4745886410096658    0.05787032399874423  3.444644967053856e-14 122.4384360144923
2.545381816657277      19.54958065769547      15.97203974109248    0.00263134951614718     0.7095945073124789     -11.61500931775451  3.925245474472828e-06     0.1273475303818734  0.0008685617102597245      12.80679327658726      268.5764587058789   0.006490769781426223      0.800010055605909     0.5282422192216002     0.2745428391893054     0.3688815318500253   0.001492702107166943     0.5920168113280965     0.4745886410096658    0.05787032399874423  3.444644967053856e-14 122.4384360144938
2.545381816657277      19.54958065769547      15.97203974109248    0.00263134951614718     0.7095945073124789     -11.61500931775451  3.925245474472828e-06     0.1273475303818734  0.0008685617102597245      12.80679327658726      268.5764587058789   0.006490769781426223      0.800010055605909     0.5282422192216002     0.2745428391893054     0.3688815318500253   0.001492702107166943     0.5920167964269353     0.4745886559108269    0.05787032399874423  3.444644967053856e-14 122.4384360141646
2.545381816657277      19.54958065769547      15.97203974109248    0.00263134951614718     0.7095945073124789     -11.61500931775451  3.925245474472828e-06     0.1273475303818734  0.0008685617102597245      12.80679327658726      268.5764587058789   0.006490769781426223      0.800010055605909     0.5282422192216002     0.2745428391893054     0.3688815318500253   0.001492702107166943     0.5920167964269353     0.4745886410096658    0.05787033889990542  3.444644967053856e-14 122.4384360141646
2.545381816657277      19.54958065769547      15.97203974109248    0.00263134951614718     0.7095945073124789     -11.61500931775451  3.925245474472828e-06     0.1273475303818734  0.0008685617102597245      12.80679327658726      268.5764587058789   0.006490769781426223      0.800010055605909     0.5282422192216002     0.2745428391893054     0.3688815318500253   0.001492702107166943     0.5920167964269353     0.4745886410096658    0.05787032399874423  1.490119564029733e-08 122.4385026874652
2.563309181356977      19.60911856414867      16.12576081158289   0.002686978917068458     0.7114301237010038      -11.6679098467444  4.028128626578339e-06     0.1273892545596148   0.000869808028805338      12.94508053218454      276.0798122300208   0.006274122821905097      0.800011662843371     0.5223953728975603     0.2778885143738955     0.3747258775658974   0.001492975698702308     0.5920167964269353     0.4743135591721091    0.05737706712856706  4.164710134913894e-14 122.2669600558788
2.563309219553261      19.60911856414867      16.12576081158289   0.002686978917068458     0.7114301237010038      -11.6679098467444  4.028128626578339e-06     0.1273892545596148   0.000869808028805338      12.94508053218454      276.0798122300208   0.006274122821905097      0.800011662843371     0.5223953728975603     0.2778885143738955     0.3747258775658974   0.001492975698702308     0.5920167964269353     0.4743135591721091    0.05737706712856706  4.164710134913894e-14 122.2669600226145
2.563309181356977      19.60911885634731      16.12576081158289   0.002686978917068458     0.7114301237010038      -11.6679098467444  4.028128626578339e-06     0.1273892545596148   0.000869808028805338      12.94508053218454      276.0798122300208   0.006274122821905097      0.800011662843371     0.5223953728975603     0.2778885143738955     0.3747258775658974   0.001492975698702308     0.5920167964269353     0.4743135591721091    0.05737706712856706  4.164710134913894e-14 122.2669600598904
2.563309181356977      19.60911856414867      16.12576105187545   0.002686978917068458     0.7114301237010038      -11.6679098467444  4.028128626578339e-06     0.1273892545596148   0.000869808028805338      12.94508053218454      276.0798122300208   0.006274122821905097      0.800011662843371     0.5223953728975603     0.2778885143738955     0.3747258775658974   0.001492975698702308     0.5920167964269353     0.4743135591721091    0.05737706712856706  4.164710134913894e-14 122.2669600712929
2.563309181356977      19.60911856414867      16.12576081158289   0.002686993818229652     0.7114301237010038      -11.6679098467444  4.028128626578339e-06     0.1273892545596148   0.000869808028805338      12.94508053218454      276.0798122300208   0.006274122821905097      0.800011662843371     0.5223953728975603     0.2778885143738955     0.3747258775658974   0.001492975698702308     0.5920167964269353     0.4743135591721091    0.05737706712856706  4.164710134913894e-14 122.2669599121144
2.563309181356977      19.60911856414867      16.12576081158289   0.002686978917068458      0.711430138602165      -11.6679098467444  4.028128626578339e-06     0.1273892545596148   0.000869808028805338      12.94508053218454      276.0798122300208   0.006274122821905097      0.800011662843371     0.5223953728975603     0.2778885143738955     0.3747258775658974   0.001492975698702308     0.5920167964269353     0.4743135591721091    0.05737706712856706  4.164710134913894e-14 122.2669600578633
2.563309181356977      19.60911856414867      16.12576081158289   0.002686978917068458     0.7114301237010038     -11.66791002060981  4.028128626578339e-06     0.1273892545596148   0.000869808028805338      12.94508053218454      276.0798122300208   0.006274122821905097      0.800011662843371     0.5223953728975603     0.2778885143738955     0.3747258775658974   0.001492975698702308     0.5920167964269353     0.4743135591721091    0.05737706712856706  4.164710134913894e-14 122.2669600140942
2.563309181356977      19.60911856414867      16.12576081158289   0.002686978917068458     0.7114301237010038      -11.6679098467444  4.043029787772186e-06     0.1273892545596148   0.000869808028805338      12.94508053218454      276.0798122300208   0.006274122821905097      0.800011662843371     0.5223953728975603     0.2778885143738955     0.3747258775658974   0.001492975698702308     0.5920167964269353     0.4743135591721091    0.05737706712856706  4.164710134913894e-14 122.2669695202252
2.563309181356977      19.60911856414867      16.12576081158289   0.002686978917068458     0.7114301237010038      -11.6679098467444  4.028128626578339e-06      0.127389269460776   0.000869808028805338      12.94508053218454      276.0798122300208   0.006274122821905097      0.800011662843371     0.5223953728975603     0.2778885143738955     0.3747258775658974   0.001492975698702308     0.5920167964269353     0.4743135591721091    0.05737706712856706  4.164710134913894e-14 122.2669603060231
2.563309181356977      19.60911856414867      16.12576081158289   0.002686978917068458     0.7114301237010038      -11.6679098467444  4.028128626578339e-06     0.1273892545596148  0.0008698229299665319      12.94508053218454      276.0798122300208   0.006274122821905097      0.800011662843371     0.5223953728975603     0.2778885143738955     0.3747258775658974   0.001492975698702308     0.5920167964269353     0.4743135591721091    0.05737706712856706  4.164710134913894e-14 122.266965467314
2.563309181356977      19.60911856414867      16.12576081158289   0.002686978917068458     0.7114301237010038      -11.6679098467444  4.028128626578339e-06     0.1273892545596148   0.000869808028805338      12.94508072508127      276.0798122300208   0.006274122821905097      0.800011662843371     0.5223953728975603     0.2778885143738955     0.3747258775658974   0.001492975698702308     0.5920167964269353     0.4743135591721091    0.05737706712856706  4.164710134913894e-14 122.2669599999664
2.563309181356977      19.60911856414867      16.12576081158289   0.002686978917068458     0.7114301237010038      -11.6679098467444  4.028128626578339e-06     0.1273892545596148   0.000869808028805338      12.94508053218454      276.0798163439305   0.006274122821905097      0.800011662843371     0.5223953728975603     0.2778885143738955     0.3747258775658974   0.001492975698702308     0.5920167964269353     0.4743135591721091    0.05737706712856706  4.164710134913894e-14 122.266959949767
2.563309181356977      19.60911856414867      16.12576081158289   0.002686978917068458     0.7114301237010038      -11.6679098467444  4.028128626578339e-06     0.1273892545596148   0.000869808028805338      12.94508053218454      276.0798122300208   0.006274137723066291      0.800011662843371     0.5223953728975603     0.2778885143738955     0.3747258775658974   0.001492975698702308     0.5920167964269353     0.4743135591721091    0.05737706712856706  4.164710134913894e-14 122.2669659000145
2.563309181356977      19.60911856414867      16.12576081158289   0.002686978917068458     0.7114301237010038      -11.6679098467444  4.028128626578339e-06     0.1273892545596148   0.000869808028805338      12.94508053218454      276.0798122300208   0.006274122821905097     0.8000116777445322     0.5223953728975603     0.2778885143738955     0.3747258775658974   0.001492975698702308     0.5920167964269353     0.4743135591721091    0.05737706712856706  4.164710134913894e-14 122.266960624845
2.563309181356977      19.60911856414867      16.12576081158289   0.002686978917068458     0.7114301237010038      -11.6679098467444  4.028128626578339e-06     0.1273892545596148   0.000869808028805338      12.94508053218454      276.0798122300208   0.006274122821905097      0.800011662843371     0.5223953877987215     0.2778885143738955     0.3747258775658974   0.001492975698702308     0.5920167964269353     0.4743135591721091    0.05737706712856706  4.164710134913894e-14 122.2669597993127
2.563309181356977      19.60911856414867      16.12576081158289   0.002686978917068458     0.7114301237010038      -11.6679098467444  4.028128626578339e-06     0.1273892545596148   0.000869808028805338      12.94508053218454      276.0798122300208   0.006274122821905097      0.800011662843371     0.5223953728975603     0.2778885292750567     0.3747258775658974   0.001492975698702308     0.5920167964269353     0.4743135591721091    0.05737706712856706  4.164710134913894e-14 122.2669601241634
2.563309181356977      19.60911856414867      16.12576081158289   0.002686978917068458     0.7114301237010038      -11.6679098467444  4.028128626578339e-06     0.1273892545596148   0.000869808028805338      12.94508053218454      276.0798122300208   0.006274122821905097      0.800011662843371     0.5223953728975603     0.2778885143738955     0.3747258924670586   0.001492975698702308     0.5920167964269353     0.4743135591721091    0.05737706712856706  4.164710134913894e-14 122.2669600596377
2.563309181356977      19.60911856414867      16.12576081158289   0.002686978917068458     0.7114301237010038      -11.6679098467444  4.028128626578339e-06     0.1273892545596148   0.000869808028805338      12.94508053218454      276.0798122300208   0.006274122821905097      0.800011662843371     0.5223953728975603     0.2778885143738955     0.3747258775658974   0.001492990599863502     0.5920167964269353     0.4743135591721091    0.05737706712856706  4.164710134913894e-14 122.2669600559019
2.563309181356977      19.60911856414867      16.12576081158289   0.002686978917068458     0.7114301237010038      -11.6679098467444  4.028128626578339e-06     0.1273892545596148   0.000869808028805338      12.94508053218454      276.0798122300208   0.006274122821905097      0.800011662843371     0.5223953728975603     0.2778885143738955     0.3747258775658974   0.001492975698702308     0.5920168113280965     0.4743135591721091    0.05737706712856706  4.164710134913894e-14 122.2669600558788
2.563309181356977      19.60911856414867      16.12576081158289   0.002686978917068458     0.7114301237010038      -11.6679098467444  4.028128626578339e-06     0.1273892545596148   0.000869808028805338      12.94508053218454      276.0798122300208   0.006274122821905097      0.800011662843371     0.5223953728975603     0.2778885143738955     0.3747258775658974   0.001492975698702308     0.5920167964269353     0.4743135740732703    0.05737706712856706  4.164710134913894e-14 122.2669600558391
2.563309181356977      19.60911856414867      16.12576081158289   0.002686978917068458     0.7114301237010038      -11.6679098467444  4.028128626578339e-06     0.1273892545596148   0.000869808028805338      12.94508053218454      276.0798122300208   0.006274122821905097      0.800011662843371     0.5223953728975603     0.2778885143738955     0.3747258775658974   0.001492975698702308     0.5920167964269353     0.4743135591721091    0.05737708202972826  4.164710134913894e-14 122.2669600558391
2.563309181356977      19.60911856414867      16.12576081158289   0.002686978917068458     0.7114301237010038      -11.6679098467444  4.028128626578339e-06     0.1273892545596148   0.000869808028805338      12.94508053218454      276.0798122300208   0.006274122821905097      0.800011662843371     0.5223953728975603     0.2778885143738955     0.3747258775658974   0.001492975698702308     0.5920167964269353     0.4743135591721091    0.05737706712856706    1.4901202840949e-08 122.2670266412032
2.567791025652856      19.62400305022964      16.16419110364934   0.002700886301641912     0.7118890282858628     -11.68113498741314  4.053849768013746e-06     0.1273996859469246  0.0008701196533086489      12.97965236891358      277.9556518037966   0.006219961204050243     0.8000120646530506     0.5209336596462534     0.2787249338056393     0.3761869649837497   0.001493044096629659     0.5920167964269353     0.4742447886689796    0.05725375283259074  4.344728889192779e-14 122.2397349575072
2.567791063915923      19.62400305022964      16.16419110364934   0.002700886301641912     0.7118890282858628     -11.68113498741314  4.053849768013746e-06     0.1273996859469246  0.0008701196533086489      12.97965236891358      277.9556518037966   0.006219961204050243     0.8000120646530506     0.5209336596462534     0.2787249338056393     0.3761869649837497   0.001493044096629659     0.5920167964269353     0.4742447886689796    0.05725375283259074  4.344728889192779e-14 122.2397348998058
2.567791025652856      19.62400334265007      16.16419110364934   0.002700886301641912     0.7118890282858628     -11.68113498741314  4.053849768013746e-06     0.1273996859469246  0.0008701196533086489      12.97965236891358      277.9556518037966   0.006219961204050243     0.8000120646530506     0.5209336596462534     0.2787249338056393     0.3761869649837497   0.001493044096629659     0.5920167964269353     0.4742447886689796    0.05725375283259074  4.344728889192779e-14 122.2397349723748
2.567791025652856      19.62400305022964      16.16419134451456   0.002700886301641912     0.7118890282858628     -11.68113498741314  4.053849768013746e-06     0.1273996859469246  0.0008701196533086489      12.97965236891358      277.9556518037966   0.006219961204050243     0.8000120646530506     0.5209336596462534     0.2787249338056393     0.3761869649837497   0.001493044096629659     0.5920167964269353     0.4742447886689796    0.05725375283259074  4.344728889192779e-14 122.2397349752557
2.567791025652856      19.62400305022964      16.16419110364934   0.002700901202803105     0.7118890282858628     -11.68113498741314  4.053849768013746e-06     0.1273996859469246  0.0008701196533086489      12.97965236891358      277.9556518037966   0.006219961204050243     0.8000120646530506     0.5209336596462534     0.2787249338056393     0.3761869649837497   0.001493044096629659     0.5920167964269353     0.4742447886689796    0.05725375283259074  4.344728889192779e-14 122.2397358135742
2.567791025652856      19.62400305022964      16.16419110364934   0.002700886301641912      0.711889043187024     -11.68113498741314  4.053849768013746e-06     0.1273996859469246  0.0008701196533086489      12.97965236891358      277.9556518037966   0.006219961204050243     0.8000120646530506     0.5209336596462534     0.2787249338056393     0.3761869649837497   0.001493044096629659     0.5920167964269353     0.4742447886689796    0.05725375283259074  4.344728889192779e-14 122.2397349560186
2.567791025652856      19.62400305022964      16.16419110364934   0.002700886301641912     0.7118890282858628     -11.68113516147561  4.053849768013746e-06     0.1273996859469246  0.0008701196533086489      12.97965236891358      277.9556518037966   0.006219961204050243     0.8000120646530506     0.5209336596462534     0.2787249338056393     0.3761869649837497   0.001493044096629659     0.5920167964269353     0.4742447886689796    0.05725375283259074  4.344728889192779e-14 122.2397349594745
2.567791025652856      19.62400305022964      16.16419110364934   0.002700886301641912     0.7118890282858628     -11.68113498741314  4.068750929207594e-06     0.1273996859469246  0.0008701196533086489      12.97965236891358      277.9556518037966   0.006219961204050243     0.8000120646530506     0.5209336596462534     0.2787249338056393     0.3761869649837497   0.001493044096629659     0.5920167964269353     0.4742447886689796    0.05725375283259074  4.344728889192779e-14 122.2397444731967
2.567791025652856      19.62400305022964      16.16419110364934   0.002700886301641912     0.7118890282858628     -11.68113498741314  4.053849768013746e-06     0.1273997008480858  0.0008701196533086489      12.97965236891358      277.9556518037966   0.006219961204050243     0.8000120646530506     0.5209336596462534     0.2787249338056393     0.3761869649837497   0.001493044096629659     0.5920167964269353     0.4742447886689796    0.05725375283259074  4.344728889192779e-14 122.239735229517
2.567791025652856      19.62400305022964      16.16419110364934   0.002700886301641912     0.7118890282858628     -11.68113498741314  4.053849768013746e-06     0.1273996859469246  0.0008701345544698427      12.97965236891358      277.9556518037966   0.006219961204050243     0.8000120646530506     0.5209336596462534     0.2787249338056393     0.3761869649837497   0.001493044096629659     0.5920167964269353     0.4742447886689796    0.05725375283259074  4.344728889192779e-14 122.2397404479985
2.567791025652856      19.62400305022964      16.16419110364934   0.002700886301641912     0.7118890282858628     -11.68113498741314  4.053849768013746e-06     0.1273996859469246  0.0008701196533086489      12.97965256232547      277.9556518037966   0.006219961204050243     0.8000120646530506     0.5209336596462534     0.2787249338056393     0.3761869649837497   0.001493044096629659     0.5920167964269353     0.4742447886689796    0.05725375283259074  4.344728889192779e-14 122.2397349479271
2.567791025652856      19.62400305022964      16.16419110364934   0.002700886301641912     0.7118890282858628     -11.68113498741314  4.053849768013746e-06     0.1273996859469246  0.0008701196533086489      12.97965236891358      277.9556559456586   0.006219961204050243     0.8000120646530506     0.5209336596462534     0.2787249338056393     0.3761869649837497   0.001493044096629659     0.5920167964269353     0.4742447886689796    0.05725375283259074  4.344728889192779e-14 122.2397348567212
2.567791025652856      19.62400305022964      16.16419110364934   0.002700886301641912     0.7118890282858628     -11.68113498741314  4.053849768013746e-06     0.1273996859469246  0.0008701196533086489      12.97965236891358      277.9556518037966   0.006219976105211437     0.8000120646530506     0.5209336596462534     0.2787249338056393     0.3761869649837497   0.001493044096629659     0.5920167964269353     0.4742447886689796    0.05725375283259074  4.344728889192779e-14 122.239734471948
2.567791025652856      19.62400305022964      16.16419110364934   0.002700886301641912     0.7118890282858628     -11.68113498741314  4.053849768013746e-06     0.1273996859469246  0.0008701196533086489      12.97965236891358      277.9556518037966   0.006219961204050243     0.8000120795542118     0.5209336596462534     0.2787249338056393     0.3761869649837497   0.001493044096629659     0.5920167964269353     0.4742447886689796    0.05725375283259074  4.344728889192779e-14 122.2397355565038
2.567791025652856      19.62400305022964      16.16419110364934   0.002700886301641912     0.7118890282858628     -11.68113498741314  4.053849768013746e-06     0.1273996859469246  0.0008701196533086489      12.97965236891358      277.9556518037966   0.006219961204050243     0.8000120646530506     0.5209336745474146     0.2787249338056393     0.3761869649837497   0.001493044096629659     0.5920167964269353     0.4742447886689796    0.05725375283259074  4.344728889192779e-14 122.2397347773561
2.567791025652856      19.62400305022964      16.16419110364934   0.002700886301641912     0.7118890282858628     -11.68113498741314  4.053849768013746e-06     0.1273996859469246  0.0008701196533086489      12.97965236891358      277.9556518037966   0.006219961204050243     0.8000120646530506     0.5209336596462534     0.2787249487068005     0.3761869649837497   0.001493044096629659     0.5920167964269353     0.4742447886689796    0.05725375283259074  4.344728889192779e-14 122.2397348140358
2.567791025652856      19.62400305022964      16.16419110364934   0.002700886301641912     0.7118890282858628     -11.68113498741314  4.053849768013746e-06     0.1273996859469246  0.0008701196533086489      12.97965236891358      277.9556518037966   0.006219961204050243     0.8000120646530506     0.5209336596462534     0.2787249338056393     0.3761869798849109   0.001493044096629659     0.5920167964269353     0.4742447886689796    0.05725375283259074  4.344728889192779e-14 122.2397349292863
2.567791025652856      19.62400305022964      16.16419110364934   0.002700886301641912     0.7118890282858628     -11.68113498741314  4.053849768013746e-06     0.1273996859469246  0.0008701196533086489      12.97965236891358      277.9556518037966   0.006219961204050243     0.8000120646530506     0.5209336596462534     0.2787249338056393     0.3761869649837497   0.001493058997790853     0.5920167964269353     0.4742447886689796    0.05725375283259074  4.344728889192779e-14 122.2397349574894
2.567791025652856      19.62400305022964      16.16419110364934   0.002700886301641912     0.7118890282858628     -11.68113498741314  4.053849768013746e-06     0.1273996859469246  0.0008701196533086489      12.97965236891358      277.9556518037966   0.006219961204050243     0.8000120646530506     0.5209336596462534     0.2787249338056393     0.3761869649837497   0.001493044096629659     0.5920168113280965     0.4742447886689796    0.05725375283259074  4.344728889192779e-14 122.2397349575072
2.567791025652856      19.62400305022964      16.16419110364934   0.002700886301641912     0.7118890282858628     -11.68113498741314  4.053849768013746e-06     0.1273996859469246  0.0008701196533086489      12.97965236891358      277.9556518037966   0.006219961204050243     0.8000120646530506     0.5209336596462534     0.2787249338056393     0.3761869649837497   0.001493044096629659     0.5920167964269353     0.4742448035701408    0.05725375283259074  4.344728889192779e-14 122.2397349579536
2.567791025652856      19.62400305022964      16.16419110364934   0.002700886301641912     0.7118890282858628     -11.68113498741314  4.053849768013746e-06     0.1273996859469246  0.0008701196533086489      12.97965236891358      277.9556518037966   0.006219961204050243     0.8000120646530506     0.5209336596462534     0.2787249338056393     0.3761869649837497   0.001493044096629659     0.5920167964269353     0.4742447886689796    0.05725376773375194  4.344728889192779e-14 122.2397349579536
2.567791025652856      19.62400305022964      16.16419110364934   0.002700886301641912     0.7118890282858628     -11.68113498741314  4.053849768013746e-06     0.1273996859469246  0.0008701196533086489      12.97965236891358      277.9556518037966   0.006219961204050243     0.8000120646530506     0.5209336596462534     0.2787249338056393     0.3761869649837497   0.001493044096629659     0.5920167964269353     0.4742447886689796    0.05725375283259074  1.490120464113655e-08 122.239801523839
2.568911499206809      19.62772420960827      16.17379877440965   0.002704363285134133     0.7120037563825161     -11.68444130625447  4.060281466826206e-06     0.1274022951650806   0.000870197738880476      12.98829541938579      278.4246164666537   0.006206421287658078     0.8000121651067268     0.5205682246537996     0.2789340412052204     0.3765522407925156   0.001493061196285479     0.5920167964269353     0.4742275958682926    0.05722292394497033  4.389743425745984e-14 122.2337974503804
2.568911537486573      19.62772420960827      16.17379877440965   0.002704363285134133     0.7120037563825161     -11.68444130625447  4.060281466826206e-06     0.1274022951650806   0.000870197738880476      12.98829541938579      278.4246164666537   0.006206421287658078     0.8000121651067268     0.5205682246537996     0.2789340412052204     0.3765522407925156   0.001493061196285479     0.5920167964269353     0.4742275958682926    0.05722292394497033  4.389743425745984e-14 122.2337974158806
2.568911499206809      19.62772450208415      16.17379877440965   0.002704363285134133     0.7120037563825161     -11.68444130625447  4.060281466826206e-06     0.1274022951650806   0.000870197738880476      12.98829541938579      278.4246164666537   0.006206421287658078     0.8000121651067268     0.5205682246537996     0.2789340412052204     0.3765522407925156   0.001493061196285479     0.5920167964269353     0.4742275958682926    0.05722292394497033  4.389743425745984e-14 122.2337974835808
2.568911499206809      19.62772420960827      16.17379901541803   0.002704363285134133     0.7120037563825161     -11.68444130625447  4.060281466826206e-06     0.1274022951650806   0.000870197738880476      12.98829541938579      278.4246164666537   0.006206421287658078     0.8000121651067268     0.5205682246537996     0.2789340412052204     0.3765522407925156   0.001493061196285479     0.5920167964269353     0.4742275958682926    0.05722292394497033  4.389743425745984e-14 122.2337974699519
2.568911499206809      19.62772420960827      16.17379877440965   0.002704378186295327     0.7120037563825161     -11.68444130625447  4.060281466826206e-06     0.1274022951650806   0.000870197738880476      12.98829541938579      278.4246164666537   0.006206421287658078     0.8000121651067268     0.5205682246537996     0.2789340412052204     0.3765522407925156   0.001493061196285479     0.5920167964269353     0.4742275958682926    0.05722292394497033  4.389743425745984e-14 122.2337985667424
2.568911499206809      19.62772420960827      16.17379877440965   0.002704363285134133     0.7120037712836773     -11.68444130625447  4.060281466826206e-06     0.1274022951650806   0.000870197738880476      12.98829541938579      278.4246164666537   0.006206421287658078     0.8000121651067268     0.5205682246537996     0.2789340412052204     0.3765522407925156   0.001493061196285479     0.5920167964269353     0.4742275958682926    0.05722292394497033  4.389743425745984e-14 122.2337974608339
2.568911499206809      19.62772420960827      16.17379877440965   0.002704363285134133     0.7120037563825161     -11.68444148036621  4.060281466826206e-06     0.1274022951650806   0.000870197738880476      12.98829541938579      278.4246164666537   0.006206421287658078     0.8000121651067268     0.5205682246537996     0.2789340412052204     0.3765522407925156   0.001493061196285479     0.5920167964269353     0.4742275958682926    0.05722292394497033  4.389743425745984e-14 122.2337974424661
2.568911499206809      19.62772420960827      16.17379877440965   0.002704363285134133     0.7120037563825161     -11.68444130625447  4.075182628020053e-06     0.1274022951650806   0.000870197738880476      12.98829541938579      278.4246164666537   0.006206421287658078     0.8000121651067268     0.5205682246537996     0.2789340412052204     0.3765522407925156   0.001493061196285479     0.5920167964269353     0.4742275958682926    0.05722292394497033  4.389743425745984e-14 122.2338069549013
2.568911499206809      19.62772420960827      16.17379877440965   0.002704363285134133     0.7120037563825161     -11.68444130625447  4.060281466826206e-06     0.1274023100662418   0.000870197738880476      12.98829541938579      278.4246164666537   0.006206421287658078     0.8000121651067268     0.5205682246537996     0.2789340412052204     0.3765522407925156   0.001493061196285479     0.5920167964269353     0.4742275958682926    0.05722292394497033  4.389743425745984e-14 122.2337977349873
2.568911499206809      19.62772420960827      16.17379877440965   0.002704363285134133     0.7120037563825161     -11.68444130625447  4.060281466826206e-06     0.1274022951650806  0.0008702126400416698      12.98829541938579      278.4246164666537   0.006206421287658078     0.8000121651067268     0.5205682246537996     0.2789340412052204     0.3765522407925156   0.001493061196285479     0.5920167964269353     0.4742275958682926    0.05722292394497033  4.389743425745984e-14 122.2338030009425
2.568911499206809      19.62772420960827      16.17379877440965   0.002704363285134133     0.7120037563825161     -11.68444130625447  4.060281466826206e-06     0.1274022951650806   0.000870197738880476      12.98829561292648      278.4246164666537   0.006206421287658078     0.8000121651067268     0.5205682246537996     0.2789340412052204     0.3765522407925156   0.001493061196285479     0.5920167964269353     0.4742275958682926    0.05722292394497033  4.389743425745984e-14 122.2337974688146
2.568911499206809      19.62772420960827      16.17379877440965   0.002704363285134133     0.7120037563825161     -11.68444130625447  4.060281466826206e-06     0.1274022951650806   0.000870197738880476      12.98829541938579      278.4246206155038   0.006206421287658078     0.8000121651067268     0.5205682246537996     0.2789340412052204     0.3765522407925156   0.001493061196285479     0.5920167964269353     0.4742275958682926    0.05722292394497033  4.389743425745984e-14 122.2337973917363
2.568911499206809      19.62772420960827      16.17379877440965   0.002704363285134133     0.7120037563825161     -11.68444130625447  4.060281466826206e-06     0.1274022951650806   0.000870197738880476      12.98829541938579      278.4246164666537   0.006206436188819272     0.8000121651067268     0.5205682246537996     0.2789340412052204     0.3765522407925156   0.001493061196285479     0.5920167964269353     0.4742275958682926    0.05722292394497033  4.389743425745984e-14 122.2337954422968
2.568911499206809      19.62772420960827      16.17379877440965   0.002704363285134133     0.7120037563825161     -11.68444130625447  4.060281466826206e-06     0.1274022951650806   0.000870197738880476      12.98829541938579      278.4246164666537   0.006206421287658078      0.800012180007888     0.5205682246537996     0.2789340412052204     0.3765522407925156   0.001493061196285479     0.5920167964269353     0.4742275958682926    0.05722292394497033  4.389743425745984e-14 122.2337980176081
2.568911499206809      19.62772420960827      16.17379877440965   0.002704363285134133     0.7120037563825161     -11.68444130625447  4.060281466826206e-06     0.1274022951650806   0.000870197738880476      12.98829541938579      278.4246164666537   0.006206421287658078     0.8000121651067268     0.5205682395549608     0.2789340412052204     0.3765522407925156   0.001493061196285479     0.5920167964269353     0.4742275958682926    0.05722292394497033  4.389743425745984e-14 122.2337973107938
2.568911499206809      19.62772420960827      16.17379877440965   0.002704363285134133     0.7120037563825161     -11.68444130625447  4.060281466826206e-06     0.1274022951650806   0.000870197738880476      12.98829541938579      278.4246164666537   0.006206421287658078     0.8000121651067268     0.5205682246537996     0.2789340561063816     0.3765522407925156   0.001493061196285479     0.5920167964269353     0.4742275958682926    0.05722292394497033  4.389743425745984e-14 122.2337972760267
2.568911499206809      19.62772420960827      16.17379877440965   0.002704363285134133     0.7120037563825161     -11.68444130625447  4.060281466826206e-06     0.1274022951650806   0.000870197738880476      12.98829541938579      278.4246164666537   0.006206421287658078     0.8000121651067268     0.5205682246537996     0.2789340412052204     0.3765522556936768   0.001493061196285479     0.5920167964269353     0.4742275958682926    0.05722292394497033  4.389743425745984e-14 122.2337974481059
2.568911499206809      19.62772420960827      16.17379877440965   0.002704363285134133     0.7120037563825161     -11.68444130625447  4.060281466826206e-06     0.1274022951650806   0.000870197738880476      12.98829541938579      278.4246164666537   0.006206421287658078     0.8000121651067268     0.5205682246537996     0.2789340412052204     0.3765522407925156   0.001493076097446673     0.5920167964269353     0.4742275958682926    0.05722292394497033  4.389743425745984e-14 122.2337974502747
2.568911499206809      19.62772420960827      16.17379877440965   0.002704363285134133     0.7120037563825161     -11.68444130625447  4.060281466826206e-06     0.1274022951650806   0.000870197738880476      12.98829541938579      278.4246164666537   0.006206421287658078     0.8000121651067268     0.5205682246537996     0.2789340412052204     0.3765522407925156   0.001493061196285479     0.5920168113280965     0.4742275958682926    0.05722292394497033  4.389743425745984e-14 122.2337974503804
2.568911499206809      19.62772420960827      16.17379877440965   0.002704363285134133     0.7120037563825161     -11.68444130625447  4.060281466826206e-06     0.1274022951650806   0.000870197738880476      12.98829541938579      278.4246164666537   0.006206421287658078     0.8000121651067268     0.5205682246537996     0.2789340412052204     0.3765522407925156   0.001493061196285479     0.5920167964269353     0.4742276107694537    0.05722292394497033  4.389743425745984e-14 122.2337974504773
2.568911499206809      19.62772420960827      16.17379877440965   0.002704363285134133     0.7120037563825161     -11.68444130625447  4.060281466826206e-06     0.1274022951650806   0.000870197738880476      12.98829541938579      278.4246164666537   0.006206421287658078     0.8000121651067268     0.5205682246537996     0.2789340412052204     0.3765522407925156   0.001493061196285479     0.5920167964269353     0.4742275958682926    0.05722293884613153  4.389743425745984e-14 122.2337974504773
2.568911499206809      19.62772420960827      16.17379877440965   0.002704363285134133     0.7120037563825161     -11.68444130625447  4.060281466826206e-06     0.1274022951650806   0.000870197738880476      12.98829541938579      278.4246164666537   0.006206421287658078     0.8000121651067268     0.5205682246537996     0.2789340412052204     0.3765522407925156   0.001493061196285479     0.5920167964269353     0.4742275958682926    0.05722292394497033  1.490120509128191e-08 122.2338640089103
2.569191667472418       19.6286546507414      16.17620108269991    0.00270523308034944     0.7120324462045935     -11.68526802053251  4.061895046182034e-06     0.1274029529559182  0.0008702179781987162      12.99045654682938      278.5418766917343   0.006203038261879732     0.8000121902251669     0.5204768391990332     0.2789863282138776     0.3766435755478688   0.001493065471894699     0.5920167964269353     0.4742232969691727    0.05721521546976192  4.401036457649223e-14 122.2323654650947
2.569191705756357       19.6286546507414      16.17620108269991    0.00270523308034944     0.7120324462045935     -11.68526802053251  4.061895046182034e-06     0.1274029529559182  0.0008702179781987162      12.99045654682938      278.5418766917343   0.006203038261879732     0.8000121902251669     0.5204768391990332     0.2789863282138776     0.3766435755478688   0.001493065471894699     0.5920167964269353     0.4742232969691727    0.05721521546976192  4.401036457649223e-14 122.232365470197
2.569191667472418      19.62865494323114      16.17620108269991    0.00270523308034944     0.7120324462045935     -11.68526802053251  4.061895046182034e-06     0.1274029529559182  0.0008702179781987162      12.99045654682938      278.5418766917343   0.006203038261879732     0.8000121902251669     0.5204768391990332     0.2789863282138776     0.3766435755478688   0.001493065471894699     0.5920167964269353     0.4742232969691727    0.05721521546976192  4.401036457649223e-14 122.232365481025
2.569191667472418       19.6286546507414      16.17620132374409    0.00270523308034944     0.7120324462045935     -11.68526802053251  4.061895046182034e-06     0.1274029529559182  0.0008702179781987162      12.99045654682938      278.5418766917343   0.006203038261879732     0.8000121902251669     0.5204768391990332     0.2789863282138776     0.3766435755478688   0.001493065471894699     0.5920167964269353     0.4742232969691727    0.05721521546976192  4.401036457649223e-14 122.2323654678394
2.569191667472418       19.6286546507414      16.17620108269991   0.002705247981510634     0.7120324462045935     -11.68526802053251  4.061895046182034e-06     0.1274029529559182  0.0008702179781987162      12.99045654682938      278.5418766917343   0.006203038261879732     0.8000121902251669     0.5204768391990332     0.2789863282138776     0.3766435755478688   0.001493065471894699     0.5920167964269353     0.4742232969691727    0.05721521546976192  4.401036457649223e-14 122.2323666365418
2.569191667472418       19.6286546507414      16.17620108269991    0.00270523308034944     0.7120324611057547     -11.68526802053251  4.061895046182034e-06     0.1274029529559182  0.0008702179781987162      12.99045654682938      278.5418766917343   0.006203038261879732     0.8000121902251669     0.5204768391990332     0.2789863282138776     0.3766435755478688   0.001493065471894699     0.5920167964269353     0.4742232969691727    0.05721521546976192  4.401036457649223e-14 122.2323654731138
2.569191667472418       19.6286546507414      16.17620108269991    0.00270523308034944     0.7120324462045935     -11.68526819465658  4.061895046182034e-06     0.1274029529559182  0.0008702179781987162      12.99045654682938      278.5418766917343   0.006203038261879732     0.8000121902251669     0.5204768391990332     0.2789863282138776     0.3766435755478688   0.001493065471894699     0.5920167964269353     0.4742232969691727    0.05721521546976192  4.401036457649223e-14 122.2323654752601
2.569191667472418       19.6286546507414      16.17620108269991    0.00270523308034944     0.7120324462045935     -11.68526802053251  4.076796207375882e-06     0.1274029529559182  0.0008702179781987162      12.99045654682938      278.5418766917343   0.006203038261879732     0.8000121902251669     0.5204768391990332     0.2789863282138776     0.3766435755478688   0.001493065471894699     0.5920167964269353     0.4742232969691727    0.05721521546976192  4.401036457649223e-14 122.2323749892039
2.569191667472418       19.6286546507414      16.17620108269991    0.00270523308034944     0.7120324462045935     -11.68526802053251  4.061895046182034e-06     0.1274029678570794  0.0008702179781987162      12.99045654682938      278.5418766917343   0.006203038261879732     0.8000121902251669     0.5204768391990332     0.2789863282138776     0.3766435755478688   0.001493065471894699     0.5920167964269353     0.4742232969691727    0.05721521546976192  4.401036457649223e-14 122.2323657620308
2.569191667472418       19.6286546507414      16.17620108269991    0.00270523308034944     0.7120324462045935     -11.68526802053251  4.061895046182034e-06     0.1274029529559182  0.0008702328793599101      12.99045654682938      278.5418766917343   0.006203038261879732     0.8000121902251669     0.5204768391990332     0.2789863282138776     0.3766435755478688   0.001493065471894699     0.5920167964269353     0.4742232969691727    0.05721521546976192  4.401036457649223e-14 122.2323710198078
2.569191667472418       19.6286546507414      16.17620108269991    0.00270523308034944     0.7120324462045935     -11.68526802053251  4.061895046182034e-06     0.1274029529559182  0.0008702179781987162      12.99045674040227      278.5418766917343   0.006203038261879732     0.8000121902251669     0.5204768391990332     0.2789863282138776     0.3766435755478688   0.001493065471894699     0.5920167964269353     0.4742232969691727    0.05721521546976192  4.401036457649223e-14 122.2323654755154
2.569191667472418       19.6286546507414      16.17620108269991    0.00270523308034944     0.7120324462045935     -11.68526802053251  4.061895046182034e-06     0.1274029529559182  0.0008702179781987162      12.99045654682938      278.5418808423317   0.006203038261879732     0.8000121902251669     0.5204768391990332     0.2789863282138776     0.3766435755478688   0.001493065471894699     0.5920167964269353     0.4742232969691727    0.05721521546976192  4.401036457649223e-14 122.2323654001553
2.569191667472418       19.6286546507414      16.17620108269991    0.00270523308034944     0.7120324462045935     -11.68526802053251  4.061895046182034e-06     0.1274029529559182  0.0008702179781987162      12.99045654682938      278.5418766917343   0.006203053163040925     0.8000121902251669     0.5204768391990332     0.2789863282138776     0.3766435755478688   0.001493065471894699     0.5920167964269353     0.4742232969691727    0.05721521546976192  4.401036457649223e-14 122.2323630572388
2.569191667472418       19.6286546507414      16.17620108269991    0.00270523308034944     0.7120324462045935     -11.68526802053251  4.061895046182034e-06     0.1274029529559182  0.0008702179781987162      12.99045654682938      278.5418766917343   0.006203038261879732     0.8000122051263281     0.5204768391990332     0.2789863282138776     0.3766435755478688   0.001493065471894699     0.5920167964269353     0.4742232969691727    0.05721521546976192  4.401036457649223e-14 122.2323660562534
2.569191667472418       19.6286546507414      16.17620108269991    0.00270523308034944     0.7120324462045935     -11.68526802053251  4.061895046182034e-06     0.1274029529559182  0.0008702179781987162      12.99045654682938      278.5418766917343   0.006203038261879732     0.8000121902251669     0.5204768541001944     0.2789863282138776     0.3766435755478688   0.001493065471894699     0.5920167964269353     0.4742232969691727    0.05721521546976192  4.401036457649223e-14 122.232365312482
2.569191667472418       19.6286546507414      16.17620108269991    0.00270523308034944     0.7120324462045935     -11.68526802053251  4.061895046182034e-06     0.1274029529559182  0.0008702179781987162      12.99045654682938      278.5418766917343   0.006203038261879732     0.8000121902251669     0.5204768391990332     0.2789863431150388     0.3766435755478688   0.001493065471894699     0.5920167964269353     0.4742232969691727    0.05721521546976192  4.401036457649223e-14 122.2323653026386
2.569191667472418       19.6286546507414      16.17620108269991    0.00270523308034944     0.7120324462045935     -11.68526802053251  4.061895046182034e-06     0.1274029529559182  0.0008702179781987162      12.99045654682938      278.5418766917343   0.006203038261879732     0.8000121902251669     0.5204768391990332     0.2789863282138776       0.37664359044903   0.001493065471894699     0.5920167964269353     0.4742232969691727    0.05721521546976192  4.401036457649223e-14 122.2323654708797
2.569191667472418       19.6286546507414      16.17620108269991    0.00270523308034944     0.7120324462045935     -11.68526802053251  4.061895046182034e-06     0.1274029529559182  0.0008702179781987162      12.99045654682938      278.5418766917343   0.006203038261879732     0.8000121902251669     0.5204768391990332     0.2789863282138776     0.3766435755478688   0.001493080373055893     0.5920167964269353     0.4742232969691727    0.05721521546976192  4.401036457649223e-14 122.2323654656285
2.569191667472418       19.6286546507414      16.17620108269991    0.00270523308034944     0.7120324462045935     -11.68526802053251  4.061895046182034e-06     0.1274029529559182  0.0008702179781987162      12.99045654682938      278.5418766917343   0.006203038261879732     0.8000121902251669     0.5204768391990332     0.2789863282138776     0.3766435755478688   0.001493065471894699     0.5920168113280965     0.4742232969691727    0.05721521546976192  4.401036457649223e-14 122.2323654650947
2.569191667472418       19.6286546507414      16.17620108269991    0.00270523308034944     0.7120324462045935     -11.68526802053251  4.061895046182034e-06     0.1274029529559182  0.0008702179781987162      12.99045654682938      278.5418766917343   0.006203038261879732     0.8000121902251669     0.5204768391990332     0.2789863282138776     0.3766435755478688   0.001493065471894699     0.5920167964269353     0.4742233118703338    0.05721521546976192  4.401036457649223e-14 122.2323654647395
2.569191667472418       19.6286546507414      16.17620108269991    0.00270523308034944     0.7120324462045935     -11.68526802053251  4.061895046182034e-06     0.1274029529559182  0.0008702179781987162      12.99045654682938      278.5418766917343   0.006203038261879732     0.8000121902251669     0.5204768391990332     0.2789863282138776     0.3766435755478688   0.001493065471894699     0.5920167964269353     0.4742232969691727    0.05721523037092312  4.401036457649223e-14 122.2323654647395
2.569191667472418       19.6286546507414      16.17620108269991    0.00270523308034944     0.7120324462045935     -11.68526802053251  4.061895046182034e-06     0.1274029529559182  0.0008702179781987162      12.99045654682938      278.5418766917343   0.006203038261879732     0.8000121902251669     0.5204768391990332     0.2789863282138776     0.3766435755478688   0.001493065471894699     0.5920167964269353     0.4742232969691727    0.05721521546976192  1.490120520421223e-08 122.2324320348806
2.569147272710785      19.62825147663919      16.17547741629173   0.002704941146503965     0.7120239196210517     -11.68495431570147  4.058540434183406e-06     0.1274018439708794  0.0008701134245516196      12.99078496751017      278.5431387285148   0.006205966344345034     0.8000121750284049     0.5204920662320506     0.2789821171164552     0.3766333279321294   0.001489893944067903     0.5920167964269353     0.4750860010209803    0.05876215402544224  4.388983814651084e-14 122.2319341125084
2.569147310994062      19.62825147663919      16.17547741629173   0.002704941146503965     0.7120239196210517     -11.68495431570147  4.058540434183406e-06     0.1274018439708794  0.0008701134245516196      12.99078496751017      278.5431387285148   0.006205966344345034     0.8000121750284049     0.5204920662320506     0.2789821171164552     0.3766333279321294   0.001489893944067903     0.5920167964269353     0.4750860010209803    0.05876215402544224  4.388983814651084e-14 122.2319341162227
2.569147272710785      19.62825176912293      16.17547741629173   0.002704941146503965     0.7120239196210517     -11.68495431570147  4.058540434183406e-06     0.1274018439708794  0.0008701134245516196      12.99078496751017      278.5431387285148   0.006205966344345034     0.8000121750284049     0.5204920662320506     0.2789821171164552     0.3766333279321294   0.001489893944067903     0.5920167964269353     0.4750860010209803    0.05876215402544224  4.388983814651084e-14 122.2319341198724
2.569147272710785      19.62825147663919      16.17547765732513   0.002704941146503965     0.7120239196210517     -11.68495431570147  4.058540434183406e-06     0.1274018439708794  0.0008701134245516196      12.99078496751017      278.5431387285148   0.006205966344345034     0.8000121750284049     0.5204920662320506     0.2789821171164552     0.3766333279321294   0.001489893944067903     0.5920167964269353     0.4750860010209803    0.05876215402544224  4.388983814651084e-14 122.2319341039834
2.569147272710785      19.62825147663919      16.17547741629173   0.002704956047665158     0.7120239196210517     -11.68495431570147  4.058540434183406e-06     0.1274018439708794  0.0008701134245516196      12.99078496751017      278.5431387285148   0.006205966344345034     0.8000121750284049     0.5204920662320506     0.2789821171164552     0.3766333279321294   0.001489893944067903     0.5920167964269353     0.4750860010209803    0.05876215402544224  4.388983814651084e-14 122.2319351440115
2.569147272710785      19.62825147663919      16.17547741629173   0.002704941146503965     0.7120239345222129     -11.68495431570147  4.058540434183406e-06     0.1274018439708794  0.0008701134245516196      12.99078496751017      278.5431387285148   0.006205966344345034     0.8000121750284049     0.5204920662320506     0.2789821171164552     0.3766333279321294   0.001489893944067903     0.5920167964269353     0.4750860010209803    0.05876215402544224  4.388983814651084e-14 122.231934113495
2.569147272710785      19.62825147663919      16.17547741629173   0.002704941146503965     0.7120239196210517     -11.68495448982086  4.058540434183406e-06     0.1274018439708794  0.0008701134245516196      12.99078496751017      278.5431387285148   0.006205966344345034     0.8000121750284049     0.5204920662320506     0.2789821171164552     0.3766333279321294   0.001489893944067903     0.5920167964269353     0.4750860010209803    0.05876215402544224  4.388983814651084e-14 122.2319341308043
2.569147272710785      19.62825147663919      16.17547741629173   0.002704941146503965     0.7120239196210517     -11.68495431570147  4.073441595377253e-06     0.1274018439708794  0.0008701134245516196      12.99078496751017      278.5431387285148   0.006205966344345034     0.8000121750284049     0.5204920662320506     0.2789821171164552     0.3766333279321294   0.001489893944067903     0.5920167964269353     0.4750860010209803    0.05876215402544224  4.388983814651084e-14 122.2319437852167
2.569147272710785      19.62825147663919      16.17547741629173   0.002704941146503965     0.7120239196210517     -11.68495431570147  4.058540434183406e-06     0.1274018588720406  0.0008701134245516196      12.99078496751017      278.5431387285148   0.006205966344345034     0.8000121750284049     0.5204920662320506     0.2789821171164552     0.3766333279321294   0.001489893944067903     0.5920167964269353     0.4750860010209803    0.05876215402544224  4.388983814651084e-14 122.2319343916302
2.569147272710785      19.62825147663919      16.17547741629173   0.002704941146503965     0.7120239196210517     -11.68495431570147  4.058540434183406e-06     0.1274018439708794  0.0008701283257128135      12.99078496751017      278.5431387285148   0.006205966344345034     0.8000121750284049     0.5204920662320506     0.2789821171164552     0.3766333279321294   0.001489893944067903     0.5920167964269353     0.4750860010209803    0.05876215402544224  4.388983814651084e-14 122.2319396394453
2.569147272710785      19.62825147663919      16.17547741629173   0.002704941146503965     0.7120239196210517     -11.68495431570147  4.058540434183406e-06     0.1274018439708794  0.0008701134245516196      12.99078516108795      278.5431387285148   0.006205966344345034     0.8000121750284049     0.5204920662320506     0.2789821171164552     0.3766333279321294   0.001489893944067903     0.5920167964269353     0.4750860010209803    0.05876215402544224  4.388983814651084e-14 122.2319340984026
2.569147272710785      19.62825147663919      16.17547741629173   0.002704941146503965     0.7120239196210517     -11.68495431570147  4.058540434183406e-06     0.1274018439708794  0.0008701134245516196      12.99078496751017       278.543142879131   0.006205966344345034     0.8000121750284049     0.5204920662320506     0.2789821171164552     0.3766333279321294   0.001489893944067903     0.5920167964269353     0.4750860010209803    0.05876215402544224  4.388983814651084e-14 122.2319340333144
2.569147272710785      19.62825147663919      16.17547741629173   0.002704941146503965     0.7120239196210517     -11.68495431570147  4.058540434183406e-06     0.1274018439708794  0.0008701134245516196      12.99078496751017      278.5431387285148   0.006205981245506228     0.8000121750284049     0.5204920662320506     0.2789821171164552     0.3766333279321294   0.001489893944067903     0.5920167964269353     0.4750860010209803    0.05876215402544224  4.388983814651084e-14 122.2319344545412
2.569147272710785      19.62825147663919      16.17547741629173   0.002704941146503965     0.7120239196210517     -11.68495431570147  4.058540434183406e-06     0.1274018439708794  0.0008701134245516196      12.99078496751017      278.5431387285148   0.006205966344345034     0.8000121899295661     0.5204920662320506     0.2789821171164552     0.3766333279321294   0.001489893944067903     0.5920167964269353     0.4750860010209803    0.05876215402544224  4.388983814651084e-14 122.2319346932888
2.569147272710785      19.62825147663919      16.17547741629173   0.002704941146503965     0.7120239196210517     -11.68495431570147  4.058540434183406e-06     0.1274018439708794  0.0008701134245516196      12.99078496751017      278.5431387285148   0.006205966344345034     0.8000121750284049     0.5204920811332118     0.2789821171164552     0.3766333279321294   0.001489893944067903     0.5920167964269353     0.4750860010209803    0.05876215402544224  4.388983814651084e-14 122.2319339277584
2.569147272710785      19.62825147663919      16.17547741629173   0.002704941146503965     0.7120239196210517     -11.68495431570147  4.058540434183406e-06     0.1274018439708794  0.0008701134245516196      12.99078496751017      278.5431387285148   0.006205966344345034     0.8000121750284049     0.5204920662320506     0.2789821320176164     0.3766333279321294   0.001489893944067903     0.5920167964269353     0.4750860010209803    0.05876215402544224  4.388983814651084e-14 122.2319340223984
2.569147272710785      19.62825147663919      16.17547741629173   0.002704941146503965     0.7120239196210517     -11.68495431570147  4.058540434183406e-06     0.1274018439708794  0.0008701134245516196      12.99078496751017      278.5431387285148   0.006205966344345034     0.8000121750284049     0.5204920662320506     0.2789821171164552     0.3766333428332906   0.001489893944067903     0.5920167964269353     0.4750860010209803    0.05876215402544224  4.388983814651084e-14 122.2319341062522
2.569147272710785      19.62825147663919      16.17547741629173   0.002704941146503965     0.7120239196210517     -11.68495431570147  4.058540434183406e-06     0.1274018439708794  0.0008701134245516196      12.99078496751017      278.5431387285148   0.006205966344345034     0.8000121750284049     0.5204920662320506     0.2789821171164552     0.3766333279321294   0.001489908845229097     0.5920167964269353     0.4750860010209803    0.05876215402544224  4.388983814651084e-14 122.2319341126421
2.569147272710785      19.62825147663919      16.17547741629173   0.002704941146503965     0.7120239196210517     -11.68495431570147  4.058540434183406e-06     0.1274018439708794  0.0008701134245516196      12.99078496751017      278.5431387285148   0.006205966344345034     0.8000121750284049     0.5204920662320506     0.2789821171164552     0.3766333279321294   0.001489893944067903     0.5920168113280965     0.4750860010209803    0.05876215402544224  4.388983814651084e-14 122.2319341125084
2.569147272710785      19.62825147663919      16.17547741629173   0.002704941146503965     0.7120239196210517     -11.68495431570147  4.058540434183406e-06     0.1274018439708794  0.0008701134245516196      12.99078496751017      278.5431387285148   0.006205966344345034     0.8000121750284049     0.5204920662320506     0.2789821171164552     0.3766333279321294   0.001489893944067903     0.5920167964269353     0.4750860159221415    0.05876215402544224  4.388983814651084e-14 122.2319341128504
2.569147272710785      19.62825147663919      16.17547741629173   0.002704941146503965     0.7120239196210517     -11.68495431570147  4.058540434183406e-06     0.1274018439708794  0.0008701134245516196      12.99078496751017      278.5431387285148   0.006205966344345034     0.8000121750284049     0.5204920662320506     0.2789821171164552     0.3766333279321294   0.001489893944067903     0.5920167964269353     0.4750860010209803    0.05876216892660344  4.388983814651084e-14 122.2319341128504
2.569147272710785      19.62825147663919      16.17547741629173   0.002704941146503965     0.7120239196210517     -11.68495431570147  4.058540434183406e-06     0.1274018439708794  0.0008701134245516196      12.99078496751017      278.5431387285148   0.006205966344345034     0.8000121750284049     0.5204920662320506     0.2789821171164552     0.3766333279321294   0.001489893944067903     0.5920167964269353     0.4750860010209803    0.05876215402544224   1.49012050836858e-08 122.2320004831954
2.569145324399025      19.62821755789556      16.17541605352214   0.002699232646065284     0.7120183767091646     -11.68494736538648  3.978359988744966e-06     0.1273295289077378  0.0008603566518585045      12.99095043079715       278.548140862665   0.006201805948261707     0.8000122023124667     0.5206730839326221     0.2791132730121088     0.3766483252916655   0.001488118626487748     0.5920167964269353      0.474900356389509    0.05873919212295496  3.793938179065194e-14 122.2270764588217
2.569145362682273      19.62821755789556      16.17541605352214   0.002699232646065284     0.7120183767091646     -11.68494736538648  3.978359988744966e-06     0.1273295289077378  0.0008603566518585045      12.99095043079715       278.548140862665   0.006201805948261707     0.8000122023124667     0.5206730839326221     0.2791132730121088     0.3766483252916655   0.001488118626487748     0.5920167964269353      0.474900356389509    0.05873919212295496  3.793938179065194e-14 122.2270764298085
2.569145324399025       19.6282178503788      16.17541605352214   0.002699232646065284     0.7120183767091646     -11.68494736538648  3.978359988744966e-06     0.1273295289077378  0.0008603566518585045      12.99095043079715       278.548140862665   0.006201805948261707     0.8000122023124667     0.5206730839326221     0.2791132730121088     0.3766483252916655   0.001488118626487748     0.5920167964269353      0.474900356389509    0.05873919212295496  3.793938179065194e-14 122.2270764943818
2.569145324399025      19.62821755789556      16.17541629455462   0.002699232646065284     0.7120183767091646     -11.68494736538648  3.978359988744966e-06     0.1273295289077378  0.0008603566518585045      12.99095043079715       278.548140862665   0.006201805948261707     0.8000122023124667     0.5206730839326221     0.2791132730121088     0.3766483252916655   0.001488118626487748     0.5920167964269353      0.474900356389509    0.05873919212295496  3.793938179065194e-14 122.2270764615253
2.569145324399025      19.62821755789556      16.17541605352214   0.002699247547226478     0.7120183767091646     -11.68494736538648  3.978359988744966e-06     0.1273295289077378  0.0008603566518585045      12.99095043079715       278.548140862665   0.006201805948261707     0.8000122023124667     0.5206730839326221     0.2791132730121088     0.3766483252916655   0.001488118626487748     0.5920167964269353      0.474900356389509    0.05873919212295496  3.793938179065194e-14 122.2270758022688
2.569145324399025      19.62821755789556      16.17541605352214   0.002699232646065284     0.7120183916103258     -11.68494736538648  3.978359988744966e-06     0.1273295289077378  0.0008603566518585045      12.99095043079715       278.548140862665   0.006201805948261707     0.8000122023124667     0.5206730839326221     0.2791132730121088     0.3766483252916655   0.001488118626487748     0.5920167964269353      0.474900356389509    0.05873919212295496  3.793938179065194e-14 122.2270764613988
2.569145324399025      19.62821755789556      16.17541605352214   0.002699232646065284     0.7120183767091646     -11.68494753950576  3.978359988744966e-06     0.1273295289077378  0.0008603566518585045      12.99095043079715       278.548140862665   0.006201805948261707     0.8000122023124667     0.5206730839326221     0.2791132730121088     0.3766483252916655   0.001488118626487748     0.5920167964269353      0.474900356389509    0.05873919212295496  3.793938179065194e-14 122.2270764122934
2.569145324399025      19.62821755789556      16.17541605352214   0.002699232646065284     0.7120183767091646     -11.68494736538648  3.993261149938814e-06     0.1273295289077378  0.0008603566518585045      12.99095043079715       278.548140862665   0.006201805948261707     0.8000122023124667     0.5206730839326221     0.2791132730121088     0.3766483252916655   0.001488118626487748     0.5920167964269353      0.474900356389509    0.05873919212295496  3.793938179065194e-14 122.227082215049
2.569145324399025      19.62821755789556      16.17541605352214   0.002699232646065284     0.7120183767091646     -11.68494736538648  3.978359988744966e-06      0.127329543808899  0.0008603566518585045      12.99095043079715       278.548140862665   0.006201805948261707     0.8000122023124667     0.5206730839326221     0.2791132730121088     0.3766483252916655   0.001488118626487748     0.5920167964269353      0.474900356389509    0.05873919212295496  3.793938179065194e-14 122.2270765360967
2.569145324399025      19.62821755789556      16.17541605352214   0.002699232646065284     0.7120183767091646     -11.68494736538648  3.978359988744966e-06     0.1273295289077378  0.0008603715530196984      12.99095043079715       278.548140862665   0.006201805948261707     0.8000122023124667     0.5206730839326221     0.2791132730121088     0.3766483252916655   0.001488118626487748     0.5920167964269353      0.474900356389509    0.05873919212295496  3.793938179065194e-14 122.2270760072372
2.569145324399025      19.62821755789556      16.17541605352214   0.002699232646065284     0.7120183767091646     -11.68494736538648  3.978359988744966e-06     0.1273295289077378  0.0008603566518585045       12.9909506243774       278.548140862665   0.006201805948261707     0.8000122023124667     0.5206730839326221     0.2791132730121088     0.3766483252916655   0.001488118626487748     0.5920167964269353      0.474900356389509    0.05873919212295496  3.793938179065194e-14 122.2270764479234
2.569145324399025      19.62821755789556      16.17541605352214   0.002699232646065284     0.7120183767091646     -11.68494736538648  3.978359988744966e-06     0.1273295289077378  0.0008603566518585045      12.99095043079715      278.5481450133558   0.006201805948261707     0.8000122023124667     0.5206730839326221     0.2791132730121088     0.3766483252916655   0.001488118626487748     0.5920167964269353      0.474900356389509    0.05873919212295496  3.793938179065194e-14 122.2270763823947
2.569145324399025      19.62821755789556      16.17541605352214   0.002699232646065284     0.7120183767091646     -11.68494736538648  3.978359988744966e-06     0.1273295289077378  0.0008603566518585045      12.99095043079715       278.548140862665   0.006201820849422901     0.8000122023124667     0.5206730839326221     0.2791132730121088     0.3766483252916655   0.001488118626487748     0.5920167964269353      0.474900356389509    0.05873919212295496  3.793938179065194e-14 122.2270747716708
2.569145324399025      19.62821755789556      16.17541605352214   0.002699232646065284     0.7120183767091646     -11.68494736538648  3.978359988744966e-06     0.1273295289077378  0.0008603566518585045      12.99095043079715       278.548140862665   0.006201805948261707     0.8000122172136279     0.5206730839326221     0.2791132730121088     0.3766483252916655   0.001488118626487748     0.5920167964269353      0.474900356389509    0.05873919212295496  3.793938179065194e-14 122.2270770289424
2.569145324399025      19.62821755789556      16.17541605352214   0.002699232646065284     0.7120183767091646     -11.68494736538648  3.978359988744966e-06     0.1273295289077378  0.0008603566518585045      12.99095043079715       278.548140862665   0.006201805948261707     0.8000122023124667     0.5206730988337833     0.2791132730121088     0.3766483252916655   0.001488118626487748     0.5920167964269353      0.474900356389509    0.05873919212295496  3.793938179065194e-14 122.2270763880364
2.569145324399025      19.62821755789556      16.17541605352214   0.002699232646065284     0.7120183767091646     -11.68494736538648  3.978359988744966e-06     0.1273295289077378  0.0008603566518585045      12.99095043079715       278.548140862665   0.006201805948261707     0.8000122023124667     0.5206730839326221       0.27911328791327     0.3766483252916655   0.001488118626487748     0.5920167964269353      0.474900356389509    0.05873919212295496  3.793938179065194e-14 122.2270763811605
2.569145324399025      19.62821755789556      16.17541605352214   0.002699232646065284     0.7120183767091646     -11.68494736538648  3.978359988744966e-06     0.1273295289077378  0.0008603566518585045      12.99095043079715       278.548140862665   0.006201805948261707     0.8000122023124667     0.5206730839326221     0.2791132730121088     0.3766483401928267   0.001488118626487748     0.5920167964269353      0.474900356389509    0.05873919212295496  3.793938179065194e-14 122.2270764507273
2.569145324399025      19.62821755789556      16.17541605352214   0.002699232646065284     0.7120183767091646     -11.68494736538648  3.978359988744966e-06     0.1273295289077378  0.0008603566518585045      12.99095043079715       278.548140862665   0.006201805948261707     0.8000122023124667     0.5206730839326221     0.2791132730121088     0.3766483252916655   0.001488133527648942     0.5920167964269353      0.474900356389509    0.05873919212295496  3.793938179065194e-14 122.2270764585605
2.569145324399025      19.62821755789556      16.17541605352214   0.002699232646065284     0.7120183767091646     -11.68494736538648  3.978359988744966e-06     0.1273295289077378  0.0008603566518585045      12.99095043079715       278.548140862665   0.006201805948261707     0.8000122023124667     0.5206730839326221     0.2791132730121088     0.3766483252916655   0.001488118626487748     0.5920168113280965      0.474900356389509    0.05873919212295496  3.793938179065194e-14 122.2270764588217
2.569145324399025      19.62821755789556      16.17541605352214   0.002699232646065284     0.7120183767091646     -11.68494736538648  3.978359988744966e-06     0.1273295289077378  0.0008603566518585045      12.99095043079715       278.548140862665   0.006201805948261707     0.8000122023124667     0.5206730839326221     0.2791132730121088     0.3766483252916655   0.001488118626487748     0.5920167964269353     0.4749003712906701    0.05873919212295496  3.793938179065194e-14 122.2270764585561
2.569145324399025      19.62821755789556      16.17541605352214   0.002699232646065284     0.7120183767091646     -11.68494736538648  3.978359988744966e-06     0.1273295289077378  0.0008603566518585045      12.99095043079715       278.548140862665   0.006201805948261707     0.8000122023124667     0.5206730839326221     0.2791132730121088     0.3766483252916655   0.001488118626487748     0.5920167964269353      0.474900356389509    0.05873920702411616  3.793938179065194e-14 122.2270764585561
2.569145324399025      19.62821755789556      16.17541605352214   0.002699232646065284     0.7120183767091646     -11.68494736538648  3.978359988744966e-06     0.1273295289077378  0.0008603566518585045      12.99095043079715       278.548140862665   0.006201805948261707     0.8000122023124667     0.5206730839326221     0.2791132730121088     0.3766483252916655   0.001488118626487748     0.5920167964269353      0.474900356389509    0.05873919212295496  1.490119913322945e-08 122.2271428346493
2.569164241407169      19.62824355083719      16.17546993572234    0.00270066419669672      0.712008524679965     -11.68499571492089  3.978826566914357e-06      0.127329654109911  0.0008613617027030516      12.99118581810501      278.5582035324188   0.006201996011320988     0.8000122126706332     0.5206719313880607     0.2791127570634383     0.3766562023576525   0.001515119146038073     0.5920167964269353     0.4751187941504825     0.0591307500031909  3.806854133002231e-14 122.2268245121578
2.5691642796907      19.62824355083719      16.17546993572234    0.00270066419669672      0.712008524679965     -11.68499571492089  3.978826566914357e-06      0.127329654109911  0.0008613617027030516      12.99118581810501      278.5582035324188   0.006201996011320988     0.8000122126706332     0.5206719313880607     0.2791127570634383     0.3766562023576525   0.001515119146038073     0.5920167964269353     0.4751187941504825     0.0591307500031909  3.806854133002231e-14 122.2268245385684
2.569164241407169      19.62824384332081      16.17546993572234    0.00270066419669672      0.712008524679965     -11.68499571492089  3.978826566914357e-06      0.127329654109911  0.0008613617027030516      12.99118581810501      278.5582035324188   0.006201996011320988     0.8000122126706332     0.5206719313880607     0.2791127570634383     0.3766562023576525   0.001515119146038073     0.5920167964269353     0.4751187941504825     0.0591307500031909  3.806854133002231e-14 122.2268245515583
2.569164241407169      19.62824355083719      16.17547017675562    0.00270066419669672      0.712008524679965     -11.68499571492089  3.978826566914357e-06      0.127329654109911  0.0008613617027030516      12.99118581810501      278.5582035324188   0.006201996011320988     0.8000122126706332     0.5206719313880607     0.2791127570634383     0.3766562023576525   0.001515119146038073     0.5920167964269353     0.4751187941504825     0.0591307500031909  3.806854133002231e-14 122.2268245153771
2.569164241407169      19.62824355083719      16.17546993572234   0.002700679097857914      0.712008524679965     -11.68499571492089  3.978826566914357e-06      0.127329654109911  0.0008613617027030516      12.99118581810501      278.5582035324188   0.006201996011320988     0.8000122126706332     0.5206719313880607     0.2791127570634383     0.3766562023576525   0.001515119146038073     0.5920167964269353     0.4751187941504825     0.0591307500031909  3.806854133002231e-14 122.2268244854466
2.569164241407169      19.62824355083719      16.17546993572234    0.00270066419669672     0.7120085395811262     -11.68499571492089  3.978826566914357e-06      0.127329654109911  0.0008613617027030516      12.99118581810501      278.5582035324188   0.006201996011320988     0.8000122126706332     0.5206719313880607     0.2791127570634383     0.3766562023576525   0.001515119146038073     0.5920167964269353     0.4751187941504825     0.0591307500031909  3.806854133002231e-14 122.2268245243493
2.569164241407169      19.62824355083719      16.17546993572234    0.00270066419669672      0.712008524679965      -11.6849958890409  3.978826566914357e-06      0.127329654109911  0.0008613617027030516      12.99118581810501      278.5582035324188   0.006201996011320988     0.8000122126706332     0.5206719313880607     0.2791127570634383     0.3766562023576525   0.001515119146038073     0.5920167964269353     0.4751187941504825     0.0591307500031909  3.806854133002231e-14 122.226824486836
2.569164241407169      19.62824355083719      16.17546993572234    0.00270066419669672      0.712008524679965     -11.68499571492089  3.993727728108204e-06      0.127329654109911  0.0008613617027030516      12.99118581810501      278.5582035324188   0.006201996011320988     0.8000122126706332     0.5206719313880607     0.2791127570634383     0.3766562023576525   0.001515119146038073     0.5920167964269353     0.4751187941504825     0.0591307500031909  3.806854133002231e-14 122.2268305521546
2.569164241407169      19.62824355083719      16.17546993572234    0.00270066419669672      0.712008524679965     -11.68499571492089  3.978826566914357e-06     0.1273296690110722  0.0008613617027030516      12.99118581810501      278.5582035324188   0.006201996011320988     0.8000122126706332     0.5206719313880607     0.2791127570634383     0.3766562023576525   0.001515119146038073     0.5920167964269353     0.4751187941504825     0.0591307500031909  3.806854133002231e-14 122.2268246106049
2.569164241407169      19.62824355083719      16.17546993572234    0.00270066419669672      0.712008524679965     -11.68499571492089  3.978826566914357e-06      0.127329654109911  0.0008613766038642455      12.99118581810501      278.5582035324188   0.006201996011320988     0.8000122126706332     0.5206719313880607     0.2791127570634383     0.3766562023576525   0.001515119146038073     0.5920167964269353     0.4751187941504825     0.0591307500031909  3.806854133002231e-14 122.2268244511414
2.569164241407169      19.62824355083719      16.17546993572234    0.00270066419669672      0.712008524679965     -11.68499571492089  3.978826566914357e-06      0.127329654109911  0.0008613617027030516      12.99118601168876      278.5582035324188   0.006201996011320988     0.8000122126706332     0.5206719313880607     0.2791127570634383     0.3766562023576525   0.001515119146038073     0.5920167964269353     0.4751187941504825     0.0591307500031909  3.806854133002231e-14 122.2268245047392
2.569164241407169      19.62824355083719      16.17546993572234    0.00270066419669672      0.712008524679965     -11.68499571492089  3.978826566914357e-06      0.127329654109911  0.0008613617027030516      12.99118581810501      278.5582076832595   0.006201996011320988     0.8000122126706332     0.5206719313880607     0.2791127570634383     0.3766562023576525   0.001515119146038073     0.5920167964269353     0.4751187941504825     0.0591307500031909  3.806854133002231e-14 122.2268244285217
2.569164241407169      19.62824355083719      16.17546993572234    0.00270066419669672      0.712008524679965     -11.68499571492089  3.978826566914357e-06      0.127329654109911  0.0008613617027030516      12.99118581810501      278.5582035324188   0.006202010912482182     0.8000122126706332     0.5206719313880607     0.2791127570634383     0.3766562023576525   0.001515119146038073     0.5920167964269353     0.4751187941504825     0.0591307500031909  3.806854133002231e-14 122.2268229494048
2.569164241407169      19.62824355083719      16.17546993572234    0.00270066419669672      0.712008524679965     -11.68499571492089  3.978826566914357e-06      0.127329654109911  0.0008613617027030516      12.99118581810501      278.5582035324188   0.006201996011320988     0.8000122275717944     0.5206719313880607     0.2791127570634383     0.3766562023576525   0.001515119146038073     0.5920167964269353     0.4751187941504825     0.0591307500031909  3.806854133002231e-14 122.2268250896503
2.569164241407169      19.62824355083719      16.17546993572234    0.00270066419669672      0.712008524679965     -11.68499571492089  3.978826566914357e-06      0.127329654109911  0.0008613617027030516      12.99118581810501      278.5582035324188   0.006201996011320988     0.8000122126706332     0.5206719462892219     0.2791127570634383     0.3766562023576525   0.001515119146038073     0.5920167964269353     0.4751187941504825     0.0591307500031909  3.806854133002231e-14 122.2268244185139
2.569164241407169      19.62824355083719      16.17546993572234    0.00270066419669672      0.712008524679965     -11.68499571492089  3.978826566914357e-06      0.127329654109911  0.0008613617027030516      12.99118581810501      278.5582035324188   0.006201996011320988     0.8000122126706332     0.5206719313880607     0.2791127719645995     0.3766562023576525   0.001515119146038073     0.5920167964269353     0.4751187941504825     0.0591307500031909  3.806854133002231e-14 122.2268244381445
2.569164241407169      19.62824355083719      16.17546993572234    0.00270066419669672      0.712008524679965     -11.68499571492089  3.978826566914357e-06      0.127329654109911  0.0008613617027030516      12.99118581810501      278.5582035324188   0.006201996011320988     0.8000122126706332     0.5206719313880607     0.2791127570634383     0.3766562172588137   0.001515119146038073     0.5920167964269353     0.4751187941504825     0.0591307500031909  3.806854133002231e-14 122.2268245245301
2.569164241407169      19.62824355083719      16.17546993572234    0.00270066419669672      0.712008524679965     -11.68499571492089  3.978826566914357e-06      0.127329654109911  0.0008613617027030516      12.99118581810501      278.5582035324188   0.006201996011320988     0.8000122126706332     0.5206719313880607     0.2791127570634383     0.3766562023576525   0.001515134047199267     0.5920167964269353     0.4751187941504825     0.0591307500031909  3.806854133002231e-14 122.2268245121624
2.569164241407169      19.62824355083719      16.17546993572234    0.00270066419669672      0.712008524679965     -11.68499571492089  3.978826566914357e-06      0.127329654109911  0.0008613617027030516      12.99118581810501      278.5582035324188   0.006201996011320988     0.8000122126706332     0.5206719313880607     0.2791127570634383     0.3766562023576525   0.001515119146038073     0.5920168113280965     0.4751187941504825     0.0591307500031909  3.806854133002231e-14 122.2268245121578
2.569164241407169      19.62824355083719      16.17546993572234    0.00270066419669672      0.712008524679965     -11.68499571492089  3.978826566914357e-06      0.127329654109911  0.0008613617027030516      12.99118581810501      278.5582035324188   0.006201996011320988     0.8000122126706332     0.5206719313880607     0.2791127570634383     0.3766562023576525   0.001515119146038073     0.5920167964269353     0.4751188090516437     0.0591307500031909  3.806854133002231e-14 122.2268245121667
2.569164241407169      19.62824355083719      16.17546993572234    0.00270066419669672      0.712008524679965     -11.68499571492089  3.978826566914357e-06      0.127329654109911  0.0008613617027030516      12.99118581810501      278.5582035324188   0.006201996011320988     0.8000122126706332     0.5206719313880607     0.2791127570634383     0.3766562023576525   0.001515119146038073     0.5920167964269353     0.4751187941504825     0.0591307649043521  3.806854133002231e-14 122.2268245121667
2.569164241407169      19.62824355083719      16.17546993572234    0.00270066419669672      0.712008524679965     -11.68499571492089  3.978826566914357e-06      0.127329654109911  0.0008613617027030516      12.99118581810501      278.5582035324188   0.006201996011320988     0.8000122126706332     0.5206719313880607     0.2791127570634383     0.3766562023576525   0.001515119146038073     0.5920167964269353     0.4751187941504825     0.0591307500031909  1.490119926238899e-08 122.2268908772015
2.566321530976004       19.6238672057044      16.17608769278121    0.00269275001779615      0.710578575486238     -11.68785848522076  3.826822640996853e-06     0.1273210756746249  0.0008623110231508136      13.01003341556639      278.5611941332693   0.006217017071090115     0.8000115209255466     0.5211943087075217     0.2789302260050622     0.3755228747787242   0.001515035017937596     0.5920167964269353     0.4750660901908632    0.05912419074959202  3.561566590936178e-14 122.221237429233
2.566321569217175       19.6238672057044      16.17608769278121    0.00269275001779615      0.710578575486238     -11.68785848522076  3.826822640996853e-06     0.1273210756746249  0.0008623110231508136      13.01003341556639      278.5611941332693   0.006217017071090115     0.8000115209255466     0.5211943087075217     0.2789302260050622     0.3755228747787242   0.001515035017937596     0.5920167964269353     0.4750660901908632    0.05912419074959202  3.561566590936178e-14 122.2212373491147
2.566321530976004      19.62386749812281      16.17608769278121    0.00269275001779615      0.710578575486238     -11.68785848522076  3.826822640996853e-06     0.1273210756746249  0.0008623110231508136      13.01003341556639      278.5611941332693   0.006217017071090115     0.8000115209255466     0.5211943087075217     0.2789302260050622     0.3755228747787242   0.001515035017937596     0.5920167964269353     0.4750660901908632    0.05912419074959202  3.561566590936178e-14 122.2212374219062
2.566321530976004       19.6238672057044       16.1760879338237    0.00269275001779615      0.710578575486238     -11.68785848522076  3.826822640996853e-06     0.1273210756746249  0.0008623110231508136      13.01003341556639      278.5611941332693   0.006217017071090115     0.8000115209255466     0.5211943087075217     0.2789302260050622     0.3755228747787242   0.001515035017937596     0.5920167964269353     0.4750660901908632    0.05912419074959202  3.561566590936178e-14 122.221237405578
2.566321530976004       19.6238672057044      16.17608769278121   0.002692764918957344      0.710578575486238     -11.68785848522076  3.826822640996853e-06     0.1273210756746249  0.0008623110231508136      13.01003341556639      278.5611941332693   0.006217017071090115     0.8000115209255466     0.5211943087075217     0.2789302260050622     0.3755228747787242   0.001515035017937596     0.5920167964269353     0.4750660901908632    0.05912419074959202  3.561566590936178e-14 122.2212375661864
2.566321530976004       19.6238672057044      16.17608769278121    0.00269275001779615     0.7105785903873992     -11.68785848522076  3.826822640996853e-06     0.1273210756746249  0.0008623110231508136      13.01003341556639      278.5611941332693   0.006217017071090115     0.8000115209255466     0.5211943087075217     0.2789302260050622     0.3755228747787242   0.001515035017937596     0.5920167964269353     0.4750660901908632    0.05912419074959202  3.561566590936178e-14 122.2212374004663
2.566321530976004       19.6238672057044      16.17608769278121    0.00269275001779615      0.710578575486238     -11.68785865938342  3.826822640996853e-06     0.1273210756746249  0.0008623110231508136      13.01003341556639      278.5611941332693   0.006217017071090115     0.8000115209255466     0.5211943087075217     0.2789302260050622     0.3755228747787242   0.001515035017937596     0.5920167964269353     0.4750660901908632    0.05912419074959202  3.561566590936178e-14 122.2212373880884
2.566321530976004       19.6238672057044      16.17608769278121    0.00269275001779615      0.710578575486238     -11.68785848522076  3.841723802190701e-06     0.1273210756746249  0.0008623110231508136      13.01003341556639      278.5611941332693   0.006217017071090115     0.8000115209255466     0.5211943087075217     0.2789302260050622     0.3755228747787242   0.001515035017937596     0.5920167964269353     0.4750660901908632    0.05912419074959202  3.561566590936178e-14 122.2212435981718
2.566321530976004       19.6238672057044      16.17608769278121    0.00269275001779615      0.710578575486238     -11.68785848522076  3.826822640996853e-06     0.1273210905757861  0.0008623110231508136      13.01003341556639      278.5611941332693   0.006217017071090115     0.8000115209255466     0.5211943087075217     0.2789302260050622     0.3755228747787242   0.001515035017937596     0.5920167964269353     0.4750660901908632    0.05912419074959202  3.561566590936178e-14 122.2212375054787
2.566321530976004       19.6238672057044      16.17608769278121    0.00269275001779615      0.710578575486238     -11.68785848522076  3.826822640996853e-06     0.1273210756746249  0.0008623259243120074      13.01003341556639      278.5611941332693   0.006217017071090115     0.8000115209255466     0.5211943087075217     0.2789302260050622     0.3755228747787242   0.001515035017937596     0.5920167964269353     0.4750660901908632    0.05912419074959202  3.561566590936178e-14 122.221237757045
2.566321530976004       19.6238672057044      16.17608769278121    0.00269275001779615      0.710578575486238     -11.68785848522076  3.826822640996853e-06     0.1273210756746249  0.0008623110231508136      13.01003360943099      278.5611941332693   0.006217017071090115     0.8000115209255466     0.5211943087075217     0.2789302260050622     0.3755228747787242   0.001515035017937596     0.5920167964269353     0.4750660901908632    0.05912419074959202  3.561566590936178e-14 122.2212373420689
2.566321530976004       19.6238672057044      16.17608769278121    0.00269275001779615      0.710578575486238     -11.68785848522076  3.826822640996853e-06     0.1273210756746249  0.0008623110231508136      13.01003341556639      278.5611982841546   0.006217017071090115     0.8000115209255466     0.5211943087075217     0.2789302260050622     0.3755228747787242   0.001515035017937596     0.5920167964269353     0.4750660901908632    0.05912419074959202  3.561566590936178e-14 122.221237339807
2.566321530976004       19.6238672057044      16.17608769278121    0.00269275001779615      0.710578575486238     -11.68785848522076  3.826822640996853e-06     0.1273210756746249  0.0008623110231508136      13.01003341556639      278.5611941332693   0.006217031972251309     0.8000115209255466     0.5211943087075217     0.2789302260050622     0.3755228747787242   0.001515035017937596     0.5920167964269353     0.4750660901908632    0.05912419074959202  3.561566590936178e-14 122.2212372428244
2.566321530976004       19.6238672057044      16.17608769278121    0.00269275001779615      0.710578575486238     -11.68785848522076  3.826822640996853e-06     0.1273210756746249  0.0008623110231508136      13.01003341556639      278.5611941332693   0.006217017071090115     0.8000115358267078     0.5211943087075217     0.2789302260050622     0.3755228747787242   0.001515035017937596     0.5920167964269353     0.4750660901908632    0.05912419074959202  3.561566590936178e-14 122.221237967995
2.566321530976004       19.6238672057044      16.17608769278121    0.00269275001779615      0.710578575486238     -11.68785848522076  3.826822640996853e-06     0.1273210756746249  0.0008623110231508136      13.01003341556639      278.5611941332693   0.006217017071090115     0.8000115209255466     0.5211943236086829     0.2789302260050622     0.3755228747787242   0.001515035017937596     0.5920167964269353     0.4750660901908632    0.05912419074959202  3.561566590936178e-14 122.2212372769194
2.566321530976004       19.6238672057044      16.17608769278121    0.00269275001779615      0.710578575486238     -11.68785848522076  3.826822640996853e-06     0.1273210756746249  0.0008623110231508136      13.01003341556639      278.5611941332693   0.006217017071090115     0.8000115209255466     0.5211943087075217     0.2789302409062234     0.3755228747787242   0.001515035017937596     0.5920167964269353     0.4750660901908632    0.05912419074959202  3.561566590936178e-14 122.2212373615288
2.566321530976004       19.6238672057044      16.17608769278121    0.00269275001779615      0.710578575486238     -11.68785848522076  3.826822640996853e-06     0.1273210756746249  0.0008623110231508136      13.01003341556639      278.5611941332693   0.006217017071090115     0.8000115209255466     0.5211943087075217     0.2789302260050622     0.3755228896798854   0.001515035017937596     0.5920167964269353     0.4750660901908632    0.05912419074959202  3.561566590936178e-14 122.2212374027692
2.566321530976004       19.6238672057044      16.17608769278121    0.00269275001779615      0.710578575486238     -11.68785848522076  3.826822640996853e-06     0.1273210756746249  0.0008623110231508136      13.01003341556639      278.5611941332693   0.006217017071090115     0.8000115209255466     0.5211943087075217     0.2789302260050622     0.3755228747787242    0.00151504991909879     0.5920167964269353     0.4750660901908632    0.05912419074959202  3.561566590936178e-14 122.2212374292291
2.566321530976004       19.6238672057044      16.17608769278121    0.00269275001779615      0.710578575486238     -11.68785848522076  3.826822640996853e-06     0.1273210756746249  0.0008623110231508136      13.01003341556639      278.5611941332693   0.006217017071090115     0.8000115209255466     0.5211943087075217     0.2789302260050622     0.3755228747787242   0.001515035017937596     0.5920168113280965     0.4750660901908632    0.05912419074959202  3.561566590936178e-14 122.221237429233
2.566321530976004       19.6238672057044      16.17608769278121    0.00269275001779615      0.710578575486238     -11.68785848522076  3.826822640996853e-06     0.1273210756746249  0.0008623110231508136      13.01003341556639      278.5611941332693   0.006217017071090115     0.8000115209255466     0.5211943087075217     0.2789302260050622     0.3755228747787242   0.001515035017937596     0.5920167964269353     0.4750661050920244    0.05912419074959202  3.561566590936178e-14 122.221237429123
2.566321530976004       19.6238672057044      16.17608769278121    0.00269275001779615      0.710578575486238     -11.68785848522076  3.826822640996853e-06     0.1273210756746249  0.0008623110231508136      13.01003341556639      278.5611941332693   0.006217017071090115     0.8000115209255466     0.5211943087075217     0.2789302260050622     0.3755228747787242   0.001515035017937596     0.5920167964269353     0.4750660901908632    0.05912420565075321  3.561566590936178e-14 122.221237429123
2.566321530976004       19.6238672057044      16.17608769278121    0.00269275001779615      0.710578575486238     -11.68785848522076  3.826822640996853e-06     0.1273210756746249  0.0008623110231508136      13.01003341556639      278.5611941332693   0.006217017071090115     0.8000115209255466     0.5211943087075217     0.2789302260050622     0.3755228747787242   0.001515035017937596     0.5920167964269353     0.4750660901908632    0.05912419074959202  1.490119680951357e-08 122.2213038032156
2.566341047141635      19.62408842906218      16.17629460777041   0.002692689395606226     0.7105908783024243     -11.68802200249409   3.82082430603357e-06     0.1273194408466097  0.0008622723583463256       13.0106606286737      278.5808755725903   0.006218756718688455     0.8000114983989179     0.5212103358201576     0.2789335764022472     0.3755385791891084    0.00152394656836552     0.5920167964269353     0.4769296173755562     0.0624643210311272  3.526128294696651e-14 122.2208042019706
2.566341085383096      19.62408842906218      16.17629460777041   0.002692689395606226     0.7105908783024243     -11.68802200249409   3.82082430603357e-06     0.1273194408466097  0.0008622723583463256       13.0106606286737      278.5808755725903   0.006218756718688455     0.8000114983989179     0.5212103358201576     0.2789335764022472     0.3755385791891084    0.00152394656836552     0.5920167964269353     0.4769296173755562     0.0624643210311272  3.526128294696651e-14 122.2208042139501
2.566341047141635      19.62408872148389      16.17629460777041   0.002692689395606226     0.7105908783024243     -11.68802200249409   3.82082430603357e-06     0.1273194408466097  0.0008622723583463256       13.0106606286737      278.5808755725903   0.006218756718688455     0.8000114983989179     0.5212103358201576     0.2789335764022472     0.3755385791891084    0.00152394656836552     0.5920167964269353     0.4769296173755562     0.0624643210311272  3.526128294696651e-14 122.2208042198995
2.566341047141635      19.62408842906218      16.17629484881598   0.002692689395606226     0.7105908783024243     -11.68802200249409   3.82082430603357e-06     0.1273194408466097  0.0008622723583463256       13.0106606286737      278.5808755725903   0.006218756718688455     0.8000114983989179     0.5212103358201576     0.2789335764022472     0.3755385791891084    0.00152394656836552     0.5920167964269353     0.4769296173755562     0.0624643210311272  3.526128294696651e-14 122.22080420631
2.566341047141635      19.62408842906218      16.17629460777041    0.00269270429676742     0.7105908783024243     -11.68802200249409   3.82082430603357e-06     0.1273194408466097  0.0008622723583463256       13.0106606286737      278.5808755725903   0.006218756718688455     0.8000114983989179     0.5212103358201576     0.2789335764022472     0.3755385791891084    0.00152394656836552     0.5920167964269353     0.4769296173755562     0.0624643210311272  3.526128294696651e-14 122.2208042707138
2.566341047141635      19.62408842906218      16.17629460777041   0.002692689395606226     0.7105908932035855     -11.68802200249409   3.82082430603357e-06     0.1273194408466097  0.0008622723583463256       13.0106606286737      278.5808755725903   0.006218756718688455     0.8000114983989179     0.5212103358201576     0.2789335764022472     0.3755385791891084    0.00152394656836552     0.5920167964269353     0.4769296173755562     0.0624643210311272  3.526128294696651e-14 122.2208042046959
2.566341047141635      19.62408842906218      16.17629460777041   0.002692689395606226     0.7105908783024243     -11.68802217665919   3.82082430603357e-06     0.1273194408466097  0.0008622723583463256       13.0106606286737      278.5808755725903   0.006218756718688455     0.8000114983989179     0.5212103358201576     0.2789335764022472     0.3755385791891084    0.00152394656836552     0.5920167964269353     0.4769296173755562     0.0624643210311272  3.526128294696651e-14 122.2208041825422
2.566341047141635      19.62408842906218      16.17629460777041   0.002692689395606226     0.7105908783024243     -11.68802200249409  3.835725467227418e-06     0.1273194408466097  0.0008622723583463256       13.0106606286737      278.5808755725903   0.006218756718688455     0.8000114983989179     0.5212103358201576     0.2789335764022472     0.3755385791891084    0.00152394656836552     0.5920167964269353     0.4769296173755562     0.0624643210311272  3.526128294696651e-14 122.2208104972633
2.566341047141635      19.62408842906218      16.17629460777041   0.002692689395606226     0.7105908783024243     -11.68802200249409   3.82082430603357e-06     0.1273194557477709  0.0008622723583463256       13.0106606286737      278.5808755725903   0.006218756718688455     0.8000114983989179     0.5212103358201576     0.2789335764022472     0.3755385791891084    0.00152394656836552     0.5920167964269353     0.4769296173755562     0.0624643210311272  3.526128294696651e-14 122.2208042909004
2.566341047141635      19.62408842906218      16.17629460777041   0.002692689395606226     0.7105908783024243     -11.68802200249409   3.82082430603357e-06     0.1273194408466097  0.0008622872595075194       13.0106606286737      278.5808755725903   0.006218756718688455     0.8000114983989179     0.5212103358201576     0.2789335764022472     0.3755385791891084    0.00152394656836552     0.5920167964269353     0.4769296173755562     0.0624643210311272  3.526128294696651e-14 122.2208045317047
2.566341047141635      19.62408842906218      16.17629460777041   0.002692689395606226     0.7105908783024243     -11.68802200249409   3.82082430603357e-06     0.1273194408466097  0.0008622723583463256      13.01066082254766      278.5808755725903   0.006218756718688455     0.8000114983989179     0.5212103358201576     0.2789335764022472     0.3755385791891084    0.00152394656836552     0.5920167964269353     0.4769296173755562     0.0624643210311272  3.526128294696651e-14 122.2208041819653
2.566341047141635      19.62408842906218      16.17629460777041   0.002692689395606226     0.7105908783024243     -11.68802200249409   3.82082430603357e-06     0.1273194408466097  0.0008622723583463256       13.0106606286737      278.5808797237689   0.006218756718688455     0.8000114983989179     0.5212103358201576     0.2789335764022472     0.3755385791891084    0.00152394656836552     0.5920167964269353     0.4769296173755562     0.0624643210311272  3.526128294696651e-14 122.2208041471045
2.566341047141635      19.62408842906218      16.17629460777041   0.002692689395606226     0.7105908783024243     -11.68802200249409   3.82082430603357e-06     0.1273194408466097  0.0008622723583463256       13.0106606286737      278.5808755725903   0.006218771619849649     0.8000114983989179     0.5212103358201576     0.2789335764022472     0.3755385791891084    0.00152394656836552     0.5920167964269353     0.4769296173755562     0.0624643210311272  3.526128294696651e-14 122.2208057861236
2.566341047141635      19.62408842906218      16.17629460777041   0.002692689395606226     0.7105908783024243     -11.68802200249409   3.82082430603357e-06     0.1273194408466097  0.0008622723583463256       13.0106606286737      278.5808755725903   0.006218756718688455     0.8000115133000791     0.5212103358201576     0.2789335764022472     0.3755385791891084    0.00152394656836552     0.5920167964269353     0.4769296173755562     0.0624643210311272  3.526128294696651e-14 122.2208047728061
2.566341047141635      19.62408842906218      16.17629460777041   0.002692689395606226     0.7105908783024243     -11.68802200249409   3.82082430603357e-06     0.1273194408466097  0.0008622723583463256       13.0106606286737      278.5808755725903   0.006218756718688455     0.8000114983989179     0.5212103507213188     0.2789335764022472     0.3755385791891084    0.00152394656836552     0.5920167964269353     0.4769296173755562     0.0624643210311272  3.526128294696651e-14 122.2208040696692
2.566341047141635      19.62408842906218      16.17629460777041   0.002692689395606226     0.7105908783024243     -11.68802200249409   3.82082430603357e-06     0.1273194408466097  0.0008622723583463256       13.0106606286737      278.5808755725903   0.006218756718688455     0.8000114983989179     0.5212103358201576     0.2789335913034084     0.3755385791891084    0.00152394656836552     0.5920167964269353     0.4769296173755562     0.0624643210311272  3.526128294696651e-14 122.2208042381717
2.566341047141635      19.62408842906218      16.17629460777041   0.002692689395606226     0.7105908783024243     -11.68802200249409   3.82082430603357e-06     0.1273194408466097  0.0008622723583463256       13.0106606286737      278.5808755725903   0.006218756718688455     0.8000114983989179     0.5212103358201576     0.2789335764022472     0.3755385940902696    0.00152394656836552     0.5920167964269353     0.4769296173755562     0.0624643210311272  3.526128294696651e-14 122.2208041975045
2.566341047141635      19.62408842906218      16.17629460777041   0.002692689395606226     0.7105908783024243     -11.68802200249409   3.82082430603357e-06     0.1273194408466097  0.0008622723583463256       13.0106606286737      278.5808755725903   0.006218756718688455     0.8000114983989179     0.5212103358201576     0.2789335764022472     0.3755385791891084   0.001523961469526714     0.5920167964269353     0.4769296173755562     0.0624643210311272  3.526128294696651e-14 122.2208042019872
2.566341047141635      19.62408842906218      16.17629460777041   0.002692689395606226     0.7105908783024243     -11.68802200249409   3.82082430603357e-06     0.1273194408466097  0.0008622723583463256       13.0106606286737      278.5808755725903   0.006218756718688455     0.8000114983989179     0.5212103358201576     0.2789335764022472     0.3755385791891084    0.00152394656836552     0.5920168113280965     0.4769296173755562     0.0624643210311272  3.526128294696651e-14 122.2208042019706
2.566341047141635      19.62408842906218      16.17629460777041   0.002692689395606226     0.7105908783024243     -11.68802200249409   3.82082430603357e-06     0.1273194408466097  0.0008622723583463256       13.0106606286737      278.5808755725903   0.006218756718688455     0.8000114983989179     0.5212103358201576     0.2789335764022472     0.3755385791891084    0.00152394656836552     0.5920167964269353     0.4769296322767174     0.0624643210311272  3.526128294696651e-14 122.2208042019354
2.566341047141635      19.62408842906218      16.17629460777041   0.002692689395606226     0.7105908783024243     -11.68802200249409   3.82082430603357e-06     0.1273194408466097  0.0008622723583463256       13.0106606286737      278.5808755725903   0.006218756718688455     0.8000114983989179     0.5212103358201576     0.2789335764022472     0.3755385791891084    0.00152394656836552     0.5920167964269353     0.4769296173755562     0.0624643359322884  3.526128294696651e-14 122.2208042019354
2.566341047141635      19.62408842906218      16.17629460777041   0.002692689395606226     0.7105908783024243     -11.68802200249409   3.82082430603357e-06     0.1273194408466097  0.0008622723583463256       13.0106606286737      278.5808755725903   0.006218756718688455     0.8000114983989179     0.5212103358201576     0.2789335764022472     0.3755385791891084    0.00152394656836552     0.5920167964269353     0.4769296173755562     0.0624643210311272   1.49011964551306e-08 122.2208701960412
2.563641037173403       19.6242877953426      16.17585448627991   0.002688318430492815     0.7099022662756042     -11.69016727237801  3.655404735995957e-06     0.1273127965649623  0.0008621274015078956       13.0303180061517      278.5832934997039   0.006235885768478049     0.8000107895970616     0.5218921524789865     0.2786690404404664      0.375116842951332    0.00152360411824744     0.5920167964269353     0.4771695843168701    0.06289443058565031  3.249986785752766e-14 122.2146039406254
2.563641075374632       19.6242877953426      16.17585448627991   0.002688318430492815     0.7099022662756042     -11.69016727237801  3.655404735995957e-06     0.1273127965649623  0.0008621274015078956       13.0303180061517      278.5832934997039   0.006235885768478049     0.8000107895970616     0.5218921524789865     0.2786690404404664      0.375116842951332    0.00152360411824744     0.5920167964269353     0.4771695843168701    0.06289443058565031  3.249986785752766e-14 122.2146040007202
2.563641037173403      19.62428808776728      16.17585448627991   0.002688318430492815     0.7099022662756042     -11.69016727237801  3.655404735995957e-06     0.1273127965649623  0.0008621274015078956       13.0303180061517      278.5832934997039   0.006235885768478049     0.8000107895970616     0.5218921524789865     0.2786690404404664      0.375116842951332    0.00152360411824744     0.5920167964269353     0.4771695843168701    0.06289443058565031  3.249986785752766e-14 122.2146039887531
2.563641037173403       19.6242877953426      16.17585472731893   0.002688318430492815     0.7099022662756042     -11.69016727237801  3.655404735995957e-06     0.1273127965649623  0.0008621274015078956       13.0303180061517      278.5832934997039   0.006235885768478049     0.8000107895970616     0.5218921524789865     0.2786690404404664      0.375116842951332    0.00152360411824744     0.5920167964269353     0.4771695843168701    0.06289443058565031  3.249986785752766e-14 122.2146039534477
2.563641037173403       19.6242877953426      16.17585448627991   0.002688333331654009     0.7099022662756042     -11.69016727237801  3.655404735995957e-06     0.1273127965649623  0.0008621274015078956       13.0303180061517      278.5832934997039   0.006235885768478049     0.8000107895970616     0.5218921524789865     0.2786690404404664      0.375116842951332    0.00152360411824744     0.5920167964269353     0.4771695843168701    0.06289443058565031  3.249986785752766e-14 122.21460411967
2.563641037173403       19.6242877953426      16.17585448627991   0.002688318430492815     0.7099022811767654     -11.69016727237801  3.655404735995957e-06     0.1273127965649623  0.0008621274015078956       13.0303180061517      278.5832934997039   0.006235885768478049     0.8000107895970616     0.5218921524789865     0.2786690404404664      0.375116842951332    0.00152360411824744     0.5920167964269353     0.4771695843168701    0.06289443058565031  3.249986785752766e-14 122.2146039408959
2.563641037173403       19.6242877953426      16.17585448627991   0.002688318430492815     0.7099022662756042     -11.69016744657508  3.655404735995957e-06     0.1273127965649623  0.0008621274015078956       13.0303180061517      278.5832934997039   0.006235885768478049     0.8000107895970616     0.5218921524789865     0.2786690404404664      0.375116842951332    0.00152360411824744     0.5920167964269353     0.4771695843168701    0.06289443058565031  3.249986785752766e-14 122.2146039323821
2.563641037173403       19.6242877953426      16.17585448627991   0.002688318430492815     0.7099022662756042     -11.69016727237801  3.670305897189804e-06     0.1273127965649623  0.0008621274015078956       13.0303180061517      278.5832934997039   0.006235885768478049     0.8000107895970616     0.5218921524789865     0.2786690404404664      0.375116842951332    0.00152360411824744     0.5920167964269353     0.4771695843168701    0.06289443058565031  3.249986785752766e-14 122.2146098676995
2.563641037173403       19.6242877953426      16.17585448627991   0.002688318430492815     0.7099022662756042     -11.69016727237801  3.655404735995957e-06     0.1273128114661234  0.0008621274015078956       13.0303180061517      278.5832934997039   0.006235885768478049     0.8000107895970616     0.5218921524789865     0.2786690404404664      0.375116842951332    0.00152360411824744     0.5920167964269353     0.4771695843168701    0.06289443058565031  3.249986785752766e-14 122.2146040319142
2.563641037173403       19.6242877953426      16.17585448627991   0.002688318430492815     0.7099022662756042     -11.69016727237801  3.655404735995957e-06     0.1273127965649623  0.0008621423026690894       13.0303180061517      278.5832934997039   0.006235885768478049     0.8000107895970616     0.5218921524789865     0.2786690404404664      0.375116842951332    0.00152360411824744     0.5920167964269353     0.4771695843168701    0.06289443058565031  3.249986785752766e-14 122.2146042037499
2.563641037173403       19.6242877953426      16.17585448627991   0.002688318430492815     0.7099022662756042     -11.69016727237801  3.655404735995957e-06     0.1273127965649623  0.0008621274015078956      13.03031820031857      278.5832934997039   0.006235885768478049     0.8000107895970616     0.5218921524789865     0.2786690404404664      0.375116842951332    0.00152360411824744     0.5920167964269353     0.4771695843168701    0.06289443058565031  3.249986785752766e-14 122.214603964808
2.563641037173403       19.6242877953426      16.17585448627991   0.002688318430492815     0.7099022662756042     -11.69016727237801  3.655404735995957e-06     0.1273127965649623  0.0008621274015078956       13.0303180061517      278.5832976509185   0.006235885768478049     0.8000107895970616     0.5218921524789865     0.2786690404404664      0.375116842951332    0.00152360411824744     0.5920167964269353     0.4771695843168701    0.06289443058565031  3.249986785752766e-14 122.2146038955767
2.563641037173403       19.6242877953426      16.17585448627991   0.002688318430492815     0.7099022662756042     -11.69016727237801  3.655404735995957e-06     0.1273127965649623  0.0008621274015078956       13.0303180061517      278.5832934997039   0.006235900669639242     0.8000107895970616     0.5218921524789865     0.2786690404404664      0.375116842951332    0.00152360411824744     0.5920167964269353     0.4771695843168701    0.06289443058565031  3.249986785752766e-14 122.2146038190217
2.563641037173403       19.6242877953426      16.17585448627991   0.002688318430492815     0.7099022662756042     -11.69016727237801  3.655404735995957e-06     0.1273127965649623  0.0008621274015078956       13.0303180061517      278.5832934997039   0.006235885768478049     0.8000108044982228     0.5218921524789865     0.2786690404404664      0.375116842951332    0.00152360411824744     0.5920167964269353     0.4771695843168701    0.06289443058565031  3.249986785752766e-14 122.2146045126015
2.563641037173403       19.6242877953426      16.17585448627991   0.002688318430492815     0.7099022662756042     -11.69016727237801  3.655404735995957e-06     0.1273127965649623  0.0008621274015078956       13.0303180061517      278.5832934997039   0.006235885768478049     0.8000107895970616     0.5218921673801477     0.2786690404404664      0.375116842951332    0.00152360411824744     0.5920167964269353     0.4771695843168701    0.06289443058565031  3.249986785752766e-14 122.2146038237769
2.563641037173403       19.6242877953426      16.17585448627991   0.002688318430492815     0.7099022662756042     -11.69016727237801  3.655404735995957e-06     0.1273127965649623  0.0008621274015078956       13.0303180061517      278.5832934997039   0.006235885768478049     0.8000107895970616     0.5218921524789865     0.2786690553416276      0.375116842951332    0.00152360411824744     0.5920167964269353     0.4771695843168701    0.06289443058565031  3.249986785752766e-14 122.2146039046981
2.563641037173403       19.6242877953426      16.17585448627991   0.002688318430492815     0.7099022662756042     -11.69016727237801  3.655404735995957e-06     0.1273127965649623  0.0008621274015078956       13.0303180061517      278.5832934997039   0.006235885768478049     0.8000107895970616     0.5218921524789865     0.2786690404404664     0.3751168578524932    0.00152360411824744     0.5920167964269353     0.4771695843168701    0.06289443058565031  3.249986785752766e-14 122.2146039391555
2.563641037173403       19.6242877953426      16.17585448627991   0.002688318430492815     0.7099022662756042     -11.69016727237801  3.655404735995957e-06     0.1273127965649623  0.0008621274015078956       13.0303180061517      278.5832934997039   0.006235885768478049     0.8000107895970616     0.5218921524789865     0.2786690404404664      0.375116842951332   0.001523619019408634     0.5920167964269353     0.4771695843168701    0.06289443058565031  3.249986785752766e-14 122.2146039406243
2.563641037173403       19.6242877953426      16.17585448627991   0.002688318430492815     0.7099022662756042     -11.69016727237801  3.655404735995957e-06     0.1273127965649623  0.0008621274015078956       13.0303180061517      278.5832934997039   0.006235885768478049     0.8000107895970616     0.5218921524789865     0.2786690404404664      0.375116842951332    0.00152360411824744     0.5920168113280965     0.4771695843168701    0.06289443058565031  3.249986785752766e-14 122.2146039406254
2.563641037173403       19.6242877953426      16.17585448627991   0.002688318430492815     0.7099022662756042     -11.69016727237801  3.655404735995957e-06     0.1273127965649623  0.0008621274015078956       13.0303180061517      278.5832934997039   0.006235885768478049     0.8000107895970616     0.5218921524789865     0.2786690404404664      0.375116842951332    0.00152360411824744     0.5920167964269353     0.4771695992180313    0.06289443058565031  3.249986785752766e-14 122.214603940628
2.563641037173403       19.6242877953426      16.17585448627991   0.002688318430492815     0.7099022662756042     -11.69016727237801  3.655404735995957e-06     0.1273127965649623  0.0008621274015078956       13.0303180061517      278.5832934997039   0.006235885768478049     0.8000107895970616     0.5218921524789865     0.2786690404404664      0.375116842951332    0.00152360411824744     0.5920167964269353     0.4771695843168701     0.0628944454868115  3.249986785752766e-14 122.214603940628
2.563641037173403       19.6242877953426      16.17585448627991   0.002688318430492815     0.7099022662756042     -11.69016727237801  3.655404735995957e-06     0.1273127965649623  0.0008621274015078956       13.0303180061517      278.5832934997039   0.006235885768478049     0.8000107895970616     0.5218921524789865     0.2786690404404664      0.375116842951332    0.00152360411824744     0.5920167964269353     0.4771695843168701    0.06289443058565031  1.490119369371552e-08 122.2146698859787
2.561743270949288      19.60553761675499      16.14385752591628   0.002680076824108345     0.7098797447635872     -11.67486317178508  3.511650860182559e-06     0.1273084481425347  0.0008621401204393984      13.04100758031341      278.5849946675998   0.006252814049205606     0.8000103852653782     0.5223951915442433     0.2784322171225805     0.3747730483054626    0.00152571463428317     0.5920167964269353     0.4771288784203527    0.06288906525167454  3.056112011857795e-14 122.2103954646436
2.561743309122238      19.60553761675499      16.14385752591628   0.002680076824108345     0.7098797447635872     -11.67486317178508  3.511650860182559e-06     0.1273084481425347  0.0008621401204393984      13.04100758031341      278.5849946675998   0.006252814049205606     0.8000103852653782     0.5223951915442433     0.2784322171225805     0.3747730483054626    0.00152571463428317     0.5920167964269353     0.4771288784203527    0.06288906525167454  3.056112011857795e-14 122.2103953870799
2.561743270949288      19.60553790890027      16.14385752591628   0.002680076824108345     0.7098797447635872     -11.67486317178508  3.511650860182559e-06     0.1273084481425347  0.0008621401204393984      13.04100758031341      278.5849946675998   0.006252814049205606     0.8000103852653782     0.5223951915442433     0.2784322171225805     0.3747730483054626    0.00152571463428317     0.5920167964269353     0.4771288784203527    0.06288906525167454  3.056112011857795e-14 122.2103954870608
2.561743270949288      19.60553761675499       16.1438577664785   0.002680076824108345     0.7098797447635872     -11.67486317178508  3.511650860182559e-06     0.1273084481425347  0.0008621401204393984      13.04100758031341      278.5849946675998   0.006252814049205606     0.8000103852653782     0.5223951915442433     0.2784322171225805     0.3747730483054626    0.00152571463428317     0.5920167964269353     0.4771288784203527    0.06288906525167454  3.056112011857795e-14 122.210395468648
2.561743270949288      19.60553761675499      16.14385752591628   0.002680091725269539     0.7098797447635872     -11.67486317178508  3.511650860182559e-06     0.1273084481425347  0.0008621401204393984      13.04100758031341      278.5849946675998   0.006252814049205606     0.8000103852653782     0.5223951915442433     0.2784322171225805     0.3747730483054626    0.00152571463428317     0.5920167964269353     0.4771288784203527    0.06288906525167454  3.056112011857795e-14 122.2103954428801
2.561743270949288      19.60553761675499      16.14385752591628   0.002680076824108345     0.7098797596647484     -11.67486317178508  3.511650860182559e-06     0.1273084481425347  0.0008621401204393984      13.04100758031341      278.5849946675998   0.006252814049205606     0.8000103852653782     0.5223951915442433     0.2784322171225805     0.3747730483054626    0.00152571463428317     0.5920167964269353     0.4771288784203527    0.06288906525167454  3.056112011857795e-14 122.2103954640136
2.561743270949288      19.60553761675499      16.14385752591628   0.002680076824108345     0.7098797447635872     -11.67486334575409  3.511650860182559e-06     0.1273084481425347  0.0008621401204393984      13.04100758031341      278.5849946675998   0.006252814049205606     0.8000103852653782     0.5223951915442433     0.2784322171225805     0.3747730483054626    0.00152571463428317     0.5920167964269353     0.4771288784203527    0.06288906525167454  3.056112011857795e-14 122.2103954403831
2.561743270949288      19.60553761675499      16.14385752591628   0.002680076824108345     0.7098797447635872     -11.67486317178508  3.526552021376407e-06     0.1273084481425347  0.0008621401204393984      13.04100758031341      278.5849946675998   0.006252814049205606     0.8000103852653782     0.5223951915442433     0.2784322171225805     0.3747730483054626    0.00152571463428317     0.5920167964269353     0.4771288784203527    0.06288906525167454  3.056112011857795e-14 122.2104014230974
2.561743270949288      19.60553761675499      16.14385752591628   0.002680076824108345     0.7098797447635872     -11.67486317178508  3.511650860182559e-06     0.1273084630436959  0.0008621401204393984      13.04100758031341      278.5849946675998   0.006252814049205606     0.8000103852653782     0.5223951915442433     0.2784322171225805     0.3747730483054626    0.00152571463428317     0.5920167964269353     0.4771288784203527    0.06288906525167454  3.056112011857795e-14 122.2103955358292
2.561743270949288      19.60553761675499      16.14385752591628   0.002680076824108345     0.7098797447635872     -11.67486317178508  3.511650860182559e-06     0.1273084481425347  0.0008621550216005923      13.04100758031341      278.5849946675998   0.006252814049205606     0.8000103852653782     0.5223951915442433     0.2784322171225805     0.3747730483054626    0.00152571463428317     0.5920167964269353     0.4771288784203527    0.06288906525167454  3.056112011857795e-14 122.2103957602702
2.561743270949288      19.60553761675499      16.14385752591628   0.002680076824108345     0.7098797447635872     -11.67486317178508  3.511650860182559e-06     0.1273084481425347  0.0008621401204393984      13.04100777463957      278.5849946675998   0.006252814049205606     0.8000103852653782     0.5223951915442433     0.2784322171225805     0.3747730483054626    0.00152571463428317     0.5920167964269353     0.4771288784203527    0.06288906525167454  3.056112011857795e-14 122.2103953946888
2.561743270949288      19.60553761675499      16.14385752591628   0.002680076824108345     0.7098797447635872     -11.67486317178508  3.511650860182559e-06     0.1273084481425347  0.0008621401204393984      13.04100758031341      278.5849988188397   0.006252814049205606     0.8000103852653782     0.5223951915442433     0.2784322171225805     0.3747730483054626    0.00152571463428317     0.5920167964269353     0.4771288784203527    0.06288906525167454  3.056112011857795e-14 122.2103953210299
2.561743270949288      19.60553761675499      16.14385752591628   0.002680076824108345     0.7098797447635872     -11.67486317178508  3.511650860182559e-06     0.1273084481425347  0.0008621401204393984      13.04100758031341      278.5849946675998   0.006252828950366799     0.8000103852653782     0.5223951915442433     0.2784322171225805     0.3747730483054626    0.00152571463428317     0.5920167964269353     0.4771288784203527    0.06288906525167454  3.056112011857795e-14 122.2103976865638
2.561743270949288      19.60553761675499      16.14385752591628   0.002680076824108345     0.7098797447635872     -11.67486317178508  3.511650860182559e-06     0.1273084481425347  0.0008621401204393984      13.04100758031341      278.5849946675998   0.006252814049205606     0.8000104001665394     0.5223951915442433     0.2784322171225805     0.3747730483054626    0.00152571463428317     0.5920167964269353     0.4771288784203527    0.06288906525167454  3.056112011857795e-14 122.2103960350496
2.561743270949288      19.60553761675499      16.14385752591628   0.002680076824108345     0.7098797447635872     -11.67486317178508  3.511650860182559e-06     0.1273084481425347  0.0008621401204393984      13.04100758031341      278.5849946675998   0.006252814049205606     0.8000103852653782     0.5223952064454045     0.2784322171225805     0.3747730483054626    0.00152571463428317     0.5920167964269353     0.4771288784203527    0.06288906525167454  3.056112011857795e-14 122.2103953249815
2.561743270949288      19.60553761675499      16.14385752591628   0.002680076824108345     0.7098797447635872     -11.67486317178508  3.511650860182559e-06     0.1273084481425347  0.0008621401204393984      13.04100758031341      278.5849946675998   0.006252814049205606     0.8000103852653782     0.5223951915442433     0.2784322320237417     0.3747730483054626    0.00152571463428317     0.5920167964269353     0.4771288784203527    0.06288906525167454  3.056112011857795e-14 122.2103955166385
2.561743270949288      19.60553761675499      16.14385752591628   0.002680076824108345     0.7098797447635872     -11.67486317178508  3.511650860182559e-06     0.1273084481425347  0.0008621401204393984      13.04100758031341      278.5849946675998   0.006252814049205606     0.8000103852653782     0.5223951915442433     0.2784322171225805     0.3747730632066238    0.00152571463428317     0.5920167964269353     0.4771288784203527    0.06288906525167454  3.056112011857795e-14 122.210395466344
2.561743270949288      19.60553761675499      16.14385752591628   0.002680076824108345     0.7098797447635872     -11.67486317178508  3.511650860182559e-06     0.1273084481425347  0.0008621401204393984      13.04100758031341      278.5849946675998   0.006252814049205606     0.8000103852653782     0.5223951915442433     0.2784322171225805     0.3747730483054626   0.001525729535444364     0.5920167964269353     0.4771288784203527    0.06288906525167454  3.056112011857795e-14 122.2103954645271
2.561743270949288      19.60553761675499      16.14385752591628   0.002680076824108345     0.7098797447635872     -11.67486317178508  3.511650860182559e-06     0.1273084481425347  0.0008621401204393984      13.04100758031341      278.5849946675998   0.006252814049205606     0.8000103852653782     0.5223951915442433     0.2784322171225805     0.3747730483054626    0.00152571463428317     0.5920168113280965     0.4771288784203527    0.06288906525167454  3.056112011857795e-14 122.2103954646436
2.561743270949288      19.60553761675499      16.14385752591628   0.002680076824108345     0.7098797447635872     -11.67486317178508  3.511650860182559e-06     0.1273084481425347  0.0008621401204393984      13.04100758031341      278.5849946675998   0.006252814049205606     0.8000103852653782     0.5223951915442433     0.2784322171225805     0.3747730483054626    0.00152571463428317     0.5920167964269353     0.4771288933215139    0.06288906525167454  3.056112011857795e-14 122.2103954644213
2.561743270949288      19.60553761675499      16.14385752591628   0.002680076824108345     0.7098797447635872     -11.67486317178508  3.511650860182559e-06     0.1273084481425347  0.0008621401204393984      13.04100758031341      278.5849946675998   0.006252814049205606     0.8000103852653782     0.5223951915442433     0.2784322171225805     0.3747730483054626    0.00152571463428317     0.5920167964269353     0.4771288784203527    0.06288908015283573  3.056112011857795e-14 122.2103954644213
2.561743270949288      19.60553761675499      16.14385752591628   0.002680076824108345     0.7098797447635872     -11.67486317178508  3.511650860182559e-06     0.1273084481425347  0.0008621401204393984      13.04100758031341      278.5849946675998   0.006252814049205606     0.8000103852653782     0.5223951915442433     0.2784322171225805     0.3747730483054626    0.00152571463428317     0.5920167964269353     0.4771288784203527    0.06288906525167454  1.490119175496778e-08 122.210461431973
2.561809346737649      19.60534168858946      16.14335869559535   0.002681712525763128     0.7098915443860179     -11.67464191936992  3.515556538888573e-06     0.1273075496598605  0.0008621322774003046      13.04204584795934      278.6248660288096   0.006252030536354101     0.8000101063803269     0.5224001880941067      0.278426921190583     0.3748190346303471   0.001748536528013653     0.5920167964269353     0.4796264684351422    0.06736534787043258  3.061885931016714e-14 122.2095516547093
2.561809384911583      19.60534168858946      16.14335869559535   0.002681712525763128     0.7098915443860179     -11.67464191936992  3.515556538888573e-06     0.1273075496598605  0.0008621322774003046      13.04204584795934      278.6248660288096   0.006252030536354101     0.8000101063803269     0.5224001880941067      0.278426921190583     0.3748190346303471   0.001748536528013653     0.5920167964269353     0.4796264684351422    0.06736534787043258  3.061885931016714e-14 122.2095516295522
2.561809346737649      19.60534198073182      16.14335869559535   0.002681712525763128     0.7098915443860179     -11.67464191936992  3.515556538888573e-06     0.1273075496598605  0.0008621322774003046      13.04204584795934      278.6248660288096   0.006252030536354101     0.8000101063803269     0.5224001880941067      0.278426921190583     0.3748190346303471   0.001748536528013653     0.5920167964269353     0.4796264684351422    0.06736534787043258  3.061885931016714e-14 122.2095516628906
2.561809346737649      19.60534168858946      16.14335893615014   0.002681712525763128     0.7098915443860179     -11.67464191936992  3.515556538888573e-06     0.1273075496598605  0.0008621322774003046      13.04204584795934      278.6248660288096   0.006252030536354101     0.8000101063803269     0.5224001880941067      0.278426921190583     0.3748190346303471   0.001748536528013653     0.5920167964269353     0.4796264684351422    0.06736534787043258  3.061885931016714e-14 122.2095516451215
2.561809346737649      19.60534168858946      16.14335869559535   0.002681727426924322     0.7098915443860179     -11.67464191936992  3.515556538888573e-06     0.1273075496598605  0.0008621322774003046      13.04204584795934      278.6248660288096   0.006252030536354101     0.8000101063803269     0.5224001880941067      0.278426921190583     0.3748190346303471   0.001748536528013653     0.5920167964269353     0.4796264684351422    0.06736534787043258  3.061885931016714e-14 122.2095525429045
2.561809346737649      19.60534168858946      16.14335869559535   0.002681712525763128     0.7098915592871791     -11.67464191936992  3.515556538888573e-06     0.1273075496598605  0.0008621322774003046      13.04204584795934      278.6248660288096   0.006252030536354101     0.8000101063803269     0.5224001880941067      0.278426921190583     0.3748190346303471   0.001748536528013653     0.5920167964269353     0.4796264684351422    0.06736534787043258  3.061885931016714e-14 122.2095516653233
2.561809346737649      19.60534168858946      16.14335869559535   0.002681712525763128     0.7098915443860179     -11.67464209333564  3.515556538888573e-06     0.1273075496598605  0.0008621322774003046      13.04204584795934      278.6248660288096   0.006252030536354101     0.8000101063803269     0.5224001880941067      0.278426921190583     0.3748190346303471   0.001748536528013653     0.5920167964269353     0.4796264684351422    0.06736534787043258  3.061885931016714e-14 122.2095516716602
2.561809346737649      19.60534168858946      16.14335869559535   0.002681712525763128     0.7098915443860179     -11.67464191936992  3.530457700082421e-06     0.1273075496598605  0.0008621322774003046      13.04204584795934      278.6248660288096   0.006252030536354101     0.8000101063803269     0.5224001880941067      0.278426921190583     0.3748190346303471   0.001748536528013653     0.5920167964269353     0.4796264684351422    0.06736534787043258  3.061885931016714e-14 122.2095575056381
2.561809346737649      19.60534168858946      16.14335869559535   0.002681712525763128     0.7098915443860179     -11.67464191936992  3.515556538888573e-06     0.1273075645610217  0.0008621322774003046      13.04204584795934      278.6248660288096   0.006252030536354101     0.8000101063803269     0.5224001880941067      0.278426921190583     0.3748190346303471   0.001748536528013653     0.5920167964269353     0.4796264684351422    0.06736534787043258  3.061885931016714e-14 122.2095517537856
2.561809346737649      19.60534168858946      16.14335869559535   0.002681712525763128     0.7098915443860179     -11.67464191936992  3.515556538888573e-06     0.1273075496598605  0.0008621471785614984      13.04204584795934      278.6248660288096   0.006252030536354101     0.8000101063803269     0.5224001880941067      0.278426921190583     0.3748190346303471   0.001748536528013653     0.5920167964269353     0.4796264684351422    0.06736534787043258  3.061885931016714e-14 122.2095517302977
2.561809346737649      19.60534168858946      16.14335869559535   0.002681712525763128     0.7098915443860179     -11.67464191936992  3.515556538888573e-06     0.1273075496598605  0.0008621322774003046      13.04204604230097      278.6248660288096   0.006252030536354101     0.8000101063803269     0.5224001880941067      0.278426921190583     0.3748190346303471   0.001748536528013653     0.5920167964269353     0.4796264684351422    0.06736534787043258  3.061885931016714e-14 122.2095516053159
2.561809346737649      19.60534168858946      16.14335869559535   0.002681712525763128     0.7098915443860179     -11.67464191936992  3.515556538888573e-06     0.1273075496598605  0.0008621322774003046      13.04204584795934      278.6248701806437   0.006252030536354101     0.8000101063803269     0.5224001880941067      0.278426921190583     0.3748190346303471   0.001748536528013653     0.5920167964269353     0.4796264684351422    0.06736534787043258  3.061885931016714e-14 122.2095516328317
2.561809346737649      19.60534168858946      16.14335869559535   0.002681712525763128     0.7098915443860179     -11.67464191936992  3.515556538888573e-06     0.1273075496598605  0.0008621322774003046      13.04204584795934      278.6248660288096   0.006252045437515294     0.8000101063803269     0.5224001880941067      0.278426921190583     0.3748190346303471   0.001748536528013653     0.5920167964269353     0.4796264684351422    0.06736534787043258  3.061885931016714e-14 122.2095527372229
2.561809346737649      19.60534168858946      16.14335869559535   0.002681712525763128     0.7098915443860179     -11.67464191936992  3.515556538888573e-06     0.1273075496598605  0.0008621322774003046      13.04204584795934      278.6248660288096   0.006252030536354101     0.8000101212814881     0.5224001880941067      0.278426921190583     0.3748190346303471   0.001748536528013653     0.5920167964269353     0.4796264684351422    0.06736534787043258  3.061885931016714e-14 122.209552213207
2.561809346737649      19.60534168858946      16.14335869559535   0.002681712525763128     0.7098915443860179     -11.67464191936992  3.515556538888573e-06     0.1273075496598605  0.0008621322774003046      13.04204584795934      278.6248660288096   0.006252030536354101     0.8000101063803269     0.5224002029952679      0.278426921190583     0.3748190346303471   0.001748536528013653     0.5920167964269353     0.4796264684351422    0.06736534787043258  3.061885931016714e-14 122.2095515413442
2.561809346737649      19.60534168858946      16.14335869559535   0.002681712525763128     0.7098915443860179     -11.67464191936992  3.515556538888573e-06     0.1273075496598605  0.0008621322774003046      13.04204584795934      278.6248660288096   0.006252030536354101     0.8000101063803269     0.5224001880941067     0.2784269360917442     0.3748190346303471   0.001748536528013653     0.5920167964269353     0.4796264684351422    0.06736534787043258  3.061885931016714e-14 122.2095516682025
2.561809346737649      19.60534168858946      16.14335869559535   0.002681712525763128     0.7098915443860179     -11.67464191936992  3.515556538888573e-06     0.1273075496598605  0.0008621322774003046      13.04204584795934      278.6248660288096   0.006252030536354101     0.8000101063803269     0.5224001880941067      0.278426921190583     0.3748190495315082   0.001748536528013653     0.5920167964269353     0.4796264684351422    0.06736534787043258  3.061885931016714e-14 122.209551671072
2.561809346737649      19.60534168858946      16.14335869559535   0.002681712525763128     0.7098915443860179     -11.67464191936992  3.515556538888573e-06     0.1273075496598605  0.0008621322774003046      13.04204584795934      278.6248660288096   0.006252030536354101     0.8000101063803269     0.5224001880941067      0.278426921190583     0.3748190346303471   0.001748551429174847     0.5920167964269353     0.4796264684351422    0.06736534787043258  3.061885931016714e-14 122.2095516557247
2.561809346737649      19.60534168858946      16.14335869559535   0.002681712525763128     0.7098915443860179     -11.67464191936992  3.515556538888573e-06     0.1273075496598605  0.0008621322774003046      13.04204584795934      278.6248660288096   0.006252030536354101     0.8000101063803269     0.5224001880941067      0.278426921190583     0.3748190346303471   0.001748536528013653     0.5920168113280965     0.4796264684351422    0.06736534787043258  3.061885931016714e-14 122.2095516547093
2.561809346737649      19.60534168858946      16.14335869559535   0.002681712525763128     0.7098915443860179     -11.67464191936992  3.515556538888573e-06     0.1273075496598605  0.0008621322774003046      13.04204584795934      278.6248660288096   0.006252030536354101     0.8000101063803269     0.5224001880941067      0.278426921190583     0.3748190346303471   0.001748536528013653     0.5920167964269353     0.4796264833363034    0.06736534787043258  3.061885931016714e-14 122.2095516550178
2.561809346737649      19.60534168858946      16.14335869559535   0.002681712525763128     0.7098915443860179     -11.67464191936992  3.515556538888573e-06     0.1273075496598605  0.0008621322774003046      13.04204584795934      278.6248660288096   0.006252030536354101     0.8000101063803269     0.5224001880941067      0.278426921190583     0.3748190346303471   0.001748536528013653     0.5920167964269353     0.4796264684351422    0.06736536277159377  3.061885931016714e-14 122.2095516550178
2.561809346737649      19.60534168858946      16.14335869559535   0.002681712525763128     0.7098915443860179     -11.67464191936992  3.515556538888573e-06     0.1273075496598605  0.0008621322774003046      13.04204584795934      278.6248660288096   0.006252030536354101     0.8000101063803269     0.5224001880941067      0.278426921190583     0.3748190346303471   0.001748536528013653     0.5920167964269353     0.4796264684351422    0.06736534787043258  1.490119181270697e-08 122.2096174074927
2.557172809341988      19.60104667382181      16.13843012050022   0.002675777570847423     0.7084967585450234     -11.67379623339454  3.344280370378086e-06     0.1272879021870022  0.0008621129815742781      13.08067378115323      278.6273896039254   0.006275234106072865     0.8000093099488296     0.5233378724431775     0.2781076927257555     0.3727172933008848   0.001722446397642765     0.5920167964269353     0.4769450731497288     0.0669887357815098  2.711633067359242e-14 122.2013825290049
2.557172847446832      19.60104667382181      16.13843012050022   0.002675777570847423     0.7084967585450234     -11.67379623339454  3.344280370378086e-06     0.1272879021870022  0.0008621129815742781      13.08067378115323      278.6273896039254   0.006275234106072865     0.8000093099488296     0.5233378724431775     0.2781076927257555     0.3727172933008848   0.001722446397642765     0.5920167964269353     0.4769450731497288     0.0669887357815098  2.711633067359242e-14 122.2013826741008
2.557172809341988      19.60104696590016      16.13843012050022   0.002675777570847423     0.7084967585450234     -11.67379623339454  3.344280370378086e-06     0.1272879021870022  0.0008621129815742781      13.08067378115323      278.6273896039254   0.006275234106072865     0.8000093099488296     0.5233378724431775     0.2781076927257555     0.3727172933008848   0.001722446397642765     0.5920167964269353     0.4769450731497288     0.0669887357815098  2.711633067359242e-14 122.2013825248566
2.557172809341988      19.60104667382181      16.13843036098157   0.002675777570847423     0.7084967585450234     -11.67379623339454  3.344280370378086e-06     0.1272879021870022  0.0008621129815742781      13.08067378115323      278.6273896039254   0.006275234106072865     0.8000093099488296     0.5233378724431775     0.2781076927257555     0.3727172933008848   0.001722446397642765     0.5920167964269353     0.4769450731497288     0.0669887357815098  2.711633067359242e-14 122.2013825178991
2.557172809341988      19.60104667382181      16.13843012050022   0.002675792472008617     0.7084967585450234     -11.67379623339454  3.344280370378086e-06     0.1272879021870022  0.0008621129815742781      13.08067378115323      278.6273896039254   0.006275234106072865     0.8000093099488296     0.5233378724431775     0.2781076927257555     0.3727172933008848   0.001722446397642765     0.5920167964269353     0.4769450731497288     0.0669887357815098  2.711633067359242e-14 122.2013832402356
2.557172809341988      19.60104667382181      16.13843012050022   0.002675777570847423     0.7084967734461846     -11.67379623339454  3.344280370378086e-06     0.1272879021870022  0.0008621129815742781      13.08067378115323      278.6273896039254   0.006275234106072865     0.8000093099488296     0.5233378724431775     0.2781076927257555     0.3727172933008848   0.001722446397642765     0.5920167964269353     0.4769450731497288     0.0669887357815098  2.711633067359242e-14 122.2013825226988
2.557172809341988      19.60104667382181      16.13843012050022   0.002675777570847423     0.7084967585450234     -11.67379640734766  3.344280370378086e-06     0.1272879021870022  0.0008621129815742781      13.08067378115323      278.6273896039254   0.006275234106072865     0.8000093099488296     0.5233378724431775     0.2781076927257555     0.3727172933008848   0.001722446397642765     0.5920167964269353     0.4769450731497288     0.0669887357815098  2.711633067359242e-14 122.2013825171826
2.557172809341988      19.60104667382181      16.13843012050022   0.002675777570847423     0.7084967585450234     -11.67379623339454  3.359181531571933e-06     0.1272879021870022  0.0008621129815742781      13.08067378115323      278.6273896039254   0.006275234106072865     0.8000093099488296     0.5233378724431775     0.2781076927257555     0.3727172933008848   0.001722446397642765     0.5920167964269353     0.4769450731497288     0.0669887357815098  2.711633067359242e-14 122.201387912766
2.557172809341988      19.60104667382181      16.13843012050022   0.002675777570847423     0.7084967585450234     -11.67379623339454  3.344280370378086e-06     0.1272879170881634  0.0008621129815742781      13.08067378115323      278.6273896039254   0.006275234106072865     0.8000093099488296     0.5233378724431775     0.2781076927257555     0.3727172933008848   0.001722446397642765     0.5920167964269353     0.4769450731497288     0.0669887357815098  2.711633067359242e-14 122.201382591014
2.557172809341988      19.60104667382181      16.13843012050022   0.002675777570847423     0.7084967585450234     -11.67379623339454  3.344280370378086e-06     0.1272879021870022  0.0008621278827354719      13.08067378115323      278.6273896039254   0.006275234106072865     0.8000093099488296     0.5233378724431775     0.2781076927257555     0.3727172933008848   0.001722446397642765     0.5920167964269353     0.4769450731497288     0.0669887357815098  2.711633067359242e-14 122.2013827448718
2.557172809341988      19.60104667382181      16.13843012050022   0.002675777570847423     0.7084967585450234     -11.67379623339454  3.344280370378086e-06     0.1272879021870022  0.0008621129815742781      13.08067397607046      278.6273896039254   0.006275234106072865     0.8000093099488296     0.5233378724431775     0.2781076927257555     0.3727172933008848   0.001722446397642765     0.5920167964269353     0.4769450731497288     0.0669887357815098  2.711633067359242e-14 122.2013826120988
2.557172809341988      19.60104667382181      16.13843012050022   0.002675777570847423     0.7084967585450234     -11.67379623339454  3.344280370378086e-06     0.1272879021870022  0.0008621129815742781      13.08067378115323       278.627393755797   0.006275234106072865     0.8000093099488296     0.5233378724431775     0.2781076927257555     0.3727172933008848   0.001722446397642765     0.5920167964269353     0.4769450731497288     0.0669887357815098  2.711633067359242e-14 122.2013825818009
2.557172809341988      19.60104667382181      16.13843012050022   0.002675777570847423     0.7084967585450234     -11.67379623339454  3.344280370378086e-06     0.1272879021870022  0.0008621129815742781      13.08067378115323      278.6273896039254   0.006275249007234059     0.8000093099488296     0.5233378724431775     0.2781076927257555     0.3727172933008848   0.001722446397642765     0.5920167964269353     0.4769450731497288     0.0669887357815098  2.711633067359242e-14 122.2013822472321
2.557172809341988      19.60104667382181      16.13843012050022   0.002675777570847423     0.7084967585450234     -11.67379623339454  3.344280370378086e-06     0.1272879021870022  0.0008621129815742781      13.08067378115323      278.6273896039254   0.006275234106072865     0.8000093248499908     0.5233378724431775     0.2781076927257555     0.3727172933008848   0.001722446397642765     0.5920167964269353     0.4769450731497288     0.0669887357815098  2.711633067359242e-14 122.2013830720785
2.557172809341988      19.60104667382181      16.13843012050022   0.002675777570847423     0.7084967585450234     -11.67379623339454  3.344280370378086e-06     0.1272879021870022  0.0008621129815742781      13.08067378115323      278.6273896039254   0.006275234106072865     0.8000093099488296     0.5233378873443387     0.2781076927257555     0.3727172933008848   0.001722446397642765     0.5920167964269353     0.4769450731497288     0.0669887357815098  2.711633067359242e-14 122.2013824059981
2.557172809341988      19.60104667382181      16.13843012050022   0.002675777570847423     0.7084967585450234     -11.67379623339454  3.344280370378086e-06     0.1272879021870022  0.0008621129815742781      13.08067378115323      278.6273896039254   0.006275234106072865     0.8000093099488296     0.5233378724431775     0.2781077076269167     0.3727172933008848   0.001722446397642765     0.5920167964269353     0.4769450731497288     0.0669887357815098  2.711633067359242e-14 122.2013824947126
2.557172809341988      19.60104667382181      16.13843012050022   0.002675777570847423     0.7084967585450234     -11.67379623339454  3.344280370378086e-06     0.1272879021870022  0.0008621129815742781      13.08067378115323      278.6273896039254   0.006275234106072865     0.8000093099488296     0.5233378724431775     0.2781076927257555      0.372717308202046   0.001722446397642765     0.5920167964269353     0.4769450731497288     0.0669887357815098  2.711633067359242e-14 122.2013825221026
2.557172809341988      19.60104667382181      16.13843012050022   0.002675777570847423     0.7084967585450234     -11.67379623339454  3.344280370378086e-06     0.1272879021870022  0.0008621129815742781      13.08067378115323      278.6273896039254   0.006275234106072865     0.8000093099488296     0.5233378724431775     0.2781076927257555     0.3727172933008848   0.001722461298803958     0.5920167964269353     0.4769450731497288     0.0669887357815098  2.711633067359242e-14 122.2013825289866
2.557172809341988      19.60104667382181      16.13843012050022   0.002675777570847423     0.7084967585450234     -11.67379623339454  3.344280370378086e-06     0.1272879021870022  0.0008621129815742781      13.08067378115323      278.6273896039254   0.006275234106072865     0.8000093099488296     0.5233378724431775     0.2781076927257555     0.3727172933008848   0.001722446397642765     0.5920168113280965     0.4769450731497288     0.0669887357815098  2.711633067359242e-14 122.2013825290049
2.557172809341988      19.60104667382181      16.13843012050022   0.002675777570847423     0.7084967585450234     -11.67379623339454  3.344280370378086e-06     0.1272879021870022  0.0008621129815742781      13.08067378115323      278.6273896039254   0.006275234106072865     0.8000093099488296     0.5233378724431775     0.2781076927257555     0.3727172933008848   0.001722446397642765     0.5920167964269353       0.47694508805089     0.0669887357815098  2.711633067359242e-14 122.2013825290355
2.557172809341988      19.60104667382181      16.13843012050022   0.002675777570847423     0.7084967585450234     -11.67379623339454  3.344280370378086e-06     0.1272879021870022  0.0008621129815742781      13.08067378115323      278.6273896039254   0.006275234106072865     0.8000093099488296     0.5233378724431775     0.2781076927257555     0.3727172933008848   0.001722446397642765     0.5920167964269353     0.4769450731497288    0.06698875068267099  2.711633067359242e-14 122.2013825290355
2.557172809341988      19.60104667382181      16.13843012050022   0.002675777570847423     0.7084967585450234     -11.67379623339454  3.344280370378086e-06     0.1272879021870022  0.0008621129815742781      13.08067378115323      278.6273896039254   0.006275234106072865     0.8000093099488296     0.5233378724431775     0.2781076927257555     0.3727172933008848   0.001722446397642765     0.5920167964269353     0.4769450731497288     0.0669887357815098  1.490118831017833e-08 122.201448480916
2.555762572913731      19.60474097418549      16.14520951619213   0.002677637391177616     0.7083937300372331     -11.67678176317633  3.281402871352973e-06     0.1272925837696497  0.0008618209538582921       13.0689470662685      277.9714465472406   0.006280299341276575     0.8000092027470578     0.5235427109470083      0.278079167545834     0.3723556662045526   0.001731049602971086     0.5920167964269353     0.4768189529429338    0.06697102172241719  2.661092721816872e-14 122.2116342151613
2.555762610997561      19.60474097418549      16.14520951619213   0.002677637391177616     0.7083937300372331     -11.67678176317633  3.281402871352973e-06     0.1272925837696497  0.0008618209538582921       13.0689470662685      277.9714465472406   0.006280299341276575     0.8000092027470578     0.5235427109470083      0.278079167545834     0.3723556662045526   0.001731049602971086     0.5920167964269353     0.4768189529429338    0.06697102172241719  2.661092721816872e-14 122.2116342142085
2.555762572913731      19.60474126631889      16.14520951619213   0.002677637391177616     0.7083937300372331     -11.67678176317633  3.281402871352973e-06     0.1272925837696497  0.0008618209538582921       13.0689470662685      277.9714465472406   0.006280299341276575     0.8000092027470578     0.5235427109470083      0.278079167545834     0.3723556662045526   0.001731049602971086     0.5920167964269353     0.4768189529429338    0.06697102172241719  2.661092721816872e-14 122.2116342121078
2.555762572913731      19.60474097418549       16.1452097567745   0.002677637391177616     0.7083937300372331     -11.67678176317633  3.281402871352973e-06     0.1272925837696497  0.0008618209538582921       13.0689470662685      277.9714465472406   0.006280299341276575     0.8000092027470578     0.5235427109470083      0.278079167545834     0.3723556662045526   0.001731049602971086     0.5920167964269353     0.4768189529429338    0.06697102172241719  2.661092721816872e-14 122.2116341950413
2.555762572913731      19.60474097418549      16.14520951619213   0.002677652292338809     0.7083937300372331     -11.67678176317633  3.281402871352973e-06     0.1272925837696497  0.0008618209538582921       13.0689470662685      277.9714465472406   0.006280299341276575     0.8000092027470578     0.5235427109470083      0.278079167545834     0.3723556662045526   0.001731049602971086     0.5920167964269353     0.4768189529429338    0.06697102172241719  2.661092721816872e-14 122.2116348034007
2.555762572913731      19.60474097418549      16.14520951619213   0.002677637391177616     0.7083937449383942     -11.67678176317633  3.281402871352973e-06     0.1272925837696497  0.0008618209538582921       13.0689470662685      277.9714465472406   0.006280299341276575     0.8000092027470578     0.5235427109470083      0.278079167545834     0.3723556662045526   0.001731049602971086     0.5920167964269353     0.4768189529429338    0.06697102172241719  2.661092721816872e-14 122.2116341937178
2.555762572913731      19.60474097418549      16.14520951619213   0.002677637391177616     0.7083937300372331     -11.67678193717394  3.281402871352973e-06     0.1272925837696497  0.0008618209538582921       13.0689470662685      277.9714465472406   0.006280299341276575     0.8000092027470578     0.5235427109470083      0.278079167545834     0.3723556662045526   0.001731049602971086     0.5920167964269353     0.4768189529429338    0.06697102172241719  2.661092721816872e-14 122.2116342004088
2.555762572913731      19.60474097418549      16.14520951619213   0.002677637391177616     0.7083937300372331     -11.67678176317633  3.296304032546821e-06     0.1272925837696497  0.0008618209538582921       13.0689470662685      277.9714465472406   0.006280299341276575     0.8000092027470578     0.5235427109470083      0.278079167545834     0.3723556662045526   0.001731049602971086     0.5920167964269353     0.4768189529429338    0.06697102172241719  2.661092721816872e-14 122.2116396920245
2.555762572913731      19.60474097418549      16.14520951619213   0.002677637391177616     0.7083937300372331     -11.67678176317633  3.281402871352973e-06     0.1272925986708109  0.0008618209538582921       13.0689470662685      277.9714465472406   0.006280299341276575     0.8000092027470578     0.5235427109470083      0.278079167545834     0.3723556662045526   0.001731049602971086     0.5920167964269353     0.4768189529429338    0.06697102172241719  2.661092721816872e-14 122.2116342840696
2.555762572913731      19.60474097418549      16.14520951619213   0.002677637391177616     0.7083937300372331     -11.67678176317633  3.281402871352973e-06     0.1272925837696497  0.0008618358550194859       13.0689470662685      277.9714465472406   0.006280299341276575     0.8000092027470578     0.5235427109470083      0.278079167545834     0.3723556662045526   0.001731049602971086     0.5920167964269353     0.4768189529429338    0.06697102172241719  2.661092721816872e-14 122.211634516273
2.555762572913731      19.60474097418549      16.14520951619213   0.002677637391177616     0.7083937300372331     -11.67678176317633  3.281402871352973e-06     0.1272925837696497  0.0008618209538582921      13.06894726101099      277.9714465472406   0.006280299341276575     0.8000092027470578     0.5235427109470083      0.278079167545834     0.3723556662045526   0.001731049602971086     0.5920167964269353     0.4768189529429338    0.06697102172241719  2.661092721816872e-14 122.2116341469934
2.555762572913731      19.60474097418549      16.14520951619213   0.002677637391177616     0.7083937300372331     -11.67678176317633  3.281402871352973e-06     0.1272925837696497  0.0008618209538582921       13.0689470662685      277.9714506893379   0.006280299341276575     0.8000092027470578     0.5235427109470083      0.278079167545834     0.3723556662045526   0.001731049602971086     0.5920167964269353     0.4768189529429338    0.06697102172241719  2.661092721816872e-14 122.2116341055996
2.555762572913731      19.60474097418549      16.14520951619213   0.002677637391177616     0.7083937300372331     -11.67678176317633  3.281402871352973e-06     0.1272925837696497  0.0008618209538582921       13.0689470662685      277.9714465472406   0.006280314242437769     0.8000092027470578     0.5235427109470083      0.278079167545834     0.3723556662045526   0.001731049602971086     0.5920167964269353     0.4768189529429338    0.06697102172241719  2.661092721816872e-14 122.2116353234059
2.555762572913731      19.60474097418549      16.14520951619213   0.002677637391177616     0.7083937300372331     -11.67678176317633  3.281402871352973e-06     0.1272925837696497  0.0008618209538582921       13.0689470662685      277.9714465472406   0.006280299341276575      0.800009217648219     0.5235427109470083      0.278079167545834     0.3723556662045526   0.001731049602971086     0.5920167964269353     0.4768189529429338    0.06697102172241719  2.661092721816872e-14 122.2116347505668
2.555762572913731      19.60474097418549      16.14520951619213   0.002677637391177616     0.7083937300372331     -11.67678176317633  3.281402871352973e-06     0.1272925837696497  0.0008618209538582921       13.0689470662685      277.9714465472406   0.006280299341276575     0.8000092027470578     0.5235427258481695      0.278079167545834     0.3723556662045526   0.001731049602971086     0.5920167964269353     0.4768189529429338    0.06697102172241719  2.661092721816872e-14 122.2116340767934
2.555762572913731      19.60474097418549      16.14520951619213   0.002677637391177616     0.7083937300372331     -11.67678176317633  3.281402871352973e-06     0.1272925837696497  0.0008618209538582921       13.0689470662685      277.9714465472406   0.006280299341276575     0.8000092027470578     0.5235427109470083     0.2780791824469951     0.3723556662045526   0.001731049602971086     0.5920167964269353     0.4768189529429338    0.06697102172241719  2.661092721816872e-14 122.211634224418
2.555762572913731      19.60474097418549      16.14520951619213   0.002677637391177616     0.7083937300372331     -11.67678176317633  3.281402871352973e-06     0.1272925837696497  0.0008618209538582921       13.0689470662685      277.9714465472406   0.006280299341276575     0.8000092027470578     0.5235427109470083      0.278079167545834     0.3723556811057138   0.001731049602971086     0.5920167964269353     0.4768189529429338    0.06697102172241719  2.661092721816872e-14 122.2116341933075
2.555762572913731      19.60474097418549      16.14520951619213   0.002677637391177616     0.7083937300372331     -11.67678176317633  3.281402871352973e-06     0.1272925837696497  0.0008618209538582921       13.0689470662685      277.9714465472406   0.006280299341276575     0.8000092027470578     0.5235427109470083      0.278079167545834     0.3723556662045526    0.00173106450413228     0.5920167964269353     0.4768189529429338    0.06697102172241719  2.661092721816872e-14 122.2116342151653
2.555762572913731      19.60474097418549      16.14520951619213   0.002677637391177616     0.7083937300372331     -11.67678176317633  3.281402871352973e-06     0.1272925837696497  0.0008618209538582921       13.0689470662685      277.9714465472406   0.006280299341276575     0.8000092027470578     0.5235427109470083      0.278079167545834     0.3723556662045526   0.001731049602971086     0.5920168113280965     0.4768189529429338    0.06697102172241719  2.661092721816872e-14 122.2116342151613
2.555762572913731      19.60474097418549      16.14520951619213   0.002677637391177616     0.7083937300372331     -11.67678176317633  3.281402871352973e-06     0.1272925837696497  0.0008618209538582921       13.0689470662685      277.9714465472406   0.006280299341276575     0.8000092027470578     0.5235427109470083      0.278079167545834     0.3723556662045526   0.001731049602971086     0.5920167964269353     0.4768189678440949    0.06697102172241719  2.661092721816872e-14 122.2116342151687
2.555762572913731      19.60474097418549      16.14520951619213   0.002677637391177616     0.7083937300372331     -11.67678176317633  3.281402871352973e-06     0.1272925837696497  0.0008618209538582921       13.0689470662685      277.9714465472406   0.006280299341276575     0.8000092027470578     0.5235427109470083      0.278079167545834     0.3723556662045526   0.001731049602971086     0.5920167964269353     0.4768189529429338    0.06697103662357838  2.661092721816872e-14 122.2116342151687
2.555762572913731      19.60474097418549      16.14520951619213   0.002677637391177616     0.7083937300372331     -11.67678176317633  3.281402871352973e-06     0.1272925837696497  0.0008618209538582921       13.0689470662685      277.9714465472406   0.006280299341276575     0.8000092027470578     0.5235427109470083      0.278079167545834     0.3723556662045526   0.001731049602971086     0.5920167964269353     0.4768189529429338    0.06697102172241719  1.490118780477487e-08 122.2117001993174
2.556816861178596      19.60197022111077      16.14012493525256   0.002676136086726184     0.7084713570564266     -11.67454264069898  3.327549936191785e-06     0.1272886288358135  0.0008620297080151281      13.07773755696941      278.4634079212279   0.006277308476999558     0.8000092828652936     0.5233923762520022     0.2781019540032921     0.3726272784613553   0.001724597162297228     0.5920167964269353     0.4769135436330133    0.06698430734187706  2.688944372590793e-14 122.2039157861749
2.556816899278137      19.60197022111077      16.14012493525256   0.002676136086726184     0.7084713570564266     -11.67454264069898  3.327549936191785e-06     0.1272886288358135  0.0008620297080151281      13.07773755696941      278.4634079212279   0.006277308476999558     0.8000092828652936     0.5233923762520022     0.2781019540032921     0.3726272784613553   0.001724597162297228     0.5920167964269353     0.4769135436330133    0.06698430734187706  2.688944372590793e-14 122.2039158109983
2.556816861178596      19.60197051320288      16.14012493525256   0.002676136086726184     0.7084713570564266     -11.67454264069898  3.327549936191785e-06     0.1272886288358135  0.0008620297080151281      13.07773755696941      278.4634079212279   0.006277308476999558     0.8000092828652936     0.5233923762520022     0.2781019540032921     0.3726272784613553   0.001724597162297228     0.5920167964269353     0.4769135436330133    0.06698430734187706  2.688944372590793e-14 122.2039157846235
2.556816861178596      19.60197022111077      16.14012517575917   0.002676136086726184     0.7084713570564266     -11.67454264069898  3.327549936191785e-06     0.1272886288358135  0.0008620297080151281      13.07773755696941      278.4634079212279   0.006277308476999558     0.8000092828652936     0.5233923762520022     0.2781019540032921     0.3726272784613553   0.001724597162297228     0.5920167964269353     0.4769135436330133    0.06698430734187706  2.688944372590793e-14 122.2039157767956
2.556816861178596      19.60197022111077      16.14012493525256   0.002676150987887377     0.7084713570564266     -11.67454264069898  3.327549936191785e-06     0.1272886288358135  0.0008620297080151281      13.07773755696941      278.4634079212279   0.006277308476999558     0.8000092828652936     0.5233923762520022     0.2781019540032921     0.3726272784613553   0.001724597162297228     0.5920167964269353     0.4769135436330133    0.06698430734187706  2.688944372590793e-14 122.2039163870097
2.556816861178596      19.60197022111077      16.14012493525256   0.002676136086726184     0.7084713719575878     -11.67454264069898  3.327549936191785e-06     0.1272886288358135  0.0008620297080151281      13.07773755696941      278.4634079212279   0.006277308476999558     0.8000092828652936     0.5233923762520022     0.2781019540032921     0.3726272784613553   0.001724597162297228     0.5920167964269353     0.4769135436330133    0.06698430734187706  2.688944372590793e-14 122.2039157900661
2.556816861178596      19.60197022111077      16.14012493525256   0.002676136086726184     0.7084713570564266     -11.67454281466323  3.327549936191785e-06     0.1272886288358135  0.0008620297080151281      13.07773755696941      278.4634079212279   0.006277308476999558     0.8000092828652936     0.5233923762520022     0.2781019540032921     0.3726272784613553   0.001724597162297228     0.5920167964269353     0.4769135436330133    0.06698430734187706  2.688944372590793e-14 122.2039157838374
2.556816861178596      19.60197022111077      16.14012493525256   0.002676136086726184     0.7084713570564266     -11.67454264069898  3.342451097385632e-06     0.1272886288358135  0.0008620297080151281      13.07773755696941      278.4634079212279   0.006277308476999558     0.8000092828652936     0.5233923762520022     0.2781019540032921     0.3726272784613553   0.001724597162297228     0.5920167964269353     0.4769135436330133    0.06698430734187706  2.688944372590793e-14 122.203921233305
2.556816861178596      19.60197022111077      16.14012493525256   0.002676136086726184     0.7084713570564266     -11.67454264069898  3.327549936191785e-06     0.1272886437369747  0.0008620297080151281      13.07773755696941      278.4634079212279   0.006277308476999558     0.8000092828652936     0.5233923762520022     0.2781019540032921     0.3726272784613553   0.001724597162297228     0.5920167964269353     0.4769135436330133    0.06698430734187706  2.688944372590793e-14 122.2039158740217
2.556816861178596      19.60197022111077      16.14012493525256   0.002676136086726184     0.7084713570564266     -11.67454264069898  3.327549936191785e-06     0.1272886288358135   0.000862044609176322      13.07773755696941      278.4634079212279   0.006277308476999558     0.8000092828652936     0.5233923762520022     0.2781019540032921     0.3726272784613553   0.001724597162297228     0.5920167964269353     0.4769135436330133    0.06698430734187706  2.688944372590793e-14 122.2039160467223
2.556816861178596      19.60197022111077      16.14012493525256   0.002676136086726184     0.7084713570564266     -11.67454264069898  3.327549936191785e-06     0.1272886288358135  0.0008620297080151281      13.07773775184289      278.4634079212279   0.006277308476999558     0.8000092828652936     0.5233923762520022     0.2781019540032921     0.3726272784613553   0.001724597162297228     0.5920167964269353     0.4769135436330133    0.06698430734187706  2.688944372590793e-14 122.2039158217532
2.556816861178596      19.60197022111077      16.14012493525256   0.002676136086726184     0.7084713570564266     -11.67454264069898  3.327549936191785e-06     0.1272886288358135  0.0008620297080151281      13.07773755696941       278.463412070656   0.006277308476999558     0.8000092828652936     0.5233923762520022     0.2781019540032921     0.3726272784613553   0.001724597162297228     0.5920167964269353     0.4769135436330133    0.06698430734187706  2.688944372590793e-14 122.2039157541833
2.556816861178596      19.60197022111077      16.14012493525256   0.002676136086726184     0.7084713570564266     -11.67454264069898  3.327549936191785e-06     0.1272886288358135  0.0008620297080151281      13.07773755696941      278.4634079212279   0.006277323378160751     0.8000092828652936     0.5233923762520022     0.2781019540032921     0.3726272784613553   0.001724597162297228     0.5920167964269353     0.4769135436330133    0.06698430734187706  2.688944372590793e-14 122.2039167286617
2.556816861178596      19.60197022111077      16.14012493525256   0.002676136086726184     0.7084713570564266     -11.67454264069898  3.327549936191785e-06     0.1272886288358135  0.0008620297080151281      13.07773755696941      278.4634079212279   0.006277308476999558     0.8000092977664548     0.5233923762520022     0.2781019540032921     0.3726272784613553   0.001724597162297228     0.5920167964269353     0.4769135436330133    0.06698430734187706  2.688944372590793e-14 122.2039163654196
2.556816861178596      19.60197022111077      16.14012493525256   0.002676136086726184     0.7084713570564266     -11.67454264069898  3.327549936191785e-06     0.1272886288358135  0.0008620297080151281      13.07773755696941      278.4634079212279   0.006277308476999558     0.8000092828652936     0.5233923911531634     0.2781019540032921     0.3726272784613553   0.001724597162297228     0.5920167964269353     0.4769135436330133    0.06698430734187706  2.688944372590793e-14 122.203915648784
2.556816861178596      19.60197022111077      16.14012493525256   0.002676136086726184     0.7084713570564266     -11.67454264069898  3.327549936191785e-06     0.1272886288358135  0.0008620297080151281      13.07773755696941      278.4634079212279   0.006277308476999558     0.8000092828652936     0.5233923762520022     0.2781019689044533     0.3726272784613553   0.001724597162297228     0.5920167964269353     0.4769135436330133    0.06698430734187706  2.688944372590793e-14 122.2039158237132
2.556816861178596      19.60197022111077      16.14012493525256   0.002676136086726184     0.7084713570564266     -11.67454264069898  3.327549936191785e-06     0.1272886288358135  0.0008620297080151281      13.07773755696941      278.4634079212279   0.006277308476999558     0.8000092828652936     0.5233923762520022     0.2781019540032921     0.3726272933625165   0.001724597162297228     0.5920167964269353     0.4769135436330133    0.06698430734187706  2.688944372590793e-14 122.2039157837459
2.556816861178596      19.60197022111077      16.14012493525256   0.002676136086726184     0.7084713570564266     -11.67454264069898  3.327549936191785e-06     0.1272886288358135  0.0008620297080151281      13.07773755696941      278.4634079212279   0.006277308476999558     0.8000092828652936     0.5233923762520022     0.2781019540032921     0.3726272784613553   0.001724612063458421     0.5920167964269353     0.4769135436330133    0.06698430734187706  2.688944372590793e-14 122.2039157862151
2.556816861178596      19.60197022111077      16.14012493525256   0.002676136086726184     0.7084713570564266     -11.67454264069898  3.327549936191785e-06     0.1272886288358135  0.0008620297080151281      13.07773755696941      278.4634079212279   0.006277308476999558     0.8000092828652936     0.5233923762520022     0.2781019540032921     0.3726272784613553   0.001724597162297228     0.5920168113280965     0.4769135436330133    0.06698430734187706  2.688944372590793e-14 122.2039157861749
2.556816861178596      19.60197022111077      16.14012493525256   0.002676136086726184     0.7084713570564266     -11.67454264069898  3.327549936191785e-06     0.1272886288358135  0.0008620297080151281      13.07773755696941      278.4634079212279   0.006277308476999558     0.8000092828652936     0.5233923762520022     0.2781019540032921     0.3726272784613553   0.001724597162297228     0.5920167964269353     0.4769135585341744    0.06698430734187706  2.688944372590793e-14 122.20391578616
2.556816861178596      19.60197022111077      16.14012493525256   0.002676136086726184     0.7084713570564266     -11.67454264069898  3.327549936191785e-06     0.1272886288358135  0.0008620297080151281      13.07773755696941      278.4634079212279   0.006277308476999558     0.8000092828652936     0.5233923762520022     0.2781019540032921     0.3726272784613553   0.001724597162297228     0.5920167964269353     0.4769135436330133    0.06698432224303826  2.688944372590793e-14 122.20391578616
2.556816861178596      19.60197022111077      16.14012493525256   0.002676136086726184     0.7084713570564266     -11.67454264069898  3.327549936191785e-06     0.1272886288358135  0.0008620297080151281      13.07773755696941      278.4634079212279   0.006277308476999558     0.8000092828652936     0.5233923762520022     0.2781019540032921     0.3726272784613553   0.001724597162297228     0.5920167964269353     0.4769135436330133    0.06698430734187706  1.490118808329138e-08 122.2039817460392
2.557080434462605      19.60127753154069      16.13885378762591   0.002675760782528918     0.7084907637722594     -11.67398285901789  3.339086939078247e-06      0.127287640194808  0.0008620818988350328      13.07993518475836      278.5863984959765   0.006276560587763319     0.8000093028949505     0.5233547918071315     0.2781076503324128     0.3726951815704025   0.001722984049092141     0.5920167964269353     0.4769371913500496    0.06698762875299454  2.695909435347409e-14 122.2019988303729
2.557080472566073      19.60127753154069      16.13885378762591   0.002675760782528918     0.7084907637722594     -11.67398285901789  3.339086939078247e-06      0.127287640194808  0.0008620818988350328      13.07993518475836      278.5863984959765   0.006276560587763319     0.8000093028949505     0.5233547918071315     0.2781076503324128     0.3726951815704025   0.001722984049092141     0.5920167964269353     0.4769371913500496    0.06698762875299454  2.695909435347409e-14 122.2019988512899
2.557080434462605      19.60127782362248      16.13885378762591   0.002675760782528918     0.7084907637722594     -11.67398285901789  3.339086939078247e-06      0.127287640194808  0.0008620818988350328      13.07993518475836      278.5863984959765   0.006276560587763319     0.8000093028949505     0.5233547918071315     0.2781076503324128     0.3726951815704025   0.001722984049092141     0.5920167964269353     0.4769371913500496    0.06698762875299454  2.695909435347409e-14 122.2019988598982
2.557080434462605      19.60127753154069      16.13885402811357   0.002675760782528918     0.7084907637722594     -11.67398285901789  3.339086939078247e-06      0.127287640194808  0.0008620818988350328      13.07993518475836      278.5863984959765   0.006276560587763319     0.8000093028949505     0.5233547918071315     0.2781076503324128     0.3726951815704025   0.001722984049092141     0.5920167964269353     0.4769371913500496    0.06698762875299454  2.695909435347409e-14 122.2019988460005
2.557080434462605      19.60127753154069      16.13885378762591   0.002675775683690112     0.7084907637722594     -11.67398285901789  3.339086939078247e-06      0.127287640194808  0.0008620818988350328      13.07993518475836      278.5863984959765   0.006276560587763319     0.8000093028949505     0.5233547918071315     0.2781076503324128     0.3726951815704025   0.001722984049092141     0.5920167964269353     0.4769371913500496    0.06698762875299454  2.695909435347409e-14 122.2019994353725
2.557080434462605      19.60127753154069      16.13885378762591   0.002675760782528918     0.7084907786734206     -11.67398285901789  3.339086939078247e-06      0.127287640194808  0.0008620818988350328      13.07993518475836      278.5863984959765   0.006276560587763319     0.8000093028949505     0.5233547918071315     0.2781076503324128     0.3726951815704025   0.001722984049092141     0.5920167964269353     0.4769371913500496    0.06698762875299454  2.695909435347409e-14 122.2019988313935
2.557080434462605      19.60127753154069      16.13885378762591   0.002675760782528918     0.7084907637722594     -11.67398303297379  3.339086939078247e-06      0.127287640194808  0.0008620818988350328      13.07993518475836      278.5863984959765   0.006276560587763319     0.8000093028949505     0.5233547918071315     0.2781076503324128     0.3726951815704025   0.001722984049092141     0.5920167964269353     0.4769371913500496    0.06698762875299454  2.695909435347409e-14 122.2019988422093
2.557080434462605      19.60127753154069      16.13885378762591   0.002675760782528918     0.7084907637722594     -11.67398285901789  3.353988100272095e-06      0.127287640194808  0.0008620818988350328      13.07993518475836      278.5863984959765   0.006276560587763319     0.8000093028949505     0.5233547918071315     0.2781076503324128     0.3726951815704025   0.001722984049092141     0.5920167964269353     0.4769371913500496    0.06698762875299454  2.695909435347409e-14 122.2020042966719
2.557080434462605      19.60127753154069      16.13885378762591   0.002675760782528918     0.7084907637722594     -11.67398285901789  3.339086939078247e-06     0.1272876550959692  0.0008620818988350328      13.07993518475836      278.5863984959765   0.006276560587763319     0.8000093028949505     0.5233547918071315     0.2781076503324128     0.3726951815704025   0.001722984049092141     0.5920167964269353     0.4769371913500496    0.06698762875299454  2.695909435347409e-14 122.2019989014097
2.557080434462605      19.60127753154069      16.13885378762591   0.002675760782528918     0.7084907637722594     -11.67398285901789  3.339086939078247e-06      0.127287640194808  0.0008620967999962266      13.07993518475836      278.5863984959765   0.006276560587763319     0.8000093028949505     0.5233547918071315     0.2781076503324128     0.3726951815704025   0.001722984049092141     0.5920167964269353     0.4769371913500496    0.06698762875299454  2.695909435347409e-14 122.2019990753853
2.557080434462605      19.60127753154069      16.13885378762591   0.002675760782528918     0.7084907637722594     -11.67398285901789  3.339086939078247e-06      0.127287640194808  0.0008620818988350328      13.07993537966458      278.5863984959765   0.006276560587763319     0.8000093028949505     0.5233547918071315     0.2781076503324128     0.3726951815704025   0.001722984049092141     0.5920167964269353     0.4769371913500496    0.06698762875299454  2.695909435347409e-14 122.2019988602835
2.557080434462605      19.60127753154069      16.13885378762591   0.002675760782528918     0.7084907637722594     -11.67398285901789  3.339086939078247e-06      0.127287640194808  0.0008620818988350328      13.07993518475836      278.5864026472373   0.006276560587763319     0.8000093028949505     0.5233547918071315     0.2781076503324128     0.3726951815704025   0.001722984049092141     0.5920167964269353     0.4769371913500496    0.06698762875299454  2.695909435347409e-14 122.2019988205947
2.557080434462605      19.60127753154069      16.13885378762591   0.002675760782528918     0.7084907637722594     -11.67398285901789  3.339086939078247e-06      0.127287640194808  0.0008620818988350328      13.07993518475836      278.5863984959765   0.006276575488924512     0.8000093028949505     0.5233547918071315     0.2781076503324128     0.3726951815704025   0.001722984049092141     0.5920167964269353     0.4769371913500496    0.06698762875299454  2.695909435347409e-14 122.2019997461546
2.557080434462605      19.60127753154069      16.13885378762591   0.002675760782528918     0.7084907637722594     -11.67398285901789  3.339086939078247e-06      0.127287640194808  0.0008620818988350328      13.07993518475836      278.5863984959765   0.006276560587763319     0.8000093177961117     0.5233547918071315     0.2781076503324128     0.3726951815704025   0.001722984049092141     0.5920167964269353     0.4769371913500496    0.06698762875299454  2.695909435347409e-14 122.2019993813256
[truncated: 47,585 more chars]
