# Supplementary material for: Model-Based Quantification of the Systemic Interplay between Glucose and Fatty Acids in the Postprandial State
Source: PLoS One. 2015 Sep 10;10(9):e0135665. doi: 10.1371/journal.pone.0135665 (PMC4565650; doi:10.1371/journal.pone.0135665)
Supplement: S3 File — Zip file containing all Matlab m-files to generate figures. The zip-file includes a README file, containing an overview of the simulation files and basic instructions. (ZIP) [file pone.0135665.s004.zip › GlcNEFA/OPT parameters/OPT_solver1_seed100000000_n100_r25/parameters_it11.txt]

2.578392485440694      15.09592159056548      14.12875279442658   0.002017999429976086     0.9935234166504088     -9.621983129910264  6.970298099282474e-05     0.1183359335767148   0.001655469617179326      14.11337598453042      266.2894090572318   0.006954744173221512     0.8411803096369522     0.4427405108532456     0.3008019093996157     0.2290438648204966   0.004766100486235305     0.4732162196552112     0.1048658651452343     0.1106368287002981  2.220446049250313e-14 198.7666186839114
2.578392523861736      15.09592159056548      14.12875279442658   0.002017999429976086     0.9935234166504088     -9.621983129910264  6.970298099282474e-05     0.1183359335767148   0.001655469617179326      14.11337598453042      266.2894090572318   0.006954744173221512     0.8411803096369522     0.4427405108532456     0.3008019093996157     0.2290438648204966   0.004766100486235305     0.4732162196552112     0.1048658651452343     0.1106368287002981  2.220446049250313e-14 198.7666191616371
2.578392485440694      15.09592181551224      14.12875279442658   0.002017999429976086     0.9935234166504088     -9.621983129910264  6.970298099282474e-05     0.1183359335767148   0.001655469617179326      14.11337598453042      266.2894090572318   0.006954744173221512     0.8411803096369522     0.4427405108532456     0.3008019093996157     0.2290438648204966   0.004766100486235305     0.4732162196552112     0.1048658651452343     0.1106368287002981  2.220446049250313e-14 198.7666175441062
2.578392485440694      15.09592159056548       14.1287530049614   0.002017999429976086     0.9935234166504088     -9.621983129910264  6.970298099282474e-05     0.1183359335767148   0.001655469617179326      14.11337598453042      266.2894090572318   0.006954744173221512     0.8411803096369522     0.4427405108532456     0.3008019093996157     0.2290438648204966   0.004766100486235305     0.4732162196552112     0.1048658651452343     0.1106368287002981  2.220446049250313e-14 198.766619289381
2.578392485440694      15.09592159056548      14.12875279442658   0.002018014331137279     0.9935234166504088     -9.621983129910264  6.970298099282474e-05     0.1183359335767148   0.001655469617179326      14.11337598453042      266.2894090572318   0.006954744173221512     0.8411803096369522     0.4427405108532456     0.3008019093996157     0.2290438648204966   0.004766100486235305     0.4732162196552112     0.1048658651452343     0.1106368287002981  2.220446049250313e-14 198.7666582501277
2.578392485440694      15.09592159056548      14.12875279442658   0.002017999429976086       0.99352343155157     -9.621983129910264  6.970298099282474e-05     0.1183359335767148   0.001655469617179326      14.11337598453042      266.2894090572318   0.006954744173221512     0.8411803096369522     0.4427405108532456     0.3008019093996157     0.2290438648204966   0.004766100486235305     0.4732162196552112     0.1048658651452343     0.1106368287002981  2.220446049250313e-14 198.7666189618426
2.578392485440694      15.09592159056548      14.12875279442658   0.002017999429976086     0.9935234166504088     -9.621983273288986  6.970298099282474e-05     0.1183359335767148   0.001655469617179326      14.11337598453042      266.2894090572318   0.006954744173221512     0.8411803096369522     0.4427405108532456     0.3008019093996157     0.2290438648204966   0.004766100486235305     0.4732162196552112     0.1048658651452343     0.1106368287002981  2.220446049250313e-14 198.7666206511069
2.578392485440694      15.09592159056548      14.12875279442658   0.002017999429976086     0.9935234166504088     -9.621983129910264  6.971788215401859e-05     0.1183359335767148   0.001655469617179326      14.11337598453042      266.2894090572318   0.006954744173221512     0.8411803096369522     0.4427405108532456     0.3008019093996157     0.2290438648204966   0.004766100486235305     0.4732162196552112     0.1048658651452343     0.1106368287002981  2.220446049250313e-14 198.7668188357189
2.578392485440694      15.09592159056548      14.12875279442658   0.002017999429976086     0.9935234166504088     -9.621983129910264  6.970298099282474e-05      0.118335948477876   0.001655469617179326      14.11337598453042      266.2894090572318   0.006954744173221512     0.8411803096369522     0.4427405108532456     0.3008019093996157     0.2290438648204966   0.004766100486235305     0.4732162196552112     0.1048658651452343     0.1106368287002981  2.220446049250313e-14 198.7666185925567
2.578392485440694      15.09592159056548      14.12875279442658   0.002017999429976086     0.9935234166504088     -9.621983129910264  6.970298099282474e-05     0.1183359335767148    0.00165548451834052      14.11337598453042      266.2894090572318   0.006954744173221512     0.8411803096369522     0.4427405108532456     0.3008019093996157     0.2290438648204966   0.004766100486235305     0.4732162196552112     0.1048658651452343     0.1106368287002981  2.220446049250313e-14 198.7668880871329
2.578392485440694      15.09592159056548      14.12875279442658   0.002017999429976086     0.9935234166504088     -9.621983129910264  6.970298099282474e-05     0.1183359335767148   0.001655469617179326      14.11337619483611      266.2894090572318   0.006954744173221512     0.8411803096369522     0.4427405108532456     0.3008019093996157     0.2290438648204966   0.004766100486235305     0.4732162196552112     0.1048658651452343     0.1106368287002981  2.220446049250313e-14 198.7666176454717
2.578392485440694      15.09592159056548      14.12875279442658   0.002017999429976086     0.9935234166504088     -9.621983129910264  6.970298099282474e-05     0.1183359335767148   0.001655469617179326      14.11337598453042      266.2894130252532   0.006954744173221512     0.8411803096369522     0.4427405108532456     0.3008019093996157     0.2290438648204966   0.004766100486235305     0.4732162196552112     0.1048658651452343     0.1106368287002981  2.220446049250313e-14 198.7666198023073
2.578392485440694      15.09592159056548      14.12875279442658   0.002017999429976086     0.9935234166504088     -9.621983129910264  6.970298099282474e-05     0.1183359335767148   0.001655469617179326      14.11337598453042      266.2894090572318   0.006954759074382706     0.8411803096369522     0.4427405108532456     0.3008019093996157     0.2290438648204966   0.004766100486235305     0.4732162196552112     0.1048658651452343     0.1106368287002981  2.220446049250313e-14 198.7668245482025
2.578392485440694      15.09592159056548      14.12875279442658   0.002017999429976086     0.9935234166504088     -9.621983129910264  6.970298099282474e-05     0.1183359335767148   0.001655469617179326      14.11337598453042      266.2894090572318   0.006954744173221512     0.8411803245381134     0.4427405108532456     0.3008019093996157     0.2290438648204966   0.004766100486235305     0.4732162196552112     0.1048658651452343     0.1106368287002981  2.220446049250313e-14 198.7666235224001
2.578392485440694      15.09592159056548      14.12875279442658   0.002017999429976086     0.9935234166504088     -9.621983129910264  6.970298099282474e-05     0.1183359335767148   0.001655469617179326      14.11337598453042      266.2894090572318   0.006954744173221512     0.8411803096369522     0.4427405257544068     0.3008019093996157     0.2290438648204966   0.004766100486235305     0.4732162196552112     0.1048658651452343     0.1106368287002981  2.220446049250313e-14 198.7666142508228
2.578392485440694      15.09592159056548      14.12875279442658   0.002017999429976086     0.9935234166504088     -9.621983129910264  6.970298099282474e-05     0.1183359335767148   0.001655469617179326      14.11337598453042      266.2894090572318   0.006954744173221512     0.8411803096369522     0.4427405108532456     0.3008019243007769     0.2290438648204966   0.004766100486235305     0.4732162196552112     0.1048658651452343     0.1106368287002981  2.220446049250313e-14 198.7666345471531
2.578392485440694      15.09592159056548      14.12875279442658   0.002017999429976086     0.9935234166504088     -9.621983129910264  6.970298099282474e-05     0.1183359335767148   0.001655469617179326      14.11337598453042      266.2894090572318   0.006954744173221512     0.8411803096369522     0.4427405108532456     0.3008019093996157     0.2290438797216578   0.004766100486235305     0.4732162196552112     0.1048658651452343     0.1106368287002981  2.220446049250313e-14 198.7666186734401
2.578392485440694      15.09592159056548      14.12875279442658   0.002017999429976086     0.9935234166504088     -9.621983129910264  6.970298099282474e-05     0.1183359335767148   0.001655469617179326      14.11337598453042      266.2894090572318   0.006954744173221512     0.8411803096369522     0.4427405108532456     0.3008019093996157     0.2290438648204966   0.004766115387396499     0.4732162196552112     0.1048658651452343     0.1106368287002981  2.220446049250313e-14 198.7666186844513
2.578392485440694      15.09592159056548      14.12875279442658   0.002017999429976086     0.9935234166504088     -9.621983129910264  6.970298099282474e-05     0.1183359335767148   0.001655469617179326      14.11337598453042      266.2894090572318   0.006954744173221512     0.8411803096369522     0.4427405108532456     0.3008019093996157     0.2290438648204966   0.004766100486235305     0.4732162345563724     0.1048658651452343     0.1106368287002981  2.220446049250313e-14 198.7666186839114
2.578392485440694      15.09592159056548      14.12875279442658   0.002017999429976086     0.9935234166504088     -9.621983129910264  6.970298099282474e-05     0.1183359335767148   0.001655469617179326      14.11337598453042      266.2894090572318   0.006954744173221512     0.8411803096369522     0.4427405108532456     0.3008019093996157     0.2290438648204966   0.004766100486235305     0.4732162196552112     0.1048658800463955     0.1106368287002981  2.220446049250313e-14 198.7666186842703
2.578392485440694      15.09592159056548      14.12875279442658   0.002017999429976086     0.9935234166504088     -9.621983129910264  6.970298099282474e-05     0.1183359335767148   0.001655469617179326      14.11337598453042      266.2894090572318   0.006954744173221512     0.8411803096369522     0.4427405108532456     0.3008019093996157     0.2290438648204966   0.004766100486235305     0.4732162196552112     0.1048658651452343     0.1106368436014593  2.220446049250313e-14 198.7666186837452
2.578392485440694      15.09592159056548      14.12875279442658   0.002017999429976086     0.9935234166504088     -9.621983129910264  6.970298099282474e-05     0.1183359335767148   0.001655469617179326      14.11337598453042      266.2894090572318   0.006954744173221512     0.8411803096369522     0.4427405108532456     0.3008019093996157     0.2290438648204966   0.004766100486235305     0.4732162196552112     0.1048658651452343     0.1106368287002981  1.490118339830815e-08 198.7666880234358
2.614454008622022      16.49022042469406       13.3948621515351   0.001655119662598589     0.9561684624761287      -10.0708655796772  5.861149451308077e-05      0.122870738887456   0.001157147329005677      15.45614261774624      296.3371499355866   0.007288743607782971     0.8201100577738477     0.4884202610738115     0.2719560663867873     0.2329586982861726    0.00395135333068283     0.4732162196552112    0.09267734121152081     0.1638124597570325  2.331468351712829e-14 154.9221494589129
2.614454047580423      16.49022042469406       13.3948621515351   0.001655119662598589     0.9561684624761287      -10.0708655796772  5.861149451308077e-05      0.122870738887456   0.001157147329005677      15.45614261774624      296.3371499355866   0.007288743607782971     0.8201100577738477     0.4884202610738115     0.2719560663867873     0.2329586982861726    0.00395135333068283     0.4732162196552112    0.09267734121152081     0.1638124597570325  2.331468351712829e-14 154.9221501168049
2.614454008622022      16.49022067041749       13.3948621515351   0.001655119662598589     0.9561684624761287      -10.0708655796772  5.861149451308077e-05      0.122870738887456   0.001157147329005677      15.45614261774624      296.3371499355866   0.007288743607782971     0.8201100577738477     0.4884202610738115     0.2719560663867873     0.2329586982861726    0.00395135333068283     0.4732162196552112    0.09267734121152081     0.1638124597570325  2.331468351712829e-14 154.9221463246765
2.614454008622022      16.49022042469406       13.3948623511341   0.001655119662598589     0.9561684624761287      -10.0708655796772  5.861149451308077e-05      0.122870738887456   0.001157147329005677      15.45614261774624      296.3371499355866   0.007288743607782971     0.8201100577738477     0.4884202610738115     0.2719560663867873     0.2329586982861726    0.00395135333068283     0.4732162196552112    0.09267734121152081     0.1638124597570325  2.331468351712829e-14 154.9221477276398
2.614454008622022      16.49022042469406       13.3948621515351   0.001655134563759783     0.9561684624761287      -10.0708655796772  5.861149451308077e-05      0.122870738887456   0.001157147329005677      15.45614261774624      296.3371499355866   0.007288743607782971     0.8201100577738477     0.4884202610738115     0.2719560663867873     0.2329586982861726    0.00395135333068283     0.4732162196552112    0.09267734121152081     0.1638124597570325  2.331468351712829e-14 154.9223096197615
2.614454008622022      16.49022042469406       13.3948621515351   0.001655119662598589     0.9561684773772899      -10.0708655796772  5.861149451308077e-05      0.122870738887456   0.001157147329005677      15.45614261774624      296.3371499355866   0.007288743607782971     0.8201100577738477     0.4884202610738115     0.2719560663867873     0.2329586982861726    0.00395135333068283     0.4732162196552112    0.09267734121152081     0.1638124597570325  2.331468351712829e-14 154.9221497675154
2.614454008622022      16.49022042469406       13.3948621515351   0.001655119662598589     0.9561684624761287     -10.07086572974479  5.861149451308077e-05      0.122870738887456   0.001157147329005677      15.45614261774624      296.3371499355866   0.007288743607782971     0.8201100577738477     0.4884202610738115     0.2719560663867873     0.2329586982861726    0.00395135333068283     0.4732162196552112    0.09267734121152081     0.1638124597570325  2.331468351712829e-14 154.922153491201
2.614454008622022      16.49022042469406       13.3948621515351   0.001655119662598589     0.9561684624761287      -10.0708655796772  5.862639567427461e-05      0.122870738887456   0.001157147329005677      15.45614261774624      296.3371499355866   0.007288743607782971     0.8201100577738477     0.4884202610738115     0.2719560663867873     0.2329586982861726    0.00395135333068283     0.4732162196552112    0.09267734121152081     0.1638124597570325  2.331468351712829e-14 154.9222028195464
2.614454008622022      16.49022042469406       13.3948621515351   0.001655119662598589     0.9561684624761287      -10.0708655796772  5.861149451308077e-05     0.1228707537886172   0.001157147329005677      15.45614261774624      296.3371499355866   0.007288743607782971     0.8201100577738477     0.4884202610738115     0.2719560663867873     0.2329586982861726    0.00395135333068283     0.4732162196552112    0.09267734121152081     0.1638124597570325  2.331468351712829e-14 154.9221499869737
2.614454008622022      16.49022042469406       13.3948621515351   0.001655119662598589     0.9561684624761287      -10.0708655796772  5.861149451308077e-05      0.122870738887456    0.00115716223016687      15.45614261774624      296.3371499355866   0.007288743607782971     0.8201100577738477     0.4884202610738115     0.2719560663867873     0.2329586982861726    0.00395135333068283     0.4732162196552112    0.09267734121152081     0.1638124597570325  2.331468351712829e-14 154.9222340205265
2.614454008622022      16.49022042469406       13.3948621515351   0.001655119662598589     0.9561684624761287      -10.0708655796772  5.861149451308077e-05      0.122870738887456   0.001157147329005677      15.45614284806071      296.3371499355866   0.007288743607782971     0.8201100577738477     0.4884202610738115     0.2719560663867873     0.2329586982861726    0.00395135333068283     0.4732162196552112    0.09267734121152081     0.1638124597570325  2.331468351712829e-14 154.9221501647933
2.614454008622022      16.49022042469406       13.3948621515351   0.001655119662598589     0.9561684624761287      -10.0708655796772  5.861149451308077e-05      0.122870738887456   0.001157147329005677      15.45614261774624      296.3371543513542   0.007288743607782971     0.8201100577738477     0.4884202610738115     0.2719560663867873     0.2329586982861726    0.00395135333068283     0.4732162196552112    0.09267734121152081     0.1638124597570325  2.331468351712829e-14 154.9221488948147
2.614454008622022      16.49022042469406       13.3948621515351   0.001655119662598589     0.9561684624761287      -10.0708655796772  5.861149451308077e-05      0.122870738887456   0.001157147329005677      15.45614261774624      296.3371499355866   0.007288758508944165     0.8201100577738477     0.4884202610738115     0.2719560663867873     0.2329586982861726    0.00395135333068283     0.4732162196552112    0.09267734121152081     0.1638124597570325  2.331468351712829e-14 154.9221866775714
2.614454008622022      16.49022042469406       13.3948621515351   0.001655119662598589     0.9561684624761287      -10.0708655796772  5.861149451308077e-05      0.122870738887456   0.001157147329005677      15.45614261774624      296.3371499355866   0.007288743607782971     0.8201100726750089     0.4884202610738115     0.2719560663867873     0.2329586982861726    0.00395135333068283     0.4732162196552112    0.09267734121152081     0.1638124597570325  2.331468351712829e-14 154.9221511959116
2.614454008622022      16.49022042469406       13.3948621515351   0.001655119662598589     0.9561684624761287      -10.0708655796772  5.861149451308077e-05      0.122870738887456   0.001157147329005677      15.45614261774624      296.3371499355866   0.007288743607782971     0.8201100577738477     0.4884202759749727     0.2719560663867873     0.2329586982861726    0.00395135333068283     0.4732162196552112    0.09267734121152081     0.1638124597570325  2.331468351712829e-14 154.9221464472067
2.614454008622022      16.49022042469406       13.3948621515351   0.001655119662598589     0.9561684624761287      -10.0708655796772  5.861149451308077e-05      0.122870738887456   0.001157147329005677      15.45614261774624      296.3371499355866   0.007288743607782971     0.8201100577738477     0.4884202610738115     0.2719560812879485     0.2329586982861726    0.00395135333068283     0.4732162196552112    0.09267734121152081     0.1638124597570325  2.331468351712829e-14 154.9221488834633
2.614454008622022      16.49022042469406       13.3948621515351   0.001655119662598589     0.9561684624761287      -10.0708655796772  5.861149451308077e-05      0.122870738887456   0.001157147329005677      15.45614261774624      296.3371499355866   0.007288743607782971     0.8201100577738477     0.4884202610738115     0.2719560663867873     0.2329587131873338    0.00395135333068283     0.4732162196552112    0.09267734121152081     0.1638124597570325  2.331468351712829e-14 154.9221494466386
2.614454008622022      16.49022042469406       13.3948621515351   0.001655119662598589     0.9561684624761287      -10.0708655796772  5.861149451308077e-05      0.122870738887456   0.001157147329005677      15.45614261774624      296.3371499355866   0.007288743607782971     0.8201100577738477     0.4884202610738115     0.2719560663867873     0.2329586982861726   0.003951368231844023     0.4732162196552112    0.09267734121152081     0.1638124597570325  2.331468351712829e-14 154.9221494589301
2.614454008622022      16.49022042469406       13.3948621515351   0.001655119662598589     0.9561684624761287      -10.0708655796772  5.861149451308077e-05      0.122870738887456   0.001157147329005677      15.45614261774624      296.3371499355866   0.007288743607782971     0.8201100577738477     0.4884202610738115     0.2719560663867873     0.2329586982861726    0.00395135333068283     0.4732162345563724    0.09267734121152081     0.1638124597570325  2.331468351712829e-14 154.9221494589129
2.614454008622022      16.49022042469406       13.3948621515351   0.001655119662598589     0.9561684624761287      -10.0708655796772  5.861149451308077e-05      0.122870738887456   0.001157147329005677      15.45614261774624      296.3371499355866   0.007288743607782971     0.8201100577738477     0.4884202610738115     0.2719560663867873     0.2329586982861726    0.00395135333068283     0.4732162196552112    0.09267735611268201     0.1638124597570325  2.331468351712829e-14 154.9221494597976
2.614454008622022      16.49022042469406       13.3948621515351   0.001655119662598589     0.9561684624761287      -10.0708655796772  5.861149451308077e-05      0.122870738887456   0.001157147329005677      15.45614261774624      296.3371499355866   0.007288743607782971     0.8201100577738477     0.4884202610738115     0.2719560663867873     0.2329586982861726    0.00395135333068283     0.4732162196552112    0.09267734121152081     0.1638124746581937  2.331468351712829e-14 154.9221494597931
2.614454008622022      16.49022042469406       13.3948621515351   0.001655119662598589     0.9561684624761287      -10.0708655796772  5.861149451308077e-05      0.122870738887456   0.001157147329005677      15.45614261774624      296.3371499355866   0.007288743607782971     0.8201100577738477     0.4884202610738115     0.2719560663867873     0.2329586982861726    0.00395135333068283     0.4732162196552112    0.09267734121152081     0.1638124597570325  1.490118450853117e-08 154.9222146036232
2.447744946633071      17.80084993689194      12.86981101203837     0.0017934647178103     0.7574206225649591     -10.20631559268491  6.542451057328416e-06      0.126414625428604   0.000958884690727978      14.91037946044986      296.3412738247606   0.006744717075694946     0.8084749307915106     0.5264501214756918     0.2798779675354499     0.2606767732858992   0.003947021085973036     0.4732162196552112    0.08674692978423602     0.1534396358736581  2.220446049250313e-14 130.9571813143824
2.447744983107313      17.80084993689194      12.86981101203837     0.0017934647178103     0.7574206225649591     -10.20631559268491  6.542451057328416e-06      0.126414625428604   0.000958884690727978      14.91037946044986      296.3412738247606   0.006744717075694946     0.8084749307915106     0.5264501214756918     0.2798779675354499     0.2606767732858992   0.003947021085973036     0.4732162196552112    0.08674692978423602     0.1534396358736581  2.220446049250313e-14 130.9571811555692
2.447744946633071      17.80085020214527      12.86981101203837     0.0017934647178103     0.7574206225649591     -10.20631559268491  6.542451057328416e-06      0.126414625428604   0.000958884690727978      14.91037946044986      296.3412738247606   0.006744717075694946     0.8084749307915106     0.5264501214756918     0.2798779675354499     0.2606767732858992   0.003947021085973036     0.4732162196552112    0.08674692978423602     0.1534396358736581  2.220446049250313e-14 130.9571807911866
2.447744946633071      17.80084993689194       12.8698112038135     0.0017934647178103     0.7574206225649591     -10.20631559268491  6.542451057328416e-06      0.126414625428604   0.000958884690727978      14.91037946044986      296.3412738247606   0.006744717075694946     0.8084749307915106     0.5264501214756918     0.2798779675354499     0.2606767732858992   0.003947021085973036     0.4732162196552112    0.08674692978423602     0.1534396358736581  2.220446049250313e-14 130.9571809459463
2.447744946633071      17.80084993689194      12.86981101203837   0.001793479618971494     0.7574206225649591     -10.20631559268491  6.542451057328416e-06      0.126414625428604   0.000958884690727978      14.91037946044986      296.3412738247606   0.006744717075694946     0.8084749307915106     0.5264501214756918     0.2798779675354499     0.2606767732858992   0.003947021085973036     0.4732162196552112    0.08674692978423602     0.1534396358736581  2.220446049250313e-14 130.957183321377
2.447744946633071      17.80084993689194      12.86981101203837     0.0017934647178103     0.7574206374661203     -10.20631559268491  6.542451057328416e-06      0.126414625428604   0.000958884690727978      14.91037946044986      296.3412738247606   0.006744717075694946     0.8084749307915106     0.5264501214756918     0.2798779675354499     0.2606767732858992   0.003947021085973036     0.4732162196552112    0.08674692978423602     0.1534396358736581  2.220446049250313e-14 130.9571814002364
2.447744946633071      17.80084993689194      12.86981101203837     0.0017934647178103     0.7574206225649591     -10.20631574477087  6.542451057328416e-06      0.126414625428604   0.000958884690727978      14.91037946044986      296.3412738247606   0.006744717075694946     0.8084749307915106     0.5264501214756918     0.2798779675354499     0.2606767732858992   0.003947021085973036     0.4732162196552112    0.08674692978423602     0.1534396358736581  2.220446049250313e-14 130.95718190229
2.447744946633071      17.80084993689194      12.86981101203837     0.0017934647178103     0.7574206225649591     -10.20631559268491  6.557352218522264e-06      0.126414625428604   0.000958884690727978      14.91037946044986      296.3412738247606   0.006744717075694946     0.8084749307915106     0.5264501214756918     0.2798779675354499     0.2606767732858992   0.003947021085973036     0.4732162196552112    0.08674692978423602     0.1534396358736581  2.220446049250313e-14 130.9572251274409
2.447744946633071      17.80084993689194      12.86981101203837     0.0017934647178103     0.7574206225649591     -10.20631559268491  6.542451057328416e-06     0.1264146403297652   0.000958884690727978      14.91037946044986      296.3412738247606   0.006744717075694946     0.8084749307915106     0.5264501214756918     0.2798779675354499     0.2606767732858992   0.003947021085973036     0.4732162196552112    0.08674692978423602     0.1534396358736581  2.220446049250313e-14 130.957181407678
2.447744946633071      17.80084993689194      12.86981101203837     0.0017934647178103     0.7574206225649591     -10.20631559268491  6.542451057328416e-06      0.126414625428604  0.0009588995918891718      14.91037946044986      296.3412738247606   0.006744717075694946     0.8084749307915106     0.5264501214756918     0.2798779675354499     0.2606767732858992   0.003947021085973036     0.4732162196552112    0.08674692978423602     0.1534396358736581  2.220446049250313e-14 130.9572202728563
2.447744946633071      17.80084993689194      12.86981101203837     0.0017934647178103     0.7574206225649591     -10.20631559268491  6.542451057328416e-06      0.126414625428604   0.000958884690727978      14.91037968263183      296.3412738247606   0.006744717075694946     0.8084749307915106     0.5264501214756918     0.2798779675354499     0.2606767732858992   0.003947021085973036     0.4732162196552112    0.08674692978423602     0.1534396358736581  2.220446049250313e-14 130.9571813774149
2.447744946633071      17.80084993689194      12.86981101203837     0.0017934647178103     0.7574206225649591     -10.20631559268491  6.542451057328416e-06      0.126414625428604   0.000958884690727978      14.91037946044986      296.3412782405897   0.006744717075694946     0.8084749307915106     0.5264501214756918     0.2798779675354499     0.2606767732858992   0.003947021085973036     0.4732162196552112    0.08674692978423602     0.1534396358736581  2.220446049250313e-14 130.95718119179
2.447744946633071      17.80084993689194      12.86981101203837     0.0017934647178103     0.7574206225649591     -10.20631559268491  6.542451057328416e-06      0.126414625428604   0.000958884690727978      14.91037946044986      296.3412738247606    0.00674473197685614     0.8084749307915106     0.5264501214756918     0.2798779675354499     0.2606767732858992   0.003947021085973036     0.4732162196552112    0.08674692978423602     0.1534396358736581  2.220446049250313e-14 130.9574237447005
2.447744946633071      17.80084993689194      12.86981101203837     0.0017934647178103     0.7574206225649591     -10.20631559268491  6.542451057328416e-06      0.126414625428604   0.000958884690727978      14.91037946044986      296.3412738247606   0.006744717075694946     0.8084749456926718     0.5264501214756918     0.2798779675354499     0.2606767732858992   0.003947021085973036     0.4732162196552112    0.08674692978423602     0.1534396358736581  2.220446049250313e-14 130.9571820570987
2.447744946633071      17.80084993689194      12.86981101203837     0.0017934647178103     0.7574206225649591     -10.20631559268491  6.542451057328416e-06      0.126414625428604   0.000958884690727978      14.91037946044986      296.3412738247606   0.006744717075694946     0.8084749307915106      0.526450136376853     0.2798779675354499     0.2606767732858992   0.003947021085973036     0.4732162196552112    0.08674692978423602     0.1534396358736581  2.220446049250313e-14 130.95717752265
2.447744946633071      17.80084993689194      12.86981101203837     0.0017934647178103     0.7574206225649591     -10.20631559268491  6.542451057328416e-06      0.126414625428604   0.000958884690727978      14.91037946044986      296.3412738247606   0.006744717075694946     0.8084749307915106     0.5264501214756918     0.2798779824366111     0.2606767732858992   0.003947021085973036     0.4732162196552112    0.08674692978423602     0.1534396358736581  2.220446049250313e-14 130.9571899143349
2.447744946633071      17.80084993689194      12.86981101203837     0.0017934647178103     0.7574206225649591     -10.20631559268491  6.542451057328416e-06      0.126414625428604   0.000958884690727978      14.91037946044986      296.3412738247606   0.006744717075694946     0.8084749307915106     0.5264501214756918     0.2798779675354499     0.2606767881870604   0.003947021085973036     0.4732162196552112    0.08674692978423602     0.1534396358736581  2.220446049250313e-14 130.9571812630166
2.447744946633071      17.80084993689194      12.86981101203837     0.0017934647178103     0.7574206225649591     -10.20631559268491  6.542451057328416e-06      0.126414625428604   0.000958884690727978      14.91037946044986      296.3412738247606   0.006744717075694946     0.8084749307915106     0.5264501214756918     0.2798779675354499     0.2606767732858992    0.00394703598713423     0.4732162196552112    0.08674692978423602     0.1534396358736581  2.220446049250313e-14 130.9571813143701
2.447744946633071      17.80084993689194      12.86981101203837     0.0017934647178103     0.7574206225649591     -10.20631559268491  6.542451057328416e-06      0.126414625428604   0.000958884690727978      14.91037946044986      296.3412738247606   0.006744717075694946     0.8084749307915106     0.5264501214756918     0.2798779675354499     0.2606767732858992   0.003947021085973036     0.4732162345563724    0.08674692978423602     0.1534396358736581  2.220446049250313e-14 130.9571813143824
2.447744946633071      17.80084993689194      12.86981101203837     0.0017934647178103     0.7574206225649591     -10.20631559268491  6.542451057328416e-06      0.126414625428604   0.000958884690727978      14.91037946044986      296.3412738247606   0.006744717075694946     0.8084749307915106     0.5264501214756918     0.2798779675354499     0.2606767732858992   0.003947021085973036     0.4732162196552112    0.08674694468539722     0.1534396358736581  2.220446049250313e-14 130.9571813143837
2.447744946633071      17.80084993689194      12.86981101203837     0.0017934647178103     0.7574206225649591     -10.20631559268491  6.542451057328416e-06      0.126414625428604   0.000958884690727978      14.91037946044986      296.3412738247606   0.006744717075694946     0.8084749307915106     0.5264501214756918     0.2798779675354499     0.2606767732858992   0.003947021085973036     0.4732162196552112    0.08674692978423602     0.1534396507748193  2.220446049250313e-14 130.9571813143679
2.447744946633071      17.80084993689194      12.86981101203837     0.0017934647178103     0.7574206225649591     -10.20631559268491  6.542451057328416e-06      0.126414625428604   0.000958884690727978      14.91037946044986      296.3412738247606   0.006744717075694946     0.8084749307915106     0.5264501214756918     0.2798779675354499     0.2606767732858992   0.003947021085973036     0.4732162196552112    0.08674692978423602     0.1534396358736581  1.490118339830815e-08 130.9572477706053
2.533197421704347      19.99541638690035      16.78813933369478   0.003160972317511545     0.7490273294662676       -11.826725368844  5.877674854923181e-06     0.1269565912489098  0.0008656865771307119      13.83161713675974      296.4417802332323   0.006432975722390315     0.8029674246528387     0.5299647453250248     0.2769372678324621      0.320483762209209   0.004466464063259961     0.4732162196552112    0.08685398759662175      0.163922008466163  2.482207911489584e-14 122.3548600337175
2.533197459451931      19.99541638690035      16.78813933369478   0.003160972317511545     0.7490273294662676       -11.826725368844  5.877674854923181e-06     0.1269565912489098  0.0008656865771307119      13.83161713675974      296.4417802332323   0.006432975722390315     0.8029674246528387     0.5299647453250248     0.2769372678324621      0.320483762209209   0.004466464063259961     0.4732162196552112    0.08685398759662175      0.163922008466163  2.482207911489584e-14 122.3548600820819
2.533197421704347      19.99541668485527      16.78813933369478   0.003160972317511545     0.7490273294662676       -11.826725368844  5.877674854923181e-06     0.1269565912489098  0.0008656865771307119      13.83161713675974      296.4417802332323   0.006432975722390315     0.8029674246528387     0.5299647453250248     0.2769372678324621      0.320483762209209   0.004466464063259961     0.4732162196552112    0.08685398759662175      0.163922008466163  2.482207911489584e-14 122.3548598832231
2.533197421704347      19.99541638690035      16.78813958385755   0.003160972317511545     0.7490273294662676       -11.826725368844  5.877674854923181e-06     0.1269565912489098  0.0008656865771307119      13.83161713675974      296.4417802332323   0.006432975722390315     0.8029674246528387     0.5299647453250248     0.2769372678324621      0.320483762209209   0.004466464063259961     0.4732162196552112    0.08685398759662175      0.163922008466163  2.482207911489584e-14 122.3548600236824
2.533197421704347      19.99541638690035      16.78813933369478   0.003160987218672739     0.7490273294662676       -11.826725368844  5.877674854923181e-06     0.1269565912489098  0.0008656865771307119      13.83161713675974      296.4417802332323   0.006432975722390315     0.8029674246528387     0.5299647453250248     0.2769372678324621      0.320483762209209   0.004466464063259961     0.4732162196552112    0.08685398759662175      0.163922008466163  2.482207911489584e-14 122.3548686957404
2.533197421704347      19.99541638690035      16.78813933369478   0.003160972317511545     0.7490273443674288       -11.826725368844  5.877674854923181e-06     0.1269565912489098  0.0008656865771307119      13.83161713675974      296.4417802332323   0.006432975722390315     0.8029674246528387     0.5299647453250248     0.2769372678324621      0.320483762209209   0.004466464063259961     0.4732162196552112    0.08685398759662175      0.163922008466163  2.482207911489584e-14 122.3548600918692
2.533197421704347      19.99541638690035      16.78813933369478   0.003160972317511545     0.7490273294662676     -11.82672554507594  5.877674854923181e-06     0.1269565912489098  0.0008656865771307119      13.83161713675974      296.4417802332323   0.006432975722390315     0.8029674246528387     0.5299647453250248     0.2769372678324621      0.320483762209209   0.004466464063259961     0.4732162196552112    0.08685398759662175      0.163922008466163  2.482207911489584e-14 122.3548601860483
2.533197421704347      19.99541638690035      16.78813933369478   0.003160972317511545     0.7490273294662676       -11.826725368844  5.892576016117028e-06     0.1269565912489098  0.0008656865771307119      13.83161713675974      296.4417802332323   0.006432975722390315     0.8029674246528387     0.5299647453250248     0.2769372678324621      0.320483762209209   0.004466464063259961     0.4732162196552112    0.08685398759662175      0.163922008466163  2.482207911489584e-14 122.354860485098
2.533197421704347      19.99541638690035      16.78813933369478   0.003160972317511545     0.7490273294662676       -11.826725368844  5.877674854923181e-06      0.126956606150071  0.0008656865771307119      13.83161713675974      296.4417802332323   0.006432975722390315     0.8029674246528387     0.5299647453250248     0.2769372678324621      0.320483762209209   0.004466464063259961     0.4732162196552112    0.08685398759662175      0.163922008466163  2.482207911489584e-14 122.3548600319546
2.533197421704347      19.99541638690035      16.78813933369478   0.003160972317511545     0.7490273294662676       -11.826725368844  5.877674854923181e-06     0.1269565912489098  0.0008657014782919057      13.83161713675974      296.4417802332323   0.006432975722390315     0.8029674246528387     0.5299647453250248     0.2769372678324621      0.320483762209209   0.004466464063259961     0.4732162196552112    0.08685398759662175      0.163922008466163  2.482207911489584e-14 122.3548704177419
2.533197421704347      19.99541638690035      16.78813933369478   0.003160972317511545     0.7490273294662676       -11.826725368844  5.877674854923181e-06     0.1269565912489098  0.0008656865771307119       13.8316173428669      296.4417802332323   0.006432975722390315     0.8029674246528387     0.5299647453250248     0.2769372678324621      0.320483762209209   0.004466464063259961     0.4732162196552112    0.08685398759662175      0.163922008466163  2.482207911489584e-14 122.3548599427577
2.533197421704347      19.99541638690035      16.78813933369478   0.003160972317511545     0.7490273294662676       -11.826725368844  5.877674854923181e-06     0.1269565912489098  0.0008656865771307119      13.83161713675974       296.441784650559   0.006432975722390315     0.8029674246528387     0.5299647453250248     0.2769372678324621      0.320483762209209   0.004466464063259961     0.4732162196552112    0.08685398759662175      0.163922008466163  2.482207911489584e-14 122.3548599727144
2.533197421704347      19.99541638690035      16.78813933369478   0.003160972317511545     0.7490273294662676       -11.826725368844  5.877674854923181e-06     0.1269565912489098  0.0008656865771307119      13.83161713675974      296.4417802332323   0.006432990623551509     0.8029674246528387     0.5299647453250248     0.2769372678324621      0.320483762209209   0.004466464063259961     0.4732162196552112    0.08685398759662175      0.163922008466163  2.482207911489584e-14 122.3548473558198
2.533197421704347      19.99541638690035      16.78813933369478   0.003160972317511545     0.7490273294662676       -11.826725368844  5.877674854923181e-06     0.1269565912489098  0.0008656865771307119      13.83161713675974      296.4417802332323   0.006432975722390315     0.8029674395539999     0.5299647453250248     0.2769372678324621      0.320483762209209   0.004466464063259961     0.4732162196552112    0.08685398759662175      0.163922008466163  2.482207911489584e-14 122.3548603190052
2.533197421704347      19.99541638690035      16.78813933369478   0.003160972317511545     0.7490273294662676       -11.826725368844  5.877674854923181e-06     0.1269565912489098  0.0008656865771307119      13.83161713675974      296.4417802332323   0.006432975722390315     0.8029674246528387      0.529964760226186     0.2769372678324621      0.320483762209209   0.004466464063259961     0.4732162196552112    0.08685398759662175      0.163922008466163  2.482207911489584e-14 122.3548605460137
2.533197421704347      19.99541638690035      16.78813933369478   0.003160972317511545     0.7490273294662676       -11.826725368844  5.877674854923181e-06     0.1269565912489098  0.0008656865771307119      13.83161713675974      296.4417802332323   0.006432975722390315     0.8029674246528387     0.5299647453250248     0.2769372827336233      0.320483762209209   0.004466464063259961     0.4732162196552112    0.08685398759662175      0.163922008466163  2.482207911489584e-14 122.3548601033815
2.533197421704347      19.99541638690035      16.78813933369478   0.003160972317511545     0.7490273294662676       -11.826725368844  5.877674854923181e-06     0.1269565912489098  0.0008656865771307119      13.83161713675974      296.4417802332323   0.006432975722390315     0.8029674246528387     0.5299647453250248     0.2769372678324621     0.3204837771103702   0.004466464063259961     0.4732162196552112    0.08685398759662175      0.163922008466163  2.482207911489584e-14 122.3548599590274
2.533197421704347      19.99541638690035      16.78813933369478   0.003160972317511545     0.7490273294662676       -11.826725368844  5.877674854923181e-06     0.1269565912489098  0.0008656865771307119      13.83161713675974      296.4417802332323   0.006432975722390315     0.8029674246528387     0.5299647453250248     0.2769372678324621      0.320483762209209   0.004466478964421154     0.4732162196552112    0.08685398759662175      0.163922008466163  2.482207911489584e-14 122.3548600342185
2.533197421704347      19.99541638690035      16.78813933369478   0.003160972317511545     0.7490273294662676       -11.826725368844  5.877674854923181e-06     0.1269565912489098  0.0008656865771307119      13.83161713675974      296.4417802332323   0.006432975722390315     0.8029674246528387     0.5299647453250248     0.2769372678324621      0.320483762209209   0.004466464063259961     0.4732162345563724    0.08685398759662175      0.163922008466163  2.482207911489584e-14 122.3548600337175
2.533197421704347      19.99541638690035      16.78813933369478   0.003160972317511545     0.7490273294662676       -11.826725368844  5.877674854923181e-06     0.1269565912489098  0.0008656865771307119      13.83161713675974      296.4417802332323   0.006432975722390315     0.8029674246528387     0.5299647453250248     0.2769372678324621      0.320483762209209   0.004466464063259961     0.4732162196552112    0.08685400249778294      0.163922008466163  2.482207911489584e-14 122.354860033165
2.533197421704347      19.99541638690035      16.78813933369478   0.003160972317511545     0.7490273294662676       -11.826725368844  5.877674854923181e-06     0.1269565912489098  0.0008656865771307119      13.83161713675974      296.4417802332323   0.006432975722390315     0.8029674246528387     0.5299647453250248     0.2769372678324621      0.320483762209209   0.004466464063259961     0.4732162196552112    0.08685398759662175     0.1639220233673242  2.482207911489584e-14 122.3548600341058
2.533197421704347      19.99541638690035      16.78813933369478   0.003160972317511545     0.7490273294662676       -11.826725368844  5.877674854923181e-06     0.1269565912489098  0.0008656865771307119      13.83161713675974      296.4417802332323   0.006432975722390315     0.8029674246528387     0.5299647453250248     0.2769372678324621      0.320483762209209   0.004466464063259961     0.4732162196552112    0.08685398759662175      0.163922008466163  1.490118601592677e-08 122.3549263694619
2.525680220539829      19.51925566892286      15.85586744666651   0.002749067867946661     0.7144129345208385     -11.50669807314154  3.016580158698714e-08      0.127504929801762  0.0008399809492396383       14.0025728549437      296.7430042774047   0.006587879932346943     0.8003224619673693     0.5335649202766924     0.2737975404751183     0.3425720147433448   0.003264141125305039     0.4732162196552112      0.265497549428209      0.128044904558512  2.836801600247069e-14 122.0408353786691
2.525680258175397      19.51925566892286      15.85586744666651   0.002749067867946661     0.7144129345208385     -11.50669807314154  3.016580158698714e-08      0.127504929801762  0.0008399809492396383       14.0025728549437      296.7430042774047   0.006587879932346943     0.8003224619673693     0.5335649202766924     0.2737975404751183     0.3425720147433448   0.003264141125305039     0.4732162196552112      0.265497549428209      0.128044904558512  2.836801600247069e-14 122.0408354861965
2.525680220539829      19.51925595978243      15.85586744666651   0.002749067867946661     0.7144129345208385     -11.50669807314154  3.016580158698714e-08      0.127504929801762  0.0008399809492396383       14.0025728549437      296.7430042774047   0.006587879932346943     0.8003224619673693     0.5335649202766924     0.2737975404751183     0.3425720147433448   0.003264141125305039     0.4732162196552112      0.265497549428209      0.128044904558512  2.836801600247069e-14 122.0408352358517
2.525680220539829      19.51925566892286      15.85586768293735   0.002749067867946661     0.7144129345208385     -11.50669807314154  3.016580158698714e-08      0.127504929801762  0.0008399809492396383       14.0025728549437      296.7430042774047   0.006587879932346943     0.8003224619673693     0.5335649202766924     0.2737975404751183     0.3425720147433448   0.003264141125305039     0.4732162196552112      0.265497549428209      0.128044904558512  2.836801600247069e-14 122.0408352589907
2.525680220539829      19.51925566892286      15.85586744666651   0.002749082769107855     0.7144129345208385     -11.50669807314154  3.016580158698714e-08      0.127504929801762  0.0008399809492396383       14.0025728549437      296.7430042774047   0.006587879932346943     0.8003224619673693     0.5335649202766924     0.2737975404751183     0.3425720147433448   0.003264141125305039     0.4732162196552112      0.265497549428209      0.128044904558512  2.836801600247069e-14 122.0408476364446
2.525680220539829      19.51925566892286      15.85586744666651   0.002749067867946661     0.7144129494219997     -11.50669807314154  3.016580158698714e-08      0.127504929801762  0.0008399809492396383       14.0025728549437      296.7430042774047   0.006587879932346943     0.8003224619673693     0.5335649202766924     0.2737975404751183     0.3425720147433448   0.003264141125305039     0.4732162196552112      0.265497549428209      0.128044904558512  2.836801600247069e-14 122.0408353851052
2.525680220539829      19.51925566892286      15.85586744666651   0.002749067867946661     0.7144129345208385      -11.5066982446047  3.016580158698714e-08      0.127504929801762  0.0008399809492396383       14.0025728549437      296.7430042774047   0.006587879932346943     0.8003224619673693     0.5335649202766924     0.2737975404751183     0.3425720147433448   0.003264141125305039     0.4732162196552112      0.265497549428209      0.128044904558512  2.836801600247069e-14 122.0408356287077
2.525680220539829      19.51925566892286      15.85586744666651   0.002749067867946661     0.7144129345208385     -11.50669807314154  4.506696278083479e-08      0.127504929801762  0.0008399809492396383       14.0025728549437      296.7430042774047   0.006587879932346943     0.8003224619673693     0.5335649202766924     0.2737975404751183     0.3425720147433448   0.003264141125305039     0.4732162196552112      0.265497549428209      0.128044904558512  2.836801600247069e-14 122.0408375969275
2.525680220539829      19.51925566892286      15.85586744666651   0.002749067867946661     0.7144129345208385     -11.50669807314154  3.016580158698714e-08     0.1275049447029232  0.0008399809492396383       14.0025728549437      296.7430042774047   0.006587879932346943     0.8003224619673693     0.5335649202766924     0.2737975404751183     0.3425720147433448   0.003264141125305039     0.4732162196552112      0.265497549428209      0.128044904558512  2.836801600247069e-14 122.0408353179295
2.525680220539829      19.51925566892286      15.85586744666651   0.002749067867946661     0.7144129345208385     -11.50669807314154  3.016580158698714e-08      0.127504929801762  0.0008399958504008322       14.0025728549437      296.7430042774047   0.006587879932346943     0.8003224619673693     0.5335649202766924     0.2737975404751183     0.3425720147433448   0.003264141125305039     0.4732162196552112      0.265497549428209      0.128044904558512  2.836801600247069e-14 122.0408303822461
2.525680220539829      19.51925566892286      15.85586744666651   0.002749067867946661     0.7144129345208385     -11.50669807314154  3.016580158698714e-08      0.127504929801762  0.0008399809492396383       14.0025730635983      296.7430042774047   0.006587879932346943     0.8003224619673693     0.5335649202766924     0.2737975404751183     0.3425720147433448   0.003264141125305039     0.4732162196552112      0.265497549428209      0.128044904558512  2.836801600247069e-14 122.0408354714943
2.525680220539829      19.51925566892286      15.85586744666651   0.002749067867946661     0.7144129345208385     -11.50669807314154  3.016580158698714e-08      0.127504929801762  0.0008399809492396383       14.0025728549437        296.74300869922   0.006587879932346943     0.8003224619673693     0.5335649202766924     0.2737975404751183     0.3425720147433448   0.003264141125305039     0.4732162196552112      0.265497549428209      0.128044904558512  2.836801600247069e-14 122.0408353400504
2.525680220539829      19.51925566892286      15.85586744666651   0.002749067867946661     0.7144129345208385     -11.50669807314154  3.016580158698714e-08      0.127504929801762  0.0008399809492396383       14.0025728549437      296.7430042774047   0.006587894833508137     0.8003224619673693     0.5335649202766924     0.2737975404751183     0.3425720147433448   0.003264141125305039     0.4732162196552112      0.265497549428209      0.128044904558512  2.836801600247069e-14 122.040846329992
2.525680220539829      19.51925566892286      15.85586744666651   0.002749067867946661     0.7144129345208385     -11.50669807314154  3.016580158698714e-08      0.127504929801762  0.0008399809492396383       14.0025728549437      296.7430042774047   0.006587879932346943     0.8003224768685305     0.5335649202766924     0.2737975404751183     0.3425720147433448   0.003264141125305039     0.4732162196552112      0.265497549428209      0.128044904558512  2.836801600247069e-14 122.0408358074602
2.525680220539829      19.51925566892286      15.85586744666651   0.002749067867946661     0.7144129345208385     -11.50669807314154  3.016580158698714e-08      0.127504929801762  0.0008399809492396383       14.0025728549437      296.7430042774047   0.006587879932346943     0.8003224619673693     0.5335649351778536     0.2737975404751183     0.3425720147433448   0.003264141125305039     0.4732162196552112      0.265497549428209      0.128044904558512  2.836801600247069e-14 122.0408353655285
2.525680220539829      19.51925566892286      15.85586744666651   0.002749067867946661     0.7144129345208385     -11.50669807314154  3.016580158698714e-08      0.127504929801762  0.0008399809492396383       14.0025728549437      296.7430042774047   0.006587879932346943     0.8003224619673693     0.5335649202766924     0.2737975553762795     0.3425720147433448   0.003264141125305039     0.4732162196552112      0.265497549428209      0.128044904558512  2.836801600247069e-14 122.0408359730453
2.525680220539829      19.51925566892286      15.85586744666651   0.002749067867946661     0.7144129345208385     -11.50669807314154  3.016580158698714e-08      0.127504929801762  0.0008399809492396383       14.0025728549437      296.7430042774047   0.006587879932346943     0.8003224619673693     0.5335649202766924     0.2737975404751183      0.342572029644506   0.003264141125305039     0.4732162196552112      0.265497549428209      0.128044904558512  2.836801600247069e-14 122.0408353289075
2.525680220539829      19.51925566892286      15.85586744666651   0.002749067867946661     0.7144129345208385     -11.50669807314154  3.016580158698714e-08      0.127504929801762  0.0008399809492396383       14.0025728549437      296.7430042774047   0.006587879932346943     0.8003224619673693     0.5335649202766924     0.2737975404751183     0.3425720147433448   0.003264156026466233     0.4732162196552112      0.265497549428209      0.128044904558512  2.836801600247069e-14 122.0408353763487
2.525680220539829      19.51925566892286      15.85586744666651   0.002749067867946661     0.7144129345208385     -11.50669807314154  3.016580158698714e-08      0.127504929801762  0.0008399809492396383       14.0025728549437      296.7430042774047   0.006587879932346943     0.8003224619673693     0.5335649202766924     0.2737975404751183     0.3425720147433448   0.003264141125305039     0.4732162345563724      0.265497549428209      0.128044904558512  2.836801600247069e-14 122.0408353786691
2.525680220539829      19.51925566892286      15.85586744666651   0.002749067867946661     0.7144129345208385     -11.50669807314154  3.016580158698714e-08      0.127504929801762  0.0008399809492396383       14.0025728549437      296.7430042774047   0.006587879932346943     0.8003224619673693     0.5335649202766924     0.2737975404751183     0.3425720147433448   0.003264141125305039     0.4732162196552112     0.2654975643293702      0.128044904558512  2.836801600247069e-14 122.0408353785685
2.525680220539829      19.51925566892286      15.85586744666651   0.002749067867946661     0.7144129345208385     -11.50669807314154  3.016580158698714e-08      0.127504929801762  0.0008399809492396383       14.0025728549437      296.7430042774047   0.006587879932346943     0.8003224619673693     0.5335649202766924     0.2737975404751183     0.3425720147433448   0.003264141125305039     0.4732162196552112      0.265497549428209     0.1280449194596732  2.836801600247069e-14 122.0408353792172
2.525680220539829      19.51925566892286      15.85586744666651   0.002749067867946661     0.7144129345208385     -11.50669807314154  3.016580158698714e-08      0.127504929801762  0.0008399809492396383       14.0025728549437      296.7430042774047   0.006587879932346943     0.8003224619673693     0.5335649202766924     0.2737975404751183     0.3425720147433448   0.003264141125305039     0.4732162196552112      0.265497549428209      0.128044904558512  1.490118956186366e-08 122.0408991097574
2.551867154213518       19.2477390986997      15.60030681273864   0.002584145720828675     0.7128325749108672     -11.37838156397625  1.683287891960859e-08     0.1273526542324324  0.0008594295732644886      13.71740252061833      296.7368449217938   0.006424647252740555     0.8000303728291554     0.5284293904522245     0.2757769290155652      0.370343824038029    0.04089595325123163     0.4732162196552112     0.3049327417741254     0.0962408864842642  2.272931351538805e-14 121.990779043085
2.551867192239302       19.2477390986997      15.60030681273864   0.002584145720828675     0.7128325749108672     -11.37838156397625  1.683287891960859e-08     0.1273526542324324  0.0008594295732644886      13.71740252061833      296.7368449217938   0.006424647252740555     0.8000303728291554     0.5284293904522245     0.2757769290155652      0.370343824038029    0.04089595325123163     0.4732162196552112     0.3049327417741254     0.0962408864842642  2.272931351538805e-14 121.9907790709791
2.551867154213518      19.24773938551337      15.60030681273864   0.002584145720828675     0.7128325749108672     -11.37838156397625  1.683287891960859e-08     0.1273526542324324  0.0008594295732644886      13.71740252061833      296.7368449217938   0.006424647252740555     0.8000303728291554     0.5284293904522245     0.2757769290155652      0.370343824038029    0.04089595325123163     0.4732162196552112     0.3049327417741254     0.0962408864842642  2.272931351538805e-14 121.9907789138497
2.551867154213518       19.2477390986997      15.60030704520133   0.002584145720828675     0.7128325749108672     -11.37838156397625  1.683287891960859e-08     0.1273526542324324  0.0008594295732644886      13.71740252061833      296.7368449217938   0.006424647252740555     0.8000303728291554     0.5284293904522245     0.2757769290155652      0.370343824038029    0.04089595325123163     0.4732162196552112     0.3049327417741254     0.0962408864842642  2.272931351538805e-14 121.9907789828399
2.551867154213518       19.2477390986997      15.60030681273864   0.002584160621989869     0.7128325749108672     -11.37838156397625  1.683287891960859e-08     0.1273526542324324  0.0008594295732644886      13.71740252061833      296.7368449217938   0.006424647252740555     0.8000303728291554     0.5284293904522245     0.2757769290155652      0.370343824038029    0.04089595325123163     0.4732162196552112     0.3049327417741254     0.0962408864842642  2.272931351538805e-14 121.9907844580911
2.551867154213518       19.2477390986997      15.60030681273864   0.002584145720828675     0.7128325898120284     -11.37838156397625  1.683287891960859e-08     0.1273526542324324  0.0008594295732644886      13.71740252061833      296.7368449217938   0.006424647252740555     0.8000303728291554     0.5284293904522245     0.2757769290155652      0.370343824038029    0.04089595325123163     0.4732162196552112     0.3049327417741254     0.0962408864842642  2.272931351538805e-14 121.9907790270913
2.551867154213518       19.2477390986997      15.60030681273864   0.002584145720828675     0.7128325749108672     -11.37838173352735  1.683287891960859e-08     0.1273526542324324  0.0008594295732644886      13.71740252061833      296.7368449217938   0.006424647252740555     0.8000303728291554     0.5284293904522245     0.2757769290155652      0.370343824038029    0.04089595325123163     0.4732162196552112     0.3049327417741254     0.0962408864842642  2.272931351538805e-14 121.9907791426623
2.551867154213518       19.2477390986997      15.60030681273864   0.002584145720828675     0.7128325749108672     -11.37838156397625  3.173404011345624e-08     0.1273526542324324  0.0008594295732644886      13.71740252061833      296.7368449217938   0.006424647252740555     0.8000303728291554     0.5284293904522245     0.2757769290155652      0.370343824038029    0.04089595325123163     0.4732162196552112     0.3049327417741254     0.0962408864842642  2.272931351538805e-14 121.9907832986055
2.551867154213518       19.2477390986997      15.60030681273864   0.002584145720828675     0.7128325749108672     -11.37838156397625  1.683287891960859e-08     0.1273526691335936  0.0008594295732644886      13.71740252061833      296.7368449217938   0.006424647252740555     0.8000303728291554     0.5284293904522245     0.2757769290155652      0.370343824038029    0.04089595325123163     0.4732162196552112     0.3049327417741254     0.0962408864842642  2.272931351538805e-14 121.9907791436357
2.551867154213518       19.2477390986997      15.60030681273864   0.002584145720828675     0.7128325749108672     -11.37838156397625  1.683287891960859e-08     0.1273526542324324  0.0008594444744256825      13.71740252061833      296.7368449217938   0.006424647252740555     0.8000303728291554     0.5284293904522245     0.2757769290155652      0.370343824038029    0.04089595325123163     0.4732162196552112     0.3049327417741254     0.0962408864842642  2.272931351538805e-14 121.9907773817501
2.551867154213518       19.2477390986997      15.60030681273864   0.002584145720828675     0.7128325749108672     -11.37838156397625  1.683287891960859e-08     0.1273526542324324  0.0008594295732644886      13.71740272502356      296.7368449217938   0.006424647252740555     0.8000303728291554     0.5284293904522245     0.2757769290155652      0.370343824038029    0.04089595325123163     0.4732162196552112     0.3049327417741254     0.0962408864842642  2.272931351538805e-14 121.9907790454164
2.551867154213518       19.2477390986997      15.60030681273864   0.002584145720828675     0.7128325749108672     -11.37838156397625  1.683287891960859e-08     0.1273526542324324  0.0008594295732644886      13.71740252061833      296.7368493435174   0.006424647252740555     0.8000303728291554     0.5284293904522245     0.2757769290155652      0.370343824038029    0.04089595325123163     0.4732162196552112     0.3049327417741254     0.0962408864842642  2.272931351538805e-14 121.990779026114
2.551867154213518       19.2477390986997      15.60030681273864   0.002584145720828675     0.7128325749108672     -11.37838156397625  1.683287891960859e-08     0.1273526542324324  0.0008594295732644886      13.71740252061833      296.7368449217938   0.006424662153901749     0.8000303728291554     0.5284293904522245     0.2757769290155652      0.370343824038029    0.04089595325123163     0.4732162196552112     0.3049327417741254     0.0962408864842642  2.272931351538805e-14 121.9907791497503
2.551867154213518       19.2477390986997      15.60030681273864   0.002584145720828675     0.7128325749108672     -11.37838156397625  1.683287891960859e-08     0.1273526542324324  0.0008594295732644886      13.71740252061833      296.7368449217938   0.006424647252740555     0.8000303877303165     0.5284293904522245     0.2757769290155652      0.370343824038029    0.04089595325123163     0.4732162196552112     0.3049327417741254     0.0962408864842642  2.272931351538805e-14 121.9907794549439
2.551867154213518       19.2477390986997      15.60030681273864   0.002584145720828675     0.7128325749108672     -11.37838156397625  1.683287891960859e-08     0.1273526542324324  0.0008594295732644886      13.71740252061833      296.7368449217938   0.006424647252740555     0.8000303728291554     0.5284294053533857     0.2757769290155652      0.370343824038029    0.04089595325123163     0.4732162196552112     0.3049327417741254     0.0962408864842642  2.272931351538805e-14 121.9907792413205
2.551867154213518       19.2477390986997      15.60030681273864   0.002584145720828675     0.7128325749108672     -11.37838156397625  1.683287891960859e-08     0.1273526542324324  0.0008594295732644886      13.71740252061833      296.7368449217938   0.006424647252740555     0.8000303728291554     0.5284293904522245     0.2757769439167264      0.370343824038029    0.04089595325123163     0.4732162196552112     0.3049327417741254     0.0962408864842642  2.272931351538805e-14 121.9907793987142
2.551867154213518       19.2477390986997      15.60030681273864   0.002584145720828675     0.7128325749108672     -11.37838156397625  1.683287891960859e-08     0.1273526542324324  0.0008594295732644886      13.71740252061833      296.7368449217938   0.006424647252740555     0.8000303728291554     0.5284293904522245     0.2757769290155652     0.3703438389391902    0.04089595325123163     0.4732162196552112     0.3049327417741254     0.0962408864842642  2.272931351538805e-14 121.9907790200486
2.551867154213518       19.2477390986997      15.60030681273864   0.002584145720828675     0.7128325749108672     -11.37838156397625  1.683287891960859e-08     0.1273526542324324  0.0008594295732644886      13.71740252061833      296.7368449217938   0.006424647252740555     0.8000303728291554     0.5284293904522245     0.2757769290155652      0.370343824038029    0.04089596815239283     0.4732162196552112     0.3049327417741254     0.0962408864842642  2.272931351538805e-14 121.9907790430736
2.551867154213518       19.2477390986997      15.60030681273864   0.002584145720828675     0.7128325749108672     -11.37838156397625  1.683287891960859e-08     0.1273526542324324  0.0008594295732644886      13.71740252061833      296.7368449217938   0.006424647252740555     0.8000303728291554     0.5284293904522245     0.2757769290155652      0.370343824038029    0.04089595325123163     0.4732162345563724     0.3049327417741254     0.0962408864842642  2.272931351538805e-14 121.990779043085
2.551867154213518       19.2477390986997      15.60030681273864   0.002584145720828675     0.7128325749108672     -11.37838156397625  1.683287891960859e-08     0.1273526542324324  0.0008594295732644886      13.71740252061833      296.7368449217938   0.006424647252740555     0.8000303728291554     0.5284293904522245     0.2757769290155652      0.370343824038029    0.04089595325123163     0.4732162196552112     0.3049327566752866     0.0962408864842642  2.272931351538805e-14 121.9907790430938
2.551867154213518       19.2477390986997      15.60030681273864   0.002584145720828675     0.7128325749108672     -11.37838156397625  1.683287891960859e-08     0.1273526542324324  0.0008594295732644886      13.71740252061833      296.7368449217938   0.006424647252740555     0.8000303728291554     0.5284293904522245     0.2757769290155652      0.370343824038029    0.04089595325123163     0.4732162196552112     0.3049327417741254    0.09624090138542539  2.272931351538805e-14 121.9907790430875
2.551867154213518       19.2477390986997      15.60030681273864   0.002584145720828675     0.7128325749108672     -11.37838156397625  1.683287891960859e-08     0.1273526542324324  0.0008594295732644886      13.71740252061833      296.7368449217938   0.006424647252740555     0.8000303728291554     0.5284293904522245     0.2757769290155652      0.370343824038029    0.04089595325123163     0.4732162196552112     0.3049327417741254     0.0962408864842642  1.490118392316117e-08 121.9908453542934
2.566996622317452      19.67174409821171      16.21354390276873   0.002679717530072194     0.7223621102461739     -11.71989186803101  1.191629667259845e-08     0.1271725225308342  0.0008657186771126521      13.63231234257586      296.7977442724708    0.00654575498337613     0.8000065159906263     0.5301405330674381     0.2732742866222936     0.3844874043279948    0.04100741069493219     0.4732162196552112     0.3031072364226303    0.09605541954184216  2.220446049250313e-14 121.9443704663993
2.566996660568683      19.67174409821171      16.21354390276873   0.002679717530072194     0.7223621102461739     -11.71989186803101  1.191629667259845e-08     0.1271725225308342  0.0008657186771126521      13.63231234257586      296.7977442724708    0.00654575498337613     0.8000065159906263     0.5301405330674381     0.2732742866222936     0.3844874043279948    0.04100741069493219     0.4732162196552112     0.3031072364226303    0.09605541954184216  2.220446049250313e-14 121.944370481311
2.566996622317452      19.67174439134354      16.21354390276873   0.002679717530072194     0.7223621102461739     -11.71989186803101  1.191629667259845e-08     0.1271725225308342  0.0008657186771126521      13.63231234257586      296.7977442724708    0.00654575498337613     0.8000065159906263     0.5301405330674381     0.2732742866222936     0.3844874043279948    0.04100741069493219     0.4732162196552112     0.3031072364226303    0.09605541954184216  2.220446049250313e-14 121.9443704855806
2.566996622317452      19.67174409821171      16.21354414436936   0.002679717530072194     0.7223621102461739     -11.71989186803101  1.191629667259845e-08     0.1271725225308342  0.0008657186771126521      13.63231234257586      296.7977442724708    0.00654575498337613     0.8000065159906263     0.5301405330674381     0.2732742866222936     0.3844874043279948    0.04100741069493219     0.4732162196552112     0.3031072364226303    0.09605541954184216  2.220446049250313e-14 121.944370495828
2.566996622317452      19.67174409821171      16.21354390276873   0.002679732431233387     0.7223621102461739     -11.71989186803101  1.191629667259845e-08     0.1271725225308342  0.0008657186771126521      13.63231234257586      296.7977442724708    0.00654575498337613     0.8000065159906263     0.5301405330674381     0.2732742866222936     0.3844874043279948    0.04100741069493219     0.4732162196552112     0.3031072364226303    0.09605541954184216  2.220446049250313e-14 121.9443672680445
2.566996622317452      19.67174409821171      16.21354390276873   0.002679717530072194     0.7223621251473351     -11.71989186803101  1.191629667259845e-08     0.1271725225308342  0.0008657186771126521      13.63231234257586      296.7977442724708    0.00654575498337613     0.8000065159906263     0.5301405330674381     0.2732742866222936     0.3844874043279948    0.04100741069493219     0.4732162196552112     0.3031072364226303    0.09605541954184216  2.220446049250313e-14 121.9443704661762
2.566996622317452      19.67174409821171      16.21354390276873   0.002679717530072194     0.7223621102461739     -11.71989204267101  1.191629667259845e-08     0.1271725225308342  0.0008657186771126521      13.63231234257586      296.7977442724708    0.00654575498337613     0.8000065159906263     0.5301405330674381     0.2732742866222936     0.3844874043279948    0.04100741069493219     0.4732162196552112     0.3031072364226303    0.09605541954184216  2.220446049250313e-14 121.9443703932218
2.566996622317452      19.67174409821171      16.21354390276873   0.002679717530072194     0.7223621102461739     -11.71989186803101  2.681745786644611e-08     0.1271725225308342  0.0008657186771126521      13.63231234257586      296.7977442724708    0.00654575498337613     0.8000065159906263     0.5301405330674381     0.2732742866222936     0.3844874043279948    0.04100741069493219     0.4732162196552112     0.3031072364226303    0.09605541954184216  2.220446049250313e-14 121.9443731732793
2.566996622317452      19.67174409821171      16.21354390276873   0.002679717530072194     0.7223621102461739     -11.71989186803101  1.191629667259845e-08     0.1271725374319954  0.0008657186771126521      13.63231234257586      296.7977442724708    0.00654575498337613     0.8000065159906263     0.5301405330674381     0.2732742866222936     0.3844874043279948    0.04100741069493219     0.4732162196552112     0.3031072364226303    0.09605541954184216  2.220446049250313e-14 121.9443703740998
2.566996622317452      19.67174409821171      16.21354390276873   0.002679717530072194     0.7223621102461739     -11.71989186803101  1.191629667259845e-08     0.1271725225308342   0.000865733578273846      13.63231234257586      296.7977442724708    0.00654575498337613     0.8000065159906263     0.5301405330674381     0.2732742866222936     0.3844874043279948    0.04100741069493219     0.4732162196552112     0.3031072364226303    0.09605541954184216  2.220446049250313e-14 121.9443724576554
2.566996622317452      19.67174409821171      16.21354390276873   0.002679717530072194     0.7223621102461739     -11.71989186803101  1.191629667259845e-08     0.1271725225308342  0.0008657186771126521      13.63231254571314      296.7977442724708    0.00654575498337613     0.8000065159906263     0.5301405330674381     0.2732742866222936     0.3844874043279948    0.04100741069493219     0.4732162196552112     0.3031072364226303    0.09605541954184216  2.220446049250313e-14 121.9443704043551
2.566996622317452      19.67174409821171      16.21354390276873   0.002679717530072194     0.7223621102461739     -11.71989186803101  1.191629667259845e-08     0.1271725225308342  0.0008657186771126521      13.63231234257586      296.7977486951018    0.00654575498337613     0.8000065159906263     0.5301405330674381     0.2732742866222936     0.3844874043279948    0.04100741069493219     0.4732162196552112     0.3031072364226303    0.09605541954184216  2.220446049250313e-14 121.9443704209548
2.566996622317452      19.67174409821171      16.21354390276873   0.002679717530072194     0.7223621102461739     -11.71989186803101  1.191629667259845e-08     0.1271725225308342  0.0008657186771126521      13.63231234257586      296.7977442724708   0.006545769884537324     0.8000065159906263     0.5301405330674381     0.2732742866222936     0.3844874043279948    0.04100741069493219     0.4732162196552112     0.3031072364226303    0.09605541954184216  2.220446049250313e-14 121.9443789019322
2.566996622317452      19.67174409821171      16.21354390276873   0.002679717530072194     0.7223621102461739     -11.71989186803101  1.191629667259845e-08     0.1271725225308342  0.0008657186771126521      13.63231234257586      296.7977442724708    0.00654575498337613     0.8000065308917875     0.5301405330674381     0.2732742866222936     0.3844874043279948    0.04100741069493219     0.4732162196552112     0.3031072364226303    0.09605541954184216  2.220446049250313e-14 121.9443709560792
2.566996622317452      19.67174409821171      16.21354390276873   0.002679717530072194     0.7223621102461739     -11.71989186803101  1.191629667259845e-08     0.1271725225308342  0.0008657186771126521      13.63231234257586      296.7977442724708    0.00654575498337613     0.8000065159906263     0.5301405479685993     0.2732742866222936     0.3844874043279948    0.04100741069493219     0.4732162196552112     0.3031072364226303    0.09605541954184216  2.220446049250313e-14 121.9443704375173
2.566996622317452      19.67174409821171      16.21354390276873   0.002679717530072194     0.7223621102461739     -11.71989186803101  1.191629667259845e-08     0.1271725225308342  0.0008657186771126521      13.63231234257586      296.7977442724708    0.00654575498337613     0.8000065159906263     0.5301405330674381     0.2732743015234548     0.3844874043279948    0.04100741069493219     0.4732162196552112     0.3031072364226303    0.09605541954184216  2.220446049250313e-14 121.944370780924
2.566996622317452      19.67174409821171      16.21354390276873   0.002679717530072194     0.7223621102461739     -11.71989186803101  1.191629667259845e-08     0.1271725225308342  0.0008657186771126521      13.63231234257586      296.7977442724708    0.00654575498337613     0.8000065159906263     0.5301405330674381     0.2732742866222936      0.384487419229156    0.04100741069493219     0.4732162196552112     0.3031072364226303    0.09605541954184216  2.220446049250313e-14 121.9443704418371
2.566996622317452      19.67174409821171      16.21354390276873   0.002679717530072194     0.7223621102461739     -11.71989186803101  1.191629667259845e-08     0.1271725225308342  0.0008657186771126521      13.63231234257586      296.7977442724708    0.00654575498337613     0.8000065159906263     0.5301405330674381     0.2732742866222936     0.3844874043279948    0.04100742559609338     0.4732162196552112     0.3031072364226303    0.09605541954184216  2.220446049250313e-14 121.9443704653476
2.566996622317452      19.67174409821171      16.21354390276873   0.002679717530072194     0.7223621102461739     -11.71989186803101  1.191629667259845e-08     0.1271725225308342  0.0008657186771126521      13.63231234257586      296.7977442724708    0.00654575498337613     0.8000065159906263     0.5301405330674381     0.2732742866222936     0.3844874043279948    0.04100741069493219     0.4732162345563724     0.3031072364226303    0.09605541954184216  2.220446049250313e-14 121.9443704663993
2.566996622317452      19.67174409821171      16.21354390276873   0.002679717530072194     0.7223621102461739     -11.71989186803101  1.191629667259845e-08     0.1271725225308342  0.0008657186771126521      13.63231234257586      296.7977442724708    0.00654575498337613     0.8000065159906263     0.5301405330674381     0.2732742866222936     0.3844874043279948    0.04100741069493219     0.4732162196552112     0.3031072513237915    0.09605541954184216  2.220446049250313e-14 121.9443704658921
2.566996622317452      19.67174409821171      16.21354390276873   0.002679717530072194     0.7223621102461739     -11.71989186803101  1.191629667259845e-08     0.1271725225308342  0.0008657186771126521      13.63231234257586      296.7977442724708    0.00654575498337613     0.8000065159906263     0.5301405330674381     0.2732742866222936     0.3844874043279948    0.04100741069493219     0.4732162196552112     0.3031072364226303    0.09605543444300335  2.220446049250313e-14 121.9443704662621
2.566996622317452      19.67174409821171      16.21354390276873   0.002679717530072194     0.7223621102461739     -11.71989186803101  1.191629667259845e-08     0.1271725225308342  0.0008657186771126521      13.63231234257586      296.7977442724708    0.00654575498337613     0.8000065159906263     0.5301405330674381     0.2732742866222936     0.3844874043279948    0.04100741069493219     0.4732162196552112     0.3031072364226303    0.09605541954184216  1.490118339830815e-08 121.9444366895779
2.564190786122015       19.7050841472213      16.25059499451376   0.002685138960355102     0.7210026384526449     -11.74476251319553  1.868596609680017e-07     0.1272208863933089  0.0008628385824554109      13.68282103719242      297.5091375134962   0.006570337128041677     0.8000003071891518     0.5309560852876772     0.2729286970217751     0.3856788818834063    0.03733729732623752     0.4732162196552112     0.5032434326577205     0.3448451667030577  3.269347027579076e-14 121.9377119695564
2.564190824331435       19.7050841472213      16.25059499451376   0.002685138960355102     0.7210026384526449     -11.74476251319553  1.868596609680017e-07     0.1272208863933089  0.0008628385824554109      13.68282103719242      297.5091375134962   0.006570337128041677     0.8000003071891518     0.5309560852876772     0.2729286970217751     0.3856788818834063    0.03733729732623752     0.4732162196552112     0.5032434326577205     0.3448451667030577  3.269347027579076e-14 121.9377120275361
2.564190786122015      19.70508444084993      16.25059499451376   0.002685138960355102     0.7210026384526449     -11.74476251319553  1.868596609680017e-07     0.1272208863933089  0.0008628385824554109      13.68282103719242      297.5091375134962   0.006570337128041677     0.8000003071891518     0.5309560852876772     0.2729286970217751     0.3856788818834063    0.03733729732623752     0.4732162196552112     0.5032434326577205     0.3448451667030577  3.269347027579076e-14 121.937712041332
2.564190786122015       19.7050841472213       16.2505952366665   0.002685138960355102     0.7210026384526449     -11.74476251319553  1.868596609680017e-07     0.1272208863933089  0.0008628385824554109      13.68282103719242      297.5091375134962   0.006570337128041677     0.8000003071891518     0.5309560852876772     0.2729286970217751     0.3856788818834063    0.03733729732623752     0.4732162196552112     0.5032434326577205     0.3448451667030577  3.269347027579076e-14 121.9377120088537
2.564190786122015       19.7050841472213      16.25059499451376   0.002685153861516296     0.7210026384526449     -11.74476251319553  1.868596609680017e-07     0.1272208863933089  0.0008628385824554109      13.68282103719242      297.5091375134962   0.006570337128041677     0.8000003071891518     0.5309560852876772     0.2729286970217751     0.3856788818834063    0.03733729732623752     0.4732162196552112     0.5032434326577205     0.3448451667030577  3.269347027579076e-14 121.937709209327
2.564190786122015       19.7050841472213      16.25059499451376   0.002685138960355102     0.7210026533538061     -11.74476251319553  1.868596609680017e-07     0.1272208863933089  0.0008628385824554109      13.68282103719242      297.5091375134962   0.006570337128041677     0.8000003071891518     0.5309560852876772     0.2729286970217751     0.3856788818834063    0.03733729732623752     0.4732162196552112     0.5032434326577205     0.3448451667030577  3.269347027579076e-14 121.9377119802378
2.564190786122015       19.7050841472213      16.25059499451376   0.002685138960355102     0.7210026384526449     -11.74476268820613  1.868596609680017e-07     0.1272208863933089  0.0008628385824554109      13.68282103719242      297.5091375134962   0.006570337128041677     0.8000003071891518     0.5309560852876772     0.2729286970217751     0.3856788818834063    0.03733729732623752     0.4732162196552112     0.5032434326577205     0.3448451667030577  3.269347027579076e-14 121.937711909977
2.564190786122015       19.7050841472213      16.25059499451376   0.002685138960355102     0.7210026384526449     -11.74476251319553  2.017608221618494e-07     0.1272208863933089  0.0008628385824554109      13.68282103719242      297.5091375134962   0.006570337128041677     0.8000003071891518     0.5309560852876772     0.2729286970217751     0.3856788818834063    0.03733729732623752     0.4732162196552112     0.5032434326577205     0.3448451667030577  3.269347027579076e-14 121.9377148180434
2.564190786122015       19.7050841472213      16.25059499451376   0.002685138960355102     0.7210026384526449     -11.74476251319553  1.868596609680017e-07     0.1272209012944701  0.0008628385824554109      13.68282103719242      297.5091375134962   0.006570337128041677     0.8000003071891518     0.5309560852876772     0.2729286970217751     0.3856788818834063    0.03733729732623752     0.4732162196552112     0.5032434326577205     0.3448451667030577  3.269347027579076e-14 121.9377118994059
2.564190786122015       19.7050841472213      16.25059499451376   0.002685138960355102     0.7210026384526449     -11.74476251319553  1.868596609680017e-07     0.1272208863933089  0.0008628534836166048      13.68282103719242      297.5091375134962   0.006570337128041677     0.8000003071891518     0.5309560852876772     0.2729286970217751     0.3856788818834063    0.03733729732623752     0.4732162196552112     0.5032434326577205     0.3448451667030577  3.269347027579076e-14 121.9377134829437
2.564190786122015       19.7050841472213      16.25059499451376   0.002685138960355102     0.7210026384526449     -11.74476251319553  1.868596609680017e-07     0.1272208863933089  0.0008628385824554109      13.68282124108234      297.5091375134962   0.006570337128041677     0.8000003071891518     0.5309560852876772     0.2729286970217751     0.3856788818834063    0.03733729732623752     0.4732162196552112     0.5032434326577205     0.3448451667030577  3.269347027579076e-14 121.9377119491202
2.564190786122015       19.7050841472213      16.25059499451376   0.002685138960355102     0.7210026384526449     -11.74476251319553  1.868596609680017e-07     0.1272208863933089  0.0008628385824554109      13.68282103719242      297.5091419467278   0.006570337128041677     0.8000003071891518     0.5309560852876772     0.2729286970217751     0.3856788818834063    0.03733729732623752     0.4732162196552112     0.5032434326577205     0.3448451667030577  3.269347027579076e-14 121.9377119351032
2.564190786122015       19.7050841472213      16.25059499451376   0.002685138960355102     0.7210026384526449     -11.74476251319553  1.868596609680017e-07     0.1272208863933089  0.0008628385824554109      13.68282103719242      297.5091375134962   0.006570352029202871     0.8000003071891518     0.5309560852876772     0.2729286970217751     0.3856788818834063    0.03733729732623752     0.4732162196552112     0.5032434326577205     0.3448451667030577  3.269347027579076e-14 121.9377214958277
2.564190786122015       19.7050841472213      16.25059499451376   0.002685138960355102     0.7210026384526449     -11.74476251319553  1.868596609680017e-07     0.1272208863933089  0.0008628385824554109      13.68282103719242      297.5091375134962   0.006570337128041677      0.800000322090313     0.5309560852876772     0.2729286970217751     0.3856788818834063    0.03733729732623752     0.4732162196552112     0.5032434326577205     0.3448451667030577  3.269347027579076e-14 121.9377124772049
2.564190786122015       19.7050841472213      16.25059499451376   0.002685138960355102     0.7210026384526449     -11.74476251319553  1.868596609680017e-07     0.1272208863933089  0.0008628385824554109      13.68282103719242      297.5091375134962   0.006570337128041677     0.8000003071891518     0.5309561001888384     0.2729286970217751     0.3856788818834063    0.03733729732623752     0.4732162196552112     0.5032434326577205     0.3448451667030577  3.269347027579076e-14 121.9377118757172
2.564190786122015       19.7050841472213      16.25059499451376   0.002685138960355102     0.7210026384526449     -11.74476251319553  1.868596609680017e-07     0.1272208863933089  0.0008628385824554109      13.68282103719242      297.5091375134962   0.006570337128041677     0.8000003071891518     0.5309560852876772     0.2729287119229363     0.3856788818834063    0.03733729732623752     0.4732162196552112     0.5032434326577205     0.3448451667030577  3.269347027579076e-14 121.9377123230625
2.564190786122015       19.7050841472213      16.25059499451376   0.002685138960355102     0.7210026384526449     -11.74476251319553  1.868596609680017e-07     0.1272208863933089  0.0008628385824554109      13.68282103719242      297.5091375134962   0.006570337128041677     0.8000003071891518     0.5309560852876772     0.2729286970217751     0.3856788967845675    0.03733729732623752     0.4732162196552112     0.5032434326577205     0.3448451667030577  3.269347027579076e-14 121.9377119572353
2.564190786122015       19.7050841472213      16.25059499451376   0.002685138960355102     0.7210026384526449     -11.74476251319553  1.868596609680017e-07     0.1272208863933089  0.0008628385824554109      13.68282103719242      297.5091375134962   0.006570337128041677     0.8000003071891518     0.5309560852876772     0.2729286970217751     0.3856788818834063    0.03733731222739872     0.4732162196552112     0.5032434326577205     0.3448451667030577  3.269347027579076e-14 121.937711969562
2.564190786122015       19.7050841472213      16.25059499451376   0.002685138960355102     0.7210026384526449     -11.74476251319553  1.868596609680017e-07     0.1272208863933089  0.0008628385824554109      13.68282103719242      297.5091375134962   0.006570337128041677     0.8000003071891518     0.5309560852876772     0.2729286970217751     0.3856788818834063    0.03733729732623752     0.4732162345563724     0.5032434326577205     0.3448451667030577  3.269347027579076e-14 121.9377119695564
2.564190786122015       19.7050841472213      16.25059499451376   0.002685138960355102     0.7210026384526449     -11.74476251319553  1.868596609680017e-07     0.1272208863933089  0.0008628385824554109      13.68282103719242      297.5091375134962   0.006570337128041677     0.8000003071891518     0.5309560852876772     0.2729286970217751     0.3856788818834063    0.03733729732623752     0.4732162196552112     0.5032434475588817     0.3448451667030577  3.269347027579076e-14 121.9377119700713
2.564190786122015       19.7050841472213      16.25059499451376   0.002685138960355102     0.7210026384526449     -11.74476251319553  1.868596609680017e-07     0.1272208863933089  0.0008628385824554109      13.68282103719242      297.5091375134962   0.006570337128041677     0.8000003071891518     0.5309560852876772     0.2729286970217751     0.3856788818834063    0.03733729732623752     0.4732162196552112     0.5032434326577205     0.3448451816042188  3.269347027579076e-14 121.9377119695311
2.564190786122015       19.7050841472213      16.25059499451376   0.002685138960355102     0.7210026384526449     -11.74476251319553  1.868596609680017e-07     0.1272208863933089  0.0008628385824554109      13.68282103719242      297.5091375134962   0.006570337128041677     0.8000003071891518     0.5309560852876772     0.2729286970217751     0.3856788818834063    0.03733729732623752     0.4732162196552112     0.5032434326577205     0.3448451667030577  1.490119388731793e-08 121.9377775636132
2.535160283633547      19.34384041029156      15.68584513962817   0.002507900944028267     0.7063355593288956     -11.48539507668596  2.598755307759177e-08      0.127375400514774  0.0008550012812950548      13.88865535283824       297.629333906116   0.006683176891891604     0.8000000028345656     0.5357612113213772     0.2710289458309971     0.3857163271313468    0.03709585415009419     0.4732162196552112     0.3074693046074637     0.3613172107999741  2.220446049250313e-14 121.949481964404
2.535160321410379      19.34384041029156      15.68584513962817   0.002507900944028267     0.7063355593288956     -11.48539507668596  2.598755307759177e-08      0.127375400514774  0.0008550012812950548      13.88865535283824       297.629333906116   0.006683176891891604     0.8000000028345656     0.5357612113213772     0.2710289458309971     0.3857163271313468    0.03709585415009419     0.4732162196552112     0.3074693046074637     0.3613172107999741  2.220446049250313e-14 121.9494818944728
2.535160283633547      19.34384069853724      15.68584513962817   0.002507900944028267     0.7063355593288956     -11.48539507668596  2.598755307759177e-08      0.127375400514774  0.0008550012812950548      13.88865535283824       297.629333906116   0.006683176891891604     0.8000000028345656     0.5357612113213772     0.2710289458309971     0.3857163271313468    0.03709585415009419     0.4732162196552112     0.3074693046074637     0.3613172107999741  2.220446049250313e-14 121.9494819304585
2.535160283633547      19.34384041029156      15.68584537336548   0.002507900944028267     0.7063355593288956     -11.48539507668596  2.598755307759177e-08      0.127375400514774  0.0008550012812950548      13.88865535283824       297.629333906116   0.006683176891891604     0.8000000028345656     0.5357612113213772     0.2710289458309971     0.3857163271313468    0.03709585415009419     0.4732162196552112     0.3074693046074637     0.3613172107999741  2.220446049250313e-14 121.9494819839653
2.535160283633547      19.34384041029156      15.68584513962817   0.002507915845189461     0.7063355593288956     -11.48539507668596  2.598755307759177e-08      0.127375400514774  0.0008550012812950548      13.88865535283824       297.629333906116   0.006683176891891604     0.8000000028345656     0.5357612113213772     0.2710289458309971     0.3857163271313468    0.03709585415009419     0.4732162196552112     0.3074693046074637     0.3613172107999741  2.220446049250313e-14 121.9494835546114
2.535160283633547      19.34384041029156      15.68584513962817   0.002507900944028267     0.7063355742300568     -11.48539507668596  2.598755307759177e-08      0.127375400514774  0.0008550012812950548      13.88865535283824       297.629333906116   0.006683176891891604     0.8000000028345656     0.5357612113213772     0.2710289458309971     0.3857163271313468    0.03709585415009419     0.4732162196552112     0.3074693046074637     0.3613172107999741  2.220446049250313e-14 121.9494819663677
2.535160283633547      19.34384041029156      15.68584513962817   0.002507900944028267     0.7063355593288956     -11.48539524783168  2.598755307759177e-08      0.127375400514774  0.0008550012812950548      13.88865535283824       297.629333906116   0.006683176891891604     0.8000000028345656     0.5357612113213772     0.2710289458309971     0.3857163271313468    0.03709585415009419     0.4732162196552112     0.3074693046074637     0.3613172107999741  2.220446049250313e-14 121.9494819988963
2.535160283633547      19.34384041029156      15.68584513962817   0.002507900944028267     0.7063355593288956     -11.48539507668596  4.088871427143942e-08      0.127375400514774  0.0008550012812950548      13.88865535283824       297.629333906116   0.006683176891891604     0.8000000028345656     0.5357612113213772     0.2710289458309971     0.3857163271313468    0.03709585415009419     0.4732162196552112     0.3074693046074637     0.3613172107999741  2.220446049250313e-14 121.9494849787269
2.535160283633547      19.34384041029156      15.68584513962817   0.002507900944028267     0.7063355593288956     -11.48539507668596  2.598755307759177e-08     0.1273754154159352  0.0008550012812950548      13.88865535283824       297.629333906116   0.006683176891891604     0.8000000028345656     0.5357612113213772     0.2710289458309971     0.3857163271313468    0.03709585415009419     0.4732162196552112     0.3074693046074637     0.3613172107999741  2.220446049250313e-14 121.9494819642247
2.535160283633547      19.34384041029156      15.68584513962817   0.002507900944028267     0.7063355593288956     -11.48539507668596  2.598755307759177e-08      0.127375400514774  0.0008550161824562487      13.88865535283824       297.629333906116   0.006683176891891604     0.8000000028345656     0.5357612113213772     0.2710289458309971     0.3857163271313468    0.03709585415009419     0.4732162196552112     0.3074693046074637     0.3613172107999741  2.220446049250313e-14 121.9494801103143
2.535160283633547      19.34384041029156      15.68584513962817   0.002507900944028267     0.7063355593288956     -11.48539507668596  2.598755307759177e-08      0.127375400514774  0.0008550012812950548      13.88865555979533       297.629333906116   0.006683176891891604     0.8000000028345656     0.5357612113213772     0.2710289458309971     0.3857163271313468    0.03709585415009419     0.4732162196552112     0.3074693046074637     0.3613172107999741  2.220446049250313e-14 121.949482095986
2.535160283633547      19.34384041029156      15.68584513962817   0.002507900944028267     0.7063355593288956     -11.48539507668596  2.598755307759177e-08      0.127375400514774  0.0008550012812950548      13.88865535283824      297.6293383411386   0.006683176891891604     0.8000000028345656     0.5357612113213772     0.2710289458309971     0.3857163271313468    0.03709585415009419     0.4732162196552112     0.3074693046074637     0.3613172107999741  2.220446049250313e-14 121.949481884504
2.535160283633547      19.34384041029156      15.68584513962817   0.002507900944028267     0.7063355593288956     -11.48539507668596  2.598755307759177e-08      0.127375400514774  0.0008550012812950548      13.88865535283824       297.629333906116   0.006683191793052798     0.8000000028345656     0.5357612113213772     0.2710289458309971     0.3857163271313468    0.03709585415009419     0.4732162196552112     0.3074693046074637     0.3613172107999741  2.220446049250313e-14 121.9494885607776
2.535160283633547      19.34384041029156      15.68584513962817   0.002507900944028267     0.7063355593288956     -11.48539507668596  2.598755307759177e-08      0.127375400514774  0.0008550012812950548      13.88865535283824       297.629333906116   0.006683176891891604     0.8000000177357268     0.5357612113213772     0.2710289458309971     0.3857163271313468    0.03709585415009419     0.4732162196552112     0.3074693046074637     0.3613172107999741  2.220446049250313e-14 121.9494825229977
2.535160283633547      19.34384041029156      15.68584513962817   0.002507900944028267     0.7063355593288956     -11.48539507668596  2.598755307759177e-08      0.127375400514774  0.0008550012812950548      13.88865535283824       297.629333906116   0.006683176891891604     0.8000000028345656     0.5357612262225384     0.2710289458309971     0.3857163271313468    0.03709585415009419     0.4732162196552112     0.3074693046074637     0.3613172107999741  2.220446049250313e-14 121.9494818341433
2.535160283633547      19.34384041029156      15.68584513962817   0.002507900944028267     0.7063355593288956     -11.48539507668596  2.598755307759177e-08      0.127375400514774  0.0008550012812950548      13.88865535283824       297.629333906116   0.006683176891891604     0.8000000028345656     0.5357612113213772     0.2710289607321583     0.3857163271313468    0.03709585415009419     0.4732162196552112     0.3074693046074637     0.3613172107999741  2.220446049250313e-14 121.9494820995639
2.535160283633547      19.34384041029156      15.68584513962817   0.002507900944028267     0.7063355593288956     -11.48539507668596  2.598755307759177e-08      0.127375400514774  0.0008550012812950548      13.88865535283824       297.629333906116   0.006683176891891604     0.8000000028345656     0.5357612113213772     0.2710289458309971      0.385716342032508    0.03709585415009419     0.4732162196552112     0.3074693046074637     0.3613172107999741  2.220446049250313e-14 121.9494820106117
2.535160283633547      19.34384041029156      15.68584513962817   0.002507900944028267     0.7063355593288956     -11.48539507668596  2.598755307759177e-08      0.127375400514774  0.0008550012812950548      13.88865535283824       297.629333906116   0.006683176891891604     0.8000000028345656     0.5357612113213772     0.2710289458309971     0.3857163271313468    0.03709586905125538     0.4732162196552112     0.3074693046074637     0.3613172107999741  2.220446049250313e-14 121.9494819648575
2.535160283633547      19.34384041029156      15.68584513962817   0.002507900944028267     0.7063355593288956     -11.48539507668596  2.598755307759177e-08      0.127375400514774  0.0008550012812950548      13.88865535283824       297.629333906116   0.006683176891891604     0.8000000028345656     0.5357612113213772     0.2710289458309971     0.3857163271313468    0.03709585415009419     0.4732162345563724     0.3074693046074637     0.3613172107999741  2.220446049250313e-14 121.949481964404
2.535160283633547      19.34384041029156      15.68584513962817   0.002507900944028267     0.7063355593288956     -11.48539507668596  2.598755307759177e-08      0.127375400514774  0.0008550012812950548      13.88865535283824       297.629333906116   0.006683176891891604     0.8000000028345656     0.5357612113213772     0.2710289458309971     0.3857163271313468    0.03709585415009419     0.4732162196552112     0.3074693195086249     0.3613172107999741  2.220446049250313e-14 121.9494819647153
2.535160283633547      19.34384041029156      15.68584513962817   0.002507900944028267     0.7063355593288956     -11.48539507668596  2.598755307759177e-08      0.127375400514774  0.0008550012812950548      13.88865535283824       297.629333906116   0.006683176891891604     0.8000000028345656     0.5357612113213772     0.2710289458309971     0.3857163271313468    0.03709585415009419     0.4732162196552112     0.3074693046074637     0.3613172257011353  2.220446049250313e-14 121.9494819647588
2.535160283633547      19.34384041029156      15.68584513962817   0.002507900944028267     0.7063355593288956     -11.48539507668596  2.598755307759177e-08      0.127375400514774  0.0008550012812950548      13.88865535283824       297.629333906116   0.006683176891891604     0.8000000028345656     0.5357612113213772     0.2710289458309971     0.3857163271313468    0.03709585415009419     0.4732162196552112     0.3074693046074637     0.3613172107999741  1.490118339830815e-08 121.9495480244732
2.556933121861839      19.61477320912906      16.10940752999109    0.00264524430943228        0.7173358564503     -11.67992066357696  1.466407854696958e-07     0.1272596269812723   0.000860877176986667      13.73427961737379      297.5391866111846   0.006598447176901877     0.8000002311002579     0.5321574370748599     0.2724536051334289     0.3856882628750973    0.03727693653317819     0.4732162196552112     0.4542999012924179     0.3489631776645296  2.451667757268507e-14 121.9292467110232
2.556933159963112      19.61477320912906      16.10940752999109    0.00264524430943228        0.7173358564503     -11.67992066357696  1.466407854696958e-07     0.1272596269812723   0.000860877176986667      13.73427961737379      297.5391866111846   0.006598447176901877     0.8000002311002579     0.5321574370748599     0.2724536051334289     0.3856882628750973    0.03727693653317819     0.4732162196552112     0.4542999012924179     0.3489631776645296  2.451667757268507e-14 121.9292466639541
2.556933121861839      19.61477350141196      16.10940752999109    0.00264524430943228        0.7173358564503     -11.67992066357696  1.466407854696958e-07     0.1272596269812723   0.000860877176986667      13.73427961737379      297.5391866111846   0.006598447176901877     0.8000002311002579     0.5321574370748599     0.2724536051334289     0.3856882628750973    0.03727693653317819     0.4732162196552112     0.4542999012924179     0.3489631776645296  2.451667757268507e-14 121.9292467062388
2.556933121861839      19.61477320912906      16.10940777003997    0.00264524430943228        0.7173358564503     -11.67992066357696  1.466407854696958e-07     0.1272596269812723   0.000860877176986667      13.73427961737379      297.5391866111846   0.006598447176901877     0.8000002311002579     0.5321574370748599     0.2724536051334289     0.3856882628750973    0.03727693653317819     0.4732162196552112     0.4542999012924179     0.3489631776645296  2.451667757268507e-14 121.92924673777
2.556933121861839      19.61477320912906      16.10940752999109   0.002645259210593474        0.7173358564503     -11.67992066357696  1.466407854696958e-07     0.1272596269812723   0.000860877176986667      13.73427961737379      297.5391866111846   0.006598447176901877     0.8000002311002579     0.5321574370748599     0.2724536051334289     0.3856882628750973    0.03727693653317819     0.4732162196552112     0.4542999012924179     0.3489631776645296  2.451667757268507e-14 121.9292472467572
2.556933121861839      19.61477320912906      16.10940752999109    0.00264524430943228     0.7173358713514612     -11.67992066357696  1.466407854696958e-07     0.1272596269812723   0.000860877176986667      13.73427961737379      297.5391866111846   0.006598447176901877     0.8000002311002579     0.5321574370748599     0.2724536051334289     0.3856882628750973    0.03727693653317819     0.4732162196552112     0.4542999012924179     0.3489631776645296  2.451667757268507e-14 121.9292467097299
2.556933121861839      19.61477320912906      16.10940752999109    0.00264524430943228        0.7173358564503     -11.67992083762134  1.466407854696958e-07     0.1272596269812723   0.000860877176986667      13.73427961737379      297.5391866111846   0.006598447176901877     0.8000002311002579     0.5321574370748599     0.2724536051334289     0.3856882628750973    0.03727693653317819     0.4732162196552112     0.4542999012924179     0.3489631776645296  2.451667757268507e-14 121.9292467258121
2.556933121861839      19.61477320912906      16.10940752999109    0.00264524430943228        0.7173358564503     -11.67992066357696  1.615419466635435e-07     0.1272596269812723   0.000860877176986667      13.73427961737379      297.5391866111846   0.006598447176901877     0.8000002311002579     0.5321574370748599     0.2724536051334289     0.3856882628750973    0.03727693653317819     0.4732162196552112     0.4542999012924179     0.3489631776645296  2.451667757268507e-14 121.9292495533046
2.556933121861839      19.61477320912906      16.10940752999109    0.00264524430943228        0.7173358564503     -11.67992066357696  1.466407854696958e-07     0.1272596418824335   0.000860877176986667      13.73427961737379      297.5391866111846   0.006598447176901877     0.8000002311002579     0.5321574370748599     0.2724536051334289     0.3856882628750973    0.03727693653317819     0.4732162196552112     0.4542999012924179     0.3489631776645296  2.451667757268507e-14 121.929246646356
2.556933121861839      19.61477320912906      16.10940752999109    0.00264524430943228        0.7173358564503     -11.67992066357696  1.466407854696958e-07     0.1272596269812723  0.0008608920781478608      13.73427961737379      297.5391866111846   0.006598447176901877     0.8000002311002579     0.5321574370748599     0.2724536051334289     0.3856882628750973    0.03727693653317819     0.4732162196552112     0.4542999012924179     0.3489631776645296  2.451667757268507e-14 121.9292469590118
2.556933121861839      19.61477320912906      16.10940752999109    0.00264524430943228        0.7173358564503     -11.67992066357696  1.466407854696958e-07     0.1272596269812723   0.000860877176986667       13.7342798220305      297.5391866111846   0.006598447176901877     0.8000002311002579     0.5321574370748599     0.2724536051334289     0.3856882628750973    0.03727693653317819     0.4732162196552112     0.4542999012924179     0.3489631776645296  2.451667757268507e-14 121.9292467052617
2.556933121861839      19.61477320912906      16.10940752999109    0.00264524430943228        0.7173358564503     -11.67992066357696  1.466407854696958e-07     0.1272596269812723   0.000860877176986667      13.73427961737379       297.539191044864   0.006598447176901877     0.8000002311002579     0.5321574370748599     0.2724536051334289     0.3856882628750973    0.03727693653317819     0.4732162196552112     0.4542999012924179     0.3489631776645296  2.451667757268507e-14 121.9292466940755
2.556933121861839      19.61477320912906      16.10940752999109    0.00264524430943228        0.7173358564503     -11.67992066357696  1.466407854696958e-07     0.1272596269812723   0.000860877176986667      13.73427961737379      297.5391866111846   0.006598462078063071     0.8000002311002579     0.5321574370748599     0.2724536051334289     0.3856882628750973    0.03727693653317819     0.4732162196552112     0.4542999012924179     0.3489631776645296  2.451667757268507e-14 121.9292548062443
2.556933121861839      19.61477320912906      16.10940752999109    0.00264524430943228        0.7173358564503     -11.67992066357696  1.466407854696958e-07     0.1272596269812723   0.000860877176986667      13.73427961737379      297.5391866111846   0.006598447176901877     0.8000002460014191     0.5321574370748599     0.2724536051334289     0.3856882628750973    0.03727693653317819     0.4732162196552112     0.4542999012924179     0.3489631776645296  2.451667757268507e-14 121.9292472258315
2.556933121861839      19.61477320912906      16.10940752999109    0.00264524430943228        0.7173358564503     -11.67992066357696  1.466407854696958e-07     0.1272596269812723   0.000860877176986667      13.73427961737379      297.5391866111846   0.006598447176901877     0.8000002311002579     0.5321574519760211     0.2724536051334289     0.3856882628750973    0.03727693653317819     0.4732162196552112     0.4542999012924179     0.3489631776645296  2.451667757268507e-14 121.9292466164552
2.556933121861839      19.61477320912906      16.10940752999109    0.00264524430943228        0.7173358564503     -11.67992066357696  1.466407854696958e-07     0.1272596269812723   0.000860877176986667      13.73427961737379      297.5391866111846   0.006598447176901877     0.8000002311002579     0.5321574370748599     0.2724536200345901     0.3856882628750973    0.03727693653317819     0.4732162196552112     0.4542999012924179     0.3489631776645296  2.451667757268507e-14 121.9292469957004
2.556933121861839      19.61477320912906      16.10940752999109    0.00264524430943228        0.7173358564503     -11.67992066357696  1.466407854696958e-07     0.1272596269812723   0.000860877176986667      13.73427961737379      297.5391866111846   0.006598447176901877     0.8000002311002579     0.5321574370748599     0.2724536051334289     0.3856882777762585    0.03727693653317819     0.4732162196552112     0.4542999012924179     0.3489631776645296  2.451667757268507e-14 121.9292467263885
2.556933121861839      19.61477320912906      16.10940752999109    0.00264524430943228        0.7173358564503     -11.67992066357696  1.466407854696958e-07     0.1272596269812723   0.000860877176986667      13.73427961737379      297.5391866111846   0.006598447176901877     0.8000002311002579     0.5321574370748599     0.2724536051334289     0.3856882628750973    0.03727695143433939     0.4732162196552112     0.4542999012924179     0.3489631776645296  2.451667757268507e-14 121.9292467108467
2.556933121861839      19.61477320912906      16.10940752999109    0.00264524430943228        0.7173358564503     -11.67992066357696  1.466407854696958e-07     0.1272596269812723   0.000860877176986667      13.73427961737379      297.5391866111846   0.006598447176901877     0.8000002311002579     0.5321574370748599     0.2724536051334289     0.3856882628750973    0.03727693653317819     0.4732162345563724     0.4542999012924179     0.3489631776645296  2.451667757268507e-14 121.9292467110232
2.556933121861839      19.61477320912906      16.10940752999109    0.00264524430943228        0.7173358564503     -11.67992066357696  1.466407854696958e-07     0.1272596269812723   0.000860877176986667      13.73427961737379      297.5391866111846   0.006598447176901877     0.8000002311002579     0.5321574370748599     0.2724536051334289     0.3856882628750973    0.03727693653317819     0.4732162196552112     0.4542999161935791     0.3489631776645296  2.451667757268507e-14 121.9292467110303
2.556933121861839      19.61477320912906      16.10940752999109    0.00264524430943228        0.7173358564503     -11.67992066357696  1.466407854696958e-07     0.1272596269812723   0.000860877176986667      13.73427961737379      297.5391866111846   0.006598447176901877     0.8000002311002579     0.5321574370748599     0.2724536051334289     0.3856882628750973    0.03727693653317819     0.4732162196552112     0.4542999012924179     0.3489631925656908  2.451667757268507e-14 121.9292467109683
2.556933121861839      19.61477320912906      16.10940752999109    0.00264524430943228        0.7173358564503     -11.67992066357696  1.466407854696958e-07     0.1272596269812723   0.000860877176986667      13.73427961737379      297.5391866111846   0.006598447176901877     0.8000002311002579     0.5321574370748599     0.2724536051334289     0.3856882628750973    0.03727693653317819     0.4732162196552112     0.4542999012924179     0.3489631776645296  1.490118571052523e-08 121.9293123978373
2.559962786543812      19.53122304960278      15.94358604550567   0.002607863135893069     0.7192127870279457     -11.60388291433359   1.03582230865816e-07     0.1272776881191028  0.0008614373886650679      13.72149205812569      297.5533444336437   0.006576135835096788      0.800000169695001     0.5315397776937211     0.2726506716395357      0.385336294410608    0.03771818137913448     0.4732162196552112     0.4538188482068203     0.3542467155668332   4.22386249537407e-14 121.9250313480943
2.55996282469023      19.53122304960278      15.94358604550567   0.002607863135893069     0.7192127870279457     -11.60388291433359   1.03582230865816e-07     0.1272776881191028  0.0008614373886650679      13.72149205812569      297.5533444336437   0.006576135835096788      0.800000169695001     0.5315397776937211     0.2726506716395357      0.385336294410608    0.03771818137913448     0.4732162196552112     0.4538188482068203     0.3542467155668332   4.22386249537407e-14 121.9250313371265
2.559962786543812      19.53122334064069      15.94358604550567   0.002607863135893069     0.7192127870279457     -11.60388291433359   1.03582230865816e-07     0.1272776881191028  0.0008614373886650679      13.72149205812569      297.5533444336437   0.006576135835096788      0.800000169695001     0.5315397776937211     0.2726506716395357      0.385336294410608    0.03771818137913448     0.4732162196552112     0.4538188482068203     0.3542467155668332   4.22386249537407e-14 121.9250313399805
2.559962786543812      19.53122304960278      15.94358628308362   0.002607863135893069     0.7192127870279457     -11.60388291433359   1.03582230865816e-07     0.1272776881191028  0.0008614373886650679      13.72149205812569      297.5533444336437   0.006576135835096788      0.800000169695001     0.5315397776937211     0.2726506716395357      0.385336294410608    0.03771818137913448     0.4732162196552112     0.4538188482068203     0.3542467155668332   4.22386249537407e-14 121.9250313359634
2.559962786543812      19.53122304960278      15.94358604550567   0.002607878037054263     0.7192127870279457     -11.60388291433359   1.03582230865816e-07     0.1272776881191028  0.0008614373886650679      13.72149205812569      297.5533444336437   0.006576135835096788      0.800000169695001     0.5315397776937211     0.2726506716395357      0.385336294410608    0.03771818137913448     0.4732162196552112     0.4538188482068203     0.3542467155668332   4.22386249537407e-14 121.9250323791388
2.559962786543812      19.53122304960278      15.94358604550567   0.002607863135893069     0.7192128019291069     -11.60388291433359   1.03582230865816e-07     0.1272776881191028  0.0008614373886650679      13.72149205812569      297.5533444336437   0.006576135835096788      0.800000169695001     0.5315397776937211     0.2726506716395357      0.385336294410608    0.03771818137913448     0.4732162196552112     0.4538188482068203     0.3542467155668332   4.22386249537407e-14 121.9250313552127
2.559962786543812      19.53122304960278      15.94358604550567   0.002607863135893069     0.7192127870279457     -11.60388308724492   1.03582230865816e-07     0.1272776881191028  0.0008614373886650679      13.72149205812569      297.5533444336437   0.006576135835096788      0.800000169695001     0.5315397776937211     0.2726506716395357      0.385336294410608    0.03771818137913448     0.4732162196552112     0.4538188482068203     0.3542467155668332   4.22386249537407e-14 121.9250313899543
2.559962786543812      19.53122304960278      15.94358604550567   0.002607863135893069     0.7192127870279457     -11.60388291433359  1.184833920596636e-07     0.1272776881191028  0.0008614373886650679      13.72149205812569      297.5533444336437   0.006576135835096788      0.800000169695001     0.5315397776937211     0.2726506716395357      0.385336294410608    0.03771818137913448     0.4732162196552112     0.4538188482068203     0.3542467155668332   4.22386249537407e-14 121.9250344723779
2.559962786543812      19.53122304960278      15.94358604550567   0.002607863135893069     0.7192127870279457     -11.60388291433359   1.03582230865816e-07      0.127277703020264  0.0008614373886650679      13.72149205812569      297.5533444336437   0.006576135835096788      0.800000169695001     0.5315397776937211     0.2726506716395357      0.385336294410608    0.03771818137913448     0.4732162196552112     0.4538188482068203     0.3542467155668332   4.22386249537407e-14 121.9250313221819
2.559962786543812      19.53122304960278      15.94358604550567   0.002607863135893069     0.7192127870279457     -11.60388291433359   1.03582230865816e-07     0.1272776881191028  0.0008614522898262617      13.72149205812569      297.5533444336437   0.006576135835096788      0.800000169695001     0.5315397776937211     0.2726506716395357      0.385336294410608    0.03771818137913448     0.4732162196552112     0.4538188482068203     0.3542467155668332   4.22386249537407e-14 121.9250310652141
2.559962786543812      19.53122304960278      15.94358604550567   0.002607863135893069     0.7192127870279457     -11.60388291433359   1.03582230865816e-07     0.1272776881191028  0.0008614373886650679      13.72149226259186      297.5533444336437   0.006576135835096788      0.800000169695001     0.5315397776937211     0.2726506716395357      0.385336294410608    0.03771818137913448     0.4732162196552112     0.4538188482068203     0.3542467155668332   4.22386249537407e-14 121.9250313428875
2.559962786543812      19.53122304960278      15.94358604550567   0.002607863135893069     0.7192127870279457     -11.60388291433359   1.03582230865816e-07     0.1272776881191028  0.0008614373886650679      13.72149205812569      297.5533488675341   0.006576135835096788      0.800000169695001     0.5315397776937211     0.2726506716395357      0.385336294410608    0.03771818137913448     0.4732162196552112     0.4538188482068203     0.3542467155668332   4.22386249537407e-14 121.9250313273196
2.559962786543812      19.53122304960278      15.94358604550567   0.002607863135893069     0.7192127870279457     -11.60388291433359   1.03582230865816e-07     0.1272776881191028  0.0008614373886650679      13.72149205812569      297.5533444336437   0.006576150736257982      0.800000169695001     0.5315397776937211     0.2726506716395357      0.385336294410608    0.03771818137913448     0.4732162196552112     0.4538188482068203     0.3542467155668332   4.22386249537407e-14 121.925034724651
2.559962786543812      19.53122304960278      15.94358604550567   0.002607863135893069     0.7192127870279457     -11.60388291433359   1.03582230865816e-07     0.1272776881191028  0.0008614373886650679      13.72149205812569      297.5533444336437   0.006576135835096788     0.8000001845961622     0.5315397776937211     0.2726506716395357      0.385336294410608    0.03771818137913448     0.4732162196552112     0.4538188482068203     0.3542467155668332   4.22386249537407e-14 121.9250318838399
2.559962786543812      19.53122304960278      15.94358604550567   0.002607863135893069     0.7192127870279457     -11.60388291433359   1.03582230865816e-07     0.1272776881191028  0.0008614373886650679      13.72149205812569      297.5533444336437   0.006576135835096788      0.800000169695001     0.5315397925948823     0.2726506716395357      0.385336294410608    0.03771818137913448     0.4732162196552112     0.4538188482068203     0.3542467155668332   4.22386249537407e-14 121.9250313402594
2.559962786543812      19.53122304960278      15.94358604550567   0.002607863135893069     0.7192127870279457     -11.60388291433359   1.03582230865816e-07     0.1272776881191028  0.0008614373886650679      13.72149205812569      297.5533444336437   0.006576135835096788      0.800000169695001     0.5315397776937211     0.2726506865406969      0.385336294410608    0.03771818137913448     0.4732162196552112     0.4538188482068203     0.3542467155668332   4.22386249537407e-14 121.9250314756702
2.559962786543812      19.53122304960278      15.94358604550567   0.002607863135893069     0.7192127870279457     -11.60388291433359   1.03582230865816e-07     0.1272776881191028  0.0008614373886650679      13.72149205812569      297.5533444336437   0.006576135835096788      0.800000169695001     0.5315397776937211     0.2726506716395357     0.3853363093117692    0.03771818137913448     0.4732162196552112     0.4538188482068203     0.3542467155668332   4.22386249537407e-14 121.9250313219455
2.559962786543812      19.53122304960278      15.94358604550567   0.002607863135893069     0.7192127870279457     -11.60388291433359   1.03582230865816e-07     0.1272776881191028  0.0008614373886650679      13.72149205812569      297.5533444336437   0.006576135835096788      0.800000169695001     0.5315397776937211     0.2726506716395357      0.385336294410608    0.03771819628029567     0.4732162196552112     0.4538188482068203     0.3542467155668332   4.22386249537407e-14 121.9250313485754
2.559962786543812      19.53122304960278      15.94358604550567   0.002607863135893069     0.7192127870279457     -11.60388291433359   1.03582230865816e-07     0.1272776881191028  0.0008614373886650679      13.72149205812569      297.5533444336437   0.006576135835096788      0.800000169695001     0.5315397776937211     0.2726506716395357      0.385336294410608    0.03771818137913448     0.4732162345563724     0.4538188482068203     0.3542467155668332   4.22386249537407e-14 121.9250313480943
2.559962786543812      19.53122304960278      15.94358604550567   0.002607863135893069     0.7192127870279457     -11.60388291433359   1.03582230865816e-07     0.1272776881191028  0.0008614373886650679      13.72149205812569      297.5533444336437   0.006576135835096788      0.800000169695001     0.5315397776937211     0.2726506716395357      0.385336294410608    0.03771818137913448     0.4732162196552112     0.4538188631079815     0.3542467155668332   4.22386249537407e-14 121.9250313483065
2.559962786543812      19.53122304960278      15.94358604550567   0.002607863135893069     0.7192127870279457     -11.60388291433359   1.03582230865816e-07     0.1272776881191028  0.0008614373886650679      13.72149205812569      297.5533444336437   0.006576135835096788      0.800000169695001     0.5315397776937211     0.2726506716395357      0.385336294410608    0.03771818137913448     0.4732162196552112     0.4538188482068203     0.3542467304679944   4.22386249537407e-14 121.9250313486314
2.559962786543812      19.53122304960278      15.94358604550567   0.002607863135893069     0.7192127870279457     -11.60388291433359   1.03582230865816e-07     0.1272776881191028  0.0008614373886650679      13.72149205812569      297.5533444336437   0.006576135835096788      0.800000169695001     0.5315397776937211     0.2726506716395357      0.385336294410608    0.03771818137913448     0.4732162196552112     0.4538188482068203     0.3542467155668332  1.490120343247261e-08 121.9250970881503
2.560741595143397      19.51993538085316      15.92595215422501   0.002602828999162218     0.7191459105797199     -11.59530886898429  9.532695968323726e-08     0.1272746216544641  0.0008627182338698254      13.71762953323393      297.5726223895788   0.006576824603567005     0.8000001631340623     0.5314933163958592     0.2726064811589328     0.3861791632585859    0.03574892026702212     0.4732162196552112     0.4400649740013787      0.334294763198149  4.037863050394959e-14 121.9247537279898
2.56074163330142      19.51993538085316      15.92595215422501   0.002602828999162218     0.7191459105797199     -11.59530886898429  9.532695968323726e-08     0.1272746216544641  0.0008627182338698254      13.71762953323393      297.5726223895788   0.006576824603567005     0.8000001631340623     0.5314933163958592     0.2726064811589328     0.3861791632585859    0.03574892026702212     0.4732162196552112     0.4400649740013787      0.334294763198149  4.037863050394959e-14 121.9247537705435
2.560741595143397      19.51993567172286      15.92595215422501   0.002602828999162218     0.7191459105797199     -11.59530886898429  9.532695968323726e-08     0.1272746216544641  0.0008627182338698254      13.71762953323393      297.5726223895788   0.006576824603567005     0.8000001631340623     0.5314933163958592     0.2726064811589328     0.3861791632585859    0.03574892026702212     0.4732162196552112     0.4400649740013787      0.334294763198149  4.037863050394959e-14 121.9247536827064
2.560741595143397      19.51993538085316      15.92595239154019   0.002602828999162218     0.7191459105797199     -11.59530886898429  9.532695968323726e-08     0.1272746216544641  0.0008627182338698254      13.71762953323393      297.5726223895788   0.006576824603567005     0.8000001631340623     0.5314933163958592     0.2726064811589328     0.3861791632585859    0.03574892026702212     0.4732162196552112     0.4400649740013787      0.334294763198149  4.037863050394959e-14 121.9247536906056
2.560741595143397      19.51993538085316      15.92595215422501   0.002602843900323412     0.7191459105797199     -11.59530886898429  9.532695968323726e-08     0.1272746216544641  0.0008627182338698254      13.71762953323393      297.5726223895788   0.006576824603567005     0.8000001631340623     0.5314933163958592     0.2726064811589328     0.3861791632585859    0.03574892026702212     0.4732162196552112     0.4400649740013787      0.334294763198149  4.037863050394959e-14 121.9247545010351
2.560741595143397      19.51993538085316      15.92595215422501   0.002602828999162218     0.7191459254808811     -11.59530886898429  9.532695968323726e-08     0.1272746216544641  0.0008627182338698254      13.71762953323393      297.5726223895788   0.006576824603567005     0.8000001631340623     0.5314933163958592     0.2726064811589328     0.3861791632585859    0.03574892026702212     0.4732162196552112     0.4400649740013787      0.334294763198149  4.037863050394959e-14 121.9247536877745
2.560741595143397      19.51993538085316      15.92595215422501   0.002602828999162218     0.7191459105797199     -11.59530904176786  9.532695968323726e-08     0.1272746216544641  0.0008627182338698254      13.71762953323393      297.5726223895788   0.006576824603567005     0.8000001631340623     0.5314933163958592     0.2726064811589328     0.3861791632585859    0.03574892026702212     0.4732162196552112     0.4400649740013787      0.334294763198149  4.037863050394959e-14 121.9247536895336
2.560741595143397      19.51993538085316      15.92595215422501   0.002602828999162218     0.7191459105797199     -11.59530886898429  1.102281208770849e-07     0.1272746216544641  0.0008627182338698254      13.71762953323393      297.5726223895788   0.006576824603567005     0.8000001631340623     0.5314933163958592     0.2726064811589328     0.3861791632585859    0.03574892026702212     0.4732162196552112     0.4400649740013787      0.334294763198149  4.037863050394959e-14 121.924757158697
2.560741595143397      19.51993538085316      15.92595215422501   0.002602828999162218     0.7191459105797199     -11.59530886898429  9.532695968323726e-08     0.1272746365556253  0.0008627182338698254      13.71762953323393      297.5726223895788   0.006576824603567005     0.8000001631340623     0.5314933163958592     0.2726064811589328     0.3861791632585859    0.03574892026702212     0.4732162196552112     0.4400649740013787      0.334294763198149  4.037863050394959e-14 121.9247537141468
2.560741595143397      19.51993538085316      15.92595215422501   0.002602828999162218     0.7191459105797199     -11.59530886898429  9.532695968323726e-08     0.1272746216544641  0.0008627331350310192      13.71762953323393      297.5726223895788   0.006576824603567005     0.8000001631340623     0.5314933163958592     0.2726064811589328     0.3861791632585859    0.03574892026702212     0.4732162196552112     0.4400649740013787      0.334294763198149  4.037863050394959e-14 121.9247539175939
2.560741595143397      19.51993538085316      15.92595215422501   0.002602828999162218     0.7191459105797199     -11.59530886898429  9.532695968323726e-08     0.1272746216544641  0.0008627182338698254      13.71762973764254      297.5726223895788   0.006576824603567005     0.8000001631340623     0.5314933163958592     0.2726064811589328     0.3861791632585859    0.03574892026702212     0.4732162196552112     0.4400649740013787      0.334294763198149  4.037863050394959e-14 121.9247537178127
2.560741595143397      19.51993538085316      15.92595215422501   0.002602828999162218     0.7191459105797199     -11.59530886898429  9.532695968323726e-08     0.1272746216544641  0.0008627182338698254      13.71762953323393      297.5726268237565   0.006576824603567005     0.8000001631340623     0.5314933163958592     0.2726064811589328     0.3861791632585859    0.03574892026702212     0.4732162196552112     0.4400649740013787      0.334294763198149  4.037863050394959e-14 121.924753702691
2.560741595143397      19.51993538085316      15.92595215422501   0.002602828999162218     0.7191459105797199     -11.59530886898429  9.532695968323726e-08     0.1272746216544641  0.0008627182338698254      13.71762953323393      297.5726223895788   0.006576839504728199     0.8000001631340623     0.5314933163958592     0.2726064811589328     0.3861791632585859    0.03574892026702212     0.4732162196552112     0.4400649740013787      0.334294763198149  4.037863050394959e-14 121.9247573232212
2.560741595143397      19.51993538085316      15.92595215422501   0.002602828999162218     0.7191459105797199     -11.59530886898429  9.532695968323726e-08     0.1272746216544641  0.0008627182338698254      13.71762953323393      297.5726223895788   0.006576824603567005     0.8000001780352235     0.5314933163958592     0.2726064811589328     0.3861791632585859    0.03574892026702212     0.4732162196552112     0.4400649740013787      0.334294763198149  4.037863050394959e-14 121.9247542306062
2.560741595143397      19.51993538085316      15.92595215422501   0.002602828999162218     0.7191459105797199     -11.59530886898429  9.532695968323726e-08     0.1272746216544641  0.0008627182338698254      13.71762953323393      297.5726223895788   0.006576824603567005     0.8000001631340623     0.5314933312970204     0.2726064811589328     0.3861791632585859    0.03574892026702212     0.4732162196552112     0.4400649740013787      0.334294763198149  4.037863050394959e-14 121.9247536678234
2.560741595143397      19.51993538085316      15.92595215422501   0.002602828999162218     0.7191459105797199     -11.59530886898429  9.532695968323726e-08     0.1272746216544641  0.0008627182338698254      13.71762953323393      297.5726223895788   0.006576824603567005     0.8000001631340623     0.5314933163958592      0.272606496060094     0.3861791632585859    0.03574892026702212     0.4732162196552112     0.4400649740013787      0.334294763198149  4.037863050394959e-14 121.9247538405533
2.560741595143397      19.51993538085316      15.92595215422501   0.002602828999162218     0.7191459105797199     -11.59530886898429  9.532695968323726e-08     0.1272746216544641  0.0008627182338698254      13.71762953323393      297.5726223895788   0.006576824603567005     0.8000001631340623     0.5314933163958592     0.2726064811589328     0.3861791781597471    0.03574892026702212     0.4732162196552112     0.4400649740013787      0.334294763198149  4.037863050394959e-14 121.924753695485
2.560741595143397      19.51993538085316      15.92595215422501   0.002602828999162218     0.7191459105797199     -11.59530886898429  9.532695968323726e-08     0.1272746216544641  0.0008627182338698254      13.71762953323393      297.5726223895788   0.006576824603567005     0.8000001631340623     0.5314933163958592     0.2726064811589328     0.3861791632585859    0.03574893516818331     0.4732162196552112     0.4400649740013787      0.334294763198149  4.037863050394959e-14 121.9247537298843
2.560741595143397      19.51993538085316      15.92595215422501   0.002602828999162218     0.7191459105797199     -11.59530886898429  9.532695968323726e-08     0.1272746216544641  0.0008627182338698254      13.71762953323393      297.5726223895788   0.006576824603567005     0.8000001631340623     0.5314933163958592     0.2726064811589328     0.3861791632585859    0.03574892026702212     0.4732162345563724     0.4400649740013787      0.334294763198149  4.037863050394959e-14 121.9247537279898
2.560741595143397      19.51993538085316      15.92595215422501   0.002602828999162218     0.7191459105797199     -11.59530886898429  9.532695968323726e-08     0.1272746216544641  0.0008627182338698254      13.71762953323393      297.5726223895788   0.006576824603567005     0.8000001631340623     0.5314933163958592     0.2726064811589328     0.3861791632585859    0.03574892026702212     0.4732162196552112     0.4400649889025399      0.334294763198149  4.037863050394959e-14 121.924753727942
2.560741595143397      19.51993538085316      15.92595215422501   0.002602828999162218     0.7191459105797199     -11.59530886898429  9.532695968323726e-08     0.1272746216544641  0.0008627182338698254      13.71762953323393      297.5726223895788   0.006576824603567005     0.8000001631340623     0.5314933163958592     0.2726064811589328     0.3861791632585859    0.03574892026702212     0.4732162196552112     0.4400649740013787     0.3342947780993102  4.037863050394959e-14 121.9247537280118
2.560741595143397      19.51993538085316      15.92595215422501   0.002602828999162218     0.7191459105797199     -11.59530886898429  9.532695968323726e-08     0.1272746216544641  0.0008627182338698254      13.71762953323393      297.5726223895788   0.006576824603567005     0.8000001631340623     0.5314933163958592     0.2726064811589328     0.3861791632585859    0.03574892026702212     0.4732162196552112     0.4400649740013787      0.334294763198149  1.490120157247816e-08 121.9248193422904
2.560417305468837      19.52632065872567      15.93528638144288   0.002604396266883385     0.7192242370630126     -11.60033025858159   9.52483600491687e-08     0.1272776413986727  0.0008625892829349216      13.71979002729773      297.5729307188257   0.006576346410037666     0.8000001619514383     0.5315832878456188     0.2725678798405889     0.3861702472546804    0.03556399368484646     0.4732162196552112      0.440196677247818     0.3342574067027904  3.972403667084955e-14 121.9242927112844
2.560417343622027      19.52632065872567      15.93528638144288   0.002604396266883385     0.7192242370630126     -11.60033025858159   9.52483600491687e-08     0.1272776413986727  0.0008625892829349216      13.71979002729773      297.5729307188257   0.006576346410037666     0.8000001619514383     0.5315832878456188     0.2725678798405889     0.3861702472546804    0.03556399368484646     0.4732162196552112      0.440196677247818     0.3342574067027904  3.972403667084955e-14 121.9242927069591
2.560417305468837      19.52632094969052      15.93528638144288   0.002604396266883385     0.7192242370630126     -11.60033025858159   9.52483600491687e-08     0.1272776413986727  0.0008625892829349216      13.71979002729773      297.5729307188257   0.006576346410037666     0.8000001619514383     0.5315832878456188     0.2725678798405889     0.3861702472546804    0.03556399368484646     0.4732162196552112      0.440196677247818     0.3342574067027904  3.972403667084955e-14 121.9242926950214
2.560417305468837      19.52632065872567      15.93528661889715   0.002604396266883385     0.7192242370630126     -11.60033025858159   9.52483600491687e-08     0.1272776413986727  0.0008625892829349216      13.71979002729773      297.5729307188257   0.006576346410037666     0.8000001619514383     0.5315832878456188     0.2725678798405889     0.3861702472546804    0.03556399368484646     0.4732162196552112      0.440196677247818     0.3342574067027904  3.972403667084955e-14 121.9242927051866
2.560417305468837      19.52632065872567      15.93528638144288   0.002604411168044579     0.7192242370630126     -11.60033025858159   9.52483600491687e-08     0.1272776413986727  0.0008625892829349216      13.71979002729773      297.5729307188257   0.006576346410037666     0.8000001619514383     0.5315832878456188     0.2725678798405889     0.3861702472546804    0.03556399368484646     0.4732162196552112      0.440196677247818     0.3342574067027904  3.972403667084955e-14 121.9242934809714
2.560417305468837      19.52632065872567      15.93528638144288   0.002604396266883385     0.7192242519641738     -11.60033025858159   9.52483600491687e-08     0.1272776413986727  0.0008625892829349216      13.71979002729773      297.5729307188257   0.006576346410037666     0.8000001619514383     0.5315832878456188     0.2725678798405889     0.3861702472546804    0.03556399368484646     0.4732162196552112      0.440196677247818     0.3342574067027904  3.972403667084955e-14 121.9242927205054
2.560417305468837      19.52632065872567      15.93528638144288   0.002604396266883385     0.7192242370630126     -11.60033043143998   9.52483600491687e-08     0.1272776413986727  0.0008625892829349216      13.71979002729773      297.5729307188257   0.006576346410037666     0.8000001619514383     0.5315832878456188     0.2725678798405889     0.3861702472546804    0.03556399368484646     0.4732162196552112      0.440196677247818     0.3342574067027904  3.972403667084955e-14 121.9242927326374
2.560417305468837      19.52632065872567      15.93528638144288   0.002604396266883385     0.7192242370630126     -11.60033025858159  1.101495212430164e-07     0.1272776413986727  0.0008625892829349216      13.71979002729773      297.5729307188257   0.006576346410037666     0.8000001619514383     0.5315832878456188     0.2725678798405889     0.3861702472546804    0.03556399368484646     0.4732162196552112      0.440196677247818     0.3342574067027904  3.972403667084955e-14 121.9242959393257
2.560417305468837      19.52632065872567      15.93528638144288   0.002604396266883385     0.7192242370630126     -11.60033025858159   9.52483600491687e-08     0.1272776562998339  0.0008625892829349216      13.71979002729773      297.5729307188257   0.006576346410037666     0.8000001619514383     0.5315832878456188     0.2725678798405889     0.3861702472546804    0.03556399368484646     0.4732162196552112      0.440196677247818     0.3342574067027904  3.972403667084955e-14 121.9242927069718
2.560417305468837      19.52632065872567      15.93528638144288   0.002604396266883385     0.7192242370630126     -11.60033025858159   9.52483600491687e-08     0.1272776413986727  0.0008626041840961154      13.71979002729773      297.5729307188257   0.006576346410037666     0.8000001619514383     0.5315832878456188     0.2725678798405889     0.3861702472546804    0.03556399368484646     0.4732162196552112      0.440196677247818     0.3342574067027904  3.972403667084955e-14 121.9242929512644
2.560417305468837      19.52632065872567      15.93528638144288   0.002604396266883385     0.7192242370630126     -11.60033025858159   9.52483600491687e-08     0.1272776413986727  0.0008625892829349216      13.71979023173853      297.5729307188257   0.006576346410037666     0.8000001619514383     0.5315832878456188     0.2725678798405889     0.3861702472546804    0.03556399368484646     0.4732162196552112      0.440196677247818     0.3342574067027904  3.972403667084955e-14 121.9242927218446
2.560417305468837      19.52632065872567      15.93528638144288   0.002604396266883385     0.7192242370630126     -11.60033025858159   9.52483600491687e-08     0.1272776413986727  0.0008625892829349216      13.71979002729773      297.5729351530079   0.006576346410037666     0.8000001619514383     0.5315832878456188     0.2725678798405889     0.3861702472546804    0.03556399368484646     0.4732162196552112      0.440196677247818     0.3342574067027904  3.972403667084955e-14 121.9242927635525
2.560417305468837      19.52632065872567      15.93528638144288   0.002604396266883385     0.7192242370630126     -11.60033025858159   9.52483600491687e-08     0.1272776413986727  0.0008625892829349216      13.71979002729773      297.5729307188257   0.006576361311198859     0.8000001619514383     0.5315832878456188     0.2725678798405889     0.3861702472546804    0.03556399368484646     0.4732162196552112      0.440196677247818     0.3342574067027904  3.972403667084955e-14 121.9242933513132
2.560417305468837      19.52632065872567      15.93528638144288   0.002604396266883385     0.7192242370630126     -11.60033025858159   9.52483600491687e-08     0.1272776413986727  0.0008625892829349216      13.71979002729773      297.5729307188257   0.006576346410037666     0.8000001768525995     0.5315832878456188     0.2725678798405889     0.3861702472546804    0.03556399368484646     0.4732162196552112      0.440196677247818     0.3342574067027904  3.972403667084955e-14 121.9242932379647
2.560417305468837      19.52632065872567      15.93528638144288   0.002604396266883385     0.7192242370630126     -11.60033025858159   9.52483600491687e-08     0.1272776413986727  0.0008625892829349216      13.71979002729773      297.5729307188257   0.006576346410037666     0.8000001619514383       0.53158330274678     0.2725678798405889     0.3861702472546804    0.03556399368484646     0.4732162196552112      0.440196677247818     0.3342574067027904  3.972403667084955e-14 121.9242926939431
2.560417305468837      19.52632065872567      15.93528638144288   0.002604396266883385     0.7192242370630126     -11.60033025858159   9.52483600491687e-08     0.1272776413986727  0.0008625892829349216      13.71979002729773      297.5729307188257   0.006576346410037666     0.8000001619514383     0.5315832878456188     0.2725678947417501     0.3861702472546804    0.03556399368484646     0.4732162196552112      0.440196677247818     0.3342574067027904  3.972403667084955e-14 121.9242927205473
2.560417305468837      19.52632065872567      15.93528638144288   0.002604396266883385     0.7192242370630126     -11.60033025858159   9.52483600491687e-08     0.1272776413986727  0.0008625892829349216      13.71979002729773      297.5729307188257   0.006576346410037666     0.8000001619514383     0.5315832878456188     0.2725678798405889     0.3861702621558416    0.03556399368484646     0.4732162196552112      0.440196677247818     0.3342574067027904  3.972403667084955e-14 121.924292696893
2.560417305468837      19.52632065872567      15.93528638144288   0.002604396266883385     0.7192242370630126     -11.60033025858159   9.52483600491687e-08     0.1272776413986727  0.0008625892829349216      13.71979002729773      297.5729307188257   0.006576346410037666     0.8000001619514383     0.5315832878456188     0.2725678798405889     0.3861702472546804    0.03556400858600765     0.4732162196552112      0.440196677247818     0.3342574067027904  3.972403667084955e-14 121.9242927112951
2.560417305468837      19.52632065872567      15.93528638144288   0.002604396266883385     0.7192242370630126     -11.60033025858159   9.52483600491687e-08     0.1272776413986727  0.0008625892829349216      13.71979002729773      297.5729307188257   0.006576346410037666     0.8000001619514383     0.5315832878456188     0.2725678798405889     0.3861702472546804    0.03556399368484646     0.4732162345563724      0.440196677247818     0.3342574067027904  3.972403667084955e-14 121.9242927112844
2.560417305468837      19.52632065872567      15.93528638144288   0.002604396266883385     0.7192242370630126     -11.60033025858159   9.52483600491687e-08     0.1272776413986727  0.0008625892829349216      13.71979002729773      297.5729307188257   0.006576346410037666     0.8000001619514383     0.5315832878456188     0.2725678798405889     0.3861702472546804    0.03556399368484646     0.4732162196552112     0.4401966921489792     0.3342574067027904  3.972403667084955e-14 121.9242927112961
2.560417305468837      19.52632065872567      15.93528638144288   0.002604396266883385     0.7192242370630126     -11.60033025858159   9.52483600491687e-08     0.1272776413986727  0.0008625892829349216      13.71979002729773      297.5729307188257   0.006576346410037666     0.8000001619514383     0.5315832878456188     0.2725678798405889     0.3861702472546804    0.03556399368484646     0.4732162196552112      0.440196677247818     0.3342574216039516  3.972403667084955e-14 121.9242927112983
2.560417305468837      19.52632065872567      15.93528638144288   0.002604396266883385     0.7192242370630126     -11.60033025858159   9.52483600491687e-08     0.1272776413986727  0.0008625892829349216      13.71979002729773      297.5729307188257   0.006576346410037666     0.8000001619514383     0.5315832878456188     0.2725678798405889     0.3861702472546804    0.03556399368484646     0.4732162196552112      0.440196677247818     0.3342574067027904  1.490120091788433e-08 121.924358310714
2.560357179927575      19.52621996810341      15.93519028170283   0.002603936049754722     0.7192058631190229     -11.60027041726014  9.488890118952145e-08       0.12727875508352  0.0008625386327069212      13.71849869523954      297.5189741636467   0.006575522479487631     0.8000001616758816      0.531591695903005     0.2725668913493031     0.3861701461266958    0.03556346889922146     0.4732162196552112     0.4401896383438533     0.3342510876206279  3.908600555960017e-14 121.9247146390905
2.56035721807987      19.52621996810341      15.93519028170283   0.002603936049754722     0.7192058631190229     -11.60027041726014  9.488890118952145e-08       0.12727875508352  0.0008625386327069212      13.71849869523954      297.5189741636467   0.006575522479487631     0.8000001616758816      0.531591695903005     0.2725668913493031     0.3861701461266958    0.03556346889922146     0.4732162196552112     0.4401896383438533     0.3342510876206279  3.908600555960017e-14 121.9247146066968
2.560357179927575      19.52622025906676      15.93519028170283   0.002603936049754722     0.7192058631190229     -11.60027041726014  9.488890118952145e-08       0.12727875508352  0.0008625386327069212      13.71849869523954      297.5189741636467   0.006575522479487631     0.8000001616758816      0.531591695903005     0.2725668913493031     0.3861701461266958    0.03556346889922146     0.4732162196552112     0.4401896383438533     0.3342510876206279  3.908600555960017e-14 121.9247146105771
2.560357179927575      19.52621996810341      15.93519051915567   0.002603936049754722     0.7192058631190229     -11.60027041726014  9.488890118952145e-08       0.12727875508352  0.0008625386327069212      13.71849869523954      297.5189741636467   0.006575522479487631     0.8000001616758816      0.531591695903005     0.2725668913493031     0.3861701461266958    0.03556346889922146     0.4732162196552112     0.4401896383438533     0.3342510876206279  3.908600555960017e-14 121.9247146335571
2.560357179927575      19.52621996810341      15.93519028170283   0.002603950950915916     0.7192058631190229     -11.60027041726014  9.488890118952145e-08       0.12727875508352  0.0008625386327069212      13.71849869523954      297.5189741636467   0.006575522479487631     0.8000001616758816      0.531591695903005     0.2725668913493031     0.3861701461266958    0.03556346889922146     0.4732162196552112     0.4401896383438533     0.3342510876206279  3.908600555960017e-14 121.924715240675
2.560357179927575      19.52621996810341      15.93519028170283   0.002603936049754722     0.7192058780201841     -11.60027041726014  9.488890118952145e-08       0.12727875508352  0.0008625386327069212      13.71849869523954      297.5189741636467   0.006575522479487631     0.8000001616758816      0.531591695903005     0.2725668913493031     0.3861701461266958    0.03556346889922146     0.4732162196552112     0.4401896383438533     0.3342510876206279  3.908600555960017e-14 121.9247146438545
2.560357179927575      19.52621996810341      15.93519028170283   0.002603936049754722     0.7192058631190229     -11.60027059011764  9.488890118952145e-08       0.12727875508352  0.0008625386327069212      13.71849869523954      297.5189741636467   0.006575522479487631     0.8000001616758816      0.531591695903005     0.2725668913493031     0.3861701461266958    0.03556346889922146     0.4732162196552112     0.4401896383438533     0.3342510876206279  3.908600555960017e-14 121.9247146385302
2.560357179927575      19.52621996810341      15.93519028170283   0.002603936049754722     0.7192058631190229     -11.60027041726014  1.097900623833691e-07       0.12727875508352  0.0008625386327069212      13.71849869523954      297.5189741636467   0.006575522479487631     0.8000001616758816      0.531591695903005     0.2725668913493031     0.3861701461266958    0.03556346889922146     0.4732162196552112     0.4401896383438533     0.3342510876206279  3.908600555960017e-14 121.9247177957431
2.560357179927575      19.52621996810341      15.93519028170283   0.002603936049754722     0.7192058631190229     -11.60027041726014  9.488890118952145e-08     0.1272787699846812  0.0008625386327069212      13.71849869523954      297.5189741636467   0.006575522479487631     0.8000001616758816      0.531591695903005     0.2725668913493031     0.3861701461266958    0.03556346889922146     0.4732162196552112     0.4401896383438533     0.3342510876206279  3.908600555960017e-14 121.9247146467298
2.560357179927575      19.52621996810341      15.93519028170283   0.002603936049754722     0.7192058631190229     -11.60027041726014  9.488890118952145e-08       0.12727875508352   0.000862553533868115      13.71849869523954      297.5189741636467   0.006575522479487631     0.8000001616758816      0.531591695903005     0.2725668913493031     0.3861701461266958    0.03556346889922146     0.4732162196552112     0.4401896383438533     0.3342510876206279  3.908600555960017e-14 121.9247148962731
2.560357179927575      19.52621996810341      15.93519028170283   0.002603936049754722     0.7192058631190229     -11.60027041726014  9.488890118952145e-08       0.12727875508352  0.0008625386327069212      13.71849889966111      297.5189741636467   0.006575522479487631     0.8000001616758816      0.531591695903005     0.2725668913493031     0.3861701461266958    0.03556346889922146     0.4732162196552112     0.4401896383438533     0.3342510876206279  3.908600555960017e-14 121.9247146088657
2.560357179927575      19.52621996810341      15.93519028170283   0.002603936049754722     0.7192058631190229     -11.60027041726014  9.488890118952145e-08       0.12727875508352  0.0008625386327069212      13.71849869523954      297.5189785970248   0.006575522479487631     0.8000001616758816      0.531591695903005     0.2725668913493031     0.3861701461266958    0.03556346889922146     0.4732162196552112     0.4401896383438533     0.3342510876206279  3.908600555960017e-14 121.9247146040927
2.560357179927575      19.52621996810341      15.93519028170283   0.002603936049754722     0.7192058631190229     -11.60027041726014  9.488890118952145e-08       0.12727875508352  0.0008625386327069212      13.71849869523954      297.5189741636467   0.006575537380648824     0.8000001616758816      0.531591695903005     0.2725668913493031     0.3861701461266958    0.03556346889922146     0.4732162196552112     0.4401896383438533     0.3342510876206279  3.908600555960017e-14 121.9247143535022
2.560357179927575      19.52621996810341      15.93519028170283   0.002603936049754722     0.7192058631190229     -11.60027041726014  9.488890118952145e-08       0.12727875508352  0.0008625386327069212      13.71849869523954      297.5189741636467   0.006575522479487631     0.8000001765770428      0.531591695903005     0.2725668913493031     0.3861701461266958    0.03556346889922146     0.4732162196552112     0.4401896383438533     0.3342510876206279  3.908600555960017e-14 121.9247151726432
2.560357179927575      19.52621996810341      15.93519028170283   0.002603936049754722     0.7192058631190229     -11.60027041726014  9.488890118952145e-08       0.12727875508352  0.0008625386327069212      13.71849869523954      297.5189741636467   0.006575522479487631     0.8000001616758816     0.5315917108041662     0.2725668913493031     0.3861701461266958    0.03556346889922146     0.4732162196552112     0.4401896383438533     0.3342510876206279  3.908600555960017e-14 121.9247146368916
2.560357179927575      19.52621996810341      15.93519028170283   0.002603936049754722     0.7192058631190229     -11.60027041726014  9.488890118952145e-08       0.12727875508352  0.0008625386327069212      13.71849869523954      297.5189741636467   0.006575522479487631     0.8000001616758816      0.531591695903005     0.2725669062504643     0.3861701461266958    0.03556346889922146     0.4732162196552112     0.4401896383438533     0.3342510876206279  3.908600555960017e-14 121.9247146391331
2.560357179927575      19.52621996810341      15.93519028170283   0.002603936049754722     0.7192058631190229     -11.60027041726014  9.488890118952145e-08       0.12727875508352  0.0008625386327069212      13.71849869523954      297.5189741636467   0.006575522479487631     0.8000001616758816      0.531591695903005     0.2725668913493031      0.386170161027857    0.03556346889922146     0.4732162196552112     0.4401896383438533     0.3342510876206279  3.908600555960017e-14 121.9247146289462
2.560357179927575      19.52621996810341      15.93519028170283   0.002603936049754722     0.7192058631190229     -11.60027041726014  9.488890118952145e-08       0.12727875508352  0.0008625386327069212      13.71849869523954      297.5189741636467   0.006575522479487631     0.8000001616758816      0.531591695903005     0.2725668913493031     0.3861701461266958    0.03556348380038265     0.4732162196552112     0.4401896383438533     0.3342510876206279  3.908600555960017e-14 121.9247146388382
2.560357179927575      19.52621996810341      15.93519028170283   0.002603936049754722     0.7192058631190229     -11.60027041726014  9.488890118952145e-08       0.12727875508352  0.0008625386327069212      13.71849869523954      297.5189741636467   0.006575522479487631     0.8000001616758816      0.531591695903005     0.2725668913493031     0.3861701461266958    0.03556346889922146     0.4732162345563724     0.4401896383438533     0.3342510876206279  3.908600555960017e-14 121.9247146390905
2.560357179927575      19.52621996810341      15.93519028170283   0.002603936049754722     0.7192058631190229     -11.60027041726014  9.488890118952145e-08       0.12727875508352  0.0008625386327069212      13.71849869523954      297.5189741636467   0.006575522479487631     0.8000001616758816      0.531591695903005     0.2725668913493031     0.3861701461266958    0.03556346889922146     0.4732162196552112     0.4401896532450145     0.3342510876206279  3.908600555960017e-14 121.9247146392234
2.560357179927575      19.52621996810341      15.93519028170283   0.002603936049754722     0.7192058631190229     -11.60027041726014  9.488890118952145e-08       0.12727875508352  0.0008625386327069212      13.71849869523954      297.5189741636467   0.006575522479487631     0.8000001616758816      0.531591695903005     0.2725668913493031     0.3861701461266958    0.03556346889922146     0.4732162196552112     0.4401896383438533     0.3342511025217891  3.908600555960017e-14 121.9247146385252
2.560357179927575      19.52621996810341      15.93519028170283   0.002603936049754722     0.7192058631190229     -11.60027041726014  9.488890118952145e-08       0.12727875508352  0.0008625386327069212      13.71849869523954      297.5189741636467   0.006575522479487631     0.8000001616758816      0.531591695903005     0.2725668913493031     0.3861701461266958    0.03556346889922146     0.4732162196552112     0.4401896383438533     0.3342510876206279  1.490120027985322e-08 121.9247802389217
2.56040240816811      19.52629564361265      15.93526243960634   0.002603955901404155     0.7192185655312194     -11.60031501083745  9.510845007096674e-08     0.1272786242034867   0.000862543418199295      13.71946574906478      297.5594446536387   0.006575462350822363     0.8000001618686924     0.5315867135092722     0.2725672215793493     0.3861725699367512    0.03556386253949639     0.4732162196552112     0.4401949181978084     0.3342558275331475  3.913952121417081e-14 121.9243737310394
2.560402446321079      19.52629564361265      15.93526243960634   0.002603955901404155     0.7192185655312194     -11.60031501083745  9.510845007096674e-08     0.1272786242034867   0.000862543418199295      13.71946574906478      297.5594446536387   0.006575462350822363     0.8000001618686924     0.5315867135092722     0.2725672215793493     0.3861725699367512    0.03556386253949639     0.4732162196552112     0.4401949181978084     0.3342558275331475  3.913952121417081e-14 121.9243736611695
2.56040240816811      19.52629593457712      15.93526243960634   0.002603955901404155     0.7192185655312194     -11.60031501083745  9.510845007096674e-08     0.1272786242034867   0.000862543418199295      13.71946574906478      297.5594446536387   0.006575462350822363     0.8000001618686924     0.5315867135092722     0.2725672215793493     0.3861725699367512    0.03556386253949639     0.4732162196552112     0.4401949181978084     0.3342558275331475  3.913952121417081e-14 121.9243737087681
2.56040240816811      19.52629564361265      15.93526267706026   0.002603955901404155     0.7192185655312194     -11.60031501083745  9.510845007096674e-08     0.1272786242034867   0.000862543418199295      13.71946574906478      297.5594446536387   0.006575462350822363     0.8000001618686924     0.5315867135092722     0.2725672215793493     0.3861725699367512    0.03556386253949639     0.4732162196552112     0.4401949181978084     0.3342558275331475  3.913952121417081e-14 121.9243737085546
2.56040240816811      19.52629564361265      15.93526243960634   0.002603970802565349     0.7192185655312194     -11.60031501083745  9.510845007096674e-08     0.1272786242034867   0.000862543418199295      13.71946574906478      297.5594446536387   0.006575462350822363     0.8000001618686924     0.5315867135092722     0.2725672215793493     0.3861725699367512    0.03556386253949639     0.4732162196552112     0.4401949181978084     0.3342558275331475  3.913952121417081e-14 121.9243743235122
2.56040240816811      19.52629564361265      15.93526243960634   0.002603955901404155     0.7192185804323806     -11.60031501083745  9.510845007096674e-08     0.1272786242034867   0.000862543418199295      13.71946574906478      297.5594446536387   0.006575462350822363     0.8000001618686924     0.5315867135092722     0.2725672215793493     0.3861725699367512    0.03556386253949639     0.4732162196552112     0.4401949181978084     0.3342558275331475  3.913952121417081e-14 121.9243737181225
2.56040240816811      19.52629564361265      15.93526243960634   0.002603955901404155     0.7192185655312194     -11.60031518369562  9.510845007096674e-08     0.1272786242034867   0.000862543418199295      13.71946574906478      297.5594446536387   0.006575462350822363     0.8000001618686924     0.5315867135092722     0.2725672215793493     0.3861725699367512    0.03556386253949639     0.4732162196552112     0.4401949181978084     0.3342558275331475  3.913952121417081e-14 121.9243737394685
2.56040240816811      19.52629564361265      15.93526243960634   0.002603955901404155     0.7192185655312194     -11.60031501083745  1.100096112648144e-07     0.1272786242034867   0.000862543418199295      13.71946574906478      297.5594446536387   0.006575462350822363     0.8000001618686924     0.5315867135092722     0.2725672215793493     0.3861725699367512    0.03556386253949639     0.4732162196552112     0.4401949181978084     0.3342558275331475  3.913952121417081e-14 121.9243768941864
2.56040240816811      19.52629564361265      15.93526243960634   0.002603955901404155     0.7192185655312194     -11.60031501083745  9.510845007096674e-08     0.1272786391046479   0.000862543418199295      13.71946574906478      297.5594446536387   0.006575462350822363     0.8000001618686924     0.5315867135092722     0.2725672215793493     0.3861725699367512    0.03556386253949639     0.4732162196552112     0.4401949181978084     0.3342558275331475  3.913952121417081e-14 121.9243737166705
2.56040240816811      19.52629564361265      15.93526243960634   0.002603955901404155     0.7192185655312194     -11.60031501083745  9.510845007096674e-08     0.1272786242034867  0.0008625583193604888      13.71946574906478      297.5594446536387   0.006575462350822363     0.8000001618686924     0.5315867135092722     0.2725672215793493     0.3861725699367512    0.03556386253949639     0.4732162196552112     0.4401949181978084     0.3342558275331475  3.913952121417081e-14 121.9243739796965
2.56040240816811      19.52629564361265      15.93526243960634   0.002603955901404155     0.7192185655312194     -11.60031501083745  9.510845007096674e-08     0.1272786242034867   0.000862543418199295      13.71946595350075      297.5594446536387   0.006575462350822363     0.8000001618686924     0.5315867135092722     0.2725672215793493     0.3861725699367512    0.03556386253949639     0.4732162196552112     0.4401949181978084     0.3342558275331475  3.913952121417081e-14 121.924373669775
2.56040240816811      19.52629564361265      15.93526243960634   0.002603955901404155     0.7192185655312194     -11.60031501083745  9.510845007096674e-08     0.1272786242034867   0.000862543418199295      13.71946574906478        297.55944908762   0.006575462350822363     0.8000001618686924     0.5315867135092722     0.2725672215793493     0.3861725699367512    0.03556386253949639     0.4732162196552112     0.4401949181978084     0.3342558275331475  3.913952121417081e-14 121.9243736213447
2.56040240816811      19.52629564361265      15.93526243960634   0.002603955901404155     0.7192185655312194     -11.60031501083745  9.510845007096674e-08     0.1272786242034867   0.000862543418199295      13.71946574906478      297.5594446536387   0.006575477251983557     0.8000001618686924     0.5315867135092722     0.2725672215793493     0.3861725699367512    0.03556386253949639     0.4732162196552112     0.4401949181978084     0.3342558275331475  3.913952121417081e-14 121.9243734533283
2.56040240816811      19.52629564361265      15.93526243960634   0.002603955901404155     0.7192185655312194     -11.60031501083745  9.510845007096674e-08     0.1272786242034867   0.000862543418199295      13.71946574906478      297.5594446536387   0.006575462350822363     0.8000001767698536     0.5315867135092722     0.2725672215793493     0.3861725699367512    0.03556386253949639     0.4732162196552112     0.4401949181978084     0.3342558275331475  3.913952121417081e-14 121.9243742334951
2.56040240816811      19.52629564361265      15.93526243960634   0.002603955901404155     0.7192185655312194     -11.60031501083745  9.510845007096674e-08     0.1272786242034867   0.000862543418199295      13.71946574906478      297.5594446536387   0.006575462350822363     0.8000001618686924     0.5315867284104334     0.2725672215793493     0.3861725699367512    0.03556386253949639     0.4732162196552112     0.4401949181978084     0.3342558275331475  3.913952121417081e-14 121.924373737373
2.56040240816811      19.52629564361265      15.93526243960634   0.002603955901404155     0.7192185655312194     -11.60031501083745  9.510845007096674e-08     0.1272786242034867   0.000862543418199295      13.71946574906478      297.5594446536387   0.006575462350822363     0.8000001618686924     0.5315867135092722     0.2725672364805105     0.3861725699367512    0.03556386253949639     0.4732162196552112     0.4401949181978084     0.3342558275331475  3.913952121417081e-14 121.9243737054723
2.56040240816811      19.52629564361265      15.93526243960634   0.002603955901404155     0.7192185655312194     -11.60031501083745  9.510845007096674e-08     0.1272786242034867   0.000862543418199295      13.71946574906478      297.5594446536387   0.006575462350822363     0.8000001618686924     0.5315867135092722     0.2725672215793493     0.3861725848379124    0.03556386253949639     0.4732162196552112     0.4401949181978084     0.3342558275331475  3.913952121417081e-14 121.9243737314085
2.56040240816811      19.52629564361265      15.93526243960634   0.002603955901404155     0.7192185655312194     -11.60031501083745  9.510845007096674e-08     0.1272786242034867   0.000862543418199295      13.71946574906478      297.5594446536387   0.006575462350822363     0.8000001618686924     0.5315867135092722     0.2725672215793493     0.3861725699367512    0.03556387744065758     0.4732162196552112     0.4401949181978084     0.3342558275331475  3.913952121417081e-14 121.9243737309303
2.56040240816811      19.52629564361265      15.93526243960634   0.002603955901404155     0.7192185655312194     -11.60031501083745  9.510845007096674e-08     0.1272786242034867   0.000862543418199295      13.71946574906478      297.5594446536387   0.006575462350822363     0.8000001618686924     0.5315867135092722     0.2725672215793493     0.3861725699367512    0.03556386253949639     0.4732162345563724     0.4401949181978084     0.3342558275331475  3.913952121417081e-14 121.9243737310394
2.56040240816811      19.52629564361265      15.93526243960634   0.002603955901404155     0.7192185655312194     -11.60031501083745  9.510845007096674e-08     0.1272786242034867   0.000862543418199295      13.71946574906478      297.5594446536387   0.006575462350822363     0.8000001618686924     0.5315867135092722     0.2725672215793493     0.3861725699367512    0.03556386253949639     0.4732162196552112     0.4401949330989696     0.3342558275331475  3.913952121417081e-14 121.9243737310462
2.56040240816811      19.52629564361265      15.93526243960634   0.002603955901404155     0.7192185655312194     -11.60031501083745  9.510845007096674e-08     0.1272786242034867   0.000862543418199295      13.71946574906478      297.5594446536387   0.006575462350822363     0.8000001618686924     0.5315867135092722     0.2725672215793493     0.3861725699367512    0.03556386253949639     0.4732162196552112     0.4401949181978084     0.3342558424343087  3.913952121417081e-14 121.9243737317607
2.56040240816811      19.52629564361265      15.93526243960634   0.002603955901404155     0.7192185655312194     -11.60031501083745  9.510845007096674e-08     0.1272786242034867   0.000862543418199295      13.71946574906478      297.5594446536387   0.006575462350822363     0.8000001618686924     0.5315867135092722     0.2725672215793493     0.3861725699367512    0.03556386253949639     0.4732162196552112     0.4401949181978084     0.3342558275331475  1.490120033336887e-08 121.9244393324514
2.560413722265183      19.52631457449595      15.93528049076309   0.002603961996592078     0.7192217469826182     -11.60032616762624  9.516354738977068e-08     0.1272785890172266  0.0008625447305933414      13.71970767794762      297.5695689785496    0.00657544966192637     0.8000001619169751     0.5315854624906951     0.2725673056184815     0.3861731681427786    0.03556396101468338     0.4732162196552112     0.4401962390347519     0.3342570132954293    3.9154383981046e-14 121.9242883857852
2.56041376041832      19.52631457449595      15.93528049076309   0.002603961996592078     0.7192217469826182     -11.60032616762624  9.516354738977068e-08     0.1272785890172266  0.0008625447305933414      13.71970767794762      297.5695689785496    0.00657544966192637     0.8000001619169751     0.5315854624906951     0.2725673056184815     0.3861731681427786    0.03556396101468338     0.4732162196552112     0.4401962390347519     0.3342570132954293    3.9154383981046e-14 121.9242885594016
2.560413722265183      19.52631486546071      15.93528049076309   0.002603961996592078     0.7192217469826182     -11.60032616762624  9.516354738977068e-08     0.1272785890172266  0.0008625447305933414      13.71970767794762      297.5695689785496    0.00657544966192637     0.8000001619169751     0.5315854624906951     0.2725673056184815     0.3861731681427786    0.03556396101468338     0.4732162196552112     0.4401962390347519     0.3342570132954293    3.9154383981046e-14 121.9242883787713
2.560413722265183      19.52631457449595      15.93528072821727   0.002603961996592078     0.7192217469826182     -11.60032616762624  9.516354738977068e-08     0.1272785890172266  0.0008625447305933414      13.71970767794762      297.5695689785496    0.00657544966192637     0.8000001619169751     0.5315854624906951     0.2725673056184815     0.3861731681427786    0.03556396101468338     0.4732162196552112     0.4401962390347519     0.3342570132954293    3.9154383981046e-14 121.9242883837787
2.560413722265183      19.52631457449595      15.93528049076309   0.002603976897753272     0.7192217469826182     -11.60032616762624  9.516354738977068e-08     0.1272785890172266  0.0008625447305933414      13.71970767794762      297.5695689785496    0.00657544966192637     0.8000001619169751     0.5315854624906951     0.2725673056184815     0.3861731681427786    0.03556396101468338     0.4732162196552112     0.4401962390347519     0.3342570132954293    3.9154383981046e-14 121.9242889876731
2.560413722265183      19.52631457449595      15.93528049076309   0.002603961996592078     0.7192217618837794     -11.60032616762624  9.516354738977068e-08     0.1272785890172266  0.0008625447305933414      13.71970767794762      297.5695689785496    0.00657544966192637     0.8000001619169751     0.5315854624906951     0.2725673056184815     0.3861731681427786    0.03556396101468338     0.4732162196552112     0.4401962390347519     0.3342570132954293    3.9154383981046e-14 121.9242884033062
2.560413722265183      19.52631457449595      15.93528049076309   0.002603961996592078     0.7192217469826182     -11.60032634048458  9.516354738977068e-08     0.1272785890172266  0.0008625447305933414      13.71970767794762      297.5695689785496    0.00657544966192637     0.8000001619169751     0.5315854624906951     0.2725673056184815     0.3861731681427786    0.03556396101468338     0.4732162196552112     0.4401962390347519     0.3342570132954293    3.9154383981046e-14 121.9242884021887
2.560413722265183      19.52631457449595      15.93528049076309   0.002603961996592078     0.7192217469826182     -11.60032616762624  1.100647085836183e-07     0.1272785890172266  0.0008625447305933414      13.71970767794762      297.5695689785496    0.00657544966192637     0.8000001619169751     0.5315854624906951     0.2725673056184815     0.3861731681427786    0.03556396101468338     0.4732162196552112     0.4401962390347519     0.3342570132954293    3.9154383981046e-14 121.9242915526866
2.560413722265183      19.52631457449595      15.93528049076309   0.002603961996592078     0.7192217469826182     -11.60032616762624  9.516354738977068e-08     0.1272786039183878  0.0008625447305933414      13.71970767794762      297.5695689785496    0.00657544966192637     0.8000001619169751     0.5315854624906951     0.2725673056184815     0.3861731681427786    0.03556396101468338     0.4732162196552112     0.4401962390347519     0.3342570132954293    3.9154383981046e-14 121.9242883838608
2.560413722265183      19.52631457449595      15.93528049076309   0.002603961996592078     0.7192217469826182     -11.60032616762624  9.516354738977068e-08     0.1272785890172266  0.0008625596317545352      13.71970767794762      297.5695689785496    0.00657544966192637     0.8000001619169751     0.5315854624906951     0.2725673056184815     0.3861731681427786    0.03556396101468338     0.4732162196552112     0.4401962390347519     0.3342570132954293    3.9154383981046e-14 121.9242886472544
2.560413722265183      19.52631457449595      15.93528049076309   0.002603961996592078     0.7192217469826182     -11.60032616762624  9.516354738977068e-08     0.1272785890172266  0.0008625447305933414       13.7197078823872      297.5695689785496    0.00657544966192637     0.8000001619169751     0.5315854624906951     0.2725673056184815     0.3861731681427786    0.03556396101468338     0.4732162196552112     0.4401962390347519     0.3342570132954293    3.9154383981046e-14 121.9242884101522
2.560413722265183      19.52631457449595      15.93528049076309   0.002603961996592078     0.7192217469826182     -11.60032616762624  9.516354738977068e-08     0.1272785890172266  0.0008625447305933414      13.71970767794762      297.5695734126817    0.00657544966192637     0.8000001619169751     0.5315854624906951     0.2725673056184815     0.3861731681427786    0.03556396101468338     0.4732162196552112     0.4401962390347519     0.3342570132954293    3.9154383981046e-14 121.924288404568
2.560413722265183      19.52631457449595      15.93528049076309   0.002603961996592078     0.7192217469826182     -11.60032616762624  9.516354738977068e-08     0.1272785890172266  0.0008625447305933414      13.71970767794762      297.5695689785496   0.006575464563087564     0.8000001619169751     0.5315854624906951     0.2725673056184815     0.3861731681427786    0.03556396101468338     0.4732162196552112     0.4401962390347519     0.3342570132954293    3.9154383981046e-14 121.9242881287921
2.560413722265183      19.52631457449595      15.93528049076309   0.002603961996592078     0.7192217469826182     -11.60032616762624  9.516354738977068e-08     0.1272785890172266  0.0008625447305933414      13.71970767794762      297.5695689785496    0.00657544966192637     0.8000001768181363     0.5315854624906951     0.2725673056184815     0.3861731681427786    0.03556396101468338     0.4732162196552112     0.4401962390347519     0.3342570132954293    3.9154383981046e-14 121.9242889256043
2.560413722265183      19.52631457449595      15.93528049076309   0.002603961996592078     0.7192217469826182     -11.60032616762624  9.516354738977068e-08     0.1272785890172266  0.0008625447305933414      13.71970767794762      297.5695689785496    0.00657544966192637     0.8000001619169751     0.5315854773918562     0.2725673056184815     0.3861731681427786    0.03556396101468338     0.4732162196552112     0.4401962390347519     0.3342570132954293    3.9154383981046e-14 121.9242883850448
2.560413722265183      19.52631457449595      15.93528049076309   0.002603961996592078     0.7192217469826182     -11.60032616762624  9.516354738977068e-08     0.1272785890172266  0.0008625447305933414      13.71970767794762      297.5695689785496    0.00657544966192637     0.8000001619169751     0.5315854624906951     0.2725673205196427     0.3861731681427786    0.03556396101468338     0.4732162196552112     0.4401962390347519     0.3342570132954293    3.9154383981046e-14 121.9242883882441
2.560413722265183      19.52631457449595      15.93528049076309   0.002603961996592078     0.7192217469826182     -11.60032616762624  9.516354738977068e-08     0.1272785890172266  0.0008625447305933414      13.71970767794762      297.5695689785496    0.00657544966192637     0.8000001619169751     0.5315854624906951     0.2725673056184815     0.3861731830439398    0.03556396101468338     0.4732162196552112     0.4401962390347519     0.3342570132954293    3.9154383981046e-14 121.9242883785289
2.560413722265183      19.52631457449595      15.93528049076309   0.002603961996592078     0.7192217469826182     -11.60032616762624  9.516354738977068e-08     0.1272785890172266  0.0008625447305933414      13.71970767794762      297.5695689785496    0.00657544966192637     0.8000001619169751     0.5315854624906951     0.2725673056184815     0.3861731681427786    0.03556397591584457     0.4732162196552112     0.4401962390347519     0.3342570132954293    3.9154383981046e-14 121.9242883861603
2.560413722265183      19.52631457449595      15.93528049076309   0.002603961996592078     0.7192217469826182     -11.60032616762624  9.516354738977068e-08     0.1272785890172266  0.0008625447305933414      13.71970767794762      297.5695689785496    0.00657544966192637     0.8000001619169751     0.5315854624906951     0.2725673056184815     0.3861731681427786    0.03556396101468338     0.4732162345563724     0.4401962390347519     0.3342570132954293    3.9154383981046e-14 121.9242883857852
2.560413722265183      19.52631457449595      15.93528049076309   0.002603961996592078     0.7192217469826182     -11.60032616762624  9.516354738977068e-08     0.1272785890172266  0.0008625447305933414      13.71970767794762      297.5695689785496    0.00657544966192637     0.8000001619169751     0.5315854624906951     0.2725673056184815     0.3861731681427786    0.03556396101468338     0.4732162196552112     0.4401962539359131     0.3342570132954293    3.9154383981046e-14 121.9242883854875
2.560413722265183      19.52631457449595      15.93528049076309   0.002603961996592078     0.7192217469826182     -11.60032616762624  9.516354738977068e-08     0.1272785890172266  0.0008625447305933414      13.71970767794762      297.5695689785496    0.00657544966192637     0.8000001619169751     0.5315854624906951     0.2725673056184815     0.3861731681427786    0.03556396101468338     0.4732162196552112     0.4401962390347519     0.3342570281965905    3.9154383981046e-14 121.9242883862212
2.560413722265183      19.52631457449595      15.93528049076309   0.002603961996592078     0.7192217469826182     -11.60032616762624  9.516354738977068e-08     0.1272785890172266  0.0008625447305933414      13.71970767794762      297.5695689785496    0.00657544966192637     0.8000001619169751     0.5315854624906951     0.2725673056184815     0.3861731681427786    0.03556396101468338     0.4732162196552112     0.4401962390347519     0.3342570132954293  1.490120034823164e-08 121.9243539874935
2.560407096176339      19.52631247412248      15.93527777114651   0.002603878721553789      0.719220481261629     -11.60032490571599  9.514543273354219e-08     0.1272786978332991  0.0008625325738803586      13.71969833083481      297.5687373370816   0.006576145667523818     0.8000001619071926     0.5315858664351977     0.2725671814789392     0.3861727921949669    0.03556376484585488     0.4732162196552112     0.4401987542034887     0.3342549120688992  3.901805396289464e-14 121.9242967382915
2.560407134329378      19.52631247412248      15.93527777114651   0.002603878721553789      0.719220481261629     -11.60032490571599  9.514543273354219e-08     0.1272786978332991  0.0008625325738803586      13.71969833083481      297.5687373370816   0.006576145667523818     0.8000001619071926     0.5315858664351977     0.2725671814789392     0.3861727921949669    0.03556376484585488     0.4732162196552112     0.4401987542034887     0.3342549120688992  3.901805396289464e-14 121.9242968406694
2.560407096176339      19.52631276508721      15.93527777114651   0.002603878721553789      0.719220481261629     -11.60032490571599  9.514543273354219e-08     0.1272786978332991  0.0008625325738803586      13.71969833083481      297.5687373370816   0.006576145667523818     0.8000001619071926     0.5315858664351977     0.2725671814789392     0.3861727921949669    0.03556376484585488     0.4732162196552112     0.4401987542034887     0.3342549120688992  3.901805396289464e-14 121.9242967225277
2.560407096176339      19.52631247412248      15.93527800860066   0.002603878721553789      0.719220481261629     -11.60032490571599  9.514543273354219e-08     0.1272786978332991  0.0008625325738803586      13.71969833083481      297.5687373370816   0.006576145667523818     0.8000001619071926     0.5315858664351977     0.2725671814789392     0.3861727921949669    0.03556376484585488     0.4732162196552112     0.4401987542034887     0.3342549120688992  3.901805396289464e-14 121.924296735659
2.560407096176339      19.52631247412248      15.93527777114651   0.002603893622714983      0.719220481261629     -11.60032490571599  9.514543273354219e-08     0.1272786978332991  0.0008625325738803586      13.71969833083481      297.5687373370816   0.006576145667523818     0.8000001619071926     0.5315858664351977     0.2725671814789392     0.3861727921949669    0.03556376484585488     0.4732162196552112     0.4401987542034887     0.3342549120688992  3.901805396289464e-14 121.9242972731324
2.560407096176339      19.52631247412248      15.93527777114651   0.002603878721553789     0.7192204961627902     -11.60032490571599  9.514543273354219e-08     0.1272786978332991  0.0008625325738803586      13.71969833083481      297.5687373370816   0.006576145667523818     0.8000001619071926     0.5315858664351977     0.2725671814789392     0.3861727921949669    0.03556376484585488     0.4732162196552112     0.4401987542034887     0.3342549120688992  3.901805396289464e-14 121.9242967649022
2.560407096176339      19.52631247412248      15.93527777114651   0.002603878721553789      0.719220481261629      -11.6003250785743  9.514543273354219e-08     0.1272786978332991  0.0008625325738803586      13.71969833083481      297.5687373370816   0.006576145667523818     0.8000001619071926     0.5315858664351977     0.2725671814789392     0.3861727921949669    0.03556376484585488     0.4732162196552112     0.4401987542034887     0.3342549120688992  3.901805396289464e-14 121.9242967607583
2.560407096176339      19.52631247412248      15.93527777114651   0.002603878721553789      0.719220481261629     -11.60032490571599  1.100465939273899e-07     0.1272786978332991  0.0008625325738803586      13.71969833083481      297.5687373370816   0.006576145667523818     0.8000001619071926     0.5315858664351977     0.2725671814789392     0.3861727921949669    0.03556376484585488     0.4732162196552112     0.4401987542034887     0.3342549120688992  3.901805396289464e-14 121.9242999787641
2.560407096176339      19.52631247412248      15.93527777114651   0.002603878721553789      0.719220481261629     -11.60032490571599  9.514543273354219e-08     0.1272787127344603  0.0008625325738803586      13.71969833083481      297.5687373370816   0.006576145667523818     0.8000001619071926     0.5315858664351977     0.2725671814789392     0.3861727921949669    0.03556376484585488     0.4732162196552112     0.4401987542034887     0.3342549120688992  3.901805396289464e-14 121.9242967592341
2.560407096176339      19.52631247412248      15.93527777114651   0.002603878721553789      0.719220481261629     -11.60032490571599  9.514543273354219e-08     0.1272786978332991  0.0008625474750415524      13.71969833083481      297.5687373370816   0.006576145667523818     0.8000001619071926     0.5315858664351977     0.2725671814789392     0.3861727921949669    0.03556376484585488     0.4732162196552112     0.4401987542034887     0.3342549120688992  3.901805396289464e-14 121.9242970176894
2.560407096176339      19.52631247412248      15.93527777114651   0.002603878721553789      0.719220481261629     -11.60032490571599  9.514543273354219e-08     0.1272786978332991  0.0008625325738803586      13.71969853527424      297.5687373370816   0.006576145667523818     0.8000001619071926     0.5315858664351977     0.2725671814789392     0.3861727921949669    0.03556376484585488     0.4732162196552112     0.4401987542034887     0.3342549120688992  3.901805396289464e-14 121.9242968746039
2.560407096176339      19.52631247412248      15.93527777114651   0.002603878721553789      0.719220481261629     -11.60032490571599  9.514543273354219e-08     0.1272786978332991  0.0008625325738803586      13.71969833083481      297.5687417712013   0.006576145667523818     0.8000001619071926     0.5315858664351977     0.2725671814789392     0.3861727921949669    0.03556376484585488     0.4732162196552112     0.4401987542034887     0.3342549120688992  3.901805396289464e-14 121.9242967679702
2.560407096176339      19.52631247412248      15.93527777114651   0.002603878721553789      0.719220481261629     -11.60032490571599  9.514543273354219e-08     0.1272786978332991  0.0008625325738803586      13.71969833083481      297.5687373370816   0.006576160568685012     0.8000001619071926     0.5315858664351977     0.2725671814789392     0.3861727921949669    0.03556376484585488     0.4732162196552112     0.4401987542034887     0.3342549120688992  3.901805396289464e-14 121.9242971711864
2.560407096176339      19.52631247412248      15.93527777114651   0.002603878721553789      0.719220481261629     -11.60032490571599  9.514543273354219e-08     0.1272786978332991  0.0008625325738803586      13.71969833083481      297.5687373370816   0.006576145667523818     0.8000001768083538     0.5315858664351977     0.2725671814789392     0.3861727921949669    0.03556376484585488     0.4732162196552112     0.4401987542034887     0.3342549120688992  3.901805396289464e-14 121.9242972929189
2.560407096176339      19.52631247412248      15.93527777114651   0.002603878721553789      0.719220481261629     -11.60032490571599  9.514543273354219e-08     0.1272786978332991  0.0008625325738803586      13.71969833083481      297.5687373370816   0.006576145667523818     0.8000001619071926     0.5315858813363589     0.2725671814789392     0.3861727921949669    0.03556376484585488     0.4732162196552112     0.4401987542034887     0.3342549120688992  3.901805396289464e-14 121.9242967383114
2.560407096176339      19.52631247412248      15.93527777114651   0.002603878721553789      0.719220481261629     -11.60032490571599  9.514543273354219e-08     0.1272786978332991  0.0008625325738803586      13.71969833083481      297.5687373370816   0.006576145667523818     0.8000001619071926     0.5315858664351977     0.2725671963801004     0.3861727921949669    0.03556376484585488     0.4732162196552112     0.4401987542034887     0.3342549120688992  3.901805396289464e-14 121.9242967664088
2.560407096176339      19.52631247412248      15.93527777114651   0.002603878721553789      0.719220481261629     -11.60032490571599  9.514543273354219e-08     0.1272786978332991  0.0008625325738803586      13.71969833083481      297.5687373370816   0.006576145667523818     0.8000001619071926     0.5315858664351977     0.2725671814789392     0.3861728070961281    0.03556376484585488     0.4732162196552112     0.4401987542034887     0.3342549120688992  3.901805396289464e-14 121.924296724702
2.560407096176339      19.52631247412248      15.93527777114651   0.002603878721553789      0.719220481261629     -11.60032490571599  9.514543273354219e-08     0.1272786978332991  0.0008625325738803586      13.71969833083481      297.5687373370816   0.006576145667523818     0.8000001619071926     0.5315858664351977     0.2725671814789392     0.3861727921949669    0.03556377974701607     0.4732162196552112     0.4401987542034887     0.3342549120688992  3.901805396289464e-14 121.9242967383911
2.560407096176339      19.52631247412248      15.93527777114651   0.002603878721553789      0.719220481261629     -11.60032490571599  9.514543273354219e-08     0.1272786978332991  0.0008625325738803586      13.71969833083481      297.5687373370816   0.006576145667523818     0.8000001619071926     0.5315858664351977     0.2725671814789392     0.3861727921949669    0.03556376484585488     0.4732162345563724     0.4401987542034887     0.3342549120688992  3.901805396289464e-14 121.9242967382915
2.560407096176339      19.52631247412248      15.93527777114651   0.002603878721553789      0.719220481261629     -11.60032490571599  9.514543273354219e-08     0.1272786978332991  0.0008625325738803586      13.71969833083481      297.5687373370816   0.006576145667523818     0.8000001619071926     0.5315858664351977     0.2725671814789392     0.3861727921949669    0.03556376484585488     0.4732162196552112     0.4401987691046499     0.3342549120688992  3.901805396289464e-14 121.9242967382876
2.560407096176339      19.52631247412248      15.93527777114651   0.002603878721553789      0.719220481261629     -11.60032490571599  9.514543273354219e-08     0.1272786978332991  0.0008625325738803586      13.71969833083481      297.5687373370816   0.006576145667523818     0.8000001619071926     0.5315858664351977     0.2725671814789392     0.3861727921949669    0.03556376484585488     0.4732162196552112     0.4401987542034887     0.3342549269700604  3.901805396289464e-14 121.924296738305
2.560407096176339      19.52631247412248      15.93527777114651   0.002603878721553789      0.719220481261629     -11.60032490571599  9.514543273354219e-08     0.1272786978332991  0.0008625325738803586      13.71969833083481      297.5687373370816   0.006576145667523818     0.8000001619071926     0.5315858664351977     0.2725671814789392     0.3861727921949669    0.03556376484585488     0.4732162196552112     0.4401987542034887     0.3342549120688992  1.490120021190162e-08 121.9243623403867
2.560409339601951      19.52631411729914      15.93527988524156     0.0026038811855375     0.7192209601908794     -11.60032582793607  9.514746948974473e-08      0.127278690456562  0.0008625331424499562      13.71970460761734      297.5693815285358    0.00657612597681713     0.8000001619112925     0.5315855670581029     0.2725672511535162     0.3861733731785089    0.03556391644327095     0.4732162196552112     0.4401968103276766     0.3342565357639558  3.902132382734879e-14 121.9242908633271
2.560409377755024      19.52631411729914      15.93527988524156     0.0026038811855375     0.7192209601908794     -11.60032582793607  9.514746948974473e-08      0.127278690456562  0.0008625331424499562      13.71970460761734      297.5693815285358    0.00657612597681713     0.8000001619112925     0.5315855670581029     0.2725672511535162     0.3861733731785089    0.03556391644327095     0.4732162196552112     0.4401968103276766     0.3342565357639558  3.902132382734879e-14 121.9242909494416
2.560409339601951      19.52631440826389      15.93527988524156     0.0026038811855375     0.7192209601908794     -11.60032582793607  9.514746948974473e-08      0.127278690456562  0.0008625331424499562      13.71970460761734      297.5693815285358    0.00657612597681713     0.8000001619112925     0.5315855670581029     0.2725672511535162     0.3861733731785089    0.03556391644327095     0.4732162196552112     0.4401968103276766     0.3342565357639558  3.902132382734879e-14 121.9242908515001
2.560409339601951      19.52631411729914      15.93528012269574     0.0026038811855375     0.7192209601908794     -11.60032582793607  9.514746948974473e-08      0.127278690456562  0.0008625331424499562      13.71970460761734      297.5693815285358    0.00657612597681713     0.8000001619112925     0.5315855670581029     0.2725672511535162     0.3861733731785089    0.03556391644327095     0.4732162196552112     0.4401968103276766     0.3342565357639558  3.902132382734879e-14 121.9242908797404
2.560409339601951      19.52631411729914      15.93527988524156   0.002603896086698693     0.7192209601908794     -11.60032582793607  9.514746948974473e-08      0.127278690456562  0.0008625331424499562      13.71970460761734      297.5693815285358    0.00657612597681713     0.8000001619112925     0.5315855670581029     0.2725672511535162     0.3861733731785089    0.03556391644327095     0.4732162196552112     0.4401968103276766     0.3342565357639558  3.902132382734879e-14 121.9242913949395
2.560409339601951      19.52631411729914      15.93527988524156     0.0026038811855375     0.7192209750920406     -11.60032582793607  9.514746948974473e-08      0.127278690456562  0.0008625331424499562      13.71970460761734      297.5693815285358    0.00657612597681713     0.8000001619112925     0.5315855670581029     0.2725672511535162     0.3861733731785089    0.03556391644327095     0.4732162196552112     0.4401968103276766     0.3342565357639558  3.902132382734879e-14 121.9242908783248
2.560409339601951      19.52631411729914      15.93527988524156     0.0026038811855375     0.7192209601908794      -11.6003260007944  9.514746948974473e-08      0.127278690456562  0.0008625331424499562      13.71970460761734      297.5693815285358    0.00657612597681713     0.8000001619112925     0.5315855670581029     0.2725672511535162     0.3861733731785089    0.03556391644327095     0.4732162196552112     0.4401968103276766     0.3342565357639558  3.902132382734879e-14 121.924290901955
2.560409339601951      19.52631411729914      15.93527988524156     0.0026038811855375     0.7192209601908794     -11.60032582793607  1.100486306835924e-07      0.127278690456562  0.0008625331424499562      13.71970460761734      297.5693815285358    0.00657612597681713     0.8000001619112925     0.5315855670581029     0.2725672511535162     0.3861733731785089    0.03556391644327095     0.4732162196552112     0.4401968103276766     0.3342565357639558  3.902132382734879e-14 121.9242940937924
2.560409339601951      19.52631411729914      15.93527988524156     0.0026038811855375     0.7192209601908794     -11.60032582793607  9.514746948974473e-08     0.1272787053577232  0.0008625331424499562      13.71970460761734      297.5693815285358    0.00657612597681713     0.8000001619112925     0.5315855670581029     0.2725672511535162     0.3861733731785089    0.03556391644327095     0.4732162196552112     0.4401968103276766     0.3342565357639558  3.902132382734879e-14 121.9242908688006
2.560409339601951      19.52631411729914      15.93527988524156     0.0026038811855375     0.7192209601908794     -11.60032582793607  9.514746948974473e-08      0.127278690456562  0.0008625480436111501      13.71970460761734      297.5693815285358    0.00657612597681713     0.8000001619112925     0.5315855670581029     0.2725672511535162     0.3861733731785089    0.03556391644327095     0.4732162196552112     0.4401968103276766     0.3342565357639558  3.902132382734879e-14 121.9242911399647
2.560409339601951      19.52631411729914      15.93527988524156     0.0026038811855375     0.7192209601908794     -11.60032582793607  9.514746948974473e-08      0.127278690456562  0.0008625331424499562      13.71970481205687      297.5693815285358    0.00657612597681713     0.8000001619112925     0.5315855670581029     0.2725672511535162     0.3861733731785089    0.03556391644327095     0.4732162196552112     0.4401968103276766     0.3342565357639558  3.902132382734879e-14 121.9242908424885
2.560409339601951      19.52631411729914      15.93527988524156     0.0026038811855375     0.7192209601908794     -11.60032582793607  9.514746948974473e-08      0.127278690456562  0.0008625331424499562      13.71970460761734      297.5693859626651    0.00657612597681713     0.8000001619112925     0.5315855670581029     0.2725672511535162     0.3861733731785089    0.03556391644327095     0.4732162196552112     0.4401968103276766     0.3342565357639558  3.902132382734879e-14 121.9242908382993
2.560409339601951      19.52631411729914      15.93527988524156     0.0026038811855375     0.7192209601908794     -11.60032582793607  9.514746948974473e-08      0.127278690456562  0.0008625331424499562      13.71970460761734      297.5693815285358   0.006576140877978324     0.8000001619112925     0.5315855670581029     0.2725672511535162     0.3861733731785089    0.03556391644327095     0.4732162196552112     0.4401968103276766     0.3342565357639558  3.902132382734879e-14 121.9242912467364
2.560409339601951      19.52631411729914      15.93527988524156     0.0026038811855375     0.7192209601908794     -11.60032582793607  9.514746948974473e-08      0.127278690456562  0.0008625331424499562      13.71970460761734      297.5693815285358    0.00657612597681713     0.8000001768124537     0.5315855670581029     0.2725672511535162     0.3861733731785089    0.03556391644327095     0.4732162196552112     0.4401968103276766     0.3342565357639558  3.902132382734879e-14 121.9242913960201
2.560409339601951      19.52631411729914      15.93527988524156     0.0026038811855375     0.7192209601908794     -11.60032582793607  9.514746948974473e-08      0.127278690456562  0.0008625331424499562      13.71970460761734      297.5693815285358    0.00657612597681713     0.8000001619112925     0.5315855819592641     0.2725672511535162     0.3861733731785089    0.03556391644327095     0.4732162196552112     0.4401968103276766     0.3342565357639558  3.902132382734879e-14 121.9242908620943
2.560409339601951      19.52631411729914      15.93527988524156     0.0026038811855375     0.7192209601908794     -11.60032582793607  9.514746948974473e-08      0.127278690456562  0.0008625331424499562      13.71970460761734      297.5693815285358    0.00657612597681713     0.8000001619112925     0.5315855670581029     0.2725672660546774     0.3861733731785089    0.03556391644327095     0.4732162196552112     0.4401968103276766     0.3342565357639558  3.902132382734879e-14 121.9242908625589
2.560409339601951      19.52631411729914      15.93527988524156     0.0026038811855375     0.7192209601908794     -11.60032582793607  9.514746948974473e-08      0.127278690456562  0.0008625331424499562      13.71970460761734      297.5693815285358    0.00657612597681713     0.8000001619112925     0.5315855670581029     0.2725672511535162     0.3861733880796701    0.03556391644327095     0.4732162196552112     0.4401968103276766     0.3342565357639558  3.902132382734879e-14 121.9242908738544
2.560409339601951      19.52631411729914      15.93527988524156     0.0026038811855375     0.7192209601908794     -11.60032582793607  9.514746948974473e-08      0.127278690456562  0.0008625331424499562      13.71970460761734      297.5693815285358    0.00657612597681713     0.8000001619112925     0.5315855670581029     0.2725672511535162     0.3861733731785089    0.03556393134443214     0.4732162196552112     0.4401968103276766     0.3342565357639558  3.902132382734879e-14 121.9242908632661
2.560409339601951      19.52631411729914      15.93527988524156     0.0026038811855375     0.7192209601908794     -11.60032582793607  9.514746948974473e-08      0.127278690456562  0.0008625331424499562      13.71970460761734      297.5693815285358    0.00657612597681713     0.8000001619112925     0.5315855670581029     0.2725672511535162     0.3861733731785089    0.03556391644327095     0.4732162345563724     0.4401968103276766     0.3342565357639558  3.902132382734879e-14 121.9242908633271
2.560409339601951      19.52631411729914      15.93527988524156     0.0026038811855375     0.7192209601908794     -11.60032582793607  9.514746948974473e-08      0.127278690456562  0.0008625331424499562      13.71970460761734      297.5693815285358    0.00657612597681713     0.8000001619112925     0.5315855670581029     0.2725672511535162     0.3861733731785089    0.03556391644327095     0.4732162196552112     0.4401968252288377     0.3342565357639558  3.902132382734879e-14 121.924290863328
2.560409339601951      19.52631411729914      15.93527988524156     0.0026038811855375     0.7192209601908794     -11.60032582793607  9.514746948974473e-08      0.127278690456562  0.0008625331424499562      13.71970460761734      297.5693815285358    0.00657612597681713     0.8000001619112925     0.5315855670581029     0.2725672511535162     0.3861733731785089    0.03556391644327095     0.4732162196552112     0.4401968103276766      0.334256550665117  3.902132382734879e-14 121.9242908632959
2.560409339601951      19.52631411729914      15.93527988524156     0.0026038811855375     0.7192209601908794     -11.60032582793607  9.514746948974473e-08      0.127278690456562  0.0008625331424499562      13.71970460761734      297.5693815285358    0.00657612597681713     0.8000001619112925     0.5315855670581029     0.2725672511535162     0.3861733731785089    0.03556391644327095     0.4732162196552112     0.4401968103276766     0.3342565357639558  1.490120021517149e-08 121.9243564652066
2.56041145243434       19.5263145857311      15.93528049470167   0.002603913296499156     0.7192213529029006     -11.60032612341126  9.515413038425879e-08      0.127278649394791  0.0008625377849816817      13.71970691593457      297.5695683911661   0.006575857401120868     0.8000001619142417     0.5315854733753472     0.2725672847667204     0.3861733950647275    0.03556396059747194     0.4732162196552112     0.4401962442450865     0.3342570087379977  3.907405785428878e-14 121.9242853124671
2.560411490587444       19.5263145857311      15.93528049470167   0.002603913296499156     0.7192213529029006     -11.60032612341126  9.515413038425879e-08      0.127278649394791  0.0008625377849816817      13.71970691593457      297.5695683911661   0.006575857401120868     0.8000001619142417     0.5315854733753472     0.2725672847667204     0.3861733950647275    0.03556396059747194     0.4732162196552112     0.4401962442450865     0.3342570087379977  3.907405785428878e-14 121.9242853780702
2.56041145243434      19.52631487669586      15.93528049470167   0.002603913296499156     0.7192213529029006     -11.60032612341126  9.515413038425879e-08      0.127278649394791  0.0008625377849816817      13.71970691593457      297.5695683911661   0.006575857401120868     0.8000001619142417     0.5315854733753472     0.2725672847667204     0.3861733950647275    0.03556396059747194     0.4732162196552112     0.4401962442450865     0.3342570087379977  3.907405785428878e-14 121.92428528738
2.56041145243434       19.5263145857311      15.93528073215586   0.002603913296499156     0.7192213529029006     -11.60032612341126  9.515413038425879e-08      0.127278649394791  0.0008625377849816817      13.71970691593457      297.5695683911661   0.006575857401120868     0.8000001619142417     0.5315854733753472     0.2725672847667204     0.3861733950647275    0.03556396059747194     0.4732162196552112     0.4401962442450865     0.3342570087379977  3.907405785428878e-14 121.9242852994943
2.56041145243434       19.5263145857311      15.93528049470167    0.00260392819766035     0.7192213529029006     -11.60032612341126  9.515413038425879e-08      0.127278649394791  0.0008625377849816817      13.71970691593457      297.5695683911661   0.006575857401120868     0.8000001619142417     0.5315854733753472     0.2725672847667204     0.3861733950647275    0.03556396059747194     0.4732162196552112     0.4401962442450865     0.3342570087379977  3.907405785428878e-14 121.9242858569044
2.56041145243434       19.5263145857311      15.93528049470167   0.002603913296499156     0.7192213678040618     -11.60032612341126  9.515413038425879e-08      0.127278649394791  0.0008625377849816817      13.71970691593457      297.5695683911661   0.006575857401120868     0.8000001619142417     0.5315854733753472     0.2725672847667204     0.3861733950647275    0.03556396059747194     0.4732162196552112     0.4401962442450865     0.3342570087379977  3.907405785428878e-14 121.9242853113667
2.56041145243434       19.5263145857311      15.93528049470167   0.002603913296499156     0.7192213529029006     -11.60032629626959  9.515413038425879e-08      0.127278649394791  0.0008625377849816817      13.71970691593457      297.5695683911661   0.006575857401120868     0.8000001619142417     0.5315854733753472     0.2725672847667204     0.3861733950647275    0.03556396059747194     0.4732162196552112     0.4401962442450865     0.3342570087379977  3.907405785428878e-14 121.9242853032485
2.56041145243434       19.5263145857311      15.93528049470167   0.002603913296499156     0.7192213529029006     -11.60032612341126  1.100552915781064e-07      0.127278649394791  0.0008625377849816817      13.71970691593457      297.5695683911661   0.006575857401120868     0.8000001619142417     0.5315854733753472     0.2725672847667204     0.3861733950647275    0.03556396059747194     0.4732162196552112     0.4401962442450865     0.3342570087379977  3.907405785428878e-14 121.9242884922268
2.56041145243434       19.5263145857311      15.93528049470167   0.002603913296499156     0.7192213529029006     -11.60032612341126  9.515413038425879e-08     0.1272786642959522  0.0008625377849816817      13.71970691593457      297.5695683911661   0.006575857401120868     0.8000001619142417     0.5315854733753472     0.2725672847667204     0.3861733950647275    0.03556396059747194     0.4732162196552112     0.4401962442450865     0.3342570087379977  3.907405785428878e-14 121.9242852927474
2.56041145243434       19.5263145857311      15.93528049470167   0.002603913296499156     0.7192213529029006     -11.60032612341126  9.515413038425879e-08      0.127278649394791  0.0008625526861428755      13.71970691593457      297.5695683911661   0.006575857401120868     0.8000001619142417     0.5315854733753472     0.2725672847667204     0.3861733950647275    0.03556396059747194     0.4732162196552112     0.4401962442450865     0.3342570087379977  3.907405785428878e-14 121.9242855625193
2.56041145243434       19.5263145857311      15.93528049470167   0.002603913296499156     0.7192213529029006     -11.60032612341126  9.515413038425879e-08      0.127278649394791  0.0008625377849816817      13.71970712037413      297.5695683911661   0.006575857401120868     0.8000001619142417     0.5315854733753472     0.2725672847667204     0.3861733950647275    0.03556396059747194     0.4732162196552112     0.4401962442450865     0.3342570087379977  3.907405785428878e-14 121.9242854121311
2.56041145243434       19.5263145857311      15.93528049470167   0.002603913296499156     0.7192213529029006     -11.60032612341126  9.515413038425879e-08      0.127278649394791  0.0008625377849816817      13.71970691593457      297.5695728252982   0.006575857401120868     0.8000001619142417     0.5315854733753472     0.2725672847667204     0.3861733950647275    0.03556396059747194     0.4732162196552112     0.4401962442450865     0.3342570087379977  3.907405785428878e-14 121.924285354493
2.56041145243434       19.5263145857311      15.93528049470167   0.002603913296499156     0.7192213529029006     -11.60032612341126  9.515413038425879e-08      0.127278649394791  0.0008625377849816817      13.71970691593457      297.5695683911661   0.006575872302282062     0.8000001619142417     0.5315854733753472     0.2725672847667204     0.3861733950647275    0.03556396059747194     0.4732162196552112     0.4401962442450865     0.3342570087379977  3.907405785428878e-14 121.9242854457001
2.56041145243434       19.5263145857311      15.93528049470167   0.002603913296499156     0.7192213529029006     -11.60032612341126  9.515413038425879e-08      0.127278649394791  0.0008625377849816817      13.71970691593457      297.5695683911661   0.006575857401120868     0.8000001768154029     0.5315854733753472     0.2725672847667204     0.3861733950647275    0.03556396059747194     0.4732162196552112     0.4401962442450865     0.3342570087379977  3.907405785428878e-14 121.9242858470936
2.56041145243434       19.5263145857311      15.93528049470167   0.002603913296499156     0.7192213529029006     -11.60032612341126  9.515413038425879e-08      0.127278649394791  0.0008625377849816817      13.71970691593457      297.5695683911661   0.006575857401120868     0.8000001619142417     0.5315854882765084     0.2725672847667204     0.3861733950647275    0.03556396059747194     0.4732162196552112     0.4401962442450865     0.3342570087379977  3.907405785428878e-14 121.9242853060534
2.56041145243434       19.5263145857311      15.93528049470167   0.002603913296499156     0.7192213529029006     -11.60032612341126  9.515413038425879e-08      0.127278649394791  0.0008625377849816817      13.71970691593457      297.5695683911661   0.006575857401120868     0.8000001619142417     0.5315854733753472     0.2725672996678816     0.3861733950647275    0.03556396059747194     0.4732162196552112     0.4401962442450865     0.3342570087379977  3.907405785428878e-14 121.9242852999601
2.56041145243434       19.5263145857311      15.93528049470167   0.002603913296499156     0.7192213529029006     -11.60032612341126  9.515413038425879e-08      0.127278649394791  0.0008625377849816817      13.71970691593457      297.5695683911661   0.006575857401120868     0.8000001619142417     0.5315854733753472     0.2725672847667204     0.3861734099658887    0.03556396059747194     0.4732162196552112     0.4401962442450865     0.3342570087379977  3.907405785428878e-14 121.9242852977515
2.56041145243434       19.5263145857311      15.93528049470167   0.002603913296499156     0.7192213529029006     -11.60032612341126  9.515413038425879e-08      0.127278649394791  0.0008625377849816817      13.71970691593457      297.5695683911661   0.006575857401120868     0.8000001619142417     0.5315854733753472     0.2725672847667204     0.3861733950647275    0.03556397549863313     0.4732162196552112     0.4401962442450865     0.3342570087379977  3.907405785428878e-14 121.9242853109721
2.56041145243434       19.5263145857311      15.93528049470167   0.002603913296499156     0.7192213529029006     -11.60032612341126  9.515413038425879e-08      0.127278649394791  0.0008625377849816817      13.71970691593457      297.5695683911661   0.006575857401120868     0.8000001619142417     0.5315854733753472     0.2725672847667204     0.3861733950647275    0.03556396059747194     0.4732162345563724     0.4401962442450865     0.3342570087379977  3.907405785428878e-14 121.9242853124671
2.56041145243434       19.5263145857311      15.93528049470167   0.002603913296499156     0.7192213529029006     -11.60032612341126  9.515413038425879e-08      0.127278649394791  0.0008625377849816817      13.71970691593457      297.5695683911661   0.006575857401120868     0.8000001619142417     0.5315854733753472     0.2725672847667204     0.3861733950647275    0.03556396059747194     0.4732162196552112     0.4401962591462477     0.3342570087379977  3.907405785428878e-14 121.9242853121777
2.56041145243434       19.5263145857311      15.93528049470167   0.002603913296499156     0.7192213529029006     -11.60032612341126  9.515413038425879e-08      0.127278649394791  0.0008625377849816817      13.71970691593457      297.5695683911661   0.006575857401120868     0.8000001619142417     0.5315854733753472     0.2725672847667204     0.3861733950647275    0.03556396059747194     0.4732162196552112     0.4401962442450865     0.3342570236391589  3.907405785428878e-14 121.9242853121613
2.56041145243434       19.5263145857311      15.93528049470167   0.002603913296499156     0.7192213529029006     -11.60032612341126  9.515413038425879e-08      0.127278649394791  0.0008625377849816817      13.71970691593457      297.5695683911661   0.006575857401120868     0.8000001619142417     0.5315854733753472     0.2725672847667204     0.3861733950647275    0.03556396059747194     0.4732162196552112     0.4401962442450865     0.3342570087379977  1.490120026790551e-08 121.9243509137078
2.560411072957274       19.5263146035817      15.93528050611048   0.002603893820036346     0.7192213681264762     -11.60032613447811  9.514994739286539e-08     0.1272789223258746  0.0008625348482587877      13.71970553670307      297.5695677998259   0.006575845995752884      0.800000161913044     0.5315855149598423     0.2725674107752073     0.3861735986699361    0.03556396101881719     0.4732162196552112     0.4401962465071389     0.3342570115803276  3.903859173968918e-14 121.9242847559837
2.560411111110372       19.5263146035817      15.93528050611048   0.002603893820036346     0.7192213681264762     -11.60032613447811  9.514994739286539e-08     0.1272789223258746  0.0008625348482587877      13.71970553670307      297.5695677998259   0.006575845995752884      0.800000161913044     0.5315855149598423     0.2725674107752073     0.3861735986699361    0.03556396101881719     0.4732162196552112     0.4401962465071389     0.3342570115803276  3.903859173968918e-14 121.9242847490327
2.560411072957274      19.52631489454646      15.93528050611048   0.002603893820036346     0.7192213681264762     -11.60032613447811  9.514994739286539e-08     0.1272789223258746  0.0008625348482587877      13.71970553670307      297.5695677998259   0.006575845995752884      0.800000161913044     0.5315855149598423     0.2725674107752073     0.3861735986699361    0.03556396101881719     0.4732162196552112     0.4401962465071389     0.3342570115803276  3.903859173968918e-14 121.9242847439684
2.560411072957274       19.5263146035817      15.93528074356467   0.002603893820036346     0.7192213681264762     -11.60032613447811  9.514994739286539e-08     0.1272789223258746  0.0008625348482587877      13.71970553670307      297.5695677998259   0.006575845995752884      0.800000161913044     0.5315855149598423     0.2725674107752073     0.3861735986699361    0.03556396101881719     0.4732162196552112     0.4401962465071389     0.3342570115803276  3.903859173968918e-14 121.9242847598938
2.560411072957274       19.5263146035817      15.93528050611048    0.00260390872119754     0.7192213681264762     -11.60032613447811  9.514994739286539e-08     0.1272789223258746  0.0008625348482587877      13.71970553670307      297.5695677998259   0.006575845995752884      0.800000161913044     0.5315855149598423     0.2725674107752073     0.3861735986699361    0.03556396101881719     0.4732162196552112     0.4401962465071389     0.3342570115803276  3.903859173968918e-14 121.9242853014751
2.560411072957274       19.5263146035817      15.93528050611048   0.002603893820036346     0.7192213830276374     -11.60032613447811  9.514994739286539e-08     0.1272789223258746  0.0008625348482587877      13.71970553670307      297.5695677998259   0.006575845995752884      0.800000161913044     0.5315855149598423     0.2725674107752073     0.3861735986699361    0.03556396101881719     0.4732162196552112     0.4401962465071389     0.3342570115803276  3.903859173968918e-14 121.9242847825523
2.560411072957274       19.5263146035817      15.93528050611048   0.002603893820036346     0.7192213681264762     -11.60032630733644  9.514994739286539e-08     0.1272789223258746  0.0008625348482587877      13.71970553670307      297.5695677998259   0.006575845995752884      0.800000161913044     0.5315855149598423     0.2725674107752073     0.3861735986699361    0.03556396101881719     0.4732162196552112     0.4401962465071389     0.3342570115803276  3.903859173968918e-14 121.9242847716439
2.560411072957274       19.5263146035817      15.93528050611048   0.002603893820036346     0.7192213681264762     -11.60032613447811  1.100511085867131e-07     0.1272789223258746  0.0008625348482587877      13.71970553670307      297.5695677998259   0.006575845995752884      0.800000161913044     0.5315855149598423     0.2725674107752073     0.3861735986699361    0.03556396101881719     0.4732162196552112     0.4401962465071389     0.3342570115803276  3.903859173968918e-14 121.9242879603116
2.560411072957274       19.5263146035817      15.93528050611048   0.002603893820036346     0.7192213681264762     -11.60032613447811  9.514994739286539e-08     0.1272789372270358  0.0008625348482587877      13.71970553670307      297.5695677998259   0.006575845995752884      0.800000161913044     0.5315855149598423     0.2725674107752073     0.3861735986699361    0.03556396101881719     0.4732162196552112     0.4401962465071389     0.3342570115803276  3.903859173968918e-14 121.9242847669254
2.560411072957274       19.5263146035817      15.93528050611048   0.002603893820036346     0.7192213681264762     -11.60032613447811  9.514994739286539e-08     0.1272789223258746  0.0008625497494199816      13.71970553670307      297.5695677998259   0.006575845995752884      0.800000161913044     0.5315855149598423     0.2725674107752073     0.3861735986699361    0.03556396101881719     0.4732162196552112     0.4401962465071389     0.3342570115803276  3.903859173968918e-14 121.9242850275495
2.560411072957274       19.5263146035817      15.93528050611048   0.002603893820036346     0.7192213681264762     -11.60032613447811  9.514994739286539e-08     0.1272789223258746  0.0008625348482587877      13.71970574114261      297.5695677998259   0.006575845995752884      0.800000161913044     0.5315855149598423     0.2725674107752073     0.3861735986699361    0.03556396101881719     0.4732162196552112     0.4401962465071389     0.3342570115803276  3.903859173968918e-14 121.924284768048
2.560411072957274       19.5263146035817      15.93528050611048   0.002603893820036346     0.7192213681264762     -11.60032613447811  9.514994739286539e-08     0.1272789223258746  0.0008625348482587877      13.71970553670307       297.569572233958   0.006575845995752884      0.800000161913044     0.5315855149598423     0.2725674107752073     0.3861735986699361    0.03556396101881719     0.4732162196552112     0.4401962465071389     0.3342570115803276  3.903859173968918e-14 121.9242847215982
2.560411072957274       19.5263146035817      15.93528050611048   0.002603893820036346     0.7192213681264762     -11.60032613447811  9.514994739286539e-08     0.1272789223258746  0.0008625348482587877      13.71970553670307      297.5695677998259   0.006575860896914078      0.800000161913044     0.5315855149598423     0.2725674107752073     0.3861735986699361    0.03556396101881719     0.4732162196552112     0.4401962465071389     0.3342570115803276  3.903859173968918e-14 121.9242848713432
2.560411072957274       19.5263146035817      15.93528050611048   0.002603893820036346     0.7192213681264762     -11.60032613447811  9.514994739286539e-08     0.1272789223258746  0.0008625348482587877      13.71970553670307      297.5695677998259   0.006575845995752884     0.8000001768142052     0.5315855149598423     0.2725674107752073     0.3861735986699361    0.03556396101881719     0.4732162196552112     0.4401962465071389     0.3342570115803276  3.903859173968918e-14 121.9242852897354
2.560411072957274       19.5263146035817      15.93528050611048   0.002603893820036346     0.7192213681264762     -11.60032613447811  9.514994739286539e-08     0.1272789223258746  0.0008625348482587877      13.71970553670307      297.5695677998259   0.006575845995752884      0.800000161913044     0.5315855298610035     0.2725674107752073     0.3861735986699361    0.03556396101881719     0.4732162196552112     0.4401962465071389     0.3342570115803276  3.903859173968918e-14 121.9242847730242
2.560411072957274       19.5263146035817      15.93528050611048   0.002603893820036346     0.7192213681264762     -11.60032613447811  9.514994739286539e-08     0.1272789223258746  0.0008625348482587877      13.71970553670307      297.5695677998259   0.006575845995752884      0.800000161913044     0.5315855149598423     0.2725674256763685     0.3861735986699361    0.03556396101881719     0.4732162196552112     0.4401962465071389     0.3342570115803276  3.903859173968918e-14 121.9242847668991
2.560411072957274       19.5263146035817      15.93528050611048   0.002603893820036346     0.7192213681264762     -11.60032613447811  9.514994739286539e-08     0.1272789223258746  0.0008625348482587877      13.71970553670307      297.5695677998259   0.006575845995752884      0.800000161913044     0.5315855149598423     0.2725674107752073     0.3861736135710973    0.03556396101881719     0.4732162196552112     0.4401962465071389     0.3342570115803276  3.903859173968918e-14 121.9242847718811
2.560411072957274       19.5263146035817      15.93528050611048   0.002603893820036346     0.7192213681264762     -11.60032613447811  9.514994739286539e-08     0.1272789223258746  0.0008625348482587877      13.71970553670307      297.5695677998259   0.006575845995752884      0.800000161913044     0.5315855149598423     0.2725674107752073     0.3861735986699361    0.03556397591997838     0.4732162196552112     0.4401962465071389     0.3342570115803276  3.903859173968918e-14 121.9242847555505
2.560411072957274       19.5263146035817      15.93528050611048   0.002603893820036346     0.7192213681264762     -11.60032613447811  9.514994739286539e-08     0.1272789223258746  0.0008625348482587877      13.71970553670307      297.5695677998259   0.006575845995752884      0.800000161913044     0.5315855149598423     0.2725674107752073     0.3861735986699361    0.03556396101881719     0.4732162345563724     0.4401962465071389     0.3342570115803276  3.903859173968918e-14 121.9242847559837
2.560411072957274       19.5263146035817      15.93528050611048   0.002603893820036346     0.7192213681264762     -11.60032613447811  9.514994739286539e-08     0.1272789223258746  0.0008625348482587877      13.71970553670307      297.5695677998259   0.006575845995752884      0.800000161913044     0.5315855149598423     0.2725674107752073     0.3861735986699361    0.03556396101881719     0.4732162196552112     0.4401962614083001     0.3342570115803276  3.903859173968918e-14 121.9242847559857
2.560411072957274       19.5263146035817      15.93528050611048   0.002603893820036346     0.7192213681264762     -11.60032613447811  9.514994739286539e-08     0.1272789223258746  0.0008625348482587877      13.71970553670307      297.5695677998259   0.006575845995752884      0.800000161913044     0.5315855149598423     0.2725674107752073     0.3861735986699361    0.03556396101881719     0.4732162196552112     0.4401962465071389     0.3342570264814888  3.903859173968918e-14 121.9242847559092
2.560411072957274       19.5263146035817      15.93528050611048   0.002603893820036346     0.7192213681264762     -11.60032613447811  9.514994739286539e-08     0.1272789223258746  0.0008625348482587877      13.71970553670307      297.5695677998259   0.006575845995752884      0.800000161913044     0.5315855149598423     0.2725674107752073     0.3861735986699361    0.03556396101881719     0.4732162196552112     0.4401962465071389     0.3342570115803276   1.49012002324394e-08 121.9243503568705
