# Supplementary material for: Model-Based Quantification of the Systemic Interplay between Glucose and Fatty Acids in the Postprandial State
Source: PLoS One. 2015 Sep 10;10(9):e0135665. doi: 10.1371/journal.pone.0135665 (PMC4565650; doi:10.1371/journal.pone.0135665)
Supplement: S3 File — Zip file containing all Matlab m-files to generate figures. The zip-file includes a README file, containing an overview of the simulation files and basic instructions. (ZIP) [file pone.0135665.s004.zip › GlcNEFA/OPT parameters/OPT_solver1_seed100000000_n100_r25/parameters_it12.txt]

2.252268207770598      18.79046622957523      17.00752264200334   0.001253123007099695     0.4179909477226832     -12.63185090988117   5.42506311146905e-05     0.1055904242172909  0.0007958562532025422      18.88071331033185      433.0249351847432   0.006328279363120318     0.8886259585497273     0.5138131415242654     0.3006949120929419     0.0531221804689146   0.008192170445468265      0.492356202759489     0.1622224210740459     0.1034952563711473   3.52746464486631e-14 228.145224020327
2.25226824133201      18.79046622957523      17.00752264200334   0.001253123007099695     0.4179909477226832     -12.63185090988117   5.42506311146905e-05     0.1055904242172909  0.0007958562532025422      18.88071331033185      433.0249351847432   0.006328279363120318     0.8886259585497273     0.5138131415242654     0.3006949120929419     0.0531221804689146   0.008192170445468265      0.492356202759489     0.1622224210740459     0.1034952563711473   3.52746464486631e-14 228.145223670865
2.252268207770598        18.790466509575      17.00752264200334   0.001253123007099695     0.4179909477226832     -12.63185090988117   5.42506311146905e-05     0.1055904242172909  0.0007958562532025422      18.88071331033185      433.0249351847432   0.006328279363120318     0.8886259585497273     0.5138131415242654     0.3006949120929419     0.0531221804689146   0.008192170445468265      0.492356202759489     0.1622224210740459     0.1034952563711473   3.52746464486631e-14 228.1452207199282
2.252268207770598      18.79046622957523      17.00752289543517   0.001253123007099695     0.4179909477226832     -12.63185090988117   5.42506311146905e-05     0.1055904242172909  0.0007958562532025422      18.88071331033185      433.0249351847432   0.006328279363120318     0.8886259585497273     0.5138131415242654     0.3006949120929419     0.0531221804689146   0.008192170445468265      0.492356202759489     0.1622224210740459     0.1034952563711473   3.52746464486631e-14 228.1452219459131
2.252268207770598      18.79046622957523      17.00752264200334   0.001253137908260889     0.4179909477226832     -12.63185090988117   5.42506311146905e-05     0.1055904242172909  0.0007958562532025422      18.88071331033185      433.0249351847432   0.006328279363120318     0.8886259585497273     0.5138131415242654     0.3006949120929419     0.0531221804689146   0.008192170445468265      0.492356202759489     0.1622224210740459     0.1034952563711473   3.52746464486631e-14 228.14538336661
2.252268207770598      18.79046622957523      17.00752264200334   0.001253123007099695     0.4179909626238444     -12.63185090988117   5.42506311146905e-05     0.1055904242172909  0.0007958562532025422      18.88071331033185      433.0249351847432   0.006328279363120318     0.8886259585497273     0.5138131415242654     0.3006949120929419     0.0531221804689146   0.008192170445468265      0.492356202759489     0.1622224210740459     0.1034952563711473   3.52746464486631e-14 228.1452235666442
2.252268207770598      18.79046622957523      17.00752264200334   0.001253123007099695     0.4179909477226832     -12.63185109811042   5.42506311146905e-05     0.1055904242172909  0.0007958562532025422      18.88071331033185      433.0249351847432   0.006328279363120318     0.8886259585497273     0.5138131415242654     0.3006949120929419     0.0531221804689146   0.008192170445468265      0.492356202759489     0.1622224210740459     0.1034952563711473   3.52746464486631e-14 228.1452281521592
2.252268207770598      18.79046622957523      17.00752264200334   0.001253123007099695     0.4179909477226832     -12.63185090988117  5.426553227588435e-05     0.1055904242172909  0.0007958562532025422      18.88071331033185      433.0249351847432   0.006328279363120318     0.8886259585497273     0.5138131415242654     0.3006949120929419     0.0531221804689146   0.008192170445468265      0.492356202759489     0.1622224210740459     0.1034952563711473   3.52746464486631e-14 228.1448844116704
2.252268207770598      18.79046622957523      17.00752264200334   0.001253123007099695     0.4179909477226832     -12.63185090988117   5.42506311146905e-05     0.1055904391184521  0.0007958562532025422      18.88071331033185      433.0249351847432   0.006328279363120318     0.8886259585497273     0.5138131415242654     0.3006949120929419     0.0531221804689146   0.008192170445468265      0.492356202759489     0.1622224210740459     0.1034952563711473   3.52746464486631e-14 228.1452039940263
2.252268207770598      18.79046622957523      17.00752264200334   0.001253123007099695     0.4179909477226832     -12.63185090988117   5.42506311146905e-05     0.1055904242172909  0.0007958711543637361      18.88071331033185      433.0249351847432   0.006328279363120318     0.8886259585497273     0.5138131415242654     0.3006949120929419     0.0531221804689146   0.008192170445468265      0.492356202759489     0.1622224210740459     0.1034952563711473   3.52746464486631e-14 228.144746401926
2.252268207770598      18.79046622957523      17.00752264200334   0.001253123007099695     0.4179909477226832     -12.63185090988117   5.42506311146905e-05     0.1055904242172909  0.0007958562532025422       18.8807135916764      433.0249351847432   0.006328279363120318     0.8886259585497273     0.5138131415242654     0.3006949120929419     0.0531221804689146   0.008192170445468265      0.492356202759489     0.1622224210740459     0.1034952563711473   3.52746464486631e-14 228.145221525022
2.252268207770598      18.79046622957523      17.00752264200334   0.001253123007099695     0.4179909477226832     -12.63185090988117   5.42506311146905e-05     0.1055904242172909  0.0007958562532025422      18.88071331033185      433.0249416373176   0.006328279363120318     0.8886259585497273     0.5138131415242654     0.3006949120929419     0.0531221804689146   0.008192170445468265      0.492356202759489     0.1622224210740459     0.1034952563711473   3.52746464486631e-14 228.1452261642657
2.252268207770598      18.79046622957523      17.00752264200334   0.001253123007099695     0.4179909477226832     -12.63185090988117   5.42506311146905e-05     0.1055904242172909  0.0007958562532025422      18.88071331033185      433.0249351847432   0.006328294264281512     0.8886259585497273     0.5138131415242654     0.3006949120929419     0.0531221804689146   0.008192170445468265      0.492356202759489     0.1622224210740459     0.1034952563711473   3.52746464486631e-14 228.1456466806672
2.252268207770598      18.79046622957523      17.00752264200334   0.001253123007099695     0.4179909477226832     -12.63185090988117   5.42506311146905e-05     0.1055904242172909  0.0007958562532025422      18.88071331033185      433.0249351847432   0.006328279363120318     0.8886259734508885     0.5138131415242654     0.3006949120929419     0.0531221804689146   0.008192170445468265      0.492356202759489     0.1622224210740459     0.1034952563711473   3.52746464486631e-14 228.1452239903375
2.252268207770598      18.79046622957523      17.00752264200334   0.001253123007099695     0.4179909477226832     -12.63185090988117   5.42506311146905e-05     0.1055904242172909  0.0007958562532025422      18.88071331033185      433.0249351847432   0.006328279363120318     0.8886259585497273     0.5138131564254266     0.3006949120929419     0.0531221804689146   0.008192170445468265      0.492356202759489     0.1622224210740459     0.1034952563711473   3.52746464486631e-14 228.1452254028389
2.252268207770598      18.79046622957523      17.00752264200334   0.001253123007099695     0.4179909477226832     -12.63185090988117   5.42506311146905e-05     0.1055904242172909  0.0007958562532025422      18.88071331033185      433.0249351847432   0.006328279363120318     0.8886259585497273     0.5138131415242654     0.3006949269941031     0.0531221804689146   0.008192170445468265      0.492356202759489     0.1622224210740459     0.1034952563711473   3.52746464486631e-14 228.1452454726063
2.252268207770598      18.79046622957523      17.00752264200334   0.001253123007099695     0.4179909477226832     -12.63185090988117   5.42506311146905e-05     0.1055904242172909  0.0007958562532025422      18.88071331033185      433.0249351847432   0.006328279363120318     0.8886259585497273     0.5138131415242654     0.3006949120929419    0.05312219537007579   0.008192170445468265      0.492356202759489     0.1622224210740459     0.1034952563711473   3.52746464486631e-14 228.1451943223932
2.252268207770598      18.79046622957523      17.00752264200334   0.001253123007099695     0.4179909477226832     -12.63185090988117   5.42506311146905e-05     0.1055904242172909  0.0007958562532025422      18.88071331033185      433.0249351847432   0.006328279363120318     0.8886259585497273     0.5138131415242654     0.3006949120929419     0.0531221804689146   0.008192185346629459      0.492356202759489     0.1622224210740459     0.1034952563711473   3.52746464486631e-14 228.1452240203362
2.252268207770598      18.79046622957523      17.00752264200334   0.001253123007099695     0.4179909477226832     -12.63185090988117   5.42506311146905e-05     0.1055904242172909  0.0007958562532025422      18.88071331033185      433.0249351847432   0.006328279363120318     0.8886259585497273     0.5138131415242654     0.3006949120929419     0.0531221804689146   0.008192170445468265     0.4923562176606502     0.1622224210740459     0.1034952563711473   3.52746464486631e-14 228.145224020327
2.252268207770598      18.79046622957523      17.00752264200334   0.001253123007099695     0.4179909477226832     -12.63185090988117   5.42506311146905e-05     0.1055904242172909  0.0007958562532025422      18.88071331033185      433.0249351847432   0.006328279363120318     0.8886259585497273     0.5138131415242654     0.3006949120929419     0.0531221804689146   0.008192170445468265      0.492356202759489     0.1622224359752071     0.1034952563711473   3.52746464486631e-14 228.1452240203418
2.252268207770598      18.79046622957523      17.00752264200334   0.001253123007099695     0.4179909477226832     -12.63185090988117   5.42506311146905e-05     0.1055904242172909  0.0007958562532025422      18.88071331033185      433.0249351847432   0.006328279363120318     0.8886259585497273     0.5138131415242654     0.3006949120929419     0.0531221804689146   0.008192170445468265      0.492356202759489     0.1622224210740459     0.1034952712723085   3.52746464486631e-14 228.1452240203381
2.252268207770598      18.79046622957523      17.00752264200334   0.001253123007099695     0.4179909477226832     -12.63185090988117   5.42506311146905e-05     0.1055904242172909  0.0007958562532025422      18.88071331033185      433.0249351847432   0.006328279363120318     0.8886259585497273     0.5138131415242654     0.3006949120929419     0.0531221804689146   0.008192170445468265      0.492356202759489     0.1622224210740459     0.1034952563711473   1.49011964684941e-08 228.1452913931864
2.706340885926037      19.79859430489128      17.77018876698688   0.001344413475203206     0.4242707344995758     -13.08218135105107  0.0007051860412543409       0.13299952612499   0.001236309944852141      14.18413188111372      411.4114541548186   0.006057406089163749     0.8041294961724681     0.5331849361520187     0.2847962420063541     0.1128458688031505   0.008159307955859653      0.492356202759489     0.1616690475847224     0.1032041995251709  2.386105893009413e-14 212.2267076287028
2.706340926253659      19.79859430489128      17.77018876698688   0.001344413475203206     0.4242707344995758     -13.08218135105107  0.0007051860412543409       0.13299952612499   0.001236309944852141      14.18413188111372      411.4114541548186   0.006057406089163749     0.8041294961724681     0.5331849361520187     0.2847962420063541     0.1128458688031505   0.008159307955859653      0.492356202759489     0.1616690475847224     0.1032041995251709  2.386105893009413e-14 212.2267093212211
2.706340885926037      19.79859459991333      17.77018876698688   0.001344413475203206     0.4242707344995758     -13.08218135105107  0.0007051860412543409       0.13299952612499   0.001236309944852141      14.18413188111372      411.4114541548186   0.006057406089163749     0.8041294961724681     0.5331849361520187     0.2847962420063541     0.1128458688031505   0.008159307955859653      0.492356202759489     0.1616690475847224     0.1032041995251709  2.386105893009413e-14 212.2267108018353
2.706340885926037      19.79859430489128      17.77018903178333   0.001344413475203206     0.4242707344995758     -13.08218135105107  0.0007051860412543409       0.13299952612499   0.001236309944852141      14.18413188111372      411.4114541548186   0.006057406089163749     0.8041294961724681     0.5331849361520187     0.2847962420063541     0.1128458688031505   0.008159307955859653      0.492356202759489     0.1616690475847224     0.1032041995251709  2.386105893009413e-14 212.2267103421539
2.706340885926037      19.79859430489128      17.77018876698688     0.0013444283763644     0.4242707344995758     -13.08218135105107  0.0007051860412543409       0.13299952612499   0.001236309944852141      14.18413188111372      411.4114541548186   0.006057406089163749     0.8041294961724681     0.5331849361520187     0.2847962420063541     0.1128458688031505   0.008159307955859653      0.492356202759489     0.1616690475847224     0.1032041995251709  2.386105893009413e-14 212.2266152590035
2.706340885926037      19.79859430489128      17.77018876698688   0.001344413475203206      0.424270749400737     -13.08218135105107  0.0007051860412543409       0.13299952612499   0.001236309944852141      14.18413188111372      411.4114541548186   0.006057406089163749     0.8041294961724681     0.5331849361520187     0.2847962420063541     0.1128458688031505   0.008159307955859653      0.492356202759489     0.1616690475847224     0.1032041995251709  2.386105893009413e-14 212.2267061031598
2.706340885926037      19.79859430489128      17.77018876698688   0.001344413475203206     0.4242707344995758     -13.08218154599076  0.0007051860412543409       0.13299952612499   0.001236309944852141      14.18413188111372      411.4114541548186   0.006057406089163749     0.8041294961724681     0.5331849361520187     0.2847962420063541     0.1128458688031505   0.008159307955859653      0.492356202759489     0.1616690475847224     0.1032041995251709  2.386105893009413e-14 212.2267015657637
2.706340885926037      19.79859430489128      17.77018876698688   0.001344413475203206     0.4242707344995758     -13.08218135105107  0.0007052009424155347       0.13299952612499   0.001236309944852141      14.18413188111372      411.4114541548186   0.006057406089163749     0.8041294961724681     0.5331849361520187     0.2847962420063541     0.1128458688031505   0.008159307955859653      0.492356202759489     0.1616690475847224     0.1032041995251709  2.386105893009413e-14 212.2270574877978
2.706340885926037      19.79859430489128      17.77018876698688   0.001344413475203206     0.4242707344995758     -13.08218135105107  0.0007051860412543409     0.1329995410261512   0.001236309944852141      14.18413188111372      411.4114541548186   0.006057406089163749     0.8041294961724681     0.5331849361520187     0.2847962420063541     0.1128458688031505   0.008159307955859653      0.492356202759489     0.1616690475847224     0.1032041995251709  2.386105893009413e-14 212.2267271429937
2.706340885926037      19.79859430489128      17.77018876698688   0.001344413475203206     0.4242707344995758     -13.08218135105107  0.0007051860412543409       0.13299952612499   0.001236324846013335      14.18413188111372      411.4114541548186   0.006057406089163749     0.8041294961724681     0.5331849361520187     0.2847962420063541     0.1128458688031505   0.008159307955859653      0.492356202759489     0.1616690475847224     0.1032041995251709  2.386105893009413e-14 212.2269917167029
2.706340885926037      19.79859430489128      17.77018876698688   0.001344413475203206     0.4242707344995758     -13.08218135105107  0.0007051860412543409       0.13299952612499   0.001236309944852141      14.18413209247375      411.4114541548186   0.006057406089163749     0.8041294961724681     0.5331849361520187     0.2847962420063541     0.1128458688031505   0.008159307955859653      0.492356202759489     0.1616690475847224     0.1032041995251709  2.386105893009413e-14 212.2267048889285
2.706340885926037      19.79859430489128      17.77018876698688   0.001344413475203206     0.4242707344995758     -13.08218135105107  0.0007051860412543409       0.13299952612499   0.001236309944852141      14.18413188111372       411.411460285327   0.006057406089163749     0.8041294961724681     0.5331849361520187     0.2847962420063541     0.1128458688031505   0.008159307955859653      0.492356202759489     0.1616690475847224     0.1032041995251709  2.386105893009413e-14 212.2267096066149
2.706340885926037      19.79859430489128      17.77018876698688   0.001344413475203206     0.4242707344995758     -13.08218135105107  0.0007051860412543409       0.13299952612499   0.001236309944852141      14.18413188111372      411.4114541548186   0.006057420990324943     0.8041294961724681     0.5331849361520187     0.2847962420063541     0.1128458688031505   0.008159307955859653      0.492356202759489     0.1616690475847224     0.1032041995251709  2.386105893009413e-14 212.2256817699341
2.706340885926037      19.79859430489128      17.77018876698688   0.001344413475203206     0.4242707344995758     -13.08218135105107  0.0007051860412543409       0.13299952612499   0.001236309944852141      14.18413188111372      411.4114541548186   0.006057406089163749     0.8041295110736293     0.5331849361520187     0.2847962420063541     0.1128458688031505   0.008159307955859653      0.492356202759489     0.1616690475847224     0.1032041995251709  2.386105893009413e-14 212.2267058293055
2.706340885926037      19.79859430489128      17.77018876698688   0.001344413475203206     0.4242707344995758     -13.08218135105107  0.0007051860412543409       0.13299952612499   0.001236309944852141      14.18413188111372      411.4114541548186   0.006057406089163749     0.8041294961724681     0.5331849510531799     0.2847962420063541     0.1128458688031505   0.008159307955859653      0.492356202759489     0.1616690475847224     0.1032041995251709  2.386105893009413e-14 212.2267352780545
2.706340885926037      19.79859430489128      17.77018876698688   0.001344413475203206     0.4242707344995758     -13.08218135105107  0.0007051860412543409       0.13299952612499   0.001236309944852141      14.18413188111372      411.4114541548186   0.006057406089163749     0.8041294961724681     0.5331849361520187     0.2847962569075153     0.1128458688031505   0.008159307955859653      0.492356202759489     0.1616690475847224     0.1032041995251709  2.386105893009413e-14 212.2266907161286
2.706340885926037      19.79859430489128      17.77018876698688   0.001344413475203206     0.4242707344995758     -13.08218135105107  0.0007051860412543409       0.13299952612499   0.001236309944852141      14.18413188111372      411.4114541548186   0.006057406089163749     0.8041294961724681     0.5331849361520187     0.2847962420063541     0.1128458837043117   0.008159307955859653      0.492356202759489     0.1616690475847224     0.1032041995251709  2.386105893009413e-14 212.2266942655203
2.706340885926037      19.79859430489128      17.77018876698688   0.001344413475203206     0.4242707344995758     -13.08218135105107  0.0007051860412543409       0.13299952612499   0.001236309944852141      14.18413188111372      411.4114541548186   0.006057406089163749     0.8041294961724681     0.5331849361520187     0.2847962420063541     0.1128458688031505   0.008159322857020847      0.492356202759489     0.1616690475847224     0.1032041995251709  2.386105893009413e-14 212.2267076288252
2.706340885926037      19.79859430489128      17.77018876698688   0.001344413475203206     0.4242707344995758     -13.08218135105107  0.0007051860412543409       0.13299952612499   0.001236309944852141      14.18413188111372      411.4114541548186   0.006057406089163749     0.8041294961724681     0.5331849361520187     0.2847962420063541     0.1128458688031505   0.008159307955859653     0.4923562176606502     0.1616690475847224     0.1032041995251709  2.386105893009413e-14 212.2267076287028
2.706340885926037      19.79859430489128      17.77018876698688   0.001344413475203206     0.4242707344995758     -13.08218135105107  0.0007051860412543409       0.13299952612499   0.001236309944852141      14.18413188111372      411.4114541548186   0.006057406089163749     0.8041294961724681     0.5331849361520187     0.2847962420063541     0.1128458688031505   0.008159307955859653      0.492356202759489     0.1616690624858836     0.1032041995251709  2.386105893009413e-14 212.2267076286623
2.706340885926037      19.79859430489128      17.77018876698688   0.001344413475203206     0.4242707344995758     -13.08218135105107  0.0007051860412543409       0.13299952612499   0.001236309944852141      14.18413188111372      411.4114541548186   0.006057406089163749     0.8041294961724681     0.5331849361520187     0.2847962420063541     0.1128458688031505   0.008159307955859653      0.492356202759489     0.1616690475847224     0.1032042144263321  2.386105893009413e-14 212.2267076287626
2.706340885926037      19.79859430489128      17.77018876698688   0.001344413475203206     0.4242707344995758     -13.08218135105107  0.0007051860412543409       0.13299952612499   0.001236309944852141      14.18413188111372      411.4114541548186   0.006057406089163749     0.8041294961724681     0.5331849361520187     0.2847962420063541     0.1128458688031505   0.008159307955859653      0.492356202759489     0.1616690475847224     0.1032041995251709  1.490118505490659e-08 212.2267736227297
2.710355092534133      20.35666412952784      17.18915995642354    0.00111902353792372     0.4720135312535426     -13.20591346112318  0.0005862015665815101     0.1150186679830124   0.001113178923666481      15.92367439954901      408.0400349499992   0.006149632821910829     0.8209859513720027     0.5292666420340473     0.2729732689808085     0.2263998430341922     0.0080104866066537      0.492356202759489     0.1670735296642338      0.102263769896479  2.320961439367306e-14 139.3347316731754
2.710355132921571      20.35666412952784      17.18915995642354    0.00111902353792372     0.4720135312535426     -13.20591346112318  0.0005862015665815101     0.1150186679830124   0.001113178923666481      15.92367439954901      408.0400349499992   0.006149632821910829     0.8209859513720027     0.5292666420340473     0.2729732689808085     0.2263998430341922     0.0080104866066537      0.492356202759489     0.1670735296642338      0.102263769896479  2.320961439367306e-14 139.3347323603776
2.710355092534133      20.35666443286577      17.18915995642354    0.00111902353792372     0.4720135312535426     -13.20591346112318  0.0005862015665815101     0.1150186679830124   0.001113178923666481      15.92367439954901      408.0400349499992   0.006149632821910829     0.8209859513720027     0.5292666420340473     0.2729732689808085     0.2263998430341922     0.0080104866066537      0.492356202759489     0.1670735296642338      0.102263769896479  2.320961439367306e-14 139.3347344868504
2.710355092534133      20.35666412952784      17.18916021256198    0.00111902353792372     0.4720135312535426     -13.20591346112318  0.0005862015665815101     0.1150186679830124   0.001113178923666481      15.92367439954901      408.0400349499992   0.006149632821910829     0.8209859513720027     0.5292666420340473     0.2729732689808085     0.2263998430341922     0.0080104866066537      0.492356202759489     0.1670735296642338      0.102263769896479  2.320961439367306e-14 139.334732837893
2.710355092534133      20.35666412952784      17.18915995642354   0.001119038439084914     0.4720135312535426     -13.20591346112318  0.0005862015665815101     0.1150186679830124   0.001113178923666481      15.92367439954901      408.0400349499992   0.006149632821910829     0.8209859513720027     0.5292666420340473     0.2729732689808085     0.2263998430341922     0.0080104866066537      0.492356202759489     0.1670735296642338      0.102263769896479  2.320961439367306e-14 139.3346810595006
2.710355092534133      20.35666412952784      17.18915995642354    0.00111902353792372     0.4720135461547038     -13.20591346112318  0.0005862015665815101     0.1150186679830124   0.001113178923666481      15.92367439954901      408.0400349499992   0.006149632821910829     0.8209859513720027     0.5292666420340473     0.2729732689808085     0.2263998430341922     0.0080104866066537      0.492356202759489     0.1670735296642338      0.102263769896479  2.320961439367306e-14 139.3347307238651
2.710355092534133      20.35666412952784      17.18915995642354    0.00111902353792372     0.4720135312535426     -13.20591365790662  0.0005862015665815101     0.1150186679830124   0.001113178923666481      15.92367439954901      408.0400349499992   0.006149632821910829     0.8209859513720027     0.5292666420340473     0.2729732689808085     0.2263998430341922     0.0080104866066537      0.492356202759489     0.1670735296642338      0.102263769896479  2.320961439367306e-14 139.3347284481736
2.710355092534133      20.35666412952784      17.18915995642354    0.00111902353792372     0.4720135312535426     -13.20591346112318  0.0005862164677427039     0.1150186679830124   0.001113178923666481      15.92367439954901      408.0400349499992   0.006149632821910829     0.8209859513720027     0.5292666420340473     0.2729732689808085     0.2263998430341922     0.0080104866066537      0.492356202759489     0.1670735296642338      0.102263769896479  2.320961439367306e-14 139.3347453286278
2.710355092534133      20.35666412952784      17.18915995642354    0.00111902353792372     0.4720135312535426     -13.20591346112318  0.0005862015665815101     0.1150186828841736   0.001113178923666481      15.92367439954901      408.0400349499992   0.006149632821910829     0.8209859513720027     0.5292666420340473     0.2729732689808085     0.2263998430341922     0.0080104866066537      0.492356202759489     0.1670735296642338      0.102263769896479  2.320961439367306e-14 139.3347335819216
2.710355092534133      20.35666412952784      17.18915995642354    0.00111902353792372     0.4720135312535426     -13.20591346112318  0.0005862015665815101     0.1150186679830124   0.001113193824827675      15.92367439954901      408.0400349499992   0.006149632821910829     0.8209859513720027     0.5292666420340473     0.2729732689808085     0.2263998430341922     0.0080104866066537      0.492356202759489     0.1670735296642338      0.102263769896479  2.320961439367306e-14 139.3347203997677
2.710355092534133      20.35666412952784      17.18915995642354    0.00111902353792372     0.4720135312535426     -13.20591346112318  0.0005862015665815101     0.1150186679830124   0.001113178923666481      15.92367463683025      408.0400349499992   0.006149632821910829     0.8209859513720027     0.5292666420340473     0.2729732689808085     0.2263998430341922     0.0080104866066537      0.492356202759489     0.1670735296642338      0.102263769896479  2.320961439367306e-14 139.3347308020485
2.710355092534133      20.35666412952784      17.18915995642354    0.00111902353792372     0.4720135312535426     -13.20591346112318  0.0005862015665815101     0.1150186679830124   0.001113178923666481      15.92367439954901      408.0400410302696   0.006149632821910829     0.8209859513720027     0.5292666420340473     0.2729732689808085     0.2263998430341922     0.0080104866066537      0.492356202759489     0.1670735296642338      0.102263769896479  2.320961439367306e-14 139.3347326155512
2.710355092534133      20.35666412952784      17.18915995642354    0.00111902353792372     0.4720135312535426     -13.20591346112318  0.0005862015665815101     0.1150186679830124   0.001113178923666481      15.92367439954901      408.0400349499992   0.006149647723072023     0.8209859513720027     0.5292666420340473     0.2729732689808085     0.2263998430341922     0.0080104866066537      0.492356202759489     0.1670735296642338      0.102263769896479  2.320961439367306e-14 139.3341120253524
2.710355092534133      20.35666412952784      17.18915995642354    0.00111902353792372     0.4720135312535426     -13.20591346112318  0.0005862015665815101     0.1150186679830124   0.001113178923666481      15.92367439954901      408.0400349499992   0.006149632821910829     0.8209859662731639     0.5292666420340473     0.2729732689808085     0.2263998430341922     0.0080104866066537      0.492356202759489     0.1670735296642338      0.102263769896479  2.320961439367306e-14 139.3347318798538
2.710355092534133      20.35666412952784      17.18915995642354    0.00111902353792372     0.4720135312535426     -13.20591346112318  0.0005862015665815101     0.1150186679830124   0.001113178923666481      15.92367439954901      408.0400349499992   0.006149632821910829     0.8209859513720027     0.5292666569352085     0.2729732689808085     0.2263998430341922     0.0080104866066537      0.492356202759489     0.1670735296642338      0.102263769896479  2.320961439367306e-14 139.3347447890027
2.710355092534133      20.35666412952784      17.18915995642354    0.00111902353792372     0.4720135312535426     -13.20591346112318  0.0005862015665815101     0.1150186679830124   0.001113178923666481      15.92367439954901      408.0400349499992   0.006149632821910829     0.8209859513720027     0.5292666420340473     0.2729732838819697     0.2263998430341922     0.0080104866066537      0.492356202759489     0.1670735296642338      0.102263769896479  2.320961439367306e-14 139.3347160126909
2.710355092534133      20.35666412952784      17.18915995642354    0.00111902353792372     0.4720135312535426     -13.20591346112318  0.0005862015665815101     0.1150186679830124   0.001113178923666481      15.92367439954901      408.0400349499992   0.006149632821910829     0.8209859513720027     0.5292666420340473     0.2729732689808085     0.2263998579353534     0.0080104866066537      0.492356202759489     0.1670735296642338      0.102263769896479  2.320961439367306e-14 139.3347302489582
2.710355092534133      20.35666412952784      17.18915995642354    0.00111902353792372     0.4720135312535426     -13.20591346112318  0.0005862015665815101     0.1150186679830124   0.001113178923666481      15.92367439954901      408.0400349499992   0.006149632821910829     0.8209859513720027     0.5292666420340473     0.2729732689808085     0.2263998430341922   0.008010501507814894      0.492356202759489     0.1670735296642338      0.102263769896479  2.320961439367306e-14 139.3347316736947
2.710355092534133      20.35666412952784      17.18915995642354    0.00111902353792372     0.4720135312535426     -13.20591346112318  0.0005862015665815101     0.1150186679830124   0.001113178923666481      15.92367439954901      408.0400349499992   0.006149632821910829     0.8209859513720027     0.5292666420340473     0.2729732689808085     0.2263998430341922     0.0080104866066537     0.4923562176606502     0.1670735296642338      0.102263769896479  2.320961439367306e-14 139.3347316731754
2.710355092534133      20.35666412952784      17.18915995642354    0.00111902353792372     0.4720135312535426     -13.20591346112318  0.0005862015665815101     0.1150186679830124   0.001113178923666481      15.92367439954901      408.0400349499992   0.006149632821910829     0.8209859513720027     0.5292666420340473     0.2729732689808085     0.2263998430341922     0.0080104866066537      0.492356202759489      0.167073544565395      0.102263769896479  2.320961439367306e-14 139.3347316732342
2.710355092534133      20.35666412952784      17.18915995642354    0.00111902353792372     0.4720135312535426     -13.20591346112318  0.0005862015665815101     0.1150186679830124   0.001113178923666481      15.92367439954901      408.0400349499992   0.006149632821910829     0.8209859513720027     0.5292666420340473     0.2729732689808085     0.2263998430341922     0.0080104866066537      0.492356202759489     0.1670735296642338     0.1022637847976402  2.320961439367306e-14 139.3347316735671
2.710355092534133      20.35666412952784      17.18915995642354    0.00111902353792372     0.4720135312535426     -13.20591346112318  0.0005862015665815101     0.1150186679830124   0.001113178923666481      15.92367439954901      408.0400349499992   0.006149632821910829     0.8209859513720027     0.5292666420340473     0.2729732689808085     0.2263998430341922     0.0080104866066537      0.492356202759489     0.1670735296642338      0.102263769896479  1.490118440346205e-08 139.3347969124449
2.71722024534285      19.70310838259012      16.17844162411718    0.00150851315829087     0.5847250374758434     -12.34747279944654  0.0005283673835942503     0.1116037067638723   0.001169365477833069      15.43302290236903      389.0491849250212   0.006281632606068275     0.8149537694155407     0.5189164954799007     0.2699937754787822     0.3355250237709746   0.005660641141631523      0.492356202759489     0.1597505259365573    0.07836913286407876  2.270183368240207e-14 124.9905750956066
2.717220285832587      19.70310838259012      16.17844162411718    0.00150851315829087     0.5847250374758434     -12.34747279944654  0.0005283673835942503     0.1116037067638723   0.001169365477833069      15.43302290236903      389.0491849250212   0.006281632606068275     0.8149537694155407     0.5189164954799007     0.2699937754787822     0.3355250237709746   0.005660641141631523      0.492356202759489     0.1597505259365573    0.07836913286407876  2.270183368240207e-14 124.9905747698095
2.71722024534285      19.70310867618931      16.17844162411718    0.00150851315829087     0.5847250374758434     -12.34747279944654  0.0005283673835942503     0.1116037067638723   0.001169365477833069      15.43302290236903      389.0491849250212   0.006281632606068275     0.8149537694155407     0.5189164954799007     0.2699937754787822     0.3355250237709746   0.005660641141631523      0.492356202759489     0.1597505259365573    0.07836913286407876  2.270183368240207e-14 124.990576692985
2.71722024534285      19.70310838259012      16.17844186519475    0.00150851315829087     0.5847250374758434     -12.34747279944654  0.0005283673835942503     0.1116037067638723   0.001169365477833069      15.43302290236903      389.0491849250212   0.006281632606068275     0.8149537694155407     0.5189164954799007     0.2699937754787822     0.3355250237709746   0.005660641141631523      0.492356202759489     0.1597505259365573    0.07836913286407876  2.270183368240207e-14 124.9905757555205
2.71722024534285      19.70310838259012      16.17844162411718   0.001508528059452064     0.5847250374758434     -12.34747279944654  0.0005283673835942503     0.1116037067638723   0.001169365477833069      15.43302290236903      389.0491849250212   0.006281632606068275     0.8149537694155407     0.5189164954799007     0.2699937754787822     0.3355250237709746   0.005660641141631523      0.492356202759489     0.1597505259365573    0.07836913286407876  2.270183368240207e-14 124.9905249428421
2.71722024534285      19.70310838259012      16.17844162411718    0.00150851315829087     0.5847250523770046     -12.34747279944654  0.0005283673835942503     0.1116037067638723   0.001169365477833069      15.43302290236903      389.0491849250212   0.006281632606068275     0.8149537694155407     0.5189164954799007     0.2699937754787822     0.3355250237709746   0.005660641141631523      0.492356202759489     0.1597505259365573    0.07836913286407876  2.270183368240207e-14 124.9905748137209
2.71722024534285      19.70310838259012      16.17844162411718    0.00150851315829087     0.5847250374758434     -12.34747298343822  0.0005283673835942503     0.1116037067638723   0.001169365477833069      15.43302290236903      389.0491849250212   0.006281632606068275     0.8149537694155407     0.5189164954799007     0.2699937754787822     0.3355250237709746   0.005660641141631523      0.492356202759489     0.1597505259365573    0.07836913286407876  2.270183368240207e-14 124.990573298686
2.71722024534285      19.70310838259012      16.17844162411718    0.00150851315829087     0.5847250374758434     -12.34747279944654  0.0005283822847554441     0.1116037067638723   0.001169365477833069      15.43302290236903      389.0491849250212   0.006281632606068275     0.8149537694155407     0.5189164954799007     0.2699937754787822     0.3355250237709746   0.005660641141631523      0.492356202759489     0.1597505259365573    0.07836913286407876  2.270183368240207e-14 124.9905649430102
2.71722024534285      19.70310838259012      16.17844162411718    0.00150851315829087     0.5847250374758434     -12.34747279944654  0.0005283673835942503     0.1116037216650335   0.001169365477833069      15.43302290236903      389.0491849250212   0.006281632606068275     0.8149537694155407     0.5189164954799007     0.2699937754787822     0.3355250237709746   0.005660641141631523      0.492356202759489     0.1597505259365573    0.07836913286407876  2.270183368240207e-14 124.9905744376977
2.71722024534285      19.70310838259012      16.17844162411718    0.00150851315829087     0.5847250374758434     -12.34747279944654  0.0005283673835942503     0.1116037067638723   0.001169380378994263      15.43302290236903      389.0491849250212   0.006281632606068275     0.8149537694155407     0.5189164954799007     0.2699937754787822     0.3355250237709746   0.005660641141631523      0.492356202759489     0.1597505259365573    0.07836913286407876  2.270183368240207e-14 124.9905854306741
2.71722024534285      19.70310838259012      16.17844162411718    0.00150851315829087     0.5847250374758434     -12.34747279944654  0.0005283673835942503     0.1116037067638723   0.001169365477833069      15.43302313233899      389.0491849250212   0.006281632606068275     0.8149537694155407     0.5189164954799007     0.2699937754787822     0.3355250237709746   0.005660641141631523      0.492356202759489     0.1597505259365573    0.07836913286407876  2.270183368240207e-14 124.9905747927359
2.71722024534285      19.70310838259012      16.17844162411718    0.00150851315829087     0.5847250374758434     -12.34747279944654  0.0005283673835942503     0.1116037067638723   0.001169365477833069      15.43302290236903      389.0491907223059   0.006281632606068275     0.8149537694155407     0.5189164954799007     0.2699937754787822     0.3355250237709746   0.005660641141631523      0.492356202759489     0.1597505259365573    0.07836913286407876  2.270183368240207e-14 124.9905753379939
2.71722024534285      19.70310838259012      16.17844162411718    0.00150851315829087     0.5847250374758434     -12.34747279944654  0.0005283673835942503     0.1116037067638723   0.001169365477833069      15.43302290236903      389.0491849250212   0.006281647507229469     0.8149537694155407     0.5189164954799007     0.2699937754787822     0.3355250237709746   0.005660641141631523      0.492356202759489     0.1597505259365573    0.07836913286407876  2.270183368240207e-14 124.9904302737275
2.71722024534285      19.70310838259012      16.17844162411718    0.00150851315829087     0.5847250374758434     -12.34747279944654  0.0005283673835942503     0.1116037067638723   0.001169365477833069      15.43302290236903      389.0491849250212   0.006281632606068275     0.8149537843167019     0.5189164954799007     0.2699937754787822     0.3355250237709746   0.005660641141631523      0.492356202759489     0.1597505259365573    0.07836913286407876  2.270183368240207e-14 124.9905759735078
2.71722024534285      19.70310838259012      16.17844162411718    0.00150851315829087     0.5847250374758434     -12.34747279944654  0.0005283673835942503     0.1116037067638723   0.001169365477833069      15.43302290236903      389.0491849250212   0.006281632606068275     0.8149537694155407     0.5189165103810619     0.2699937754787822     0.3355250237709746   0.005660641141631523      0.492356202759489     0.1597505259365573    0.07836913286407876  2.270183368240207e-14 124.9905774562906
2.71722024534285      19.70310838259012      16.17844162411718    0.00150851315829087     0.5847250374758434     -12.34747279944654  0.0005283673835942503     0.1116037067638723   0.001169365477833069      15.43302290236903      389.0491849250212   0.006281632606068275     0.8149537694155407     0.5189164954799007     0.2699937903799434     0.3355250237709746   0.005660641141631523      0.492356202759489     0.1597505259365573    0.07836913286407876  2.270183368240207e-14 124.9905695248431
2.71722024534285      19.70310838259012      16.17844162411718    0.00150851315829087     0.5847250374758434     -12.34747279944654  0.0005283673835942503     0.1116037067638723   0.001169365477833069      15.43302290236903      389.0491849250212   0.006281632606068275     0.8149537694155407     0.5189164954799007     0.2699937754787822     0.3355250386721358   0.005660641141631523      0.492356202759489     0.1597505259365573    0.07836913286407876  2.270183368240207e-14 124.9905749152374
2.71722024534285      19.70310838259012      16.17844162411718    0.00150851315829087     0.5847250374758434     -12.34747279944654  0.0005283673835942503     0.1116037067638723   0.001169365477833069      15.43302290236903      389.0491849250212   0.006281632606068275     0.8149537694155407     0.5189164954799007     0.2699937754787822     0.3355250237709746   0.005660656042792716      0.492356202759489     0.1597505259365573    0.07836913286407876  2.270183368240207e-14 124.9905750956373
2.71722024534285      19.70310838259012      16.17844162411718    0.00150851315829087     0.5847250374758434     -12.34747279944654  0.0005283673835942503     0.1116037067638723   0.001169365477833069      15.43302290236903      389.0491849250212   0.006281632606068275     0.8149537694155407     0.5189164954799007     0.2699937754787822     0.3355250237709746   0.005660641141631523     0.4923562176606502     0.1597505259365573    0.07836913286407876  2.270183368240207e-14 124.9905750956066
2.71722024534285      19.70310838259012      16.17844162411718    0.00150851315829087     0.5847250374758434     -12.34747279944654  0.0005283673835942503     0.1116037067638723   0.001169365477833069      15.43302290236903      389.0491849250212   0.006281632606068275     0.8149537694155407     0.5189164954799007     0.2699937754787822     0.3355250237709746   0.005660641141631523      0.492356202759489     0.1597505408377185    0.07836913286407876  2.270183368240207e-14 124.9905750956027
2.71722024534285      19.70310838259012      16.17844162411718    0.00150851315829087     0.5847250374758434     -12.34747279944654  0.0005283673835942503     0.1116037067638723   0.001169365477833069      15.43302290236903      389.0491849250212   0.006281632606068275     0.8149537694155407     0.5189164954799007     0.2699937754787822     0.3355250237709746   0.005660641141631523      0.492356202759489     0.1597505259365573    0.07836914776523996  2.270183368240207e-14 124.990575095626
2.71722024534285      19.70310838259012      16.17844162411718    0.00150851315829087     0.5847250374758434     -12.34747279944654  0.0005283673835942503     0.1116037067638723   0.001169365477833069      15.43302290236903      389.0491849250212   0.006281632606068275     0.8149537694155407     0.5189164954799007     0.2699937754787822     0.3355250237709746   0.005660641141631523      0.492356202759489     0.1597505259365573    0.07836913286407876  1.490118389568134e-08 124.9906428583777
2.779275443262903      19.06184405290358      15.15102791375175   0.001561490081727934     0.6420092437563634     -11.69071272791128  0.0001267552358943247     0.1214444145261149   0.001064546818842074      14.99581613307109      385.3063769059399   0.006150520157697409     0.8059891810322164     0.5091426349937629     0.2731766665973526     0.4161605561256938   0.005513804715735708      0.492356202759489     0.1624099570286371    0.07712561083399915  2.333955217662324e-14 122.5724752371536
2.779275484677335      19.06184405290358      15.15102791375175   0.001561490081727934     0.6420092437563634     -11.69071272791128  0.0001267552358943247     0.1214444145261149   0.001064546818842074      14.99581613307109      385.3063769059399   0.006150520157697409     0.8059891810322164     0.5091426349937629     0.2731766665973526     0.4161605561256938   0.005513804715735708      0.492356202759489     0.1624099570286371    0.07712561083399915  2.333955217662324e-14 122.5724753609151
2.779275443262903       19.0618443369472      15.15102791375175   0.001561490081727934     0.6420092437563634     -11.69071272791128  0.0001267552358943247     0.1214444145261149   0.001064546818842074      14.99581613307109      385.3063769059399   0.006150520157697409     0.8059891810322164     0.5091426349937629     0.2731766665973526     0.4161605561256938   0.005513804715735708      0.492356202759489     0.1624099570286371    0.07712561083399915  2.333955217662324e-14 122.5724750761931
2.779275443262903      19.06184405290358      15.15102813951966   0.001561490081727934     0.6420092437563634     -11.69071272791128  0.0001267552358943247     0.1214444145261149   0.001064546818842074      14.99581613307109      385.3063769059399   0.006150520157697409     0.8059891810322164     0.5091426349937629     0.2731766665973526     0.4161605561256938   0.005513804715735708      0.492356202759489     0.1624099570286371    0.07712561083399915  2.333955217662324e-14 122.5724750308912
2.779275443262903      19.06184405290358      15.15102791375175   0.001561504982889128     0.6420092437563634     -11.69071272791128  0.0001267552358943247     0.1214444145261149   0.001064546818842074      14.99581613307109      385.3063769059399   0.006150520157697409     0.8059891810322164     0.5091426349937629     0.2731766665973526     0.4161605561256938   0.005513804715735708      0.492356202759489     0.1624099570286371    0.07712561083399915  2.333955217662324e-14 122.5724876860759
2.779275443262903      19.06184405290358      15.15102791375175   0.001561490081727934     0.6420092586575246     -11.69071272791128  0.0001267552358943247     0.1214444145261149   0.001064546818842074      14.99581613307109      385.3063769059399   0.006150520157697409     0.8059891810322164     0.5091426349937629     0.2731766665973526     0.4161605561256938   0.005513804715735708      0.492356202759489     0.1624099570286371    0.07712561083399915  2.333955217662324e-14 122.5724750424254
2.779275443262903      19.06184405290358      15.15102791375175   0.001561490081727934     0.6420092437563634     -11.69071290211648  0.0001267552358943247     0.1214444145261149   0.001064546818842074      14.99581613307109      385.3063769059399   0.006150520157697409     0.8059891810322164     0.5091426349937629     0.2731766665973526     0.4161605561256938   0.005513804715735708      0.492356202759489     0.1624099570286371    0.07712561083399915  2.333955217662324e-14 122.5724754881614
2.779275443262903      19.06184405290358      15.15102791375175   0.001561490081727934     0.6420092437563634     -11.69071272791128  0.0001267701370555185     0.1214444145261149   0.001064546818842074      14.99581613307109      385.3063769059399   0.006150520157697409     0.8059891810322164     0.5091426349937629     0.2731766665973526     0.4161605561256938   0.005513804715735708      0.492356202759489     0.1624099570286371    0.07712561083399915  2.333955217662324e-14 122.5724745983633
2.779275443262903      19.06184405290358      15.15102791375175   0.001561490081727934     0.6420092437563634     -11.69071272791128  0.0001267552358943247     0.1214444294272761   0.001064546818842074      14.99581613307109      385.3063769059399   0.006150520157697409     0.8059891810322164     0.5091426349937629     0.2731766665973526     0.4161605561256938   0.005513804715735708      0.492356202759489     0.1624099570286371    0.07712561083399915  2.333955217662324e-14 122.5724751376361
2.779275443262903      19.06184405290358      15.15102791375175   0.001561490081727934     0.6420092437563634     -11.69071272791128  0.0001267552358943247     0.1214444145261149   0.001064561720003268      14.99581613307109      385.3063769059399   0.006150520157697409     0.8059891810322164     0.5091426349937629     0.2731766665973526     0.4161605561256938   0.005513804715735708      0.492356202759489     0.1624099570286371    0.07712561083399915  2.333955217662324e-14 122.572470185302
2.779275443262903      19.06184405290358      15.15102791375175   0.001561490081727934     0.6420092437563634     -11.69071272791128  0.0001267552358943247     0.1214444145261149   0.001064546818842074      14.99581635652617      385.3063769059399   0.006150520157697409     0.8059891810322164     0.5091426349937629     0.2731766665973526     0.4161605561256938   0.005513804715735708      0.492356202759489     0.1624099570286371    0.07712561083399915  2.333955217662324e-14 122.5724750835327
2.779275443262903      19.06184405290358      15.15102791375175   0.001561490081727934     0.6420092437563634     -11.69071272791128  0.0001267552358943247     0.1214444145261149   0.001064546818842074      14.99581613307109      385.3063826474524   0.006150520157697409     0.8059891810322164     0.5091426349937629     0.2731766665973526     0.4161605561256938   0.005513804715735708      0.492356202759489     0.1624099570286371    0.07712561083399915  2.333955217662324e-14 122.5724753000023
2.779275443262903      19.06184405290358      15.15102791375175   0.001561490081727934     0.6420092437563634     -11.69071272791128  0.0001267552358943247     0.1214444145261149   0.001064546818842074      14.99581613307109      385.3063769059399   0.006150535058858602     0.8059891810322164     0.5091426349937629     0.2731766665973526     0.4161605561256938   0.005513804715735708      0.492356202759489     0.1624099570286371    0.07712561083399915  2.333955217662324e-14 122.5724601010527
2.779275443262903      19.06184405290358      15.15102791375175   0.001561490081727934     0.6420092437563634     -11.69071272791128  0.0001267552358943247     0.1214444145261149   0.001064546818842074      14.99581613307109      385.3063769059399   0.006150520157697409     0.8059891959333776     0.5091426349937629     0.2731766665973526     0.4161605561256938   0.005513804715735708      0.492356202759489     0.1624099570286371    0.07712561083399915  2.333955217662324e-14 122.5724757113662
2.779275443262903      19.06184405290358      15.15102791375175   0.001561490081727934     0.6420092437563634     -11.69071272791128  0.0001267552358943247     0.1214444145261149   0.001064546818842074      14.99581613307109      385.3063769059399   0.006150520157697409     0.8059891810322164     0.5091426498949241     0.2731766665973526     0.4161605561256938   0.005513804715735708      0.492356202759489     0.1624099570286371    0.07712561083399915  2.333955217662324e-14 122.5724758331234
2.779275443262903      19.06184405290358      15.15102791375175   0.001561490081727934     0.6420092437563634     -11.69071272791128  0.0001267552358943247     0.1214444145261149   0.001064546818842074      14.99581613307109      385.3063769059399   0.006150520157697409     0.8059891810322164     0.5091426349937629     0.2731766814985138     0.4161605561256938   0.005513804715735708      0.492356202759489     0.1624099570286371    0.07712561083399915  2.333955217662324e-14 122.5724747828135
2.779275443262903      19.06184405290358      15.15102791375175   0.001561490081727934     0.6420092437563634     -11.69071272791128  0.0001267552358943247     0.1214444145261149   0.001064546818842074      14.99581613307109      385.3063769059399   0.006150520157697409     0.8059891810322164     0.5091426349937629     0.2731766665973526     0.4161605710268549   0.005513804715735708      0.492356202759489     0.1624099570286371    0.07712561083399915  2.333955217662324e-14 122.5724751944284
2.779275443262903      19.06184405290358      15.15102791375175   0.001561490081727934     0.6420092437563634     -11.69071272791128  0.0001267552358943247     0.1214444145261149   0.001064546818842074      14.99581613307109      385.3063769059399   0.006150520157697409     0.8059891810322164     0.5091426349937629     0.2731766665973526     0.4161605561256938   0.005513819616896902      0.492356202759489     0.1624099570286371    0.07712561083399915  2.333955217662324e-14 122.5724752371405
2.779275443262903      19.06184405290358      15.15102791375175   0.001561490081727934     0.6420092437563634     -11.69071272791128  0.0001267552358943247     0.1214444145261149   0.001064546818842074      14.99581613307109      385.3063769059399   0.006150520157697409     0.8059891810322164     0.5091426349937629     0.2731766665973526     0.4161605561256938   0.005513804715735708     0.4923562176606502     0.1624099570286371    0.07712561083399915  2.333955217662324e-14 122.5724752371536
2.779275443262903      19.06184405290358      15.15102791375175   0.001561490081727934     0.6420092437563634     -11.69071272791128  0.0001267552358943247     0.1214444145261149   0.001064546818842074      14.99581613307109      385.3063769059399   0.006150520157697409     0.8059891810322164     0.5091426349937629     0.2731766665973526     0.4161605561256938   0.005513804715735708      0.492356202759489     0.1624099719297983    0.07712561083399915  2.333955217662324e-14 122.5724752371558
2.779275443262903      19.06184405290358      15.15102791375175   0.001561490081727934     0.6420092437563634     -11.69071272791128  0.0001267552358943247     0.1214444145261149   0.001064546818842074      14.99581613307109      385.3063769059399   0.006150520157697409     0.8059891810322164     0.5091426349937629     0.2731766665973526     0.4161605561256938   0.005513804715735708      0.492356202759489     0.1624099570286371    0.07712562573516034  2.333955217662324e-14 122.5724752371461
2.779275443262903      19.06184405290358      15.15102791375175   0.001561490081727934     0.6420092437563634     -11.69071272791128  0.0001267552358943247     0.1214444145261149   0.001064546818842074      14.99581613307109      385.3063769059399   0.006150520157697409     0.8059891810322164     0.5091426349937629     0.2731766665973526     0.4161605561256938   0.005513804715735708      0.492356202759489     0.1624099570286371    0.07712561083399915  1.490118453339983e-08 122.5725414233802
2.745302075908353      19.60769357274536      15.70564854204166   0.002098308864028451     0.7219789850964725     -11.81148850609016  0.0001562468976482803      0.120843089870764   0.001054151267826173      15.20298402020172      385.6371470149178   0.006518901259349557     0.8016071240315614     0.5187798237208937     0.2706476919524962     0.4257530103991971   0.005952257685578775      0.492356202759489     0.1624949205244198    0.08209731592069414  2.220446049250313e-14 122.5996960237273
2.745302116816542      19.60769357274536      15.70564854204166   0.002098308864028451     0.7219789850964725     -11.81148850609016  0.0001562468976482803      0.120843089870764   0.001054151267826173      15.20298402020172      385.6371470149178   0.006518901259349557     0.8016071240315614     0.5187798237208937     0.2706476919524962     0.4257530103991971   0.005952257685578775      0.492356202759489     0.1624949205244198    0.08209731592069414  2.220446049250313e-14 122.5996958283844
2.745302075908353      19.60769386492277      15.70564854204166   0.002098308864028451     0.7219789850964725     -11.81148850609016  0.0001562468976482803      0.120843089870764   0.001054151267826173      15.20298402020172      385.6371470149178   0.006518901259349557     0.8016071240315614     0.5187798237208937     0.2706476919524962     0.4257530103991971   0.005952257685578775      0.492356202759489     0.1624949205244198    0.08209731592069414  2.220446049250313e-14 122.5996963007081
2.745302075908353      19.60769357274536      15.70564877607406   0.002098308864028451     0.7219789850964725     -11.81148850609016  0.0001562468976482803      0.120843089870764   0.001054151267826173      15.20298402020172      385.6371470149178   0.006518901259349557     0.8016071240315614     0.5187798237208937     0.2706476919524962     0.4257530103991971   0.005952257685578775      0.492356202759489     0.1624949205244198    0.08209731592069414  2.220446049250313e-14 122.5996961073769
2.745302075908353      19.60769357274536      15.70564854204166   0.002098323765189645     0.7219789850964725     -11.81148850609016  0.0001562468976482803      0.120843089870764   0.001054151267826173      15.20298402020172      385.6371470149178   0.006518901259349557     0.8016071240315614     0.5187798237208937     0.2706476919524962     0.4257530103991971   0.005952257685578775      0.492356202759489     0.1624949205244198    0.08209731592069414  2.220446049250313e-14 122.5996776149065
2.745302075908353      19.60769357274536      15.70564854204166   0.002098308864028451     0.7219789999976337     -11.81148850609016  0.0001562468976482803      0.120843089870764   0.001054151267826173      15.20298402020172      385.6371470149178   0.006518901259349557     0.8016071240315614     0.5187798237208937     0.2706476919524962     0.4257530103991971   0.005952257685578775      0.492356202759489     0.1624949205244198    0.08209731592069414  2.220446049250313e-14 122.5996960198492
2.745302075908353      19.60769357274536      15.70564854204166   0.002098308864028451     0.7219789850964725     -11.81148868209505  0.0001562468976482803      0.120843089870764   0.001054151267826173      15.20298402020172      385.6371470149178   0.006518901259349557     0.8016071240315614     0.5187798237208937     0.2706476919524962     0.4257530103991971   0.005952257685578775      0.492356202759489     0.1624949205244198    0.08209731592069414  2.220446049250313e-14 122.5996957260654
2.745302075908353      19.60769357274536      15.70564854204166   0.002098308864028451     0.7219789850964725     -11.81148850609016  0.0001562617988094741      0.120843089870764   0.001054151267826173      15.20298402020172      385.6371470149178   0.006518901259349557     0.8016071240315614     0.5187798237208937     0.2706476919524962     0.4257530103991971   0.005952257685578775      0.492356202759489     0.1624949205244198    0.08209731592069414  2.220446049250313e-14 122.5997018470675
2.745302075908353      19.60769357274536      15.70564854204166   0.002098308864028451     0.7219789850964725     -11.81148850609016  0.0001562468976482803     0.1208431047719252   0.001054151267826173      15.20298402020172      385.6371470149178   0.006518901259349557     0.8016071240315614     0.5187798237208937     0.2706476919524962     0.4257530103991971   0.005952257685578775      0.492356202759489     0.1624949205244198    0.08209731592069414  2.220446049250313e-14 122.5996955929053
2.745302075908353      19.60769357274536      15.70564854204166   0.002098308864028451     0.7219789850964725     -11.81148850609016  0.0001562468976482803      0.120843089870764   0.001054166168987367      15.20298402020172      385.6371470149178   0.006518901259349557     0.8016071240315614     0.5187798237208937     0.2706476919524962     0.4257530103991971   0.005952257685578775      0.492356202759489     0.1624949205244198    0.08209731592069414  2.220446049250313e-14 122.5997141260973
2.745302075908353      19.60769357274536      15.70564854204166   0.002098308864028451     0.7219789850964725     -11.81148850609016  0.0001562468976482803      0.120843089870764   0.001054151267826173      15.20298424674383      385.6371470149178   0.006518901259349557     0.8016071240315614     0.5187798237208937     0.2706476919524962     0.4257530103991971   0.005952257685578775      0.492356202759489     0.1624949205244198    0.08209731592069414  2.220446049250313e-14 122.5996959577613
2.745302075908353      19.60769357274536      15.70564854204166   0.002098308864028451     0.7219789850964725     -11.81148850609016  0.0001562468976482803      0.120843089870764   0.001054151267826173      15.20298402020172      385.6371527613591   0.006518901259349557     0.8016071240315614     0.5187798237208937     0.2706476919524962     0.4257530103991971   0.005952257685578775      0.492356202759489     0.1624949205244198    0.08209731592069414  2.220446049250313e-14 122.5996959858067
2.745302075908353      19.60769357274536      15.70564854204166   0.002098308864028451     0.7219789850964725     -11.81148850609016  0.0001562468976482803      0.120843089870764   0.001054151267826173      15.20298402020172      385.6371470149178   0.006518916160510751     0.8016071240315614     0.5187798237208937     0.2706476919524962     0.4257530103991971   0.005952257685578775      0.492356202759489     0.1624949205244198    0.08209731592069414  2.220446049250313e-14 122.5997751011343
2.745302075908353      19.60769357274536      15.70564854204166   0.002098308864028451     0.7219789850964725     -11.81148850609016  0.0001562468976482803      0.120843089870764   0.001054151267826173      15.20298402020172      385.6371470149178   0.006518901259349557     0.8016071389327226     0.5187798237208937     0.2706476919524962     0.4257530103991971   0.005952257685578775      0.492356202759489     0.1624949205244198    0.08209731592069414  2.220446049250313e-14 122.5996964458701
2.745302075908353      19.60769357274536      15.70564854204166   0.002098308864028451     0.7219789850964725     -11.81148850609016  0.0001562468976482803      0.120843089870764   0.001054151267826173      15.20298402020172      385.6371470149178   0.006518901259349557     0.8016071240315614     0.5187798386220549     0.2706476919524962     0.4257530103991971   0.005952257685578775      0.492356202759489     0.1624949205244198    0.08209731592069414  2.220446049250313e-14 122.5996954438186
2.745302075908353      19.60769357274536      15.70564854204166   0.002098308864028451     0.7219789850964725     -11.81148850609016  0.0001562468976482803      0.120843089870764   0.001054151267826173      15.20298402020172      385.6371470149178   0.006518901259349557     0.8016071240315614     0.5187798237208937     0.2706477068536574     0.4257530103991971   0.005952257685578775      0.492356202759489     0.1624949205244198    0.08209731592069414  2.220446049250313e-14 122.5996990194714
2.745302075908353      19.60769357274536      15.70564854204166   0.002098308864028451     0.7219789850964725     -11.81148850609016  0.0001562468976482803      0.120843089870764   0.001054151267826173      15.20298402020172      385.6371470149178   0.006518901259349557     0.8016071240315614     0.5187798237208937     0.2706476919524962     0.4257530253003583   0.005952257685578775      0.492356202759489     0.1624949205244198    0.08209731592069414  2.220446049250313e-14 122.5996959721797
2.745302075908353      19.60769357274536      15.70564854204166   0.002098308864028451     0.7219789850964725     -11.81148850609016  0.0001562468976482803      0.120843089870764   0.001054151267826173      15.20298402020172      385.6371470149178   0.006518901259349557     0.8016071240315614     0.5187798237208937     0.2706476919524962     0.4257530103991971   0.005952272586739969      0.492356202759489     0.1624949205244198    0.08209731592069414  2.220446049250313e-14 122.5996960237337
2.745302075908353      19.60769357274536      15.70564854204166   0.002098308864028451     0.7219789850964725     -11.81148850609016  0.0001562468976482803      0.120843089870764   0.001054151267826173      15.20298402020172      385.6371470149178   0.006518901259349557     0.8016071240315614     0.5187798237208937     0.2706476919524962     0.4257530103991971   0.005952257685578775     0.4923562176606502     0.1624949205244198    0.08209731592069414  2.220446049250313e-14 122.5996960237273
2.745302075908353      19.60769357274536      15.70564854204166   0.002098308864028451     0.7219789850964725     -11.81148850609016  0.0001562468976482803      0.120843089870764   0.001054151267826173      15.20298402020172      385.6371470149178   0.006518901259349557     0.8016071240315614     0.5187798237208937     0.2706476919524962     0.4257530103991971   0.005952257685578775      0.492356202759489      0.162494935425581    0.08209731592069414  2.220446049250313e-14 122.5996960237191
2.745302075908353      19.60769357274536      15.70564854204166   0.002098308864028451     0.7219789850964725     -11.81148850609016  0.0001562468976482803      0.120843089870764   0.001054151267826173      15.20298402020172      385.6371470149178   0.006518901259349557     0.8016071240315614     0.5187798237208937     0.2706476919524962     0.4257530103991971   0.005952257685578775      0.492356202759489     0.1624949205244198    0.08209733082185533  2.220446049250313e-14 122.5996960237246
2.745302075908353      19.60769357274536      15.70564854204166   0.002098308864028451     0.7219789850964725     -11.81148850609016  0.0001562468976482803      0.120843089870764   0.001054151267826173      15.20298402020172      385.6371470149178   0.006518901259349557     0.8016071240315614     0.5187798237208937     0.2706476919524962     0.4257530103991971   0.005952257685578775      0.492356202759489     0.1624949205244198    0.08209731592069414  1.490118339830815e-08 122.5997634796861
2.770781997340125      19.19830641364523      15.28968306061299   0.001695658780380229      0.662002034374658     -11.72090662500982  0.0001353151343421946     0.1212942675919333   0.001071304636216431      15.04760811058759      385.3890692957526    0.00624400690984965     0.8048936618054726     0.5115513699912466     0.2725450342674592     0.4185587481542283   0.005623417931424603      0.492356202759489     0.1624311978964992    0.07836853680105517  3.970626719470451e-14 122.4481990567584
2.770782038627994      19.19830641364523      15.28968306061299   0.001695658780380229      0.662002034374658     -11.72090662500982  0.0001353151343421946     0.1212942675919333   0.001071304636216431      15.04760811058759      385.3890692957526    0.00624400690984965     0.8048936618054726     0.5115513699912466     0.2725450342674592     0.4185587481542283   0.005623417931424603      0.492356202759489     0.1624311978964992    0.07836853680105517  3.970626719470451e-14 122.4481991980131
2.770781997340125      19.19830669972229      15.28968306061299   0.001695658780380229      0.662002034374658     -11.72090662500982  0.0001353151343421946     0.1212942675919333   0.001071304636216431      15.04760811058759      385.3890692957526    0.00624400690984965     0.8048936618054726     0.5115513699912466     0.2725450342674592     0.4185587481542283   0.005623417931424603      0.492356202759489     0.1624311978964992    0.07836853680105517  3.970626719470451e-14 122.4481990269964
2.770781997340125      19.19830641364523      15.28968328844703   0.001695658780380229      0.662002034374658     -11.72090662500982  0.0001353151343421946     0.1212942675919333   0.001071304636216431      15.04760811058759      385.3890692957526    0.00624400690984965     0.8048936618054726     0.5115513699912466     0.2725450342674592     0.4185587481542283   0.005623417931424603      0.492356202759489     0.1624311978964992    0.07836853680105517  3.970626719470451e-14 122.4481989714915
2.770781997340125      19.19830641364523      15.28968306061299   0.001695673681541423      0.662002034374658     -11.72090662500982  0.0001353151343421946     0.1212942675919333   0.001071304636216431      15.04760811058759      385.3890692957526    0.00624400690984965     0.8048936618054726     0.5115513699912466     0.2725450342674592     0.4185587481542283   0.005623417931424603      0.492356202759489     0.1624311978964992    0.07836853680105517  3.970626719470451e-14 122.4482024430517
2.770781997340125      19.19830641364523      15.28968306061299   0.001695658780380229     0.6620020492758192     -11.72090662500982  0.0001353151343421946     0.1212942675919333   0.001071304636216431      15.04760811058759      385.3890692957526    0.00624400690984965     0.8048936618054726     0.5115513699912466     0.2725450342674592     0.4185587481542283   0.005623417931424603      0.492356202759489     0.1624311978964992    0.07836853680105517  3.970626719470451e-14 122.4481990194767
2.770781997340125      19.19830641364523      15.28968306061299   0.001695658780380229      0.662002034374658     -11.72090679966494  0.0001353151343421946     0.1212942675919333   0.001071304636216431      15.04760811058759      385.3890692957526    0.00624400690984965     0.8048936618054726     0.5115513699912466     0.2725450342674592     0.4185587481542283   0.005623417931424603      0.492356202759489     0.1624311978964992    0.07836853680105517  3.970626719470451e-14 122.4481991672827
2.770781997340125      19.19830641364523      15.28968306061299   0.001695658780380229      0.662002034374658     -11.72090662500982  0.0001353300355033884     0.1212942675919333   0.001071304636216431      15.04760811058759      385.3890692957526    0.00624400690984965     0.8048936618054726     0.5115513699912466     0.2725450342674592     0.4185587481542283   0.005623417931424603      0.492356202759489     0.1624311978964992    0.07836853680105517  3.970626719470451e-14 122.4482030514036
2.770781997340125      19.19830641364523      15.28968306061299   0.001695658780380229      0.662002034374658     -11.72090662500982  0.0001353151343421946     0.1212942824930945   0.001071304636216431      15.04760811058759      385.3890692957526    0.00624400690984965     0.8048936618054726     0.5115513699912466     0.2725450342674592     0.4185587481542283   0.005623417931424603      0.492356202759489     0.1624311978964992    0.07836853680105517  3.970626719470451e-14 122.4481991514514
2.770781997340125      19.19830641364523      15.28968306061299   0.001695658780380229      0.662002034374658     -11.72090662500982  0.0001353151343421946     0.1212942675919333   0.001071319537377625      15.04760811058759      385.3890692957526    0.00624400690984965     0.8048936618054726     0.5115513699912466     0.2725450342674592     0.4185587481542283   0.005623417931424603      0.492356202759489     0.1624311978964992    0.07836853680105517  3.970626719470451e-14 122.4482050943072
2.770781997340125      19.19830641364523      15.28968306061299   0.001695658780380229      0.662002034374658     -11.72090662500982  0.0001353151343421946     0.1212942675919333   0.001071304636216431      15.04760833481442      385.3890692957526    0.00624400690984965     0.8048936618054726     0.5115513699912466     0.2725450342674592     0.4185587481542283   0.005623417931424603      0.492356202759489     0.1624311978964992    0.07836853680105517  3.970626719470451e-14 122.448199017184
2.770781997340125      19.19830641364523      15.28968306061299   0.001695658780380229      0.662002034374658     -11.72090662500982  0.0001353151343421946     0.1212942675919333   0.001071304636216431      15.04760811058759      385.3890750384972    0.00624400690984965     0.8048936618054726     0.5115513699912466     0.2725450342674592     0.4185587481542283   0.005623417931424603      0.492356202759489     0.1624311978964992    0.07836853680105517  3.970626719470451e-14 122.448199132113
2.770781997340125      19.19830641364523      15.28968306061299   0.001695658780380229      0.662002034374658     -11.72090662500982  0.0001353151343421946     0.1212942675919333   0.001071304636216431      15.04760811058759      385.3890692957526   0.006244021811010843     0.8048936618054726     0.5115513699912466     0.2725450342674592     0.4185587481542283   0.005623417931424603      0.492356202759489     0.1624311978964992    0.07836853680105517  3.970626719470451e-14 122.4482091885734
2.770781997340125      19.19830641364523      15.28968306061299   0.001695658780380229      0.662002034374658     -11.72090662500982  0.0001353151343421946     0.1212942675919333   0.001071304636216431      15.04760811058759      385.3890692957526    0.00624400690984965     0.8048936767066338     0.5115513699912466     0.2725450342674592     0.4185587481542283   0.005623417931424603      0.492356202759489     0.1624311978964992    0.07836853680105517  3.970626719470451e-14 122.4481995036205
2.770781997340125      19.19830641364523      15.28968306061299   0.001695658780380229      0.662002034374658     -11.72090662500982  0.0001353151343421946     0.1212942675919333   0.001071304636216431      15.04760811058759      385.3890692957526    0.00624400690984965     0.8048936618054726     0.5115513848924078     0.2725450342674592     0.4185587481542283   0.005623417931424603      0.492356202759489     0.1624311978964992    0.07836853680105517  3.970626719470451e-14 122.4481993839086
2.770781997340125      19.19830641364523      15.28968306061299   0.001695658780380229      0.662002034374658     -11.72090662500982  0.0001353151343421946     0.1212942675919333   0.001071304636216431      15.04760811058759      385.3890692957526    0.00624400690984965     0.8048936618054726     0.5115513699912466     0.2725450491686204     0.4185587481542283   0.005623417931424603      0.492356202759489     0.1624311978964992    0.07836853680105517  3.970626719470451e-14 122.4481995652335
2.770781997340125      19.19830641364523      15.28968306061299   0.001695658780380229      0.662002034374658     -11.72090662500982  0.0001353151343421946     0.1212942675919333   0.001071304636216431      15.04760811058759      385.3890692957526    0.00624400690984965     0.8048936618054726     0.5115513699912466     0.2725450342674592     0.4185587630553895   0.005623417931424603      0.492356202759489     0.1624311978964992    0.07836853680105517  3.970626719470451e-14 122.4481989968092
2.770781997340125      19.19830641364523      15.28968306061299   0.001695658780380229      0.662002034374658     -11.72090662500982  0.0001353151343421946     0.1212942675919333   0.001071304636216431      15.04760811058759      385.3890692957526    0.00624400690984965     0.8048936618054726     0.5115513699912466     0.2725450342674592     0.4185587481542283   0.005623432832585797      0.492356202759489     0.1624311978964992    0.07836853680105517  3.970626719470451e-14 122.4481990567455
2.770781997340125      19.19830641364523      15.28968306061299   0.001695658780380229      0.662002034374658     -11.72090662500982  0.0001353151343421946     0.1212942675919333   0.001071304636216431      15.04760811058759      385.3890692957526    0.00624400690984965     0.8048936618054726     0.5115513699912466     0.2725450342674592     0.4185587481542283   0.005623417931424603     0.4923562176606502     0.1624311978964992    0.07836853680105517  3.970626719470451e-14 122.4481990567584
2.770781997340125      19.19830641364523      15.28968306061299   0.001695658780380229      0.662002034374658     -11.72090662500982  0.0001353151343421946     0.1212942675919333   0.001071304636216431      15.04760811058759      385.3890692957526    0.00624400690984965     0.8048936618054726     0.5115513699912466     0.2725450342674592     0.4185587481542283   0.005623417931424603      0.492356202759489     0.1624312127976604    0.07836853680105517  3.970626719470451e-14 122.4481990567572
2.770781997340125      19.19830641364523      15.28968306061299   0.001695658780380229      0.662002034374658     -11.72090662500982  0.0001353151343421946     0.1212942675919333   0.001071304636216431      15.04760811058759      385.3890692957526    0.00624400690984965     0.8048936618054726     0.5115513699912466     0.2725450342674592     0.4185587481542283   0.005623417931424603      0.492356202759489     0.1624311978964992    0.07836855170221636  3.970626719470451e-14 122.4481990567673
2.770781997340125      19.19830641364523      15.28968306061299   0.001695658780380229      0.662002034374658     -11.72090662500982  0.0001353151343421946     0.1212942675919333   0.001071304636216431      15.04760811058759      385.3890692957526    0.00624400690984965     0.8048936618054726     0.5115513699912466     0.2725450342674592     0.4185587481542283   0.005623417931424603      0.492356202759489     0.1624311978964992    0.07836853680105517  1.490120090011485e-08 122.4482656101264
2.7690224817283      19.20125897965946      15.31676738867403    0.00171763014683078     0.6632600065323789      -11.7196662718762  0.0001339828422767766     0.1213257448328685   0.001067936130012216       14.9477954340283      381.9136400595249    0.00618891732256784     0.8042847184599635     0.5103956844775592     0.2732079833648768     0.4222521289055456   0.005708360947061633      0.492356202759489     0.1626026317296287    0.07827946958808943  3.534387876706922e-14 122.3393655424358
2.769022522989951      19.20125897965946      15.31676738867403    0.00171763014683078     0.6632600065323789      -11.7196662718762  0.0001339828422767766     0.1213257448328685   0.001067936130012216       14.9477954340283      381.9136400595249    0.00618891732256784     0.8042847184599635     0.5103956844775592     0.2732079833648768     0.4222521289055456   0.005708360947061633      0.492356202759489     0.1626026317296287    0.07827946958808943  3.534387876706922e-14 122.3393655155153
2.7690224817283      19.20125926578051      15.31676738867403    0.00171763014683078     0.6632600065323789      -11.7196662718762  0.0001339828422767766     0.1213257448328685   0.001067936130012216       14.9477954340283      381.9136400595249    0.00618891732256784     0.8042847184599635     0.5103956844775592     0.2732079833648768     0.4222521289055456   0.005708360947061633      0.492356202759489     0.1626026317296287    0.07827946958808943  3.534387876706922e-14 122.3393655228519
2.7690224817283      19.20125897965946      15.31676761691165    0.00171763014683078     0.6632600065323789      -11.7196662718762  0.0001339828422767766     0.1213257448328685   0.001067936130012216       14.9477954340283      381.9136400595249    0.00618891732256784     0.8042847184599635     0.5103956844775592     0.2732079833648768     0.4222521289055456   0.005708360947061633      0.492356202759489     0.1626026317296287    0.07827946958808943  3.534387876706922e-14 122.339365450633
2.7690224817283      19.20125897965946      15.31676738867403   0.001717645047991974     0.6632600065323789      -11.7196662718762  0.0001339828422767766     0.1213257448328685   0.001067936130012216       14.9477954340283      381.9136400595249    0.00618891732256784     0.8042847184599635     0.5103956844775592     0.2732079833648768     0.4222521289055456   0.005708360947061633      0.492356202759489     0.1626026317296287    0.07827946958808943  3.534387876706922e-14 122.3393685705265
2.7690224817283      19.20125897965946      15.31676738867403    0.00171763014683078     0.6632600214335401      -11.7196662718762  0.0001339828422767766     0.1213257448328685   0.001067936130012216       14.9477954340283      381.9136400595249    0.00618891732256784     0.8042847184599635     0.5103956844775592     0.2732079833648768     0.4222521289055456   0.005708360947061633      0.492356202759489     0.1626026317296287    0.07827946958808943  3.534387876706922e-14 122.3393654803293
2.7690224817283      19.20125897965946      15.31676738867403    0.00171763014683078     0.6632600065323789     -11.71966644651284  0.0001339828422767766     0.1213257448328685   0.001067936130012216       14.9477954340283      381.9136400595249    0.00618891732256784     0.8042847184599635     0.5103956844775592     0.2732079833648768     0.4222521289055456   0.005708360947061633      0.492356202759489     0.1626026317296287    0.07827946958808943  3.534387876706922e-14 122.3393656071306
2.7690224817283      19.20125897965946      15.31676738867403    0.00171763014683078     0.6632600065323789      -11.7196662718762  0.0001339977434379705     0.1213257448328685   0.001067936130012216       14.9477954340283      381.9136400595249    0.00618891732256784     0.8042847184599635     0.5103956844775592     0.2732079833648768     0.4222521289055456   0.005708360947061633      0.492356202759489     0.1626026317296287    0.07827946958808943  3.534387876706922e-14 122.3393678971322
2.7690224817283      19.20125897965946      15.31676738867403    0.00171763014683078     0.6632600065323789      -11.7196662718762  0.0001339828422767766     0.1213257597340297   0.001067936130012216       14.9477954340283      381.9136400595249    0.00618891732256784     0.8042847184599635     0.5103956844775592     0.2732079833648768     0.4222521289055456   0.005708360947061633      0.492356202759489     0.1626026317296287    0.07827946958808943  3.534387876706922e-14 122.3393655329333
2.7690224817283      19.20125897965946      15.31676738867403    0.00171763014683078     0.6632600065323789      -11.7196662718762  0.0001339828422767766     0.1213257448328685    0.00106795103117341       14.9477954340283      381.9136400595249    0.00618891732256784     0.8042847184599635     0.5103956844775592     0.2732079833648768     0.4222521289055456   0.005708360947061633      0.492356202759489     0.1626026317296287    0.07827946958808943  3.534387876706922e-14 122.3393709864011
2.7690224817283      19.20125897965946      15.31676738867403    0.00171763014683078     0.6632600065323789      -11.7196662718762  0.0001339828422767766     0.1213257448328685   0.001067936130012216      14.94779565676781      381.9136400595249    0.00618891732256784     0.8042847184599635     0.5103956844775592     0.2732079833648768     0.4222521289055456   0.005708360947061633      0.492356202759489     0.1626026317296287    0.07827946958808943  3.534387876706922e-14 122.3393653781315
2.7690224817283      19.20125897965946      15.31676738867403    0.00171763014683078     0.6632600065323789      -11.7196662718762  0.0001339828422767766     0.1213257448328685   0.001067936130012216       14.9477954340283      381.9136457504816    0.00618891732256784     0.8042847184599635     0.5103956844775592     0.2732079833648768     0.4222521289055456   0.005708360947061633      0.492356202759489     0.1626026317296287    0.07827946958808943  3.534387876706922e-14 122.3393656199796
2.7690224817283      19.20125897965946      15.31676738867403    0.00171763014683078     0.6632600065323789      -11.7196662718762  0.0001339828422767766     0.1213257448328685   0.001067936130012216       14.9477954340283      381.9136400595249   0.006188932223729034     0.8042847184599635     0.5103956844775592     0.2732079833648768     0.4222521289055456   0.005708360947061633      0.492356202759489     0.1626026317296287    0.07827946958808943  3.534387876706922e-14 122.3393632557237
2.7690224817283      19.20125897965946      15.31676738867403    0.00171763014683078     0.6632600065323789      -11.7196662718762  0.0001339828422767766     0.1213257448328685   0.001067936130012216       14.9477954340283      381.9136400595249    0.00618891732256784     0.8042847333611247     0.5103956844775592     0.2732079833648768     0.4222521289055456   0.005708360947061633      0.492356202759489     0.1626026317296287    0.07827946958808943  3.534387876706922e-14 122.3393660324872
2.7690224817283      19.20125897965946      15.31676738867403    0.00171763014683078     0.6632600065323789      -11.7196662718762  0.0001339828422767766     0.1213257448328685   0.001067936130012216       14.9477954340283      381.9136400595249    0.00618891732256784     0.8042847184599635     0.5103956993787204     0.2732079833648768     0.4222521289055456   0.005708360947061633      0.492356202759489     0.1626026317296287    0.07827946958808943  3.534387876706922e-14 122.339365949929
2.7690224817283      19.20125897965946      15.31676738867403    0.00171763014683078     0.6632600065323789      -11.7196662718762  0.0001339828422767766     0.1213257448328685   0.001067936130012216       14.9477954340283      381.9136400595249    0.00618891732256784     0.8042847184599635     0.5103956844775592      0.273207998266038     0.4222521289055456   0.005708360947061633      0.492356202759489     0.1626026317296287    0.07827946958808943  3.534387876706922e-14 122.3393654924437
2.7690224817283      19.20125897965946      15.31676738867403    0.00171763014683078     0.6632600065323789      -11.7196662718762  0.0001339828422767766     0.1213257448328685   0.001067936130012216       14.9477954340283      381.9136400595249    0.00618891732256784     0.8042847184599635     0.5103956844775592     0.2732079833648768     0.4222521438067068   0.005708360947061633      0.492356202759489     0.1626026317296287    0.07827946958808943  3.534387876706922e-14 122.3393654933228
2.7690224817283      19.20125897965946      15.31676738867403    0.00171763014683078     0.6632600065323789      -11.7196662718762  0.0001339828422767766     0.1213257448328685   0.001067936130012216       14.9477954340283      381.9136400595249    0.00618891732256784     0.8042847184599635     0.5103956844775592     0.2732079833648768     0.4222521289055456   0.005708375848222827      0.492356202759489     0.1626026317296287    0.07827946958808943  3.534387876706922e-14 122.3393655424133
2.7690224817283      19.20125897965946      15.31676738867403    0.00171763014683078     0.6632600065323789      -11.7196662718762  0.0001339828422767766     0.1213257448328685   0.001067936130012216       14.9477954340283      381.9136400595249    0.00618891732256784     0.8042847184599635     0.5103956844775592     0.2732079833648768     0.4222521289055456   0.005708360947061633     0.4923562176606502     0.1626026317296287    0.07827946958808943  3.534387876706922e-14 122.3393655424358
2.7690224817283      19.20125897965946      15.31676738867403    0.00171763014683078     0.6632600065323789      -11.7196662718762  0.0001339828422767766     0.1213257448328685   0.001067936130012216       14.9477954340283      381.9136400595249    0.00618891732256784     0.8042847184599635     0.5103956844775592     0.2732079833648768     0.4222521289055456   0.005708360947061633      0.492356202759489     0.1626026466307899    0.07827946958808943  3.534387876706922e-14 122.3393655424196
2.7690224817283      19.20125897965946      15.31676738867403    0.00171763014683078     0.6632600065323789      -11.7196662718762  0.0001339828422767766     0.1213257448328685   0.001067936130012216       14.9477954340283      381.9136400595249    0.00618891732256784     0.8042847184599635     0.5103956844775592     0.2732079833648768     0.4222521289055456   0.005708360947061633      0.492356202759489     0.1626026317296287    0.07827948448925062  3.534387876706922e-14 122.3393655424272
2.7690224817283      19.20125897965946      15.31676738867403    0.00171763014683078     0.6632600065323789      -11.7196662718762  0.0001339828422767766     0.1213257448328685   0.001067936130012216       14.9477954340283      381.9136400595249    0.00618891732256784     0.8042847184599635     0.5103956844775592     0.2732079833648768     0.4222521289055456   0.005708360947061633      0.492356202759489     0.1626026317296287    0.07827946958808943  1.490119653772642e-08 122.3394321781198
2.782609479456435      19.33019712244479       15.5422330498456   0.001818424086387532     0.6703843124537632     -11.80039346300288  0.0001427785564086418     0.1211744014199506   0.001061766415954637      15.05351541413695      387.5098029544882   0.006103049929753804     0.8031316316911946     0.5071098859388193     0.2745099323623082     0.4368927459622997   0.006020656003025751      0.492356202759489     0.1666003092724874    0.08066708842356674  2.531724111082252e-14 122.2312823200097
2.782609520920548      19.33019712244479       15.5422330498456   0.001818424086387532     0.6703843124537632     -11.80039346300288  0.0001427785564086418     0.1211744014199506   0.001061766415954637      15.05351541413695      387.5098029544882   0.006103049929753804     0.8031316316911946     0.5071098859388193     0.2745099323623082     0.4368927459622997   0.006020656003025751      0.492356202759489     0.1666003092724874    0.08066708842356674  2.531724111082252e-14 122.2312823921943
2.782609479456435      19.33019741048717       15.5422330498456   0.001818424086387532     0.6703843124537632     -11.80039346300288  0.0001427785564086418     0.1211744014199506   0.001061766415954637      15.05351541413695      387.5098029544882   0.006103049929753804     0.8031316316911946     0.5071098859388193     0.2745099323623082     0.4368927459622997   0.006020656003025751      0.492356202759489     0.1666003092724874    0.08066708842356674  2.531724111082252e-14 122.2312823233731
2.782609479456435      19.33019712244479      15.54223328144292   0.001818424086387532     0.6703843124537632     -11.80039346300288  0.0001427785564086418     0.1211744014199506   0.001061766415954637      15.05351541413695      387.5098029544882   0.006103049929753804     0.8031316316911946     0.5071098859388193     0.2745099323623082     0.4368927459622997   0.006020656003025751      0.492356202759489     0.1666003092724874    0.08066708842356674  2.531724111082252e-14 122.2312822865131
2.782609479456435      19.33019712244479       15.5422330498456   0.001818438987548726     0.6703843124537632     -11.80039346300288  0.0001427785564086418     0.1211744014199506   0.001061766415954637      15.05351541413695      387.5098029544882   0.006103049929753804     0.8031316316911946     0.5071098859388193     0.2745099323623082     0.4368927459622997   0.006020656003025751      0.492356202759489     0.1666003092724874    0.08066708842356674  2.531724111082252e-14 122.2312837673712
2.782609479456435      19.33019712244479       15.5422330498456   0.001818424086387532     0.6703843273549244     -11.80039346300288  0.0001427785564086418     0.1211744014199506   0.001061766415954637      15.05351541413695      387.5098029544882   0.006103049929753804     0.8031316316911946     0.5071098859388193     0.2745099323623082     0.4368927459622997   0.006020656003025751      0.492356202759489     0.1666003092724874    0.08066708842356674  2.531724111082252e-14 122.2312822969517
2.782609479456435      19.33019712244479       15.5422330498456   0.001818424086387532     0.6703843124537632     -11.80039363884245  0.0001427785564086418     0.1211744014199506   0.001061766415954637      15.05351541413695      387.5098029544882   0.006103049929753804     0.8031316316911946     0.5071098859388193     0.2745099323623082     0.4368927459622997   0.006020656003025751      0.492356202759489     0.1666003092724874    0.08066708842356674  2.531724111082252e-14 122.2312824007586
2.782609479456435      19.33019712244479       15.5422330498456   0.001818424086387532     0.6703843124537632     -11.80039346300288  0.0001427934575698356     0.1211744014199506   0.001061766415954637      15.05351541413695      387.5098029544882   0.006103049929753804     0.8031316316911946     0.5071098859388193     0.2745099323623082     0.4368927459622997   0.006020656003025751      0.492356202759489     0.1666003092724874    0.08066708842356674  2.531724111082252e-14 122.231284493249
2.782609479456435      19.33019712244479       15.5422330498456   0.001818424086387532     0.6703843124537632     -11.80039346300288  0.0001427785564086418     0.1211744163211118   0.001061766415954637      15.05351541413695      387.5098029544882   0.006103049929753804     0.8031316316911946     0.5071098859388193     0.2745099323623082     0.4368927459622997   0.006020656003025751      0.492356202759489     0.1666003092724874    0.08066708842356674  2.531724111082252e-14 122.2312822205169
2.782609479456435      19.33019712244479       15.5422330498456   0.001818424086387532     0.6703843124537632     -11.80039346300288  0.0001427785564086418     0.1211744014199506   0.001061781317115831      15.05351541413695      387.5098029544882   0.006103049929753804     0.8031316316911946     0.5071098859388193     0.2745099323623082     0.4368927459622997   0.006020656003025751      0.492356202759489     0.1666003092724874    0.08066708842356674  2.531724111082252e-14 122.2312881676629
2.782609479456435      19.33019712244479       15.5422330498456   0.001818424086387532     0.6703843124537632     -11.80039346300288  0.0001427785564086418     0.1211744014199506   0.001061766415954637      15.05351563845181      387.5098029544882   0.006103049929753804     0.8031316316911946     0.5071098859388193     0.2745099323623082     0.4368927459622997   0.006020656003025751      0.492356202759489     0.1666003092724874    0.08066708842356674  2.531724111082252e-14 122.2312821915747
2.782609479456435      19.33019712244479       15.5422330498456   0.001818424086387532     0.6703843124537632     -11.80039346300288  0.0001427785564086418     0.1211744014199506   0.001061766415954637      15.05351541413695      387.5098087288342   0.006103049929753804     0.8031316316911946     0.5071098859388193     0.2745099323623082     0.4368927459622997   0.006020656003025751      0.492356202759489     0.1666003092724874    0.08066708842356674  2.531724111082252e-14 122.2312823708509
2.782609479456435      19.33019712244479       15.5422330498456   0.001818424086387532     0.6703843124537632     -11.80039346300288  0.0001427785564086418     0.1211744014199506   0.001061766415954637      15.05351541413695      387.5098029544882   0.006103064830914998     0.8031316316911946     0.5071098859388193     0.2745099323623082     0.4368927459622997   0.006020656003025751      0.492356202759489     0.1666003092724874    0.08066708842356674  2.531724111082252e-14 122.2312886523449
2.782609479456435      19.33019712244479       15.5422330498456   0.001818424086387532     0.6703843124537632     -11.80039346300288  0.0001427785564086418     0.1211744014199506   0.001061766415954637      15.05351541413695      387.5098029544882   0.006103049929753804     0.8031316465923558     0.5071098859388193     0.2745099323623082     0.4368927459622997   0.006020656003025751      0.492356202759489     0.1666003092724874    0.08066708842356674  2.531724111082252e-14 122.2312827647348
2.782609479456435      19.33019712244479       15.5422330498456   0.001818424086387532     0.6703843124537632     -11.80039346300288  0.0001427785564086418     0.1211744014199506   0.001061766415954637      15.05351541413695      387.5098029544882   0.006103049929753804     0.8031316316911946     0.5071099008399805     0.2745099323623082     0.4368927459622997   0.006020656003025751      0.492356202759489     0.1666003092724874    0.08066708842356674  2.531724111082252e-14 122.2312825222058
2.782609479456435      19.33019712244479       15.5422330498456   0.001818424086387532     0.6703843124537632     -11.80039346300288  0.0001427785564086418     0.1211744014199506   0.001061766415954637      15.05351541413695      387.5098029544882   0.006103049929753804     0.8031316316911946     0.5071098859388193     0.2745099472634694     0.4368927459622997   0.006020656003025751      0.492356202759489     0.1666003092724874    0.08066708842356674  2.531724111082252e-14 122.2312826370605
2.782609479456435      19.33019712244479       15.5422330498456   0.001818424086387532     0.6703843124537632     -11.80039346300288  0.0001427785564086418     0.1211744014199506   0.001061766415954637      15.05351541413695      387.5098029544882   0.006103049929753804     0.8031316316911946     0.5071098859388193     0.2745099323623082     0.4368927608634609   0.006020656003025751      0.492356202759489     0.1666003092724874    0.08066708842356674  2.531724111082252e-14 122.2312822235626
2.782609479456435      19.33019712244479       15.5422330498456   0.001818424086387532     0.6703843124537632     -11.80039346300288  0.0001427785564086418     0.1211744014199506   0.001061766415954637      15.05351541413695      387.5098029544882   0.006103049929753804     0.8031316316911946     0.5071098859388193     0.2745099323623082     0.4368927459622997   0.006020670904186945      0.492356202759489     0.1666003092724874    0.08066708842356674  2.531724111082252e-14 122.2312823200469
2.782609479456435      19.33019712244479       15.5422330498456   0.001818424086387532     0.6703843124537632     -11.80039346300288  0.0001427785564086418     0.1211744014199506   0.001061766415954637      15.05351541413695      387.5098029544882   0.006103049929753804     0.8031316316911946     0.5071098859388193     0.2745099323623082     0.4368927459622997   0.006020656003025751     0.4923562176606502     0.1666003092724874    0.08066708842356674  2.531724111082252e-14 122.2312823200097
2.782609479456435      19.33019712244479       15.5422330498456   0.001818424086387532     0.6703843124537632     -11.80039346300288  0.0001427785564086418     0.1211744014199506   0.001061766415954637      15.05351541413695      387.5098029544882   0.006103049929753804     0.8031316316911946     0.5071098859388193     0.2745099323623082     0.4368927459622997   0.006020656003025751      0.492356202759489     0.1666003241736486    0.08066708842356674  2.531724111082252e-14 122.2312823200159
2.782609479456435      19.33019712244479       15.5422330498456   0.001818424086387532     0.6703843124537632     -11.80039346300288  0.0001427785564086418     0.1211744014199506   0.001061766415954637      15.05351541413695      387.5098029544882   0.006103049929753804     0.8031316316911946     0.5071098859388193     0.2745099323623082     0.4368927459622997   0.006020656003025751      0.492356202759489     0.1666003092724874    0.08066710332472793  2.531724111082252e-14 122.2312823200303
2.782609479456435      19.33019712244479       15.5422330498456   0.001818424086387532     0.6703843124537632     -11.80039346300288  0.0001427785564086418     0.1211744014199506   0.001061766415954637      15.05351541413695      387.5098029544882   0.006103049929753804     0.8031316316911946     0.5071098859388193     0.2745099323623082     0.4368927459622997   0.006020656003025751      0.492356202759489     0.1666003092724874    0.08066708842356674  1.490118651108877e-08 122.2313488925398
2.799060294937997      19.23272340947544      15.39422506407139   0.001820702844111305     0.6747731981454936     -11.70290425055935  0.0001430317730158136     0.1212421976045479   0.001056079001224971      15.15817038988695      394.2036718271613   0.006064723865244755     0.8023440330591251     0.5050737130081063     0.2745409679578587       0.46240191730285   0.005950195615362832      0.492356202759489     0.1662257393831293     0.0801272573686671  4.179179945272652e-14 122.200934294558
2.799060336647245      19.23272340947544      15.39422506407139   0.001820702844111305     0.6747731981454936     -11.70290425055935  0.0001430317730158136     0.1212421976045479   0.001056079001224971      15.15817038988695      394.2036718271613   0.006064723865244755     0.8023440330591251     0.5050737130081063     0.2745409679578587       0.46240191730285   0.005950195615362832      0.492356202759489     0.1662257393831293     0.0801272573686671  4.179179945272652e-14 122.2009343697518
2.799060294937997      19.23272369606536      15.39422506407139   0.001820702844111305     0.6747731981454936     -11.70290425055935  0.0001430317730158136     0.1212421976045479   0.001056079001224971      15.15817038988695      394.2036718271613   0.006064723865244755     0.8023440330591251     0.5050737130081063     0.2745409679578587       0.46240191730285   0.005950195615362832      0.492356202759489     0.1662257393831293     0.0801272573686671  4.179179945272652e-14 122.2009342709137
2.799060294937997      19.23272340947544      15.39422529346322   0.001820702844111305     0.6747731981454936     -11.70290425055935  0.0001430317730158136     0.1212421976045479   0.001056079001224971      15.15817038988695      394.2036718271613   0.006064723865244755     0.8023440330591251     0.5050737130081063     0.2745409679578587       0.46240191730285   0.005950195615362832      0.492356202759489     0.1662257393831293     0.0801272573686671  4.179179945272652e-14 122.2009341784352
2.799060294937997      19.23272340947544      15.39422506407139   0.001820717745272499     0.6747731981454936     -11.70290425055935  0.0001430317730158136     0.1212421976045479   0.001056079001224971      15.15817038988695      394.2036718271613   0.006064723865244755     0.8023440330591251     0.5050737130081063     0.2745409679578587       0.46240191730285   0.005950195615362832      0.492356202759489     0.1662257393831293     0.0801272573686671  4.179179945272652e-14 122.2009356761799
2.799060294937997      19.23272340947544      15.39422506407139   0.001820702844111305     0.6747732130466548     -11.70290425055935  0.0001430317730158136     0.1212421976045479   0.001056079001224971      15.15817038988695      394.2036718271613   0.006064723865244755     0.8023440330591251     0.5050737130081063     0.2745409679578587       0.46240191730285   0.005950195615362832      0.492356202759489     0.1662257393831293     0.0801272573686671  4.179179945272652e-14 122.2009341958821
2.799060294937997      19.23272340947544      15.39422506407139   0.001820702844111305     0.6747731981454936     -11.70290442494621  0.0001430317730158136     0.1212421976045479   0.001056079001224971      15.15817038988695      394.2036718271613   0.006064723865244755     0.8023440330591251     0.5050737130081063     0.2745409679578587       0.46240191730285   0.005950195615362832      0.492356202759489     0.1662257393831293     0.0801272573686671  4.179179945272652e-14 122.2009342806907
2.799060294937997      19.23272340947544      15.39422506407139   0.001820702844111305     0.6747731981454936     -11.70290425055935  0.0001430466741770075     0.1212421976045479   0.001056079001224971      15.15817038988695      394.2036718271613   0.006064723865244755     0.8023440330591251     0.5050737130081063     0.2745409679578587       0.46240191730285   0.005950195615362832      0.492356202759489     0.1662257393831293     0.0801272573686671  4.179179945272652e-14 122.2009360319796
2.799060294937997      19.23272340947544      15.39422506407139   0.001820702844111305     0.6747731981454936     -11.70290425055935  0.0001430317730158136     0.1212422125057091   0.001056079001224971      15.15817038988695      394.2036718271613   0.006064723865244755     0.8023440330591251     0.5050737130081063     0.2745409679578587       0.46240191730285   0.005950195615362832      0.492356202759489     0.1662257393831293     0.0801272573686671  4.179179945272652e-14 122.2009342630357
2.799060294937997      19.23272340947544      15.39422506407139   0.001820702844111305     0.6747731981454936     -11.70290425055935  0.0001430317730158136     0.1212421976045479   0.001056093902386164      15.15817038988695      394.2036718271613   0.006064723865244755     0.8023440330591251     0.5050737130081063     0.2745409679578587       0.46240191730285   0.005950195615362832      0.492356202759489     0.1662257393831293     0.0801272573686671  4.179179945272652e-14 122.2009385873165
2.799060294937997      19.23272340947544      15.39422506407139   0.001820702844111305     0.6747731981454936     -11.70290425055935  0.0001430317730158136     0.1212421976045479   0.001056079001224971      15.15817061576129      394.2036718271613   0.006064723865244755     0.8023440330591251     0.5050737130081063     0.2745409679578587       0.46240191730285   0.005950195615362832      0.492356202759489     0.1662257393831293     0.0801272573686671  4.179179945272652e-14 122.2009342968833
2.799060294937997      19.23272340947544      15.39422506407139   0.001820702844111305     0.6747731981454936     -11.70290425055935  0.0001430317730158136     0.1212421976045479   0.001056079001224971      15.15817038988695      394.2036777012537   0.006064723865244755     0.8023440330591251     0.5050737130081063     0.2745409679578587       0.46240191730285   0.005950195615362832      0.492356202759489     0.1662257393831293     0.0801272573686671  4.179179945272652e-14 122.2009343428793
2.799060294937997      19.23272340947544      15.39422506407139   0.001820702844111305     0.6747731981454936     -11.70290425055935  0.0001430317730158136     0.1212421976045479   0.001056079001224971      15.15817038988695      394.2036718271613   0.006064738766405949     0.8023440330591251     0.5050737130081063     0.2745409679578587       0.46240191730285   0.005950195615362832      0.492356202759489     0.1662257393831293     0.0801272573686671  4.179179945272652e-14 122.2009412187302
2.799060294937997      19.23272340947544      15.39422506407139   0.001820702844111305     0.6747731981454936     -11.70290425055935  0.0001430317730158136     0.1212421976045479   0.001056079001224971      15.15817038988695      394.2036718271613   0.006064723865244755     0.8023440479602862     0.5050737130081063     0.2745409679578587       0.46240191730285   0.005950195615362832      0.492356202759489     0.1662257393831293     0.0801272573686671  4.179179945272652e-14 122.200934750773
2.799060294937997      19.23272340947544      15.39422506407139   0.001820702844111305     0.6747731981454936     -11.70290425055935  0.0001430317730158136     0.1212421976045479   0.001056079001224971      15.15817038988695      394.2036718271613   0.006064723865244755     0.8023440330591251     0.5050737279092675     0.2745409679578587       0.46240191730285   0.005950195615362832      0.492356202759489     0.1662257393831293     0.0801272573686671  4.179179945272652e-14 122.2009344502684
2.799060294937997      19.23272340947544      15.39422506407139   0.001820702844111305     0.6747731981454936     -11.70290425055935  0.0001430317730158136     0.1212421976045479   0.001056079001224971      15.15817038988695      394.2036718271613   0.006064723865244755     0.8023440330591251     0.5050737130081063     0.2745409828590198       0.46240191730285   0.005950195615362832      0.492356202759489     0.1662257393831293     0.0801272573686671  4.179179945272652e-14 122.2009345492216
2.799060294937997      19.23272340947544      15.39422506407139   0.001820702844111305     0.6747731981454936     -11.70290425055935  0.0001430317730158136     0.1212421976045479   0.001056079001224971      15.15817038988695      394.2036718271613   0.006064723865244755     0.8023440330591251     0.5050737130081063     0.2745409679578587     0.4624019322040112   0.005950195615362832      0.492356202759489     0.1662257393831293     0.0801272573686671  4.179179945272652e-14 122.2009343392421
2.799060294937997      19.23272340947544      15.39422506407139   0.001820702844111305     0.6747731981454936     -11.70290425055935  0.0001430317730158136     0.1212421976045479   0.001056079001224971      15.15817038988695      394.2036718271613   0.006064723865244755     0.8023440330591251     0.5050737130081063     0.2745409679578587       0.46240191730285   0.005950210516524026      0.492356202759489     0.1662257393831293     0.0801272573686671  4.179179945272652e-14 122.200934294616
2.799060294937997      19.23272340947544      15.39422506407139   0.001820702844111305     0.6747731981454936     -11.70290425055935  0.0001430317730158136     0.1212421976045479   0.001056079001224971      15.15817038988695      394.2036718271613   0.006064723865244755     0.8023440330591251     0.5050737130081063     0.2745409679578587       0.46240191730285   0.005950195615362832     0.4923562176606502     0.1662257393831293     0.0801272573686671  4.179179945272652e-14 122.200934294558
2.799060294937997      19.23272340947544      15.39422506407139   0.001820702844111305     0.6747731981454936     -11.70290425055935  0.0001430317730158136     0.1212421976045479   0.001056079001224971      15.15817038988695      394.2036718271613   0.006064723865244755     0.8023440330591251     0.5050737130081063     0.2745409679578587       0.46240191730285   0.005950195615362832      0.492356202759489     0.1662257542842905     0.0801272573686671  4.179179945272652e-14 122.2009342945418
2.799060294937997      19.23272340947544      15.39422506407139   0.001820702844111305     0.6747731981454936     -11.70290425055935  0.0001430317730158136     0.1212421976045479   0.001056079001224971      15.15817038988695      394.2036718271613   0.006064723865244755     0.8023440330591251     0.5050737130081063     0.2745409679578587       0.46240191730285   0.005950195615362832      0.492356202759489     0.1662257393831293     0.0801272722698283  4.179179945272652e-14 122.2009342945973
2.799060294937997      19.23272340947544      15.39422506407139   0.001820702844111305     0.6747731981454936     -11.70290425055935  0.0001430317730158136     0.1212421976045479   0.001056079001224971      15.15817038988695      394.2036718271613   0.006064723865244755     0.8023440330591251     0.5050737130081063     0.2745409679578587       0.46240191730285   0.005950195615362832      0.492356202759489     0.1662257393831293     0.0801272573686671  1.490120298564711e-08 122.201000797022
2.796881122577265      19.26444071836941      15.45043060713198   0.001838715153225657     0.6756182525285727     -11.72677508858093  0.0001442234550805125     0.1212345399167962   0.001054153890804852      15.12375408766823      392.7037686465338   0.006060995071280971     0.8022869727684263      0.505210129462037      0.274601209670133     0.4602832841596705   0.005932947669520385      0.492356202759489     0.1669266878656868    0.07997012889410773   4.01386422221898e-14 122.1783302554047
2.796881164254041      19.26444071836941      15.45043060713198   0.001838715153225657     0.6756182525285727     -11.72677508858093  0.0001442234550805125     0.1212345399167962   0.001054153890804852      15.12375408766823      392.7037686465338   0.006060995071280971     0.8022869727684263      0.505210129462037      0.274601209670133     0.4602832841596705   0.005932947669520385      0.492356202759489     0.1669266878656868    0.07997012889410773   4.01386422221898e-14 122.1783304005214
2.796881122577265      19.26444100543195      15.45043060713198   0.001838715153225657     0.6756182525285727     -11.72677508858093  0.0001442234550805125     0.1212345399167962   0.001054153890804852      15.12375408766823      392.7037686465338   0.006060995071280971     0.8022869727684263      0.505210129462037      0.274601209670133     0.4602832841596705   0.005932947669520385      0.492356202759489     0.1669266878656868    0.07997012889410773   4.01386422221898e-14 122.1783302771629
2.796881122577265      19.26444071836941      15.45043083736134   0.001838715153225657     0.6756182525285727     -11.72677508858093  0.0001442234550805125     0.1212345399167962   0.001054153890804852      15.12375408766823      392.7037686465338   0.006060995071280971     0.8022869727684263      0.505210129462037      0.274601209670133     0.4602832841596705   0.005932947669520385      0.492356202759489     0.1669266878656868    0.07997012889410773   4.01386422221898e-14 122.1783302065895
2.796881122577265      19.26444071836941      15.45043060713198   0.001838730054386851     0.6756182525285727     -11.72677508858093  0.0001442234550805125     0.1212345399167962   0.001054153890804852      15.12375408766823      392.7037686465338   0.006060995071280971     0.8022869727684263      0.505210129462037      0.274601209670133     0.4602832841596705   0.005932947669520385      0.492356202759489     0.1669266878656868    0.07997012889410773   4.01386422221898e-14 122.1783313729638
2.796881122577265      19.26444071836941      15.45043060713198   0.001838715153225657     0.6756182674297339     -11.72677508858093  0.0001442234550805125     0.1212345399167962   0.001054153890804852      15.12375408766823      392.7037686465338   0.006060995071280971     0.8022869727684263      0.505210129462037      0.274601209670133     0.4602832841596705   0.005932947669520385      0.492356202759489     0.1669266878656868    0.07997012889410773   4.01386422221898e-14 122.178330225189
2.796881122577265      19.26444071836941      15.45043060713198   0.001838715153225657     0.6756182525285727      -11.7267752633235  0.0001442234550805125     0.1212345399167962   0.001054153890804852      15.12375408766823      392.7037686465338   0.006060995071280971     0.8022869727684263      0.505210129462037      0.274601209670133     0.4602832841596705   0.005932947669520385      0.492356202759489     0.1669266878656868    0.07997012889410773   4.01386422221898e-14 122.1783302909133
2.796881122577265      19.26444071836941      15.45043060713198   0.001838715153225657     0.6756182525285727     -11.72677508858093  0.0001442383562417064     0.1212345399167962   0.001054153890804852      15.12375408766823      392.7037686465338   0.006060995071280971     0.8022869727684263      0.505210129462037      0.274601209670133     0.4602832841596705   0.005932947669520385      0.492356202759489     0.1669266878656868    0.07997012889410773   4.01386422221898e-14 122.1783314518987
2.796881122577265      19.26444071836941      15.45043060713198   0.001838715153225657     0.6756182525285727     -11.72677508858093  0.0001442234550805125     0.1212345548179574   0.001054153890804852      15.12375408766823      392.7037686465338   0.006060995071280971     0.8022869727684263      0.505210129462037      0.274601209670133     0.4602832841596705   0.005932947669520385      0.492356202759489     0.1669266878656868    0.07997012889410773   4.01386422221898e-14 122.1783302437029
2.796881122577265      19.26444071836941      15.45043060713198   0.001838715153225657     0.6756182525285727     -11.72677508858093  0.0001442234550805125     0.1212345399167962   0.001054168791966046      15.12375408766823      392.7037686465338   0.006060995071280971     0.8022869727684263      0.505210129462037      0.274601209670133     0.4602832841596705   0.005932947669520385      0.492356202759489     0.1669266878656868    0.07997012889410773   4.01386422221898e-14 122.1783345494154
2.796881122577265      19.26444071836941      15.45043060713198   0.001838715153225657     0.6756182525285727     -11.72677508858093  0.0001442234550805125     0.1212345399167962   0.001054153890804852      15.12375431302973      392.7037686465338   0.006060995071280971     0.8022869727684263      0.505210129462037      0.274601209670133     0.4602832841596705   0.005932947669520385      0.492356202759489     0.1669266878656868    0.07997012889410773   4.01386422221898e-14 122.1783303311012
2.796881122577265      19.26444071836941      15.45043060713198   0.001838715153225657     0.6756182525285727     -11.72677508858093  0.0001442234550805125     0.1212345399167962   0.001054153890804852      15.12375408766823       392.703774498276   0.006060995071280971     0.8022869727684263      0.505210129462037      0.274601209670133     0.4602832841596705   0.005932947669520385      0.492356202759489     0.1669266878656868    0.07997012889410773   4.01386422221898e-14 122.1783303347842
2.796881122577265      19.26444071836941      15.45043060713198   0.001838715153225657     0.6756182525285727     -11.72677508858093  0.0001442234550805125     0.1212345399167962   0.001054153890804852      15.12375408766823      392.7037686465338   0.006061009972442165     0.8022869727684263      0.505210129462037      0.274601209670133     0.4602832841596705   0.005932947669520385      0.492356202759489     0.1669266878656868    0.07997012889410773   4.01386422221898e-14 122.1783325009311
2.796881122577265      19.26444071836941      15.45043060713198   0.001838715153225657     0.6756182525285727     -11.72677508858093  0.0001442234550805125     0.1212345399167962   0.001054153890804852      15.12375408766823      392.7037686465338   0.006060995071280971     0.8022869876695875      0.505210129462037      0.274601209670133     0.4602832841596705   0.005932947669520385      0.492356202759489     0.1669266878656868    0.07997012889410773   4.01386422221898e-14 122.1783307482963
2.796881122577265      19.26444071836941      15.45043060713198   0.001838715153225657     0.6756182525285727     -11.72677508858093  0.0001442234550805125     0.1212345399167962   0.001054153890804852      15.12375408766823      392.7037686465338   0.006060995071280971     0.8022869727684263     0.5052101443631982      0.274601209670133     0.4602832841596705   0.005932947669520385      0.492356202759489     0.1669266878656868    0.07997012889410773   4.01386422221898e-14 122.1783305478513
2.796881122577265      19.26444071836941      15.45043060713198   0.001838715153225657     0.6756182525285727     -11.72677508858093  0.0001442234550805125     0.1212345399167962   0.001054153890804852      15.12375408766823      392.7037686465338   0.006060995071280971     0.8022869727684263      0.505210129462037     0.2746012245712942     0.4602832841596705   0.005932947669520385      0.492356202759489     0.1669266878656868    0.07997012889410773   4.01386422221898e-14 122.1783304410094
2.796881122577265      19.26444071836941      15.45043060713198   0.001838715153225657     0.6756182525285727     -11.72677508858093  0.0001442234550805125     0.1212345399167962   0.001054153890804852      15.12375408766823      392.7037686465338   0.006060995071280971     0.8022869727684263      0.505210129462037      0.274601209670133     0.4602832990608317   0.005932947669520385      0.492356202759489     0.1669266878656868    0.07997012889410773   4.01386422221898e-14 122.1783302619796
2.796881122577265      19.26444071836941      15.45043060713198   0.001838715153225657     0.6756182525285727     -11.72677508858093  0.0001442234550805125     0.1212345399167962   0.001054153890804852      15.12375408766823      392.7037686465338   0.006060995071280971     0.8022869727684263      0.505210129462037      0.274601209670133     0.4602832841596705   0.005932962570681579      0.492356202759489     0.1669266878656868    0.07997012889410773   4.01386422221898e-14 122.1783302553997
2.796881122577265      19.26444071836941      15.45043060713198   0.001838715153225657     0.6756182525285727     -11.72677508858093  0.0001442234550805125     0.1212345399167962   0.001054153890804852      15.12375408766823      392.7037686465338   0.006060995071280971     0.8022869727684263      0.505210129462037      0.274601209670133     0.4602832841596705   0.005932947669520385     0.4923562176606502     0.1669266878656868    0.07997012889410773   4.01386422221898e-14 122.1783302554047
2.796881122577265      19.26444071836941      15.45043060713198   0.001838715153225657     0.6756182525285727     -11.72677508858093  0.0001442234550805125     0.1212345399167962   0.001054153890804852      15.12375408766823      392.7037686465338   0.006060995071280971     0.8022869727684263      0.505210129462037      0.274601209670133     0.4602832841596705   0.005932947669520385      0.492356202759489      0.166926702766848    0.07997012889410773   4.01386422221898e-14 122.1783302554003
2.796881122577265      19.26444071836941      15.45043060713198   0.001838715153225657     0.6756182525285727     -11.72677508858093  0.0001442234550805125     0.1212345399167962   0.001054153890804852      15.12375408766823      392.7037686465338   0.006060995071280971     0.8022869727684263      0.505210129462037      0.274601209670133     0.4602832841596705   0.005932947669520385      0.492356202759489     0.1669266878656868    0.07997014379526893   4.01386422221898e-14 122.1783302554079
2.796881122577265      19.26444071836941      15.45043060713198   0.001838715153225657     0.6756182525285727     -11.72677508858093  0.0001442234550805125     0.1212345399167962   0.001054153890804852      15.12375408766823      392.7037686465338   0.006060995071280971     0.8022869727684263      0.505210129462037      0.274601209670133     0.4602832841596705   0.005932947669520385      0.492356202759489     0.1669266878656868    0.07997012889410773  1.490120133248988e-08 122.1783967834418
2.794893401982828      19.26677456550425       15.4601320934732   0.001845131922090625     0.6758546070748913     -11.72734304997558  0.0001409589890017405     0.1213162458018076   0.001050489672927357      15.07709368829814      390.6940983999224   0.006040126038114768     0.8022300786645852     0.5049439989211777     0.2747826889161423      0.459054075891948   0.005938227216476694      0.492356202759489     0.1669964674011322    0.07996099162965857  3.758877195573864e-14 122.1494713136526
2.794893443629985      19.26677456550425       15.4601320934732   0.001845131922090625     0.6758546070748913     -11.72734304997558  0.0001409589890017405     0.1213162458018076   0.001050489672927357      15.07709368829814      390.6940983999224   0.006040126038114768     0.8022300786645852     0.5049439989211777     0.2747826889161423      0.459054075891948   0.005938227216476694      0.492356202759489     0.1669964674011322    0.07996099162965857  3.758877195573864e-14 122.1494714013111
2.794893401982828      19.26677485260157       15.4601320934732   0.001845131922090625     0.6758546070748913     -11.72734304997558  0.0001409589890017405     0.1213162458018076   0.001050489672927357      15.07709368829814      390.6940983999224   0.006040126038114768     0.8022300786645852     0.5049439989211777     0.2747826889161423      0.459054075891948   0.005938227216476694      0.492356202759489     0.1669964674011322    0.07996099162965857  3.758877195573864e-14 122.1494713138898
2.794893401982828      19.26677456550425      15.46013232384712   0.001845131922090625     0.6758546070748913     -11.72734304997558  0.0001409589890017405     0.1213162458018076   0.001050489672927357      15.07709368829814      390.6940983999224   0.006040126038114768     0.8022300786645852     0.5049439989211777     0.2747826889161423      0.459054075891948   0.005938227216476694      0.492356202759489     0.1669964674011322    0.07996099162965857  3.758877195573864e-14 122.1494712803653
2.794893401982828      19.26677456550425       15.4601320934732   0.001845146823251819     0.6758546070748913     -11.72734304997558  0.0001409589890017405     0.1213162458018076   0.001050489672927357      15.07709368829814      390.6940983999224   0.006040126038114768     0.8022300786645852     0.5049439989211777     0.2747826889161423      0.459054075891948   0.005938227216476694      0.492356202759489     0.1669964674011322    0.07996099162965857  3.758877195573864e-14 122.1494724053068
2.794893401982828      19.26677456550425       15.4601320934732   0.001845131922090625     0.6758546219760525     -11.72734304997558  0.0001409589890017405     0.1213162458018076   0.001050489672927357      15.07709368829814      390.6940983999224   0.006040126038114768     0.8022300786645852     0.5049439989211777     0.2747826889161423      0.459054075891948   0.005938227216476694      0.492356202759489     0.1669964674011322    0.07996099162965857  3.758877195573864e-14 122.1494713117118
2.794893401982828      19.26677456550425       15.4601320934732   0.001845131922090625     0.6758546070748913     -11.72734322472661  0.0001409589890017405     0.1213162458018076   0.001050489672927357      15.07709368829814      390.6940983999224   0.006040126038114768     0.8022300786645852     0.5049439989211777     0.2747826889161423      0.459054075891948   0.005938227216476694      0.492356202759489     0.1669964674011322    0.07996099162965857  3.758877195573864e-14 122.1494713537431
2.794893401982828      19.26677456550425       15.4601320934732   0.001845131922090625     0.6758546070748913     -11.72734304997558  0.0001409738901629344     0.1213162458018076   0.001050489672927357      15.07709368829814      390.6940983999224   0.006040126038114768     0.8022300786645852     0.5049439989211777     0.2747826889161423      0.459054075891948   0.005938227216476694      0.492356202759489     0.1669964674011322    0.07996099162965857  3.758877195573864e-14 122.149471018943
2.794893401982828      19.26677456550425       15.4601320934732   0.001845131922090625     0.6758546070748913     -11.72734304997558  0.0001409589890017405     0.1213162607029688   0.001050489672927357      15.07709368829814      390.6940983999224   0.006040126038114768     0.8022300786645852     0.5049439989211777     0.2747826889161423      0.459054075891948   0.005938227216476694      0.492356202759489     0.1669964674011322    0.07996099162965857  3.758877195573864e-14 122.1494712407716
2.794893401982828      19.26677456550425       15.4601320934732   0.001845131922090625     0.6758546070748913     -11.72734304997558  0.0001409589890017405     0.1213162458018076   0.001050504574088551      15.07709368829814      390.6940983999224   0.006040126038114768     0.8022300786645852     0.5049439989211777     0.2747826889161423      0.459054075891948   0.005938227216476694      0.492356202759489     0.1669964674011322    0.07996099162965857  3.758877195573864e-14 122.1494743671171
2.794893401982828      19.26677456550425       15.4601320934732   0.001845131922090625     0.6758546070748913     -11.72734304997558  0.0001409589890017405     0.1213162458018076   0.001050489672927357      15.07709391296434      390.6940983999224   0.006040126038114768     0.8022300786645852     0.5049439989211777     0.2747826889161423      0.459054075891948   0.005938227216476694      0.492356202759489     0.1669964674011322    0.07996099162965857  3.758877195573864e-14 122.1494712471372
2.794893401982828      19.26677456550425       15.4601320934732   0.001845131922090625     0.6758546070748913     -11.72734304997558  0.0001409589890017405     0.1213162458018076   0.001050489672927357      15.07709368829814      390.6941042217181   0.006040126038114768     0.8022300786645852     0.5049439989211777     0.2747826889161423      0.459054075891948   0.005938227216476694      0.492356202759489     0.1669964674011322    0.07996099162965857  3.758877195573864e-14 122.1494713806452
2.794893401982828      19.26677456550425       15.4601320934732   0.001845131922090625     0.6758546070748913     -11.72734304997558  0.0001409589890017405     0.1213162458018076   0.001050489672927357      15.07709368829814      390.6940983999224   0.006040140939275962     0.8022300786645852     0.5049439989211777     0.2747826889161423      0.459054075891948   0.005938227216476694      0.492356202759489     0.1669964674011322    0.07996099162965857  3.758877195573864e-14 122.1494638180799
2.794893401982828      19.26677456550425       15.4601320934732   0.001845131922090625     0.6758546070748913     -11.72734304997558  0.0001409589890017405     0.1213162458018076   0.001050489672927357      15.07709368829814      390.6940983999224   0.006040126038114768     0.8022300935657464     0.5049439989211777     0.2747826889161423      0.459054075891948   0.005938227216476694      0.492356202759489     0.1669964674011322    0.07996099162965857  3.758877195573864e-14 122.1494718257272
2.794893401982828      19.26677456550425       15.4601320934732   0.001845131922090625     0.6758546070748913     -11.72734304997558  0.0001409589890017405     0.1213162458018076   0.001050489672927357      15.07709368829814      390.6940983999224   0.006040126038114768     0.8022300786645852     0.5049440138223389     0.2747826889161423      0.459054075891948   0.005938227216476694      0.492356202759489     0.1669964674011322    0.07996099162965857  3.758877195573864e-14 122.1494717939619
2.794893401982828      19.26677456550425       15.4601320934732   0.001845131922090625     0.6758546070748913     -11.72734304997558  0.0001409589890017405     0.1213162458018076   0.001050489672927357      15.07709368829814      390.6940983999224   0.006040126038114768     0.8022300786645852     0.5049439989211777     0.2747827038173035      0.459054075891948   0.005938227216476694      0.492356202759489     0.1669964674011322    0.07996099162965857  3.758877195573864e-14 122.1494710749022
2.794893401982828      19.26677456550425       15.4601320934732   0.001845131922090625     0.6758546070748913     -11.72734304997558  0.0001409589890017405     0.1213162458018076   0.001050489672927357      15.07709368829814      390.6940983999224   0.006040126038114768     0.8022300786645852     0.5049439989211777     0.2747826889161423     0.4590540907931092   0.005938227216476694      0.492356202759489     0.1669964674011322    0.07996099162965857  3.758877195573864e-14 122.1494713105427
2.794893401982828      19.26677456550425       15.4601320934732   0.001845131922090625     0.6758546070748913     -11.72734304997558  0.0001409589890017405     0.1213162458018076   0.001050489672927357      15.07709368829814      390.6940983999224   0.006040126038114768     0.8022300786645852     0.5049439989211777     0.2747826889161423      0.459054075891948   0.005938242117637888      0.492356202759489     0.1669964674011322    0.07996099162965857  3.758877195573864e-14 122.1494713055563
2.794893401982828      19.26677456550425       15.4601320934732   0.001845131922090625     0.6758546070748913     -11.72734304997558  0.0001409589890017405     0.1213162458018076   0.001050489672927357      15.07709368829814      390.6940983999224   0.006040126038114768     0.8022300786645852     0.5049439989211777     0.2747826889161423      0.459054075891948   0.005938227216476694     0.4923562176606502     0.1669964674011322    0.07996099162965857  3.758877195573864e-14 122.1494713136526
2.794893401982828      19.26677456550425       15.4601320934732   0.001845131922090625     0.6758546070748913     -11.72734304997558  0.0001409589890017405     0.1213162458018076   0.001050489672927357      15.07709368829814      390.6940983999224   0.006040126038114768     0.8022300786645852     0.5049439989211777     0.2747826889161423      0.459054075891948   0.005938227216476694      0.492356202759489     0.1669964823022934    0.07996099162965857  3.758877195573864e-14 122.1494713231232
2.794893401982828      19.26677456550425       15.4601320934732   0.001845131922090625     0.6758546070748913     -11.72734304997558  0.0001409589890017405     0.1213162458018076   0.001050489672927357      15.07709368829814      390.6940983999224   0.006040126038114768     0.8022300786645852     0.5049439989211777     0.2747826889161423      0.459054075891948   0.005938227216476694      0.492356202759489     0.1669964674011322    0.07996100653081976  3.758877195573864e-14 122.1494713173149
2.794893401982828      19.26677456550425       15.4601320934732   0.001845131922090625     0.6758546070748913     -11.72734304997558  0.0001409589890017405     0.1213162458018076   0.001050489672927357      15.07709368829814      390.6940983999224   0.006040126038114768     0.8022300786645852     0.5049439989211777     0.2747826889161423      0.459054075891948   0.005938227216476694      0.492356202759489     0.1669964674011322    0.07996099162965857  1.490119878261961e-08 122.1495378500842
2.790824893703524      19.28007231565695      15.49294552691829   0.001870138754274429     0.6757668427080859     -11.73222584775859   0.000141019430968546     0.1214293418053354   0.001047904618233758      15.05790030117185       389.262233113109   0.006016962362653198     0.8020151142563199     0.5043265550760212     0.2754206014870313     0.4562222089141478    0.01140611198076013      0.492356202759489     0.1497808126657486    0.07006125217647125  3.351274640875579e-14 122.1094553852778
2.790824935290055      19.28007231565695      15.49294552691829   0.001870138754274429     0.6757668427080859     -11.73222584775859   0.000141019430968546     0.1214293418053354   0.001047904618233758      15.05790030117185       389.262233113109   0.006016962362653198     0.8020151142563199     0.5043265550760212     0.2754206014870313     0.4562222089141478    0.01140611198076013      0.492356202759489     0.1497808126657486    0.07006125217647125  3.351274640875579e-14 122.10945544715
2.790824893703524      19.28007260295242      15.49294552691829   0.001870138754274429     0.6757668427080859     -11.73222584775859   0.000141019430968546     0.1214293418053354   0.001047904618233758      15.05790030117185       389.262233113109   0.006016962362653198     0.8020151142563199     0.5043265550760212     0.2754206014870313     0.4562222089141478    0.01140611198076013      0.492356202759489     0.1497808126657486    0.07006125217647125  3.351274640875579e-14 122.1094552984247
2.790824893703524      19.28007231565695      15.49294575778117   0.001870138754274429     0.6757668427080859     -11.73222584775859   0.000141019430968546     0.1214293418053354   0.001047904618233758      15.05790030117185       389.262233113109   0.006016962362653198     0.8020151142563199     0.5043265550760212     0.2754206014870313     0.4562222089141478    0.01140611198076013      0.492356202759489     0.1497808126657486    0.07006125217647125  3.351274640875579e-14 122.1094552763842
2.790824893703524      19.28007231565695      15.49294552691829   0.001870153655435623     0.6757668427080859     -11.73222584775859   0.000141019430968546     0.1214293418053354   0.001047904618233758      15.05790030117185       389.262233113109   0.006016962362653198     0.8020151142563199     0.5043265550760212     0.2754206014870313     0.4562222089141478    0.01140611198076013      0.492356202759489     0.1497808126657486    0.07006125217647125  3.351274640875579e-14 122.1094562004187
2.790824893703524      19.28007231565695      15.49294552691829   0.001870138754274429      0.675766857609247     -11.73222584775859   0.000141019430968546     0.1214293418053354   0.001047904618233758      15.05790030117185       389.262233113109   0.006016962362653198     0.8020151142563199     0.5043265550760212     0.2754206014870313     0.4562222089141478    0.01140611198076013      0.492356202759489     0.1497808126657486    0.07006125217647125  3.351274640875579e-14 122.1094552696561
2.790824893703524      19.28007231565695      15.49294552691829   0.001870138754274429     0.6757668427080859     -11.73222602258238   0.000141019430968546     0.1214293418053354   0.001047904618233758      15.05790030117185       389.262233113109   0.006016962362653198     0.8020151142563199     0.5043265550760212     0.2754206014870313     0.4562222089141478    0.01140611198076013      0.492356202759489     0.1497808126657486    0.07006125217647125  3.351274640875579e-14 122.109455444144
2.790824893703524      19.28007231565695      15.49294552691829   0.001870138754274429     0.6757668427080859     -11.73222584775859  0.0001410343321297399     0.1214293418053354   0.001047904618233758      15.05790030117185       389.262233113109   0.006016962362653198     0.8020151142563199     0.5043265550760212     0.2754206014870313     0.4562222089141478    0.01140611198076013      0.492356202759489     0.1497808126657486    0.07006125217647125  3.351274640875579e-14 122.1094570295166
2.790824893703524      19.28007231565695      15.49294552691829   0.001870138754274429     0.6757668427080859     -11.73222584775859   0.000141019430968546     0.1214293567064966   0.001047904618233758      15.05790030117185       389.262233113109   0.006016962362653198     0.8020151142563199     0.5043265550760212     0.2754206014870313     0.4562222089141478    0.01140611198076013      0.492356202759489     0.1497808126657486    0.07006125217647125  3.351274640875579e-14 122.109455330097
2.790824893703524      19.28007231565695      15.49294552691829   0.001870138754274429     0.6757668427080859     -11.73222584775859   0.000141019430968546     0.1214293418053354   0.001047919519394952      15.05790030117185       389.262233113109   0.006016962362653198     0.8020151142563199     0.5043265550760212     0.2754206014870313     0.4562222089141478    0.01140611198076013      0.492356202759489     0.1497808126657486    0.07006125217647125  3.351274640875579e-14 122.1094599329886
2.790824893703524      19.28007231565695      15.49294552691829   0.001870138754274429     0.6757668427080859     -11.73222584775859   0.000141019430968546     0.1214293418053354   0.001047904618233758      15.05790052555205       389.262233113109   0.006016962362653198     0.8020151142563199     0.5043265550760212     0.2754206014870313     0.4562222089141478    0.01140611198076013      0.492356202759489     0.1497808126657486    0.07006125217647125  3.351274640875579e-14 122.1094553781198
2.790824893703524      19.28007231565695      15.49294552691829   0.001870138754274429     0.6757668427080859     -11.73222584775859   0.000141019430968546     0.1214293418053354   0.001047904618233758      15.05790030117185      389.2622389135682   0.006016962362653198     0.8020151142563199     0.5043265550760212     0.2754206014870313     0.4562222089141478    0.01140611198076013      0.492356202759489     0.1497808126657486    0.07006125217647125  3.351274640875579e-14 122.1094553327401
2.790824893703524      19.28007231565695      15.49294552691829   0.001870138754274429     0.6757668427080859     -11.73222584775859   0.000141019430968546     0.1214293418053354   0.001047904618233758      15.05790030117185       389.262233113109   0.006016977263814392     0.8020151142563199     0.5043265550760212     0.2754206014870313     0.4562222089141478    0.01140611198076013      0.492356202759489     0.1497808126657486    0.07006125217647125  3.351274640875579e-14 122.1094548529181
2.790824893703524      19.28007231565695      15.49294552691829   0.001870138754274429     0.6757668427080859     -11.73222584775859   0.000141019430968546     0.1214293418053354   0.001047904618233758      15.05790030117185       389.262233113109   0.006016962362653198     0.8020151291574811     0.5043265550760212     0.2754206014870313     0.4562222089141478    0.01140611198076013      0.492356202759489     0.1497808126657486    0.07006125217647125  3.351274640875579e-14 122.1094558430376
2.790824893703524      19.28007231565695      15.49294552691829   0.001870138754274429     0.6757668427080859     -11.73222584775859   0.000141019430968546     0.1214293418053354   0.001047904618233758      15.05790030117185       389.262233113109   0.006016962362653198     0.8020151142563199     0.5043265699771824     0.2754206014870313     0.4562222089141478    0.01140611198076013      0.492356202759489     0.1497808126657486    0.07006125217647125  3.351274640875579e-14 122.1094556383394
2.790824893703524      19.28007231565695      15.49294552691829   0.001870138754274429     0.6757668427080859     -11.73222584775859   0.000141019430968546     0.1214293418053354   0.001047904618233758      15.05790030117185       389.262233113109   0.006016962362653198     0.8020151142563199     0.5043265550760212     0.2754206163881925     0.4562222089141478    0.01140611198076013      0.492356202759489     0.1497808126657486    0.07006125217647125  3.351274640875579e-14 122.1094554199126
2.790824893703524      19.28007231565695      15.49294552691829   0.001870138754274429     0.6757668427080859     -11.73222584775859   0.000141019430968546     0.1214293418053354   0.001047904618233758      15.05790030117185       389.262233113109   0.006016962362653198     0.8020151142563199     0.5043265550760212     0.2754206014870313      0.456222223815309    0.01140611198076013      0.492356202759489     0.1497808126657486    0.07006125217647125  3.351274640875579e-14 122.1094552824064
2.790824893703524      19.28007231565695      15.49294552691829   0.001870138754274429     0.6757668427080859     -11.73222584775859   0.000141019430968546     0.1214293418053354   0.001047904618233758      15.05790030117185       389.262233113109   0.006016962362653198     0.8020151142563199     0.5043265550760212     0.2754206014870313     0.4562222089141478    0.01140612688192133      0.492356202759489     0.1497808126657486    0.07006125217647125  3.351274640875579e-14 122.109455385274
2.790824893703524      19.28007231565695      15.49294552691829   0.001870138754274429     0.6757668427080859     -11.73222584775859   0.000141019430968546     0.1214293418053354   0.001047904618233758      15.05790030117185       389.262233113109   0.006016962362653198     0.8020151142563199     0.5043265550760212     0.2754206014870313     0.4562222089141478    0.01140611198076013     0.4923562176606502     0.1497808126657486    0.07006125217647125  3.351274640875579e-14 122.1094553852778
2.790824893703524      19.28007231565695      15.49294552691829   0.001870138754274429     0.6757668427080859     -11.73222584775859   0.000141019430968546     0.1214293418053354   0.001047904618233758      15.05790030117185       389.262233113109   0.006016962362653198     0.8020151142563199     0.5043265550760212     0.2754206014870313     0.4562222089141478    0.01140611198076013      0.492356202759489     0.1497808275669098    0.07006125217647125  3.351274640875579e-14 122.1094553852644
2.790824893703524      19.28007231565695      15.49294552691829   0.001870138754274429     0.6757668427080859     -11.73222584775859   0.000141019430968546     0.1214293418053354   0.001047904618233758      15.05790030117185       389.262233113109   0.006016962362653198     0.8020151142563199     0.5043265550760212     0.2754206014870313     0.4562222089141478    0.01140611198076013      0.492356202759489     0.1497808126657486    0.07006126707763244  3.351274640875579e-14 122.1094553852666
2.790824893703524      19.28007231565695      15.49294552691829   0.001870138754274429     0.6757668427080859     -11.73222584775859   0.000141019430968546     0.1214293418053354   0.001047904618233758      15.05790030117185       389.262233113109   0.006016962362653198     0.8020151142563199     0.5043265550760212     0.2754206014870313     0.4562222089141478    0.01140611198076013      0.492356202759489     0.1497808126657486    0.07006125217647125  1.490119470659407e-08 122.1095222932912
2.796719315859195      19.32543156341759      15.56512708415468   0.001910089671131143     0.6803596178866606     -11.75566997331794  0.0001467796503290677     0.1213404675290729   0.001045931525353814      15.00731050708105      389.2683235177657   0.006033984452149917     0.8018764237561297     0.5040735710887659     0.2753087090992016     0.4642017753140656    0.01141507433429594      0.492356202759489     0.1503435512287908    0.07054398608561012   3.12989170767738e-14 122.0941876034735
2.79671935753356      19.32543156341759      15.56512708415468   0.001910089671131143     0.6803596178866606     -11.75566997331794  0.0001467796503290677     0.1213404675290729   0.001045931525353814      15.00731050708105      389.2683235177657   0.006033984452149917     0.8018764237561297     0.5040735710887659     0.2753087090992016     0.4642017753140656    0.01141507433429594      0.492356202759489     0.1503435512287908    0.07054398608561012   3.12989170767738e-14 122.0941877311017
2.796719315859195      19.32543185138896      15.56512708415468   0.001910089671131143     0.6803596178866606     -11.75566997331794  0.0001467796503290677     0.1213404675290729   0.001045931525353814      15.00731050708105      389.2683235177657   0.006033984452149917     0.8018764237561297     0.5040735710887659     0.2753087090992016     0.4642017753140656    0.01141507433429594      0.492356202759489     0.1503435512287908    0.07054398608561012   3.12989170767738e-14 122.0941875733877
2.796719315859195      19.32543156341759      15.56512731609315   0.001910089671131143     0.6803596178866606     -11.75566997331794  0.0001467796503290677     0.1213404675290729   0.001045931525353814      15.00731050708105      389.2683235177657   0.006033984452149917     0.8018764237561297     0.5040735710887659     0.2753087090992016     0.4642017753140656    0.01141507433429594      0.492356202759489     0.1503435512287908    0.07054398608561012   3.12989170767738e-14 122.0941876135454
2.796719315859195      19.32543156341759      15.56512708415468   0.001910104572292337     0.6803596178866606     -11.75566997331794  0.0001467796503290677     0.1213404675290729   0.001045931525353814      15.00731050708105      389.2683235177657   0.006033984452149917     0.8018764237561297     0.5040735710887659     0.2753087090992016     0.4642017753140656    0.01141507433429594      0.492356202759489     0.1503435512287908    0.07054398608561012   3.12989170767738e-14 122.0941866100436
2.796719315859195      19.32543156341759      15.56512708415468   0.001910089671131143     0.6803596327878217     -11.75566997331794  0.0001467796503290677     0.1213404675290729   0.001045931525353814      15.00731050708105      389.2683235177657   0.006033984452149917     0.8018764237561297     0.5040735710887659     0.2753087090992016     0.4642017753140656    0.01141507433429594      0.492356202759489     0.1503435512287908    0.07054398608561012   3.12989170767738e-14 122.0941875611339
2.796719315859195      19.32543156341759      15.56512708415468   0.001910089671131143     0.6803596178866606     -11.75567014849107  0.0001467796503290677     0.1213404675290729   0.001045931525353814      15.00731050708105      389.2683235177657   0.006033984452149917     0.8018764237561297     0.5040735710887659     0.2753087090992016     0.4642017753140656    0.01141507433429594      0.492356202759489     0.1503435512287908    0.07054398608561012   3.12989170767738e-14 122.0941876227766
2.796719315859195      19.32543156341759      15.56512708415468   0.001910089671131143     0.6803596178866606     -11.75566997331794  0.0001467945514902616     0.1213404675290729   0.001045931525353814      15.00731050708105      389.2683235177657   0.006033984452149917     0.8018764237561297     0.5040735710887659     0.2753087090992016     0.4642017753140656    0.01141507433429594      0.492356202759489     0.1503435512287908    0.07054398608561012   3.12989170767738e-14 122.0941903103019
2.796719315859195      19.32543156341759      15.56512708415468   0.001910089671131143     0.6803596178866606     -11.75566997331794  0.0001467796503290677     0.1213404824302341   0.001045931525353814      15.00731050708105      389.2683235177657   0.006033984452149917     0.8018764237561297     0.5040735710887659     0.2753087090992016     0.4642017753140656    0.01141507433429594      0.492356202759489     0.1503435512287908    0.07054398608561012   3.12989170767738e-14 122.0941873656134
2.796719315859195      19.32543156341759      15.56512708415468   0.001910089671131143     0.6803596178866606     -11.75566997331794  0.0001467796503290677     0.1213404675290729   0.001045946426515008      15.00731050708105      389.2683235177657   0.006033984452149917     0.8018764237561297     0.5040735710887659     0.2753087090992016     0.4642017753140656    0.01141507433429594      0.492356202759489     0.1503435512287908    0.07054398608561012   3.12989170767738e-14 122.0941924328089
2.796719315859195      19.32543156341759      15.56512708415468   0.001910089671131143     0.6803596178866606     -11.75566997331794  0.0001467796503290677     0.1213404675290729   0.001045931525353814       15.0073107307074      389.2683235177657   0.006033984452149917     0.8018764237561297     0.5040735710887659     0.2753087090992016     0.4642017753140656    0.01141507433429594      0.492356202759489     0.1503435512287908    0.07054398608561012   3.12989170767738e-14 122.0941876021302
2.796719315859195      19.32543156341759      15.56512708415468   0.001910089671131143     0.6803596178866606     -11.75566997331794  0.0001467796503290677     0.1213404675290729   0.001045931525353814      15.00731050708105      389.2683293183157   0.006033984452149917     0.8018764237561297     0.5040735710887659     0.2753087090992016     0.4642017753140656    0.01141507433429594      0.492356202759489     0.1503435512287908    0.07054398608561012   3.12989170767738e-14 122.0941875189455
2.796719315859195      19.32543156341759      15.56512708415468   0.001910089671131143     0.6803596178866606     -11.75566997331794  0.0001467796503290677     0.1213404675290729   0.001045931525353814      15.00731050708105      389.2683235177657    0.00603399935331111     0.8018764237561297     0.5040735710887659     0.2753087090992016     0.4642017753140656    0.01141507433429594      0.492356202759489     0.1503435512287908    0.07054398608561012   3.12989170767738e-14 122.0942036753999
2.796719315859195      19.32543156341759      15.56512708415468   0.001910089671131143     0.6803596178866606     -11.75566997331794  0.0001467796503290677     0.1213404675290729   0.001045931525353814      15.00731050708105      389.2683235177657   0.006033984452149917     0.8018764386572909     0.5040735710887659     0.2753087090992016     0.4642017753140656    0.01141507433429594      0.492356202759489     0.1503435512287908    0.07054398608561012   3.12989170767738e-14 122.0941880924554
2.796719315859195      19.32543156341759      15.56512708415468   0.001910089671131143     0.6803596178866606     -11.75566997331794  0.0001467796503290677     0.1213404675290729   0.001045931525353814      15.00731050708105      389.2683235177657   0.006033984452149917     0.8018764237561297     0.5040735859899271     0.2753087090992016     0.4642017753140656    0.01141507433429594      0.492356202759489     0.1503435512287908    0.07054398608561012   3.12989170767738e-14 122.0941876293411
2.796719315859195      19.32543156341759      15.56512708415468   0.001910089671131143     0.6803596178866606     -11.75566997331794  0.0001467796503290677     0.1213404675290729   0.001045931525353814      15.00731050708105      389.2683235177657   0.006033984452149917     0.8018764237561297     0.5040735710887659     0.2753087240003628     0.4642017753140656    0.01141507433429594      0.492356202759489     0.1503435512287908    0.07054398608561012   3.12989170767738e-14 122.0941881929496
2.796719315859195      19.32543156341759      15.56512708415468   0.001910089671131143     0.6803596178866606     -11.75566997331794  0.0001467796503290677     0.1213404675290729   0.001045931525353814      15.00731050708105      389.2683235177657   0.006033984452149917     0.8018764237561297     0.5040735710887659     0.2753087090992016     0.4642017902152268    0.01141507433429594      0.492356202759489     0.1503435512287908    0.07054398608561012   3.12989170767738e-14 122.0941875619901
2.796719315859195      19.32543156341759      15.56512708415468   0.001910089671131143     0.6803596178866606     -11.75566997331794  0.0001467796503290677     0.1213404675290729   0.001045931525353814      15.00731050708105      389.2683235177657   0.006033984452149917     0.8018764237561297     0.5040735710887659     0.2753087090992016     0.4642017753140656    0.01141508923545714      0.492356202759489     0.1503435512287908    0.07054398608561012   3.12989170767738e-14 122.0941876030492
2.796719315859195      19.32543156341759      15.56512708415468   0.001910089671131143     0.6803596178866606     -11.75566997331794  0.0001467796503290677     0.1213404675290729   0.001045931525353814      15.00731050708105      389.2683235177657   0.006033984452149917     0.8018764237561297     0.5040735710887659     0.2753087090992016     0.4642017753140656    0.01141507433429594     0.4923562176606502     0.1503435512287908    0.07054398608561012   3.12989170767738e-14 122.0941876034735
2.796719315859195      19.32543156341759      15.56512708415468   0.001910089671131143     0.6803596178866606     -11.75566997331794  0.0001467796503290677     0.1213404675290729   0.001045931525353814      15.00731050708105      389.2683235177657   0.006033984452149917     0.8018764237561297     0.5040735710887659     0.2753087090992016     0.4642017753140656    0.01141507433429594      0.492356202759489      0.150343566129952    0.07054398608561012   3.12989170767738e-14 122.0941876035591
2.796719315859195      19.32543156341759      15.56512708415468   0.001910089671131143     0.6803596178866606     -11.75566997331794  0.0001467796503290677     0.1213404675290729   0.001045931525353814      15.00731050708105      389.2683235177657   0.006033984452149917     0.8018764237561297     0.5040735710887659     0.2753087090992016     0.4642017753140656    0.01141507433429594      0.492356202759489     0.1503435512287908    0.07054400098677131   3.12989170767738e-14 122.0941876034291
2.796719315859195      19.32543156341759      15.56512708415468   0.001910089671131143     0.6803596178866606     -11.75566997331794  0.0001467796503290677     0.1213404675290729   0.001045931525353814      15.00731050708105      389.2683235177657   0.006033984452149917     0.8018764237561297     0.5040735710887659     0.2753087090992016     0.4642017753140656    0.01141507433429594      0.492356202759489     0.1503435512287908    0.07054398608561012  1.490119249276473e-08 122.0942545432011
2.799256670775963      19.32359577644008      15.55820175326686   0.001922728334869644     0.6819759971704702     -11.74794031368567  0.0001405863140175516     0.1214911571128081   0.001044666755968652      14.98457341857134      389.2703647793936   0.006010263835500544     0.8017819080603933     0.5033709838344841     0.2755816248012353     0.4674471117232032    0.01164797279057551      0.492356202759489     0.1501599552061127    0.07116174271171237   2.98579407918651e-14 122.0721730663777
2.799256712488139      19.32359577644008      15.55820175326686   0.001922728334869644     0.6819759971704702     -11.74794031368567  0.0001405863140175516     0.1214911571128081   0.001044666755968652      14.98457341857134      389.2703647793936   0.006010263835500544     0.8017819080603933     0.5033709838344841     0.2755816248012353     0.4674471117232032    0.01164797279057551      0.492356202759489     0.1501599552061127    0.07116174271171237   2.98579407918651e-14 122.0721732941815
2.799256670775963       19.3235960643841      15.55820175326686   0.001922728334869644     0.6819759971704702     -11.74794031368567  0.0001405863140175516     0.1214911571128081   0.001044666755968652      14.98457341857134      389.2703647793936   0.006010263835500544     0.8017819080603933     0.5033709838344841     0.2755816248012353     0.4674471117232032    0.01164797279057551      0.492356202759489     0.1501599552061127    0.07116174271171237   2.98579407918651e-14 122.0721731862091
2.799256670775963      19.32359577644008      15.55820198510213   0.001922728334869644     0.6819759971704702     -11.74794031368567  0.0001405863140175516     0.1214911571128081   0.001044666755968652      14.98457341857134      389.2703647793936   0.006010263835500544     0.8017819080603933     0.5033709838344841     0.2755816248012353     0.4674471117232032    0.01164797279057551      0.492356202759489     0.1501599552061127    0.07116174271171237   2.98579407918651e-14 122.0721730605177
2.799256670775963      19.32359577644008      15.55820175326686   0.001922743236030838     0.6819759971704702     -11.74794031368567  0.0001405863140175516     0.1214911571128081   0.001044666755968652      14.98457341857134      389.2703647793936   0.006010263835500544     0.8017819080603933     0.5033709838344841     0.2755816248012353     0.4674471117232032    0.01164797279057551      0.492356202759489     0.1501599552061127    0.07116174271171237   2.98579407918651e-14 122.0721749016243
2.799256670775963      19.32359577644008      15.55820175326686   0.001922728334869644     0.6819760120716314     -11.74794031368567  0.0001405863140175516     0.1214911571128081   0.001044666755968652      14.98457341857134      389.2703647793936   0.006010263835500544     0.8017819080603933     0.5033709838344841     0.2755816248012353     0.4674471117232032    0.01164797279057551      0.492356202759489     0.1501599552061127    0.07116174271171237   2.98579407918651e-14 122.0721731004754
2.799256670775963      19.32359577644008      15.55820175326686   0.001922728334869644     0.6819759971704702     -11.74794048874362  0.0001405863140175516     0.1214911571128081   0.001044666755968652      14.98457341857134      389.2703647793936   0.006010263835500544     0.8017819080603933     0.5033709838344841     0.2755816248012353     0.4674471117232032    0.01164797279057551      0.492356202759489     0.1501599552061127    0.07116174271171237   2.98579407918651e-14 122.072173187155
2.799256670775963      19.32359577644008      15.55820175326686   0.001922728334869644     0.6819759971704702     -11.74794031368567  0.0001406012151787455     0.1214911571128081   0.001044666755968652      14.98457341857134      389.2703647793936   0.006010263835500544     0.8017819080603933     0.5033709838344841     0.2755816248012353     0.4674471117232032    0.01164797279057551      0.492356202759489     0.1501599552061127    0.07116174271171237   2.98579407918651e-14 122.0721756874944
2.799256670775963      19.32359577644008      15.55820175326686   0.001922728334869644     0.6819759971704702     -11.74794031368567  0.0001405863140175516     0.1214911720139693   0.001044666755968652      14.98457341857134      389.2703647793936   0.006010263835500544     0.8017819080603933     0.5033709838344841     0.2755816248012353     0.4674471117232032    0.01164797279057551      0.492356202759489     0.1501599552061127    0.07116174271171237   2.98579407918651e-14 122.0721730499719
2.799256670775963      19.32359577644008      15.55820175326686   0.001922728334869644     0.6819759971704702     -11.74794031368567  0.0001405863140175516     0.1214911571128081   0.001044681657129846      14.98457341857134      389.2703647793936   0.006010263835500544     0.8017819080603933     0.5033709838344841     0.2755816248012353     0.4674471117232032    0.01164797279057551      0.492356202759489     0.1501599552061127    0.07116174271171237   2.98579407918651e-14 122.0721773208137
2.799256670775963      19.32359577644008      15.55820175326686   0.001922728334869644     0.6819759971704702     -11.74794031368567  0.0001405863140175516     0.1214911571128081   0.001044666755968652      14.98457364185888      389.2703647793936   0.006010263835500544     0.8017819080603933     0.5033709838344841     0.2755816248012353     0.4674471117232032    0.01164797279057551      0.492356202759489     0.1501599552061127    0.07116174271171237   2.98579407918651e-14 122.0721730983174
2.799256670775963      19.32359577644008      15.55820175326686   0.001922728334869644     0.6819759971704702     -11.74794031368567  0.0001405863140175516     0.1214911571128081   0.001044666755968652      14.98457341857134      389.2703705799741   0.006010263835500544     0.8017819080603933     0.5033709838344841     0.2755816248012353     0.4674471117232032    0.01164797279057551      0.492356202759489     0.1501599552061127    0.07116174271171237   2.98579407918651e-14 122.0721731441764
2.799256670775963      19.32359577644008      15.55820175326686   0.001922728334869644     0.6819759971704702     -11.74794031368567  0.0001405863140175516     0.1214911571128081   0.001044666755968652      14.98457341857134      389.2703647793936   0.006010278736661738     0.8017819080603933     0.5033709838344841     0.2755816248012353     0.4674471117232032    0.01164797279057551      0.492356202759489     0.1501599552061127    0.07116174271171237   2.98579407918651e-14 122.0721870005657
2.799256670775963      19.32359577644008      15.55820175326686   0.001922728334869644     0.6819759971704702     -11.74794031368567  0.0001405863140175516     0.1214911571128081   0.001044666755968652      14.98457341857134      389.2703647793936   0.006010263835500544     0.8017819229615545     0.5033709838344841     0.2755816248012353     0.4674471117232032    0.01164797279057551      0.492356202759489     0.1501599552061127    0.07116174271171237   2.98579407918651e-14 122.0721736179819
2.799256670775963      19.32359577644008      15.55820175326686   0.001922728334869644     0.6819759971704702     -11.74794031368567  0.0001405863140175516     0.1214911571128081   0.001044666755968652      14.98457341857134      389.2703647793936   0.006010263835500544     0.8017819080603933     0.5033709987356453     0.2755816248012353     0.4674471117232032    0.01164797279057551      0.492356202759489     0.1501599552061127    0.07116174271171237   2.98579407918651e-14 122.072173160472
2.799256670775963      19.32359577644008      15.55820175326686   0.001922728334869644     0.6819759971704702     -11.74794031368567  0.0001405863140175516     0.1214911571128081   0.001044666755968652      14.98457341857134      389.2703647793936   0.006010263835500544     0.8017819080603933     0.5033709838344841     0.2755816397023965     0.4674471117232032    0.01164797279057551      0.492356202759489     0.1501599552061127    0.07116174271171237   2.98579407918651e-14 122.072173653453
2.799256670775963      19.32359577644008      15.55820175326686   0.001922728334869644     0.6819759971704702     -11.74794031368567  0.0001405863140175516     0.1214911571128081   0.001044666755968652      14.98457341857134      389.2703647793936   0.006010263835500544     0.8017819080603933     0.5033709838344841     0.2755816248012353     0.4674471266243644    0.01164797279057551      0.492356202759489     0.1501599552061127    0.07116174271171237   2.98579407918651e-14 122.0721731009074
2.799256670775963      19.32359577644008      15.55820175326686   0.001922728334869644     0.6819759971704702     -11.74794031368567  0.0001405863140175516     0.1214911571128081   0.001044666755968652      14.98457341857134      389.2703647793936   0.006010263835500544     0.8017819080603933     0.5033709838344841     0.2755816248012353     0.4674471117232032    0.01164798769173671      0.492356202759489     0.1501599552061127    0.07116174271171237   2.98579407918651e-14 122.0721730664236
2.799256670775963      19.32359577644008      15.55820175326686   0.001922728334869644     0.6819759971704702     -11.74794031368567  0.0001405863140175516     0.1214911571128081   0.001044666755968652      14.98457341857134      389.2703647793936   0.006010263835500544     0.8017819080603933     0.5033709838344841     0.2755816248012353     0.4674471117232032    0.01164797279057551     0.4923562176606502     0.1501599552061127    0.07116174271171237   2.98579407918651e-14 122.0721730663777
2.799256670775963      19.32359577644008      15.55820175326686   0.001922728334869644     0.6819759971704702     -11.74794031368567  0.0001405863140175516     0.1214911571128081   0.001044666755968652      14.98457341857134      389.2703647793936   0.006010263835500544     0.8017819080603933     0.5033709838344841     0.2755816248012353     0.4674471117232032    0.01164797279057551      0.492356202759489     0.1501599701072739    0.07116174271171237   2.98579407918651e-14 122.0721730663665
2.799256670775963      19.32359577644008      15.55820175326686   0.001922728334869644     0.6819759971704702     -11.74794031368567  0.0001405863140175516     0.1214911571128081   0.001044666755968652      14.98457341857134      389.2703647793936   0.006010263835500544     0.8017819080603933     0.5033709838344841     0.2755816248012353     0.4674471117232032    0.01164797279057551      0.492356202759489     0.1501599552061127    0.07116175761287356   2.98579407918651e-14 122.0721730664127
2.799256670775963      19.32359577644008      15.55820175326686   0.001922728334869644     0.6819759971704702     -11.74794031368567  0.0001405863140175516     0.1214911571128081   0.001044666755968652      14.98457341857134      389.2703647793936   0.006010263835500544     0.8017819080603933     0.5033709838344841     0.2755816248012353     0.4674471117232032    0.01164797279057551      0.492356202759489     0.1501599552061127    0.07116174271171237  1.490119105178845e-08 122.0722399798245
2.798652009777117      19.31668828009805      15.54745236059856   0.001921110359547963     0.6819257234854077     -11.74166893466038  0.0001402865533465388     0.1214986731883255   0.001043805245601498      14.97427395241008      388.8526404365553   0.005999735245370612     0.8017678448151731     0.5034586831541901     0.2755183461424179     0.4671832690446081     0.0116437697755595      0.492356202759489      0.150234261676891    0.07114152016171425  2.929116982565469e-14 122.0618416561695
2.798652051480282      19.31668828009805      15.54745236059856   0.001921110359547963     0.6819257234854077     -11.74166893466038  0.0001402865533465388     0.1214986731883255   0.001043805245601498      14.97427395241008      388.8526404365553   0.005999735245370612     0.8017678448151731     0.5034586831541901     0.2755183461424179     0.4671832690446081     0.0116437697755595      0.492356202759489      0.150234261676891    0.07114152016171425  2.929116982565469e-14 122.0618417773092
2.798652009777117      19.31668856793913      15.54745236059856   0.001921110359547963     0.6819257234854077     -11.74166893466038  0.0001402865533465388     0.1214986731883255   0.001043805245601498      14.97427395241008      388.8526404365553   0.005999735245370612     0.8017678448151731     0.5034586831541901     0.2755183461424179     0.4671832690446081     0.0116437697755595      0.492356202759489      0.150234261676891    0.07114152016171425  2.929116982565469e-14 122.0618416341827
2.798652009777117      19.31668828009805      15.54745259227365   0.001921110359547963     0.6819257234854077     -11.74166893466038  0.0001402865533465388     0.1214986731883255   0.001043805245601498      14.97427395241008      388.8526404365553   0.005999735245370612     0.8017678448151731     0.5034586831541901     0.2755183461424179     0.4671832690446081     0.0116437697755595      0.492356202759489      0.150234261676891    0.07114152016171425  2.929116982565469e-14 122.0618415831907
2.798652009777117      19.31668828009805      15.54745236059856   0.001921125260709157     0.6819257234854077     -11.74166893466038  0.0001402865533465388     0.1214986731883255   0.001043805245601498      14.97427395241008      388.8526404365553   0.005999735245370612     0.8017678448151731     0.5034586831541901     0.2755183461424179     0.4671832690446081     0.0116437697755595      0.492356202759489      0.150234261676891    0.07114152016171425  2.929116982565469e-14 122.061843708276
2.798652009777117      19.31668828009805      15.54745236059856   0.001921110359547963     0.6819257383865689     -11.74166893466038  0.0001402865533465388     0.1214986731883255   0.001043805245601498      14.97427395241008      388.8526404365553   0.005999735245370612     0.8017678448151731     0.5034586831541901     0.2755183461424179     0.4671832690446081     0.0116437697755595      0.492356202759489      0.150234261676891    0.07114152016171425  2.929116982565469e-14 122.0618416083607
2.798652009777117      19.31668828009805      15.54745236059856   0.001921110359547963     0.6819257234854077     -11.74166910962488  0.0001402865533465388     0.1214986731883255   0.001043805245601498      14.97427395241008      388.8526404365553   0.005999735245370612     0.8017678448151731     0.5034586831541901     0.2755183461424179     0.4671832690446081     0.0116437697755595      0.492356202759489      0.150234261676891    0.07114152016171425  2.929116982565469e-14 122.0618416785498
2.798652009777117      19.31668828009805      15.54745236059856   0.001921110359547963     0.6819257234854077     -11.74166893466038  0.0001403014545077327     0.1214986731883255   0.001043805245601498      14.97427395241008      388.8526404365553   0.005999735245370612     0.8017678448151731     0.5034586831541901     0.2755183461424179     0.4671832690446081     0.0116437697755595      0.492356202759489      0.150234261676891    0.07114152016171425  2.929116982565469e-14 122.0618428912326
2.798652009777117      19.31668828009805      15.54745236059856   0.001921110359547963     0.6819257234854077     -11.74166893466038  0.0001402865533465388     0.1214986880894867   0.001043805245601498      14.97427395241008      388.8526404365553   0.005999735245370612     0.8017678448151731     0.5034586831541901     0.2755183461424179     0.4671832690446081     0.0116437697755595      0.492356202759489      0.150234261676891    0.07114152016171425  2.929116982565469e-14 122.0618416138301
2.798652009777117      19.31668828009805      15.54745236059856   0.001921110359547963     0.6819257234854077     -11.74166893466038  0.0001402865533465388     0.1214986731883255   0.001043820146762691      14.97427395241008      388.8526404365553   0.005999735245370612     0.8017678448151731     0.5034586831541901     0.2755183461424179     0.4671832690446081     0.0116437697755595      0.492356202759489      0.150234261676891    0.07114152016171425  2.929116982565469e-14 122.0618452364665
2.798652009777117      19.31668828009805      15.54745236059856   0.001921110359547963     0.6819257234854077     -11.74166893466038  0.0001402865533465388     0.1214986731883255   0.001043805245601498      14.97427417554415      388.8526404365553   0.005999735245370612     0.8017678448151731     0.5034586831541901     0.2755183461424179     0.4671832690446081     0.0116437697755595      0.492356202759489      0.150234261676891    0.07114152016171425  2.929116982565469e-14 122.0618416942441
2.798652009777117      19.31668828009805      15.54745236059856   0.001921110359547963     0.6819257234854077     -11.74166893466038  0.0001402865533465388     0.1214986731883255   0.001043805245601498      14.97427395241008      388.8526462309112   0.005999735245370612     0.8017678448151731     0.5034586831541901     0.2755183461424179     0.4671832690446081     0.0116437697755595      0.492356202759489      0.150234261676891    0.07114152016171425  2.929116982565469e-14 122.0618418118135
2.798652009777117      19.31668828009805      15.54745236059856   0.001921110359547963     0.6819257234854077     -11.74166893466038  0.0001402865533465388     0.1214986731883255   0.001043805245601498      14.97427395241008      388.8526404365553   0.005999750146531806     0.8017678448151731     0.5034586831541901     0.2755183461424179     0.4671832690446081     0.0116437697755595      0.492356202759489      0.150234261676891    0.07114152016171425  2.929116982565469e-14 122.0618421753207
2.798652009777117      19.31668828009805      15.54745236059856   0.001921110359547963     0.6819257234854077     -11.74166893466038  0.0001402865533465388     0.1214986731883255   0.001043805245601498      14.97427395241008      388.8526404365553   0.005999735245370612     0.8017678597163342     0.5034586831541901     0.2755183461424179     0.4671832690446081     0.0116437697755595      0.492356202759489      0.150234261676891    0.07114152016171425  2.929116982565469e-14 122.0618421452579
2.798652009777117      19.31668828009805      15.54745236059856   0.001921110359547963     0.6819257234854077     -11.74166893466038  0.0001402865533465388     0.1214986731883255   0.001043805245601498      14.97427395241008      388.8526404365553   0.005999735245370612     0.8017678448151731     0.5034586980553513     0.2755183461424179     0.4671832690446081     0.0116437697755595      0.492356202759489      0.150234261676891    0.07114152016171425  2.929116982565469e-14 122.0618419387057
2.798652009777117      19.31668828009805      15.54745236059856   0.001921110359547963     0.6819257234854077     -11.74166893466038  0.0001402865533465388     0.1214986731883255   0.001043805245601498      14.97427395241008      388.8526404365553   0.005999735245370612     0.8017678448151731     0.5034586831541901     0.2755183610435791     0.4671832690446081     0.0116437697755595      0.492356202759489      0.150234261676891    0.07114152016171425  2.929116982565469e-14 122.061841697057
2.798652009777117      19.31668828009805      15.54745236059856   0.001921110359547963     0.6819257234854077     -11.74166893466038  0.0001402865533465388     0.1214986731883255   0.001043805245601498      14.97427395241008      388.8526404365553   0.005999735245370612     0.8017678448151731     0.5034586831541901     0.2755183461424179     0.4671832839457693     0.0116437697755595      0.492356202759489      0.150234261676891    0.07114152016171425  2.929116982565469e-14 122.0618415942512
2.798652009777117      19.31668828009805      15.54745236059856   0.001921110359547963     0.6819257234854077     -11.74166893466038  0.0001402865533465388     0.1214986731883255   0.001043805245601498      14.97427395241008      388.8526404365553   0.005999735245370612     0.8017678448151731     0.5034586831541901     0.2755183461424179     0.4671832690446081    0.01164378467672069      0.492356202759489      0.150234261676891    0.07114152016171425  2.929116982565469e-14 122.0618416561756
2.798652009777117      19.31668828009805      15.54745236059856   0.001921110359547963     0.6819257234854077     -11.74166893466038  0.0001402865533465388     0.1214986731883255   0.001043805245601498      14.97427395241008      388.8526404365553   0.005999735245370612     0.8017678448151731     0.5034586831541901     0.2755183461424179     0.4671832690446081     0.0116437697755595     0.4923562176606502      0.150234261676891    0.07114152016171425  2.929116982565469e-14 122.0618416561695
2.798652009777117      19.31668828009805      15.54745236059856   0.001921110359547963     0.6819257234854077     -11.74166893466038  0.0001402865533465388     0.1214986731883255   0.001043805245601498      14.97427395241008      388.8526404365553   0.005999735245370612     0.8017678448151731     0.5034586831541901     0.2755183461424179     0.4671832690446081     0.0116437697755595      0.492356202759489     0.1502342765780522    0.07114152016171425  2.929116982565469e-14 122.0618416561632
2.798652009777117      19.31668828009805      15.54745236059856   0.001921110359547963     0.6819257234854077     -11.74166893466038  0.0001402865533465388     0.1214986731883255   0.001043805245601498      14.97427395241008      388.8526404365553   0.005999735245370612     0.8017678448151731     0.5034586831541901     0.2755183461424179     0.4671832690446081     0.0116437697755595      0.492356202759489      0.150234261676891    0.07114153506287545  2.929116982565469e-14 122.061841656185
2.798652009777117      19.31668828009805      15.54745236059856   0.001921110359547963     0.6819257234854077     -11.74166893466038  0.0001402865533465388     0.1214986731883255   0.001043805245601498      14.97427395241008      388.8526404365553   0.005999735245370612     0.8017678448151731     0.5034586831541901     0.2755183461424179     0.4671832690446081     0.0116437697755595      0.492356202759489      0.150234261676891    0.07114152016171425  1.490119048501748e-08 122.0619085816254
2.798032472662906      19.31942923865032      15.55350959327827   0.001906932059027276     0.6821177670206936     -11.74402480173427  0.0001390531342078546     0.1216841612847261   0.001028406918766754      14.96268919996429      388.3703577607381   0.005986228821573535     0.8017544691626926     0.5028733874948722     0.2755062696549034     0.4675584265456256    0.01164349139838159      0.492356202759489     0.1502573561552385     0.0711371233319615  4.335216099471768e-14 122.0436783029285
2.798032514356839      19.31942923865032      15.55350959327827   0.001906932059027276     0.6821177670206936     -11.74402480173427  0.0001390531342078546     0.1216841612847261   0.001028406918766754      14.96268919996429      388.3703577607381   0.005986228821573535     0.8017544691626926     0.5028733874948722     0.2755062696549034     0.4675584265456256    0.01164349139838159      0.492356202759489     0.1502573561552385     0.0711371233319615  4.335216099471768e-14 122.0436783975186
2.798032472662906      19.31942952653225      15.55350959327827   0.001906932059027276     0.6821177670206936     -11.74402480173427  0.0001390531342078546     0.1216841612847261   0.001028406918766754      14.96268919996429      388.3703577607381   0.005986228821573535     0.8017544691626926     0.5028733874948722     0.2755062696549034     0.4675584265456256    0.01164349139838159      0.492356202759489     0.1502573561552385     0.0711371233319615  4.335216099471768e-14 122.0436784292005
2.798032472662906      19.31942923865032      15.55350982504362   0.001906932059027276     0.6821177670206936     -11.74402480173427  0.0001390531342078546     0.1216841612847261   0.001028406918766754      14.96268919996429      388.3703577607381   0.005986228821573535     0.8017544691626926     0.5028733874948722     0.2755062696549034     0.4675584265456256    0.01164349139838159      0.492356202759489     0.1502573561552385     0.0711371233319615  4.335216099471768e-14 122.0436783382605
2.798032472662906      19.31942923865032      15.55350959327827    0.00190694696018847     0.6821177670206936     -11.74402480173427  0.0001390531342078546     0.1216841612847261   0.001028406918766754      14.96268919996429      388.3703577607381   0.005986228821573535     0.8017544691626926     0.5028733874948722     0.2755062696549034     0.4675584265456256    0.01164349139838159      0.492356202759489     0.1502573561552385     0.0711371233319615  4.335216099471768e-14 122.0436726498647
2.798032472662906      19.31942923865032      15.55350959327827   0.001906932059027276     0.6821177819218548     -11.74402480173427  0.0001390531342078546     0.1216841612847261   0.001028406918766754      14.96268919996429      388.3703577607381   0.005986228821573535     0.8017544691626926     0.5028733874948722     0.2755062696549034     0.4675584265456256    0.01164349139838159      0.492356202759489     0.1502573561552385     0.0711371233319615  4.335216099471768e-14 122.0436782643701
2.798032472662906      19.31942923865032      15.55350959327827   0.001906932059027276     0.6821177670206936     -11.74402497673388  0.0001390531342078546     0.1216841612847261   0.001028406918766754      14.96268919996429      388.3703577607381   0.005986228821573535     0.8017544691626926     0.5028733874948722     0.2755062696549034     0.4675584265456256    0.01164349139838159      0.492356202759489     0.1502573561552385     0.0711371233319615  4.335216099471768e-14 122.043678167631
2.798032472662906      19.31942923865032      15.55350959327827   0.001906932059027276     0.6821177670206936     -11.74402480173427  0.0001390680353690484     0.1216841612847261   0.001028406918766754      14.96268919996429      388.3703577607381   0.005986228821573535     0.8017544691626926     0.5028733874948722     0.2755062696549034     0.4675584265456256    0.01164349139838159      0.492356202759489     0.1502573561552385     0.0711371233319615  4.335216099471768e-14 122.0436778249021
2.798032472662906      19.31942923865032      15.55350959327827   0.001906932059027276     0.6821177670206936     -11.74402480173427  0.0001390531342078546     0.1216841761858873   0.001028406918766754      14.96268919996429      388.3703577607381   0.005986228821573535     0.8017544691626926     0.5028733874948722     0.2755062696549034     0.4675584265456256    0.01164349139838159      0.492356202759489     0.1502573561552385     0.0711371233319615  4.335216099471768e-14 122.043678158833
2.798032472662906      19.31942923865032      15.55350959327827   0.001906932059027276     0.6821177670206936     -11.74402480173427  0.0001390531342078546     0.1216841612847261   0.001028421819927948      14.96268919996429      388.3703577607381   0.005986228821573535     0.8017544691626926     0.5028733874948722     0.2755062696549034     0.4675584265456256    0.01164349139838159      0.492356202759489     0.1502573561552385     0.0711371233319615  4.335216099471768e-14 122.0436783354288
2.798032472662906      19.31942923865032      15.55350959327827   0.001906932059027276     0.6821177670206936     -11.74402480173427  0.0001390531342078546     0.1216841612847261   0.001028406918766754      14.96268942292573      388.3703577607381   0.005986228821573535     0.8017544691626926     0.5028733874948722     0.2755062696549034     0.4675584265456256    0.01164349139838159      0.492356202759489     0.1502573561552385     0.0711371233319615  4.335216099471768e-14 122.0436782338947
2.798032472662906      19.31942923865032      15.55350959327827   0.001906932059027276     0.6821177670206936     -11.74402480173427  0.0001390531342078546     0.1216841612847261   0.001028406918766754      14.96268919996429      388.3703635479074   0.005986228821573535     0.8017544691626926     0.5028733874948722     0.2755062696549034     0.4675584265456256    0.01164349139838159      0.492356202759489     0.1502573561552385     0.0711371233319615  4.335216099471768e-14 122.0436782631998
2.798032472662906      19.31942923865032      15.55350959327827   0.001906932059027276     0.6821177670206936     -11.74402480173427  0.0001390531342078546     0.1216841612847261   0.001028406918766754      14.96268919996429      388.3703577607381   0.005986243722734728     0.8017544691626926     0.5028733874948722     0.2755062696549034     0.4675584265456256    0.01164349139838159      0.492356202759489     0.1502573561552385     0.0711371233319615  4.335216099471768e-14 122.0436759450856
2.798032472662906      19.31942923865032      15.55350959327827   0.001906932059027276     0.6821177670206936     -11.74402480173427  0.0001390531342078546     0.1216841612847261   0.001028406918766754      14.96268919996429      388.3703577607381   0.005986228821573535     0.8017544840638538     0.5028733874948722     0.2755062696549034     0.4675584265456256    0.01164349139838159      0.492356202759489     0.1502573561552385     0.0711371233319615  4.335216099471768e-14 122.043678843061
2.798032472662906      19.31942923865032      15.55350959327827   0.001906932059027276     0.6821177670206936     -11.74402480173427  0.0001390531342078546     0.1216841612847261   0.001028406918766754      14.96268919996429      388.3703577607381   0.005986228821573535     0.8017544691626926     0.5028734023960334     0.2755062696549034     0.4675584265456256    0.01164349139838159      0.492356202759489     0.1502573561552385     0.0711371233319615  4.335216099471768e-14 122.0436785551969
2.798032472662906      19.31942923865032      15.55350959327827   0.001906932059027276     0.6821177670206936     -11.74402480173427  0.0001390531342078546     0.1216841612847261   0.001028406918766754      14.96268919996429      388.3703577607381   0.005986228821573535     0.8017544691626926     0.5028733874948722     0.2755062845560646     0.4675584265456256    0.01164349139838159      0.492356202759489     0.1502573561552385     0.0711371233319615  4.335216099471768e-14 122.0436781649537
2.798032472662906      19.31942923865032      15.55350959327827   0.001906932059027276     0.6821177670206936     -11.74402480173427  0.0001390531342078546     0.1216841612847261   0.001028406918766754      14.96268919996429      388.3703577607381   0.005986228821573535     0.8017544691626926     0.5028733874948722     0.2755062696549034     0.4675584414467868    0.01164349139838159      0.492356202759489     0.1502573561552385     0.0711371233319615  4.335216099471768e-14 122.0436782768005
2.798032472662906      19.31942923865032      15.55350959327827   0.001906932059027276     0.6821177670206936     -11.74402480173427  0.0001390531342078546     0.1216841612847261   0.001028406918766754      14.96268919996429      388.3703577607381   0.005986228821573535     0.8017544691626926     0.5028733874948722     0.2755062696549034     0.4675584265456256    0.01164350629954279      0.492356202759489     0.1502573561552385     0.0711371233319615  4.335216099471768e-14 122.0436783014764
2.798032472662906      19.31942923865032      15.55350959327827   0.001906932059027276     0.6821177670206936     -11.74402480173427  0.0001390531342078546     0.1216841612847261   0.001028406918766754      14.96268919996429      388.3703577607381   0.005986228821573535     0.8017544691626926     0.5028733874948722     0.2755062696549034     0.4675584265456256    0.01164349139838159     0.4923562176606502     0.1502573561552385     0.0711371233319615  4.335216099471768e-14 122.0436783029285
2.798032472662906      19.31942923865032      15.55350959327827   0.001906932059027276     0.6821177670206936     -11.74402480173427  0.0001390531342078546     0.1216841612847261   0.001028406918766754      14.96268919996429      388.3703577607381   0.005986228821573535     0.8017544691626926     0.5028733874948722     0.2755062696549034     0.4675584265456256    0.01164349139838159      0.492356202759489     0.1502573710563997     0.0711371233319615  4.335216099471768e-14 122.0436783031663
2.798032472662906      19.31942923865032      15.55350959327827   0.001906932059027276     0.6821177670206936     -11.74402480173427  0.0001390531342078546     0.1216841612847261   0.001028406918766754      14.96268919996429      388.3703577607381   0.005986228821573535     0.8017544691626926     0.5028733874948722     0.2755062696549034     0.4675584265456256    0.01164349139838159      0.492356202759489     0.1502573561552385    0.07113713823312269  4.335216099471768e-14 122.0436783014737
2.798032472662906      19.31942923865032      15.55350959327827   0.001906932059027276     0.6821177670206936     -11.74402480173427  0.0001390531342078546     0.1216841612847261   0.001028406918766754      14.96268919996429      388.3703577607381   0.005986228821573535     0.8017544691626926     0.5028733874948722     0.2755062696549034     0.4675584265456256    0.01164349139838159      0.492356202759489     0.1502573561552385     0.0711371233319615  1.490120454600865e-08 122.0437452517493
2.797445876543452       19.3229390151011      15.55963791190874   0.001923132691836844     0.6824862776645453     -11.74447075555144  0.0001387448188705255     0.1217126643034159   0.001027999847996163      14.96624528666817      388.3794302288106   0.005981892266020868     0.8017217912374774     0.5027903263760081     0.2756107904762956      0.467670549054377    0.01264443219127997      0.492356202759489     0.1489029960173532    0.09219868093986544  4.272986905428246e-14 122.0364609879652
2.797445918228644       19.3229390151011      15.55963791190874   0.001923132691836844     0.6824862776645453     -11.74447075555144  0.0001387448188705255     0.1217126643034159   0.001027999847996163      14.96624528666817      388.3794302288106   0.005981892266020868     0.8017217912374774     0.5027903263760081     0.2756107904762956      0.467670549054377    0.01264443219127997      0.492356202759489     0.1489029960173532    0.09219868093986544  4.272986905428246e-14 122.0364610965181
2.797445876543452      19.32293930303533      15.55963791190874   0.001923132691836844     0.6824862776645453     -11.74447075555144  0.0001387448188705255     0.1217126643034159   0.001027999847996163      14.96624528666817      388.3794302288106   0.005981892266020868     0.8017217912374774     0.5027903263760081     0.2756107904762956      0.467670549054377    0.01264443219127997      0.492356202759489     0.1489029960173532    0.09219868093986544  4.272986905428246e-14 122.0364609932972
2.797445876543452       19.3229390151011      15.55963814376541   0.001923132691836844     0.6824862776645453     -11.74447075555144  0.0001387448188705255     0.1217126643034159   0.001027999847996163      14.96624528666817      388.3794302288106   0.005981892266020868     0.8017217912374774     0.5027903263760081     0.2756107904762956      0.467670549054377    0.01264443219127997      0.492356202759489     0.1489029960173532    0.09219868093986544  4.272986905428246e-14 122.0364610220744
2.797445876543452       19.3229390151011      15.55963791190874   0.001923147592998038     0.6824862776645453     -11.74447075555144  0.0001387448188705255     0.1217126643034159   0.001027999847996163      14.96624528666817      388.3794302288106   0.005981892266020868     0.8017217912374774     0.5027903263760081     0.2756107904762956      0.467670549054377    0.01264443219127997      0.492356202759489     0.1489029960173532    0.09219868093986544  4.272986905428246e-14 122.0364610650635
2.797445876543452       19.3229390151011      15.55963791190874   0.001923132691836844     0.6824862925657065     -11.74447075555144  0.0001387448188705255     0.1217126643034159   0.001027999847996163      14.96624528666817      388.3794302288106   0.005981892266020868     0.8017217912374774     0.5027903263760081     0.2756107904762956      0.467670549054377    0.01264443219127997      0.492356202759489     0.1489029960173532    0.09219868093986544  4.272986905428246e-14 122.0364609347344
2.797445876543452       19.3229390151011      15.55963791190874   0.001923132691836844     0.6824862776645453      -11.7444709305577  0.0001387448188705255     0.1217126643034159   0.001027999847996163      14.96624528666817      388.3794302288106   0.005981892266020868     0.8017217912374774     0.5027903263760081     0.2756107904762956      0.467670549054377    0.01264443219127997      0.492356202759489     0.1489029960173532    0.09219868093986544  4.272986905428246e-14 122.0364610350831
2.797445876543452       19.3229390151011      15.55963791190874   0.001923132691836844     0.6824862776645453     -11.74447075555144  0.0001387597200317193     0.1217126643034159   0.001027999847996163      14.96624528666817      388.3794302288106   0.005981892266020868     0.8017217912374774     0.5027903263760081     0.2756107904762956      0.467670549054377    0.01264443219127997      0.492356202759489     0.1489029960173532    0.09219868093986544  4.272986905428246e-14 122.036460806481
2.797445876543452       19.3229390151011      15.55963791190874   0.001923132691836844     0.6824862776645453     -11.74447075555144  0.0001387448188705255     0.1217126792045771   0.001027999847996163      14.96624528666817      388.3794302288106   0.005981892266020868     0.8017217912374774     0.5027903263760081     0.2756107904762956      0.467670549054377    0.01264443219127997      0.492356202759489     0.1489029960173532    0.09219868093986544  4.272986905428246e-14 122.0364608860818
2.797445876543452       19.3229390151011      15.55963791190874   0.001923132691836844     0.6824862776645453     -11.74447075555144  0.0001387448188705255     0.1217126643034159   0.001028014749157357      14.96624528666817      388.3794302288106   0.005981892266020868     0.8017217912374774     0.5027903263760081     0.2756107904762956      0.467670549054377    0.01264443219127997      0.492356202759489     0.1489029960173532    0.09219868093986544  4.272986905428246e-14 122.0364603598642
2.797445876543452       19.3229390151011      15.55963791190874   0.001923132691836844     0.6824862776645453     -11.74447075555144  0.0001387448188705255     0.1217126643034159   0.001027999847996163      14.96624550968261      388.3794302288106   0.005981892266020868     0.8017217912374774     0.5027903263760081     0.2756107904762956      0.467670549054377    0.01264443219127997      0.492356202759489     0.1489029960173532    0.09219868093986544  4.272986905428246e-14 122.0364608818198
2.797445876543452       19.3229390151011      15.55963791190874   0.001923132691836844     0.6824862776645453     -11.74447075555144  0.0001387448188705255     0.1217126643034159   0.001027999847996163      14.96624528666817      388.3794360161151   0.005981892266020868     0.8017217912374774     0.5027903263760081     0.2756107904762956      0.467670549054377    0.01264443219127997      0.492356202759489     0.1489029960173532    0.09219868093986544  4.272986905428246e-14 122.0364608960524
2.797445876543452       19.3229390151011      15.55963791190874   0.001923132691836844     0.6824862776645453     -11.74447075555144  0.0001387448188705255     0.1217126643034159   0.001027999847996163      14.96624528666817      388.3794302288106   0.005981907167182061     0.8017217912374774     0.5027903263760081     0.2756107904762956      0.467670549054377    0.01264443219127997      0.492356202759489     0.1489029960173532    0.09219868093986544  4.272986905428246e-14 122.03645840355
2.797445876543452       19.3229390151011      15.55963791190874   0.001923132691836844     0.6824862776645453     -11.74447075555144  0.0001387448188705255     0.1217126643034159   0.001027999847996163      14.96624528666817      388.3794302288106   0.005981892266020868     0.8017218061386386     0.5027903263760081     0.2756107904762956      0.467670549054377    0.01264443219127997      0.492356202759489     0.1489029960173532    0.09219868093986544  4.272986905428246e-14 122.036461553531
2.797445876543452       19.3229390151011      15.55963791190874   0.001923132691836844     0.6824862776645453     -11.74447075555144  0.0001387448188705255     0.1217126643034159   0.001027999847996163      14.96624528666817      388.3794302288106   0.005981892266020868     0.8017217912374774     0.5027903412771693     0.2756107904762956      0.467670549054377    0.01264443219127997      0.492356202759489     0.1489029960173532    0.09219868093986544  4.272986905428246e-14 122.0364612733303
2.797445876543452       19.3229390151011      15.55963791190874   0.001923132691836844     0.6824862776645453     -11.74447075555144  0.0001387448188705255     0.1217126643034159   0.001027999847996163      14.96624528666817      388.3794302288106   0.005981892266020868     0.8017217912374774     0.5027903263760081     0.2756108053774568      0.467670549054377    0.01264443219127997      0.492356202759489     0.1489029960173532    0.09219868093986544  4.272986905428246e-14 122.0364609210533
2.797445876543452       19.3229390151011      15.55963791190874   0.001923132691836844     0.6824862776645453     -11.74447075555144  0.0001387448188705255     0.1217126643034159   0.001027999847996163      14.96624528666817      388.3794302288106   0.005981892266020868     0.8017217912374774     0.5027903263760081     0.2756107904762956     0.4676705639555382    0.01264443219127997      0.492356202759489     0.1489029960173532    0.09219868093986544  4.272986905428246e-14 122.0364609815153
2.797445876543452       19.3229390151011      15.55963791190874   0.001923132691836844     0.6824862776645453     -11.74447075555144  0.0001387448188705255     0.1217126643034159   0.001027999847996163      14.96624528666817      388.3794302288106   0.005981892266020868     0.8017217912374774     0.5027903263760081     0.2756107904762956      0.467670549054377    0.01264444709244116      0.492356202759489     0.1489029960173532    0.09219868093986544  4.272986905428246e-14 122.0364609879807
2.797445876543452       19.3229390151011      15.55963791190874   0.001923132691836844     0.6824862776645453     -11.74447075555144  0.0001387448188705255     0.1217126643034159   0.001027999847996163      14.96624528666817      388.3794302288106   0.005981892266020868     0.8017217912374774     0.5027903263760081     0.2756107904762956      0.467670549054377    0.01264443219127997     0.4923562176606502     0.1489029960173532    0.09219868093986544  4.272986905428246e-14 122.0364609879652
2.797445876543452       19.3229390151011      15.55963791190874   0.001923132691836844     0.6824862776645453     -11.74447075555144  0.0001387448188705255     0.1217126643034159   0.001027999847996163      14.96624528666817      388.3794302288106   0.005981892266020868     0.8017217912374774     0.5027903263760081     0.2756107904762956      0.467670549054377    0.01264443219127997      0.492356202759489     0.1489030109185144    0.09219868093986544  4.272986905428246e-14 122.0364609879695
2.797445876543452       19.3229390151011      15.55963791190874   0.001923132691836844     0.6824862776645453     -11.74447075555144  0.0001387448188705255     0.1217126643034159   0.001027999847996163      14.96624528666817      388.3794302288106   0.005981892266020868     0.8017217912374774     0.5027903263760081     0.2756107904762956      0.467670549054377    0.01264443219127997      0.492356202759489     0.1489029960173532    0.09219869584102663  4.272986905428246e-14 122.0364609879817
2.797445876543452       19.3229390151011      15.55963791190874   0.001923132691836844     0.6824862776645453     -11.74447075555144  0.0001387448188705255     0.1217126643034159   0.001027999847996163      14.96624528666817      388.3794302288106   0.005981892266020868     0.8017217912374774     0.5027903263760081     0.2756107904762956      0.467670549054377    0.01264443219127997      0.492356202759489     0.1489029960173532    0.09219868093986544  1.490120392371671e-08 122.0365279510535
2.796531723543554      19.31397852174836       15.5399657644514    0.00192461232943648     0.6830442527642012     -11.73271987496154   0.000138863534080497     0.1217221400208176   0.001029455693045405      14.97272566947147      388.3825469834445   0.005986150707308119     0.8017056498784355     0.5028998041238033     0.2756046411360779     0.4670941863358522    0.01264267720192627      0.492356202759489     0.1488980329646043    0.09218601297913105   4.19690500623713e-14 122.0362954855488
2.796531765215125      19.31397852174836       15.5399657644514    0.00192461232943648     0.6830442527642012     -11.73271987496154   0.000138863534080497     0.1217221400208176   0.001029455693045405      14.97272566947147      388.3825469834445   0.005986150707308119     0.8017056498784355     0.5028998041238033     0.2756046411360779     0.4670941863358522    0.01264267720192627      0.492356202759489     0.1488980329646043    0.09218601297913105   4.19690500623713e-14 122.0362955865526
2.796531723543554      19.31397880954906       15.5399657644514    0.00192461232943648     0.6830442527642012     -11.73271987496154   0.000138863534080497     0.1217221400208176   0.001029455693045405      14.97272566947147      388.3825469834445   0.005986150707308119     0.8017056498784355     0.5028998041238033     0.2756046411360779     0.4670941863358522    0.01264267720192627      0.492356202759489     0.1488980329646043    0.09218601297913105   4.19690500623713e-14 122.0362954579894
2.796531723543554      19.31397852174836      15.53996599601493    0.00192461232943648     0.6830442527642012     -11.73271987496154   0.000138863534080497     0.1217221400208176   0.001029455693045405      14.97272566947147      388.3825469834445   0.005986150707308119     0.8017056498784355     0.5028998041238033     0.2756046411360779     0.4670941863358522    0.01264267720192627      0.492356202759489     0.1488980329646043    0.09218601297913105   4.19690500623713e-14 122.0362954806294
2.796531723543554      19.31397852174836       15.5399657644514   0.001924627230597674     0.6830442527642012     -11.73271987496154   0.000138863534080497     0.1217221400208176   0.001029455693045405      14.97272566947147      388.3825469834445   0.005986150707308119     0.8017056498784355     0.5028998041238033     0.2756046411360779     0.4670941863358522    0.01264267720192627      0.492356202759489     0.1488980329646043    0.09218601297913105   4.19690500623713e-14 122.0362952350164
2.796531723543554      19.31397852174836       15.5399657644514    0.00192461232943648     0.6830442676653624     -11.73271987496154   0.000138863534080497     0.1217221400208176   0.001029455693045405      14.97272566947147      388.3825469834445   0.005986150707308119     0.8017056498784355     0.5028998041238033     0.2756046411360779     0.4670941863358522    0.01264267720192627      0.492356202759489     0.1488980329646043    0.09218601297913105   4.19690500623713e-14 122.0362954579409
2.796531723543554      19.31397852174836       15.5399657644514    0.00192461232943648     0.6830442527642012     -11.73272004979269   0.000138863534080497     0.1217221400208176   0.001029455693045405      14.97272566947147      388.3825469834445   0.005986150707308119     0.8017056498784355     0.5028998041238033     0.2756046411360779     0.4670941863358522    0.01264267720192627      0.492356202759489     0.1488980329646043    0.09218601297913105   4.19690500623713e-14 122.0362954696539
2.796531723543554      19.31397852174836       15.5399657644514    0.00192461232943648     0.6830442527642012     -11.73271987496154  0.0001388784352416908     0.1217221400208176   0.001029455693045405      14.97272566947147      388.3825469834445   0.005986150707308119     0.8017056498784355     0.5028998041238033     0.2756046411360779     0.4670941863358522    0.01264267720192627      0.492356202759489     0.1488980329646043    0.09218601297913105   4.19690500623713e-14 122.0362960478425
2.796531723543554      19.31397852174836       15.5399657644514    0.00192461232943648     0.6830442527642012     -11.73271987496154   0.000138863534080497     0.1217221549219788   0.001029455693045405      14.97272566947147      388.3825469834445   0.005986150707308119     0.8017056498784355     0.5028998041238033     0.2756046411360779     0.4670941863358522    0.01264267720192627      0.492356202759489     0.1488980329646043    0.09218601297913105   4.19690500623713e-14 122.0362953819601
2.796531723543554      19.31397852174836       15.5399657644514    0.00192461232943648     0.6830442527642012     -11.73271987496154   0.000138863534080497     0.1217221400208176   0.001029470594206599      14.97272566947147      388.3825469834445   0.005986150707308119     0.8017056498784355     0.5028998041238033     0.2756046411360779     0.4670941863358522    0.01264267720192627      0.492356202759489     0.1488980329646043    0.09218601297913105   4.19690500623713e-14 122.0362960802638
2.796531723543554      19.31397852174836       15.5399657644514    0.00192461232943648     0.6830442527642012     -11.73271987496154   0.000138863534080497     0.1217221400208176   0.001029455693045405      14.97272589258246      388.3825469834445   0.005986150707308119     0.8017056498784355     0.5028998041238033     0.2756046411360779     0.4670941863358522    0.01264267720192627      0.492356202759489     0.1488980329646043    0.09218601297913105   4.19690500623713e-14 122.0362952587263
2.796531723543554      19.31397852174836       15.5399657644514    0.00192461232943648     0.6830442527642012     -11.73271987496154   0.000138863534080497     0.1217221400208176   0.001029455693045405      14.97272566947147      388.3825527707954   0.005986150707308119     0.8017056498784355     0.5028998041238033     0.2756046411360779     0.4670941863358522    0.01264267720192627      0.492356202759489     0.1488980329646043    0.09218601297913105   4.19690500623713e-14 122.0362953101348
2.796531723543554      19.31397852174836       15.5399657644514    0.00192461232943648     0.6830442527642012     -11.73271987496154   0.000138863534080497     0.1217221400208176   0.001029455693045405      14.97272566947147      388.3825469834445   0.005986165608469313     0.8017056498784355     0.5028998041238033     0.2756046411360779     0.4670941863358522    0.01264267720192627      0.492356202759489     0.1488980329646043    0.09218601297913105   4.19690500623713e-14 122.0362947732739
2.796531723543554      19.31397852174836       15.5399657644514    0.00192461232943648     0.6830442527642012     -11.73271987496154   0.000138863534080497     0.1217221400208176   0.001029455693045405      14.97272566947147      388.3825469834445   0.005986150707308119     0.8017056647795967     0.5028998041238033     0.2756046411360779     0.4670941863358522    0.01264267720192627      0.492356202759489     0.1488980329646043    0.09218601297913105   4.19690500623713e-14 122.0362958863039
2.796531723543554      19.31397852174836       15.5399657644514    0.00192461232943648     0.6830442527642012     -11.73271987496154   0.000138863534080497     0.1217221400208176   0.001029455693045405      14.97272566947147      388.3825469834445   0.005986150707308119     0.8017056498784355     0.5028998190249645     0.2756046411360779     0.4670941863358522    0.01264267720192627      0.492356202759489     0.1488980329646043    0.09218601297913105   4.19690500623713e-14 122.0362957013188
2.796531723543554      19.31397852174836       15.5399657644514    0.00192461232943648     0.6830442527642012     -11.73271987496154   0.000138863534080497     0.1217221400208176   0.001029455693045405      14.97272566947147      388.3825469834445   0.005986150707308119     0.8017056498784355     0.5028998041238033     0.2756046560372391     0.4670941863358522    0.01264267720192627      0.492356202759489     0.1488980329646043    0.09218601297913105   4.19690500623713e-14 122.036295405824
2.796531723543554      19.31397852174836       15.5399657644514    0.00192461232943648     0.6830442527642012     -11.73271987496154   0.000138863534080497     0.1217221400208176   0.001029455693045405      14.97272566947147      388.3825469834445   0.005986150707308119     0.8017056498784355     0.5028998041238033     0.2756046411360779     0.4670942012370133    0.01264267720192627      0.492356202759489     0.1488980329646043    0.09218601297913105   4.19690500623713e-14 122.0362954899408
2.796531723543554      19.31397852174836       15.5399657644514    0.00192461232943648     0.6830442527642012     -11.73271987496154   0.000138863534080497     0.1217221400208176   0.001029455693045405      14.97272566947147      388.3825469834445   0.005986150707308119     0.8017056498784355     0.5028998041238033     0.2756046411360779     0.4670941863358522    0.01264269210308747      0.492356202759489     0.1488980329646043    0.09218601297913105   4.19690500623713e-14 122.0362954855467
2.796531723543554      19.31397852174836       15.5399657644514    0.00192461232943648     0.6830442527642012     -11.73271987496154   0.000138863534080497     0.1217221400208176   0.001029455693045405      14.97272566947147      388.3825469834445   0.005986150707308119     0.8017056498784355     0.5028998041238033     0.2756046411360779     0.4670941863358522    0.01264267720192627     0.4923562176606502     0.1488980329646043    0.09218601297913105   4.19690500623713e-14 122.0362954855488
2.796531723543554      19.31397852174836       15.5399657644514    0.00192461232943648     0.6830442527642012     -11.73271987496154   0.000138863534080497     0.1217221400208176   0.001029455693045405      14.97272566947147      388.3825469834445   0.005986150707308119     0.8017056498784355     0.5028998041238033     0.2756046411360779     0.4670941863358522    0.01264267720192627      0.492356202759489     0.1488980478657655    0.09218601297913105   4.19690500623713e-14 122.0362954855447
2.796531723543554      19.31397852174836       15.5399657644514    0.00192461232943648     0.6830442527642012     -11.73271987496154   0.000138863534080497     0.1217221400208176   0.001029455693045405      14.97272566947147      388.3825469834445   0.005986150707308119     0.8017056498784355     0.5028998041238033     0.2756046411360779     0.4670941863358522    0.01264267720192627      0.492356202759489     0.1488980329646043    0.09218602788029225   4.19690500623713e-14 122.0362954855488
2.796531723543554      19.31397852174836       15.5399657644514    0.00192461232943648     0.6830442527642012     -11.73271987496154   0.000138863534080497     0.1217221400208176   0.001029455693045405      14.97272566947147      388.3825469834445   0.005986150707308119     0.8017056498784355     0.5028998041238033     0.2756046411360779     0.4670941863358522    0.01264267720192627      0.492356202759489     0.1488980329646043    0.09218601297913105  1.490120316289772e-08 122.036362468217
2.795733640979675      19.31523955440485      15.54053642325145   0.001926881990075872      0.683034638268461     -11.73271405210094  0.0001387120281445563     0.1217272816948025   0.001029251457558745      14.97887569140488       388.383139790374   0.005989281044350415     0.8016994631477766     0.5030098696157491     0.2755942109655887     0.4665948377997937    0.01264281336520287      0.492356202759489     0.1489021993771342    0.09218605505254063  4.173777347158562e-14 122.037046110841
2.795733682639353      19.31523955440485      15.54053642325145   0.001926881990075872      0.683034638268461     -11.73271405210094  0.0001387120281445563     0.1217272816948025   0.001029251457558745      14.97887569140488       388.383139790374   0.005989281044350415     0.8016994631477766     0.5030098696157491     0.2755942109655887     0.4665948377997937    0.01264281336520287      0.492356202759489     0.1489021993771342    0.09218605505254063  4.173777347158562e-14 122.0370461552823
2.795733640979675      19.31523984222435      15.54053642325145   0.001926881990075872      0.683034638268461     -11.73271405210094  0.0001387120281445563     0.1217272816948025   0.001029251457558745      14.97887569140488       388.383139790374   0.005989281044350415     0.8016994631477766     0.5030098696157491     0.2755942109655887     0.4665948377997937    0.01264281336520287      0.492356202759489     0.1489021993771342    0.09218605505254063  4.173777347158562e-14 122.0370461132203
2.795733640979675      19.31523955440485      15.54053665482349   0.001926881990075872      0.683034638268461     -11.73271405210094  0.0001387120281445563     0.1217272816948025   0.001029251457558745      14.97887569140488       388.383139790374   0.005989281044350415     0.8016994631477766     0.5030098696157491     0.2755942109655887     0.4665948377997937    0.01264281336520287      0.492356202759489     0.1489021993771342    0.09218605505254063  4.173777347158562e-14 122.0370460810512
2.795733640979675      19.31523955440485      15.54053642325145   0.001926896891237066      0.683034638268461     -11.73271405210094  0.0001387120281445563     0.1217272816948025   0.001029251457558745      14.97887569140488       388.383139790374   0.005989281044350415     0.8016994631477766     0.5030098696157491     0.2755942109655887     0.4665948377997937    0.01264281336520287      0.492356202759489     0.1489021993771342    0.09218605505254063  4.173777347158562e-14 122.0370463139904
2.795733640979675      19.31523955440485      15.54053642325145   0.001926881990075872     0.6830346531696222     -11.73271405210094  0.0001387120281445563     0.1217272816948025   0.001029251457558745      14.97887569140488       388.383139790374   0.005989281044350415     0.8016994631477766     0.5030098696157491     0.2755942109655887     0.4665948377997937    0.01264281336520287      0.492356202759489     0.1489021993771342    0.09218605505254063  4.173777347158562e-14 122.0370460887743
2.795733640979675      19.31523955440485      15.54053642325145   0.001926881990075872      0.683034638268461     -11.73271422693201  0.0001387120281445563     0.1217272816948025   0.001029251457558745      14.97887569140488       388.383139790374   0.005989281044350415     0.8016994631477766     0.5030098696157491     0.2755942109655887     0.4665948377997937    0.01264281336520287      0.492356202759489     0.1489021993771342    0.09218605505254063  4.173777347158562e-14 122.0370461306122
2.795733640979675      19.31523955440485      15.54053642325145   0.001926881990075872      0.683034638268461     -11.73271405210094  0.0001387269293057501     0.1217272816948025   0.001029251457558745      14.97887569140488       388.383139790374   0.005989281044350415     0.8016994631477766     0.5030098696157491     0.2755942109655887     0.4665948377997937    0.01264281336520287      0.492356202759489     0.1489021993771342    0.09218605505254063  4.173777347158562e-14 122.0370467394235
2.795733640979675      19.31523955440485      15.54053642325145   0.001926881990075872      0.683034638268461     -11.73271405210094  0.0001387120281445563     0.1217272965959637   0.001029251457558745      14.97887569140488       388.383139790374   0.005989281044350415     0.8016994631477766     0.5030098696157491     0.2755942109655887     0.4665948377997937    0.01264281336520287      0.492356202759489     0.1489021993771342    0.09218605505254063  4.173777347158562e-14 122.0370458880441
2.795733640979675      19.31523955440485      15.54053642325145   0.001926881990075872      0.683034638268461     -11.73271405210094  0.0001387120281445563     0.1217272816948025   0.001029266358719939      14.97887569140488       388.383139790374   0.005989281044350415     0.8016994631477766     0.5030098696157491     0.2755942109655887     0.4665948377997937    0.01264281336520287      0.492356202759489     0.1489021993771342    0.09218605505254063  4.173777347158562e-14 122.0370466528155
2.795733640979675      19.31523955440485      15.54053642325145   0.001926881990075872      0.683034638268461     -11.73271405210094  0.0001387120281445563     0.1217272816948025   0.001029251457558745      14.97887591460752       388.383139790374   0.005989281044350415     0.8016994631477766     0.5030098696157491     0.2755942109655887     0.4665948377997937    0.01264281336520287      0.492356202759489     0.1489021993771342    0.09218605505254063  4.173777347158562e-14 122.037046041067
2.795733640979675      19.31523955440485      15.54053642325145   0.001926881990075872      0.683034638268461     -11.73271405210094  0.0001387120281445563     0.1217272816948025   0.001029251457558745      14.97887569140488      388.3831455777338   0.005989281044350415     0.8016994631477766     0.5030098696157491     0.2755942109655887     0.4665948377997937    0.01264281336520287      0.492356202759489     0.1489021993771342    0.09218605505254063  4.173777347158562e-14 122.0370461445636
2.795733640979675      19.31523955440485      15.54053642325145   0.001926881990075872      0.683034638268461     -11.73271405210094  0.0001387120281445563     0.1217272816948025   0.001029251457558745      14.97887569140488       388.383139790374   0.005989295945511609     0.8016994631477766     0.5030098696157491     0.2755942109655887     0.4665948377997937    0.01264281336520287      0.492356202759489     0.1489021993771342    0.09218605505254063  4.173777347158562e-14 122.0370458046073
2.795733640979675      19.31523955440485      15.54053642325145   0.001926881990075872      0.683034638268461     -11.73271405210094  0.0001387120281445563     0.1217272816948025   0.001029251457558745      14.97887569140488       388.383139790374   0.005989281044350415     0.8016994780489378     0.5030098696157491     0.2755942109655887     0.4665948377997937    0.01264281336520287      0.492356202759489     0.1489021993771342    0.09218605505254063  4.173777347158562e-14 122.037046588354
2.795733640979675      19.31523955440485      15.54053642325145   0.001926881990075872      0.683034638268461     -11.73271405210094  0.0001387120281445563     0.1217272816948025   0.001029251457558745      14.97887569140488       388.383139790374   0.005989281044350415     0.8016994631477766     0.5030098845169103     0.2755942109655887     0.4665948377997937    0.01264281336520287      0.492356202759489     0.1489021993771342    0.09218605505254063  4.173777347158562e-14 122.0370463004489
2.795733640979675      19.31523955440485      15.54053642325145   0.001926881990075872      0.683034638268461     -11.73271405210094  0.0001387120281445563     0.1217272816948025   0.001029251457558745      14.97887569140488       388.383139790374   0.005989281044350415     0.8016994631477766     0.5030098696157491     0.2755942258667499     0.4665948377997937    0.01264281336520287      0.492356202759489     0.1489021993771342    0.09218605505254063  4.173777347158562e-14 122.0370460670206
2.795733640979675      19.31523955440485      15.54053642325145   0.001926881990075872      0.683034638268461     -11.73271405210094  0.0001387120281445563     0.1217272816948025   0.001029251457558745      14.97887569140488       388.383139790374   0.005989281044350415     0.8016994631477766     0.5030098696157491     0.2755942109655887     0.4665948527009549    0.01264281336520287      0.492356202759489     0.1489021993771342    0.09218605505254063  4.173777347158562e-14 122.0370460036649
2.795733640979675      19.31523955440485      15.54053642325145   0.001926881990075872      0.683034638268461     -11.73271405210094  0.0001387120281445563     0.1217272816948025   0.001029251457558745      14.97887569140488       388.383139790374   0.005989281044350415     0.8016994631477766     0.5030098696157491     0.2755942109655887     0.4665948377997937    0.01264282826636407      0.492356202759489     0.1489021993771342    0.09218605505254063  4.173777347158562e-14 122.0370461108331
2.795733640979675      19.31523955440485      15.54053642325145   0.001926881990075872      0.683034638268461     -11.73271405210094  0.0001387120281445563     0.1217272816948025   0.001029251457558745      14.97887569140488       388.383139790374   0.005989281044350415     0.8016994631477766     0.5030098696157491     0.2755942109655887     0.4665948377997937    0.01264281336520287     0.4923562176606502     0.1489021993771342    0.09218605505254063  4.173777347158562e-14 122.037046110841
2.795733640979675      19.31523955440485      15.54053642325145   0.001926881990075872      0.683034638268461     -11.73271405210094  0.0001387120281445563     0.1217272816948025   0.001029251457558745      14.97887569140488       388.383139790374   0.005989281044350415     0.8016994631477766     0.5030098696157491     0.2755942109655887     0.4665948377997937    0.01264281336520287      0.492356202759489     0.1489022142782954    0.09218605505254063  4.173777347158562e-14 122.0370461108414
2.795733640979675      19.31523955440485      15.54053642325145   0.001926881990075872      0.683034638268461     -11.73271405210094  0.0001387120281445563     0.1217272816948025   0.001029251457558745      14.97887569140488       388.383139790374   0.005989281044350415     0.8016994631477766     0.5030098696157491     0.2755942109655887     0.4665948377997937    0.01264281336520287      0.492356202759489     0.1489021993771342    0.09218606995370182  4.173777347158562e-14 122.037046110837
2.795733640979675      19.31523955440485      15.54053642325145   0.001926881990075872      0.683034638268461     -11.73271405210094  0.0001387120281445563     0.1217272816948025   0.001029251457558745      14.97887569140488       388.383139790374   0.005989281044350415     0.8016994631477766     0.5030098696157491     0.2755942109655887     0.4665948377997937    0.01264281336520287      0.492356202759489     0.1489021993771342    0.09218605505254063  1.490120293162113e-08 122.037113090878
2.796332085757046      19.31429377499769      15.54010842607211   0.001925841857374846      0.683041920935006     -11.73271842280661  0.0001388254566919567     0.1217236945579708   0.001029403055260558      14.97426317226341       388.382695182297   0.005987026400433194     0.8017041014621227     0.5029270378233385     0.2756021837324432     0.4669693472860966    0.01264271124205016      0.492356202759489     0.1488990745482769    0.09218602349718734  4.190392862113058e-14 122.0364697458598
2.796332127425641      19.31429377499769      15.54010842607211   0.001925841857374846      0.683041920935006     -11.73271842280661  0.0001388254566919567     0.1217236945579708   0.001029403055260558      14.97426317226341       388.382695182297   0.005987026400433194     0.8017041014621227     0.5029270378233385     0.2756021837324432     0.4669693472860966    0.01264271124205016      0.492356202759489     0.1488990745482769    0.09218602349718734  4.190392862113058e-14 122.0364700319649
2.796332085757046       19.3142940628031      15.54010842607211   0.001925841857374846      0.683041920935006     -11.73271842280661  0.0001388254566919567     0.1217236945579708   0.001029403055260558      14.97426317226341       388.382695182297   0.005987026400433194     0.8017041014621227     0.5029270378233385     0.2756021837324432     0.4669693472860966    0.01264271124205016      0.492356202759489     0.1488990745482769    0.09218602349718734  4.190392862113058e-14 122.0364697011853
2.796332085757046      19.31429377499769      15.54010865763777   0.001925841857374846      0.683041920935006     -11.73271842280661  0.0001388254566919567     0.1217236945579708   0.001029403055260558      14.97426317226341       388.382695182297   0.005987026400433194     0.8017041014621227     0.5029270378233385     0.2756021837324432     0.4669693472860966    0.01264271124205016      0.492356202759489     0.1488990745482769    0.09218602349718734  4.190392862113058e-14 122.0364697609455
2.796332085757046      19.31429377499769      15.54010842607211    0.00192585675853604      0.683041920935006     -11.73271842280661  0.0001388254566919567     0.1217236945579708   0.001029403055260558      14.97426317226341       388.382695182297   0.005987026400433194     0.8017041014621227     0.5029270378233385     0.2756021837324432     0.4669693472860966    0.01264271124205016      0.492356202759489     0.1488990745482769    0.09218602349718734  4.190392862113058e-14 122.0364699331367
2.796332085757046      19.31429377499769      15.54010842607211   0.001925841857374846     0.6830419358361672     -11.73271842280661  0.0001388254566919567     0.1217236945579708   0.001029403055260558      14.97426317226341       388.382695182297   0.005987026400433194     0.8017041014621227     0.5029270378233385     0.2756021837324432     0.4669693472860966    0.01264271124205016      0.492356202759489     0.1488990745482769    0.09218602349718734  4.190392862113058e-14 122.0364697371248
2.796332085757046      19.31429377499769      15.54010842607211   0.001925841857374846      0.683041920935006     -11.73271859763774  0.0001388254566919567     0.1217236945579708   0.001029403055260558      14.97426317226341       388.382695182297   0.005987026400433194     0.8017041014621227     0.5029270378233385     0.2756021837324432     0.4669693472860966    0.01264271124205016      0.492356202759489     0.1488990745482769    0.09218602349718734  4.190392862113058e-14 122.0364698022769
2.796332085757046      19.31429377499769      15.54010842607211   0.001925841857374846      0.683041920935006     -11.73271842280661  0.0001388403578531505     0.1217236945579708   0.001029403055260558      14.97426317226341       388.382695182297   0.005987026400433194     0.8017041014621227     0.5029270378233385     0.2756021837324432     0.4669693472860966    0.01264271124205016      0.492356202759489     0.1488990745482769    0.09218602349718734  4.190392862113058e-14 122.0364702795664
2.796332085757046      19.31429377499769      15.54010842607211   0.001925841857374846      0.683041920935006     -11.73271842280661  0.0001388254566919567      0.121723709459132   0.001029403055260558      14.97426317226341       388.382695182297   0.005987026400433194     0.8017041014621227     0.5029270378233385     0.2756021837324432     0.4669693472860966    0.01264271124205016      0.492356202759489     0.1488990745482769    0.09218602349718734  4.190392862113058e-14 122.0364696628547
2.796332085757046      19.31429377499769      15.54010842607211   0.001925841857374846      0.683041920935006     -11.73271842280661  0.0001388254566919567     0.1217236945579708   0.001029417956421751      14.97426317226341       388.382695182297   0.005987026400433194     0.8017041014621227     0.5029270378233385     0.2756021837324432     0.4669693472860966    0.01264271124205016      0.492356202759489     0.1488990745482769    0.09218602349718734  4.190392862113058e-14 122.0364703032628
2.796332085757046      19.31429377499769      15.54010842607211   0.001925841857374846      0.683041920935006     -11.73271842280661  0.0001388254566919567     0.1217236945579708   0.001029403055260558      14.97426339539732       388.382695182297   0.005987026400433194     0.8017041014621227     0.5029270378233385     0.2756021837324432     0.4669693472860966    0.01264271124205016      0.492356202759489     0.1488990745482769    0.09218602349718734  4.190392862113058e-14 122.0364699151961
2.796332085757046      19.31429377499769      15.54010842607211   0.001925841857374846      0.683041920935006     -11.73271842280661  0.0001388254566919567     0.1217236945579708   0.001029403055260558      14.97426317226341      388.3827009696501   0.005987026400433194     0.8017041014621227     0.5029270378233385     0.2756021837324432     0.4669693472860966    0.01264271124205016      0.492356202759489     0.1488990745482769    0.09218602349718734  4.190392862113058e-14 122.0364698927058
2.796332085757046      19.31429377499769      15.54010842607211   0.001925841857374846      0.683041920935006     -11.73271842280661  0.0001388254566919567     0.1217236945579708   0.001029403055260558      14.97426317226341       388.382695182297   0.005987041301594388     0.8017041014621227     0.5029270378233385     0.2756021837324432     0.4669693472860966    0.01264271124205016      0.492356202759489     0.1488990745482769    0.09218602349718734  4.190392862113058e-14 122.0364692083392
2.796332085757046      19.31429377499769      15.54010842607211   0.001925841857374846      0.683041920935006     -11.73271842280661  0.0001388254566919567     0.1217236945579708   0.001029403055260558      14.97426317226341       388.382695182297   0.005987026400433194     0.8017041163632839     0.5029270378233385     0.2756021837324432     0.4669693472860966    0.01264271124205016      0.492356202759489     0.1488990745482769    0.09218602349718734  4.190392862113058e-14 122.0364702834062
2.796332085757046      19.31429377499769      15.54010842607211   0.001925841857374846      0.683041920935006     -11.73271842280661  0.0001388254566919567     0.1217236945579708   0.001029403055260558      14.97426317226341       388.382695182297   0.005987026400433194     0.8017041014621227     0.5029270527244997     0.2756021837324432     0.4669693472860966    0.01264271124205016      0.492356202759489     0.1488990745482769    0.09218602349718734  4.190392862113058e-14 122.0364699957405
2.796332085757046      19.31429377499769      15.54010842607211   0.001925841857374846      0.683041920935006     -11.73271842280661  0.0001388254566919567     0.1217236945579708   0.001029403055260558      14.97426317226341       388.382695182297   0.005987026400433194     0.8017041014621227     0.5029270378233385     0.2756021986336044     0.4669693472860966    0.01264271124205016      0.492356202759489     0.1488990745482769    0.09218602349718734  4.190392862113058e-14 122.0364696979288
2.796332085757046      19.31429377499769      15.54010842607211   0.001925841857374846      0.683041920935006     -11.73271842280661  0.0001388254566919567     0.1217236945579708   0.001029403055260558      14.97426317226341       388.382695182297   0.005987026400433194     0.8017041014621227     0.5029270378233385     0.2756021837324432     0.4669693621872578    0.01264271124205016      0.492356202759489     0.1488990745482769    0.09218602349718734  4.190392862113058e-14 122.0364697427475
2.796332085757046      19.31429377499769      15.54010842607211   0.001925841857374846      0.683041920935006     -11.73271842280661  0.0001388254566919567     0.1217236945579708   0.001029403055260558      14.97426317226341       388.382695182297   0.005987026400433194     0.8017041014621227     0.5029270378233385     0.2756021837324432     0.4669693472860966    0.01264272614321135      0.492356202759489     0.1488990745482769    0.09218602349718734  4.190392862113058e-14 122.0364697457525
2.796332085757046      19.31429377499769      15.54010842607211   0.001925841857374846      0.683041920935006     -11.73271842280661  0.0001388254566919567     0.1217236945579708   0.001029403055260558      14.97426317226341       388.382695182297   0.005987026400433194     0.8017041014621227     0.5029270378233385     0.2756021837324432     0.4669693472860966    0.01264271124205016     0.4923562176606502     0.1488990745482769    0.09218602349718734  4.190392862113058e-14 122.0364697458598
2.796332085757046      19.31429377499769      15.54010842607211   0.001925841857374846      0.683041920935006     -11.73271842280661  0.0001388254566919567     0.1217236945579708   0.001029403055260558      14.97426317226341       388.382695182297   0.005987026400433194     0.8017041014621227     0.5029270378233385     0.2756021837324432     0.4669693472860966    0.01264271124205016      0.492356202759489     0.1488990894494381    0.09218602349718734  4.190392862113058e-14 122.036469745882
2.796332085757046      19.31429377499769      15.54010842607211   0.001925841857374846      0.683041920935006     -11.73271842280661  0.0001388254566919567     0.1217236945579708   0.001029403055260558      14.97426317226341       388.382695182297   0.005987026400433194     0.8017041014621227     0.5029270378233385     0.2756021837324432     0.4669693472860966    0.01264271124205016      0.492356202759489     0.1488990745482769    0.09218603839834853  4.190392862113058e-14 122.0364697458203
2.796332085757046      19.31429377499769      15.54010842607211   0.001925841857374846      0.683041920935006     -11.73271842280661  0.0001388254566919567     0.1217236945579708   0.001029403055260558      14.97426317226341       388.382695182297   0.005987026400433194     0.8017041014621227     0.5029270378233385     0.2756021837324432     0.4669693472860966    0.01264271124205016      0.492356202759489     0.1488990745482769    0.09218602349718734  1.490120309777628e-08 122.0365367240806
2.796481697140717       19.3140573298724      15.54000142665362   0.001925581734323301     0.6830437415940406     -11.73271951548381  0.0001388538138888676      0.121722797736315   0.001029440954943562      14.97311004114131      388.3825840301493   0.005986462726203952     0.8017052610422883      0.502906329889466     0.2756041769061562     0.4670629747664959    0.01264268571123247      0.492356202759489     0.1488982933401594     0.0921860156083399  4.194546844458268e-14 122.0363286092845
2.796481738811541       19.3140573298724      15.54000142665362   0.001925581734323301     0.6830437415940406     -11.73271951548381  0.0001388538138888676      0.121722797736315   0.001029440954943562      14.97311004114131      388.3825840301493   0.005986462726203952     0.8017052610422883      0.502906329889466     0.2756041769061562     0.4670629747664959    0.01264268571123247      0.492356202759489     0.1488982933401594     0.0921860156083399  4.194546844458268e-14 122.0363285431385
2.796481697140717      19.31405761767428      15.54000142665362   0.001925581734323301     0.6830437415940406     -11.73271951548381  0.0001388538138888676      0.121722797736315   0.001029440954943562      14.97311004114131      388.3825840301493   0.005986462726203952     0.8017052610422883      0.502906329889466     0.2756041769061562     0.4670629747664959    0.01264268571123247      0.492356202759489     0.1488982933401594     0.0921860156083399  4.194546844458268e-14 122.036328629915
2.796481697140717       19.3140573298724      15.54000165821769   0.001925581734323301     0.6830437415940406     -11.73271951548381  0.0001388538138888676      0.121722797736315   0.001029440954943562      14.97311004114131      388.3825840301493   0.005986462726203952     0.8017052610422883      0.502906329889466     0.2756041769061562     0.4670629747664959    0.01264268571123247      0.492356202759489     0.1488982933401594     0.0921860156083399  4.194546844458268e-14 122.0363285766028
2.796481697140717       19.3140573298724      15.54000142665362   0.001925596635484495     0.6830437415940406     -11.73271951548381  0.0001388538138888676      0.121722797736315   0.001029440954943562      14.97311004114131      388.3825840301493   0.005986462726203952     0.8017052610422883      0.502906329889466     0.2756041769061562     0.4670629747664959    0.01264268571123247      0.492356202759489     0.1488982933401594     0.0921860156083399  4.194546844458268e-14 122.0363288790195
2.796481697140717       19.3140573298724      15.54000142665362   0.001925581734323301     0.6830437564952018     -11.73271951548381  0.0001388538138888676      0.121722797736315   0.001029440954943562      14.97311004114131      388.3825840301493   0.005986462726203952     0.8017052610422883      0.502906329889466     0.2756041769061562     0.4670629747664959    0.01264268571123247      0.492356202759489     0.1488982933401594     0.0921860156083399  4.194546844458268e-14 122.0363285782531
2.796481697140717       19.3140573298724      15.54000142665362   0.001925581734323301     0.6830437415940406     -11.73271969031495  0.0001388538138888676      0.121722797736315   0.001029440954943562      14.97311004114131      388.3825840301493   0.005986462726203952     0.8017052610422883      0.502906329889466     0.2756041769061562     0.4670629747664959    0.01264268571123247      0.492356202759489     0.1488982933401594     0.0921860156083399  4.194546844458268e-14 122.0363286198799
2.796481697140717       19.3140573298724      15.54000142665362   0.001925581734323301     0.6830437415940406     -11.73271951548381  0.0001388687150500614      0.121722797736315   0.001029440954943562      14.97311004114131      388.3825840301493   0.005986462726203952     0.8017052610422883      0.502906329889466     0.2756041769061562     0.4670629747664959    0.01264268571123247      0.492356202759489     0.1488982933401594     0.0921860156083399  4.194546844458268e-14 122.0363292100869
2.796481697140717       19.3140573298724      15.54000142665362   0.001925581734323301     0.6830437415940406     -11.73271951548381  0.0001388538138888676     0.1217228126374762   0.001029440954943562      14.97311004114131      388.3825840301493   0.005986462726203952     0.8017052610422883      0.502906329889466     0.2756041769061562     0.4670629747664959    0.01264268571123247      0.492356202759489     0.1488982933401594     0.0921860156083399  4.194546844458268e-14 122.0363285086758
2.796481697140717       19.3140573298724      15.54000142665362   0.001925581734323301     0.6830437415940406     -11.73271951548381  0.0001388538138888676      0.121722797736315   0.001029455856104756      14.97311004114131      388.3825840301493   0.005986462726203952     0.8017052610422883      0.502906329889466     0.2756041769061562     0.4670629747664959    0.01264268571123247      0.492356202759489     0.1488982933401594     0.0921860156083399  4.194546844458268e-14 122.0363291159613
2.796481697140717       19.3140573298724      15.54000142665362   0.001925581734323301     0.6830437415940406     -11.73271951548381  0.0001388538138888676      0.121722797736315   0.001029440954943562      14.97311026425803      388.3825840301493   0.005986462726203952     0.8017052610422883      0.502906329889466     0.2756041769061562     0.4670629747664959    0.01264268571123247      0.492356202759489     0.1488982933401594     0.0921860156083399  4.194546844458268e-14 122.0363286454881
2.796481697140717       19.3140573298724      15.54000142665362   0.001925581734323301     0.6830437415940406     -11.73271951548381  0.0001388538138888676      0.121722797736315   0.001029440954943562      14.97311004114131      388.3825898175007   0.005986462726203952     0.8017052610422883      0.502906329889466     0.2756041769061562     0.4670629747664959    0.01264268571123247      0.492356202759489     0.1488982933401594     0.0921860156083399  4.194546844458268e-14 122.0363286039334
2.796481697140717       19.3140573298724      15.54000142665362   0.001925581734323301     0.6830437415940406     -11.73271951548381  0.0001388538138888676      0.121722797736315   0.001029440954943562      14.97311004114131      388.3825840301493   0.005986477627365146     0.8017052610422883      0.502906329889466     0.2756041769061562     0.4670629747664959    0.01264268571123247      0.492356202759489     0.1488982933401594     0.0921860156083399  4.194546844458268e-14 122.036327959477
2.796481697140717       19.3140573298724      15.54000142665362   0.001925581734323301     0.6830437415940406     -11.73271951548381  0.0001388538138888676      0.121722797736315   0.001029440954943562      14.97311004114131      388.3825840301493   0.005986462726203952     0.8017052759434495      0.502906329889466     0.2756041769061562     0.4670629747664959    0.01264268571123247      0.492356202759489     0.1488982933401594     0.0921860156083399  4.194546844458268e-14 122.0363291082664
2.796481697140717       19.3140573298724      15.54000142665362   0.001925581734323301     0.6830437415940406     -11.73271951548381  0.0001388538138888676      0.121722797736315   0.001029440954943562      14.97311004114131      388.3825840301493   0.005986462726203952     0.8017052610422883     0.5029063447906272     0.2756041769061562     0.4670629747664959    0.01264268571123247      0.492356202759489     0.1488982933401594     0.0921860156083399  4.194546844458268e-14 122.0363287960531
2.796481697140717       19.3140573298724      15.54000142665362   0.001925581734323301     0.6830437415940406     -11.73271951548381  0.0001388538138888676      0.121722797736315   0.001029440954943562      14.97311004114131      388.3825840301493   0.005986462726203952     0.8017052610422883      0.502906329889466     0.2756041918073174     0.4670629747664959    0.01264268571123247      0.492356202759489     0.1488982933401594     0.0921860156083399  4.194546844458268e-14 122.0363285463849
2.796481697140717       19.3140573298724      15.54000142665362   0.001925581734323301     0.6830437415940406     -11.73271951548381  0.0001388538138888676      0.121722797736315   0.001029440954943562      14.97311004114131      388.3825840301493   0.005986462726203952     0.8017052610422883      0.502906329889466     0.2756041769061562     0.4670629896676571    0.01264268571123247      0.492356202759489     0.1488982933401594     0.0921860156083399  4.194546844458268e-14 122.0363285448224
2.796481697140717       19.3140573298724      15.54000142665362   0.001925581734323301     0.6830437415940406     -11.73271951548381  0.0001388538138888676      0.121722797736315   0.001029440954943562      14.97311004114131      388.3825840301493   0.005986462726203952     0.8017052610422883      0.502906329889466     0.2756041769061562     0.4670629747664959    0.01264270061239366      0.492356202759489     0.1488982933401594     0.0921860156083399  4.194546844458268e-14 122.0363286088385
2.796481697140717       19.3140573298724      15.54000142665362   0.001925581734323301     0.6830437415940406     -11.73271951548381  0.0001388538138888676      0.121722797736315   0.001029440954943562      14.97311004114131      388.3825840301493   0.005986462726203952     0.8017052610422883      0.502906329889466     0.2756041769061562     0.4670629747664959    0.01264268571123247     0.4923562176606502     0.1488982933401594     0.0921860156083399  4.194546844458268e-14 122.0363286092845
2.796481697140717       19.3140573298724      15.54000142665362   0.001925581734323301     0.6830437415940406     -11.73271951548381  0.0001388538138888676      0.121722797736315   0.001029440954943562      14.97311004114131      388.3825840301493   0.005986462726203952     0.8017052610422883      0.502906329889466     0.2756041769061562     0.4670629747664959    0.01264268571123247      0.492356202759489     0.1488983082413206     0.0921860156083399  4.194546844458268e-14 122.0363286094824
2.796481697140717       19.3140573298724      15.54000142665362   0.001925581734323301     0.6830437415940406     -11.73271951548381  0.0001388538138888676      0.121722797736315   0.001029440954943562      14.97311004114131      388.3825840301493   0.005986462726203952     0.8017052610422883      0.502906329889466     0.2756041769061562     0.4670629747664959    0.01264268571123247      0.492356202759489     0.1488982933401594     0.0921860305095011  4.194546844458268e-14 122.0363286092957
2.796481697140717       19.3140573298724      15.54000142665362   0.001925581734323301     0.6830437415940406     -11.73271951548381  0.0001388538138888676      0.121722797736315   0.001029440954943562      14.97311004114131      388.3825840301493   0.005986462726203952     0.8017052610422883      0.502906329889466     0.2756041769061562     0.4670629747664959    0.01264268571123247      0.492356202759489     0.1488982933401594     0.0921860156083399   1.49012031393161e-08 122.036395587565
2.796519100743164      19.31399821749826      15.53997467630492    0.00192551634422305     0.6830441967284012     -11.73271978865624  0.0001388609034281453     0.1217225733811816    0.00102945043089393      14.97282175301965      388.3825562415989   0.005986321754673138     0.8017055509436399     0.5029011529629517     0.2756046751276099     0.4670863820714188    0.01264267932841013      0.492356202759489     0.1488980980345212    0.09218601363609166  4.195585754266416e-14 122.0362933209623
2.796519142414546      19.31399821749826      15.53997467630492    0.00192551634422305     0.6830441967284012     -11.73271978865624  0.0001388609034281453     0.1217225733811816    0.00102945043089393      14.97282175301965      388.3825562415989   0.005986321754673138     0.8017055509436399     0.5029011529629517     0.2756046751276099     0.4670863820714188    0.01264267932841013      0.492356202759489     0.1488980980345212    0.09218601363609166  4.195585754266416e-14 122.0362934758618
2.796519100743164      19.31399850529926      15.53997467630492    0.00192551634422305     0.6830441967284012     -11.73271978865624  0.0001388609034281453     0.1217225733811816    0.00102945043089393      14.97282175301965      388.3825562415989   0.005986321754673138     0.8017055509436399     0.5029011529629517     0.2756046751276099     0.4670863820714188    0.01264267932841013      0.492356202759489     0.1488980980345212    0.09218601363609166  4.195585754266416e-14 122.0362933601433
2.796519100743164      19.31399821749826      15.53997490786859    0.00192551634422305     0.6830441967284012     -11.73271978865624  0.0001388609034281453     0.1217225733811816    0.00102945043089393      14.97282175301965      388.3825562415989   0.005986321754673138     0.8017055509436399     0.5029011529629517     0.2756046751276099     0.4670863820714188    0.01264267932841013      0.492356202759489     0.1488980980345212    0.09218601363609166  4.195585754266416e-14 122.0362932760051
2.796519100743164      19.31399821749826      15.53997467630492   0.001925531245384243     0.6830441967284012     -11.73271978865624  0.0001388609034281453     0.1217225733811816    0.00102945043089393      14.97282175301965      388.3825562415989   0.005986321754673138     0.8017055509436399     0.5029011529629517     0.2756046751276099     0.4670863820714188    0.01264267932841013      0.492356202759489     0.1488980980345212    0.09218601363609166  4.195585754266416e-14 122.0362935802736
2.796519100743164      19.31399821749826      15.53997467630492    0.00192551634422305     0.6830442116295624     -11.73271978865624  0.0001388609034281453     0.1217225733811816    0.00102945043089393      14.97282175301965      388.3825562415989   0.005986321754673138     0.8017055509436399     0.5029011529629517     0.2756046751276099     0.4670863820714188    0.01264267932841013      0.492356202759489     0.1488980980345212    0.09218601363609166  4.195585754266416e-14 122.0362931833578
2.796519100743164      19.31399821749826      15.53997467630492    0.00192551634422305     0.6830441967284012     -11.73271996348739  0.0001388609034281453     0.1217225733811816    0.00102945043089393      14.97282175301965      388.3825562415989   0.005986321754673138     0.8017055509436399     0.5029011529629517     0.2756046751276099     0.4670863820714188    0.01264267932841013      0.492356202759489     0.1488980980345212    0.09218601363609166  4.195585754266416e-14 122.0362933200142
2.796519100743164      19.31399821749826      15.53997467630492    0.00192551634422305     0.6830441967284012     -11.73271978865624  0.0001388758045893392     0.1217225733811816    0.00102945043089393      14.97282175301965      388.3825562415989   0.005986321754673138     0.8017055509436399     0.5029011529629517     0.2756046751276099     0.4670863820714188    0.01264267932841013      0.492356202759489     0.1488980980345212    0.09218601363609166  4.195585754266416e-14 122.0362938777347
2.796519100743164      19.31399821749826      15.53997467630492    0.00192551634422305     0.6830441967284012     -11.73271978865624  0.0001388609034281453     0.1217225882823428    0.00102945043089393      14.97282175301965      388.3825562415989   0.005986321754673138     0.8017055509436399     0.5029011529629517     0.2756046751276099     0.4670863820714188    0.01264267932841013      0.492356202759489     0.1488980980345212    0.09218601363609166  4.195585754266416e-14 122.0362932124105
2.796519100743164      19.31399821749826      15.53997467630492    0.00192551634422305     0.6830441967284012     -11.73271978865624  0.0001388609034281453     0.1217225733811816   0.001029465332055123      14.97282175301965      388.3825562415989   0.005986321754673138     0.8017055509436399     0.5029011529629517     0.2756046751276099     0.4670863820714188    0.01264267932841013      0.492356202759489     0.1488980980345212    0.09218601363609166  4.195585754266416e-14 122.0362937723566
2.796519100743164      19.31399821749826      15.53997467630492    0.00192551634422305     0.6830441967284012     -11.73271978865624  0.0001388609034281453     0.1217225733811816    0.00102945043089393      14.97282197613208      388.3825562415989   0.005986321754673138     0.8017055509436399     0.5029011529629517     0.2756046751276099     0.4670863820714188    0.01264267932841013      0.492356202759489     0.1488980980345212    0.09218601363609166  4.195585754266416e-14 122.0362933219642
2.796519100743164      19.31399821749826      15.53997467630492    0.00192551634422305     0.6830441967284012     -11.73271978865624  0.0001388609034281453     0.1217225733811816    0.00102945043089393      14.97282175301965        388.38256202895   0.005986321754673138     0.8017055509436399     0.5029011529629517     0.2756046751276099     0.4670863820714188    0.01264267932841013      0.492356202759489     0.1488980980345212    0.09218601363609166  4.195585754266416e-14 122.0362933555226
2.796519100743164      19.31399821749826      15.53997467630492    0.00192551634422305     0.6830441967284012     -11.73271978865624  0.0001388609034281453     0.1217225733811816    0.00102945043089393      14.97282175301965      388.3825562415989   0.005986336655834331     0.8017055509436399     0.5029011529629517     0.2756046751276099     0.4670863820714188    0.01264267932841013      0.492356202759489     0.1488980980345212    0.09218601363609166  4.195585754266416e-14 122.0362926762879
2.796519100743164      19.31399821749826      15.53997467630492    0.00192551634422305     0.6830441967284012     -11.73271978865624  0.0001388609034281453     0.1217225733811816    0.00102945043089393      14.97282175301965      388.3825562415989   0.005986321754673138     0.8017055658448011     0.5029011529629517     0.2756046751276099     0.4670863820714188    0.01264267932841013      0.492356202759489     0.1488980980345212    0.09218601363609166  4.195585754266416e-14 122.0362938837875
2.796519100743164      19.31399821749826      15.53997467630492    0.00192551634422305     0.6830441967284012     -11.73271978865624  0.0001388609034281453     0.1217225733811816    0.00102945043089393      14.97282175301965      388.3825562415989   0.005986321754673138     0.8017055509436399     0.5029011678641129     0.2756046751276099     0.4670863820714188    0.01264267932841013      0.492356202759489     0.1488980980345212    0.09218601363609166  4.195585754266416e-14 122.0362935302739
2.796519100743164      19.31399821749826      15.53997467630492    0.00192551634422305     0.6830441967284012     -11.73271978865624  0.0001388609034281453     0.1217225733811816    0.00102945043089393      14.97282175301965      388.3825562415989   0.005986321754673138     0.8017055509436399     0.5029011529629517     0.2756046900287711     0.4670863820714188    0.01264267932841013      0.492356202759489     0.1488980980345212    0.09218601363609166  4.195585754266416e-14 122.036293245049
2.796519100743164      19.31399821749826      15.53997467630492    0.00192551634422305     0.6830441967284012     -11.73271978865624  0.0001388609034281453     0.1217225733811816    0.00102945043089393      14.97282175301965      388.3825562415989   0.005986321754673138     0.8017055509436399     0.5029011529629517     0.2756046751276099       0.46708639697258    0.01264267932841013      0.492356202759489     0.1488980980345212    0.09218601363609166  4.195585754266416e-14 122.036293276024
2.796519100743164      19.31399821749826      15.53997467630492    0.00192551634422305     0.6830441967284012     -11.73271978865624  0.0001388609034281453     0.1217225733811816    0.00102945043089393      14.97282175301965      388.3825562415989   0.005986321754673138     0.8017055509436399     0.5029011529629517     0.2756046751276099     0.4670863820714188    0.01264269422957133      0.492356202759489     0.1488980980345212    0.09218601363609166  4.195585754266416e-14 122.036293320514
2.796519100743164      19.31399821749826      15.53997467630492    0.00192551634422305     0.6830441967284012     -11.73271978865624  0.0001388609034281453     0.1217225733811816    0.00102945043089393      14.97282175301965      388.3825562415989   0.005986321754673138     0.8017055509436399     0.5029011529629517     0.2756046751276099     0.4670863820714188    0.01264267932841013     0.4923562176606502     0.1488980980345212    0.09218601363609166  4.195585754266416e-14 122.0362933209623
2.796519100743164      19.31399821749826      15.53997467630492    0.00192551634422305     0.6830441967284012     -11.73271978865624  0.0001388609034281453     0.1217225733811816    0.00102945043089393      14.97282175301965      388.3825562415989   0.005986321754673138     0.8017055509436399     0.5029011529629517     0.2756046751276099     0.4670863820714188    0.01264267932841013      0.492356202759489     0.1488981129356824    0.09218601363609166  4.195585754266416e-14 122.0362933209441
2.796519100743164      19.31399821749826      15.53997467630492    0.00192551634422305     0.6830441967284012     -11.73271978865624  0.0001388609034281453     0.1217225733811816    0.00102945043089393      14.97282175301965      388.3825562415989   0.005986321754673138     0.8017055509436399     0.5029011529629517     0.2756046751276099     0.4670863820714188    0.01264267932841013      0.492356202759489     0.1488980980345212    0.09218602853725286  4.195585754266416e-14 122.0362933207736
2.796519100743164      19.31399821749826      15.53997467630492    0.00192551634422305     0.6830441967284012     -11.73271978865624  0.0001388609034281453     0.1217225733811816    0.00102945043089393      14.97282175301965      388.3825562415989   0.005986321754673138     0.8017055509436399     0.5029011529629517     0.2756046751276099     0.4670863820714188    0.01264267932841013      0.492356202759489     0.1488980980345212    0.09218601363609166   1.49012031497052e-08 122.0363602985741
2.796514059621786      19.31399958453449      15.53997591201729   0.001925489511773357     0.6830536109976297      -11.7327183399326  0.0001388551844292544     0.1217295321998206   0.001029420715902651      14.97281416604938      388.3822428124042   0.005988398442099652     0.8017054767563019     0.5028944629484076     0.2756082055507561     0.4670893169513255    0.01264283420430676      0.492356202759489     0.1488982456113455    0.09218754407967353  4.177592875359482e-14 122.0361755655454
2.796514101293093      19.31399958453449      15.53997591201729   0.001925489511773357     0.6830536109976297      -11.7327183399326  0.0001388551844292544     0.1217295321998206   0.001029420715902651      14.97281416604938      388.3822428124042   0.005988398442099652     0.8017054767563019     0.5028944629484076     0.2756082055507561     0.4670893169513255    0.01264283420430676      0.492356202759489     0.1488982456113455    0.09218754407967353  4.177592875359482e-14 122.0361756500964
2.796514059621786      19.31399987233552      15.53997591201729   0.001925489511773357     0.6830536109976297      -11.7327183399326  0.0001388551844292544     0.1217295321998206   0.001029420715902651      14.97281416604938      388.3822428124042   0.005988398442099652     0.8017054767563019     0.5028944629484076     0.2756082055507561     0.4670893169513255    0.01264283420430676      0.492356202759489     0.1488982456113455    0.09218754407967353  4.177592875359482e-14 122.0361755732989
2.796514059621786      19.31399958453449      15.53997614358097   0.001925489511773357     0.6830536109976297      -11.7327183399326  0.0001388551844292544     0.1217295321998206   0.001029420715902651      14.97281416604938      388.3822428124042   0.005988398442099652     0.8017054767563019     0.5028944629484076     0.2756082055507561     0.4670893169513255    0.01264283420430676      0.492356202759489     0.1488982456113455    0.09218754407967353  4.177592875359482e-14 122.0361755567571
2.796514059621786      19.31399958453449      15.53997591201729   0.001925504412934551     0.6830536109976297      -11.7327183399326  0.0001388551844292544     0.1217295321998206   0.001029420715902651      14.97281416604938      388.3822428124042   0.005988398442099652     0.8017054767563019     0.5028944629484076     0.2756082055507561     0.4670893169513255    0.01264283420430676      0.492356202759489     0.1488982456113455    0.09218754407967353  4.177592875359482e-14 122.0361757049382
2.796514059621786      19.31399958453449      15.53997591201729   0.001925489511773357     0.6830536258987909      -11.7327183399326  0.0001388551844292544     0.1217295321998206   0.001029420715902651      14.97281416604938      388.3822428124042   0.005988398442099652     0.8017054767563019     0.5028944629484076     0.2756082055507561     0.4670893169513255    0.01264283420430676      0.492356202759489     0.1488982456113455    0.09218754407967353  4.177592875359482e-14 122.0361755168703
2.796514059621786      19.31399958453449      15.53997591201729   0.001925489511773357     0.6830536109976297     -11.73271851476372  0.0001388551844292544     0.1217295321998206   0.001029420715902651      14.97281416604938      388.3822428124042   0.005988398442099652     0.8017054767563019     0.5028944629484076     0.2756082055507561     0.4670893169513255    0.01264283420430676      0.492356202759489     0.1488982456113455    0.09218754407967353  4.177592875359482e-14 122.0361754661198
2.796514059621786      19.31399958453449      15.53997591201729   0.001925489511773357     0.6830536109976297      -11.7327183399326  0.0001388700855904482     0.1217295321998206   0.001029420715902651      14.97281416604938      388.3822428124042   0.005988398442099652     0.8017054767563019     0.5028944629484076     0.2756082055507561     0.4670893169513255    0.01264283420430676      0.492356202759489     0.1488982456113455    0.09218754407967353  4.177592875359482e-14 122.036176456747
2.796514059621786      19.31399958453449      15.53997591201729   0.001925489511773357     0.6830536109976297      -11.7327183399326  0.0001388551844292544     0.1217295471009818   0.001029420715902651      14.97281416604938      388.3822428124042   0.005988398442099652     0.8017054767563019     0.5028944629484076     0.2756082055507561     0.4670893169513255    0.01264283420430676      0.492356202759489     0.1488982456113455    0.09218754407967353  4.177592875359482e-14 122.0361753611946
2.796514059621786      19.31399958453449      15.53997591201729   0.001925489511773357     0.6830536109976297      -11.7327183399326  0.0001388551844292544     0.1217295321998206   0.001029435617063845      14.97281416604938      388.3822428124042   0.005988398442099652     0.8017054767563019     0.5028944629484076     0.2756082055507561     0.4670893169513255    0.01264283420430676      0.492356202759489     0.1488982456113455    0.09218754407967353  4.177592875359482e-14 122.0361762375242
2.796514059621786      19.31399958453449      15.53997591201729   0.001925489511773357     0.6830536109976297      -11.7327183399326  0.0001388551844292544     0.1217295321998206   0.001029420715902651      14.97281438916169      388.3822428124042   0.005988398442099652     0.8017054767563019     0.5028944629484076     0.2756082055507561     0.4670893169513255    0.01264283420430676      0.492356202759489     0.1488982456113455    0.09218754407967353  4.177592875359482e-14 122.0361755803327
2.796514059621786      19.31399958453449      15.53997591201729   0.001925489511773357     0.6830536109976297      -11.7327183399326  0.0001388551844292544     0.1217295321998206   0.001029420715902651      14.97281416604938      388.3822485997507   0.005988398442099652     0.8017054767563019     0.5028944629484076     0.2756082055507561     0.4670893169513255    0.01264283420430676      0.492356202759489     0.1488982456113455    0.09218754407967353  4.177592875359482e-14 122.0361755432058
2.796514059621786      19.31399958453449      15.53997591201729   0.001925489511773357     0.6830536109976297      -11.7327183399326  0.0001388551844292544     0.1217295321998206   0.001029420715902651      14.97281416604938      388.3822428124042   0.005988413343260846     0.8017054767563019     0.5028944629484076     0.2756082055507561     0.4670893169513255    0.01264283420430676      0.492356202759489     0.1488982456113455    0.09218754407967353  4.177592875359482e-14 122.0361771093168
2.796514059621786      19.31399958453449      15.53997591201729   0.001925489511773357     0.6830536109976297      -11.7327183399326  0.0001388551844292544     0.1217295321998206   0.001029420715902651      14.97281416604938      388.3822428124042   0.005988398442099652     0.8017054916574631     0.5028944629484076     0.2756082055507561     0.4670893169513255    0.01264283420430676      0.492356202759489     0.1488982456113455    0.09218754407967353  4.177592875359482e-14 122.0361760496418
2.796514059621786      19.31399958453449      15.53997591201729   0.001925489511773357     0.6830536109976297      -11.7327183399326  0.0001388551844292544     0.1217295321998206   0.001029420715902651      14.97281416604938      388.3822428124042   0.005988398442099652     0.8017054767563019     0.5028944778495688     0.2756082055507561     0.4670893169513255    0.01264283420430676      0.492356202759489     0.1488982456113455    0.09218754407967353  4.177592875359482e-14 122.0361757466287
2.796514059621786      19.31399958453449      15.53997591201729   0.001925489511773357     0.6830536109976297      -11.7327183399326  0.0001388551844292544     0.1217295321998206   0.001029420715902651      14.97281416604938      388.3822428124042   0.005988398442099652     0.8017054767563019     0.5028944629484076     0.2756082204519173     0.4670893169513255    0.01264283420430676      0.492356202759489     0.1488982456113455    0.09218754407967353  4.177592875359482e-14 122.036175501344
2.796514059621786      19.31399958453449      15.53997591201729   0.001925489511773357     0.6830536109976297      -11.7327183399326  0.0001388551844292544     0.1217295321998206   0.001029420715902651      14.97281416604938      388.3822428124042   0.005988398442099652     0.8017054767563019     0.5028944629484076     0.2756082055507561     0.4670893318524867    0.01264283420430676      0.492356202759489     0.1488982456113455    0.09218754407967353  4.177592875359482e-14 122.0361755255361
2.796514059621786      19.31399958453449      15.53997591201729   0.001925489511773357     0.6830536109976297      -11.7327183399326  0.0001388551844292544     0.1217295321998206   0.001029420715902651      14.97281416604938      388.3822428124042   0.005988398442099652     0.8017054767563019     0.5028944629484076     0.2756082055507561     0.4670893169513255    0.01264284910546795      0.492356202759489     0.1488982456113455    0.09218754407967353  4.177592875359482e-14 122.0361755654784
2.796514059621786      19.31399958453449      15.53997591201729   0.001925489511773357     0.6830536109976297      -11.7327183399326  0.0001388551844292544     0.1217295321998206   0.001029420715902651      14.97281416604938      388.3822428124042   0.005988398442099652     0.8017054767563019     0.5028944629484076     0.2756082055507561     0.4670893169513255    0.01264283420430676     0.4923562176606502     0.1488982456113455    0.09218754407967353  4.177592875359482e-14 122.0361755655454
2.796514059621786      19.31399958453449      15.53997591201729   0.001925489511773357     0.6830536109976297      -11.7327183399326  0.0001388551844292544     0.1217295321998206   0.001029420715902651      14.97281416604938      388.3822428124042   0.005988398442099652     0.8017054767563019     0.5028944629484076     0.2756082055507561     0.4670893169513255    0.01264283420430676      0.492356202759489     0.1488982605125067    0.09218754407967353  4.177592875359482e-14 122.0361755655191
2.796514059621786      19.31399958453449      15.53997591201729   0.001925489511773357     0.6830536109976297      -11.7327183399326  0.0001388551844292544     0.1217295321998206   0.001029420715902651      14.97281416604938      388.3822428124042   0.005988398442099652     0.8017054767563019     0.5028944629484076     0.2756082055507561     0.4670893169513255    0.01264283420430676      0.492356202759489     0.1488982456113455    0.09218755898083472  4.177592875359482e-14 122.0361755654634
2.796514059621786      19.31399958453449      15.53997591201729   0.001925489511773357     0.6830536109976297      -11.7327183399326  0.0001388551844292544     0.1217295321998206   0.001029420715902651      14.97281416604938      388.3822428124042   0.005988398442099652     0.8017054767563019     0.5028944629484076     0.2756082055507561     0.4670893169513255    0.01264283420430676      0.492356202759489     0.1488982456113455    0.09218754407967353  1.490120296977641e-08 122.0362425421648
2.79651059736968      19.31399958202476      15.53997601177175   0.001925466707879982     0.6830578806236065     -11.73271911078382  0.0001388443575470319     0.1217474555240151   0.001029360394838213      14.97281284591441      388.3822428186686   0.005987591437961938     0.8017054042527785     0.5028864754887509     0.2756122854260871     0.4670928287792837    0.01264283454981786      0.492356202759489     0.1488982483198792    0.09218755295497377  4.153052618035659e-14 122.035877375614
2.796510639040936      19.31399958202476      15.53997601177175   0.001925466707879982     0.6830578806236065     -11.73271911078382  0.0001388443575470319     0.1217474555240151   0.001029360394838213      14.97281284591441      388.3822428186686   0.005987591437961938     0.8017054042527785     0.5028864754887509     0.2756122854260871     0.4670928287792837    0.01264283454981786      0.492356202759489     0.1488982483198792    0.09218755295497377  4.153052618035659e-14 122.0358775159461
2.79651059736968      19.31399986982579      15.53997601177175   0.001925466707879982     0.6830578806236065     -11.73271911078382  0.0001388443575470319     0.1217474555240151   0.001029360394838213      14.97281284591441      388.3822428186686   0.005987591437961938     0.8017054042527785     0.5028864754887509     0.2756122854260871     0.4670928287792837    0.01264283454981786      0.492356202759489     0.1488982483198792    0.09218755295497377  4.153052618035659e-14 122.0358773245289
2.79651059736968      19.31399958202476      15.53997624333544   0.001925466707879982     0.6830578806236065     -11.73271911078382  0.0001388443575470319     0.1217474555240151   0.001029360394838213      14.97281284591441      388.3822428186686   0.005987591437961938     0.8017054042527785     0.5028864754887509     0.2756122854260871     0.4670928287792837    0.01264283454981786      0.492356202759489     0.1488982483198792    0.09218755295497377  4.153052618035659e-14 122.0358773755521
2.79651059736968      19.31399958202476      15.53997601177175   0.001925481609041176     0.6830578806236065     -11.73271911078382  0.0001388443575470319     0.1217474555240151   0.001029360394838213      14.97281284591441      388.3822428186686   0.005987591437961938     0.8017054042527785     0.5028864754887509     0.2756122854260871     0.4670928287792837    0.01264283454981786      0.492356202759489     0.1488982483198792    0.09218755295497377  4.153052618035659e-14 122.0358775804091
2.79651059736968      19.31399958202476      15.53997601177175   0.001925466707879982     0.6830578955247677     -11.73271911078382  0.0001388443575470319     0.1217474555240151   0.001029360394838213      14.97281284591441      388.3822428186686   0.005987591437961938     0.8017054042527785     0.5028864754887509     0.2756122854260871     0.4670928287792837    0.01264283454981786      0.492356202759489     0.1488982483198792    0.09218755295497377  4.153052618035659e-14 122.0358772347392
2.79651059736968      19.31399958202476      15.53997601177175   0.001925466707879982     0.6830578806236065     -11.73271928561496  0.0001388443575470319     0.1217474555240151   0.001029360394838213      14.97281284591441      388.3822428186686   0.005987591437961938     0.8017054042527785     0.5028864754887509     0.2756122854260871     0.4670928287792837    0.01264283454981786      0.492356202759489     0.1488982483198792    0.09218755295497377  4.153052618035659e-14 122.0358772806524
2.79651059736968      19.31399958202476      15.53997601177175   0.001925466707879982     0.6830578806236065     -11.73271911078382  0.0001388592587082257     0.1217474555240151   0.001029360394838213      14.97281284591441      388.3822428186686   0.005987591437961938     0.8017054042527785     0.5028864754887509     0.2756122854260871     0.4670928287792837    0.01264283454981786      0.492356202759489     0.1488982483198792    0.09218755295497377  4.153052618035659e-14 122.0358783885749
2.79651059736968      19.31399958202476      15.53997601177175   0.001925466707879982     0.6830578806236065     -11.73271911078382  0.0001388443575470319     0.1217474704251763   0.001029360394838213      14.97281284591441      388.3822428186686   0.005987591437961938     0.8017054042527785     0.5028864754887509     0.2756122854260871     0.4670928287792837    0.01264283454981786      0.492356202759489     0.1488982483198792    0.09218755295497377  4.153052618035659e-14 122.0358773134609
2.79651059736968      19.31399958202476      15.53997601177175   0.001925466707879982     0.6830578806236065     -11.73271911078382  0.0001388443575470319     0.1217474555240151   0.001029375295999406      14.97281284591441      388.3822428186686   0.005987591437961938     0.8017054042527785     0.5028864754887509     0.2756122854260871     0.4670928287792837    0.01264283454981786      0.492356202759489     0.1488982483198792    0.09218755295497377  4.153052618035659e-14 122.0358782478022
2.79651059736968      19.31399958202476      15.53997601177175   0.001925466707879982     0.6830578806236065     -11.73271911078382  0.0001388443575470319     0.1217474555240151   0.001029360394838213      14.97281306902671      388.3822428186686   0.005987591437961938     0.8017054042527785     0.5028864754887509     0.2756122854260871     0.4670928287792837    0.01264283454981786      0.492356202759489     0.1488982483198792    0.09218755295497377  4.153052618035659e-14 122.0358772682125
2.79651059736968      19.31399958202476      15.53997601177175   0.001925466707879982     0.6830578806236065     -11.73271911078382  0.0001388443575470319     0.1217474555240151   0.001029360394838213      14.97281284591441       388.382248606015   0.005987591437961938     0.8017054042527785     0.5028864754887509     0.2756122854260871     0.4670928287792837    0.01264283454981786      0.492356202759489     0.1488982483198792    0.09218755295497377  4.153052618035659e-14 122.0358774224004
2.79651059736968      19.31399958202476      15.53997601177175   0.001925466707879982     0.6830578806236065     -11.73271911078382  0.0001388443575470319     0.1217474555240151   0.001029360394838213      14.97281284591441      388.3822428186686   0.005987606339123132     0.8017054042527785     0.5028864754887509     0.2756122854260871     0.4670928287792837    0.01264283454981786      0.492356202759489     0.1488982483198792    0.09218755295497377  4.153052618035659e-14 122.0358784302279
2.79651059736968      19.31399958202476      15.53997601177175   0.001925466707879982     0.6830578806236065     -11.73271911078382  0.0001388443575470319     0.1217474555240151   0.001029360394838213      14.97281284591441      388.3822428186686   0.005987591437961938     0.8017054191539397     0.5028864754887509     0.2756122854260871     0.4670928287792837    0.01264283454981786      0.492356202759489     0.1488982483198792    0.09218755295497377  4.153052618035659e-14 122.0358779381271
2.79651059736968      19.31399958202476      15.53997601177175   0.001925466707879982     0.6830578806236065     -11.73271911078382  0.0001388443575470319     0.1217474555240151   0.001029360394838213      14.97281284591441      388.3822428186686   0.005987591437961938     0.8017054042527785     0.5028864903899121     0.2756122854260871     0.4670928287792837    0.01264283454981786      0.492356202759489     0.1488982483198792    0.09218755295497377  4.153052618035659e-14 122.0358775809139
2.79651059736968      19.31399958202476      15.53997601177175   0.001925466707879982     0.6830578806236065     -11.73271911078382  0.0001388443575470319     0.1217474555240151   0.001029360394838213      14.97281284591441      388.3822428186686   0.005987591437961938     0.8017054042527785     0.5028864754887509     0.2756123003272483     0.4670928287792837    0.01264283454981786      0.492356202759489     0.1488982483198792    0.09218755295497377  4.153052618035659e-14 122.0358773817094
2.79651059736968      19.31399958202476      15.53997601177175   0.001925466707879982     0.6830578806236065     -11.73271911078382  0.0001388443575470319     0.1217474555240151   0.001029360394838213      14.97281284591441      388.3822428186686   0.005987591437961938     0.8017054042527785     0.5028864754887509     0.2756122854260871     0.4670928436804449    0.01264283454981786      0.492356202759489     0.1488982483198792    0.09218755295497377  4.153052618035659e-14 122.0358773559232
2.79651059736968      19.31399958202476      15.53997601177175   0.001925466707879982     0.6830578806236065     -11.73271911078382  0.0001388443575470319     0.1217474555240151   0.001029360394838213      14.97281284591441      388.3822428186686   0.005987591437961938     0.8017054042527785     0.5028864754887509     0.2756122854260871     0.4670928287792837    0.01264284945097905      0.492356202759489     0.1488982483198792    0.09218755295497377  4.153052618035659e-14 122.0358773754215
2.79651059736968      19.31399958202476      15.53997601177175   0.001925466707879982     0.6830578806236065     -11.73271911078382  0.0001388443575470319     0.1217474555240151   0.001029360394838213      14.97281284591441      388.3822428186686   0.005987591437961938     0.8017054042527785     0.5028864754887509     0.2756122854260871     0.4670928287792837    0.01264283454981786     0.4923562176606502     0.1488982483198792    0.09218755295497377  4.153052618035659e-14 122.035877375614
2.79651059736968      19.31399958202476      15.53997601177175   0.001925466707879982     0.6830578806236065     -11.73271911078382  0.0001388443575470319     0.1217474555240151   0.001029360394838213      14.97281284591441      388.3822428186686   0.005987591437961938     0.8017054042527785     0.5028864754887509     0.2756122854260871     0.4670928287792837    0.01264283454981786      0.492356202759489     0.1488982632210404    0.09218755295497377  4.153052618035659e-14 122.0358773756177
2.79651059736968      19.31399958202476      15.53997601177175   0.001925466707879982     0.6830578806236065     -11.73271911078382  0.0001388443575470319     0.1217474555240151   0.001029360394838213      14.97281284591441      388.3822428186686   0.005987591437961938     0.8017054042527785     0.5028864754887509     0.2756122854260871     0.4670928287792837    0.01264283454981786      0.492356202759489     0.1488982483198792    0.09218756785613497  4.153052618035659e-14 122.0358773754341
2.79651059736968      19.31399958202476      15.53997601177175   0.001925466707879982     0.6830578806236065     -11.73271911078382  0.0001388443575470319     0.1217474555240151   0.001029360394838213      14.97281284591441      388.3822428186686   0.005987591437961938     0.8017054042527785     0.5028864754887509     0.2756122854260871     0.4670928287792837    0.01264283454981786      0.492356202759489     0.1488982483198792    0.09218755295497377  1.490120272437384e-08 122.0359443496092
2.796503702858815      19.31399989596604      15.53997605221537   0.001925426155858106     0.6830726913834445     -11.73271997755528  0.0001388296110684103     0.1217539895138494   0.001029266439251023      14.97281361013098      388.3822376345372   0.005986932278096897     0.8017053033548378     0.5028756237586678      0.275612109066063     0.4670948974427276    0.01264283565669323      0.492356202759489      0.148898248244081    0.09218757472076558  4.123814746737577e-14 122.0356103941898
2.796503744529967      19.31399989596604      15.53997605221537   0.001925426155858106     0.6830726913834445     -11.73271997755528  0.0001388296110684103     0.1217539895138494   0.001029266439251023      14.97281361013098      388.3822376345372   0.005986932278096897     0.8017053033548378     0.5028756237586678      0.275612109066063     0.4670948974427276    0.01264283565669323      0.492356202759489      0.148898248244081    0.09218757472076558  4.123814746737577e-14 122.0356104895186
2.796503702858815      19.31400018376706      15.53997605221537   0.001925426155858106     0.6830726913834445     -11.73271997755528  0.0001388296110684103     0.1217539895138494   0.001029266439251023      14.97281361013098      388.3822376345372   0.005986932278096897     0.8017053033548378     0.5028756237586678      0.275612109066063     0.4670948974427276    0.01264283565669323      0.492356202759489      0.148898248244081    0.09218757472076558  4.123814746737577e-14 122.035610404944
2.796503702858815      19.31399989596604      15.53997628377906   0.001925426155858106     0.6830726913834445     -11.73271997755528  0.0001388296110684103     0.1217539895138494   0.001029266439251023      14.97281361013098      388.3822376345372   0.005986932278096897     0.8017053033548378     0.5028756237586678      0.275612109066063     0.4670948974427276    0.01264283565669323      0.492356202759489      0.148898248244081    0.09218757472076558  4.123814746737577e-14 122.0356102733053
2.796503702858815      19.31399989596604      15.53997605221537     0.0019254410570193     0.6830726913834445     -11.73271997755528  0.0001388296110684103     0.1217539895138494   0.001029266439251023      14.97281361013098      388.3822376345372   0.005986932278096897     0.8017053033548378     0.5028756237586678      0.275612109066063     0.4670948974427276    0.01264283565669323      0.492356202759489      0.148898248244081    0.09218757472076558  4.123814746737577e-14 122.0356105444756
2.796503702858815      19.31399989596604      15.53997605221537   0.001925426155858106     0.6830727062846057     -11.73271997755528  0.0001388296110684103     0.1217539895138494   0.001029266439251023      14.97281361013098      388.3822376345372   0.005986932278096897     0.8017053033548378     0.5028756237586678      0.275612109066063     0.4670948974427276    0.01264283565669323      0.492356202759489      0.148898248244081    0.09218757472076558  4.123814746737577e-14 122.0356103124527
2.796503702858815      19.31399989596604      15.53997605221537   0.001925426155858106     0.6830726913834445     -11.73272015238643  0.0001388296110684103     0.1217539895138494   0.001029266439251023      14.97281361013098      388.3822376345372   0.005986932278096897     0.8017053033548378     0.5028756237586678      0.275612109066063     0.4670948974427276    0.01264283565669323      0.492356202759489      0.148898248244081    0.09218757472076558  4.123814746737577e-14 122.0356103309936
2.796503702858815      19.31399989596604      15.53997605221537   0.001925426155858106     0.6830726913834445     -11.73271997755528  0.0001388445122296042     0.1217539895138494   0.001029266439251023      14.97281361013098      388.3822376345372   0.005986932278096897     0.8017053033548378     0.5028756237586678      0.275612109066063     0.4670948974427276    0.01264283565669323      0.492356202759489      0.148898248244081    0.09218757472076558  4.123814746737577e-14 122.0356114579808
2.796503702858815      19.31399989596604      15.53997605221537   0.001925426155858106     0.6830726913834445     -11.73271997755528  0.0001388296110684103     0.1217540044150106   0.001029266439251023      14.97281361013098      388.3822376345372   0.005986932278096897     0.8017053033548378     0.5028756237586678      0.275612109066063     0.4670948974427276    0.01264283565669323      0.492356202759489      0.148898248244081    0.09218757472076558  4.123814746737577e-14 122.0356103021853
2.796503702858815      19.31399989596604      15.53997605221537   0.001925426155858106     0.6830726913834445     -11.73271997755528  0.0001388296110684103     0.1217539895138494   0.001029281340412217      14.97281361013098      388.3822376345372   0.005986932278096897     0.8017053033548378     0.5028756237586678      0.275612109066063     0.4670948974427276    0.01264283565669323      0.492356202759489      0.148898248244081    0.09218757472076558  4.123814746737577e-14 122.0356112183585
2.796503702858815      19.31399989596604      15.53997605221537   0.001925426155858106     0.6830726913834445     -11.73271997755528  0.0001388296110684103     0.1217539895138494   0.001029266439251023      14.97281383324329      388.3822376345372   0.005986932278096897     0.8017053033548378     0.5028756237586678      0.275612109066063     0.4670948974427276    0.01264283565669323      0.492356202759489      0.148898248244081    0.09218757472076558  4.123814746737577e-14 122.0356103895002
2.796503702858815      19.31399989596604      15.53997605221537   0.001925426155858106     0.6830726913834445     -11.73271997755528  0.0001388296110684103     0.1217539895138494   0.001029266439251023      14.97281361013098      388.3822434218835   0.005986932278096897     0.8017053033548378     0.5028756237586678      0.275612109066063     0.4670948974427276    0.01264283565669323      0.492356202759489      0.148898248244081    0.09218757472076558  4.123814746737577e-14 122.035610368901
2.796503702858815      19.31399989596604      15.53997605221537   0.001925426155858106     0.6830726913834445     -11.73271997755528  0.0001388296110684103     0.1217539895138494   0.001029266439251023      14.97281361013098      388.3822376345372   0.005986947179258091     0.8017053033548378     0.5028756237586678      0.275612109066063     0.4670948974427276    0.01264283565669323      0.492356202759489      0.148898248244081    0.09218757472076558  4.123814746737577e-14 122.0356109141979
2.796503702858815      19.31399989596604      15.53997605221537   0.001925426155858106     0.6830726913834445     -11.73271997755528  0.0001388296110684103     0.1217539895138494   0.001029266439251023      14.97281361013098      388.3822376345372   0.005986932278096897      0.801705318255999     0.5028756237586678      0.275612109066063     0.4670948974427276    0.01264283565669323      0.492356202759489      0.148898248244081    0.09218757472076558  4.123814746737577e-14 122.0356108273176
2.796503702858815      19.31399989596604      15.53997605221537   0.001925426155858106     0.6830726913834445     -11.73271997755528  0.0001388296110684103     0.1217539895138494   0.001029266439251023      14.97281361013098      388.3822376345372   0.005986932278096897     0.8017053033548378      0.502875638659829      0.275612109066063     0.4670948974427276    0.01264283565669323      0.492356202759489      0.148898248244081    0.09218757472076558  4.123814746737577e-14 122.0356105415543
2.796503702858815      19.31399989596604      15.53997605221537   0.001925426155858106     0.6830726913834445     -11.73271997755528  0.0001388296110684103     0.1217539895138494   0.001029266439251023      14.97281361013098      388.3822376345372   0.005986932278096897     0.8017053033548378     0.5028756237586678     0.2756121239672242     0.4670948974427276    0.01264283565669323      0.492356202759489      0.148898248244081    0.09218757472076558  4.123814746737577e-14 122.0356101978648
2.796503702858815      19.31399989596604      15.53997605221537   0.001925426155858106     0.6830726913834445     -11.73271997755528  0.0001388296110684103     0.1217539895138494   0.001029266439251023      14.97281361013098      388.3822376345372   0.005986932278096897     0.8017053033548378     0.5028756237586678      0.275612109066063     0.4670949123438888    0.01264283565669323      0.492356202759489      0.148898248244081    0.09218757472076558  4.123814746737577e-14 122.0356103284078
2.796503702858815      19.31399989596604      15.53997605221537   0.001925426155858106     0.6830726913834445     -11.73271997755528  0.0001388296110684103     0.1217539895138494   0.001029266439251023      14.97281361013098      388.3822376345372   0.005986932278096897     0.8017053033548378     0.5028756237586678      0.275612109066063     0.4670948974427276    0.01264285055785443      0.492356202759489      0.148898248244081    0.09218757472076558  4.123814746737577e-14 122.0356103938549
2.796503702858815      19.31399989596604      15.53997605221537   0.001925426155858106     0.6830726913834445     -11.73271997755528  0.0001388296110684103     0.1217539895138494   0.001029266439251023      14.97281361013098      388.3822376345372   0.005986932278096897     0.8017053033548378     0.5028756237586678      0.275612109066063     0.4670948974427276    0.01264283565669323     0.4923562176606502      0.148898248244081    0.09218757472076558  4.123814746737577e-14 122.0356103941898
2.796503702858815      19.31399989596604      15.53997605221537   0.001925426155858106     0.6830726913834445     -11.73271997755528  0.0001388296110684103     0.1217539895138494   0.001029266439251023      14.97281361013098      388.3822376345372   0.005986932278096897     0.8017053033548378     0.5028756237586678      0.275612109066063     0.4670948974427276    0.01264283565669323      0.492356202759489     0.1488982631452422    0.09218757472076558  4.123814746737577e-14 122.0356103941858
2.796503702858815      19.31399989596604      15.53997605221537   0.001925426155858106     0.6830726913834445     -11.73271997755528  0.0001388296110684103     0.1217539895138494   0.001029266439251023      14.97281361013098      388.3822376345372   0.005986932278096897     0.8017053033548378     0.5028756237586678      0.275612109066063     0.4670948974427276    0.01264283565669323      0.492356202759489      0.148898248244081    0.09218758962192677  4.123814746737577e-14 122.0356103940185
2.796503702858815      19.31399989596604      15.53997605221537   0.001925426155858106     0.6830726913834445     -11.73271997755528  0.0001388296110684103     0.1217539895138494   0.001029266439251023      14.97281361013098      388.3822376345372   0.005986932278096897     0.8017053033548378     0.5028756237586678      0.275612109066063     0.4670948974427276    0.01264283565669323      0.492356202759489      0.148898248244081    0.09218757472076558  1.490120243199513e-08 122.0356773672765
2.796499246072654      19.31399985019133      15.53997684875969   0.001925398035030965      0.683080871059387     -11.73272052468055  0.0001388148683088997     0.1217631971518421   0.001029181948325538      14.97281363860698      388.3822376410808   0.005986625097772648     0.8017052294284188     0.5028682080726895     0.2756263414745179     0.4671014806186994    0.01264283717491154      0.492356202759489     0.1488982485971249    0.09218759110417921  4.096176525909386e-14 122.0353927124484
2.79649928774374      19.31399985019133      15.53997684875969   0.001925398035030965      0.683080871059387     -11.73272052468055  0.0001388148683088997     0.1217631971518421   0.001029181948325538      14.97281363860698      388.3822376410808   0.005986625097772648     0.8017052294284188     0.5028682080726895     0.2756263414745179     0.4671014806186994    0.01264283717491154      0.492356202759489     0.1488982485971249    0.09218759110417921  4.096176525909386e-14 122.0353927302298
2.796499246072654      19.31400013799236      15.53997684875969   0.001925398035030965      0.683080871059387     -11.73272052468055  0.0001388148683088997     0.1217631971518421   0.001029181948325538      14.97281363860698      388.3822376410808   0.005986625097772648     0.8017052294284188     0.5028682080726895     0.2756263414745179     0.4671014806186994    0.01264283717491154      0.492356202759489     0.1488982485971249    0.09218759110417921  4.096176525909386e-14 122.0353927345176
2.796499246072654      19.31399985019133      15.53997708032339   0.001925398035030965      0.683080871059387     -11.73272052468055  0.0001388148683088997     0.1217631971518421   0.001029181948325538      14.97281363860698      388.3822376410808   0.005986625097772648     0.8017052294284188     0.5028682080726895     0.2756263414745179     0.4671014806186994    0.01264283717491154      0.492356202759489     0.1488982485971249    0.09218759110417921  4.096176525909386e-14 122.0353925766413
2.796499246072654      19.31399985019133      15.53997684875969   0.001925412936192158      0.683080871059387     -11.73272052468055  0.0001388148683088997     0.1217631971518421   0.001029181948325538      14.97281363860698      388.3822376410808   0.005986625097772648     0.8017052294284188     0.5028682080726895     0.2756263414745179     0.4671014806186994    0.01264283717491154      0.492356202759489     0.1488982485971249    0.09218759110417921  4.096176525909386e-14 122.0353929083944
2.796499246072654      19.31399985019133      15.53997684875969   0.001925398035030965     0.6830808859605482     -11.73272052468055  0.0001388148683088997     0.1217631971518421   0.001029181948325538      14.97281363860698      388.3822376410808   0.005986625097772648     0.8017052294284188     0.5028682080726895     0.2756263414745179     0.4671014806186994    0.01264283717491154      0.492356202759489     0.1488982485971249    0.09218759110417921  4.096176525909386e-14 122.0353926825369
2.796499246072654      19.31399985019133      15.53997684875969   0.001925398035030965      0.683080871059387     -11.73272069951171  0.0001388148683088997     0.1217631971518421   0.001029181948325538      14.97281363860698      388.3822376410808   0.005986625097772648     0.8017052294284188     0.5028682080726895     0.2756263414745179     0.4671014806186994    0.01264283717491154      0.492356202759489     0.1488982485971249    0.09218759110417921  4.096176525909386e-14 122.035392724166
2.796499246072654      19.31399985019133      15.53997684875969   0.001925398035030965      0.683080871059387     -11.73272052468055  0.0001388297694700936     0.1217631971518421   0.001029181948325538      14.97281363860698      388.3822376410808   0.005986625097772648     0.8017052294284188     0.5028682080726895     0.2756263414745179     0.4671014806186994    0.01264283717491154      0.492356202759489     0.1488982485971249    0.09218759110417921  4.096176525909386e-14 122.0353940175435
2.796499246072654      19.31399985019133      15.53997684875969   0.001925398035030965      0.683080871059387     -11.73272052468055  0.0001388148683088997     0.1217632120530033   0.001029181948325538      14.97281363860698      388.3822376410808   0.005986625097772648     0.8017052294284188     0.5028682080726895     0.2756263414745179     0.4671014806186994    0.01264283717491154      0.492356202759489     0.1488982485971249    0.09218759110417921  4.096176525909386e-14 122.0353926357613
2.796499246072654      19.31399985019133      15.53997684875969   0.001925398035030965      0.683080871059387     -11.73272052468055  0.0001388148683088997     0.1217631971518421   0.001029196849486732      14.97281363860698      388.3822376410808   0.005986625097772648     0.8017052294284188     0.5028682080726895     0.2756263414745179     0.4671014806186994    0.01264283717491154      0.492356202759489     0.1488982485971249    0.09218759110417921  4.096176525909386e-14 122.0353936708023
2.796499246072654      19.31399985019133      15.53997684875969   0.001925398035030965      0.683080871059387     -11.73272052468055  0.0001388148683088997     0.1217631971518421   0.001029181948325538      14.97281386171929      388.3822376410808   0.005986625097772648     0.8017052294284188     0.5028682080726895     0.2756263414745179     0.4671014806186994    0.01264283717491154      0.492356202759489     0.1488982485971249    0.09218759110417921  4.096176525909386e-14 122.0353926202683
2.796499246072654      19.31399985019133      15.53997684875969   0.001925398035030965      0.683080871059387     -11.73272052468055  0.0001388148683088997     0.1217631971518421   0.001029181948325538      14.97281363860698      388.3822434284271   0.005986625097772648     0.8017052294284188     0.5028682080726895     0.2756263414745179     0.4671014806186994    0.01264283717491154      0.492356202759489     0.1488982485971249    0.09218759110417921  4.096176525909386e-14 122.0353926998003
2.796499246072654      19.31399985019133      15.53997684875969   0.001925398035030965      0.683080871059387     -11.73272052468055  0.0001388148683088997     0.1217631971518421   0.001029181948325538      14.97281363860698      388.3822376410808   0.005986639998933842     0.8017052294284188     0.5028682080726895     0.2756263414745179     0.4671014806186994    0.01264283717491154      0.492356202759489     0.1488982485971249    0.09218759110417921  4.096176525909386e-14 122.0353935795546
2.796499246072654      19.31399985019133      15.53997684875969   0.001925398035030965      0.683080871059387     -11.73272052468055  0.0001388148683088997     0.1217631971518421   0.001029181948325538      14.97281363860698      388.3822376410808   0.005986625097772648       0.80170524432958     0.5028682080726895     0.2756263414745179     0.4671014806186994    0.01264283717491154      0.492356202759489     0.1488982485971249    0.09218759110417921  4.096176525909386e-14 122.035393274177
2.796499246072654      19.31399985019133      15.53997684875969   0.001925398035030965      0.683080871059387     -11.73272052468055  0.0001388148683088997     0.1217631971518421   0.001029181948325538      14.97281363860698      388.3822376410808   0.005986625097772648     0.8017052294284188     0.5028682229738507     0.2756263414745179     0.4671014806186994    0.01264283717491154      0.492356202759489     0.1488982485971249    0.09218759110417921  4.096176525909386e-14 122.0353928724305
2.796499246072654      19.31399985019133      15.53997684875969   0.001925398035030965      0.683080871059387     -11.73272052468055  0.0001388148683088997     0.1217631971518421   0.001029181948325538      14.97281363860698      388.3822376410808   0.005986625097772648     0.8017052294284188     0.5028682080726895     0.2756263563756791     0.4671014806186994    0.01264283717491154      0.492356202759489     0.1488982485971249    0.09218759110417921  4.096176525909386e-14 122.0353927230389
2.796499246072654      19.31399985019133      15.53997684875969   0.001925398035030965      0.683080871059387     -11.73272052468055  0.0001388148683088997     0.1217631971518421   0.001029181948325538      14.97281363860698      388.3822376410808   0.005986625097772648     0.8017052294284188     0.5028682080726895     0.2756263414745179     0.4671014955198606    0.01264283717491154      0.492356202759489     0.1488982485971249    0.09218759110417921  4.096176525909386e-14 122.0353926161866
2.796499246072654      19.31399985019133      15.53997684875969   0.001925398035030965      0.683080871059387     -11.73272052468055  0.0001388148683088997     0.1217631971518421   0.001029181948325538      14.97281363860698      388.3822376410808   0.005986625097772648     0.8017052294284188     0.5028682080726895     0.2756263414745179     0.4671014806186994    0.01264285207607274      0.492356202759489     0.1488982485971249    0.09218759110417921  4.096176525909386e-14 122.0353927124937
2.796499246072654      19.31399985019133      15.53997684875969   0.001925398035030965      0.683080871059387     -11.73272052468055  0.0001388148683088997     0.1217631971518421   0.001029181948325538      14.97281363860698      388.3822376410808   0.005986625097772648     0.8017052294284188     0.5028682080726895     0.2756263414745179     0.4671014806186994    0.01264283717491154     0.4923562176606502     0.1488982485971249    0.09218759110417921  4.096176525909386e-14 122.0353927124484
2.796499246072654      19.31399985019133      15.53997684875969   0.001925398035030965      0.683080871059387     -11.73272052468055  0.0001388148683088997     0.1217631971518421   0.001029181948325538      14.97281363860698      388.3822376410808   0.005986625097772648     0.8017052294284188     0.5028682080726895     0.2756263414745179     0.4671014806186994    0.01264283717491154      0.492356202759489     0.1488982634982861    0.09218759110417921  4.096176525909386e-14 122.035392712356
2.796499246072654      19.31399985019133      15.53997684875969   0.001925398035030965      0.683080871059387     -11.73272052468055  0.0001388148683088997     0.1217631971518421   0.001029181948325538      14.97281363860698      388.3822376410808   0.005986625097772648     0.8017052294284188     0.5028682080726895     0.2756263414745179     0.4671014806186994    0.01264283717491154      0.492356202759489     0.1488982485971249     0.0921876060053404  4.096176525909386e-14 122.0353927123852
2.796499246072654      19.31399985019133      15.53997684875969   0.001925398035030965      0.683080871059387     -11.73272052468055  0.0001388148683088997     0.1217631971518421   0.001029181948325538      14.97281363860698      388.3822376410808   0.005986625097772648     0.8017052294284188     0.5028682080726895     0.2756263414745179     0.4671014806186994    0.01264283717491154      0.492356202759489     0.1488982485971249    0.09218759110417921  1.490120215561292e-08 122.035459683534
2.796498139700221      19.31399974133661      15.53997809944427   0.001925348867202673     0.6830848588378228      -11.7327204298827  0.0001387907699211406     0.1217734212969165   0.001029050989160292      14.97281445194322       388.382237653045   0.005985938900335784      0.801705101642316     0.5028574835521441     0.2756259525188423     0.4671143185210503     0.0126428370786004      0.492356202759489     0.1488982618433563    0.09218760082061862   4.05960509158636e-14 122.0351319255288
2.796498181371291      19.31399974133661      15.53997809944427   0.001925348867202673     0.6830848588378228      -11.7327204298827  0.0001387907699211406     0.1217734212969165   0.001029050989160292      14.97281445194322       388.382237653045   0.005985938900335784      0.801705101642316     0.5028574835521441     0.2756259525188423     0.4671143185210503     0.0126428370786004      0.492356202759489     0.1488982618433563    0.09218760082061862   4.05960509158636e-14 122.0351320326472
2.796498139700221      19.31400002913764      15.53997809944427   0.001925348867202673     0.6830848588378228      -11.7327204298827  0.0001387907699211406     0.1217734212969165   0.001029050989160292      14.97281445194322       388.382237653045   0.005985938900335784      0.801705101642316     0.5028574835521441     0.2756259525188423     0.4671143185210503     0.0126428370786004      0.492356202759489     0.1488982618433563    0.09218760082061862   4.05960509158636e-14 122.0351319282821
2.796498139700221      19.31399974133661      15.53997833100799   0.001925348867202673     0.6830848588378228      -11.7327204298827  0.0001387907699211406     0.1217734212969165   0.001029050989160292      14.97281445194322       388.382237653045   0.005985938900335784      0.801705101642316     0.5028574835521441     0.2756259525188423     0.4671143185210503     0.0126428370786004      0.492356202759489     0.1488982618433563    0.09218760082061862   4.05960509158636e-14 122.0351318797491
2.796498139700221      19.31399974133661      15.53997809944427   0.001925363768363867     0.6830848588378228      -11.7327204298827  0.0001387907699211406     0.1217734212969165   0.001029050989160292      14.97281445194322       388.382237653045   0.005985938900335784      0.801705101642316     0.5028574835521441     0.2756259525188423     0.4671143185210503     0.0126428370786004      0.492356202759489     0.1488982618433563    0.09218760082061862   4.05960509158636e-14 122.0351321876075
2.796498139700221      19.31399974133661      15.53997809944427   0.001925348867202673      0.683084873738984      -11.7327204298827  0.0001387907699211406     0.1217734212969165   0.001029050989160292      14.97281445194322       388.382237653045   0.005985938900335784      0.801705101642316     0.5028574835521441     0.2756259525188423     0.4671143185210503     0.0126428370786004      0.492356202759489     0.1488982618433563    0.09218760082061862   4.05960509158636e-14 122.0351318962947
2.796498139700221      19.31399974133661      15.53997809944427   0.001925348867202673     0.6830848588378228     -11.73272060471386  0.0001387907699211406     0.1217734212969165   0.001029050989160292      14.97281445194322       388.382237653045   0.005985938900335784      0.801705101642316     0.5028574835521441     0.2756259525188423     0.4671143185210503     0.0126428370786004      0.492356202759489     0.1488982618433563    0.09218760082061862   4.05960509158636e-14 122.0351319259162
2.796498139700221      19.31399974133661      15.53997809944427   0.001925348867202673     0.6830848588378228      -11.7327204298827  0.0001388056710823344     0.1217734212969165   0.001029050989160292      14.97281445194322       388.382237653045   0.005985938900335784      0.801705101642316     0.5028574835521441     0.2756259525188423     0.4671143185210503     0.0126428370786004      0.492356202759489     0.1488982618433563    0.09218760082061862   4.05960509158636e-14 122.0351331955967
2.796498139700221      19.31399974133661      15.53997809944427   0.001925348867202673     0.6830848588378228      -11.7327204298827  0.0001387907699211406     0.1217734361980777   0.001029050989160292      14.97281445194322       388.382237653045   0.005985938900335784      0.801705101642316     0.5028574835521441     0.2756259525188423     0.4671143185210503     0.0126428370786004      0.492356202759489     0.1488982618433563    0.09218760082061862   4.05960509158636e-14 122.0351319357618
2.796498139700221      19.31399974133661      15.53997809944427   0.001925348867202673     0.6830848588378228      -11.7327204298827  0.0001387907699211406     0.1217734212969165   0.001029065890321486      14.97281445194322       388.382237653045   0.005985938900335784      0.801705101642316     0.5028574835521441     0.2756259525188423     0.4671143185210503     0.0126428370786004      0.492356202759489     0.1488982618433563    0.09218760082061862   4.05960509158636e-14 122.0351330061145
2.796498139700221      19.31399974133661      15.53997809944427   0.001925348867202673     0.6830848588378228      -11.7327204298827  0.0001387907699211406     0.1217734212969165   0.001029050989160292      14.97281467505554       388.382237653045   0.005985938900335784      0.801705101642316     0.5028574835521441     0.2756259525188423     0.4671143185210503     0.0126428370786004      0.492356202759489     0.1488982618433563    0.09218760082061862   4.05960509158636e-14 122.0351318287643
2.796498139700221      19.31399974133661      15.53997809944427   0.001925348867202673     0.6830848588378228      -11.7327204298827  0.0001387907699211406     0.1217734212969165   0.001029050989160292      14.97281445194322      388.3822434403913   0.005985938900335784      0.801705101642316     0.5028574835521441     0.2756259525188423     0.4671143185210503     0.0126428370786004      0.492356202759489     0.1488982618433563    0.09218760082061862   4.05960509158636e-14 122.0351317913679
2.796498139700221      19.31399974133661      15.53997809944427   0.001925348867202673     0.6830848588378228      -11.7327204298827  0.0001387907699211406     0.1217734212969165   0.001029050989160292      14.97281445194322       388.382237653045   0.005985953801496978      0.801705101642316     0.5028574835521441     0.2756259525188423     0.4671143185210503     0.0126428370786004      0.492356202759489     0.1488982618433563    0.09218760082061862   4.05960509158636e-14 122.0351322541769
2.796498139700221      19.31399974133661      15.53997809944427   0.001925348867202673     0.6830848588378228      -11.7327204298827  0.0001387907699211406     0.1217734212969165   0.001029050989160292      14.97281445194322       388.382237653045   0.005985938900335784     0.8017051165434772     0.5028574835521441     0.2756259525188423     0.4671143185210503     0.0126428370786004      0.492356202759489     0.1488982618433563    0.09218760082061862   4.05960509158636e-14 122.0351324668418
2.796498139700221      19.31399974133661      15.53997809944427   0.001925348867202673     0.6830848588378228      -11.7327204298827  0.0001387907699211406     0.1217734212969165   0.001029050989160292      14.97281445194322       388.382237653045   0.005985938900335784      0.801705101642316     0.5028574984533053     0.2756259525188423     0.4671143185210503     0.0126428370786004      0.492356202759489     0.1488982618433563    0.09218760082061862   4.05960509158636e-14 122.0351321572956
2.796498139700221      19.31399974133661      15.53997809944427   0.001925348867202673     0.6830848588378228      -11.7327204298827  0.0001387907699211406     0.1217734212969165   0.001029050989160292      14.97281445194322       388.382237653045   0.005985938900335784      0.801705101642316     0.5028574835521441     0.2756259674200035     0.4671143185210503     0.0126428370786004      0.492356202759489     0.1488982618433563    0.09218760082061862   4.05960509158636e-14 122.0351318828707
2.796498139700221      19.31399974133661      15.53997809944427   0.001925348867202673     0.6830848588378228      -11.7327204298827  0.0001387907699211406     0.1217734212969165   0.001029050989160292      14.97281445194322       388.382237653045   0.005985938900335784      0.801705101642316     0.5028574835521441     0.2756259525188423     0.4671143334222115     0.0126428370786004      0.492356202759489     0.1488982618433563    0.09218760082061862   4.05960509158636e-14 122.0351318541361
2.796498139700221      19.31399974133661      15.53997809944427   0.001925348867202673     0.6830848588378228      -11.7327204298827  0.0001387907699211406     0.1217734212969165   0.001029050989160292      14.97281445194322       388.382237653045   0.005985938900335784      0.801705101642316     0.5028574835521441     0.2756259525188423     0.4671143185210503     0.0126428519797616      0.492356202759489     0.1488982618433563    0.09218760082061862   4.05960509158636e-14 122.0351319255525
2.796498139700221      19.31399974133661      15.53997809944427   0.001925348867202673     0.6830848588378228      -11.7327204298827  0.0001387907699211406     0.1217734212969165   0.001029050989160292      14.97281445194322       388.382237653045   0.005985938900335784      0.801705101642316     0.5028574835521441     0.2756259525188423     0.4671143185210503     0.0126428370786004     0.4923562176606502     0.1488982618433563    0.09218760082061862   4.05960509158636e-14 122.0351319255288
2.796498139700221      19.31399974133661      15.53997809944427   0.001925348867202673     0.6830848588378228      -11.7327204298827  0.0001387907699211406     0.1217734212969165   0.001029050989160292      14.97281445194322       388.382237653045   0.005985938900335784      0.801705101642316     0.5028574835521441     0.2756259525188423     0.4671143185210503     0.0126428370786004      0.492356202759489     0.1488982767445175    0.09218760082061862   4.05960509158636e-14 122.0351319255383
2.796498139700221      19.31399974133661      15.53997809944427   0.001925348867202673     0.6830848588378228      -11.7327204298827  0.0001387907699211406     0.1217734212969165   0.001029050989160292      14.97281445194322       388.382237653045   0.005985938900335784      0.801705101642316     0.5028574835521441     0.2756259525188423     0.4671143185210503     0.0126428370786004      0.492356202759489     0.1488982618433563    0.09218761572177982   4.05960509158636e-14 122.0351319255626
2.796498139700221      19.31399974133661      15.53997809944427   0.001925348867202673     0.6830848588378228      -11.7327204298827  0.0001387907699211406     0.1217734212969165   0.001029050989160292      14.97281445194322       388.382237653045   0.005985938900335784      0.801705101642316     0.5028574835521441     0.2756259525188423     0.4671143185210503     0.0126428370786004      0.492356202759489     0.1488982618433563    0.09218760082061862  1.490120178989857e-08 122.0351988949395
2.796485425902097      19.31399970514009      15.53997884786567   0.001925222785510905     0.6830922857476942     -11.73272042155342   0.000138746078307286      0.121773104918067   0.001028769503828508      14.97281609378692      388.3822377408026   0.005985450214427814     0.8017048671563898      0.502827875648668     0.2756338046568962     0.4671324558046066    0.01264283700267139      0.492356202759489     0.1488982614843421    0.09218760002957051  3.990536856126908e-14 122.0345993001497
2.796485467572977      19.31399970514009      15.53997884786567   0.001925222785510905     0.6830922857476942     -11.73272042155342   0.000138746078307286      0.121773104918067   0.001028769503828508      14.97281609378692      388.3822377408026   0.005985450214427814     0.8017048671563898      0.502827875648668     0.2756338046568962     0.4671324558046066    0.01264283700267139      0.492356202759489     0.1488982614843421    0.09218760002957051  3.990536856126908e-14 122.0345995680351
2.796485425902097      19.31399999294111      15.53997884786567   0.001925222785510905     0.6830922857476942     -11.73272042155342   0.000138746078307286      0.121773104918067   0.001028769503828508      14.97281609378692      388.3822377408026   0.005985450214427814     0.8017048671563898      0.502827875648668     0.2756338046568962     0.4671324558046066    0.01264283700267139      0.492356202759489     0.1488982614843421    0.09218760002957051  3.990536856126908e-14 122.0345994196395
2.796485425902097      19.31399970514009       15.5399790794294   0.001925222785510905     0.6830922857476942     -11.73272042155342   0.000138746078307286      0.121773104918067   0.001028769503828508      14.97281609378692      388.3822377408026   0.005985450214427814     0.8017048671563898      0.502827875648668     0.2756338046568962     0.4671324558046066    0.01264283700267139      0.492356202759489     0.1488982614843421    0.09218760002957051  3.990536856126908e-14 122.0345994489491
2.796485425902097      19.31399970514009      15.53997884786567   0.001925237686672099     0.6830922857476942     -11.73272042155342   0.000138746078307286      0.121773104918067   0.001028769503828508      14.97281609378692      388.3822377408026   0.005985450214427814     0.8017048671563898      0.502827875648668     0.2756338046568962     0.4671324558046066    0.01264283700267139      0.492356202759489     0.1488982614843421    0.09218760002957051  3.990536856126908e-14 122.0345996141056
2.796485425902097      19.31399970514009      15.53997884786567   0.001925222785510905     0.6830923006488554     -11.73272042155342   0.000138746078307286      0.121773104918067   0.001028769503828508      14.97281609378692      388.3822377408026   0.005985450214427814     0.8017048671563898      0.502827875648668     0.2756338046568962     0.4671324558046066    0.01264283700267139      0.492356202759489     0.1488982614843421    0.09218760002957051  3.990536856126908e-14 122.034599395193
2.796485425902097      19.31399970514009      15.53997884786567   0.001925222785510905     0.6830922857476942     -11.73272059638457   0.000138746078307286      0.121773104918067   0.001028769503828508      14.97281609378692      388.3822377408026   0.005985450214427814     0.8017048671563898      0.502827875648668     0.2756338046568962     0.4671324558046066    0.01264283700267139      0.492356202759489     0.1488982614843421    0.09218760002957051  3.990536856126908e-14 122.0345993730822
2.796485425902097      19.31399970514009      15.53997884786567   0.001925222785510905     0.6830922857476942     -11.73272042155342  0.0001387609794684798      0.121773104918067   0.001028769503828508      14.97281609378692      388.3822377408026   0.005985450214427814     0.8017048671563898      0.502827875648668     0.2756338046568962     0.4671324558046066    0.01264283700267139      0.492356202759489     0.1488982614843421    0.09218760002957051  3.990536856126908e-14 122.0346007117046
2.796485425902097      19.31399970514009      15.53997884786567   0.001925222785510905     0.6830922857476942     -11.73272042155342   0.000138746078307286     0.1217731198192282   0.001028769503828508      14.97281609378692      388.3822377408026   0.005985450214427814     0.8017048671563898      0.502827875648668     0.2756338046568962     0.4671324558046066    0.01264283700267139      0.492356202759489     0.1488982614843421    0.09218760002957051  3.990536856126908e-14 122.0345992477451
2.796485425902097      19.31399970514009      15.53997884786567   0.001925222785510905     0.6830922857476942     -11.73272042155342   0.000138746078307286      0.121773104918067   0.001028784404989701      14.97281609378692      388.3822377408026   0.005985450214427814     0.8017048671563898      0.502827875648668     0.2756338046568962     0.4671324558046066    0.01264283700267139      0.492356202759489     0.1488982614843421    0.09218760002957051  3.990536856126908e-14 122.0346003321372
2.796485425902097      19.31399970514009      15.53997884786567   0.001925222785510905     0.6830922857476942     -11.73272042155342   0.000138746078307286      0.121773104918067   0.001028769503828508      14.97281631689927      388.3822377408026   0.005985450214427814     0.8017048671563898      0.502827875648668     0.2756338046568962     0.4671324558046066    0.01264283700267139      0.492356202759489     0.1488982614843421    0.09218760002957051  3.990536856126908e-14 122.0345992666498
2.796485425902097      19.31399970514009      15.53997884786567   0.001925222785510905     0.6830922857476942     -11.73272042155342   0.000138746078307286      0.121773104918067   0.001028769503828508      14.97281609378692      388.3822435281489   0.005985450214427814     0.8017048671563898      0.502827875648668     0.2756338046568962     0.4671324558046066    0.01264283700267139      0.492356202759489     0.1488982614843421    0.09218760002957051  3.990536856126908e-14 122.0345994688093
2.796485425902097      19.31399970514009      15.53997884786567   0.001925222785510905     0.6830922857476942     -11.73272042155342   0.000138746078307286      0.121773104918067   0.001028769503828508      14.97281609378692      388.3822377408026   0.005985465115589008     0.8017048671563898      0.502827875648668     0.2756338046568962     0.4671324558046066    0.01264283700267139      0.492356202759489     0.1488982614843421    0.09218760002957051  3.990536856126908e-14 122.0346000649885
2.796485425902097      19.31399970514009      15.53997884786567   0.001925222785510905     0.6830922857476942     -11.73272042155342   0.000138746078307286      0.121773104918067   0.001028769503828508      14.97281609378692      388.3822377408026   0.005985450214427814      0.801704882057551      0.502827875648668     0.2756338046568962     0.4671324558046066    0.01264283700267139      0.492356202759489     0.1488982614843421    0.09218760002957051  3.990536856126908e-14 122.0345998199643
2.796485425902097      19.31399970514009      15.53997884786567   0.001925222785510905     0.6830922857476942     -11.73272042155342   0.000138746078307286      0.121773104918067   0.001028769503828508      14.97281609378692      388.3822377408026   0.005985450214427814     0.8017048671563898     0.5028278905498292     0.2756338046568962     0.4671324558046066    0.01264283700267139      0.492356202759489     0.1488982614843421    0.09218760002957051  3.990536856126908e-14 122.0345996244509
2.796485425902097      19.31399970514009      15.53997884786567   0.001925222785510905     0.6830922857476942     -11.73272042155342   0.000138746078307286      0.121773104918067   0.001028769503828508      14.97281609378692      388.3822377408026   0.005985450214427814     0.8017048671563898      0.502827875648668     0.2756338195580574     0.4671324558046066    0.01264283700267139      0.492356202759489     0.1488982614843421    0.09218760002957051  3.990536856126908e-14 122.0345993911463
2.796485425902097      19.31399970514009      15.53997884786567   0.001925222785510905     0.6830922857476942     -11.73272042155342   0.000138746078307286      0.121773104918067   0.001028769503828508      14.97281609378692      388.3822377408026   0.005985450214427814     0.8017048671563898      0.502827875648668     0.2756338046568962     0.4671324707057677    0.01264283700267139      0.492356202759489     0.1488982614843421    0.09218760002957051  3.990536856126908e-14 122.0345993714353
2.796485425902097      19.31399970514009      15.53997884786567   0.001925222785510905     0.6830922857476942     -11.73272042155342   0.000138746078307286      0.121773104918067   0.001028769503828508      14.97281609378692      388.3822377408026   0.005985450214427814     0.8017048671563898      0.502827875648668     0.2756338046568962     0.4671324558046066    0.01264285190383259      0.492356202759489     0.1488982614843421    0.09218760002957051  3.990536856126908e-14 122.0345993000746
2.796485425902097      19.31399970514009      15.53997884786567   0.001925222785510905     0.6830922857476942     -11.73272042155342   0.000138746078307286      0.121773104918067   0.001028769503828508      14.97281609378692      388.3822377408026   0.005985450214427814     0.8017048671563898      0.502827875648668     0.2756338046568962     0.4671324558046066    0.01264283700267139     0.4923562176606502     0.1488982614843421    0.09218760002957051  3.990536856126908e-14 122.0345993001497
2.796485425902097      19.31399970514009      15.53997884786567   0.001925222785510905     0.6830922857476942     -11.73272042155342   0.000138746078307286      0.121773104918067   0.001028769503828508      14.97281609378692      388.3822377408026   0.005985450214427814     0.8017048671563898      0.502827875648668     0.2756338046568962     0.4671324558046066    0.01264283700267139      0.492356202759489     0.1488982763855033    0.09218760002957051  3.990536856126908e-14 122.0345993002916
2.796485425902097      19.31399970514009      15.53997884786567   0.001925222785510905     0.6830922857476942     -11.73272042155342   0.000138746078307286      0.121773104918067   0.001028769503828508      14.97281609378692      388.3822377408026   0.005985450214427814     0.8017048671563898      0.502827875648668     0.2756338046568962     0.4671324558046066    0.01264283700267139      0.492356202759489     0.1488982614843421     0.0921876149307317  3.990536856126908e-14 122.0345993002317
2.796485425902097      19.31399970514009      15.53997884786567   0.001925222785510905     0.6830922857476942     -11.73272042155342   0.000138746078307286      0.121773104918067   0.001028769503828508      14.97281609378692      388.3822377408026   0.005985450214427814     0.8017048671563898      0.502827875648668     0.2756338046568962     0.4671324558046066    0.01264283700267139      0.492356202759489     0.1488982614843421    0.09218760002957051  1.490120109921622e-08 122.0346662698184
2.796442171363818      19.31399746373331      15.53997532447712   0.001925016763275659      0.683069852352357     -11.73271817216963  0.0001386785375757548     0.1217912143644307   0.001028404036355463      14.97281680902546      388.3821755854307   0.005983883659074056      0.801704560860274     0.5027715349241144      0.275625137194466     0.4671209458530051     0.0126428382707929      0.492356202759489     0.1488982532495084    0.09218759707504159  3.898195137849639e-14 122.0336927163852
2.796442213034054      19.31399746373331      15.53997532447712   0.001925016763275659      0.683069852352357     -11.73271817216963  0.0001386785375757548     0.1217912143644307   0.001028404036355463      14.97281680902546      388.3821755854307   0.005983883659074056      0.801704560860274     0.5027715349241144      0.275625137194466     0.4671209458530051     0.0126428382707929      0.492356202759489     0.1488982532495084    0.09218759707504159  3.898195137849639e-14 122.0336928450345
2.796442171363818       19.3139977515343      15.53997532447712   0.001925016763275659      0.683069852352357     -11.73271817216963  0.0001386785375757548     0.1217912143644307   0.001028404036355463      14.97281680902546      388.3821755854307   0.005983883659074056      0.801704560860274     0.5027715349241144      0.275625137194466     0.4671209458530051     0.0126428382707929      0.492356202759489     0.1488982532495084    0.09218759707504159  3.898195137849639e-14 122.0336927436462
2.796442171363818      19.31399746373331       15.5399755560408   0.001925016763275659      0.683069852352357     -11.73271817216963  0.0001386785375757548     0.1217912143644307   0.001028404036355463      14.97281680902546      388.3821755854307   0.005983883659074056      0.801704560860274     0.5027715349241144      0.275625137194466     0.4671209458530051     0.0126428382707929      0.492356202759489     0.1488982532495084    0.09218759707504159  3.898195137849639e-14 122.0336926839275
2.796442171363818      19.31399746373331      15.53997532447712   0.001925031664436853      0.683069852352357     -11.73271817216963  0.0001386785375757548     0.1217912143644307   0.001028404036355463      14.97281680902546      388.3821755854307   0.005983883659074056      0.801704560860274     0.5027715349241144      0.275625137194466     0.4671209458530051     0.0126428382707929      0.492356202759489     0.1488982532495084    0.09218759707504159  3.898195137849639e-14 122.0336928153705
2.796442171363818      19.31399746373331      15.53997532447712   0.001925016763275659     0.6830698672535182     -11.73271817216963  0.0001386785375757548     0.1217912143644307   0.001028404036355463      14.97281680902546      388.3821755854307   0.005983883659074056      0.801704560860274     0.5027715349241144      0.275625137194466     0.4671209458530051     0.0126428382707929      0.492356202759489     0.1488982532495084    0.09218759707504159  3.898195137849639e-14 122.0336926898549
2.796442171363818      19.31399746373331      15.53997532447712   0.001925016763275659      0.683069852352357     -11.73271834700075  0.0001386785375757548     0.1217912143644307   0.001028404036355463      14.97281680902546      388.3821755854307   0.005983883659074056      0.801704560860274     0.5027715349241144      0.275625137194466     0.4671209458530051     0.0126428382707929      0.492356202759489     0.1488982532495084    0.09218759707504159  3.898195137849639e-14 122.0336927267066
2.796442171363818      19.31399746373331      15.53997532447712   0.001925016763275659      0.683069852352357     -11.73271817216963  0.0001386934387369486     0.1217912143644307   0.001028404036355463      14.97281680902546      388.3821755854307   0.005983883659074056      0.801704560860274     0.5027715349241144      0.275625137194466     0.4671209458530051     0.0126428382707929      0.492356202759489     0.1488982532495084    0.09218759707504159  3.898195137849639e-14 122.0336941413769
2.796442171363818      19.31399746373331      15.53997532447712   0.001925016763275659      0.683069852352357     -11.73271817216963  0.0001386785375757548     0.1217912292655919   0.001028404036355463      14.97281680902546      388.3821755854307   0.005983883659074056      0.801704560860274     0.5027715349241144      0.275625137194466     0.4671209458530051     0.0126428382707929      0.492356202759489     0.1488982532495084    0.09218759707504159  3.898195137849639e-14 122.0336926661638
2.796442171363818      19.31399746373331      15.53997532447712   0.001925016763275659      0.683069852352357     -11.73271817216963  0.0001386785375757548     0.1217912143644307   0.001028418937516657      14.97281680902546      388.3821755854307   0.005983883659074056      0.801704560860274     0.5027715349241144      0.275625137194466     0.4671209458530051     0.0126428382707929      0.492356202759489     0.1488982532495084    0.09218759707504159  3.898195137849639e-14 122.0336937477506
2.796442171363818      19.31399746373331      15.53997532447712   0.001925016763275659      0.683069852352357     -11.73271817216963  0.0001386785375757548     0.1217912143644307   0.001028404036355463      14.97281703213782      388.3821755854307   0.005983883659074056      0.801704560860274     0.5027715349241144      0.275625137194466     0.4671209458530051     0.0126428382707929      0.492356202759489     0.1488982532495084    0.09218759707504159  3.898195137849639e-14 122.0336927043163
2.796442171363818      19.31399746373331      15.53997532447712   0.001925016763275659      0.683069852352357     -11.73271817216963  0.0001386785375757548     0.1217912143644307   0.001028404036355463      14.97281680902546      388.3821813727761   0.005983883659074056      0.801704560860274     0.5027715349241144      0.275625137194466     0.4671209458530051     0.0126428382707929      0.492356202759489     0.1488982532495084    0.09218759707504159  3.898195137849639e-14 122.0336927037821
2.796442171363818      19.31399746373331      15.53997532447712   0.001925016763275659      0.683069852352357     -11.73271817216963  0.0001386785375757548     0.1217912143644307   0.001028404036355463      14.97281680902546      388.3821755854307   0.005983898560235249      0.801704560860274     0.5027715349241144      0.275625137194466     0.4671209458530051     0.0126428382707929      0.492356202759489     0.1488982532495084    0.09218759707504159  3.898195137849639e-14 122.0336925535975
2.796442171363818      19.31399746373331      15.53997532447712   0.001925016763275659      0.683069852352357     -11.73271817216963  0.0001386785375757548     0.1217912143644307   0.001028404036355463      14.97281680902546      388.3821755854307   0.005983883659074056     0.8017045757614352     0.5027715349241144      0.275625137194466     0.4671209458530051     0.0126428382707929      0.492356202759489     0.1488982532495084    0.09218759707504159  3.898195137849639e-14 122.0336932504856
2.796442171363818      19.31399746373331      15.53997532447712   0.001925016763275659      0.683069852352357     -11.73271817216963  0.0001386785375757548     0.1217912143644307   0.001028404036355463      14.97281680902546      388.3821755854307   0.005983883659074056      0.801704560860274     0.5027715498252756      0.275625137194466     0.4671209458530051     0.0126428382707929      0.492356202759489     0.1488982532495084    0.09218759707504159  3.898195137849639e-14 122.0336929110881
2.796442171363818      19.31399746373331      15.53997532447712   0.001925016763275659      0.683069852352357     -11.73271817216963  0.0001386785375757548     0.1217912143644307   0.001028404036355463      14.97281680902546      388.3821755854307   0.005983883659074056      0.801704560860274     0.5027715349241144     0.2756251520956272     0.4671209458530051     0.0126428382707929      0.492356202759489     0.1488982532495084    0.09218759707504159  3.898195137849639e-14 122.0336926542433
2.796442171363818      19.31399746373331      15.53997532447712   0.001925016763275659      0.683069852352357     -11.73271817216963  0.0001386785375757548     0.1217912143644307   0.001028404036355463      14.97281680902546      388.3821755854307   0.005983883659074056      0.801704560860274     0.5027715349241144      0.275625137194466     0.4671209607541663     0.0126428382707929      0.492356202759489     0.1488982532495084    0.09218759707504159  3.898195137849639e-14 122.0336926914961
2.796442171363818      19.31399746373331      15.53997532447712   0.001925016763275659      0.683069852352357     -11.73271817216963  0.0001386785375757548     0.1217912143644307   0.001028404036355463      14.97281680902546      388.3821755854307   0.005983883659074056      0.801704560860274     0.5027715349241144      0.275625137194466     0.4671209458530051     0.0126428531719541      0.492356202759489     0.1488982532495084    0.09218759707504159  3.898195137849639e-14 122.0336927163977
2.796442171363818      19.31399746373331      15.53997532447712   0.001925016763275659      0.683069852352357     -11.73271817216963  0.0001386785375757548     0.1217912143644307   0.001028404036355463      14.97281680902546      388.3821755854307   0.005983883659074056      0.801704560860274     0.5027715349241144      0.275625137194466     0.4671209458530051     0.0126428382707929     0.4923562176606502     0.1488982532495084    0.09218759707504159  3.898195137849639e-14 122.0336927163852
2.796442171363818      19.31399746373331      15.53997532447712   0.001925016763275659      0.683069852352357     -11.73271817216963  0.0001386785375757548     0.1217912143644307   0.001028404036355463      14.97281680902546      388.3821755854307   0.005983883659074056      0.801704560860274     0.5027715349241144      0.275625137194466     0.4671209458530051     0.0126428382707929      0.492356202759489     0.1488982681506696    0.09218759707504159  3.898195137849639e-14 122.03369271638
2.796442171363818      19.31399746373331      15.53997532447712   0.001925016763275659      0.683069852352357     -11.73271817216963  0.0001386785375757548     0.1217912143644307   0.001028404036355463      14.97281680902546      388.3821755854307   0.005983883659074056      0.801704560860274     0.5027715349241144      0.275625137194466     0.4671209458530051     0.0126428382707929      0.492356202759489     0.1488982532495084    0.09218761197620279  3.898195137849639e-14 122.033692716392
2.796442171363818      19.31399746373331      15.53997532447712   0.001925016763275659      0.683069852352357     -11.73271817216963  0.0001386785375757548     0.1217912143644307   0.001028404036355463      14.97281680902546      388.3821755854307   0.005983883659074056      0.801704560860274     0.5027715349241144      0.275625137194466     0.4671209458530051     0.0126428382707929      0.492356202759489     0.1488982532495084    0.09218759707504159  1.490120017579903e-08 122.0337596833971
2.79642614068108      19.31402903380745      15.54005593228854    0.00192503004233956     0.6830791438578682     -11.73273167442095  0.0001386228996464039     0.1218027747782775   0.001028163093039643      14.97280799422472      388.3821814003451   0.005985710383779997      0.801703900577678     0.5027475648745757     0.2756367429164023     0.4671315384947833     0.0126428074366238      0.492356202759489     0.1488991257094205    0.09218746971027338  3.838441730691984e-14 122.0333543530015
2.796426182351077      19.31402903380745      15.54005593228854    0.00192503004233956     0.6830791438578682     -11.73273167442095  0.0001386228996464039     0.1218027747782775   0.001028163093039643      14.97280799422472      388.3821814003451   0.005985710383779997      0.801703900577678     0.5027475648745757     0.2756367429164023     0.4671315384947833     0.0126428074366238      0.492356202759489     0.1488991257094205    0.09218746971027338  3.838441730691984e-14 122.033354514747
2.79642614068108      19.31402932160891      15.54005593228854    0.00192503004233956     0.6830791438578682     -11.73273167442095  0.0001386228996464039     0.1218027747782775   0.001028163093039643      14.97280799422472      388.3821814003451   0.005985710383779997      0.801703900577678     0.5027475648745757     0.2756367429164023     0.4671315384947833     0.0126428074366238      0.492356202759489     0.1488991257094205    0.09218746971027338  3.838441730691984e-14 122.0333543823945
2.79642614068108      19.31402903380745      15.54005616385342    0.00192503004233956     0.6830791438578682     -11.73273167442095  0.0001386228996464039     0.1218027747782775   0.001028163093039643      14.97280799422472      388.3821814003451   0.005985710383779997      0.801703900577678     0.5027475648745757     0.2756367429164023     0.4671315384947833     0.0126428074366238      0.492356202759489     0.1488991257094205    0.09218746971027338  3.838441730691984e-14 122.0333543241156
2.79642614068108      19.31402903380745      15.54005593228854   0.001925044943500754     0.6830791438578682     -11.73273167442095  0.0001386228996464039     0.1218027747782775   0.001028163093039643      14.97280799422472      388.3821814003451   0.005985710383779997      0.801703900577678     0.5027475648745757     0.2756367429164023     0.4671315384947833     0.0126428074366238      0.492356202759489     0.1488991257094205    0.09218746971027338  3.838441730691984e-14 122.0333543370239
2.79642614068108      19.31402903380745      15.54005593228854    0.00192503004233956     0.6830791587590294     -11.73273167442095  0.0001386228996464039     0.1218027747782775   0.001028163093039643      14.97280799422472      388.3821814003451   0.005985710383779997      0.801703900577678     0.5027475648745757     0.2756367429164023     0.4671315384947833     0.0126428074366238      0.492356202759489     0.1488991257094205    0.09218746971027338  3.838441730691984e-14 122.0333543213499
2.79642614068108      19.31402903380745      15.54005593228854    0.00192503004233956     0.6830791438578682     -11.73273184925227  0.0001386228996464039     0.1218027747782775   0.001028163093039643      14.97280799422472      388.3821814003451   0.005985710383779997      0.801703900577678     0.5027475648745757     0.2756367429164023     0.4671315384947833     0.0126428074366238      0.492356202759489     0.1488991257094205    0.09218746971027338  3.838441730691984e-14 122.0333543666509
2.79642614068108      19.31402903380745      15.54005593228854    0.00192503004233956     0.6830791438578682     -11.73273167442095  0.0001386378008075978     0.1218027747782775   0.001028163093039643      14.97280799422472      388.3821814003451   0.005985710383779997      0.801703900577678     0.5027475648745757     0.2756367429164023     0.4671315384947833     0.0126428074366238      0.492356202759489     0.1488991257094205    0.09218746971027338  3.838441730691984e-14 122.0333560880056
2.79642614068108      19.31402903380745      15.54005593228854    0.00192503004233956     0.6830791438578682     -11.73273167442095  0.0001386228996464039     0.1218027896794386   0.001028163093039643      14.97280799422472      388.3821814003451   0.005985710383779997      0.801703900577678     0.5027475648745757     0.2756367429164023     0.4671315384947833     0.0126428074366238      0.492356202759489     0.1488991257094205    0.09218746971027338  3.838441730691984e-14 122.0333542480245
2.79642614068108      19.31402903380745      15.54005593228854    0.00192503004233956     0.6830791438578682     -11.73273167442095  0.0001386228996464039     0.1218027747782775   0.001028177994200837      14.97280799422472      388.3821814003451   0.005985710383779997      0.801703900577678     0.5027475648745757     0.2756367429164023     0.4671315384947833     0.0126428074366238      0.492356202759489     0.1488991257094205    0.09218746971027338  3.838441730691984e-14 122.0333554439964
2.79642614068108      19.31402903380745      15.54005593228854    0.00192503004233956     0.6830791438578682     -11.73273167442095  0.0001386228996464039     0.1218027747782775   0.001028163093039643      14.97280821733694      388.3821814003451   0.005985710383779997      0.801703900577678     0.5027475648745757     0.2756367429164023     0.4671315384947833     0.0126428074366238      0.492356202759489     0.1488991257094205    0.09218746971027338  3.838441730691984e-14 122.033354437358
2.79642614068108      19.31402903380745      15.54005593228854    0.00192503004233956     0.6830791438578682     -11.73273167442095  0.0001386228996464039     0.1218027747782775   0.001028163093039643      14.97280799422472      388.3821871876906   0.005985710383779997      0.801703900577678     0.5027475648745757     0.2756367429164023     0.4671315384947833     0.0126428074366238      0.492356202759489     0.1488991257094205    0.09218746971027338  3.838441730691984e-14 122.0333544745533
2.79642614068108      19.31402903380745      15.54005593228854    0.00192503004233956     0.6830791438578682     -11.73273167442095  0.0001386228996464039     0.1218027747782775   0.001028163093039643      14.97280799422472      388.3821814003451    0.00598572528494119      0.801703900577678     0.5027475648745757     0.2756367429164023     0.4671315384947833     0.0126428074366238      0.492356202759489     0.1488991257094205    0.09218746971027338  3.838441730691984e-14 122.0333566582725
2.79642614068108      19.31402903380745      15.54005593228854    0.00192503004233956     0.6830791438578682     -11.73273167442095  0.0001386228996464039     0.1218027747782775   0.001028163093039643      14.97280799422472      388.3821814003451   0.005985710383779997     0.8017039154788392     0.5027475648745757     0.2756367429164023     0.4671315384947833     0.0126428074366238      0.492356202759489     0.1488991257094205    0.09218746971027338  3.838441730691984e-14 122.0333548516267
2.79642614068108      19.31402903380745      15.54005593228854    0.00192503004233956     0.6830791438578682     -11.73273167442095  0.0001386228996464039     0.1218027747782775   0.001028163093039643      14.97280799422472      388.3821814003451   0.005985710383779997      0.801703900577678     0.5027475797757369     0.2756367429164023     0.4671315384947833     0.0126428074366238      0.492356202759489     0.1488991257094205    0.09218746971027338  3.838441730691984e-14 122.0333544584896
2.79642614068108      19.31402903380745      15.54005593228854    0.00192503004233956     0.6830791438578682     -11.73273167442095  0.0001386228996464039     0.1218027747782775   0.001028163093039643      14.97280799422472      388.3821814003451   0.005985710383779997      0.801703900577678     0.5027475648745757     0.2756367578175635     0.4671315384947833     0.0126428074366238      0.492356202759489     0.1488991257094205    0.09218746971027338  3.838441730691984e-14 122.0333543585036
2.79642614068108      19.31402903380745      15.54005593228854    0.00192503004233956     0.6830791438578682     -11.73273167442095  0.0001386228996464039     0.1218027747782775   0.001028163093039643      14.97280799422472      388.3821814003451   0.005985710383779997      0.801703900577678     0.5027475648745757     0.2756367429164023     0.4671315533959445     0.0126428074366238      0.492356202759489     0.1488991257094205    0.09218746971027338  3.838441730691984e-14 122.0333542788354
2.79642614068108      19.31402903380745      15.54005593228854    0.00192503004233956     0.6830791438578682     -11.73273167442095  0.0001386228996464039     0.1218027747782775   0.001028163093039643      14.97280799422472      388.3821814003451   0.005985710383779997      0.801703900577678     0.5027475648745757     0.2756367429164023     0.4671315384947833    0.01264282233778499      0.492356202759489     0.1488991257094205    0.09218746971027338  3.838441730691984e-14 122.0333543530122
2.79642614068108      19.31402903380745      15.54005593228854    0.00192503004233956     0.6830791438578682     -11.73273167442095  0.0001386228996464039     0.1218027747782775   0.001028163093039643      14.97280799422472      388.3821814003451   0.005985710383779997      0.801703900577678     0.5027475648745757     0.2756367429164023     0.4671315384947833     0.0126428074366238     0.4923562176606502     0.1488991257094205    0.09218746971027338  3.838441730691984e-14 122.0333543530015
2.79642614068108      19.31402903380745      15.54005593228854    0.00192503004233956     0.6830791438578682     -11.73273167442095  0.0001386228996464039     0.1218027747782775   0.001028163093039643      14.97280799422472      388.3821814003451   0.005985710383779997      0.801703900577678     0.5027475648745757     0.2756367429164023     0.4671315384947833     0.0126428074366238      0.492356202759489     0.1488991406105817    0.09218746971027338  3.838441730691984e-14 122.0333543530058
2.79642614068108      19.31402903380745      15.54005593228854    0.00192503004233956     0.6830791438578682     -11.73273167442095  0.0001386228996464039     0.1218027747782775   0.001028163093039643      14.97280799422472      388.3821814003451   0.005985710383779997      0.801703900577678     0.5027475648745757     0.2756367429164023     0.4671315384947833     0.0126428074366238      0.492356202759489     0.1488991257094205    0.09218748461143457  3.838441730691984e-14 122.0333543530051
2.79642614068108      19.31402903380745      15.54005593228854    0.00192503004233956     0.6830791438578682     -11.73273167442095  0.0001386228996464039     0.1218027747782775   0.001028163093039643      14.97280799422472      388.3821814003451   0.005985710383779997      0.801703900577678     0.5027475648745757     0.2756367429164023     0.4671315384947833     0.0126428074366238      0.492356202759489     0.1488991257094205    0.09218746971027338  1.490119957826496e-08 122.0334213179188
2.796411517605375      19.31402705345729      15.54005962118267   0.001927891091530858     0.6830839558834491     -11.73272821927533  0.0001385842255189252     0.1218176532219166   0.001028004847088972      14.97271310089652      388.3783278880678   0.005983776485629751     0.8017037114549505     0.5027403084896139     0.2756367033504769     0.4671427913871826    0.01264280300564588      0.492356202759489     0.1488991030398135    0.09218745836600592  3.802152711234924e-14 122.0330983935961
2.796411559275153      19.31402705345729      15.54005962118267   0.001927891091530858     0.6830839558834491     -11.73272821927533  0.0001385842255189252     0.1218176532219166   0.001028004847088972      14.97271310089652      388.3783278880678   0.005983776485629751     0.8017037114549505     0.5027403084896139     0.2756367033504769     0.4671427913871826    0.01264280300564588      0.492356202759489     0.1488991030398135    0.09218745836600592  3.802152711234924e-14 122.0330984846946
2.796411517605375      19.31402734125872      15.54005962118267   0.001927891091530858     0.6830839558834491     -11.73272821927533  0.0001385842255189252     0.1218176532219166   0.001028004847088972      14.97271310089652      388.3783278880678   0.005983776485629751     0.8017037114549505     0.5027403084896139     0.2756367033504769     0.4671427913871826    0.01264280300564588      0.492356202759489     0.1488991030398135    0.09218745836600592  3.802152711234924e-14 122.0330983771362
2.796411517605375      19.31402705345729       15.5400598527476   0.001927891091530858     0.6830839558834491     -11.73272821927533  0.0001385842255189252     0.1218176532219166   0.001028004847088972      14.97271310089652      388.3783278880678   0.005983776485629751     0.8017037114549505     0.5027403084896139     0.2756367033504769     0.4671427913871826    0.01264280300564588      0.492356202759489     0.1488991030398135    0.09218745836600592  3.802152711234924e-14 122.0330983285432
2.796411517605375      19.31402705345729      15.54005962118267   0.001927905992692052     0.6830839558834491     -11.73272821927533  0.0001385842255189252     0.1218176532219166   0.001028004847088972      14.97271310089652      388.3783278880678   0.005983776485629751     0.8017037114549505     0.5027403084896139     0.2756367033504769     0.4671427913871826    0.01264280300564588      0.492356202759489     0.1488991030398135    0.09218745836600592  3.802152711234924e-14 122.0331001395386
2.796411517605375      19.31402705345729      15.54005962118267   0.001927891091530858     0.6830839707846103     -11.73272821927533  0.0001385842255189252     0.1218176532219166   0.001028004847088972      14.97271310089652      388.3783278880678   0.005983776485629751     0.8017037114549505     0.5027403084896139     0.2756367033504769     0.4671427913871826    0.01264280300564588      0.492356202759489     0.1488991030398135    0.09218745836600592  3.802152711234924e-14 122.0330983532342
2.796411517605375      19.31402705345729      15.54005962118267   0.001927891091530858     0.6830839558834491     -11.73272839410661  0.0001385842255189252     0.1218176532219166   0.001028004847088972      14.97271310089652      388.3783278880678   0.005983776485629751     0.8017037114549505     0.5027403084896139     0.2756367033504769     0.4671427913871826    0.01264280300564588      0.492356202759489     0.1488991030398135    0.09218745836600592  3.802152711234924e-14 122.0330984314818
2.796411517605375      19.31402705345729      15.54005962118267   0.001927891091530858     0.6830839558834491     -11.73272821927533  0.0001385991266801191     0.1218176532219166   0.001028004847088972      14.97271310089652      388.3783278880678   0.005983776485629751     0.8017037114549505     0.5027403084896139     0.2756367033504769     0.4671427913871826    0.01264280300564588      0.492356202759489     0.1488991030398135    0.09218745836600592  3.802152711234924e-14 122.0331001609779
2.796411517605375      19.31402705345729      15.54005962118267   0.001927891091530858     0.6830839558834491     -11.73272821927533  0.0001385842255189252     0.1218176681230778   0.001028004847088972      14.97271310089652      388.3783278880678   0.005983776485629751     0.8017037114549505     0.5027403084896139     0.2756367033504769     0.4671427913871826    0.01264280300564588      0.492356202759489     0.1488991030398135    0.09218745836600592  3.802152711234924e-14 122.0330982802079
2.796411517605375      19.31402705345729      15.54005962118267   0.001927891091530858     0.6830839558834491     -11.73272821927533  0.0001385842255189252     0.1218176532219166   0.001028019748250166      14.97271310089652      388.3783278880678   0.005983776485629751     0.8017037114549505     0.5027403084896139     0.2756367033504769     0.4671427913871826    0.01264280300564588      0.492356202759489     0.1488991030398135    0.09218745836600592  3.802152711234924e-14 122.0330993149265
2.796411517605375      19.31402705345729      15.54005962118267   0.001927891091530858     0.6830839558834491     -11.73272821927533  0.0001385842255189252     0.1218176532219166   0.001028004847088972      14.97271332400734      388.3783278880678   0.005983776485629751     0.8017037114549505     0.5027403084896139     0.2756367033504769     0.4671427913871826    0.01264280300564588      0.492356202759489     0.1488991030398135    0.09218745836600592  3.802152711234924e-14 122.0330984157822
2.796411517605375      19.31402705345729      15.54005962118267   0.001927891091530858     0.6830839558834491     -11.73272821927533  0.0001385842255189252     0.1218176532219166   0.001028004847088972      14.97271310089652      388.3783336753558   0.005983776485629751     0.8017037114549505     0.5027403084896139     0.2756367033504769     0.4671427913871826    0.01264280300564588      0.492356202759489     0.1488991030398135    0.09218745836600592  3.802152711234924e-14 122.0330984755564
2.796411517605375      19.31402705345729      15.54005962118267   0.001927891091530858     0.6830839558834491     -11.73272821927533  0.0001385842255189252     0.1218176532219166   0.001028004847088972      14.97271310089652      388.3783278880678   0.005983791386790945     0.8017037114549505     0.5027403084896139     0.2756367033504769     0.4671427913871826    0.01264280300564588      0.492356202759489     0.1488991030398135    0.09218745836600592  3.802152711234924e-14 122.0330987351111
2.796411517605375      19.31402705345729      15.54005962118267   0.001927891091530858     0.6830839558834491     -11.73272821927533  0.0001385842255189252     0.1218176532219166   0.001028004847088972      14.97271310089652      388.3783278880678   0.005983776485629751     0.8017037263561117     0.5027403084896139     0.2756367033504769     0.4671427913871826    0.01264280300564588      0.492356202759489     0.1488991030398135    0.09218745836600592  3.802152711234924e-14 122.0330988822812
2.796411517605375      19.31402705345729      15.54005962118267   0.001927891091530858     0.6830839558834491     -11.73272821927533  0.0001385842255189252     0.1218176532219166   0.001028004847088972      14.97271310089652      388.3783278880678   0.005983776485629751     0.8017037114549505     0.5027403233907751     0.2756367033504769     0.4671427913871826    0.01264280300564588      0.492356202759489     0.1488991030398135    0.09218745836600592  3.802152711234924e-14 122.0330985487165
2.796411517605375      19.31402705345729      15.54005962118267   0.001927891091530858     0.6830839558834491     -11.73272821927533  0.0001385842255189252     0.1218176532219166   0.001028004847088972      14.97271310089652      388.3783278880678   0.005983776485629751     0.8017037114549505     0.5027403084896139     0.2756367182516381     0.4671427913871826    0.01264280300564588      0.492356202759489     0.1488991030398135    0.09218745836600592  3.802152711234924e-14 122.0330983221948
2.796411517605375      19.31402705345729      15.54005962118267   0.001927891091530858     0.6830839558834491     -11.73272821927533  0.0001385842255189252     0.1218176532219166   0.001028004847088972      14.97271310089652      388.3783278880678   0.005983776485629751     0.8017037114549505     0.5027403084896139     0.2756367033504769     0.4671428062883438    0.01264280300564588      0.492356202759489     0.1488991030398135    0.09218745836600592  3.802152711234924e-14 122.0330983700528
2.796411517605375      19.31402705345729      15.54005962118267   0.001927891091530858     0.6830839558834491     -11.73272821927533  0.0001385842255189252     0.1218176532219166   0.001028004847088972      14.97271310089652      388.3783278880678   0.005983776485629751     0.8017037114549505     0.5027403084896139     0.2756367033504769     0.4671427913871826    0.01264281790680708      0.492356202759489     0.1488991030398135    0.09218745836600592  3.802152711234924e-14 122.0330983953384
2.796411517605375      19.31402705345729      15.54005962118267   0.001927891091530858     0.6830839558834491     -11.73272821927533  0.0001385842255189252     0.1218176532219166   0.001028004847088972      14.97271310089652      388.3783278880678   0.005983776485629751     0.8017037114549505     0.5027403084896139     0.2756367033504769     0.4671427913871826    0.01264280300564588     0.4923562176606502     0.1488991030398135    0.09218745836600592  3.802152711234924e-14 122.0330983935961
2.796411517605375      19.31402705345729      15.54005962118267   0.001927891091530858     0.6830839558834491     -11.73272821927533  0.0001385842255189252     0.1218176532219166   0.001028004847088972      14.97271310089652      388.3783278880678   0.005983776485629751     0.8017037114549505     0.5027403084896139     0.2756367033504769     0.4671427913871826    0.01264280300564588      0.492356202759489     0.1488991179409747    0.09218745836600592  3.802152711234924e-14 122.0330983928241
2.796411517605375      19.31402705345729      15.54005962118267   0.001927891091530858     0.6830839558834491     -11.73272821927533  0.0001385842255189252     0.1218176532219166   0.001028004847088972      14.97271310089652      388.3783278880678   0.005983776485629751     0.8017037114549505     0.5027403084896139     0.2756367033504769     0.4671427913871826    0.01264280300564588      0.492356202759489     0.1488991030398135    0.09218747326716711  3.802152711234924e-14 122.0330983935091
2.796411517605375      19.31402705345729      15.54005962118267   0.001927891091530858     0.6830839558834491     -11.73272821927533  0.0001385842255189252     0.1218176532219166   0.001028004847088972      14.97271310089652      388.3783278880678   0.005983776485629751     0.8017037114549505     0.5027403084896139     0.2756367033504769     0.4671427913871826    0.01264280300564588      0.492356202759489     0.1488991030398135    0.09218745836600592  1.490119921537477e-08 122.0331653386378
2.796369083674676       19.3140284237751      15.54006482802042   0.001924549846727757     0.6831241312296393      -11.7327253938256  0.0001383406652260858     0.1219305097876246   0.001027066167387014      14.97268949713345      388.3781787344216   0.005981785849544798     0.8017028811777719     0.5026626971988872     0.2756881906025156     0.4671662047465908    0.01264276866472858      0.492356202759489     0.1489002106109584    0.09218760732257567  3.548829171108727e-14 122.0313766291265
2.796369125343822       19.3140284237751      15.54006482802042   0.001924549846727757     0.6831241312296393      -11.7327253938256  0.0001383406652260858     0.1219305097876246   0.001027066167387014      14.97268949713345      388.3781787344216   0.005981785849544798     0.8017028811777719     0.5026626971988872     0.2756881906025156     0.4671662047465908    0.01264276866472858      0.492356202759489     0.1489002106109584    0.09218760732257567  3.548829171108727e-14 122.0313766594769
2.796369083674676      19.31402871157655      15.54006482802042   0.001924549846727757     0.6831241312296393      -11.7327253938256  0.0001383406652260858     0.1219305097876246   0.001027066167387014      14.97268949713345      388.3781787344216   0.005981785849544798     0.8017028811777719     0.5026626971988872     0.2756881906025156     0.4671662047465908    0.01264276866472858      0.492356202759489     0.1489002106109584    0.09218760732257567  3.548829171108727e-14 122.0313766446949
2.796369083674676       19.3140284237751      15.54006505958543   0.001924549846727757     0.6831241312296393      -11.7327253938256  0.0001383406652260858     0.1219305097876246   0.001027066167387014      14.97268949713345      388.3781787344216   0.005981785849544798     0.8017028811777719     0.5026626971988872     0.2756881906025156     0.4671662047465908    0.01264276866472858      0.492356202759489     0.1489002106109584    0.09218760732257567  3.548829171108727e-14 122.0313766125494
2.796369083674676       19.3140284237751      15.54006482802042   0.001924564747888951     0.6831241312296393      -11.7327253938256  0.0001383406652260858     0.1219305097876246   0.001027066167387014      14.97268949713345      388.3781787344216   0.005981785849544798     0.8017028811777719     0.5026626971988872     0.2756881906025156     0.4671662047465908    0.01264276866472858      0.492356202759489     0.1489002106109584    0.09218760732257567  3.548829171108727e-14 122.0313766695314
2.796369083674676       19.3140284237751      15.54006482802042   0.001924549846727757     0.6831241461308005      -11.7327253938256  0.0001383406652260858     0.1219305097876246   0.001027066167387014      14.97268949713345      388.3781787344216   0.005981785849544798     0.8017028811777719     0.5026626971988872     0.2756881906025156     0.4671662047465908    0.01264276866472858      0.492356202759489     0.1489002106109584    0.09218760732257567  3.548829171108727e-14 122.0313766092734
2.796369083674676       19.3140284237751      15.54006482802042   0.001924549846727757     0.6831241312296393     -11.73272556865683  0.0001383406652260858     0.1219305097876246   0.001027066167387014      14.97268949713345      388.3781787344216   0.005981785849544798     0.8017028811777719     0.5026626971988872     0.2756881906025156     0.4671662047465908    0.01264276866472858      0.492356202759489     0.1489002106109584    0.09218760732257567  3.548829171108727e-14 122.031376630938
2.796369083674676       19.3140284237751      15.54006482802042   0.001924549846727757     0.6831241312296393      -11.7327253938256  0.0001383555663872797     0.1219305097876246   0.001027066167387014      14.97268949713345      388.3781787344216   0.005981785849544798     0.8017028811777719     0.5026626971988872     0.2756881906025156     0.4671662047465908    0.01264276866472858      0.492356202759489     0.1489002106109584    0.09218760732257567  3.548829171108727e-14 122.0313800603614
2.796369083674676       19.3140284237751      15.54006482802042   0.001924549846727757     0.6831241312296393      -11.7327253938256  0.0001383406652260858     0.1219305246887858   0.001027066167387014      14.97268949713345      388.3781787344216   0.005981785849544798     0.8017028811777719     0.5026626971988872     0.2756881906025156     0.4671662047465908    0.01264276866472858      0.492356202759489     0.1489002106109584    0.09218760732257567  3.548829171108727e-14 122.0313766930756
2.796369083674676       19.3140284237751      15.54006482802042   0.001924549846727757     0.6831241312296393      -11.7327253938256  0.0001383406652260858     0.1219305097876246   0.001027081068548208      14.97268949713345      388.3781787344216   0.005981785849544798     0.8017028811777719     0.5026626971988872     0.2756881906025156     0.4671662047465908    0.01264276866472858      0.492356202759489     0.1489002106109584    0.09218760732257567  3.548829171108727e-14 122.0313789898622
2.796369083674676       19.3140284237751      15.54006482802042   0.001924549846727757     0.6831241312296393      -11.7327253938256  0.0001383406652260858     0.1219305097876246   0.001027066167387014       14.9726897202439      388.3781787344216   0.005981785849544798     0.8017028811777719     0.5026626971988872     0.2756881906025156     0.4671662047465908    0.01264276866472858      0.492356202759489     0.1489002106109584    0.09218760732257567  3.548829171108727e-14 122.0313766913903
2.796369083674676       19.3140284237751      15.54006482802042   0.001924549846727757     0.6831241312296393      -11.7327253938256  0.0001383406652260858     0.1219305097876246   0.001027066167387014      14.97268949713345      388.3781845217074   0.005981785849544798     0.8017028811777719     0.5026626971988872     0.2756881906025156     0.4671662047465908    0.01264276866472858      0.492356202759489     0.1489002106109584    0.09218760732257567  3.548829171108727e-14 122.0313766662949
2.796369083674676       19.3140284237751      15.54006482802042   0.001924549846727757     0.6831241312296393      -11.7327253938256  0.0001383406652260858     0.1219305097876246   0.001027066167387014      14.97268949713345      388.3781787344216   0.005981800750705992     0.8017028811777719     0.5026626971988872     0.2756881906025156     0.4671662047465908    0.01264276866472858      0.492356202759489     0.1489002106109584    0.09218760732257567  3.548829171108727e-14 122.0313780551724
2.796369083674676       19.3140284237751      15.54006482802042   0.001924549846727757     0.6831241312296393      -11.7327253938256  0.0001383406652260858     0.1219305097876246   0.001027066167387014      14.97268949713345      388.3781787344216   0.005981785849544798     0.8017028960789331     0.5026626971988872     0.2756881906025156     0.4671662047465908    0.01264276866472858      0.492356202759489     0.1489002106109584    0.09218760732257567  3.548829171108727e-14 122.0313771943171
2.796369083674676       19.3140284237751      15.54006482802042   0.001924549846727757     0.6831241312296393      -11.7327253938256  0.0001383406652260858     0.1219305097876246   0.001027066167387014      14.97268949713345      388.3781787344216   0.005981785849544798     0.8017028811777719     0.5026627121000484     0.2756881906025156     0.4671662047465908    0.01264276866472858      0.492356202759489     0.1489002106109584    0.09218760732257567  3.548829171108727e-14 122.0313768003305
2.796369083674676       19.3140284237751      15.54006482802042   0.001924549846727757     0.6831241312296393      -11.7327253938256  0.0001383406652260858     0.1219305097876246   0.001027066167387014      14.97268949713345      388.3781787344216   0.005981785849544798     0.8017028811777719     0.5026626971988872     0.2756882055036768     0.4671662047465908    0.01264276866472858      0.492356202759489     0.1489002106109584    0.09218760732257567  3.548829171108727e-14 122.0313766049406
2.796369083674676       19.3140284237751      15.54006482802042   0.001924549846727757     0.6831241312296393      -11.7327253938256  0.0001383406652260858     0.1219305097876246   0.001027066167387014      14.97268949713345      388.3781787344216   0.005981785849544798     0.8017028811777719     0.5026626971988872     0.2756881906025156      0.467166219647752    0.01264276866472858      0.492356202759489     0.1489002106109584    0.09218760732257567  3.548829171108727e-14 122.0313765213681
2.796369083674676       19.3140284237751      15.54006482802042   0.001924549846727757     0.6831241312296393      -11.7327253938256  0.0001383406652260858     0.1219305097876246   0.001027066167387014      14.97268949713345      388.3781787344216   0.005981785849544798     0.8017028811777719     0.5026626971988872     0.2756881906025156     0.4671662047465908    0.01264278356588977      0.492356202759489     0.1489002106109584    0.09218760732257567  3.548829171108727e-14 122.031376629127
2.796369083674676       19.3140284237751      15.54006482802042   0.001924549846727757     0.6831241312296393      -11.7327253938256  0.0001383406652260858     0.1219305097876246   0.001027066167387014      14.97268949713345      388.3781787344216   0.005981785849544798     0.8017028811777719     0.5026626971988872     0.2756881906025156     0.4671662047465908    0.01264276866472858     0.4923562176606502     0.1489002106109584    0.09218760732257567  3.548829171108727e-14 122.0313766291265
2.796369083674676       19.3140284237751      15.54006482802042   0.001924549846727757     0.6831241312296393      -11.7327253938256  0.0001383406652260858     0.1219305097876246   0.001027066167387014      14.97268949713345      388.3781787344216   0.005981785849544798     0.8017028811777719     0.5026626971988872     0.2756881906025156     0.4671662047465908    0.01264276866472858      0.492356202759489     0.1489002255121196    0.09218760732257567  3.548829171108727e-14 122.0313766291276
2.796369083674676       19.3140284237751      15.54006482802042   0.001924549846727757     0.6831241312296393      -11.7327253938256  0.0001383406652260858     0.1219305097876246   0.001027066167387014      14.97268949713345      388.3781787344216   0.005981785849544798     0.8017028811777719     0.5026626971988872     0.2756881906025156     0.4671662047465908    0.01264276866472858      0.492356202759489     0.1489002106109584    0.09218762222373686  3.548829171108727e-14 122.031376629127
2.796369083674676       19.3140284237751      15.54006482802042   0.001924549846727757     0.6831241312296393      -11.7327253938256  0.0001383406652260858     0.1219305097876246   0.001027066167387014      14.97268949713345      388.3781787344216   0.005981785849544798     0.8017028811777719     0.5026626971988872     0.2756881906025156     0.4671662047465908    0.01264276866472858      0.492356202759489     0.1489002106109584    0.09218760732257567  1.490119668213937e-08 122.0314435739183
2.796365975835932      19.31399898441065      15.54003355502148   0.001924475452838288     0.6831466371686643     -11.73270252617003  0.0001378546988706082     0.1219224983856781    0.00102459084913092      14.97235297365736      388.3721245378764   0.005973097526669473      0.801701537150971     0.5025738154335488     0.2757059847027473      0.467300069362477    0.01264276804541064      0.492356202759489     0.1489001865872864    0.09218760225617108  3.305157455175267e-14 122.0301250964412
2.796366017505032      19.31399898441065      15.54003355502148   0.001924475452838288     0.6831466371686643     -11.73270252617003  0.0001378546988706082     0.1219224983856781    0.00102459084913092      14.97235297365736      388.3721245378764   0.005973097526669473      0.801701537150971     0.5025738154335488     0.2757059847027473      0.467300069362477    0.01264276804541064      0.492356202759489     0.1489001865872864    0.09218760225617108  3.305157455175267e-14 122.0301251939982
2.796365975835932      19.31399927221166      15.54003355502148   0.001924475452838288     0.6831466371686643     -11.73270252617003  0.0001378546988706082     0.1219224983856781    0.00102459084913092      14.97235297365736      388.3721245378764   0.005973097526669473      0.801701537150971     0.5025738154335488     0.2757059847027473      0.467300069362477    0.01264276804541064      0.492356202759489     0.1489001865872864    0.09218760225617108  3.305157455175267e-14 122.0301251205147
2.796365975835932      19.31399898441065      15.54003378658602   0.001924475452838288     0.6831466371686643     -11.73270252617003  0.0001378546988706082     0.1219224983856781    0.00102459084913092      14.97235297365736      388.3721245378764   0.005973097526669473      0.801701537150971     0.5025738154335488     0.2757059847027473      0.467300069362477    0.01264276804541064      0.492356202759489     0.1489001865872864    0.09218760225617108  3.305157455175267e-14 122.0301250635862
2.796365975835932      19.31399898441065      15.54003355502148   0.001924490353999482     0.6831466371686643     -11.73270252617003  0.0001378546988706082     0.1219224983856781    0.00102459084913092      14.97235297365736      388.3721245378764   0.005973097526669473      0.801701537150971     0.5025738154335488     0.2757059847027473      0.467300069362477    0.01264276804541064      0.492356202759489     0.1489001865872864    0.09218760225617108  3.305157455175267e-14 122.0301256022589
2.796365975835932      19.31399898441065      15.54003355502148   0.001924475452838288     0.6831466520698255     -11.73270252617003  0.0001378546988706082     0.1219224983856781    0.00102459084913092      14.97235297365736      388.3721245378764   0.005973097526669473      0.801701537150971     0.5025738154335488     0.2757059847027473      0.467300069362477    0.01264276804541064      0.492356202759489     0.1489001865872864    0.09218760225617108  3.305157455175267e-14 122.0301250678172
2.796365975835932      19.31399898441065      15.54003355502148   0.001924475452838288     0.6831466371686643     -11.73270270100092  0.0001378546988706082     0.1219224983856781    0.00102459084913092      14.97235297365736      388.3721245378764   0.005973097526669473      0.801701537150971     0.5025738154335488     0.2757059847027473      0.467300069362477    0.01264276804541064      0.492356202759489     0.1489001865872864    0.09218760225617108  3.305157455175267e-14 122.0301251119393
2.796365975835932      19.31399898441065      15.54003355502148   0.001924475452838288     0.6831466371686643     -11.73270252617003   0.000137869600031802     0.1219224983856781    0.00102459084913092      14.97235297365736      388.3721245378764   0.005973097526669473      0.801701537150971     0.5025738154335488     0.2757059847027473      0.467300069362477    0.01264276804541064      0.492356202759489     0.1489001865872864    0.09218760225617108  3.305157455175267e-14 122.0301270292606
2.796365975835932      19.31399898441065      15.54003355502148   0.001924475452838288     0.6831466371686643     -11.73270252617003  0.0001378546988706082     0.1219225132868393    0.00102459084913092      14.97235297365736      388.3721245378764   0.005973097526669473      0.801701537150971     0.5025738154335488     0.2757059847027473      0.467300069362477    0.01264276804541064      0.492356202759489     0.1489001865872864    0.09218760225617108  3.305157455175267e-14 122.0301250932144
2.796365975835932      19.31399898441065      15.54003355502148   0.001924475452838288     0.6831466371686643     -11.73270252617003  0.0001378546988706082     0.1219224983856781   0.001024605750292114      14.97235297365736      388.3721245378764   0.005973097526669473      0.801701537150971     0.5025738154335488     0.2757059847027473      0.467300069362477    0.01264276804541064      0.492356202759489     0.1489001865872864    0.09218760225617108  3.305157455175267e-14 122.0301258350339
2.796365975835932      19.31399898441065      15.54003355502148   0.001924475452838288     0.6831466371686643     -11.73270252617003  0.0001378546988706082     0.1219224983856781    0.00102459084913092       14.9723531967628      388.3721245378764   0.005973097526669473      0.801701537150971     0.5025738154335488     0.2757059847027473      0.467300069362477    0.01264276804541064      0.492356202759489     0.1489001865872864    0.09218760225617108  3.305157455175267e-14 122.0301251194832
2.796365975835932      19.31399898441065      15.54003355502148   0.001924475452838288     0.6831466371686643     -11.73270252617003  0.0001378546988706082     0.1219224983856781    0.00102459084913092      14.97235297365736       388.372130325072   0.005973097526669473      0.801701537150971     0.5025738154335488     0.2757059847027473      0.467300069362477    0.01264276804541064      0.492356202759489     0.1489001865872864    0.09218760225617108  3.305157455175267e-14 122.0301251273345
2.796365975835932      19.31399898441065      15.54003355502148   0.001924475452838288     0.6831466371686643     -11.73270252617003  0.0001378546988706082     0.1219224983856781    0.00102459084913092      14.97235297365736      388.3721245378764   0.005973112427830667      0.801701537150971     0.5025738154335488     0.2757059847027473      0.467300069362477    0.01264276804541064      0.492356202759489     0.1489001865872864    0.09218760225617108  3.305157455175267e-14 122.0301204154183
2.796365975835932      19.31399898441065      15.54003355502148   0.001924475452838288     0.6831466371686643     -11.73270252617003  0.0001378546988706082     0.1219224983856781    0.00102459084913092      14.97235297365736      388.3721245378764   0.005973097526669473     0.8017015520521322     0.5025738154335488     0.2757059847027473      0.467300069362477    0.01264276804541064      0.492356202759489     0.1489001865872864    0.09218760225617108  3.305157455175267e-14 122.0301256314105
2.796365975835932      19.31399898441065      15.54003355502148   0.001924475452838288     0.6831466371686643     -11.73270252617003  0.0001378546988706082     0.1219224983856781    0.00102459084913092      14.97235297365736      388.3721245378764   0.005973097526669473      0.801701537150971       0.50257383033471     0.2757059847027473      0.467300069362477    0.01264276804541064      0.492356202759489     0.1489001865872864    0.09218760225617108  3.305157455175267e-14 122.0301253709156
2.796365975835932      19.31399898441065      15.54003355502148   0.001924475452838288     0.6831466371686643     -11.73270252617003  0.0001378546988706082     0.1219224983856781    0.00102459084913092      14.97235297365736      388.3721245378764   0.005973097526669473      0.801701537150971     0.5025738154335488     0.2757059996039085      0.467300069362477    0.01264276804541064      0.492356202759489     0.1489001865872864    0.09218760225617108  3.305157455175267e-14 122.0301248728016
2.796365975835932      19.31399898441065      15.54003355502148   0.001924475452838288     0.6831466371686643     -11.73270252617003  0.0001378546988706082     0.1219224983856781    0.00102459084913092      14.97235297365736      388.3721245378764   0.005973097526669473      0.801701537150971     0.5025738154335488     0.2757059847027473     0.4673000842636382    0.01264276804541064      0.492356202759489     0.1489001865872864    0.09218760225617108  3.305157455175267e-14 122.0301250658366
2.796365975835932      19.31399898441065      15.54003355502148   0.001924475452838288     0.6831466371686643     -11.73270252617003  0.0001378546988706082     0.1219224983856781    0.00102459084913092      14.97235297365736      388.3721245378764   0.005973097526669473      0.801701537150971     0.5025738154335488     0.2757059847027473      0.467300069362477    0.01264278294657184      0.492356202759489     0.1489001865872864    0.09218760225617108  3.305157455175267e-14 122.0301250965647
2.796365975835932      19.31399898441065      15.54003355502148   0.001924475452838288     0.6831466371686643     -11.73270252617003  0.0001378546988706082     0.1219224983856781    0.00102459084913092      14.97235297365736      388.3721245378764   0.005973097526669473      0.801701537150971     0.5025738154335488     0.2757059847027473      0.467300069362477    0.01264276804541064     0.4923562176606502     0.1489001865872864    0.09218760225617108  3.305157455175267e-14 122.0301250964412
2.796365975835932      19.31399898441065      15.54003355502148   0.001924475452838288     0.6831466371686643     -11.73270252617003  0.0001378546988706082     0.1219224983856781    0.00102459084913092      14.97235297365736      388.3721245378764   0.005973097526669473      0.801701537150971     0.5025738154335488     0.2757059847027473      0.467300069362477    0.01264276804541064      0.492356202759489     0.1489002014884475    0.09218760225617108  3.305157455175267e-14 122.0301250964638
2.796365975835932      19.31399898441065      15.54003355502148   0.001924475452838288     0.6831466371686643     -11.73270252617003  0.0001378546988706082     0.1219224983856781    0.00102459084913092      14.97235297365736      388.3721245378764   0.005973097526669473      0.801701537150971     0.5025738154335488     0.2757059847027473      0.467300069362477    0.01264276804541064      0.492356202759489     0.1489001865872864    0.09218761715733227  3.305157455175267e-14 122.0301250965051
2.796365975835932      19.31399898441065      15.54003355502148   0.001924475452838288     0.6831466371686643     -11.73270252617003  0.0001378546988706082     0.1219224983856781    0.00102459084913092      14.97235297365736      388.3721245378764   0.005973097526669473      0.801701537150971     0.5025738154335488     0.2757059847027473      0.467300069362477    0.01264276804541064      0.492356202759489     0.1489001865872864    0.09218760225617108  1.490119424542221e-08 122.0301920344065
2.796360400891656      19.31401724426024       15.5400975322134   0.001924504509803614     0.6831502164692347     -11.73270779597559  0.0001378320580268012       0.12192292711966   0.001024573062618494      14.97213301908885      388.3644320192881   0.005977802755840094     0.8017011214301577     0.5025693543252499     0.2757107041227242     0.4673058039660455    0.01264242628454008      0.492356202759489     0.1488993573739171    0.09218625194193288  3.299939093986096e-14 122.0291525641102
2.796360442560673      19.31401724426024       15.5400975322134   0.001924504509803614     0.6831502164692347     -11.73270779597559  0.0001378320580268012       0.12192292711966   0.001024573062618494      14.97213301908885      388.3644320192881   0.005977802755840094     0.8017011214301577     0.5025693543252499     0.2757107041227242     0.4673058039660455    0.01264242628454008      0.492356202759489     0.1488993573739171    0.09218625194193288  3.299939093986096e-14 122.0291526636673
2.796360400891656      19.31401753206152       15.5400975322134   0.001924504509803614     0.6831502164692347     -11.73270779597559  0.0001378320580268012       0.12192292711966   0.001024573062618494      14.97213301908885      388.3644320192881   0.005977802755840094     0.8017011214301577     0.5025693543252499     0.2757107041227242     0.4673058039660455    0.01264242628454008      0.492356202759489     0.1488993573739171    0.09218625194193288  3.299939093986096e-14 122.0291526385453
2.796360400891656      19.31401724426024       15.5400977637789   0.001924504509803614     0.6831502164692347     -11.73270779597559  0.0001378320580268012       0.12192292711966   0.001024573062618494      14.97213301908885      388.3644320192881   0.005977802755840094     0.8017011214301577     0.5025693543252499     0.2757107041227242     0.4673058039660455    0.01264242628454008      0.492356202759489     0.1488993573739171    0.09218625194193288  3.299939093986096e-14 122.029152550863
2.796360400891656      19.31401724426024       15.5400975322134   0.001924519410964808     0.6831502164692347     -11.73270779597559  0.0001378320580268012       0.12192292711966   0.001024573062618494      14.97213301908885      388.3644320192881   0.005977802755840094     0.8017011214301577     0.5025693543252499     0.2757107041227242     0.4673058039660455    0.01264242628454008      0.492356202759489     0.1488993573739171    0.09218625194193288  3.299939093986096e-14 122.0291528709355
2.796360400891656      19.31401724426024       15.5400975322134   0.001924504509803614     0.6831502313703959     -11.73270779597559  0.0001378320580268012       0.12192292711966   0.001024573062618494      14.97213301908885      388.3644320192881   0.005977802755840094     0.8017011214301577     0.5025693543252499     0.2757107041227242     0.4673058039660455    0.01264242628454008      0.492356202759489     0.1488993573739171    0.09218625194193288  3.299939093986096e-14 122.0291525865792
2.796360400891656      19.31401724426024       15.5400975322134   0.001924504509803614     0.6831502164692347     -11.73270797080656  0.0001378320580268012       0.12192292711966   0.001024573062618494      14.97213301908885      388.3644320192881   0.005977802755840094     0.8017011214301577     0.5025693543252499     0.2757107041227242     0.4673058039660455    0.01264242628454008      0.492356202759489     0.1488993573739171    0.09218625194193288  3.299939093986096e-14 122.029152595487
2.796360400891656      19.31401724426024       15.5400975322134   0.001924504509803614     0.6831502164692347     -11.73270779597559  0.0001378469591879951       0.12192292711966   0.001024573062618494      14.97213301908885      388.3644320192881   0.005977802755840094     0.8017011214301577     0.5025693543252499     0.2757107041227242     0.4673058039660455    0.01264242628454008      0.492356202759489     0.1488993573739171    0.09218625194193288  3.299939093986096e-14 122.0291549322655
2.796360400891656      19.31401724426024       15.5400975322134   0.001924504509803614     0.6831502164692347     -11.73270779597559  0.0001378320580268012     0.1219229420208211   0.001024573062618494      14.97213301908885      388.3644320192881   0.005977802755840094     0.8017011214301577     0.5025693543252499     0.2757107041227242     0.4673058039660455    0.01264242628454008      0.492356202759489     0.1488993573739171    0.09218625194193288  3.299939093986096e-14 122.0291526086626
2.796360400891656      19.31401724426024       15.5400975322134   0.001924504509803614     0.6831502164692347     -11.73270779597559  0.0001378320580268012       0.12192292711966   0.001024587963779688      14.97213301908885      388.3644320192881   0.005977802755840094     0.8017011214301577     0.5025693543252499     0.2757107041227242     0.4673058039660455    0.01264242628454008      0.492356202759489     0.1488993573739171    0.09218625194193288  3.299939093986096e-14 122.0291534610423
2.796360400891656      19.31401724426024       15.5400975322134   0.001924504509803614     0.6831502164692347     -11.73270779597559  0.0001378320580268012       0.12192292711966   0.001024573062618494      14.97213324219102      388.3644320192881   0.005977802755840094     0.8017011214301577     0.5025693543252499     0.2757107041227242     0.4673058039660455    0.01264242628454008      0.492356202759489     0.1488993573739171    0.09218625194193288  3.299939093986096e-14 122.0291526489106
2.796360400891656      19.31401724426024       15.5400975322134   0.001924504509803614     0.6831502164692347     -11.73270779597559  0.0001378320580268012       0.12192292711966   0.001024573062618494      14.97213301908885      388.3644378063691   0.005977802755840094     0.8017011214301577     0.5025693543252499     0.2757107041227242     0.4673058039660455    0.01264242628454008      0.492356202759489     0.1488993573739171    0.09218625194193288  3.299939093986096e-14 122.0291525181236
2.796360400891656      19.31401724426024       15.5400975322134   0.001924504509803614     0.6831502164692347     -11.73270779597559  0.0001378320580268012       0.12192292711966   0.001024573062618494      14.97213301908885      388.3644320192881   0.005977817657001287     0.8017011214301577     0.5025693543252499     0.2757107041227242     0.4673058039660455    0.01264242628454008      0.492356202759489     0.1488993573739171    0.09218625194193288  3.299939093986096e-14 122.0291524988287
2.796360400891656      19.31401724426024       15.5400975322134   0.001924504509803614     0.6831502164692347     -11.73270779597559  0.0001378320580268012       0.12192292711966   0.001024573062618494      14.97213301908885      388.3644320192881   0.005977802755840094     0.8017011363313189     0.5025693543252499     0.2757107041227242     0.4673058039660455    0.01264242628454008      0.492356202759489     0.1488993573739171    0.09218625194193288  3.299939093986096e-14 122.0291531544975
2.796360400891656      19.31401724426024       15.5400975322134   0.001924504509803614     0.6831502164692347     -11.73270779597559  0.0001378320580268012       0.12192292711966   0.001024573062618494      14.97213301908885      388.3644320192881   0.005977802755840094     0.8017011214301577      0.502569369226411     0.2757107041227242     0.4673058039660455    0.01264242628454008      0.492356202759489     0.1488993573739171    0.09218625194193288  3.299939093986096e-14 122.0291527742774
2.796360400891656      19.31401724426024       15.5400975322134   0.001924504509803614     0.6831502164692347     -11.73270779597559  0.0001378320580268012       0.12192292711966   0.001024573062618494      14.97213301908885      388.3644320192881   0.005977802755840094     0.8017011214301577     0.5025693543252499     0.2757107190238854     0.4673058039660455    0.01264242628454008      0.492356202759489     0.1488993573739171    0.09218625194193288  3.299939093986096e-14 122.0291525205304
2.796360400891656      19.31401724426024       15.5400975322134   0.001924504509803614     0.6831502164692347     -11.73270779597559  0.0001378320580268012       0.12192292711966   0.001024573062618494      14.97213301908885      388.3644320192881   0.005977802755840094     0.8017011214301577     0.5025693543252499     0.2757107041227242     0.4673058188672067    0.01264242628454008      0.492356202759489     0.1488993573739171    0.09218625194193288  3.299939093986096e-14 122.0291525820146
2.796360400891656      19.31401724426024       15.5400975322134   0.001924504509803614     0.6831502164692347     -11.73270779597559  0.0001378320580268012       0.12192292711966   0.001024573062618494      14.97213301908885      388.3644320192881   0.005977802755840094     0.8017011214301577     0.5025693543252499     0.2757107041227242     0.4673058039660455    0.01264244118570127      0.492356202759489     0.1488993573739171    0.09218625194193288  3.299939093986096e-14 122.0291525641063
2.796360400891656      19.31401724426024       15.5400975322134   0.001924504509803614     0.6831502164692347     -11.73270779597559  0.0001378320580268012       0.12192292711966   0.001024573062618494      14.97213301908885      388.3644320192881   0.005977802755840094     0.8017011214301577     0.5025693543252499     0.2757107041227242     0.4673058039660455    0.01264242628454008     0.4923562176606502     0.1488993573739171    0.09218625194193288  3.299939093986096e-14 122.0291525641102
2.796360400891656      19.31401724426024       15.5400975322134   0.001924504509803614     0.6831502164692347     -11.73270779597559  0.0001378320580268012       0.12192292711966   0.001024573062618494      14.97213301908885      388.3644320192881   0.005977802755840094     0.8017011214301577     0.5025693543252499     0.2757107041227242     0.4673058039660455    0.01264242628454008      0.492356202759489     0.1488993722750783    0.09218625194193288  3.299939093986096e-14 122.0291525640976
2.796360400891656      19.31401724426024       15.5400975322134   0.001924504509803614     0.6831502164692347     -11.73270779597559  0.0001378320580268012       0.12192292711966   0.001024573062618494      14.97213301908885      388.3644320192881   0.005977802755840094     0.8017011214301577     0.5025693543252499     0.2757107041227242     0.4673058039660455    0.01264242628454008      0.492356202759489     0.1488993573739171    0.09218626684309407  3.299939093986096e-14 122.0291525640785
2.796360400891656      19.31401724426024       15.5400975322134   0.001924504509803614     0.6831502164692347     -11.73270779597559  0.0001378320580268012       0.12192292711966   0.001024573062618494      14.97213301908885      388.3644320192881   0.005977802755840094     0.8017011214301577     0.5025693543252499     0.2757107041227242     0.4673058039660455    0.01264242628454008      0.492356202759489     0.1488993573739171    0.09218625194193288   1.49011941932386e-08 122.02921950239
2.796355274881234       19.3135518263017      15.53955118293129   0.001923972221995591     0.6831338783709007     -11.73239465357423  0.0001376227773526047     0.1219190266388984   0.001023993125610474      14.97173168301944       388.364414534467   0.005979785695869721     0.8016989690039041     0.5024877448629673     0.2757365938521526      0.467298494946635    0.01264252868063946      0.492356202759489     0.1489064896947543    0.09220500143960515  3.153822665644761e-14 122.0284927799528
2.796355316550174       19.3135518263017      15.53955118293129   0.001923972221995591     0.6831338783709007     -11.73239465357423  0.0001376227773526047     0.1219190266388984   0.001023993125610474      14.97173168301944       388.364414534467   0.005979785695869721     0.8016989690039041     0.5024877448629673     0.2757365938521526      0.467298494946635    0.01264252868063946      0.492356202759489     0.1489064896947543    0.09220500143960515  3.153822665644761e-14 122.0284927881812
2.796355274881234      19.31355211409605      15.53955118293129   0.001923972221995591     0.6831338783709007     -11.73239465357423  0.0001376227773526047     0.1219190266388984   0.001023993125610474      14.97173168301944       388.364414534467   0.005979785695869721     0.8016989690039041     0.5024877448629673     0.2757365938521526      0.467298494946635    0.01264252868063946      0.492356202759489     0.1489064896947543    0.09220500143960515  3.153822665644761e-14 122.0284928346616
2.796355274881234       19.3135518263017      15.53955141448865   0.001923972221995591     0.6831338783709007     -11.73239465357423  0.0001376227773526047     0.1219190266388984   0.001023993125610474      14.97173168301944       388.364414534467   0.005979785695869721     0.8016989690039041     0.5024877448629673     0.2757365938521526      0.467298494946635    0.01264252868063946      0.492356202759489     0.1489064896947543    0.09220500143960515  3.153822665644761e-14 122.0284928015129
2.796355274881234       19.3135518263017      15.53955118293129   0.001923987123156785     0.6831338783709007     -11.73239465357423  0.0001376227773526047     0.1219190266388984   0.001023993125610474      14.97173168301944       388.364414534467   0.005979785695869721     0.8016989690039041     0.5024877448629673     0.2757365938521526      0.467298494946635    0.01264252868063946      0.492356202759489     0.1489064896947543    0.09220500143960515  3.153822665644761e-14 122.0284926633872
2.796355274881234       19.3135518263017      15.53955118293129   0.001923972221995591     0.6831338932720619     -11.73239465357423  0.0001376227773526047     0.1219190266388984   0.001023993125610474      14.97173168301944       388.364414534467   0.005979785695869721     0.8016989690039041     0.5024877448629673     0.2757365938521526      0.467298494946635    0.01264252868063946      0.492356202759489     0.1489064896947543    0.09220500143960515  3.153822665644761e-14 122.0284927886088
2.796355274881234       19.3135518263017      15.53955118293129   0.001923972221995591     0.6831338783709007     -11.73239482840053  0.0001376227773526047     0.1219190266388984   0.001023993125610474      14.97173168301944       388.364414534467   0.005979785695869721     0.8016989690039041     0.5024877448629673     0.2757365938521526      0.467298494946635    0.01264252868063946      0.492356202759489     0.1489064896947543    0.09220500143960515  3.153822665644761e-14 122.0284928288501
2.796355274881234       19.3135518263017      15.53955118293129   0.001923972221995591     0.6831338783709007     -11.73239465357423  0.0001376376785137986     0.1219190266388984   0.001023993125610474      14.97173168301944       388.364414534467   0.005979785695869721     0.8016989690039041     0.5024877448629673     0.2757365938521526      0.467298494946635    0.01264252868063946      0.492356202759489     0.1489064896947543    0.09220500143960515  3.153822665644761e-14 122.0284951903527
2.796355274881234       19.3135518263017      15.53955118293129   0.001923972221995591     0.6831338783709007     -11.73239465357423  0.0001376227773526047     0.1219190415400596   0.001023993125610474      14.97173168301944       388.364414534467   0.005979785695869721     0.8016989690039041     0.5024877448629673     0.2757365938521526      0.467298494946635    0.01264252868063946      0.492356202759489     0.1489064896947543    0.09220500143960515  3.153822665644761e-14 122.0284928118672
2.796355274881234       19.3135518263017      15.53955118293129   0.001923972221995591     0.6831338783709007     -11.73239465357423  0.0001376227773526047     0.1219190266388984   0.001024008026771667      14.97173168301944       388.364414534467   0.005979785695869721     0.8016989690039041     0.5024877448629673     0.2757365938521526      0.467298494946635    0.01264252868063946      0.492356202759489     0.1489064896947543    0.09220500143960515  3.153822665644761e-14 122.0284934599807
2.796355274881234       19.3135518263017      15.53955118293129   0.001923972221995591     0.6831338783709007     -11.73239465357423  0.0001376227773526047     0.1219190266388984   0.001023993125610474      14.97173190611563       388.364414534467   0.005979785695869721     0.8016989690039041     0.5024877448629673     0.2757365938521526      0.467298494946635    0.01264252868063946      0.492356202759489     0.1489064896947543    0.09220500143960515  3.153822665644761e-14 122.0284928242734
2.796355274881234       19.3135518263017      15.53955118293129   0.001923972221995591     0.6831338783709007     -11.73239465357423  0.0001376227773526047     0.1219190266388984   0.001023993125610474      14.97173168301944      388.3644203215477   0.005979785695869721     0.8016989690039041     0.5024877448629673     0.2757365938521526      0.467298494946635    0.01264252868063946      0.492356202759489     0.1489064896947543    0.09220500143960515  3.153822665644761e-14 122.0284928838411
2.796355274881234       19.3135518263017      15.53955118293129   0.001923972221995591     0.6831338783709007     -11.73239465357423  0.0001376227773526047     0.1219190266388984   0.001023993125610474      14.97173168301944       388.364414534467   0.005979800597030915     0.8016989690039041     0.5024877448629673     0.2757365938521526      0.467298494946635    0.01264252868063946      0.492356202759489     0.1489064896947543    0.09220500143960515  3.153822665644761e-14 122.028496801469
2.796355274881234       19.3135518263017      15.53955118293129   0.001923972221995591     0.6831338783709007     -11.73239465357423  0.0001376227773526047     0.1219190266388984   0.001023993125610474      14.97173168301944       388.364414534467   0.005979785695869721     0.8016989839050653     0.5024877448629673     0.2757365938521526      0.467298494946635    0.01264252868063946      0.492356202759489     0.1489064896947543    0.09220500143960515  3.153822665644761e-14 122.0284933664543
2.796355274881234       19.3135518263017      15.53955118293129   0.001923972221995591     0.6831338783709007     -11.73239465357423  0.0001376227773526047     0.1219190266388984   0.001023993125610474      14.97173168301944       388.364414534467   0.005979785695869721     0.8016989690039041     0.5024877597641285     0.2757365938521526      0.467298494946635    0.01264252868063946      0.492356202759489     0.1489064896947543    0.09220500143960515  3.153822665644761e-14 122.0284929213647
2.796355274881234       19.3135518263017      15.53955118293129   0.001923972221995591     0.6831338783709007     -11.73239465357423  0.0001376227773526047     0.1219190266388984   0.001023993125610474      14.97173168301944       388.364414534467   0.005979785695869721     0.8016989690039041     0.5024877448629673     0.2757366087533138      0.467298494946635    0.01264252868063946      0.492356202759489     0.1489064896947543    0.09220500143960515  3.153822665644761e-14 122.0284928805715
2.796355274881234       19.3135518263017      15.53955118293129   0.001923972221995591     0.6831338783709007     -11.73239465357423  0.0001376227773526047     0.1219190266388984   0.001023993125610474      14.97173168301944       388.364414534467   0.005979785695869721     0.8016989690039041     0.5024877448629673     0.2757365938521526     0.4672985098477961    0.01264252868063946      0.492356202759489     0.1489064896947543    0.09220500143960515  3.153822665644761e-14 122.0284927524634
2.796355274881234       19.3135518263017      15.53955118293129   0.001923972221995591     0.6831338783709007     -11.73239465357423  0.0001376227773526047     0.1219190266388984   0.001023993125610474      14.97173168301944       388.364414534467   0.005979785695869721     0.8016989690039041     0.5024877448629673     0.2757365938521526      0.467298494946635    0.01264254358180065      0.492356202759489     0.1489064896947543    0.09220500143960515  3.153822665644761e-14 122.0284927798747
2.796355274881234       19.3135518263017      15.53955118293129   0.001923972221995591     0.6831338783709007     -11.73239465357423  0.0001376227773526047     0.1219190266388984   0.001023993125610474      14.97173168301944       388.364414534467   0.005979785695869721     0.8016989690039041     0.5024877448629673     0.2757365938521526      0.467298494946635    0.01264252868063946     0.4923562176606502     0.1489064896947543    0.09220500143960515  3.153822665644761e-14 122.0284927799528
2.796355274881234       19.3135518263017      15.53955118293129   0.001923972221995591     0.6831338783709007     -11.73239465357423  0.0001376227773526047     0.1219190266388984   0.001023993125610474      14.97173168301944       388.364414534467   0.005979785695869721     0.8016989690039041     0.5024877448629673     0.2757365938521526      0.467298494946635    0.01264252868063946      0.492356202759489     0.1489065045959155    0.09220500143960515  3.153822665644761e-14 122.0284927799899
2.796355274881234       19.3135518263017      15.53955118293129   0.001923972221995591     0.6831338783709007     -11.73239465357423  0.0001376227773526047     0.1219190266388984   0.001023993125610474      14.97173168301944       388.364414534467   0.005979785695869721     0.8016989690039041     0.5024877448629673     0.2757365938521526      0.467298494946635    0.01264252868063946      0.492356202759489     0.1489064896947543    0.09220501634076635  3.153822665644761e-14 122.0284927799592
2.796355274881234       19.3135518263017      15.53955118293129   0.001923972221995591     0.6831338783709007     -11.73239465357423  0.0001376227773526047     0.1219190266388984   0.001023993125610474      14.97173168301944       388.364414534467   0.005979785695869721     0.8016989690039041     0.5024877448629673     0.2757365938521526      0.467298494946635    0.01264252868063946      0.492356202759489     0.1489064896947543    0.09220500143960515  1.490119273207431e-08 122.0285597198115
2.796344169278419      19.31339887536337      15.53929345005672   0.001925589165400542     0.6831352430422814     -11.73225636113954  0.0001376138858365689     0.1219190308702949   0.001023983922326147       14.9713862029389      388.3501225008269   0.005979487088788572     0.8016986124771443     0.5024874598023998     0.2757364286529916     0.4672992767109278    0.01264350329841135      0.492356202759489     0.1489048439525474    0.09220483473134387  3.150354317562814e-14 122.0283048671499
2.796344210947194      19.31339887536337      15.53929345005672   0.001925589165400542     0.6831352430422814     -11.73225636113954  0.0001376138858365689     0.1219190308702949   0.001023983922326147       14.9713862029389      388.3501225008269   0.005979487088788572     0.8016986124771443     0.5024874598023998     0.2757364286529916     0.4672992767109278    0.01264350329841135      0.492356202759489     0.1489048439525474    0.09220483473134387  3.150354317562814e-14 122.0283049589051
2.796344169278419      19.31339916315543      15.53929345005672   0.001925589165400542     0.6831352430422814     -11.73225636113954  0.0001376138858365689     0.1219190308702949   0.001023983922326147       14.9713862029389      388.3501225008269   0.005979487088788572     0.8016986124771443     0.5024874598023998     0.2757364286529916     0.4672992767109278    0.01264350329841135      0.492356202759489     0.1489048439525474    0.09220483473134387  3.150354317562814e-14 122.028304877437
2.796344169278419      19.31339887536337      15.53929368161024   0.001925589165400542     0.6831352430422814     -11.73225636113954  0.0001376138858365689     0.1219190308702949   0.001023983922326147       14.9713862029389      388.3501225008269   0.005979487088788572     0.8016986124771443     0.5024874598023998     0.2757364286529916     0.4672992767109278    0.01264350329841135      0.492356202759489     0.1489048439525474    0.09220483473134387  3.150354317562814e-14 122.0283048247463
2.796344169278419      19.31339887536337      15.53929345005672   0.001925604066561736     0.6831352430422814     -11.73225636113954  0.0001376138858365689     0.1219190308702949   0.001023983922326147       14.9713862029389      388.3501225008269   0.005979487088788572     0.8016986124771443     0.5024874598023998     0.2757364286529916     0.4672992767109278    0.01264350329841135      0.492356202759489     0.1489048439525474    0.09220483473134387  3.150354317562814e-14 122.028305677436
2.796344169278419      19.31339887536337      15.53929345005672   0.001925589165400542     0.6831352579434425     -11.73225636113954  0.0001376138858365689     0.1219190308702949   0.001023983922326147       14.9713862029389      388.3501225008269   0.005979487088788572     0.8016986124771443     0.5024874598023998     0.2757364286529916     0.4672992767109278    0.01264350329841135      0.492356202759489     0.1489048439525474    0.09220483473134387  3.150354317562814e-14 122.0283048418394
2.796344169278419      19.31339887536337      15.53929345005672   0.001925589165400542     0.6831352430422814     -11.73225653596379  0.0001376138858365689     0.1219190308702949   0.001023983922326147       14.9713862029389      388.3501225008269   0.005979487088788572     0.8016986124771443     0.5024874598023998     0.2757364286529916     0.4672992767109278    0.01264350329841135      0.492356202759489     0.1489048439525474    0.09220483473134387  3.150354317562814e-14 122.0283049047687
2.796344169278419      19.31339887536337      15.53929345005672   0.001925589165400542     0.6831352430422814     -11.73225636113954  0.0001376287869977628     0.1219190308702949   0.001023983922326147       14.9713862029389      388.3501225008269   0.005979487088788572     0.8016986124771443     0.5024874598023998     0.2757364286529916     0.4672992767109278    0.01264350329841135      0.492356202759489     0.1489048439525474    0.09220483473134387  3.150354317562814e-14 122.0283071899603
2.796344169278419      19.31339887536337      15.53929345005672   0.001925589165400542     0.6831352430422814     -11.73225636113954  0.0001376138858365689      0.121919045771456   0.001023983922326147       14.9713862029389      388.3501225008269   0.005979487088788572     0.8016986124771443     0.5024874598023998     0.2757364286529916     0.4672992767109278    0.01264350329841135      0.492356202759489     0.1489048439525474    0.09220483473134387  3.150354317562814e-14 122.028304834558
2.796344169278419      19.31339887536337      15.53929345005672   0.001925589165400542     0.6831352430422814     -11.73225636113954  0.0001376138858365689     0.1219190308702949    0.00102399882348734       14.9713862029389      388.3501225008269   0.005979487088788572     0.8016986124771443     0.5024874598023998     0.2757364286529916     0.4672992767109278    0.01264350329841135      0.492356202759489     0.1489048439525474    0.09220483473134387  3.150354317562814e-14 122.0283053055894
2.796344169278419      19.31339887536337      15.53929345005672   0.001925589165400542     0.6831352430422814     -11.73225636113954  0.0001376138858365689     0.1219190308702949   0.001023983922326147      14.97138642602993      388.3501225008269   0.005979487088788572     0.8016986124771443     0.5024874598023998     0.2757364286529916     0.4672992767109278    0.01264350329841135      0.492356202759489     0.1489048439525474    0.09220483473134387  3.150354317562814e-14 122.028304884394
2.796344169278419      19.31339887536337      15.53929345005672   0.001925589165400542     0.6831352430422814     -11.73225636113954  0.0001376138858365689     0.1219190308702949   0.001023983922326147       14.9713862029389      388.3501282876947   0.005979487088788572     0.8016986124771443     0.5024874598023998     0.2757364286529916     0.4672992767109278    0.01264350329841135      0.492356202759489     0.1489048439525474    0.09220483473134387  3.150354317562814e-14 122.0283049271125
2.796344169278419      19.31339887536337      15.53929345005672   0.001925589165400542     0.6831352430422814     -11.73225636113954  0.0001376138858365689     0.1219190308702949   0.001023983922326147       14.9713862029389      388.3501225008269   0.005979501989949765     0.8016986124771443     0.5024874598023998     0.2757364286529916     0.4672992767109278    0.01264350329841135      0.492356202759489     0.1489048439525474    0.09220483473134387  3.150354317562814e-14 122.0283086340951
2.796344169278419      19.31339887536337      15.53929345005672   0.001925589165400542     0.6831352430422814     -11.73225636113954  0.0001376138858365689     0.1219190308702949   0.001023983922326147       14.9713862029389      388.3501225008269   0.005979487088788572     0.8016986273783054     0.5024874598023998     0.2757364286529916     0.4672992767109278    0.01264350329841135      0.492356202759489     0.1489048439525474    0.09220483473134387  3.150354317562814e-14 122.028305410795
[truncated: 614,834 more chars]
