# Supplementary material for: Model-Based Quantification of the Systemic Interplay between Glucose and Fatty Acids in the Postprandial State
Source: PLoS One. 2015 Sep 10;10(9):e0135665. doi: 10.1371/journal.pone.0135665 (PMC4565650; doi:10.1371/journal.pone.0135665)
Supplement: S3 File — Zip file containing all Matlab m-files to generate figures. The zip-file includes a README file, containing an overview of the simulation files and basic instructions. (ZIP) [file pone.0135665.s004.zip › GlcNEFA/OPT parameters/OPT_solver1_seed100000000_n100_r25/parameters_it13.txt]

2.311441428462005      17.56302342373926      14.63195180909814   0.002306193050134138     0.8887923251435426     -10.87577460806392   0.001851892839406116    0.05699018003949709   0.002741027247232362        17.643630849095      361.8630152087354   0.008947704009132865     0.8881201202894832     0.6860668533770754     0.1966280313577814     0.2805290647723364   0.002139038589715406     0.6283210163450206     0.0726975364004724      0.110654854507368  2.220446049250313e-14 217.0610914674352
2.311441462905167      17.56302342373926      14.63195180909814   0.002306193050134138     0.8887923251435426     -10.87577460806392   0.001851892839406116    0.05699018003949709   0.002741027247232362        17.643630849095      361.8630152087354   0.008947704009132865     0.8881201202894832     0.6860668533770754     0.1966280313577814     0.2805290647723364   0.002139038589715406     0.6283210163450206     0.0726975364004724      0.110654854507368  2.220446049250313e-14 217.0610874570811
2.311441428462005      17.56302368544871      14.63195180909814   0.002306193050134138     0.8887923251435426     -10.87577460806392   0.001851892839406116    0.05699018003949709   0.002741027247232362        17.643630849095      361.8630152087354   0.008947704009132865     0.8881201202894832     0.6860668533770754     0.1966280313577814     0.2805290647723364   0.002139038589715406     0.6283210163450206     0.0726975364004724      0.110654854507368  2.220446049250313e-14 217.0610939687427
2.311441428462005      17.56302342373926      14.63195202713122   0.002306193050134138     0.8887923251435426     -10.87577460806392   0.001851892839406116    0.05699018003949709   0.002741027247232362        17.643630849095      361.8630152087354   0.008947704009132865     0.8881201202894832     0.6860668533770754     0.1966280313577814     0.2805290647723364   0.002139038589715406     0.6283210163450206     0.0726975364004724      0.110654854507368  2.220446049250313e-14 217.061092488852
2.311441428462005      17.56302342373926      14.63195180909814   0.002306207951295331     0.8887923251435426     -10.87577460806392   0.001851892839406116    0.05699018003949709   0.002741027247232362        17.643630849095      361.8630152087354   0.008947704009132865     0.8881201202894832     0.6860668533770754     0.1966280313577814     0.2805290647723364   0.002139038589715406     0.6283210163450206     0.0726975364004724      0.110654854507368  2.220446049250313e-14 217.0611295605473
2.311441428462005      17.56302342373926      14.63195180909814   0.002306193050134138     0.8887923400447038     -10.87577460806392   0.001851892839406116    0.05699018003949709   0.002741027247232362        17.643630849095      361.8630152087354   0.008947704009132865     0.8881201202894832     0.6860668533770754     0.1966280313577814     0.2805290647723364   0.002139038589715406     0.6283210163450206     0.0726975364004724      0.110654854507368  2.220446049250313e-14 217.0610914653735
2.311441428462005      17.56302342373926      14.63195180909814   0.002306193050134138     0.8887923251435426     -10.87577477012559   0.001851892839406116    0.05699018003949709   0.002741027247232362        17.643630849095      361.8630152087354   0.008947704009132865     0.8881201202894832     0.6860668533770754     0.1966280313577814     0.2805290647723364   0.002139038589715406     0.6283210163450206     0.0726975364004724      0.110654854507368  2.220446049250313e-14 217.0610889152121
2.311441428462005      17.56302342373926      14.63195180909814   0.002306193050134138     0.8887923251435426     -10.87577460806392   0.001851907740567309    0.05699018003949709   0.002741027247232362        17.643630849095      361.8630152087354   0.008947704009132865     0.8881201202894832     0.6860668533770754     0.1966280313577814     0.2805290647723364   0.002139038589715406     0.6283210163450206     0.0726975364004724      0.110654854507368  2.220446049250313e-14 217.0608870144402
2.311441428462005      17.56302342373926      14.63195180909814   0.002306193050134138     0.8887923251435426     -10.87577460806392   0.001851892839406116    0.05699019494065829   0.002741027247232362        17.643630849095      361.8630152087354   0.008947704009132865     0.8881201202894832     0.6860668533770754     0.1966280313577814     0.2805290647723364   0.002139038589715406     0.6283210163450206     0.0726975364004724      0.110654854507368  2.220446049250313e-14 217.0610919650328
2.311441428462005      17.56302342373926      14.63195180909814   0.002306193050134138     0.8887923251435426     -10.87577460806392   0.001851892839406116    0.05699018003949709   0.002741042148393556        17.643630849095      361.8630152087354   0.008947704009132865     0.8881201202894832     0.6860668533770754     0.1966280313577814     0.2805290647723364   0.002139038589715406     0.6283210163450206     0.0726975364004724      0.110654854507368  2.220446049250313e-14 217.0612342536608
2.311441428462005      17.56302342373926      14.63195180909814   0.002306193050134138     0.8887923251435426     -10.87577460806392   0.001851892839406116    0.05699018003949709   0.002741027247232362      17.64363111200559      361.8630152087354   0.008947704009132865     0.8881201202894832     0.6860668533770754     0.1966280313577814     0.2805290647723364   0.002139038589715406     0.6283210163450206     0.0726975364004724      0.110654854507368  2.220446049250313e-14 217.061090201707
2.311441428462005      17.56302342373926      14.63195180909814   0.002306193050134138     0.8887923251435426     -10.87577460806392   0.001851892839406116    0.05699018003949709   0.002741027247232362        17.643630849095      361.8630206009145   0.008947704009132865     0.8881201202894832     0.6860668533770754     0.1966280313577814     0.2805290647723364   0.002139038589715406     0.6283210163450206     0.0726975364004724      0.110654854507368  2.220446049250313e-14 217.0610926998409
2.311441428462005      17.56302342373926      14.63195180909814   0.002306193050134138     0.8887923251435426     -10.87577460806392   0.001851892839406116    0.05699018003949709   0.002741027247232362        17.643630849095      361.8630152087354   0.008947718910294059     0.8881201202894832     0.6860668533770754     0.1966280313577814     0.2805290647723364   0.002139038589715406     0.6283210163450206     0.0726975364004724      0.110654854507368  2.220446049250313e-14 217.0595289200586
2.311441428462005      17.56302342373926      14.63195180909814   0.002306193050134138     0.8887923251435426     -10.87577460806392   0.001851892839406116    0.05699018003949709   0.002741027247232362        17.643630849095      361.8630152087354   0.008947704009132865     0.8881201351906444     0.6860668533770754     0.1966280313577814     0.2805290647723364   0.002139038589715406     0.6283210163450206     0.0726975364004724      0.110654854507368  2.220446049250313e-14 217.06109614706
2.311441428462005      17.56302342373926      14.63195180909814   0.002306193050134138     0.8887923251435426     -10.87577460806392   0.001851892839406116    0.05699018003949709   0.002741027247232362        17.643630849095      361.8630152087354   0.008947704009132865     0.8881201202894832     0.6860668682782366     0.1966280313577814     0.2805290647723364   0.002139038589715406     0.6283210163450206     0.0726975364004724      0.110654854507368  2.220446049250313e-14 217.0610983503236
2.311441428462005      17.56302342373926      14.63195180909814   0.002306193050134138     0.8887923251435426     -10.87577460806392   0.001851892839406116    0.05699018003949709   0.002741027247232362        17.643630849095      361.8630152087354   0.008947704009132865     0.8881201202894832     0.6860668533770754     0.1966280462589426     0.2805290647723364   0.002139038589715406     0.6283210163450206     0.0726975364004724      0.110654854507368  2.220446049250313e-14 217.0610448891892
2.311441428462005      17.56302342373926      14.63195180909814   0.002306193050134138     0.8887923251435426     -10.87577460806392   0.001851892839406116    0.05699018003949709   0.002741027247232362        17.643630849095      361.8630152087354   0.008947704009132865     0.8881201202894832     0.6860668533770754     0.1966280313577814     0.2805290796734976   0.002139038589715406     0.6283210163450206     0.0726975364004724      0.110654854507368  2.220446049250313e-14 217.0610906621693
2.311441428462005      17.56302342373926      14.63195180909814   0.002306193050134138     0.8887923251435426     -10.87577460806392   0.001851892839406116    0.05699018003949709   0.002741027247232362        17.643630849095      361.8630152087354   0.008947704009132865     0.8881201202894832     0.6860668533770754     0.1966280313577814     0.2805290647723364     0.0021390534908766     0.6283210163450206     0.0726975364004724      0.110654854507368  2.220446049250313e-14 217.061091467428
2.311441428462005      17.56302342373926      14.63195180909814   0.002306193050134138     0.8887923251435426     -10.87577460806392   0.001851892839406116    0.05699018003949709   0.002741027247232362        17.643630849095      361.8630152087354   0.008947704009132865     0.8881201202894832     0.6860668533770754     0.1966280313577814     0.2805290647723364   0.002139038589715406     0.6283210312461818     0.0726975364004724      0.110654854507368  2.220446049250313e-14 217.0610914674352
2.311441428462005      17.56302342373926      14.63195180909814   0.002306193050134138     0.8887923251435426     -10.87577460806392   0.001851892839406116    0.05699018003949709   0.002741027247232362        17.643630849095      361.8630152087354   0.008947704009132865     0.8881201202894832     0.6860668533770754     0.1966280313577814     0.2805290647723364   0.002139038589715406     0.6283210163450206    0.07269755130163359      0.110654854507368  2.220446049250313e-14 217.0610914674356
2.311441428462005      17.56302342373926      14.63195180909814   0.002306193050134138     0.8887923251435426     -10.87577460806392   0.001851892839406116    0.05699018003949709   0.002741027247232362        17.643630849095      361.8630152087354   0.008947704009132865     0.8881201202894832     0.6860668533770754     0.1966280313577814     0.2805290647723364   0.002139038589715406     0.6283210163450206     0.0726975364004724     0.1106548694085291  2.220446049250313e-14 217.061091467419
2.311441428462005      17.56302342373926      14.63195180909814   0.002306193050134138     0.8887923251435426     -10.87577460806392   0.001851892839406116    0.05699018003949709   0.002741027247232362        17.643630849095      361.8630152087354   0.008947704009132865     0.8881201202894832     0.6860668533770754     0.1966280313577814     0.2805290647723364   0.002139038589715406     0.6283210163450206     0.0726975364004724      0.110654854507368  1.490118339830815e-08 217.0611900981907
2.410788981547661      18.22171585422312      14.07620274477922    0.00131399830876485     0.5673703970910509     -11.40841255733059   0.003584997870604321    0.03652601456240091   0.001950341682374277       19.0816855690336      348.0055306946704   0.008925614314089326     0.8513850248010455     0.6584980123502021     0.2120995251062449     0.3147186152638263   0.002176489170741771     0.6283210163450206    0.07272422378285731     0.1118303597759047  2.354291976643448e-14 147.2127137422959
2.410789017471216      18.22171585422312      14.07620274477922    0.00131399830876485     0.5673703970910509     -11.40841255733059   0.003584997870604321    0.03652601456240091   0.001950341682374277       19.0816855690336      348.0055306946704   0.008925614314089326     0.8513850248010455     0.6584980123502021     0.2120995251062449     0.3147186152638263   0.002176489170741771     0.6283210163450206    0.07272422378285731     0.1118303597759047  2.354291976643448e-14 147.2127136043711
2.410788981547661      18.22171612574784      14.07620274477922    0.00131399830876485     0.5673703970910509     -11.40841255733059   0.003584997870604321    0.03652601456240091   0.001950341682374277       19.0816855690336      348.0055306946704   0.008925614314089326     0.8513850248010455     0.6584980123502021     0.2120995251062449     0.3147186152638263   0.002176489170741771     0.6283210163450206    0.07272422378285731     0.1118303597759047  2.354291976643448e-14 147.2127111762207
2.410788981547661      18.22171585422312      14.07620295453098    0.00131399830876485     0.5673703970910509     -11.40841255733059   0.003584997870604321    0.03652601456240091   0.001950341682374277       19.0816855690336      348.0055306946704   0.008925614314089326     0.8513850248010455     0.6584980123502021     0.2120995251062449     0.3147186152638263   0.002176489170741771     0.6283210163450206    0.07272422378285731     0.1118303597759047  2.354291976643448e-14 147.2127116619385
2.410788981547661      18.22171585422312      14.07620274477922   0.001314013209926044     0.5673703970910509     -11.40841255733059   0.003584997870604321    0.03652601456240091   0.001950341682374277       19.0816855690336      348.0055306946704   0.008925614314089326     0.8513850248010455     0.6584980123502021     0.2120995251062449     0.3147186152638263   0.002176489170741771     0.6283210163450206    0.07272422378285731     0.1118303597759047  2.354291976643448e-14 147.2129088202524
2.410788981547661      18.22171585422312      14.07620274477922    0.00131399830876485     0.5673704119922121     -11.40841255733059   0.003584997870604321    0.03652601456240091   0.001950341682374277       19.0816855690336      348.0055306946704   0.008925614314089326     0.8513850248010455     0.6584980123502021     0.2120995251062449     0.3147186152638263   0.002176489170741771     0.6283210163450206    0.07272422378285731     0.1118303597759047  2.354291976643448e-14 147.2127135523129
2.410788981547661      18.22171585422312      14.07620274477922    0.00131399830876485     0.5673703970910509     -11.40841272732918   0.003584997870604321    0.03652601456240091   0.001950341682374277       19.0816855690336      348.0055306946704   0.008925614314089326     0.8513850248010455     0.6584980123502021     0.2120995251062449     0.3147186152638263   0.002176489170741771     0.6283210163450206    0.07272422378285731     0.1118303597759047  2.354291976643448e-14 147.2127179812025
2.410788981547661      18.22171585422312      14.07620274477922    0.00131399830876485     0.5673703970910509     -11.40841255733059   0.003585012771765515    0.03652601456240091   0.001950341682374277       19.0816855690336      348.0055306946704   0.008925614314089326     0.8513850248010455     0.6584980123502021     0.2120995251062449     0.3147186152638263   0.002176489170741771     0.6283210163450206    0.07272422378285731     0.1118303597759047  2.354291976643448e-14 147.2127205125645
2.410788981547661      18.22171585422312      14.07620274477922    0.00131399830876485     0.5673703970910509     -11.40841255733059   0.003584997870604321    0.03652602946356211   0.001950341682374277       19.0816855690336      348.0055306946704   0.008925614314089326     0.8513850248010455     0.6584980123502021     0.2120995251062449     0.3147186152638263   0.002176489170741771     0.6283210163450206    0.07272422378285731     0.1118303597759047  2.354291976643448e-14 147.2127141930852
2.410788981547661      18.22171585422312      14.07620274477922    0.00131399830876485     0.5673703970910509     -11.40841255733059   0.003584997870604321    0.03652601456240091   0.001950356583535471       19.0816855690336      348.0055306946704   0.008925614314089326     0.8513850248010455     0.6584980123502021     0.2120995251062449     0.3147186152638263   0.002176489170741771     0.6283210163450206    0.07272422378285731     0.1118303597759047  2.354291976643448e-14 147.2126984612087
2.410788981547661      18.22171585422312      14.07620274477922    0.00131399830876485     0.5673703970910509     -11.40841255733059   0.003584997870604321    0.03652601456240091   0.001950341682374277      19.08168585337287      348.0055306946704   0.008925614314089326     0.8513850248010455     0.6584980123502021     0.2120995251062449     0.3147186152638263   0.002176489170741771     0.6283210163450206    0.07272422378285731     0.1118303597759047  2.354291976643448e-14 147.21271352068
2.410788981547661      18.22171585422312      14.07620274477922    0.00131399830876485     0.5673703970910509     -11.40841255733059   0.003584997870604321    0.03652601456240091   0.001950341682374277       19.0816855690336      348.0055358803569   0.008925614314089326     0.8513850248010455     0.6584980123502021     0.2120995251062449     0.3147186152638263   0.002176489170741771     0.6283210163450206    0.07272422378285731     0.1118303597759047  2.354291976643448e-14 147.212713968584
2.410788981547661      18.22171585422312      14.07620274477922    0.00131399830876485     0.5673703970910509     -11.40841255733059   0.003584997870604321    0.03652601456240091   0.001950341682374277       19.0816855690336      348.0055306946704    0.00892562921525052     0.8513850248010455     0.6584980123502021     0.2120995251062449     0.3147186152638263   0.002176489170741771     0.6283210163450206    0.07272422378285731     0.1118303597759047  2.354291976643448e-14 147.2125639674621
2.410788981547661      18.22171585422312      14.07620274477922    0.00131399830876485     0.5673703970910509     -11.40841255733059   0.003584997870604321    0.03652601456240091   0.001950341682374277       19.0816855690336      348.0055306946704   0.008925614314089326     0.8513850397022067     0.6584980123502021     0.2120995251062449     0.3147186152638263   0.002176489170741771     0.6283210163450206    0.07272422378285731     0.1118303597759047  2.354291976643448e-14 147.2127156258974
2.410788981547661      18.22171585422312      14.07620274477922    0.00131399830876485     0.5673703970910509     -11.40841255733059   0.003584997870604321    0.03652601456240091   0.001950341682374277       19.0816855690336      348.0055306946704   0.008925614314089326     0.8513850248010455     0.6584980272513633     0.2120995251062449     0.3147186152638263   0.002176489170741771     0.6283210163450206    0.07272422378285731     0.1118303597759047  2.354291976643448e-14 147.2127155992055
2.410788981547661      18.22171585422312      14.07620274477922    0.00131399830876485     0.5673703970910509     -11.40841255733059   0.003584997870604321    0.03652601456240091   0.001950341682374277       19.0816855690336      348.0055306946704   0.008925614314089326     0.8513850248010455     0.6584980123502021     0.2120995400074061     0.3147186152638263   0.002176489170741771     0.6283210163450206    0.07272422378285731     0.1118303597759047  2.354291976643448e-14 147.2127090897878
2.410788981547661      18.22171585422312      14.07620274477922    0.00131399830876485     0.5673703970910509     -11.40841255733059   0.003584997870604321    0.03652601456240091   0.001950341682374277       19.0816855690336      348.0055306946704   0.008925614314089326     0.8513850248010455     0.6584980123502021     0.2120995251062449     0.3147186301649875   0.002176489170741771     0.6283210163450206    0.07272422378285731     0.1118303597759047  2.354291976643448e-14 147.2127136503284
2.410788981547661      18.22171585422312      14.07620274477922    0.00131399830876485     0.5673703970910509     -11.40841255733059   0.003584997870604321    0.03652601456240091   0.001950341682374277       19.0816855690336      348.0055306946704   0.008925614314089326     0.8513850248010455     0.6584980123502021     0.2120995251062449     0.3147186152638263   0.002176504071902965     0.6283210163450206    0.07272422378285731     0.1118303597759047  2.354291976643448e-14 147.2127137426098
2.410788981547661      18.22171585422312      14.07620274477922    0.00131399830876485     0.5673703970910509     -11.40841255733059   0.003584997870604321    0.03652601456240091   0.001950341682374277       19.0816855690336      348.0055306946704   0.008925614314089326     0.8513850248010455     0.6584980123502021     0.2120995251062449     0.3147186152638263   0.002176489170741771     0.6283210312461818    0.07272422378285731     0.1118303597759047  2.354291976643448e-14 147.2127137422959
2.410788981547661      18.22171585422312      14.07620274477922    0.00131399830876485     0.5673703970910509     -11.40841255733059   0.003584997870604321    0.03652601456240091   0.001950341682374277       19.0816855690336      348.0055306946704   0.008925614314089326     0.8513850248010455     0.6584980123502021     0.2120995251062449     0.3147186152638263   0.002176489170741771     0.6283210163450206    0.07272423868401851     0.1118303597759047  2.354291976643448e-14 147.2127137426292
2.410788981547661      18.22171585422312      14.07620274477922    0.00131399830876485     0.5673703970910509     -11.40841255733059   0.003584997870604321    0.03652601456240091   0.001950341682374277       19.0816855690336      348.0055306946704   0.008925614314089326     0.8513850248010455     0.6584980123502021     0.2120995251062449     0.3147186152638263   0.002176489170741771     0.6283210163450206    0.07272422378285731     0.1118303746770659  2.354291976643448e-14 147.212713742597
2.410788981547661      18.22171585422312      14.07620274477922    0.00131399830876485     0.5673703970910509     -11.40841255733059   0.003584997870604321    0.03652601456240091   0.001950341682374277       19.0816855690336      348.0055306946704   0.008925614314089326     0.8513850248010455     0.6584980123502021     0.2120995251062449     0.3147186152638263   0.002176489170741771     0.6283210163450206    0.07272422378285731     0.1118303597759047  1.490118473676742e-08 147.2127997572803
2.426704196173836      18.99395431684142      15.18060259399895   0.001276933092101556     0.6029240776300261     -11.97203578214334   0.003351069215602368    0.03848723708833143   0.002028246559055653      17.82524013856775       329.095666666953   0.008476028037198404     0.8147258984457946     0.6305493582200252     0.2258211346017652      0.319735539962438   0.001569740255379668     0.6283210163450206    0.05212741928897052    0.08051993100846602  2.220446049250313e-14 138.405425490164
2.426704232334546      18.99395431684142      15.18060259399895   0.001276933092101556     0.6029240776300261     -11.97203578214334   0.003351069215602368    0.03848723708833143   0.002028246559055653      17.82524013856775       329.095666666953   0.008476028037198404     0.8147258984457946     0.6305493582200252     0.2258211346017652      0.319735539962438   0.001569740255379668     0.6283210163450206    0.05212741928897052    0.08051993100846602  2.220446049250313e-14 138.4054254628735
2.426704196173836      18.99395459987339      15.18060259399895   0.001276933092101556     0.6029240776300261     -11.97203578214334   0.003351069215602368    0.03848723708833143   0.002028246559055653      17.82524013856775       329.095666666953   0.008476028037198404     0.8147258984457946     0.6305493582200252     0.2258211346017652      0.319735539962438   0.001569740255379668     0.6283210163450206    0.05212741928897052    0.08051993100846602  2.220446049250313e-14 138.4054257145368
2.426704196173836      18.99395431684142      15.18060282020755   0.001276933092101556     0.6029240776300261     -11.97203578214334   0.003351069215602368    0.03848723708833143   0.002028246559055653      17.82524013856775       329.095666666953   0.008476028037198404     0.8147258984457946     0.6305493582200252     0.2258211346017652      0.319735539962438   0.001569740255379668     0.6283210163450206    0.05212741928897052    0.08051993100846602  2.220446049250313e-14 138.4054256675138
2.426704196173836      18.99395431684142      15.18060259399895    0.00127694799326275     0.6029240776300261     -11.97203578214334   0.003351069215602368    0.03848723708833143   0.002028246559055653      17.82524013856775       329.095666666953   0.008476028037198404     0.8147258984457946     0.6305493582200252     0.2258211346017652      0.319735539962438   0.001569740255379668     0.6283210163450206    0.05212741928897052    0.08051993100846602  2.220446049250313e-14 138.4054241934091
2.426704196173836      18.99395431684142      15.18060259399895   0.001276933092101556     0.6029240925311873     -11.97203578214334   0.003351069215602368    0.03848723708833143   0.002028246559055653      17.82524013856775       329.095666666953   0.008476028037198404     0.8147258984457946     0.6305493582200252     0.2258211346017652      0.319735539962438   0.001569740255379668     0.6283210163450206    0.05212741928897052    0.08051993100846602  2.220446049250313e-14 138.4054255079078
2.426704196173836      18.99395431684142      15.18060259399895   0.001276933092101556     0.6029240776300261     -11.97203596054057   0.003351069215602368    0.03848723708833143   0.002028246559055653      17.82524013856775       329.095666666953   0.008476028037198404     0.8147258984457946     0.6305493582200252     0.2258211346017652      0.319735539962438   0.001569740255379668     0.6283210163450206    0.05212741928897052    0.08051993100846602  2.220446049250313e-14 138.4054251105569
2.426704196173836      18.99395431684142      15.18060259399895   0.001276933092101556     0.6029240776300261     -11.97203578214334   0.003351084116763561    0.03848723708833143   0.002028246559055653      17.82524013856775       329.095666666953   0.008476028037198404     0.8147258984457946     0.6305493582200252     0.2258211346017652      0.319735539962438   0.001569740255379668     0.6283210163450206    0.05212741928897052    0.08051993100846602  2.220446049250313e-14 138.4054276836901
2.426704196173836      18.99395431684142      15.18060259399895   0.001276933092101556     0.6029240776300261     -11.97203578214334   0.003351069215602368    0.03848725198949262   0.002028246559055653      17.82524013856775       329.095666666953   0.008476028037198404     0.8147258984457946     0.6305493582200252     0.2258211346017652      0.319735539962438   0.001569740255379668     0.6283210163450206    0.05212741928897052    0.08051993100846602  2.220446049250313e-14 138.4054251448619
2.426704196173836      18.99395431684142      15.18060259399895   0.001276933092101556     0.6029240776300261     -11.97203578214334   0.003351069215602368    0.03848723708833143   0.002028261460216847      17.82524013856775       329.095666666953   0.008476028037198404     0.8147258984457946     0.6305493582200252     0.2258211346017652      0.319735539962438   0.001569740255379668     0.6283210163450206    0.05212741928897052    0.08051993100846602  2.220446049250313e-14 138.4054896051455
2.426704196173836      18.99395431684142      15.18060259399895   0.001276933092101556     0.6029240776300261     -11.97203578214334   0.003351069215602368    0.03848723708833143   0.002028246559055653      17.82524040418453       329.095666666953   0.008476028037198404     0.8147258984457946     0.6305493582200252     0.2258211346017652      0.319735539962438   0.001569740255379668     0.6283210163450206    0.05212741928897052    0.08051993100846602  2.220446049250313e-14 138.4054254456338
2.426704196173836      18.99395431684142      15.18060259399895   0.001276933092101556     0.6029240776300261     -11.97203578214334   0.003351069215602368    0.03848723708833143   0.002028246559055653      17.82524013856775      329.0956715708605   0.008476028037198404     0.8147258984457946     0.6305493582200252     0.2258211346017652      0.319735539962438   0.001569740255379668     0.6283210163450206    0.05212741928897052    0.08051993100846602  2.220446049250313e-14 138.4054255337291
2.426704196173836      18.99395431684142      15.18060259399895   0.001276933092101556     0.6029240776300261     -11.97203578214334   0.003351069215602368    0.03848723708833143   0.002028246559055653      17.82524013856775       329.095666666953   0.008476042938359598     0.8147258984457946     0.6305493582200252     0.2258211346017652      0.319735539962438   0.001569740255379668     0.6283210163450206    0.05212741928897052    0.08051993100846602  2.220446049250313e-14 138.4054309113891
2.426704196173836      18.99395431684142      15.18060259399895   0.001276933092101556     0.6029240776300261     -11.97203578214334   0.003351069215602368    0.03848723708833143   0.002028246559055653      17.82524013856775       329.095666666953   0.008476028037198404     0.8147259133469558     0.6305493582200252     0.2258211346017652      0.319735539962438   0.001569740255379668     0.6283210163450206    0.05212741928897052    0.08051993100846602  2.220446049250313e-14 138.4054269306205
2.426704196173836      18.99395431684142      15.18060259399895   0.001276933092101556     0.6029240776300261     -11.97203578214334   0.003351069215602368    0.03848723708833143   0.002028246559055653      17.82524013856775       329.095666666953   0.008476028037198404     0.8147258984457946     0.6305493731211864     0.2258211346017652      0.319735539962438   0.001569740255379668     0.6283210163450206    0.05212741928897052    0.08051993100846602  2.220446049250313e-14 138.4054262674802
2.426704196173836      18.99395431684142      15.18060259399895   0.001276933092101556     0.6029240776300261     -11.97203578214334   0.003351069215602368    0.03848723708833143   0.002028246559055653      17.82524013856775       329.095666666953   0.008476028037198404     0.8147258984457946     0.6305493582200252     0.2258211495029264      0.319735539962438   0.001569740255379668     0.6283210163450206    0.05212741928897052    0.08051993100846602  2.220446049250313e-14 138.4054257501747
2.426704196173836      18.99395431684142      15.18060259399895   0.001276933092101556     0.6029240776300261     -11.97203578214334   0.003351069215602368    0.03848723708833143   0.002028246559055653      17.82524013856775       329.095666666953   0.008476028037198404     0.8147258984457946     0.6305493582200252     0.2258211346017652     0.3197355548635992   0.001569740255379668     0.6283210163450206    0.05212741928897052    0.08051993100846602  2.220446049250313e-14 138.4054254652815
2.426704196173836      18.99395431684142      15.18060259399895   0.001276933092101556     0.6029240776300261     -11.97203578214334   0.003351069215602368    0.03848723708833143   0.002028246559055653      17.82524013856775       329.095666666953   0.008476028037198404     0.8147258984457946     0.6305493582200252     0.2258211346017652      0.319735539962438   0.001569755156540862     0.6283210163450206    0.05212741928897052    0.08051993100846602  2.220446049250313e-14 138.4054254901976
2.426704196173836      18.99395431684142      15.18060259399895   0.001276933092101556     0.6029240776300261     -11.97203578214334   0.003351069215602368    0.03848723708833143   0.002028246559055653      17.82524013856775       329.095666666953   0.008476028037198404     0.8147258984457946     0.6305493582200252     0.2258211346017652      0.319735539962438   0.001569740255379668     0.6283210312461818    0.05212741928897052    0.08051993100846602  2.220446049250313e-14 138.405425490164
2.426704196173836      18.99395431684142      15.18060259399895   0.001276933092101556     0.6029240776300261     -11.97203578214334   0.003351069215602368    0.03848723708833143   0.002028246559055653      17.82524013856775       329.095666666953   0.008476028037198404     0.8147258984457946     0.6305493582200252     0.2258211346017652      0.319735539962438   0.001569740255379668     0.6283210163450206    0.05212743419013172    0.08051993100846602  2.220446049250313e-14 138.4054254901156
2.426704196173836      18.99395431684142      15.18060259399895   0.001276933092101556     0.6029240776300261     -11.97203578214334   0.003351069215602368    0.03848723708833143   0.002028246559055653      17.82524013856775       329.095666666953   0.008476028037198404     0.8147258984457946     0.6305493582200252     0.2258211346017652      0.319735539962438   0.001569740255379668     0.6283210163450206    0.05212741928897052    0.08051994590962722  2.220446049250313e-14 138.4054254900764
2.426704196173836      18.99395431684142      15.18060259399895   0.001276933092101556     0.6029240776300261     -11.97203578214334   0.003351069215602368    0.03848723708833143   0.002028246559055653      17.82524013856775       329.095666666953   0.008476028037198404     0.8147258984457946     0.6305493582200252     0.2258211346017652      0.319735539962438   0.001569740255379668     0.6283210163450206    0.05212741928897052    0.08051993100846602  1.490118339830815e-08 138.4055215351697
2.512275349311496      19.03546943007976       14.8739402611891  0.0004094284892337643     0.5429073276269988     -12.28826805962246    0.00335140573230069    0.03950158995127837   0.001942218121694303      17.08297699687485      335.6437062041738   0.008129471607395458     0.8007362949222898     0.6077598982599894     0.2307665992818729     0.3415678242281159    0.00156030945359664     0.6283210163450206    0.06116520215698303    0.09623784036339692  2.506711067816874e-14 135.7016945026659
2.512275386747316      19.03546943007976       14.8739402611891  0.0004094284892337643     0.5429073276269988     -12.28826805962246    0.00335140573230069    0.03950158995127837   0.001942218121694303      17.08297699687485      335.6437062041738   0.008129471607395458     0.8007362949222898     0.6077598982599894     0.2307665992818729     0.3415678242281159    0.00156030945359664     0.6283210163450206    0.06116520215698303    0.09623784036339692  2.506711067816874e-14 135.7016946013633
2.512275349311496      19.03546971373036       14.8739402611891  0.0004094284892337643     0.5429073276269988     -12.28826805962246    0.00335140573230069    0.03950158995127837   0.001942218121694303      17.08297699687485      335.6437062041738   0.008129471607395458     0.8007362949222898     0.6077598982599894     0.2307665992818729     0.3415678242281159    0.00156030945359664     0.6283210163450206    0.06116520215698303    0.09623784036339692  2.506711067816874e-14 135.7016939800562
2.512275349311496      19.03546943007976      14.87394048282808  0.0004094284892337643     0.5429073276269988     -12.28826805962246    0.00335140573230069    0.03950158995127837   0.001942218121694303      17.08297699687485      335.6437062041738   0.008129471607395458     0.8007362949222898     0.6077598982599894     0.2307665992818729     0.3415678242281159    0.00156030945359664     0.6283210163450206    0.06116520215698303    0.09623784036339692  2.506711067816874e-14 135.7016939874862
2.512275349311496      19.03546943007976       14.8739402611891  0.0004094433903949581     0.5429073276269988     -12.28826805962246    0.00335140573230069    0.03950158995127837   0.001942218121694303      17.08297699687485      335.6437062041738   0.008129471607395458     0.8007362949222898     0.6077598982599894     0.2307665992818729     0.3415678242281159    0.00156030945359664     0.6283210163450206    0.06116520215698303    0.09623784036339692  2.506711067816874e-14 135.7017322251911
2.512275349311496      19.03546943007976       14.8739402611891  0.0004094284892337643       0.54290734252816     -12.28826805962246    0.00335140573230069    0.03950158995127837   0.001942218121694303      17.08297699687485      335.6437062041738   0.008129471607395458     0.8007362949222898     0.6077598982599894     0.2307665992818729     0.3415678242281159    0.00156030945359664     0.6283210163450206    0.06116520215698303    0.09623784036339692  2.506711067816874e-14 135.7016945110084
2.512275349311496      19.03546943007976       14.8739402611891  0.0004094284892337643     0.5429073276269988     -12.28826824273192    0.00335140573230069    0.03950158995127837   0.001942218121694303      17.08297699687485      335.6437062041738   0.008129471607395458     0.8007362949222898     0.6077598982599894     0.2307665992818729     0.3415678242281159    0.00156030945359664     0.6283210163450206    0.06116520215698303    0.09623784036339692  2.506711067816874e-14 135.7016955297332
2.512275349311496      19.03546943007976       14.8739402611891  0.0004094284892337643     0.5429073276269988     -12.28826805962246   0.003351420633461884    0.03950158995127837   0.001942218121694303      17.08297699687485      335.6437062041738   0.008129471607395458     0.8007362949222898     0.6077598982599894     0.2307665992818729     0.3415678242281159    0.00156030945359664     0.6283210163450206    0.06116520215698303    0.09623784036339692  2.506711067816874e-14 135.7016949982518
2.512275349311496      19.03546943007976       14.8739402611891  0.0004094284892337643     0.5429073276269988     -12.28826805962246    0.00335140573230069    0.03950160485243956   0.001942218121694303      17.08297699687485      335.6437062041738   0.008129471607395458     0.8007362949222898     0.6077598982599894     0.2307665992818729     0.3415678242281159    0.00156030945359664     0.6283210163450206    0.06116520215698303    0.09623784036339692  2.506711067816874e-14 135.7016947084711
2.512275349311496      19.03546943007976       14.8739402611891  0.0004094284892337643     0.5429073276269988     -12.28826805962246    0.00335140573230069    0.03950158995127837   0.001942233022855497      17.08297699687485      335.6437062041738   0.008129471607395458     0.8007362949222898     0.6077598982599894     0.2307665992818729     0.3415678242281159    0.00156030945359664     0.6283210163450206    0.06116520215698303    0.09623784036339692  2.506711067816874e-14 135.7016760922783
2.512275349311496      19.03546943007976       14.8739402611891  0.0004094284892337643     0.5429073276269988     -12.28826805962246    0.00335140573230069    0.03950158995127837   0.001942218121694303      17.08297725143104      335.6437062041738   0.008129471607395458     0.8007362949222898     0.6077598982599894     0.2307665992818729     0.3415678242281159    0.00156030945359664     0.6283210163450206    0.06116520215698303    0.09623784036339692  2.506711067816874e-14 135.7016945201099
2.512275349311496      19.03546943007976       14.8739402611891  0.0004094284892337643     0.5429073276269988     -12.28826805962246    0.00335140573230069    0.03950158995127837   0.001942218121694303      17.08297699687485      335.6437112056548   0.008129471607395458     0.8007362949222898     0.6077598982599894     0.2307665992818729     0.3415678242281159    0.00156030945359664     0.6283210163450206    0.06116520215698303    0.09623784036339692  2.506711067816874e-14 135.7016944514921
2.512275349311496      19.03546943007976       14.8739402611891  0.0004094284892337643     0.5429073276269988     -12.28826805962246    0.00335140573230069    0.03950158995127837   0.001942218121694303      17.08297699687485      335.6437062041738   0.008129486508556652     0.8007362949222898     0.6077598982599894     0.2307665992818729     0.3415678242281159    0.00156030945359664     0.6283210163450206    0.06116520215698303    0.09623784036339692  2.506711067816874e-14 135.7017136604795
2.512275349311496      19.03546943007976       14.8739402611891  0.0004094284892337643     0.5429073276269988     -12.28826805962246    0.00335140573230069    0.03950158995127837   0.001942218121694303      17.08297699687485      335.6437062041738   0.008129471607395458      0.800736309823451     0.6077598982599894     0.2307665992818729     0.3415678242281159    0.00156030945359664     0.6283210163450206    0.06116520215698303    0.09623784036339692  2.506711067816874e-14 135.7016960312462
2.512275349311496      19.03546943007976       14.8739402611891  0.0004094284892337643     0.5429073276269988     -12.28826805962246    0.00335140573230069    0.03950158995127837   0.001942218121694303      17.08297699687485      335.6437062041738   0.008129471607395458     0.8007362949222898     0.6077599131611506     0.2307665992818729     0.3415678242281159    0.00156030945359664     0.6283210163450206    0.06116520215698303    0.09623784036339692  2.506711067816874e-14 135.7016947896352
2.512275349311496      19.03546943007976       14.8739402611891  0.0004094284892337643     0.5429073276269988     -12.28826805962246    0.00335140573230069    0.03950158995127837   0.001942218121694303      17.08297699687485      335.6437062041738   0.008129471607395458     0.8007362949222898     0.6077598982599894      0.230766614183034     0.3415678242281159    0.00156030945359664     0.6283210163450206    0.06116520215698303    0.09623784036339692  2.506711067816874e-14 135.7016949519853
2.512275349311496      19.03546943007976       14.8739402611891  0.0004094284892337643     0.5429073276269988     -12.28826805962246    0.00335140573230069    0.03950158995127837   0.001942218121694303      17.08297699687485      335.6437062041738   0.008129471607395458     0.8007362949222898     0.6077598982599894     0.2307665992818729     0.3415678391292771    0.00156030945359664     0.6283210163450206    0.06116520215698303    0.09623784036339692  2.506711067816874e-14 135.7016945039822
2.512275349311496      19.03546943007976       14.8739402611891  0.0004094284892337643     0.5429073276269988     -12.28826805962246    0.00335140573230069    0.03950158995127837   0.001942218121694303      17.08297699687485      335.6437062041738   0.008129471607395458     0.8007362949222898     0.6077598982599894     0.2307665992818729     0.3415678242281159   0.001560324354757834     0.6283210163450206    0.06116520215698303    0.09623784036339692  2.506711067816874e-14 135.7016945026018
2.512275349311496      19.03546943007976       14.8739402611891  0.0004094284892337643     0.5429073276269988     -12.28826805962246    0.00335140573230069    0.03950158995127837   0.001942218121694303      17.08297699687485      335.6437062041738   0.008129471607395458     0.8007362949222898     0.6077598982599894     0.2307665992818729     0.3415678242281159    0.00156030945359664     0.6283210312461818    0.06116520215698303    0.09623784036339692  2.506711067816874e-14 135.7016945026659
2.512275349311496      19.03546943007976       14.8739402611891  0.0004094284892337643     0.5429073276269988     -12.28826805962246    0.00335140573230069    0.03950158995127837   0.001942218121694303      17.08297699687485      335.6437062041738   0.008129471607395458     0.8007362949222898     0.6077598982599894     0.2307665992818729     0.3415678242281159    0.00156030945359664     0.6283210163450206    0.06116521705814423    0.09623784036339692  2.506711067816874e-14 135.7016945026232
2.512275349311496      19.03546943007976       14.8739402611891  0.0004094284892337643     0.5429073276269988     -12.28826805962246    0.00335140573230069    0.03950158995127837   0.001942218121694303      17.08297699687485      335.6437062041738   0.008129471607395458     0.8007362949222898     0.6077598982599894     0.2307665992818729     0.3415678242281159    0.00156030945359664     0.6283210163450206    0.06116520215698303    0.09623785526455811  2.506711067816874e-14 135.7016945025787
2.512275349311496      19.03546943007976       14.8739402611891  0.0004094284892337643     0.5429073276269988     -12.28826805962246    0.00335140573230069    0.03950158995127837   0.001942218121694303      17.08297699687485      335.6437062041738   0.008129471607395458     0.8007362949222898     0.6077598982599894     0.2307665992818729     0.3415678242281159    0.00156030945359664     0.6283210163450206    0.06116520215698303    0.09623784036339692  1.490118626095833e-08 135.7017862636448
2.549402205360074      18.97776687709433      15.17570441990938   0.000413267185767388     0.5332463447704209     -12.34803188431093   0.003235565172752183    0.04019160234543619   0.002029681408845076      16.51559797777862      335.7177565663287   0.007766953562089371     0.8000313576484819     0.5904038786231008      0.238562695990516     0.3424674430493698   0.003234595584046052     0.6283210163450206    0.08126620626208626     0.1341861968109517  2.220446049250313e-14 135.0812003490249
2.549402243349127      18.97776687709433      15.17570441990938   0.000413267185767388     0.5332463447704209     -12.34803188431093   0.003235565172752183    0.04019160234543619   0.002029681408845076      16.51559797777862      335.7177565663287   0.007766953562089371     0.8000313576484819     0.5904038786231008      0.238562695990516     0.3424674430493698   0.003234595584046052     0.6283210163450206    0.08126620626208626     0.1341861968109517  2.220446049250313e-14 135.0812003342925
2.549402205360074      18.97776715988509      15.17570441990938   0.000413267185767388     0.5332463447704209     -12.34803188431093   0.003235565172752183    0.04019160234543619   0.002029681408845076      16.51559797777862      335.7177565663287   0.007766953562089371     0.8000313576484819     0.5904038786231008      0.238562695990516     0.3424674430493698   0.003234595584046052     0.6283210163450206    0.08126620626208626     0.1341861968109517  2.220446049250313e-14 135.0812005589874
2.549402205360074      18.97776687709433        15.175704646045   0.000413267185767388     0.5332463447704209     -12.34803188431093   0.003235565172752183    0.04019160234543619   0.002029681408845076      16.51559797777862      335.7177565663287   0.007766953562089371     0.8000313576484819     0.5904038786231008      0.238562695990516     0.3424674430493698   0.003234595584046052     0.6283210163450206    0.08126620626208626     0.1341861968109517  2.220446049250313e-14 135.0812005340928
2.549402205360074      18.97776687709433      15.17570441990938  0.0004132820869285818     0.5332463447704209     -12.34803188431093   0.003235565172752183    0.04019160234543619   0.002029681408845076      16.51559797777862      335.7177565663287   0.007766953562089371     0.8000313576484819     0.5904038786231008      0.238562695990516     0.3424674430493698   0.003234595584046052     0.6283210163450206    0.08126620626208626     0.1341861968109517  2.220446049250313e-14 135.0811872809943
2.549402205360074      18.97776687709433      15.17570441990938   0.000413267185767388     0.5332463596715821     -12.34803188431093   0.003235565172752183    0.04019160234543619   0.002029681408845076      16.51559797777862      335.7177565663287   0.007766953562089371     0.8000313576484819     0.5904038786231008      0.238562695990516     0.3424674430493698   0.003234595584046052     0.6283210163450206    0.08126620626208626     0.1341861968109517  2.220446049250313e-14 135.0812003691991
2.549402205360074      18.97776687709433      15.17570441990938   0.000413267185767388     0.5332463447704209     -12.34803206831094   0.003235565172752183    0.04019160234543619   0.002029681408845076      16.51559797777862      335.7177565663287   0.007766953562089371     0.8000313576484819     0.5904038786231008      0.238562695990516     0.3424674430493698   0.003234595584046052     0.6283210163450206    0.08126620626208626     0.1341861968109517  2.220446049250313e-14 135.0811999585434
2.549402205360074      18.97776687709433      15.17570441990938   0.000413267185767388     0.5332463447704209     -12.34803188431093   0.003235580073913377    0.04019160234543619   0.002029681408845076      16.51559797777862      335.7177565663287   0.007766953562089371     0.8000313576484819     0.5904038786231008      0.238562695990516     0.3424674430493698   0.003234595584046052     0.6283210163450206    0.08126620626208626     0.1341861968109517  2.220446049250313e-14 135.081201653515
2.549402205360074      18.97776687709433      15.17570441990938   0.000413267185767388     0.5332463447704209     -12.34803188431093   0.003235565172752183    0.04019161724659738   0.002029681408845076      16.51559797777862      335.7177565663287   0.007766953562089371     0.8000313576484819     0.5904038786231008      0.238562695990516     0.3424674430493698   0.003234595584046052     0.6283210163450206    0.08126620626208626     0.1341861968109517  2.220446049250313e-14 135.0812002814065
2.549402205360074      18.97776687709433      15.17570441990938   0.000413267185767388     0.5332463447704209     -12.34803188431093   0.003235565172752183    0.04019160234543619    0.00202969631000627      16.51559797777862      335.7177565663287   0.007766953562089371     0.8000313576484819     0.5904038786231008      0.238562695990516     0.3424674430493698   0.003234595584046052     0.6283210163450206    0.08126620626208626     0.1341861968109517  2.220446049250313e-14 135.0812108769369
2.549402205360074      18.97776687709433      15.17570441990938   0.000413267185767388     0.5332463447704209     -12.34803188431093   0.003235565172752183    0.04019160234543619   0.002029681408845076       16.5155982238802      335.7177565663287   0.007766953562089371     0.8000313576484819     0.5904038786231008      0.238562695990516     0.3424674430493698   0.003234595584046052     0.6283210163450206    0.08126620626208626     0.1341861968109517  2.220446049250313e-14 135.0812003592606
2.549402205360074      18.97776687709433      15.17570441990938   0.000413267185767388     0.5332463447704209     -12.34803188431093   0.003235565172752183    0.04019160234543619   0.002029681408845076      16.51559797777862      335.7177615689131   0.007766953562089371     0.8000313576484819     0.5904038786231008      0.238562695990516     0.3424674430493698   0.003234595584046052     0.6283210163450206    0.08126620626208626     0.1341861968109517  2.220446049250313e-14 135.0812003256842
2.549402205360074      18.97776687709433      15.17570441990938   0.000413267185767388     0.5332463447704209     -12.34803188431093   0.003235565172752183    0.04019160234543619   0.002029681408845076      16.51559797777862      335.7177565663287   0.007766968463250565     0.8000313576484819     0.5904038786231008      0.238562695990516     0.3424674430493698   0.003234595584046052     0.6283210163450206    0.08126620626208626     0.1341861968109517  2.220446049250313e-14 135.081208394146
2.549402205360074      18.97776687709433      15.17570441990938   0.000413267185767388     0.5332463447704209     -12.34803188431093   0.003235565172752183    0.04019160234543619   0.002029681408845076      16.51559797777862      335.7177565663287   0.007766953562089371     0.8000313725496431     0.5904038786231008      0.238562695990516     0.3424674430493698   0.003234595584046052     0.6283210163450206    0.08126620626208626     0.1341861968109517  2.220446049250313e-14 135.0812018658422
2.549402205360074      18.97776687709433      15.17570441990938   0.000413267185767388     0.5332463447704209     -12.34803188431093   0.003235565172752183    0.04019160234543619   0.002029681408845076      16.51559797777862      335.7177565663287   0.007766953562089371     0.8000313576484819      0.590403893524262      0.238562695990516     0.3424674430493698   0.003234595584046052     0.6283210163450206    0.08126620626208626     0.1341861968109517  2.220446049250313e-14 135.0812005547917
2.549402205360074      18.97776687709433      15.17570441990938   0.000413267185767388     0.5332463447704209     -12.34803188431093   0.003235565172752183    0.04019160234543619   0.002029681408845076      16.51559797777862      335.7177565663287   0.007766953562089371     0.8000313576484819     0.5904038786231008     0.2385627108916772     0.3424674430493698   0.003234595584046052     0.6283210163450206    0.08126620626208626     0.1341861968109517  2.220446049250313e-14 135.0812005802528
2.549402205360074      18.97776687709433      15.17570441990938   0.000413267185767388     0.5332463447704209     -12.34803188431093   0.003235565172752183    0.04019160234543619   0.002029681408845076      16.51559797777862      335.7177565663287   0.007766953562089371     0.8000313576484819     0.5904038786231008      0.238562695990516      0.342467457950531   0.003234595584046052     0.6283210163450206    0.08126620626208626     0.1341861968109517  2.220446049250313e-14 135.0812003463714
2.549402205360074      18.97776687709433      15.17570441990938   0.000413267185767388     0.5332463447704209     -12.34803188431093   0.003235565172752183    0.04019160234543619   0.002029681408845076      16.51559797777862      335.7177565663287   0.007766953562089371     0.8000313576484819     0.5904038786231008      0.238562695990516     0.3424674430493698   0.003234610485207246     0.6283210163450206    0.08126620626208626     0.1341861968109517  2.220446049250313e-14 135.0812003490274
2.549402205360074      18.97776687709433      15.17570441990938   0.000413267185767388     0.5332463447704209     -12.34803188431093   0.003235565172752183    0.04019160234543619   0.002029681408845076      16.51559797777862      335.7177565663287   0.007766953562089371     0.8000313576484819     0.5904038786231008      0.238562695990516     0.3424674430493698   0.003234595584046052     0.6283210312461818    0.08126620626208626     0.1341861968109517  2.220446049250313e-14 135.0812003490249
2.549402205360074      18.97776687709433      15.17570441990938   0.000413267185767388     0.5332463447704209     -12.34803188431093   0.003235565172752183    0.04019160234543619   0.002029681408845076      16.51559797777862      335.7177565663287   0.007766953562089371     0.8000313576484819     0.5904038786231008      0.238562695990516     0.3424674430493698   0.003234595584046052     0.6283210163450206    0.08126622116324746     0.1341861968109517  2.220446049250313e-14 135.0812003490146
2.549402205360074      18.97776687709433      15.17570441990938   0.000413267185767388     0.5332463447704209     -12.34803188431093   0.003235565172752183    0.04019160234543619   0.002029681408845076      16.51559797777862      335.7177565663287   0.007766953562089371     0.8000313576484819     0.5904038786231008      0.238562695990516     0.3424674430493698   0.003234595584046052     0.6283210163450206    0.08126620626208626     0.1341862117121129  2.220446049250313e-14 135.0812003490266
2.549402205360074      18.97776687709433      15.17570441990938   0.000413267185767388     0.5332463447704209     -12.34803188431093   0.003235565172752183    0.04019160234543619   0.002029681408845076      16.51559797777862      335.7177565663287   0.007766953562089371     0.8000313576484819     0.5904038786231008      0.238562695990516     0.3424674430493698   0.003234595584046052     0.6283210163450206    0.08126620626208626     0.1341861968109517  1.490118339830815e-08 135.0812945096638
2.60774020376078      18.98979629680157      15.16504533963983  0.0002955042756627554     0.5189698568477971     -12.41405052530981   0.003187294677657728    0.04081072916471601   0.002041902692142786      15.93743822649793      335.7266223603678   0.007496278794733351     0.8000015678824242     0.5764094967096368     0.2433628100446642      0.355018874003845   0.003234031341494438     0.6283210163450206    0.08190804716714896     0.1341813495841994  2.518453020806753e-14 134.8297607812388
2.607740242619137      18.98979629680157      15.16504533963983  0.0002955042756627554     0.5189698568477971     -12.41405052530981   0.003187294677657728    0.04081072916471601   0.002041902692142786      15.93743822649793      335.7266223603678   0.007496278794733351     0.8000015678824242     0.5764094967096368     0.2433628100446642      0.355018874003845   0.003234031341494438     0.6283210163450206    0.08190804716714896     0.1341813495841994  2.518453020806753e-14 134.8297607383774
2.60774020376078      18.98979657977158      15.16504533963983  0.0002955042756627554     0.5189698568477971     -12.41405052530981   0.003187294677657728    0.04081072916471601   0.002041902692142786      15.93743822649793      335.7266223603678   0.007496278794733351     0.8000015678824242     0.5764094967096368     0.2433628100446642      0.355018874003845   0.003234031341494438     0.6283210163450206    0.08190804716714896     0.1341813495841994  2.518453020806753e-14 134.8297607421098
2.60774020376078      18.98979629680157      15.16504556561661  0.0002955042756627554     0.5189698568477971     -12.41405052530981   0.003187294677657728    0.04081072916471601   0.002041902692142786      15.93743822649793      335.7266223603678   0.007496278794733351     0.8000015678824242     0.5764094967096368     0.2433628100446642      0.355018874003845   0.003234031341494438     0.6283210163450206    0.08190804716714896     0.1341813495841994  2.518453020806753e-14 134.8297607355103
2.60774020376078      18.98979629680157      15.16504533963983  0.0002955191768239493     0.5189698568477971     -12.41405052530981   0.003187294677657728    0.04081072916471601   0.002041902692142786      15.93743822649793      335.7266223603678   0.007496278794733351     0.8000015678824242     0.5764094967096368     0.2433628100446642      0.355018874003845   0.003234031341494438     0.6283210163450206    0.08190804716714896     0.1341813495841994  2.518453020806753e-14 134.8297618657756
2.60774020376078      18.98979629680157      15.16504533963983  0.0002955042756627554     0.5189698717489583     -12.41405052530981   0.003187294677657728    0.04081072916471601   0.002041902692142786      15.93743822649793      335.7266223603678   0.007496278794733351     0.8000015678824242     0.5764094967096368     0.2433628100446642      0.355018874003845   0.003234031341494438     0.6283210163450206    0.08190804716714896     0.1341813495841994  2.518453020806753e-14 134.8297607940552
2.60774020376078      18.98979629680157      15.16504533963983  0.0002955042756627554     0.5189698568477971     -12.41405071029358   0.003187294677657728    0.04081072916471601   0.002041902692142786      15.93743822649793      335.7266223603678   0.007496278794733351     0.8000015678824242     0.5764094967096368     0.2433628100446642      0.355018874003845   0.003234031341494438     0.6283210163450206    0.08190804716714896     0.1341813495841994  2.518453020806753e-14 134.8297608312027
2.60774020376078      18.98979629680157      15.16504533963983  0.0002955042756627554     0.5189698568477971     -12.41405052530981   0.003187309578818922    0.04081072916471601   0.002041902692142786      15.93743822649793      335.7266223603678   0.007496278794733351     0.8000015678824242     0.5764094967096368     0.2433628100446642      0.355018874003845   0.003234031341494438     0.6283210163450206    0.08190804716714896     0.1341813495841994  2.518453020806753e-14 134.8297621270826
2.60774020376078      18.98979629680157      15.16504533963983  0.0002955042756627554     0.5189698568477971     -12.41405052530981   0.003187294677657728     0.0408107440658772   0.002041902692142786      15.93743822649793      335.7266223603678   0.007496278794733351     0.8000015678824242     0.5764094967096368     0.2433628100446642      0.355018874003845   0.003234031341494438     0.6283210163450206    0.08190804716714896     0.1341813495841994  2.518453020806753e-14 134.8297607702277
2.60774020376078      18.98979629680157      15.16504533963983  0.0002955042756627554     0.5189698568477971     -12.41405052530981   0.003187294677657728    0.04081072916471601    0.00204191759330398      15.93743822649793      335.7266223603678   0.007496278794733351     0.8000015678824242     0.5764094967096368     0.2433628100446642      0.355018874003845   0.003234031341494438     0.6283210163450206    0.08190804716714896     0.1341813495841994  2.518453020806753e-14 134.8297527213377
2.60774020376078      18.98979629680157      15.16504533963983  0.0002955042756627554     0.5189698568477971     -12.41405052530981   0.003187294677657728    0.04081072916471601   0.002041902692142786      15.93743846398426      335.7266223603678   0.007496278794733351     0.8000015678824242     0.5764094967096368     0.2433628100446642      0.355018874003845   0.003234031341494438     0.6283210163450206    0.08190804716714896     0.1341813495841994  2.518453020806753e-14 134.8297607784621
2.60774020376078      18.98979629680157      15.16504533963983  0.0002955042756627554     0.5189698568477971     -12.41405052530981   0.003187294677657728    0.04081072916471601   0.002041902692142786      15.93743822649793      335.7266273630843   0.007496278794733351     0.8000015678824242     0.5764094967096368     0.2433628100446642      0.355018874003845   0.003234031341494438     0.6283210163450206    0.08190804716714896     0.1341813495841994  2.518453020806753e-14 134.8297607441985
2.60774020376078      18.98979629680157      15.16504533963983  0.0002955042756627554     0.5189698568477971     -12.41405052530981   0.003187294677657728    0.04081072916471601   0.002041902692142786      15.93743822649793      335.7266223603678   0.007496293695894545     0.8000015678824242     0.5764094967096368     0.2433628100446642      0.355018874003845   0.003234031341494438     0.6283210163450206    0.08190804716714896     0.1341813495841994  2.518453020806753e-14 134.8297730859209
2.60774020376078      18.98979629680157      15.16504533963983  0.0002955042756627554     0.5189698568477971     -12.41405052530981   0.003187294677657728    0.04081072916471601   0.002041902692142786      15.93743822649793      335.7266223603678   0.007496278794733351     0.8000015827835854     0.5764094967096368     0.2433628100446642      0.355018874003845   0.003234031341494438     0.6283210163450206    0.08190804716714896     0.1341813495841994  2.518453020806753e-14 134.8297623269016
2.60774020376078      18.98979629680157      15.16504533963983  0.0002955042756627554     0.5189698568477971     -12.41405052530981   0.003187294677657728    0.04081072916471601   0.002041902692142786      15.93743822649793      335.7266223603678   0.007496278794733351     0.8000015678824242      0.576409511610798     0.2433628100446642      0.355018874003845   0.003234031341494438     0.6283210163450206    0.08190804716714896     0.1341813495841994  2.518453020806753e-14 134.8297607476739
2.60774020376078      18.98979629680157      15.16504533963983  0.0002955042756627554     0.5189698568477971     -12.41405052530981   0.003187294677657728    0.04081072916471601   0.002041902692142786      15.93743822649793      335.7266223603678   0.007496278794733351     0.8000015678824242     0.5764094967096368     0.2433628249458254      0.355018874003845   0.003234031341494438     0.6283210163450206    0.08190804716714896     0.1341813495841994  2.518453020806753e-14 134.8297610149606
2.60774020376078      18.98979629680157      15.16504533963983  0.0002955042756627554     0.5189698568477971     -12.41405052530981   0.003187294677657728    0.04081072916471601   0.002041902692142786      15.93743822649793      335.7266223603678   0.007496278794733351     0.8000015678824242     0.5764094967096368     0.2433628100446642     0.3550188889050062   0.003234031341494438     0.6283210163450206    0.08190804716714896     0.1341813495841994  2.518453020806753e-14 134.829760783782
2.60774020376078      18.98979629680157      15.16504533963983  0.0002955042756627554     0.5189698568477971     -12.41405052530981   0.003187294677657728    0.04081072916471601   0.002041902692142786      15.93743822649793      335.7266223603678   0.007496278794733351     0.8000015678824242     0.5764094967096368     0.2433628100446642      0.355018874003845   0.003234046242655632     0.6283210163450206    0.08190804716714896     0.1341813495841994  2.518453020806753e-14 134.829760781235
2.60774020376078      18.98979629680157      15.16504533963983  0.0002955042756627554     0.5189698568477971     -12.41405052530981   0.003187294677657728    0.04081072916471601   0.002041902692142786      15.93743822649793      335.7266223603678   0.007496278794733351     0.8000015678824242     0.5764094967096368     0.2433628100446642      0.355018874003845   0.003234031341494438     0.6283210312461818    0.08190804716714896     0.1341813495841994  2.518453020806753e-14 134.8297607812388
2.60774020376078      18.98979629680157      15.16504533963983  0.0002955042756627554     0.5189698568477971     -12.41405052530981   0.003187294677657728    0.04081072916471601   0.002041902692142786      15.93743822649793      335.7266223603678   0.007496278794733351     0.8000015678824242     0.5764094967096368     0.2433628100446642      0.355018874003845   0.003234031341494438     0.6283210163450206    0.08190806206831015     0.1341813495841994  2.518453020806753e-14 134.8297607812453
2.60774020376078      18.98979629680157      15.16504533963983  0.0002955042756627554     0.5189698568477971     -12.41405052530981   0.003187294677657728    0.04081072916471601   0.002041902692142786      15.93743822649793      335.7266223603678   0.007496278794733351     0.8000015678824242     0.5764094967096368     0.2433628100446642      0.355018874003845   0.003234031341494438     0.6283210163450206    0.08190804716714896     0.1341813644853606  2.518453020806753e-14 134.8297607812522
2.60774020376078      18.98979629680157      15.16504533963983  0.0002955042756627554     0.5189698568477971     -12.41405052530981   0.003187294677657728    0.04081072916471601   0.002041902692142786      15.93743822649793      335.7266223603678   0.007496278794733351     0.8000015678824242     0.5764094967096368     0.2433628100446642      0.355018874003845   0.003234031341494438     0.6283210163450206    0.08190804716714896     0.1341813495841994  1.490118637837787e-08 134.8298534665914
2.656916804985247      19.29469792165346      15.77979821675286  0.0003502940981973012     0.5072134188559186     -12.73639929560532   0.003120404410082902    0.04137166620565202   0.002084182077004426      15.47825452063035      335.8643448796087   0.007221163848949407     0.8000007136366819     0.5639701295666416     0.2486055600103772     0.3664722371760643   0.003411428522094607     0.6283210163450206     0.0814740631313393      0.132752892109854  2.261234939339929e-14 134.6512846953922
2.656916844576392      19.29469792165346      15.77979821675286  0.0003502940981973012     0.5072134188559186     -12.73639929560532   0.003120404410082902    0.04137166620565202   0.002084182077004426      15.47825452063035      335.8643448796087   0.007221163848949407     0.8000007136366819     0.5639701295666416     0.2486055600103772     0.3664722371760643   0.003411428522094607     0.6283210163450206     0.0814740631313393      0.132752892109854  2.261234939339929e-14 134.6512847382634
2.656916804985247      19.29469820916686      15.77979821675286  0.0003502940981973012     0.5072134188559186     -12.73639929560532   0.003120404410082902    0.04137166620565202   0.002084182077004426      15.47825452063035      335.8643448796087   0.007221163848949407     0.8000007136366819     0.5639701295666416     0.2486055600103772     0.3664722371760643   0.003411428522094607     0.6283210163450206     0.0814740631313393      0.132752892109854  2.261234939339929e-14 134.6512847709068
2.656916804985247      19.29469792165346      15.77979845189018  0.0003502940981973012     0.5072134188559186     -12.73639929560532   0.003120404410082902    0.04137166620565202   0.002084182077004426      15.47825452063035      335.8643448796087   0.007221163848949407     0.8000007136366819     0.5639701295666416     0.2486055600103772     0.3664722371760643   0.003411428522094607     0.6283210163450206     0.0814740631313393      0.132752892109854  2.261234939339929e-14 134.6512847612413
2.656916804985247      19.29469792165346      15.77979821675286   0.000350308999358495     0.5072134188559186     -12.73639929560532   0.003120404410082902    0.04137166620565202   0.002084182077004426      15.47825452063035      335.8643448796087   0.007221163848949407     0.8000007136366819     0.5639701295666416     0.2486055600103772     0.3664722371760643   0.003411428522094607     0.6283210163450206     0.0814740631313393      0.132752892109854  2.261234939339929e-14 134.651279732814
2.656916804985247      19.29469792165346      15.77979821675286  0.0003502940981973012     0.5072134337570798     -12.73639929560532   0.003120404410082902    0.04137166620565202   0.002084182077004426      15.47825452063035      335.8643448796087   0.007221163848949407     0.8000007136366819     0.5639701295666416     0.2486055600103772     0.3664722371760643   0.003411428522094607     0.6283210163450206     0.0814740631313393      0.132752892109854  2.261234939339929e-14 134.6512847058481
2.656916804985247      19.29469792165346      15.77979821675286  0.0003502940981973012     0.5072134188559186     -12.73639948539246   0.003120404410082902    0.04137166620565202   0.002084182077004426      15.47825452063035      335.8643448796087   0.007221163848949407     0.8000007136366819     0.5639701295666416     0.2486055600103772     0.3664722371760643   0.003411428522094607     0.6283210163450206     0.0814740631313393      0.132752892109854  2.261234939339929e-14 134.6512845644933
2.656916804985247      19.29469792165346      15.77979821675286  0.0003502940981973012     0.5072134188559186     -12.73639929560532   0.003120419311244096    0.04137166620565202   0.002084182077004426      15.47825452063035      335.8643448796087   0.007221163848949407     0.8000007136366819     0.5639701295666416     0.2486055600103772     0.3664722371760643   0.003411428522094607     0.6283210163450206     0.0814740631313393      0.132752892109854  2.261234939339929e-14 134.6512853348911
2.656916804985247      19.29469792165346      15.77979821675286  0.0003502940981973012     0.5072134188559186     -12.73639929560532   0.003120404410082902    0.04137168110681321   0.002084182077004426      15.47825452063035      335.8643448796087   0.007221163848949407     0.8000007136366819     0.5639701295666416     0.2486055600103772     0.3664722371760643   0.003411428522094607     0.6283210163450206     0.0814740631313393      0.132752892109854  2.261234939339929e-14 134.6512847201718
2.656916804985247      19.29469792165346      15.77979821675286  0.0003502940981973012     0.5072134188559186     -12.73639929560532   0.003120404410082902    0.04137166620565202    0.00208419697816562      15.47825452063035      335.8643448796087   0.007221163848949407     0.8000007136366819     0.5639701295666416     0.2486055600103772     0.3664722371760643   0.003411428522094607     0.6283210163450206     0.0814740631313393      0.132752892109854  2.261234939339929e-14 134.6512817267563
2.656916804985247      19.29469792165346      15.77979821675286  0.0003502940981973012     0.5072134188559186     -12.73639929560532   0.003120404410082902    0.04137166620565202   0.002084182077004426      15.47825475127432      335.8643448796087   0.007221163848949407     0.8000007136366819     0.5639701295666416     0.2486055600103772     0.3664722371760643   0.003411428522094607     0.6283210163450206     0.0814740631313393      0.132752892109854  2.261234939339929e-14 134.65128463723
2.656916804985247      19.29469792165346      15.77979821675286  0.0003502940981973012     0.5072134188559186     -12.73639929560532   0.003120404410082902    0.04137166620565202   0.002084182077004426      15.47825452063035      335.8643498843775   0.007221163848949407     0.8000007136366819     0.5639701295666416     0.2486055600103772     0.3664722371760643   0.003411428522094607     0.6283210163450206     0.0814740631313393      0.132752892109854  2.261234939339929e-14 134.6512844786295
2.656916804985247      19.29469792165346      15.77979821675286  0.0003502940981973012     0.5072134188559186     -12.73639929560532   0.003120404410082902    0.04137166620565202   0.002084182077004426      15.47825452063035      335.8643448796087     0.0072211787501106     0.8000007136366819     0.5639701295666416     0.2486055600103772     0.3664722371760643   0.003411428522094607     0.6283210163450206     0.0814740631313393      0.132752892109854  2.261234939339929e-14 134.6512893301361
2.656916804985247      19.29469792165346      15.77979821675286  0.0003502940981973012     0.5072134188559186     -12.73639929560532   0.003120404410082902    0.04137166620565202   0.002084182077004426      15.47825452063035      335.8643448796087   0.007221163848949407     0.8000007285378431     0.5639701295666416     0.2486055600103772     0.3664722371760643   0.003411428522094607     0.6283210163450206     0.0814740631313393      0.132752892109854  2.261234939339929e-14 134.6512862032284
2.656916804985247      19.29469792165346      15.77979821675286  0.0003502940981973012     0.5072134188559186     -12.73639929560532   0.003120404410082902    0.04137166620565202   0.002084182077004426      15.47825452063035      335.8643448796087   0.007221163848949407     0.8000007136366819     0.5639701444678028     0.2486055600103772     0.3664722371760643   0.003411428522094607     0.6283210163450206     0.0814740631313393      0.132752892109854  2.261234939339929e-14 134.6512847790677
2.656916804985247      19.29469792165346      15.77979821675286  0.0003502940981973012     0.5072134188559186     -12.73639929560532   0.003120404410082902    0.04137166620565202   0.002084182077004426      15.47825452063035      335.8643448796087   0.007221163848949407     0.8000007136366819     0.5639701295666416     0.2486055749115384     0.3664722371760643   0.003411428522094607     0.6283210163450206     0.0814740631313393      0.132752892109854  2.261234939339929e-14 134.6512848092729
2.656916804985247      19.29469792165346      15.77979821675286  0.0003502940981973012     0.5072134188559186     -12.73639929560532   0.003120404410082902    0.04137166620565202   0.002084182077004426      15.47825452063035      335.8643448796087   0.007221163848949407     0.8000007136366819     0.5639701295666416     0.2486055600103772     0.3664722520772255   0.003411428522094607     0.6283210163450206     0.0814740631313393      0.132752892109854  2.261234939339929e-14 134.6512846360479
2.656916804985247      19.29469792165346      15.77979821675286  0.0003502940981973012     0.5072134188559186     -12.73639929560532   0.003120404410082902    0.04137166620565202   0.002084182077004426      15.47825452063035      335.8643448796087   0.007221163848949407     0.8000007136366819     0.5639701295666416     0.2486055600103772     0.3664722371760643     0.0034114434232558     0.6283210163450206     0.0814740631313393      0.132752892109854  2.261234939339929e-14 134.6512846953875
2.656916804985247      19.29469792165346      15.77979821675286  0.0003502940981973012     0.5072134188559186     -12.73639929560532   0.003120404410082902    0.04137166620565202   0.002084182077004426      15.47825452063035      335.8643448796087   0.007221163848949407     0.8000007136366819     0.5639701295666416     0.2486055600103772     0.3664722371760643   0.003411428522094607     0.6283210312461818     0.0814740631313393      0.132752892109854  2.261234939339929e-14 134.6512846953922
2.656916804985247      19.29469792165346      15.77979821675286  0.0003502940981973012     0.5072134188559186     -12.73639929560532   0.003120404410082902    0.04137166620565202   0.002084182077004426      15.47825452063035      335.8643448796087   0.007221163848949407     0.8000007136366819     0.5639701295666416     0.2486055600103772     0.3664722371760643   0.003411428522094607     0.6283210163450206    0.08147407803250049      0.132752892109854  2.261234939339929e-14 134.6512846953969
2.656916804985247      19.29469792165346      15.77979821675286  0.0003502940981973012     0.5072134188559186     -12.73639929560532   0.003120404410082902    0.04137166620565202   0.002084182077004426      15.47825452063035      335.8643448796087   0.007221163848949407     0.8000007136366819     0.5639701295666416     0.2486055600103772     0.3664722371760643   0.003411428522094607     0.6283210163450206     0.0814740631313393     0.1327529070110152  2.261234939339929e-14 134.6512846953862
2.656916804985247      19.29469792165346      15.77979821675286  0.0003502940981973012     0.5072134188559186     -12.73639929560532   0.003120404410082902    0.04137166620565202   0.002084182077004426      15.47825452063035      335.8643448796087   0.007221163848949407     0.8000007136366819     0.5639701295666416     0.2486055600103772     0.3664722371760643   0.003411428522094607     0.6283210163450206     0.0814740631313393      0.132752892109854  1.490118380619705e-08 134.6513768074642
2.680133411534659      19.29128009130082       15.7624752415473  0.0003544515838420211     0.5082861949738774      -12.7292771797278   0.003129754045226626    0.04119348260361586   0.002088322333946326      15.65172357764658      345.8624949903054   0.007204930542574276     0.8000006764537349     0.5618049267642249     0.2484967424982686     0.3749165630738612   0.006778069334332584     0.6283210163450206    0.07683348762029341     0.2019112483519279  4.382469021156807e-14 134.5516222903486
2.680133451471759      19.29128009130082       15.7624752415473  0.0003544515838420211     0.5082861949738774      -12.7292771797278   0.003129754045226626    0.04119348260361586   0.002088322333946326      15.65172357764658      345.8624949903054   0.007204930542574276     0.8000006764537349     0.5618049267642249     0.2484967424982686     0.3749165630738612   0.006778069334332584     0.6283210163450206    0.07683348762029341     0.2019112483519279  4.382469021156807e-14 134.5516223185396
2.680133411534659      19.29128037876329       15.7624752415473  0.0003544515838420211     0.5082861949738774      -12.7292771797278   0.003129754045226626    0.04119348260361586   0.002088322333946326      15.65172357764658      345.8624949903054   0.007204930542574276     0.8000006764537349     0.5618049267642249     0.2484967424982686     0.3749165630738612   0.006778069334332584     0.6283210163450206    0.07683348762029341     0.2019112483519279  4.382469021156807e-14 134.5516222570792
2.680133411534659      19.29128009130082      15.76247547642649  0.0003544515838420211     0.5082861949738774      -12.7292771797278   0.003129754045226626    0.04119348260361586   0.002088322333946326      15.65172357764658      345.8624949903054   0.007204930542574276     0.8000006764537349     0.5618049267642249     0.2484967424982686     0.3749165630738612   0.006778069334332584     0.6283210163450206    0.07683348762029341     0.2019112483519279  4.382469021156807e-14 134.5516222789949
2.680133411534659      19.29128009130082       15.7624752415473   0.000354466485003215     0.5082861949738774      -12.7292771797278   0.003129754045226626    0.04119348260361586   0.002088322333946326      15.65172357764658      345.8624949903054   0.007204930542574276     0.8000006764537349     0.5618049267642249     0.2484967424982686     0.3749165630738612   0.006778069334332584     0.6283210163450206    0.07683348762029341     0.2019112483519279  4.382469021156807e-14 134.5516226932299
2.680133411534659      19.29128009130082       15.7624752415473  0.0003544515838420211     0.5082862098750386      -12.7292771797278   0.003129754045226626    0.04119348260361586   0.002088322333946326      15.65172357764658      345.8624949903054   0.007204930542574276     0.8000006764537349     0.5618049267642249     0.2484967424982686     0.3749165630738612   0.006778069334332584     0.6283210163450206    0.07683348762029341     0.2019112483519279  4.382469021156807e-14 134.5516223065316
2.680133411534659      19.29128009130082       15.7624752415473  0.0003544515838420211     0.5082861949738774     -12.72927736940881   0.003129754045226626    0.04119348260361586   0.002088322333946326      15.65172357764658      345.8624949903054   0.007204930542574276     0.8000006764537349     0.5618049267642249     0.2484967424982686     0.3749165630738612   0.006778069334332584     0.6283210163450206    0.07683348762029341     0.2019112483519279  4.382469021156807e-14 134.5516223311962
2.680133411534659      19.29128009130082       15.7624752415473  0.0003544515838420211     0.5082861949738774      -12.7292771797278    0.00312976894638782    0.04119348260361586   0.002088322333946326      15.65172357764658      345.8624949903054   0.007204930542574276     0.8000006764537349     0.5618049267642249     0.2484967424982686     0.3749165630738612   0.006778069334332584     0.6283210163450206    0.07683348762029341     0.2019112483519279  4.382469021156807e-14 134.5516240643454
2.680133411534659      19.29128009130082       15.7624752415473  0.0003544515838420211     0.5082861949738774      -12.7292771797278   0.003129754045226626    0.04119349750477706   0.002088322333946326      15.65172357764658      345.8624949903054   0.007204930542574276     0.8000006764537349     0.5618049267642249     0.2484967424982686     0.3749165630738612   0.006778069334332584     0.6283210163450206    0.07683348762029341     0.2019112483519279  4.382469021156807e-14 134.5516224914495
2.680133411534659      19.29128009130082       15.7624752415473  0.0003544515838420211     0.5082861949738774      -12.7292771797278   0.003129754045226626    0.04119348260361586   0.002088337235107519      15.65172357764658      345.8624949903054   0.007204930542574276     0.8000006764537349     0.5618049267642249     0.2484967424982686     0.3749165630738612   0.006778069334332584     0.6283210163450206    0.07683348762029341     0.2019112483519279  4.382469021156807e-14 134.5516197835555
2.680133411534659      19.29128009130082       15.7624752415473  0.0003544515838420211     0.5082861949738774      -12.7292771797278   0.003129754045226626    0.04119348260361586   0.002088322333946326      15.65172381087543      345.8624949903054   0.007204930542574276     0.8000006764537349     0.5618049267642249     0.2484967424982686     0.3749165630738612   0.006778069334332584     0.6283210163450206    0.07683348762029341     0.2019112483519279  4.382469021156807e-14 134.5516221992919
2.680133411534659      19.29128009130082       15.7624752415473  0.0003544515838420211     0.5082861949738774      -12.7292771797278   0.003129754045226626    0.04119348260361586   0.002088322333946326      15.65172357764658      345.8625001440582   0.007204930542574276     0.8000006764537349     0.5618049267642249     0.2484967424982686     0.3749165630738612   0.006778069334332584     0.6283210163450206    0.07683348762029341     0.2019112483519279  4.382469021156807e-14 134.5516222149288
2.680133411534659      19.29128009130082       15.7624752415473  0.0003544515838420211     0.5082861949738774      -12.7292771797278   0.003129754045226626    0.04119348260361586   0.002088322333946326      15.65172357764658      345.8624949903054   0.007204945443735469     0.8000006764537349     0.5618049267642249     0.2484967424982686     0.3749165630738612   0.006778069334332584     0.6283210163450206    0.07683348762029341     0.2019112483519279  4.382469021156807e-14 134.551633010463
2.680133411534659      19.29128009130082       15.7624752415473  0.0003544515838420211     0.5082861949738774      -12.7292771797278   0.003129754045226626    0.04119348260361586   0.002088322333946326      15.65172357764658      345.8624949903054   0.007204930542574276      0.800000691354896     0.5618049267642249     0.2484967424982686     0.3749165630738612   0.006778069334332584     0.6283210163450206    0.07683348762029341     0.2019112483519279  4.382469021156807e-14 134.5516238185924
2.680133411534659      19.29128009130082       15.7624752415473  0.0003544515838420211     0.5082861949738774      -12.7292771797278   0.003129754045226626    0.04119348260361586   0.002088322333946326      15.65172357764658      345.8624949903054   0.007204930542574276     0.8000006764537349     0.5618049416653861     0.2484967424982686     0.3749165630738612   0.006778069334332584     0.6283210163450206    0.07683348762029341     0.2019112483519279  4.382469021156807e-14 134.5516223402512
2.680133411534659      19.29128009130082       15.7624752415473  0.0003544515838420211     0.5082861949738774      -12.7292771797278   0.003129754045226626    0.04119348260361586   0.002088322333946326      15.65172357764658      345.8624949903054   0.007204930542574276     0.8000006764537349     0.5618049267642249     0.2484967573994298     0.3749165630738612   0.006778069334332584     0.6283210163450206    0.07683348762029341     0.2019112483519279  4.382469021156807e-14 134.5516225784204
2.680133411534659      19.29128009130082       15.7624752415473  0.0003544515838420211     0.5082861949738774      -12.7292771797278   0.003129754045226626    0.04119348260361586   0.002088322333946326      15.65172357764658      345.8624949903054   0.007204930542574276     0.8000006764537349     0.5618049267642249     0.2484967424982686     0.3749165779750224   0.006778069334332584     0.6283210163450206    0.07683348762029341     0.2019112483519279  4.382469021156807e-14 134.5516222865331
2.680133411534659      19.29128009130082       15.7624752415473  0.0003544515838420211     0.5082861949738774      -12.7292771797278   0.003129754045226626    0.04119348260361586   0.002088322333946326      15.65172357764658      345.8624949903054   0.007204930542574276     0.8000006764537349     0.5618049267642249     0.2484967424982686     0.3749165630738612   0.006778084235493777     0.6283210163450206    0.07683348762029341     0.2019112483519279  4.382469021156807e-14 134.5516222904766
2.680133411534659      19.29128009130082       15.7624752415473  0.0003544515838420211     0.5082861949738774      -12.7292771797278   0.003129754045226626    0.04119348260361586   0.002088322333946326      15.65172357764658      345.8624949903054   0.007204930542574276     0.8000006764537349     0.5618049267642249     0.2484967424982686     0.3749165630738612   0.006778069334332584     0.6283210312461818    0.07683348762029341     0.2019112483519279  4.382469021156807e-14 134.5516222903486
2.680133411534659      19.29128009130082       15.7624752415473  0.0003544515838420211     0.5082861949738774      -12.7292771797278   0.003129754045226626    0.04119348260361586   0.002088322333946326      15.65172357764658      345.8624949903054   0.007204930542574276     0.8000006764537349     0.5618049267642249     0.2484967424982686     0.3749165630738612   0.006778069334332584     0.6283210163450206     0.0768335025214546     0.2019112483519279  4.382469021156807e-14 134.5516222903906
2.680133411534659      19.29128009130082       15.7624752415473  0.0003544515838420211     0.5082861949738774      -12.7292771797278   0.003129754045226626    0.04119348260361586   0.002088322333946326      15.65172357764658      345.8624949903054   0.007204930542574276     0.8000006764537349     0.5618049267642249     0.2484967424982686     0.3749165630738612   0.006778069334332584     0.6283210163450206    0.07683348762029341     0.2019112632530891  4.382469021156807e-14 134.5516222904087
2.680133411534659      19.29128009130082       15.7624752415473  0.0003544515838420211     0.5082861949738774      -12.7292771797278   0.003129754045226626    0.04119348260361586   0.002088322333946326      15.65172357764658      345.8624949903054   0.007204930542574276     0.8000006764537349     0.5618049267642249     0.2484967424982686     0.3749165630738612   0.006778069334332584     0.6283210163450206    0.07683348762029341     0.2019112483519279  1.490120501853787e-08 134.5517141919257
2.684369051104768       19.2895372413492      15.75708786204342   0.000354145855484077     0.5083844648543781     -12.72668134988984   0.003132467563821237    0.04113290843905056    0.00209319007206321      15.70442381712056      348.3606752283031   0.007198956040987087     0.8000006617753768     0.5613417110402168     0.2485293807273873     0.3762170623717512   0.009150058266383111     0.6283210163450206    0.06484107267530605     0.1750998892851711  4.279903383932584e-14 134.5291961200809
2.684369091104984       19.2895372413492      15.75708786204342   0.000354145855484077     0.5083844648543781     -12.72668134988984   0.003132467563821237    0.04113290843905056    0.00209319007206321      15.70442381712056      348.3606752283031   0.007198956040987087     0.8000006617753768     0.5613417110402168     0.2485293807273873     0.3762170623717512   0.009150058266383111     0.6283210163450206    0.06484107267530605     0.1750998892851711  4.279903383932584e-14 134.5291964515256
2.684369051104768       19.2895375287857      15.75708786204342   0.000354145855484077     0.5083844648543781     -12.72668134988984   0.003132467563821237    0.04113290843905056    0.00209319007206321      15.70442381712056      348.3606752283031   0.007198956040987087     0.8000006617753768     0.5613417110402168     0.2485293807273873     0.3762170623717512   0.009150058266383111     0.6283210163450206    0.06484107267530605     0.1750998892851711  4.279903383932584e-14 134.5291963294975
2.684369051104768       19.2895372413492      15.75708809684233   0.000354145855484077     0.5083844648543781     -12.72668134988984   0.003132467563821237    0.04113290843905056    0.00209319007206321      15.70442381712056      348.3606752283031   0.007198956040987087     0.8000006617753768     0.5613417110402168     0.2485293807273873     0.3762170623717512   0.009150058266383111     0.6283210163450206    0.06484107267530605     0.1750998892851711  4.279903383932584e-14 134.5291963015578
2.684369051104768       19.2895372413492      15.75708786204342  0.0003541607566452708     0.5083844648543781     -12.72668134988984   0.003132467563821237    0.04113290843905056    0.00209319007206321      15.70442381712056      348.3606752283031   0.007198956040987087     0.8000006617753768     0.5613417110402168     0.2485293807273873     0.3762170623717512   0.009150058266383111     0.6283210163450206    0.06484107267530605     0.1750998892851711  4.279903383932584e-14 134.5291960412303
2.684369051104768       19.2895372413492      15.75708786204342   0.000354145855484077     0.5083844797555392     -12.72668134988984   0.003132467563821237    0.04113290843905056    0.00209319007206321      15.70442381712056      348.3606752283031   0.007198956040987087     0.8000006617753768     0.5613417110402168     0.2485293807273873     0.3762170623717512   0.009150058266383111     0.6283210163450206    0.06484107267530605     0.1750998892851711  4.279903383932584e-14 134.5291963169652
2.684369051104768       19.2895372413492      15.75708786204342   0.000354145855484077     0.5083844648543781     -12.72668153953218   0.003132467563821237    0.04113290843905056    0.00209319007206321      15.70442381712056      348.3606752283031   0.007198956040987087     0.8000006617753768     0.5613417110402168     0.2485293807273873     0.3762170623717512   0.009150058266383111     0.6283210163450206    0.06484107267530605     0.1750998892851711  4.279903383932584e-14 134.5291963781043
2.684369051104768       19.2895372413492      15.75708786204342   0.000354145855484077     0.5083844648543781     -12.72668134988984   0.003132482464982431    0.04113290843905056    0.00209319007206321      15.70442381712056      348.3606752283031   0.007198956040987087     0.8000006617753768     0.5613417110402168     0.2485293807273873     0.3762170623717512   0.009150058266383111     0.6283210163450206    0.06484107267530605     0.1750998892851711  4.279903383932584e-14 134.5291992190645
2.684369051104768       19.2895372413492      15.75708786204342   0.000354145855484077     0.5083844648543781     -12.72668134988984   0.003132467563821237    0.04113292334021176    0.00209319007206321      15.70442381712056      348.3606752283031   0.007198956040987087     0.8000006617753768     0.5613417110402168     0.2485293807273873     0.3762170623717512   0.009150058266383111     0.6283210163450206    0.06484107267530605     0.1750998892851711  4.279903383932584e-14 134.5291964051853
2.684369051104768       19.2895372413492      15.75708786204342   0.000354145855484077     0.5083844648543781     -12.72668134988984   0.003132467563821237    0.04113290843905056   0.002093204973224404      15.70442381712056      348.3606752283031   0.007198956040987087     0.8000006617753768     0.5613417110402168     0.2485293807273873     0.3762170623717512   0.009150058266383111     0.6283210163450206    0.06484107267530605     0.1750998892851711  4.279903383932584e-14 134.5291963165445
2.684369051104768       19.2895372413492      15.75708786204342   0.000354145855484077     0.5083844648543781     -12.72668134988984   0.003132467563821237    0.04113290843905056    0.00209319007206321      15.70442405113471      348.3606752283031   0.007198956040987087     0.8000006617753768     0.5613417110402168     0.2485293807273873     0.3762170623717512   0.009150058266383111     0.6283210163450206    0.06484107267530605     0.1750998892851711  4.279903383932584e-14 134.5291965489078
2.684369051104768       19.2895372413492      15.75708786204342   0.000354145855484077     0.5083844648543781     -12.72668134988984   0.003132467563821237    0.04113290843905056    0.00209319007206321      15.70442381712056      348.3606804192817   0.007198956040987087     0.8000006617753768     0.5613417110402168     0.2485293807273873     0.3762170623717512   0.009150058266383111     0.6283210163450206    0.06484107267530605     0.1750998892851711  4.279903383932584e-14 134.5291963037043
2.684369051104768       19.2895372413492      15.75708786204342   0.000354145855484077     0.5083844648543781     -12.72668134988984   0.003132467563821237    0.04113290843905056    0.00209319007206321      15.70442381712056      348.3606752283031   0.007198970942148281     0.8000006617753768     0.5613417110402168     0.2485293807273873     0.3762170623717512   0.009150058266383111     0.6283210163450206    0.06484107267530605     0.1750998892851711  4.279903383932584e-14 134.5292067151349
2.684369051104768       19.2895372413492      15.75708786204342   0.000354145855484077     0.5083844648543781     -12.72668134988984   0.003132467563821237    0.04113290843905056    0.00209319007206321      15.70442381712056      348.3606752283031   0.007198956040987087      0.800000676676538     0.5613417110402168     0.2485293807273873     0.3762170623717512   0.009150058266383111     0.6283210163450206    0.06484107267530605     0.1750998892851711  4.279903383932584e-14 134.5291976928932
2.684369051104768       19.2895372413492      15.75708786204342   0.000354145855484077     0.5083844648543781     -12.72668134988984   0.003132467563821237    0.04113290843905056    0.00209319007206321      15.70442381712056      348.3606752283031   0.007198956040987087     0.8000006617753768      0.561341725941378     0.2485293807273873     0.3762170623717512   0.009150058266383111     0.6283210163450206    0.06484107267530605     0.1750998892851711  4.279903383932584e-14 134.5291964305316
2.684369051104768       19.2895372413492      15.75708786204342   0.000354145855484077     0.5083844648543781     -12.72668134988984   0.003132467563821237    0.04113290843905056    0.00209319007206321      15.70442381712056      348.3606752283031   0.007198956040987087     0.8000006617753768     0.5613417110402168     0.2485293956285485     0.3762170623717512   0.009150058266383111     0.6283210163450206    0.06484107267530605     0.1750998892851711  4.279903383932584e-14 134.5291966504303
2.684369051104768       19.2895372413492      15.75708786204342   0.000354145855484077     0.5083844648543781     -12.72668134988984   0.003132467563821237    0.04113290843905056    0.00209319007206321      15.70442381712056      348.3606752283031   0.007198956040987087     0.8000006617753768     0.5613417110402168     0.2485293807273873     0.3762170772729124   0.009150058266383111     0.6283210163450206    0.06484107267530605     0.1750998892851711  4.279903383932584e-14 134.5291963112337
2.684369051104768       19.2895372413492      15.75708786204342   0.000354145855484077     0.5083844648543781     -12.72668134988984   0.003132467563821237    0.04113290843905056    0.00209319007206321      15.70442381712056      348.3606752283031   0.007198956040987087     0.8000006617753768     0.5613417110402168     0.2485293807273873     0.3762170623717512   0.009150073167544305     0.6283210163450206    0.06484107267530605     0.1750998892851711  4.279903383932584e-14 134.5291961199808
2.684369051104768       19.2895372413492      15.75708786204342   0.000354145855484077     0.5083844648543781     -12.72668134988984   0.003132467563821237    0.04113290843905056    0.00209319007206321      15.70442381712056      348.3606752283031   0.007198956040987087     0.8000006617753768     0.5613417110402168     0.2485293807273873     0.3762170623717512   0.009150058266383111     0.6283210312461818    0.06484107267530605     0.1750998892851711  4.279903383932584e-14 134.5291961200809
2.684369051104768       19.2895372413492      15.75708786204342   0.000354145855484077     0.5083844648543781     -12.72668134988984   0.003132467563821237    0.04113290843905056    0.00209319007206321      15.70442381712056      348.3606752283031   0.007198956040987087     0.8000006617753768     0.5613417110402168     0.2485293807273873     0.3762170623717512   0.009150058266383111     0.6283210163450206    0.06484108757646724     0.1750998892851711  4.279903383932584e-14 134.5291961199832
2.684369051104768       19.2895372413492      15.75708786204342   0.000354145855484077     0.5083844648543781     -12.72668134988984   0.003132467563821237    0.04113290843905056    0.00209319007206321      15.70442381712056      348.3606752283031   0.007198956040987087     0.8000006617753768     0.5613417110402168     0.2485293807273873     0.3762170623717512   0.009150058266383111     0.6283210163450206    0.06484107267530605     0.1750999041863323  4.279903383932584e-14 134.5291961200949
2.684369051104768       19.2895372413492      15.75708786204342   0.000354145855484077     0.5083844648543781     -12.72668134988984   0.003132467563821237    0.04113290843905056    0.00209319007206321      15.70442381712056      348.3606752283031   0.007198956040987087     0.8000006617753768     0.5613417110402168     0.2485293807273873     0.3762170623717512   0.009150058266383111     0.6283210163450206    0.06484107267530605     0.1750998892851711   1.49012039928815e-08 134.5292880173667
2.649070078448838      18.50332765744254      14.30980527468573   8.76326342255972e-05     0.5072591330848751     -12.00381789182369   0.003187587507776314    0.04024463879901053   0.002077169243781138      14.64734915560076      316.3600202260415   0.008040349311578814     0.8000004907438777     0.5847097648209239     0.2357460338058257     0.3570123101506131   0.009807252848942656     0.6283210163450206    0.07765719699603005     0.1746576434838665  2.768828089827437e-14 139.8988193463214
2.649070117923059      18.50332765744254      14.30980527468573   8.76326342255972e-05     0.5072591330848751     -12.00381789182369   0.003187587507776314    0.04024463879901053   0.002077169243781138      14.64734915560076      316.3600202260415   0.008040349311578814     0.8000004907438777     0.5847097648209239     0.2357460338058257     0.3570123101506131   0.009807252848942656     0.6283210163450206    0.07765719699603005     0.1746576434838665  2.768828089827437e-14 139.898819374575
2.649070078448838       18.5033279331636      14.30980527468573   8.76326342255972e-05     0.5072591330848751     -12.00381789182369   0.003187587507776314    0.04024463879901053   0.002077169243781138      14.64734915560076      316.3600202260415   0.008040349311578814     0.8000004907438777     0.5847097648209239     0.2357460338058257     0.3570123101506131   0.009807252848942656     0.6283210163450206    0.07765719699603005     0.1746576434838665  2.768828089827437e-14 139.8988196365616
2.649070078448838      18.50332765744254      14.30980548791845   8.76326342255972e-05     0.5072591330848751     -12.00381789182369   0.003187587507776314    0.04024463879901053   0.002077169243781138      14.64734915560076      316.3600202260415   0.008040349311578814     0.8000004907438777     0.5847097648209239     0.2357460338058257     0.3570123101506131   0.009807252848942656     0.6283210163450206    0.07765719699603005     0.1746576434838665  2.768828089827437e-14 139.8988193766891
2.649070078448838      18.50332765744254      14.30980527468573  8.764753538679105e-05     0.5072591330848751     -12.00381789182369   0.003187587507776314    0.04024463879901053   0.002077169243781138      14.64734915560076      316.3600202260415   0.008040349311578814     0.8000004907438777     0.5847097648209239     0.2357460338058257     0.3570123101506131   0.009807252848942656     0.6283210163450206    0.07765719699603005     0.1746576434838665  2.768828089827437e-14 139.89877876028
2.649070078448838      18.50332765744254      14.30980527468573   8.76326342255972e-05     0.5072591479860363     -12.00381789182369   0.003187587507776314    0.04024463879901053   0.002077169243781138      14.64734915560076      316.3600202260415   0.008040349311578814     0.8000004907438777     0.5847097648209239     0.2357460338058257     0.3570123101506131   0.009807252848942656     0.6283210163450206    0.07765719699603005     0.1746576434838665  2.768828089827437e-14 139.8988193253254
2.649070078448838      18.50332765744254      14.30980527468573   8.76326342255972e-05     0.5072591330848751     -12.00381807069451   0.003187587507776314    0.04024463879901053   0.002077169243781138      14.64734915560076      316.3600202260415   0.008040349311578814     0.8000004907438777     0.5847097648209239     0.2357460338058257     0.3570123101506131   0.009807252848942656     0.6283210163450206    0.07765719699603005     0.1746576434838665  2.768828089827437e-14 139.8988188997269
2.649070078448838      18.50332765744254      14.30980527468573   8.76326342255972e-05     0.5072591330848751     -12.00381789182369   0.003187602408937508    0.04024463879901053   0.002077169243781138      14.64734915560076      316.3600202260415   0.008040349311578814     0.8000004907438777     0.5847097648209239     0.2357460338058257     0.3570123101506131   0.009807252848942656     0.6283210163450206    0.07765719699603005     0.1746576434838665  2.768828089827437e-14 139.8988487268373
2.649070078448838      18.50332765744254      14.30980527468573   8.76326342255972e-05     0.5072591330848751     -12.00381789182369   0.003187587507776314    0.04024465370017172   0.002077169243781138      14.64734915560076      316.3600202260415   0.008040349311578814     0.8000004907438777     0.5847097648209239     0.2357460338058257     0.3570123101506131   0.009807252848942656     0.6283210163450206    0.07765719699603005     0.1746576434838665  2.768828089827437e-14 139.8988177399607
2.649070078448838      18.50332765744254      14.30980527468573   8.76326342255972e-05     0.5072591330848751     -12.00381789182369   0.003187587507776314    0.04024463879901053   0.002077184144942332      14.64734915560076      316.3600202260415   0.008040349311578814     0.8000004907438777     0.5847097648209239     0.2357460338058257     0.3570123101506131   0.009807252848942656     0.6283210163450206    0.07765719699603005     0.1746576434838665  2.768828089827437e-14 139.8988113553213
2.649070078448838      18.50332765744254      14.30980527468573   8.76326342255972e-05     0.5072591330848751     -12.00381789182369   0.003187587507776314    0.04024463879901053   0.002077169243781138      14.64734937386327      316.3600202260415   0.008040349311578814     0.8000004907438777     0.5847097648209239     0.2357460338058257     0.3570123101506131   0.009807252848942656     0.6283210163450206    0.07765719699603005     0.1746576434838665  2.768828089827437e-14 139.8988187696211
2.649070078448838      18.50332765744254      14.30980527468573   8.76326342255972e-05     0.5072591330848751     -12.00381789182369   0.003187587507776314    0.04024463879901053   0.002077169243781138      14.64734915560076      316.3600249401732   0.008040349311578814     0.8000004907438777     0.5847097648209239     0.2357460338058257     0.3570123101506131   0.009807252848942656     0.6283210163450206    0.07765719699603005     0.1746576434838665  2.768828089827437e-14 139.8988195530125
2.649070078448838      18.50332765744254      14.30980527468573   8.76326342255972e-05     0.5072591330848751     -12.00381789182369   0.003187587507776314    0.04024463879901053   0.002077169243781138      14.64734915560076      316.3600202260415   0.008040364212740007     0.8000004907438777     0.5847097648209239     0.2357460338058257     0.3570123101506131   0.009807252848942656     0.6283210163450206    0.07765719699603005     0.1746576434838665  2.768828089827437e-14 139.8991562775158
2.649070078448838      18.50332765744254      14.30980527468573   8.76326342255972e-05     0.5072591330848751     -12.00381789182369   0.003187587507776314    0.04024463879901053   0.002077169243781138      14.64734915560076      316.3600202260415   0.008040349311578814     0.8000005056450389     0.5847097648209239     0.2357460338058257     0.3570123101506131   0.009807252848942656     0.6283210163450206    0.07765719699603005     0.1746576434838665  2.768828089827437e-14 139.8988211974966
2.649070078448838      18.50332765744254      14.30980527468573   8.76326342255972e-05     0.5072591330848751     -12.00381789182369   0.003187587507776314    0.04024463879901053   0.002077169243781138      14.64734915560076      316.3600202260415   0.008040349311578814     0.8000004907438777      0.584709779722085     0.2357460338058257     0.3570123101506131   0.009807252848942656     0.6283210163450206    0.07765719699603005     0.1746576434838665  2.768828089827437e-14 139.8988178740789
2.649070078448838      18.50332765744254      14.30980527468573   8.76326342255972e-05     0.5072591330848751     -12.00381789182369   0.003187587507776314    0.04024463879901053   0.002077169243781138      14.64734915560076      316.3600202260415   0.008040349311578814     0.8000004907438777     0.5847097648209239     0.2357460487069869     0.3570123101506131   0.009807252848942656     0.6283210163450206    0.07765719699603005     0.1746576434838665  2.768828089827437e-14 139.8988301744741
2.649070078448838      18.50332765744254      14.30980527468573   8.76326342255972e-05     0.5072591330848751     -12.00381789182369   0.003187587507776314    0.04024463879901053   0.002077169243781138      14.64734915560076      316.3600202260415   0.008040349311578814     0.8000004907438777     0.5847097648209239     0.2357460338058257     0.3570123250517743   0.009807252848942656     0.6283210163450206    0.07765719699603005     0.1746576434838665  2.768828089827437e-14 139.8988193484914
2.649070078448838      18.50332765744254      14.30980527468573   8.76326342255972e-05     0.5072591330848751     -12.00381789182369   0.003187587507776314    0.04024463879901053   0.002077169243781138      14.64734915560076      316.3600202260415   0.008040349311578814     0.8000004907438777     0.5847097648209239     0.2357460338058257     0.3570123101506131    0.00980726775010385     0.6283210163450206    0.07765719699603005     0.1746576434838665  2.768828089827437e-14 139.8988193463382
2.649070078448838      18.50332765744254      14.30980527468573   8.76326342255972e-05     0.5072591330848751     -12.00381789182369   0.003187587507776314    0.04024463879901053   0.002077169243781138      14.64734915560076      316.3600202260415   0.008040349311578814     0.8000004907438777     0.5847097648209239     0.2357460338058257     0.3570123101506131   0.009807252848942656     0.6283210312461818    0.07765719699603005     0.1746576434838665  2.768828089827437e-14 139.8988193463214
2.649070078448838      18.50332765744254      14.30980527468573   8.76326342255972e-05     0.5072591330848751     -12.00381789182369   0.003187587507776314    0.04024463879901053   0.002077169243781138      14.64734915560076      316.3600202260415   0.008040349311578814     0.8000004907438777     0.5847097648209239     0.2357460338058257     0.3570123101506131   0.009807252848942656     0.6283210163450206    0.07765721189719124     0.1746576434838665  2.768828089827437e-14 139.8988193463074
2.649070078448838      18.50332765744254      14.30980527468573   8.76326342255972e-05     0.5072591330848751     -12.00381789182369   0.003187587507776314    0.04024463879901053   0.002077169243781138      14.64734915560076      316.3600202260415   0.008040349311578814     0.8000004907438777     0.5847097648209239     0.2357460338058257     0.3570123101506131   0.009807252848942656     0.6283210163450206    0.07765719699603005     0.1746576583850276  2.768828089827437e-14 139.8988193463603
2.649070078448838      18.50332765744254      14.30980527468573   8.76326342255972e-05     0.5072591330848751     -12.00381789182369   0.003187587507776314    0.04024463879901053   0.002077169243781138      14.64734915560076      316.3600202260415   0.008040349311578814     0.8000004907438777     0.5847097648209239     0.2357460338058257     0.3570123101506131   0.009807252848942656     0.6283210163450206    0.07765719699603005     0.1746576434838665  1.490118888212856e-08 139.8989130242528
2.675536720574253      19.09298483453013      15.39526763232137  0.0002919053065688914     0.5080979661901544     -12.54596494415348    0.00314574687480508    0.04091023634457053   0.002089164146160841      15.44013375578116      340.3605243668974   0.007405370735205818      0.800000618963896     0.5671747129758252     0.2453267495856427     0.3714121756970176   0.009314356693917432     0.6283210163450206    0.06804509951519371     0.1749893280182523  3.881834012799379e-14 134.9294765952942
2.675536760442857      19.09298483453013      15.39526763232137  0.0002919053065688914     0.5080979661901544     -12.54596494415348    0.00314574687480508    0.04091023634457053   0.002089164146160841      15.44013375578116      340.3605243668974   0.007405370735205818      0.800000618963896     0.5671747129758252     0.2453267495856427     0.3714121756970176   0.009314356693917432     0.6283210163450206    0.06804509951519371     0.1749893280182523  3.881834012799379e-14 134.9294767451385
2.675536720574253      19.09298511903778      15.39526763232137  0.0002919053065688914     0.5080979661901544     -12.54596494415348    0.00314574687480508    0.04091023634457053   0.002089164146160841      15.44013375578116      340.3605243668974   0.007405370735205818      0.800000618963896     0.5671747129758252     0.2453267495856427     0.3714121756970176   0.009314356693917432     0.6283210163450206    0.06804509951519371     0.1749893280182523  3.881834012799379e-14 134.9294765583013
2.675536720574253      19.09298483453013      15.39526786172873  0.0002919053065688914     0.5080979661901544     -12.54596494415348    0.00314574687480508    0.04091023634457053   0.002089164146160841      15.44013375578116      340.3605243668974   0.007405370735205818      0.800000618963896     0.5671747129758252     0.2453267495856427     0.3714121756970176   0.009314356693917432     0.6283210163450206    0.06804509951519371     0.1749893280182523  3.881834012799379e-14 134.9294765543327
2.675536720574253      19.09298483453013      15.39526763232137  0.0002919202077300852     0.5080979661901544     -12.54596494415348    0.00314574687480508    0.04091023634457053   0.002089164146160841      15.44013375578116      340.3605243668974   0.007405370735205818      0.800000618963896     0.5671747129758252     0.2453267495856427     0.3714121756970176   0.009314356693917432     0.6283210163450206    0.06804509951519371     0.1749893280182523  3.881834012799379e-14 134.9294714197968
2.675536720574253      19.09298483453013      15.39526763232137  0.0002919053065688914     0.5080979810913155     -12.54596494415348    0.00314574687480508    0.04091023634457053   0.002089164146160841      15.44013375578116      340.3605243668974   0.007405370735205818      0.800000618963896     0.5671747129758252     0.2453267495856427     0.3714121756970176   0.009314356693917432     0.6283210163450206    0.06804509951519371     0.1749893280182523  3.881834012799379e-14 134.9294765993971
2.675536720574253      19.09298483453013      15.39526763232137  0.0002919053065688914     0.5080979661901544     -12.54596513110293    0.00314574687480508    0.04091023634457053   0.002089164146160841      15.44013375578116      340.3605243668974   0.007405370735205818      0.800000618963896     0.5671747129758252     0.2453267495856427     0.3714121756970176   0.009314356693917432     0.6283210163450206    0.06804509951519371     0.1749893280182523  3.881834012799379e-14 134.9294766226105
2.675536720574253      19.09298483453013      15.39526763232137  0.0002919053065688914     0.5080979661901544     -12.54596494415348   0.003145761775966273    0.04091023634457053   0.002089164146160841      15.44013375578116      340.3605243668974   0.007405370735205818      0.800000618963896     0.5671747129758252     0.2453267495856427     0.3714121756970176   0.009314356693917432     0.6283210163450206    0.06804509951519371     0.1749893280182523  3.881834012799379e-14 134.9294850133743
2.675536720574253      19.09298483453013      15.39526763232137  0.0002919053065688914     0.5080979661901544     -12.54596494415348    0.00314574687480508    0.04091025124573172   0.002089164146160841      15.44013375578116      340.3605243668974   0.007405370735205818      0.800000618963896     0.5671747129758252     0.2453267495856427     0.3714121756970176   0.009314356693917432     0.6283210163450206    0.06804509951519371     0.1749893280182523  3.881834012799379e-14 134.929476463972
2.675536720574253      19.09298483453013      15.39526763232137  0.0002919053065688914     0.5080979661901544     -12.54596494415348    0.00314574687480508    0.04091023634457053   0.002089179047322035      15.44013375578116      340.3605243668974   0.007405370735205818      0.800000618963896     0.5671747129758252     0.2453267495856427     0.3714121756970176   0.009314356693917432     0.6283210163450206    0.06804509951519371     0.1749893280182523  3.881834012799379e-14 134.9294737340363
2.675536720574253      19.09298483453013      15.39526763232137  0.0002919053065688914     0.5080979661901544     -12.54596494415348    0.00314574687480508    0.04091023634457053   0.002089164146160841      15.44013398585708      340.3605243668974   0.007405370735205818      0.800000618963896     0.5671747129758252     0.2453267495856427     0.3714121756970176   0.009314356693917432     0.6283210163450206    0.06804509951519371     0.1749893280182523  3.881834012799379e-14 134.9294765319177
2.675536720574253      19.09298483453013      15.39526763232137  0.0002919053065688914     0.5080979661901544     -12.54596494415348    0.00314574687480508    0.04091023634457053   0.002089164146160841      15.44013375578116      340.3605294386644   0.007405370735205818      0.800000618963896     0.5671747129758252     0.2453267495856427     0.3714121756970176   0.009314356693917432     0.6283210163450206    0.06804509951519371     0.1749893280182523  3.881834012799379e-14 134.9294765711939
2.675536720574253      19.09298483453013      15.39526763232137  0.0002919053065688914     0.5080979661901544     -12.54596494415348    0.00314574687480508    0.04091023634457053   0.002089164146160841      15.44013375578116      340.3605243668974   0.007405385636367012      0.800000618963896     0.5671747129758252     0.2453267495856427     0.3714121756970176   0.009314356693917432     0.6283210163450206    0.06804509951519371     0.1749893280182523  3.881834012799379e-14 134.9295698612597
2.675536720574253      19.09298483453013      15.39526763232137  0.0002919053065688914     0.5080979661901544     -12.54596494415348    0.00314574687480508    0.04091023634457053   0.002089164146160841      15.44013375578116      340.3605243668974   0.007405370735205818     0.8000006338650572     0.5671747129758252     0.2453267495856427     0.3714121756970176   0.009314356693917432     0.6283210163450206    0.06804509951519371     0.1749893280182523  3.881834012799379e-14 134.9294781543845
2.675536720574253      19.09298483453013      15.39526763232137  0.0002919053065688914     0.5080979661901544     -12.54596494415348    0.00314574687480508    0.04091023634457053   0.002089164146160841      15.44013375578116      340.3605243668974   0.007405370735205818      0.800000618963896     0.5671747278769864     0.2453267495856427     0.3714121756970176   0.009314356693917432     0.6283210163450206    0.06804509951519371     0.1749893280182523  3.881834012799379e-14 134.9294761169479
2.675536720574253      19.09298483453013      15.39526763232137  0.0002919053065688914     0.5080979661901544     -12.54596494415348    0.00314574687480508    0.04091023634457053   0.002089164146160841      15.44013375578116      340.3605243668974   0.007405370735205818      0.800000618963896     0.5671747129758252     0.2453267644868039     0.3714121756970176   0.009314356693917432     0.6283210163450206    0.06804509951519371     0.1749893280182523  3.881834012799379e-14 134.9294794703474
2.675536720574253      19.09298483453013      15.39526763232137  0.0002919053065688914     0.5080979661901544     -12.54596494415348    0.00314574687480508    0.04091023634457053   0.002089164146160841      15.44013375578116      340.3605243668974   0.007405370735205818      0.800000618963896     0.5671747129758252     0.2453267495856427     0.3714121905981788   0.009314356693917432     0.6283210163450206    0.06804509951519371     0.1749893280182523  3.881834012799379e-14 134.9294765914723
2.675536720574253      19.09298483453013      15.39526763232137  0.0002919053065688914     0.5080979661901544     -12.54596494415348    0.00314574687480508    0.04091023634457053   0.002089164146160841      15.44013375578116      340.3605243668974   0.007405370735205818      0.800000618963896     0.5671747129758252     0.2453267495856427     0.3714121756970176   0.009314371595078625     0.6283210163450206    0.06804509951519371     0.1749893280182523  3.881834012799379e-14 134.9294765953006
2.675536720574253      19.09298483453013      15.39526763232137  0.0002919053065688914     0.5080979661901544     -12.54596494415348    0.00314574687480508    0.04091023634457053   0.002089164146160841      15.44013375578116      340.3605243668974   0.007405370735205818      0.800000618963896     0.5671747129758252     0.2453267495856427     0.3714121756970176   0.009314356693917432     0.6283210312461818    0.06804509951519371     0.1749893280182523  3.881834012799379e-14 134.9294765952942
2.675536720574253      19.09298483453013      15.39526763232137  0.0002919053065688914     0.5080979661901544     -12.54596494415348    0.00314574687480508    0.04091023634457053   0.002089164146160841      15.44013375578116      340.3605243668974   0.007405370735205818      0.800000618963896     0.5671747129758252     0.2453267495856427     0.3714121756970176   0.009314356693917432     0.6283210163450206     0.0680451144163549     0.1749893280182523  3.881834012799379e-14 134.9294765952981
2.675536720574253      19.09298483453013      15.39526763232137  0.0002919053065688914     0.5080979661901544     -12.54596494415348    0.00314574687480508    0.04091023634457053   0.002089164146160841      15.44013375578116      340.3605243668974   0.007405370735205818      0.800000618963896     0.5671747129758252     0.2453267495856427     0.3714121756970176   0.009314356693917432     0.6283210163450206    0.06804509951519371     0.1749893429194135  3.881834012799379e-14 134.9294765953014
2.675536720574253      19.09298483453013      15.39526763232137  0.0002919053065688914     0.5080979661901544     -12.54596494415348    0.00314574687480508    0.04091023634457053   0.002089164146160841      15.44013375578116      340.3605243668974   0.007405370735205818      0.800000618963896     0.5671747129758252     0.2453267495856427     0.3714121756970176   0.009314356693917432     0.6283210163450206    0.06804509951519371     0.1749893280182523  1.490120001218779e-08 134.9295687924252
2.682153381367016      19.24039913226812      15.66663322810469  0.0003429734146474535     0.5083076745434652     -12.68150171043016   0.003135286723300611    0.04107663574330801   0.002092162872115294      15.63832991078463      346.3606505430038   0.007246626142253162     0.8000006510189019     0.5627909500371895     0.2477219286816914     0.3750121422198542   0.009191132652266979     0.6283210163450206    0.06564207508854493     0.1750722491537958  4.160085783271355e-14 134.5723598204642
2.682153421334216      19.24039913226812      15.66663322810469  0.0003429734146474535     0.5083076745434652     -12.68150171043016   0.003135286723300611    0.04107663574330801   0.002092162872115294      15.63832991078463      346.3606505430038   0.007246626142253162     0.8000006510189019     0.5627909500371895     0.2477219286816914     0.3750121422198542   0.009191132652266979     0.6283210163450206    0.06564207508854493     0.1750722491537958  4.160085783271355e-14 134.572360046501
2.682153381367016      19.24039941897241      15.66663322810469  0.0003429734146474535     0.5083076745434652     -12.68150171043016   0.003135286723300611    0.04107663574330801   0.002092162872115294      15.63832991078463      346.3606505430038   0.007246626142253162     0.8000006510189019     0.5627909500371895     0.2477219286816914     0.3750121422198542   0.009191132652266979     0.6283210163450206    0.06564207508854493     0.1750722491537958  4.160085783271355e-14 134.5723597374925
2.682153381367016      19.24039913226812      15.66663346155571  0.0003429734146474535     0.5083076745434652     -12.68150171043016   0.003135286723300611    0.04107663574330801   0.002092162872115294      15.63832991078463      346.3606505430038   0.007246626142253162     0.8000006510189019     0.5627909500371895     0.2477219286816914     0.3750121422198542   0.009191132652266979     0.6283210163450206    0.06564207508854493     0.1750722491537958  4.160085783271355e-14 134.5723597671858
2.682153381367016      19.24039913226812      15.66663322810469  0.0003429883158086474     0.5083076745434652     -12.68150171043016   0.003135286723300611    0.04107663574330801   0.002092162872115294      15.63832991078463      346.3606505430038   0.007246626142253162     0.8000006510189019     0.5627909500371895     0.2477219286816914     0.3750121422198542   0.009191132652266979     0.6283210163450206    0.06564207508854493     0.1750722491537958  4.160085783271355e-14 134.5723621779136
2.682153381367016      19.24039913226812      15.66663322810469  0.0003429734146474535     0.5083076894446263     -12.68150171043016   0.003135286723300611    0.04107663574330801   0.002092162872115294      15.63832991078463      346.3606505430038   0.007246626142253162     0.8000006510189019     0.5627909500371895     0.2477219286816914     0.3750121422198542   0.009191132652266979     0.6283210163450206    0.06564207508854493     0.1750722491537958  4.160085783271355e-14 134.5723598310158
2.682153381367016      19.24039913226812      15.66663322810469  0.0003429734146474535     0.5083076745434652     -12.68150189939926   0.003135286723300611    0.04107663574330801   0.002092162872115294      15.63832991078463      346.3606505430038   0.007246626142253162     0.8000006510189019     0.5627909500371895     0.2477219286816914     0.3750121422198542   0.009191132652266979     0.6283210163450206    0.06564207508854493     0.1750722491537958  4.160085783271355e-14 134.5723599330569
2.682153381367016      19.24039913226812      15.66663322810469  0.0003429734146474535     0.5083076745434652     -12.68150171043016   0.003135301624461804    0.04107663574330801   0.002092162872115294      15.63832991078463      346.3606505430038   0.007246626142253162     0.8000006510189019     0.5627909500371895     0.2477219286816914     0.3750121422198542   0.009191132652266979     0.6283210163450206    0.06564207508854493     0.1750722491537958  4.160085783271355e-14 134.5723633242952
2.682153381367016      19.24039913226812      15.66663322810469  0.0003429734146474535     0.5083076745434652     -12.68150171043016   0.003135286723300611    0.04107665064446921   0.002092162872115294      15.63832991078463      346.3606505430038   0.007246626142253162     0.8000006510189019     0.5627909500371895     0.2477219286816914     0.3750121422198542   0.009191132652266979     0.6283210163450206    0.06564207508854493     0.1750722491537958  4.160085783271355e-14 134.5723599891504
2.682153381367016      19.24039913226812      15.66663322810469  0.0003429734146474535     0.5083076745434652     -12.68150171043016   0.003135286723300611    0.04107663574330801   0.002092177773276487      15.63832991078463      346.3606505430038   0.007246626142253162     0.8000006510189019     0.5627909500371895     0.2477219286816914     0.3750121422198542   0.009191132652266979     0.6283210163450206    0.06564207508854493     0.1750722491537958  4.160085783271355e-14 134.5723583298783
2.682153381367016      19.24039913226812      15.66663322810469  0.0003429734146474535     0.5083076745434652     -12.68150171043016   0.003135286723300611    0.04107663574330801   0.002092162872115294       15.6383301438139      346.3606505430038   0.007246626142253162     0.8000006510189019     0.5627909500371895     0.2477219286816914     0.3750121422198542   0.009191132652266979     0.6283210163450206    0.06564207508854493     0.1750722491537958  4.160085783271355e-14 134.5723597683281
2.682153381367016      19.24039913226812      15.66663322810469  0.0003429734146474535     0.5083076745434652     -12.68150171043016   0.003135286723300611    0.04107663574330801   0.002092162872115294      15.63832991078463      346.3606557041797   0.007246626142253162     0.8000006510189019     0.5627909500371895     0.2477219286816914     0.3750121422198542   0.009191132652266979     0.6283210163450206    0.06564207508854493     0.1750722491537958  4.160085783271355e-14 134.5723597128346
2.682153381367016      19.24039913226812      15.66663322810469  0.0003429734146474535     0.5083076745434652     -12.68150171043016   0.003135286723300611    0.04107663574330801   0.002092162872115294      15.63832991078463      346.3606505430038   0.007246641043414356     0.8000006510189019     0.5627909500371895     0.2477219286816914     0.3750121422198542   0.009191132652266979     0.6283210163450206    0.06564207508854493     0.1750722491537958  4.160085783271355e-14 134.5723854775847
2.682153381367016      19.24039913226812      15.66663322810469  0.0003429734146474535     0.5083076745434652     -12.68150171043016   0.003135286723300611    0.04107663574330801   0.002092162872115294      15.63832991078463      346.3606505430038   0.007246626142253162     0.8000006659200631     0.5627909500371895     0.2477219286816914     0.3750121422198542   0.009191132652266979     0.6283210163450206    0.06564207508854493     0.1750722491537958  4.160085783271355e-14 134.5723613450022
2.682153381367016      19.24039913226812      15.66663322810469  0.0003429734146474535     0.5083076745434652     -12.68150171043016   0.003135286723300611    0.04107663574330801   0.002092162872115294      15.63832991078463      346.3606505430038   0.007246626142253162     0.8000006510189019     0.5627909649383507     0.2477219286816914     0.3750121422198542   0.009191132652266979     0.6283210163450206    0.06564207508854493     0.1750722491537958  4.160085783271355e-14 134.5723597848999
2.682153381367016      19.24039913226812      15.66663322810469  0.0003429734146474535     0.5083076745434652     -12.68150171043016   0.003135286723300611    0.04107663574330801   0.002092162872115294      15.63832991078463      346.3606505430038   0.007246626142253162     0.8000006510189019     0.5627909500371895     0.2477219435828526     0.3750121422198542   0.009191132652266979     0.6283210163450206    0.06564207508854493     0.1750722491537958  4.160085783271355e-14 134.5723605730184
2.682153381367016      19.24039913226812      15.66663322810469  0.0003429734146474535     0.5083076745434652     -12.68150171043016   0.003135286723300611    0.04107663574330801   0.002092162872115294      15.63832991078463      346.3606505430038   0.007246626142253162     0.8000006510189019     0.5627909500371895     0.2477219286816914     0.3750121571210154   0.009191132652266979     0.6283210163450206    0.06564207508854493     0.1750722491537958  4.160085783271355e-14 134.5723598122572
2.682153381367016      19.24039913226812      15.66663322810469  0.0003429734146474535     0.5083076745434652     -12.68150171043016   0.003135286723300611    0.04107663574330801   0.002092162872115294      15.63832991078463      346.3606505430038   0.007246626142253162     0.8000006510189019     0.5627909500371895     0.2477219286816914     0.3750121422198542   0.009191147553428173     0.6283210163450206    0.06564207508854493     0.1750722491537958  4.160085783271355e-14 134.5723598205723
2.682153381367016      19.24039913226812      15.66663322810469  0.0003429734146474535     0.5083076745434652     -12.68150171043016   0.003135286723300611    0.04107663574330801   0.002092162872115294      15.63832991078463      346.3606505430038   0.007246626142253162     0.8000006510189019     0.5627909500371895     0.2477219286816914     0.3750121422198542   0.009191132652266979     0.6283210312461818    0.06564207508854493     0.1750722491537958  4.160085783271355e-14 134.5723598204642
2.682153381367016      19.24039913226812      15.66663322810469  0.0003429734146474535     0.5083076745434652     -12.68150171043016   0.003135286723300611    0.04107663574330801   0.002092162872115294      15.63832991078463      346.3606505430038   0.007246626142253162     0.8000006510189019     0.5627909500371895     0.2477219286816914     0.3750121422198542   0.009191132652266979     0.6283210163450206    0.06564208998970612     0.1750722491537958  4.160085783271355e-14 134.5723598203954
2.682153381367016      19.24039913226812      15.66663322810469  0.0003429734146474535     0.5083076745434652     -12.68150171043016   0.003135286723300611    0.04107663574330801   0.002092162872115294      15.63832991078463      346.3606505430038   0.007246626142253162     0.8000006510189019     0.5627909500371895     0.2477219286816914     0.3750121422198542   0.009191132652266979     0.6283210163450206    0.06564207508854493      0.175072264054957  4.160085783271355e-14 134.5723598206782
2.682153381367016      19.24039913226812      15.66663322810469  0.0003429734146474535     0.5083076745434652     -12.68150171043016   0.003135286723300611    0.04107663574330801   0.002092162872115294      15.63832991078463      346.3606505430038   0.007246626142253162     0.8000006510189019     0.5627909500371895     0.2477219286816914     0.3750121422198542   0.009191132652266979     0.6283210163450206    0.06564207508854493     0.1750722491537958  1.490120279470549e-08 134.5724516638637
2.68380754761075      19.27725272056537      15.73447465254519  0.0003557402016513205     0.5083601019397379     -12.71538591477477   0.003132671712376386     0.0411182356423786   0.002092912555041915      15.68787896936673       347.860682650535    0.00720694019856671     0.8000006590326595     0.5616950093931056      0.248320724060034     0.3759121343954544   0.009160326630279126     0.6283210163450206     0.0650413187561502      0.175092979445469  4.229649884738282e-14 134.5352931980208
2.683807587602598      19.27725272056537      15.73447465254519  0.0003557402016513205     0.5083601019397379     -12.71538591477477   0.003132671712376386     0.0411182356423786   0.002092912555041915      15.68787896936673       347.860682650535    0.00720694019856671     0.8000006590326595     0.5616950093931056      0.248320724060034     0.3759121343954544   0.009160326630279126     0.6283210163450206     0.0650413187561502      0.175092979445469  4.229649884738282e-14 134.5352933302145
2.68380754761075      19.27725300781882      15.73447465254519  0.0003557402016513205     0.5083601019397379     -12.71538591477477   0.003132671712376386     0.0411182356423786   0.002092912555041915      15.68787896936673       347.860682650535    0.00720694019856671     0.8000006590326595     0.5616950093931056      0.248320724060034     0.3759121343954544   0.009160326630279126     0.6283210163450206     0.0650413187561502      0.175092979445469  4.229649884738282e-14 134.5352931033457
2.68380754761075      19.27725272056537      15.73447488700713  0.0003557402016513205     0.5083601019397379     -12.71538591477477   0.003132671712376386     0.0411182356423786   0.002092912555041915      15.68787896936673       347.860682650535    0.00720694019856671     0.8000006590326595     0.5616950093931056      0.248320724060034     0.3759121343954544   0.009160326630279126     0.6283210163450206     0.0650413187561502      0.175092979445469  4.229649884738282e-14 134.535293141934
2.68380754761075      19.27725272056537      15.73447465254519  0.0003557551028125144     0.5083601019397379     -12.71538591477477   0.003132671712376386     0.0411182356423786   0.002092912555041915      15.68787896936673       347.860682650535    0.00720694019856671     0.8000006590326595     0.5616950093931056      0.248320724060034     0.3759121343954544   0.009160326630279126     0.6283210163450206     0.0650413187561502      0.175092979445469  4.229649884738282e-14 134.5352973587343
2.68380754761075      19.27725272056537      15.73447465254519  0.0003557402016513205     0.5083601168408991     -12.71538591477477   0.003132671712376386     0.0411182356423786   0.002092912555041915      15.68787896936673       347.860682650535    0.00720694019856671     0.8000006590326595     0.5616950093931056      0.248320724060034     0.3759121343954544   0.009160326630279126     0.6283210163450206     0.0650413187561502      0.175092979445469  4.229649884738282e-14 134.5352932115565
2.68380754761075      19.27725272056537      15.73447465254519  0.0003557402016513205     0.5083601019397379     -12.71538610424879   0.003132671712376386     0.0411182356423786   0.002092912555041915      15.68787896936673       347.860682650535    0.00720694019856671     0.8000006590326595     0.5616950093931056      0.248320724060034     0.3759121343954544   0.009160326630279126     0.6283210163450206     0.0650413187561502      0.175092979445469  4.229649884738282e-14 134.5352933335726
2.68380754761075      19.27725272056537      15.73447465254519  0.0003557402016513205     0.5083601019397379     -12.71538591477477    0.00313268661353758     0.0411182356423786   0.002092912555041915      15.68787896936673       347.860682650535    0.00720694019856671     0.8000006590326595     0.5616950093931056      0.248320724060034     0.3759121343954544   0.009160326630279126     0.6283210163450206     0.0650413187561502      0.175092979445469  4.229649884738282e-14 134.5352955191638
2.68380754761075      19.27725272056537      15.73447465254519  0.0003557402016513205     0.5083601019397379     -12.71538591477477   0.003132671712376386    0.04111825054353979   0.002092912555041915      15.68787896936673       347.860682650535    0.00720694019856671     0.8000006590326595     0.5616950093931056      0.248320724060034     0.3759121343954544   0.009160326630279126     0.6283210163450206     0.0650413187561502      0.175092979445469  4.229649884738282e-14 134.5352934350256
2.68380754761075      19.27725272056537      15.73447465254519  0.0003557402016513205     0.5083601019397379     -12.71538591477477   0.003132671712376386     0.0411182356423786   0.002092927456203108      15.68787896936673       347.860682650535    0.00720694019856671     0.8000006590326595     0.5616950093931056      0.248320724060034     0.3759121343954544   0.009160326630279126     0.6283210163450206     0.0650413187561502      0.175092979445469  4.229649884738282e-14 134.5352920623584
2.68380754761075      19.27725272056537      15.73447465254519  0.0003557402016513205     0.5083601019397379     -12.71538591477477   0.003132671712376386     0.0411182356423786   0.002092912555041915      15.68787920313435       347.860682650535    0.00720694019856671     0.8000006590326595     0.5616950093931056      0.248320724060034     0.3759121343954544   0.009160326630279126     0.6283210163450206     0.0650413187561502      0.175092979445469  4.229649884738282e-14 134.5352932622789
2.68380754761075      19.27725272056537      15.73447465254519  0.0003557402016513205     0.5083601019397379     -12.71538591477477   0.003132671712376386     0.0411182356423786   0.002092912555041915      15.68787896936673      347.8606878340631    0.00720694019856671     0.8000006590326595     0.5616950093931056      0.248320724060034     0.3759121343954544   0.009160326630279126     0.6283210163450206     0.0650413187561502      0.175092979445469  4.229649884738282e-14 134.5352931019987
2.68380754761075      19.27725272056537      15.73447465254519  0.0003557402016513205     0.5083601019397379     -12.71538591477477   0.003132671712376386     0.0411182356423786   0.002092912555041915      15.68787896936673       347.860682650535   0.007206955099727904     0.8000006590326595     0.5616950093931056      0.248320724060034     0.3759121343954544   0.009160326630279126     0.6283210163450206     0.0650413187561502      0.175092979445469  4.229649884738282e-14 134.5353015427004
2.68380754761075      19.27725272056537      15.73447465254519  0.0003557402016513205     0.5083601019397379     -12.71538591477477   0.003132671712376386     0.0411182356423786   0.002092912555041915      15.68787896936673       347.860682650535    0.00720694019856671     0.8000006739338207     0.5616950093931056      0.248320724060034     0.3759121343954544   0.009160326630279126     0.6283210163450206     0.0650413187561502      0.175092979445469  4.229649884738282e-14 134.5352947082739
2.68380754761075      19.27725272056537      15.73447465254519  0.0003557402016513205     0.5083601019397379     -12.71538591477477   0.003132671712376386     0.0411182356423786   0.002092912555041915      15.68787896936673       347.860682650535    0.00720694019856671     0.8000006590326595     0.5616950242942668      0.248320724060034     0.3759121343954544   0.009160326630279126     0.6283210163450206     0.0650413187561502      0.175092979445469  4.229649884738282e-14 134.5352933419789
2.68380754761075      19.27725272056537      15.73447465254519  0.0003557402016513205     0.5083601019397379     -12.71538591477477   0.003132671712376386     0.0411182356423786   0.002092912555041915      15.68787896936673       347.860682650535    0.00720694019856671     0.8000006590326595     0.5616950093931056     0.2483207389611952     0.3759121343954544   0.009160326630279126     0.6283210163450206     0.0650413187561502      0.175092979445469  4.229649884738282e-14 134.5352934761838
2.68380754761075      19.27725272056537      15.73447465254519  0.0003557402016513205     0.5083601019397379     -12.71538591477477   0.003132671712376386     0.0411182356423786   0.002092912555041915      15.68787896936673       347.860682650535    0.00720694019856671     0.8000006590326595     0.5616950093931056      0.248320724060034     0.3759121492966156   0.009160326630279126     0.6283210163450206     0.0650413187561502      0.175092979445469  4.229649884738282e-14 134.5352931848088
2.68380754761075      19.27725272056537      15.73447465254519  0.0003557402016513205     0.5083601019397379     -12.71538591477477   0.003132671712376386     0.0411182356423786   0.002092912555041915      15.68787896936673       347.860682650535    0.00720694019856671     0.8000006590326595     0.5616950093931056      0.248320724060034     0.3759121343954544    0.00916034153144032     0.6283210163450206     0.0650413187561502      0.175092979445469  4.229649884738282e-14 134.5352931980367
2.68380754761075      19.27725272056537      15.73447465254519  0.0003557402016513205     0.5083601019397379     -12.71538591477477   0.003132671712376386     0.0411182356423786   0.002092912555041915      15.68787896936673       347.860682650535    0.00720694019856671     0.8000006590326595     0.5616950093931056      0.248320724060034     0.3759121343954544   0.009160326630279126     0.6283210312461818     0.0650413187561502      0.175092979445469  4.229649884738282e-14 134.5352931980208
2.68380754761075      19.27725272056537      15.73447465254519  0.0003557402016513205     0.5083601019397379     -12.71538591477477   0.003132671712376386     0.0411182356423786   0.002092912555041915      15.68787896936673       347.860682650535    0.00720694019856671     0.8000006590326595     0.5616950093931056      0.248320724060034     0.3759121343954544   0.009160326630279126     0.6283210163450206    0.06504133365731139      0.175092979445469  4.229649884738282e-14 134.5352931980432
2.68380754761075      19.27725272056537      15.73447465254519  0.0003557402016513205     0.5083601019397379     -12.71538591477477   0.003132671712376386     0.0411182356423786   0.002092912555041915      15.68787896936673       347.860682650535    0.00720694019856671     0.8000006590326595     0.5616950093931056      0.248320724060034     0.3759121343954544   0.009160326630279126     0.6283210163450206     0.0650413187561502     0.1750929943466302  4.229649884738282e-14 134.5352931980374
2.68380754761075      19.27725272056537      15.73447465254519  0.0003557402016513205     0.5083601019397379     -12.71538591477477   0.003132671712376386     0.0411182356423786   0.002092912555041915      15.68787896936673       347.860682650535    0.00720694019856671     0.8000006590326595     0.5616950093931056      0.248320724060034     0.3759121343954544   0.009160326630279126     0.6283210163450206     0.0650413187561502      0.175092979445469   1.49012034903465e-08 134.5353849560654
2.684221093352387      19.28646617306565      15.75143511058791  0.0003589309385271114     0.5083732100203194     -12.72385701693962   0.003132018067432248    0.04112863581463574   0.002093099981524164      15.70026631330258      348.2356929304169    0.00719701953070267     0.8000006610361229     0.5614210245947261     0.2484704253212298     0.3761371346181412   0.009152625078502128     0.6283210163450206    0.06489112877052949     0.1750981620495223  4.247045544543889e-14 134.529214230399
2.684221133350398      19.28646617306565      15.75143511058791  0.0003589309385271114     0.5083732100203194     -12.72385701693962   0.003132018067432248    0.04112863581463574   0.002093099981524164      15.70026631330258      348.2356929304169    0.00719701953070267     0.8000006610361229     0.5614210245947261     0.2484704253212298     0.3761371346181412   0.009152625078502128     0.6283210163450206    0.06489112877052949     0.1750981620495223  4.247045544543889e-14 134.5292142861408
2.684221093352387      19.28646646045639      15.75143511058791  0.0003589309385271114     0.5083732100203194     -12.72385701693962   0.003132018067432248    0.04112863581463574   0.002093099981524164      15.70026631330258      348.2356929304169    0.00719701953070267     0.8000006610361229     0.5614210245947261     0.2484704253212298     0.3761371346181412   0.009152625078502128     0.6283210163450206    0.06489112877052949     0.1750981620495223  4.247045544543889e-14 134.5292141340112
2.684221093352387      19.28646617306565      15.75143534530259  0.0003589309385271114     0.5083732100203194     -12.72385701693962   0.003132018067432248    0.04112863581463574   0.002093099981524164      15.70026631330258      348.2356929304169    0.00719701953070267     0.8000006610361229     0.5614210245947261     0.2484704253212298     0.3761371346181412   0.009152625078502128     0.6283210163450206    0.06489112877052949     0.1750981620495223  4.247045544543889e-14 134.5292141731836
2.684221093352387      19.28646617306565      15.75143511058791  0.0003589458396883053     0.5083732100203194     -12.72385701693962   0.003132018067432248    0.04112863581463574   0.002093099981524164      15.70026631330258      348.2356929304169    0.00719701953070267     0.8000006610361229     0.5614210245947261     0.2484704253212298     0.3761371346181412   0.009152625078502128     0.6283210163450206    0.06489112877052949     0.1750981620495223  4.247045544543889e-14 134.5292188378336
2.684221093352387      19.28646617306565      15.75143511058791  0.0003589309385271114     0.5083732249214806     -12.72385701693962   0.003132018067432248    0.04112863581463574   0.002093099981524164      15.70026631330258      348.2356929304169    0.00719701953070267     0.8000006610361229     0.5614210245947261     0.2484704253212298     0.3761371346181412   0.009152625078502128     0.6283210163450206    0.06489112877052949     0.1750981620495223  4.247045544543889e-14 134.529214240907
2.684221093352387      19.28646617306565      15.75143511058791  0.0003589309385271114     0.5083732100203194     -12.72385720653987   0.003132018067432248    0.04112863581463574   0.002093099981524164      15.70026631330258      348.2356929304169    0.00719701953070267     0.8000006610361229     0.5614210245947261     0.2484704253212298     0.3761371346181412   0.009152625078502128     0.6283210163450206    0.06489112877052949     0.1750981620495223  4.247045544543889e-14 134.5292143705371
2.684221093352387      19.28646617306565      15.75143511058791  0.0003589309385271114     0.5083732100203194     -12.72385701693962   0.003132032968593442    0.04112863581463574   0.002093099981524164      15.70026631330258      348.2356929304169    0.00719701953070267     0.8000006610361229     0.5614210245947261     0.2484704253212298     0.3761371346181412   0.009152625078502128     0.6283210163450206    0.06489112877052949     0.1750981620495223  4.247045544543889e-14 134.5292162583319
2.684221093352387      19.28646617306565      15.75143511058791  0.0003589309385271114     0.5083732100203194     -12.72385701693962   0.003132018067432248    0.04112865071579694   0.002093099981524164      15.70026631330258      348.2356929304169    0.00719701953070267     0.8000006610361229     0.5614210245947261     0.2484704253212298     0.3761371346181412   0.009152625078502128     0.6283210163450206    0.06489112877052949     0.1750981620495223  4.247045544543889e-14 134.5292144812377
2.684221093352387      19.28646617306565      15.75143511058791  0.0003589309385271114     0.5083732100203194     -12.72385701693962   0.003132018067432248    0.04112863581463574   0.002093114882685358      15.70026631330258      348.2356929304169    0.00719701953070267     0.8000006610361229     0.5614210245947261     0.2484704253212298     0.3761371346181412   0.009152625078502128     0.6283210163450206    0.06489112877052949     0.1750981620495223  4.247045544543889e-14 134.5292131860539
2.684221093352387      19.28646617306565      15.75143511058791  0.0003589309385271114     0.5083732100203194     -12.72385701693962   0.003132018067432248    0.04112863581463574   0.002093099981524164      15.70026654725478      348.2356929304169    0.00719701953070267     0.8000006610361229     0.5614210245947261     0.2484704253212298     0.3761371346181412   0.009152625078502128     0.6283210163450206    0.06489112877052949     0.1750981620495223  4.247045544543889e-14 134.5292143165601
2.684221093352387      19.28646617306565      15.75143511058791  0.0003589309385271114     0.5083732100203194     -12.72385701693962   0.003132018067432248    0.04112863581463574   0.002093099981524164      15.70026631330258      348.2356981195331    0.00719701953070267     0.8000006610361229     0.5614210245947261     0.2484704253212298     0.3761371346181412   0.009152625078502128     0.6283210163450206    0.06489112877052949     0.1750981620495223  4.247045544543889e-14 134.5292141428472
2.684221093352387      19.28646617306565      15.75143511058791  0.0003589309385271114     0.5083732100203194     -12.72385701693962   0.003132018067432248    0.04112863581463574   0.002093099981524164      15.70026631330258      348.2356929304169   0.007197034431863864     0.8000006610361229     0.5614210245947261     0.2484704253212298     0.3761371346181412   0.009152625078502128     0.6283210163450206    0.06489112877052949     0.1750981620495223  4.247045544543889e-14 134.5292182948348
2.684221093352387      19.28646617306565      15.75143511058791  0.0003589309385271114     0.5083732100203194     -12.72385701693962   0.003132018067432248    0.04112863581463574   0.002093099981524164      15.70026631330258      348.2356929304169    0.00719701953070267     0.8000006759372841     0.5614210245947261     0.2484704253212298     0.3761371346181412   0.009152625078502128     0.6283210163450206    0.06489112877052949     0.1750981620495223  4.247045544543889e-14 134.5292157469975
2.684221093352387      19.28646617306565      15.75143511058791  0.0003589309385271114     0.5083732100203194     -12.72385701693962   0.003132018067432248    0.04112863581463574   0.002093099981524164      15.70026631330258      348.2356929304169    0.00719701953070267     0.8000006610361229     0.5614210394958873     0.2484704253212298     0.3761371346181412   0.009152625078502128     0.6283210163450206    0.06489112877052949     0.1750981620495223  4.247045544543889e-14 134.5292143447634
2.684221093352387      19.28646617306565      15.75143511058791  0.0003589309385271114     0.5083732100203194     -12.72385701693962   0.003132018067432248    0.04112863581463574   0.002093099981524164      15.70026631330258      348.2356929304169    0.00719701953070267     0.8000006610361229     0.5614210245947261      0.248470440222391     0.3761371346181412   0.009152625078502128     0.6283210163450206    0.06489112877052949     0.1750981620495223  4.247045544543889e-14 134.5292143123204
2.684221093352387      19.28646617306565      15.75143511058791  0.0003589309385271114     0.5083732100203194     -12.72385701693962   0.003132018067432248    0.04112863581463574   0.002093099981524164      15.70026631330258      348.2356929304169    0.00719701953070267     0.8000006610361229     0.5614210245947261     0.2484704253212298     0.3761371495193024   0.009152625078502128     0.6283210163450206    0.06489112877052949     0.1750981620495223  4.247045544543889e-14 134.5292142228377
2.684221093352387      19.28646617306565      15.75143511058791  0.0003589309385271114     0.5083732100203194     -12.72385701693962   0.003132018067432248    0.04112863581463574   0.002093099981524164      15.70026631330258      348.2356929304169    0.00719701953070267     0.8000006610361229     0.5614210245947261     0.2484704253212298     0.3761371346181412   0.009152639979663322     0.6283210163450206    0.06489112877052949     0.1750981620495223  4.247045544543889e-14 134.5292142304077
2.684221093352387      19.28646617306565      15.75143511058791  0.0003589309385271114     0.5083732100203194     -12.72385701693962   0.003132018067432248    0.04112863581463574   0.002093099981524164      15.70026631330258      348.2356929304169    0.00719701953070267     0.8000006610361229     0.5614210245947261     0.2484704253212298     0.3761371346181412   0.009152625078502128     0.6283210312461818    0.06489112877052949     0.1750981620495223  4.247045544543889e-14 134.529214230399
2.684221093352387      19.28646617306565      15.75143511058791  0.0003589309385271114     0.5083732100203194     -12.72385701693962   0.003132018067432248    0.04112863581463574   0.002093099981524164      15.70026631330258      348.2356929304169    0.00719701953070267     0.8000006610361229     0.5614210245947261     0.2484704253212298     0.3761371346181412   0.009152625078502128     0.6283210163450206    0.06489114367169069     0.1750981620495223  4.247045544543889e-14 134.529214230392
2.684221093352387      19.28646617306565      15.75143511058791  0.0003589309385271114     0.5083732100203194     -12.72385701693962   0.003132018067432248    0.04112863581463574   0.002093099981524164      15.70026631330258      348.2356929304169    0.00719701953070267     0.8000006610361229     0.5614210245947261     0.2484704253212298     0.3761371346181412   0.009152625078502128     0.6283210163450206    0.06489112877052949     0.1750981769506835  4.247045544543889e-14 134.5292142304031
2.684221093352387      19.28646617306565      15.75143511058791  0.0003589309385271114     0.5083732100203194     -12.72385701693962   0.003132018067432248    0.04112863581463574   0.002093099981524164      15.70026631330258      348.2356929304169    0.00719701953070267     0.8000006610361229     0.5614210245947261     0.2484704253212298     0.3761371346181412   0.009152625078502128     0.6283210163450206    0.06489112877052949     0.1750981620495223   1.49012036643031e-08 134.5293059668957
2.684324496491921      19.28876975753858      15.75567563217382  0.0003597247846923526     0.5083764919641629     -12.72597499646814   0.003131855087189958    0.04113123664703978   0.002093146861132446      15.70336346596153       348.329454497899   0.007194542634942506     0.8000006615370847     0.5613525298530583     0.2485078602947536     0.3761933933789426   0.009150699505735233     0.6283210163450206    0.06485357766983768     0.1750994578248757  4.251412989313553e-14 134.5278917631645
2.684324536491473      19.28876975753858      15.75567563217382  0.0003597247846923526     0.5083764919641629     -12.72597499646814   0.003131855087189958    0.04113123664703978   0.002093146861132446      15.70336346596153       348.329454497899   0.007194542634942506     0.8000006615370847     0.5613525298530583     0.2485078602947536     0.3761933933789426   0.009150699505735233     0.6283210163450206    0.06485357766983768     0.1750994578248757  4.251412989313553e-14 134.527891703684
2.684324496491921      19.28877004496365      15.75567563217382  0.0003597247846923526     0.5083764919641629     -12.72597499646814   0.003131855087189958    0.04113123664703978   0.002093146861132446      15.70336346596153       348.329454497899   0.007194542634942506     0.8000006615370847     0.5613525298530583     0.2485078602947536     0.3761933933789426   0.009150699505735233     0.6283210163450206    0.06485357766983768     0.1750994578248757  4.251412989313553e-14 134.527891666647
2.684324496491921      19.28876975753858      15.75567586695169  0.0003597247846923526     0.5083764919641629     -12.72597499646814   0.003131855087189958    0.04113123664703978   0.002093146861132446      15.70336346596153       348.329454497899   0.007194542634942506     0.8000006615370847     0.5613525298530583     0.2485078602947536     0.3761933933789426   0.009150699505735233     0.6283210163450206    0.06485357766983768     0.1750994578248757  4.251412989313553e-14 134.5278917045253
2.684324496491921      19.28876975753858      15.75567563217382  0.0003597396858535465     0.5083764919641629     -12.72597499646814   0.003131855087189958    0.04113123664703978   0.002093146861132446      15.70336346596153       348.329454497899   0.007194542634942506     0.8000006615370847     0.5613525298530583     0.2485078602947536     0.3761933933789426   0.009150699505735233     0.6283210163450206    0.06485357766983768     0.1750994578248757  4.251412989313553e-14 134.5278964746111
2.684324496491921      19.28876975753858      15.75567563217382  0.0003597247846923526     0.5083765068653241     -12.72597499646814   0.003131855087189958    0.04113123664703978   0.002093146861132446      15.70336346596153       348.329454497899   0.007194542634942506     0.8000006615370847     0.5613525298530583     0.2485078602947536     0.3761933933789426   0.009150699505735233     0.6283210163450206    0.06485357766983768     0.1750994578248757  4.251412989313553e-14 134.5278917776883
2.684324496491921      19.28876975753858      15.75567563217382  0.0003597247846923526     0.5083764919641629     -12.72597518609994   0.003131855087189958    0.04113123664703978   0.002093146861132446      15.70336346596153       348.329454497899   0.007194542634942506     0.8000006615370847     0.5613525298530583     0.2485078602947536     0.3761933933789426   0.009150699505735233     0.6283210163450206    0.06485357766983768     0.1750994578248757  4.251412989313553e-14 134.5278919047563
2.684324496491921      19.28876975753858      15.75567563217382  0.0003597247846923526     0.5083764919641629     -12.72597499646814   0.003131869988351152    0.04113123664703978   0.002093146861132446      15.70336346596153       348.329454497899   0.007194542634942506     0.8000006615370847     0.5613525298530583     0.2485078602947536     0.3761933933789426   0.009150699505735233     0.6283210163450206    0.06485357766983768     0.1750994578248757  4.251412989313553e-14 134.5278937178609
2.684324496491921      19.28876975753858      15.75567563217382  0.0003597247846923526     0.5083764919641629     -12.72597499646814   0.003131855087189958    0.04113125154820098   0.002093146861132446      15.70336346596153       348.329454497899   0.007194542634942506     0.8000006615370847     0.5613525298530583     0.2485078602947536     0.3761933933789426   0.009150699505735233     0.6283210163450206    0.06485357766983768     0.1750994578248757  4.251412989313553e-14 134.5278919776601
2.684324496491921      19.28876975753858      15.75567563217382  0.0003597247846923526     0.5083764919641629     -12.72597499646814   0.003131855087189958    0.04113123664703978    0.00209316176229364      15.70336346596153       348.329454497899   0.007194542634942506     0.8000006615370847     0.5613525298530583     0.2485078602947536     0.3761933933789426   0.009150699505735233     0.6283210163450206    0.06485357766983768     0.1750994578248757  4.251412989313553e-14 134.5278907439491
2.684324496491921      19.28876975753858      15.75567563217382  0.0003597247846923526     0.5083764919641629     -12.72597499646814   0.003131855087189958    0.04113123664703978   0.002093146861132446      15.70336369995988       348.329454497899   0.007194542634942506     0.8000006615370847     0.5613525298530583     0.2485078602947536     0.3761933933789426   0.009150699505735233     0.6283210163450206    0.06485357766983768     0.1750994578248757  4.251412989313553e-14 134.5278917434597
2.684324496491921      19.28876975753858      15.75567563217382  0.0003597247846923526     0.5083764919641629     -12.72597499646814   0.003131855087189958    0.04113123664703978   0.002093146861132446      15.70336346596153      348.3294596884123   0.007194542634942506     0.8000006615370847     0.5613525298530583     0.2485078602947536     0.3761933933789426   0.009150699505735233     0.6283210163450206    0.06485357766983768     0.1750994578248757  4.251412989313553e-14 134.5278915321602
2.684324496491921      19.28876975753858      15.75567563217382  0.0003597247846923526     0.5083764919641629     -12.72597499646814   0.003131855087189958    0.04113123664703978   0.002093146861132446      15.70336346596153       348.329454497899     0.0071945575361037     0.8000006615370847     0.5613525298530583     0.2485078602947536     0.3761933933789426   0.009150699505735233     0.6283210163450206    0.06485357766983768     0.1750994578248757  4.251412989313553e-14 134.5278947375328
2.684324496491921      19.28876975753858      15.75567563217382  0.0003597247846923526     0.5083764919641629     -12.72597499646814   0.003131855087189958    0.04113123664703978   0.002093146861132446      15.70336346596153       348.329454497899   0.007194542634942506     0.8000006764382459     0.5613525298530583     0.2485078602947536     0.3761933933789426   0.009150699505735233     0.6283210163450206    0.06485357766983768     0.1750994578248757  4.251412989313553e-14 134.5278932694272
2.684324496491921      19.28876975753858      15.75567563217382  0.0003597247846923526     0.5083764919641629     -12.72597499646814   0.003131855087189958    0.04113123664703978   0.002093146861132446      15.70336346596153       348.329454497899   0.007194542634942506     0.8000006615370847     0.5613525447542195     0.2485078602947536     0.3761933933789426   0.009150699505735233     0.6283210163450206    0.06485357766983768     0.1750994578248757  4.251412989313553e-14 134.5278918486556
2.684324496491921      19.28876975753858      15.75567563217382  0.0003597247846923526     0.5083764919641629     -12.72597499646814   0.003131855087189958    0.04113123664703978   0.002093146861132446      15.70336346596153       348.329454497899   0.007194542634942506     0.8000006615370847     0.5613525298530583     0.2485078751959148     0.3761933933789426   0.009150699505735233     0.6283210163450206    0.06485357766983768     0.1750994578248757  4.251412989313553e-14 134.5278917734979
2.684324496491921      19.28876975753858      15.75567563217382  0.0003597247846923526     0.5083764919641629     -12.72597499646814   0.003131855087189958    0.04113123664703978   0.002093146861132446      15.70336346596153       348.329454497899   0.007194542634942506     0.8000006615370847     0.5613525298530583     0.2485078602947536     0.3761934082801038   0.009150699505735233     0.6283210163450206    0.06485357766983768     0.1750994578248757  4.251412989313553e-14 134.5278917541278
2.684324496491921      19.28876975753858      15.75567563217382  0.0003597247846923526     0.5083764919641629     -12.72597499646814   0.003131855087189958    0.04113123664703978   0.002093146861132446      15.70336346596153       348.329454497899   0.007194542634942506     0.8000006615370847     0.5613525298530583     0.2485078602947536     0.3761933933789426   0.009150714406896427     0.6283210163450206    0.06485357766983768     0.1750994578248757  4.251412989313553e-14 134.5278917632037
2.684324496491921      19.28876975753858      15.75567563217382  0.0003597247846923526     0.5083764919641629     -12.72597499646814   0.003131855087189958    0.04113123664703978   0.002093146861132446      15.70336346596153       348.329454497899   0.007194542634942506     0.8000006615370847     0.5613525298530583     0.2485078602947536     0.3761933933789426   0.009150699505735233     0.6283210312461818    0.06485357766983768     0.1750994578248757  4.251412989313553e-14 134.5278917631645
2.684324496491921      19.28876975753858      15.75567563217382  0.0003597247846923526     0.5083764919641629     -12.72597499646814   0.003131855087189958    0.04113123664703978   0.002093146861132446      15.70336346596153       348.329454497899   0.007194542634942506     0.8000006615370847     0.5613525298530583     0.2485078602947536     0.3761933933789426   0.009150699505735233     0.6283210163450206    0.06485359257099888     0.1750994578248757  4.251412989313553e-14 134.5278917631918
2.684324496491921      19.28876975753858      15.75567563217382  0.0003597247846923526     0.5083764919641629     -12.72597499646814   0.003131855087189958    0.04113123664703978   0.002093146861132446      15.70336346596153       348.329454497899   0.007194542634942506     0.8000006615370847     0.5613525298530583     0.2485078602947536     0.3761933933789426   0.009150699505735233     0.6283210163450206    0.06485357766983768     0.1750994727260369  4.251412989313553e-14 134.527891763219
2.684324496491921      19.28876975753858      15.75567563217382  0.0003597247846923526     0.5083764919641629     -12.72597499646814   0.003131855087189958    0.04113123664703978   0.002093146861132446      15.70336346596153       348.329454497899   0.007194542634942506     0.8000006615370847     0.5613525298530583     0.2485078602947536     0.3761933933789426   0.009150699505735233     0.6283210163450206    0.06485357766983768     0.1750994578248757  1.490120370797755e-08 134.5279834944843
2.684326032228026      19.28876971713197      15.75567541679193  0.0003597218513112754     0.5083765450165791     -12.72597481979696   0.003131844796641225    0.04113120887061495   0.002094961559496545      15.70337257909097        348.33006453958   0.007194502550619242     0.8000006615372307     0.5613522710787275     0.2485078680096183     0.3761939126365453   0.009150444139341478     0.6283210163450206    0.06485229060680403     0.1750928293929334  4.250708240791827e-14 134.5278171082195
2.684326072227601      19.28876971713197      15.75567541679193  0.0003597218513112754     0.5083765450165791     -12.72597481979696   0.003131844796641225    0.04113120887061495   0.002094961559496545      15.70337257909097        348.33006453958   0.007194502550619242     0.8000006615372307     0.5613522710787275     0.2485078680096183     0.3761939126365453   0.009150444139341478     0.6283210163450206    0.06485229060680403     0.1750928293929334  4.250708240791827e-14 134.5278172056221
2.684326032228026      19.28877000455703      15.75567541679193  0.0003597218513112754     0.5083765450165791     -12.72597481979696   0.003131844796641225    0.04113120887061495   0.002094961559496545      15.70337257909097        348.33006453958   0.007194502550619242     0.8000006615372307     0.5613522710787275     0.2485078680096183     0.3761939126365453   0.009150444139341478     0.6283210163450206    0.06485229060680403     0.1750928293929334  4.250708240791827e-14 134.527817075434
2.684326032228026      19.28876971713197      15.75567565156979  0.0003597218513112754     0.5083765450165791     -12.72597481979696   0.003131844796641225    0.04113120887061495   0.002094961559496545      15.70337257909097        348.33006453958   0.007194502550619242     0.8000006615372307     0.5613522710787275     0.2485078680096183     0.3761939126365453   0.009150444139341478     0.6283210163450206    0.06485229060680403     0.1750928293929334  4.250708240791827e-14 134.5278171174519
2.684326032228026      19.28876971713197      15.75567541679193  0.0003597367524724693     0.5083765450165791     -12.72597481979696   0.003131844796641225    0.04113120887061495   0.002094961559496545      15.70337257909097        348.33006453958   0.007194502550619242     0.8000006615372307     0.5613522710787275     0.2485078680096183     0.3761939126365453   0.009150444139341478     0.6283210163450206    0.06485229060680403     0.1750928293929334  4.250708240791827e-14 134.5278216231002
2.684326032228026      19.28876971713197      15.75567541679193  0.0003597218513112754     0.5083765599177403     -12.72597481979696   0.003131844796641225    0.04113120887061495   0.002094961559496545      15.70337257909097        348.33006453958   0.007194502550619242     0.8000006615372307     0.5613522710787275     0.2485078680096183     0.3761939126365453   0.009150444139341478     0.6283210163450206    0.06485229060680403     0.1750928293929334  4.250708240791827e-14 134.5278171885918
2.684326032228026      19.28876971713197      15.75567541679193  0.0003597218513112754     0.5083765450165791     -12.72597500942876   0.003131844796641225    0.04113120887061495   0.002094961559496545      15.70337257909097        348.33006453958   0.007194502550619242     0.8000006615372307     0.5613522710787275     0.2485078680096183     0.3761939126365453   0.009150444139341478     0.6283210163450206    0.06485229060680403     0.1750928293929334  4.250708240791827e-14 134.5278172988623
2.684326032228026      19.28876971713197      15.75567541679193  0.0003597218513112754     0.5083765450165791     -12.72597481979696   0.003131859697802419    0.04113120887061495   0.002094961559496545      15.70337257909097        348.33006453958   0.007194502550619242     0.8000006615372307     0.5613522710787275     0.2485078680096183     0.3761939126365453   0.009150444139341478     0.6283210163450206    0.06485229060680403     0.1750928293929334  4.250708240791827e-14 134.5278195690261
2.684326032228026      19.28876971713197      15.75567541679193  0.0003597218513112754     0.5083765450165791     -12.72597481979696   0.003131844796641225    0.04113122377177614   0.002094961559496545      15.70337257909097        348.33006453958   0.007194502550619242     0.8000006615372307     0.5613522710787275     0.2485078680096183     0.3761939126365453   0.009150444139341478     0.6283210163450206    0.06485229060680403     0.1750928293929334  4.250708240791827e-14 134.5278174441527
2.684326032228026      19.28876971713197      15.75567541679193  0.0003597218513112754     0.5083765450165791     -12.72597481979696   0.003131844796641225    0.04113120887061495   0.002094976460657739      15.70337257909097        348.33006453958   0.007194502550619242     0.8000006615372307     0.5613522710787275     0.2485078680096183     0.3761939126365453   0.009150444139341478     0.6283210163450206    0.06485229060680403     0.1750928293929334  4.250708240791827e-14 134.5278172106417
2.684326032228026      19.28876971713197      15.75567541679193  0.0003597218513112754     0.5083765450165791     -12.72597481979696   0.003131844796641225    0.04113120887061495   0.002094961559496545      15.70337281308946        348.33006453958   0.007194502550619242     0.8000006615372307     0.5613522710787275     0.2485078680096183     0.3761939126365453   0.009150444139341478     0.6283210163450206    0.06485229060680403     0.1750928293929334  4.250708240791827e-14 134.5278172725937
2.684326032228026      19.28876971713197      15.75567541679193  0.0003597218513112754     0.5083765450165791     -12.72597481979696   0.003131844796641225    0.04113120887061495   0.002094961559496545      15.70337257909097      348.3300697301024   0.007194502550619242     0.8000006615372307     0.5613522710787275     0.2485078680096183     0.3761939126365453   0.009150444139341478     0.6283210163450206    0.06485229060680403     0.1750928293929334  4.250708240791827e-14 134.5278169745612
2.684326032228026      19.28876971713197      15.75567541679193  0.0003597218513112754     0.5083765450165791     -12.72597481979696   0.003131844796641225    0.04113120887061495   0.002094961559496545      15.70337257909097        348.33006453958   0.007194517451780436     0.8000006615372307     0.5613522710787275     0.2485078680096183     0.3761939126365453   0.009150444139341478     0.6283210163450206    0.06485229060680403     0.1750928293929334  4.250708240791827e-14 134.5278201608214
2.684326032228026      19.28876971713197      15.75567541679193  0.0003597218513112754     0.5083765450165791     -12.72597481979696   0.003131844796641225    0.04113120887061495   0.002094961559496545      15.70337257909097        348.33006453958   0.007194502550619242     0.8000006764383919     0.5613522710787275     0.2485078680096183     0.3761939126365453   0.009150444139341478     0.6283210163450206    0.06485229060680403     0.1750928293929334  4.250708240791827e-14 134.5278186571695
2.684326032228026      19.28876971713197      15.75567541679193  0.0003597218513112754     0.5083765450165791     -12.72597481979696   0.003131844796641225    0.04113120887061495   0.002094961559496545      15.70337257909097        348.33006453958   0.007194502550619242     0.8000006615372307     0.5613522859798887     0.2485078680096183     0.3761939126365453   0.009150444139341478     0.6283210163450206    0.06485229060680403     0.1750928293929334  4.250708240791827e-14 134.5278172526981
2.684326032228026      19.28876971713197      15.75567541679193  0.0003597218513112754     0.5083765450165791     -12.72597481979696   0.003131844796641225    0.04113120887061495   0.002094961559496545      15.70337257909097        348.33006453958   0.007194502550619242     0.8000006615372307     0.5613522710787275     0.2485078829107795     0.3761939126365453   0.009150444139341478     0.6283210163450206    0.06485229060680403     0.1750928293929334  4.250708240791827e-14 134.5278171577858
2.684326032228026      19.28876971713197      15.75567541679193  0.0003597218513112754     0.5083765450165791     -12.72597481979696   0.003131844796641225    0.04113120887061495   0.002094961559496545      15.70337257909097        348.33006453958   0.007194502550619242     0.8000006615372307     0.5613522710787275     0.2485078680096183     0.3761939275377065   0.009150444139341478     0.6283210163450206    0.06485229060680403     0.1750928293929334  4.250708240791827e-14 134.5278171464264
2.684326032228026      19.28876971713197      15.75567541679193  0.0003597218513112754     0.5083765450165791     -12.72597481979696   0.003131844796641225    0.04113120887061495   0.002094961559496545      15.70337257909097        348.33006453958   0.007194502550619242     0.8000006615372307     0.5613522710787275     0.2485078680096183     0.3761939126365453   0.009150459040502672     0.6283210163450206    0.06485229060680403     0.1750928293929334  4.250708240791827e-14 134.5278171082605
2.684326032228026      19.28876971713197      15.75567541679193  0.0003597218513112754     0.5083765450165791     -12.72597481979696   0.003131844796641225    0.04113120887061495   0.002094961559496545      15.70337257909097        348.33006453958   0.007194502550619242     0.8000006615372307     0.5613522710787275     0.2485078680096183     0.3761939126365453   0.009150444139341478     0.6283210312461818    0.06485229060680403     0.1750928293929334  4.250708240791827e-14 134.5278171082195
2.684326032228026      19.28876971713197      15.75567541679193  0.0003597218513112754     0.5083765450165791     -12.72597481979696   0.003131844796641225    0.04113120887061495   0.002094961559496545      15.70337257909097        348.33006453958   0.007194502550619242     0.8000006615372307     0.5613522710787275     0.2485078680096183     0.3761939126365453   0.009150444139341478     0.6283210163450206    0.06485230550796522     0.1750928293929334  4.250708240791827e-14 134.5278171082296
2.684326032228026      19.28876971713197      15.75567541679193  0.0003597218513112754     0.5083765450165791     -12.72597481979696   0.003131844796641225    0.04113120887061495   0.002094961559496545      15.70337257909097        348.33006453958   0.007194502550619242     0.8000006615372307     0.5613522710787275     0.2485078680096183     0.3761939126365453   0.009150444139341478     0.6283210163450206    0.06485229060680403     0.1750928442940946  4.250708240791827e-14 134.5278171082198
2.684326032228026      19.28876971713197      15.75567541679193  0.0003597218513112754     0.5083765450165791     -12.72597481979696   0.003131844796641225    0.04113120887061495   0.002094961559496545      15.70337257909097        348.33006453958   0.007194502550619242     0.8000006615372307     0.5613522710787275     0.2485078680096183     0.3761939126365453   0.009150444139341478     0.6283210163450206    0.06485229060680403     0.1750928293929334  1.490120370093007e-08 134.5279088398306
2.684341017354204      19.28847012607879      15.75522299265448  0.0003594126947901297     0.5083711162064273     -12.72571129683459   0.003130618114534663    0.04112891269003209   0.002094942581514646      15.70310173561052      348.3300892179047   0.007190983104860279     0.8000006612086438     0.5613353341337563     0.2485065383044553     0.3761933236501134   0.009150388605245089     0.6283210163450206    0.06485218745648268     0.1750928224723013  4.187920935107792e-14 134.5272103656461
2.684341057354002      19.28847012607879      15.75522299265448  0.0003594126947901297     0.5083711162064273     -12.72571129683459   0.003130618114534663    0.04112891269003209   0.002094942581514646      15.70310173561052      348.3300892179047   0.007190983104860279     0.8000006612086438     0.5613353341337563     0.2485065383044553     0.3761933236501134   0.009150388605245089     0.6283210163450206    0.06485218745648268     0.1750928224723013  4.187920935107792e-14 134.5272104774016
2.684341017354204      19.28847041349939      15.75522299265448  0.0003594126947901297     0.5083711162064273     -12.72571129683459   0.003130618114534663    0.04112891269003209   0.002094942581514646      15.70310173561052      348.3300892179047   0.007190983104860279     0.8000006612086438     0.5613353341337563     0.2485065383044553     0.3761933236501134   0.009150388605245089     0.6283210163450206    0.06485218745648268     0.1750928224723013  4.187920935107792e-14 134.5272102911519
2.684341017354204      19.28847012607879       15.7552232274256  0.0003594126947901297     0.5083711162064273     -12.72571129683459   0.003130618114534663    0.04112891269003209   0.002094942581514646      15.70310173561052      348.3300892179047   0.007190983104860279     0.8000006612086438     0.5613353341337563     0.2485065383044553     0.3761933236501134   0.009150388605245089     0.6283210163450206    0.06485218745648268     0.1750928224723013  4.187920935107792e-14 134.5272103227752
2.684341017354204      19.28847012607879      15.75522299265448  0.0003594275959513235     0.5083711162064273     -12.72571129683459   0.003130618114534663    0.04112891269003209   0.002094942581514646      15.70310173561052      348.3300892179047   0.007190983104860279     0.8000006612086438     0.5613353341337563     0.2485065383044553     0.3761933236501134   0.009150388605245089     0.6283210163450206    0.06485218745648268     0.1750928224723013  4.187920935107792e-14 134.5272145708582
2.684341017354204      19.28847012607879      15.75522299265448  0.0003594126947901297     0.5083711311075885     -12.72571129683459   0.003130618114534663    0.04112891269003209   0.002094942581514646      15.70310173561052      348.3300892179047   0.007190983104860279     0.8000006612086438     0.5613353341337563     0.2485065383044553     0.3761933236501134   0.009150388605245089     0.6283210163450206    0.06485218745648268     0.1750928224723013  4.187920935107792e-14 134.5272103794127
2.684341017354204      19.28847012607879      15.75522299265448  0.0003594126947901297     0.5083711162064273     -12.72571148646246   0.003130618114534663    0.04112891269003209   0.002094942581514646      15.70310173561052      348.3300892179047   0.007190983104860279     0.8000006612086438     0.5613353341337563     0.2485065383044553     0.3761933236501134   0.009150388605245089     0.6283210163450206    0.06485218745648268     0.1750928224723013  4.187920935107792e-14 134.5272104792648
2.684341017354204      19.28847012607879      15.75522299265448  0.0003594126947901297     0.5083711162064273     -12.72571129683459   0.003130633015695857    0.04112891269003209   0.002094942581514646      15.70310173561052      348.3300892179047   0.007190983104860279     0.8000006612086438     0.5613353341337563     0.2485065383044553     0.3761933236501134   0.009150388605245089     0.6283210163450206    0.06485218745648268     0.1750928224723013  4.187920935107792e-14 134.5272120282866
2.684341017354204      19.28847012607879      15.75522299265448  0.0003594126947901297     0.5083711162064273     -12.72571129683459   0.003130618114534663    0.04112892759119328   0.002094942581514646      15.70310173561052      348.3300892179047   0.007190983104860279     0.8000006612086438     0.5613353341337563     0.2485065383044553     0.3761933236501134   0.009150388605245089     0.6283210163450206    0.06485218745648268     0.1750928224723013  4.187920935107792e-14 134.5272108600667
2.684341017354204      19.28847012607879      15.75522299265448  0.0003594126947901297     0.5083711162064273     -12.72571129683459   0.003130618114534663    0.04112891269003209    0.00209495748267584      15.70310173561052      348.3300892179047   0.007190983104860279     0.8000006612086438     0.5613353341337563     0.2485065383044553     0.3761933236501134   0.009150388605245089     0.6283210163450206    0.06485218745648268     0.1750928224723013  4.187920935107792e-14 134.5272100029417
2.684341017354204      19.28847012607879      15.75522299265448  0.0003594126947901297     0.5083711162064273     -12.72571129683459   0.003130618114534663    0.04112891269003209   0.002094942581514646      15.70310196960497      348.3300892179047   0.007190983104860279     0.8000006612086438     0.5613353341337563     0.2485065383044553     0.3761933236501134   0.009150388605245089     0.6283210163450206    0.06485218745648268     0.1750928224723013  4.187920935107792e-14 134.5272104119119
2.684341017354204      19.28847012607879      15.75522299265448  0.0003594126947901297     0.5083711162064273     -12.72571129683459   0.003130618114534663    0.04112891269003209   0.002094942581514646      15.70310173561052      348.3300944084276   0.007190983104860279     0.8000006612086438     0.5613353341337563     0.2485065383044553     0.3761933236501134   0.009150388605245089     0.6283210163450206    0.06485218745648268     0.1750928224723013  4.187920935107792e-14 134.5272103069752
2.684341017354204      19.28847012607879      15.75522299265448  0.0003594126947901297     0.5083711162064273     -12.72571129683459   0.003130618114534663    0.04112891269003209   0.002094942581514646      15.70310173561052      348.3300892179047   0.007190998006021473     0.8000006612086438     0.5613353341337563     0.2485065383044553     0.3761933236501134   0.009150388605245089     0.6283210163450206    0.06485218745648268     0.1750928224723013  4.187920935107792e-14 134.527208576984
2.684341017354204      19.28847012607879      15.75522299265448  0.0003594126947901297     0.5083711162064273     -12.72571129683459   0.003130618114534663    0.04112891269003209   0.002094942581514646      15.70310173561052      348.3300892179047   0.007190983104860279      0.800000676109805     0.5613353341337563     0.2485065383044553     0.3761933236501134   0.009150388605245089     0.6283210163450206    0.06485218745648268     0.1750928224723013  4.187920935107792e-14 134.5272119194316
2.684341017354204      19.28847012607879      15.75522299265448  0.0003594126947901297     0.5083711162064273     -12.72571129683459   0.003130618114534663    0.04112891269003209   0.002094942581514646      15.70310173561052      348.3300892179047   0.007190983104860279     0.8000006612086438     0.5613353490349174     0.2485065383044553     0.3761933236501134   0.009150388605245089     0.6283210163450206    0.06485218745648268     0.1750928224723013  4.187920935107792e-14 134.5272108611103
2.684341017354204      19.28847012607879      15.75522299265448  0.0003594126947901297     0.5083711162064273     -12.72571129683459   0.003130618114534663    0.04112891269003209   0.002094942581514646      15.70310173561052      348.3300892179047   0.007190983104860279     0.8000006612086438     0.5613353341337563     0.2485065532056165     0.3761933236501134   0.009150388605245089     0.6283210163450206    0.06485218745648268     0.1750928224723013  4.187920935107792e-14 134.5272105669724
2.684341017354204      19.28847012607879      15.75522299265448  0.0003594126947901297     0.5083711162064273     -12.72571129683459   0.003130618114534663    0.04112891269003209   0.002094942581514646      15.70310173561052      348.3300892179047   0.007190983104860279     0.8000006612086438     0.5613353341337563     0.2485065383044553     0.3761933385512746   0.009150388605245089     0.6283210163450206    0.06485218745648268     0.1750928224723013  4.187920935107792e-14 134.5272105910468
2.684341017354204      19.28847012607879      15.75522299265448  0.0003594126947901297     0.5083711162064273     -12.72571129683459   0.003130618114534663    0.04112891269003209   0.002094942581514646      15.70310173561052      348.3300892179047   0.007190983104860279     0.8000006612086438     0.5613353341337563     0.2485065383044553     0.3761933236501134   0.009150403506406283     0.6283210163450206    0.06485218745648268     0.1750928224723013  4.187920935107792e-14 134.5272103656241
2.684341017354204      19.28847012607879      15.75522299265448  0.0003594126947901297     0.5083711162064273     -12.72571129683459   0.003130618114534663    0.04112891269003209   0.002094942581514646      15.70310173561052      348.3300892179047   0.007190983104860279     0.8000006612086438     0.5613353341337563     0.2485065383044553     0.3761933236501134   0.009150388605245089     0.6283210312461818    0.06485218745648268     0.1750928224723013  4.187920935107792e-14 134.5272103656461
2.684341017354204      19.28847012607879      15.75522299265448  0.0003594126947901297     0.5083711162064273     -12.72571129683459   0.003130618114534663    0.04112891269003209   0.002094942581514646      15.70310173561052      348.3300892179047   0.007190983104860279     0.8000006612086438     0.5613353341337563     0.2485065383044553     0.3761933236501134   0.009150388605245089     0.6283210163450206    0.06485220235764387     0.1750928224723013  4.187920935107792e-14 134.5272103656614
2.684341017354204      19.28847012607879      15.75522299265448  0.0003594126947901297     0.5083711162064273     -12.72571129683459   0.003130618114534663    0.04112891269003209   0.002094942581514646      15.70310173561052      348.3300892179047   0.007190983104860279     0.8000006612086438     0.5613353341337563     0.2485065383044553     0.3761933236501134   0.009150388605245089     0.6283210163450206    0.06485218745648268     0.1750928373734625  4.187920935107792e-14 134.5272103656982
2.684341017354204      19.28847012607879      15.75522299265448  0.0003594126947901297     0.5083711162064273     -12.72571129683459   0.003130618114534663    0.04112891269003209   0.002094942581514646      15.70310173561052      348.3300892179047   0.007190983104860279     0.8000006612086438     0.5613353341337563     0.2485065383044553     0.3761933236501134   0.009150388605245089     0.6283210163450206    0.06485218745648268     0.1750928224723013  1.490120307305701e-08 134.5273021068928
2.684323180120531      19.28842200478657      15.75525285134628   0.000359397983237622     0.5083318526639641     -12.72570546798219   0.003130695937362394    0.04112483589538935    0.00209672023421783      15.70229538890784      348.3301029990159   0.007191116889681761     0.8000006589607998     0.5613060679638765     0.2485181368839356     0.3758453351078969   0.009150537046412124     0.6283210163450206    0.06485204331057178     0.1750915416746058  4.167746336976412e-14 134.5266219565144
2.684323220120064      19.28842200478657      15.75525285134628   0.000359397983237622     0.5083318526639641     -12.72570546798219   0.003130695937362394    0.04112483589538935    0.00209672023421783      15.70229538890784      348.3301029990159   0.007191116889681761     0.8000006589607998     0.5613060679638765     0.2485181368839356     0.3758453351078969   0.009150537046412124     0.6283210163450206    0.06485204331057178     0.1750915416746058  4.167746336976412e-14 134.5266220842284
2.684323180120531      19.28842229220646      15.75525285134628   0.000359397983237622     0.5083318526639641     -12.72570546798219   0.003130695937362394    0.04112483589538935    0.00209672023421783      15.70229538890784      348.3301029990159   0.007191116889681761     0.8000006589607998     0.5613060679638765     0.2485181368839356     0.3758453351078969   0.009150537046412124     0.6283210163450206    0.06485204331057178     0.1750915416746058  4.167746336976412e-14 134.5266218872327
2.684323180120531      19.28842200478657      15.75525308611784   0.000359397983237622     0.5083318526639641     -12.72570546798219   0.003130695937362394    0.04112483589538935    0.00209672023421783      15.70229538890784      348.3301029990159   0.007191116889681761     0.8000006589607998     0.5613060679638765     0.2485181368839356     0.3758453351078969   0.009150537046412124     0.6283210163450206    0.06485204331057178     0.1750915416746058  4.167746336976412e-14 134.5266219160647
2.684323180120531      19.28842200478657      15.75525285134628  0.0003594128843988158     0.5083318526639641     -12.72570546798219   0.003130695937362394    0.04112483589538935    0.00209672023421783      15.70229538890784      348.3301029990159   0.007191116889681761     0.8000006589607998     0.5613060679638765     0.2485181368839356     0.3758453351078969   0.009150537046412124     0.6283210163450206    0.06485204331057178     0.1750915416746058  4.167746336976412e-14 134.5266258454908
2.684323180120531      19.28842200478657      15.75525285134628   0.000359397983237622     0.5083318675651253     -12.72570546798219   0.003130695937362394    0.04112483589538935    0.00209672023421783      15.70229538890784      348.3301029990159   0.007191116889681761     0.8000006589607998     0.5613060679638765     0.2485181368839356     0.3758453351078969   0.009150537046412124     0.6283210163450206    0.06485204331057178     0.1750915416746058  4.167746336976412e-14 134.5266219666829
2.684323180120531      19.28842200478657      15.75525285134628   0.000359397983237622     0.5083318526639641     -12.72570565760998   0.003130695937362394    0.04112483589538935    0.00209672023421783      15.70229538890784      348.3301029990159   0.007191116889681761     0.8000006589607998     0.5613060679638765     0.2485181368839356     0.3758453351078969   0.009150537046412124     0.6283210163450206    0.06485204331057178     0.1750915416746058  4.167746336976412e-14 134.5266220606422
2.684323180120531      19.28842200478657      15.75525285134628   0.000359397983237622     0.5083318526639641     -12.72570546798219   0.003130710838523588    0.04112483589538935    0.00209672023421783      15.70229538890784      348.3301029990159   0.007191116889681761     0.8000006589607998     0.5613060679638765     0.2485181368839356     0.3758453351078969   0.009150537046412124     0.6283210163450206    0.06485204331057178     0.1750915416746058  4.167746336976412e-14 134.526623909202
2.684323180120531      19.28842200478657      15.75525285134628   0.000359397983237622     0.5083318526639641     -12.72570546798219   0.003130695937362394    0.04112485079655055    0.00209672023421783      15.70229538890784      348.3301029990159   0.007191116889681761     0.8000006589607998     0.5613060679638765     0.2485181368839356     0.3758453351078969   0.009150537046412124     0.6283210163450206    0.06485204331057178     0.1750915416746058  4.167746336976412e-14 134.5266222304529
2.684323180120531      19.28842200478657      15.75525285134628   0.000359397983237622     0.5083318526639641     -12.72570546798219   0.003130695937362394    0.04112483589538935   0.002096735135379024      15.70229538890784      348.3301029990159   0.007191116889681761     0.8000006589607998     0.5613060679638765     0.2485181368839356     0.3758453351078969   0.009150537046412124     0.6283210163450206    0.06485204331057178     0.1750915416746058  4.167746336976412e-14 134.5266226706096
2.684323180120531      19.28842200478657      15.75525285134628   0.000359397983237622     0.5083318526639641     -12.72570546798219   0.003130695937362394    0.04112483589538935    0.00209672023421783      15.70229562289027      348.3301029990159   0.007191116889681761     0.8000006589607998     0.5613060679638765     0.2485181368839356     0.3758453351078969   0.009150537046412124     0.6283210163450206    0.06485204331057178     0.1750915416746058  4.167746336976412e-14 134.526622210672
2.684323180120531      19.28842200478657      15.75525285134628   0.000359397983237622     0.5083318526639641     -12.72570546798219   0.003130695937362394    0.04112483589538935    0.00209672023421783      15.70229538890784       348.330108189539   0.007191116889681761     0.8000006589607998     0.5613060679638765     0.2485181368839356     0.3758453351078969   0.009150537046412124     0.6283210163450206    0.06485204331057178     0.1750915416746058  4.167746336976412e-14 134.5266219446127
2.684323180120531      19.28842200478657      15.75525285134628   0.000359397983237622     0.5083318526639641     -12.72570546798219   0.003130695937362394    0.04112483589538935    0.00209672023421783      15.70229538890784      348.3301029990159   0.007191131790842955     0.8000006589607998     0.5613060679638765     0.2485181368839356     0.3758453351078969   0.009150537046412124     0.6283210163450206    0.06485204331057178     0.1750915416746058  4.167746336976412e-14 134.5266210030188
2.684323180120531      19.28842200478657      15.75525285134628   0.000359397983237622     0.5083318526639641     -12.72570546798219   0.003130695937362394    0.04112483589538935    0.00209672023421783      15.70229538890784      348.3301029990159   0.007191116889681761     0.8000006738619609     0.5613060679638765     0.2485181368839356     0.3758453351078969   0.009150537046412124     0.6283210163450206    0.06485204331057178     0.1750915416746058  4.167746336976412e-14 134.5266234718075
2.684323180120531      19.28842200478657      15.75525285134628   0.000359397983237622     0.5083318526639641     -12.72570546798219   0.003130695937362394    0.04112483589538935    0.00209672023421783      15.70229538890784      348.3301029990159   0.007191116889681761     0.8000006589607998     0.5613060828650377     0.2485181368839356     0.3758453351078969   0.009150537046412124     0.6283210163450206    0.06485204331057178     0.1750915416746058  4.167746336976412e-14 134.526622122319
2.684323180120531      19.28842200478657      15.75525285134628   0.000359397983237622     0.5083318526639641     -12.72570546798219   0.003130695937362394    0.04112483589538935    0.00209672023421783      15.70229538890784      348.3301029990159   0.007191116889681761     0.8000006589607998     0.5613060679638765     0.2485181517850968     0.3758453351078969   0.009150537046412124     0.6283210163450206    0.06485204331057178     0.1750915416746058  4.167746336976412e-14 134.5266218795797
2.684323180120531      19.28842200478657      15.75525285134628   0.000359397983237622     0.5083318526639641     -12.72570546798219   0.003130695937362394    0.04112483589538935    0.00209672023421783      15.70229538890784      348.3301029990159   0.007191116889681761     0.8000006589607998     0.5613060679638765     0.2485181368839356     0.3758453500090581   0.009150537046412124     0.6283210163450206    0.06485204331057178     0.1750915416746058  4.167746336976412e-14 134.5266219489337
2.684323180120531      19.28842200478657      15.75525285134628   0.000359397983237622     0.5083318526639641     -12.72570546798219   0.003130695937362394    0.04112483589538935    0.00209672023421783      15.70229538890784      348.3301029990159   0.007191116889681761     0.8000006589607998     0.5613060679638765     0.2485181368839356     0.3758453351078969   0.009150551947573318     0.6283210163450206    0.06485204331057178     0.1750915416746058  4.167746336976412e-14 134.5266219565163
2.684323180120531      19.28842200478657      15.75525285134628   0.000359397983237622     0.5083318526639641     -12.72570546798219   0.003130695937362394    0.04112483589538935    0.00209672023421783      15.70229538890784      348.3301029990159   0.007191116889681761     0.8000006589607998     0.5613060679638765     0.2485181368839356     0.3758453351078969   0.009150537046412124     0.6283210312461818    0.06485204331057178     0.1750915416746058  4.167746336976412e-14 134.5266219565144
2.684323180120531      19.28842200478657      15.75525285134628   0.000359397983237622     0.5083318526639641     -12.72570546798219   0.003130695937362394    0.04112483589538935    0.00209672023421783      15.70229538890784      348.3301029990159   0.007191116889681761     0.8000006589607998     0.5613060679638765     0.2485181368839356     0.3758453351078969   0.009150537046412124     0.6283210163450206    0.06485205821173297     0.1750915416746058  4.167746336976412e-14 134.5266219565065
2.684323180120531      19.28842200478657      15.75525285134628   0.000359397983237622     0.5083318526639641     -12.72570546798219   0.003130695937362394    0.04112483589538935    0.00209672023421783      15.70229538890784      348.3301029990159   0.007191116889681761     0.8000006589607998     0.5613060679638765     0.2485181368839356     0.3758453351078969   0.009150537046412124     0.6283210163450206    0.06485204331057178      0.175091556575767  4.167746336976412e-14 134.5266219565105
2.684323180120531      19.28842200478657      15.75525285134628   0.000359397983237622     0.5083318526639641     -12.72570546798219   0.003130695937362394    0.04112483589538935    0.00209672023421783      15.70229538890784      348.3301029990159   0.007191116889681761     0.8000006589607998     0.5613060679638765     0.2485181368839356     0.3758453351078969   0.009150537046412124     0.6283210163450206    0.06485204331057178     0.1750915416746058  1.490120287131103e-08 134.5267137013023
2.684375160447782      19.28839666691313      15.75527321025952  0.0003593681959231203     0.5083349468338646      -12.7256997593714   0.003130510098955096    0.04112476918679719   0.002096700716424528      15.70174691543494      348.3300959736782   0.007192099767369845     0.8000006586638955     0.5612928026293896     0.2485228153772107     0.3758634751660568   0.009150536462654825     0.6283210163450206    0.06485227140697411     0.1750916409298506  4.156486036775608e-14 134.5263945851056
2.684375200448089      19.28839666691313      15.75527321025952  0.0003593681959231203     0.5083349468338646      -12.7256997593714   0.003130510098955096    0.04112476918679719   0.002096700716424528      15.70174691543494      348.3300959736782   0.007192099767369845     0.8000006586638955     0.5612928026293896     0.2485228153772107     0.3758634751660568   0.009150536462654825     0.6283210163450206    0.06485227140697411     0.1750916409298506  4.156486036775608e-14 134.5263946931604
2.684375160447782      19.28839695433263      15.75527321025952  0.0003593681959231203     0.5083349468338646      -12.7256997593714   0.003130510098955096    0.04112476918679719   0.002096700716424528      15.70174691543494      348.3300959736782   0.007192099767369845     0.8000006586638955     0.5612928026293896     0.2485228153772107     0.3758634751660568   0.009150536462654825     0.6283210163450206    0.06485227140697411     0.1750916409298506  4.156486036775608e-14 134.5263945213083
2.684375160447782      19.28839666691313      15.75527344503139  0.0003593681959231203     0.5083349468338646      -12.7256997593714   0.003130510098955096    0.04112476918679719   0.002096700716424528      15.70174691543494      348.3300959736782   0.007192099767369845     0.8000006586638955     0.5612928026293896     0.2485228153772107     0.3758634751660568   0.009150536462654825     0.6283210163450206    0.06485227140697411     0.1750916409298506  4.156486036775608e-14 134.526394553093
2.684375160447782      19.28839666691313      15.75527321025952  0.0003593830970843142     0.5083349468338646      -12.7256997593714   0.003130510098955096    0.04112476918679719   0.002096700716424528      15.70174691543494      348.3300959736782   0.007192099767369845     0.8000006586638955     0.5612928026293896     0.2485228153772107     0.3758634751660568   0.009150536462654825     0.6283210163450206    0.06485227140697411     0.1750916409298506  4.156486036775608e-14 134.5263984426914
2.684375160447782      19.28839666691313      15.75527321025952  0.0003593681959231203     0.5083349617350258      -12.7256997593714   0.003130510098955096    0.04112476918679719   0.002096700716424528      15.70174691543494      348.3300959736782   0.007192099767369845     0.8000006586638955     0.5612928026293896     0.2485228153772107     0.3758634751660568   0.009150536462654825     0.6283210163450206    0.06485227140697411     0.1750916409298506  4.156486036775608e-14 134.5263946028425
2.684375160447782      19.28839666691313      15.75527321025952  0.0003593681959231203     0.5083349468338646      -12.7256999489991   0.003130510098955096    0.04112476918679719   0.002096700716424528      15.70174691543494      348.3300959736782   0.007192099767369845     0.8000006586638955     0.5612928026293896     0.2485228153772107     0.3758634751660568   0.009150536462654825     0.6283210163450206    0.06485227140697411     0.1750916409298506  4.156486036775608e-14 134.5263947021271
2.684375160447782      19.28839666691313      15.75527321025952  0.0003593681959231203     0.5083349468338646      -12.7256997593714    0.00313052500011629    0.04112476918679719   0.002096700716424528      15.70174691543494      348.3300959736782   0.007192099767369845     0.8000006586638955     0.5612928026293896     0.2485228153772107     0.3758634751660568   0.009150536462654825     0.6283210163450206    0.06485227140697411     0.1750916409298506  4.156486036775608e-14 134.5263966580504
2.684375160447782      19.28839666691313      15.75527321025952  0.0003593681959231203     0.5083349468338646      -12.7256997593714   0.003130510098955096    0.04112478408795839   0.002096700716424528      15.70174691543494      348.3300959736782   0.007192099767369845     0.8000006586638955     0.5612928026293896     0.2485228153772107     0.3758634751660568   0.009150536462654825     0.6283210163450206    0.06485227140697411     0.1750916409298506  4.156486036775608e-14 134.5263948908373
2.684375160447782      19.28839666691313      15.75527321025952  0.0003593681959231203     0.5083349468338646      -12.7256997593714   0.003130510098955096    0.04112476918679719   0.002096715617585722      15.70174691543494      348.3300959736782   0.007192099767369845     0.8000006586638955     0.5612928026293896     0.2485228153772107     0.3758634751660568   0.009150536462654825     0.6283210163450206    0.06485227140697411     0.1750916409298506  4.156486036775608e-14 134.5263952929526
2.684375160447782      19.28839666691313      15.75527321025952  0.0003593681959231203     0.5083349468338646      -12.7256997593714   0.003130510098955096    0.04112476918679719   0.002096700716424528      15.70174714940921      348.3300959736782   0.007192099767369845     0.8000006586638955     0.5612928026293896     0.2485228153772107     0.3758634751660568   0.009150536462654825     0.6283210163450206    0.06485227140697411     0.1750916409298506  4.156486036775608e-14 134.5263947376433
2.684375160447782      19.28839666691313      15.75527321025952  0.0003593681959231203     0.5083349468338646      -12.7256997593714   0.003130510098955096    0.04112476918679719   0.002096700716424528      15.70174691543494      348.3301011642012   0.007192099767369845     0.8000006586638955     0.5612928026293896     0.2485228153772107     0.3758634751660568   0.009150536462654825     0.6283210163450206    0.06485227140697411     0.1750916409298506  4.156486036775608e-14 134.5263946414741
2.684375160447782      19.28839666691313      15.75527321025952  0.0003593681959231203     0.5083349468338646      -12.7256997593714   0.003130510098955096    0.04112476918679719   0.002096700716424528      15.70174691543494      348.3300959736782   0.007192114668531039     0.8000006586638955     0.5612928026293896     0.2485228153772107     0.3758634751660568   0.009150536462654825     0.6283210163450206    0.06485227140697411     0.1750916409298506  4.156486036775608e-14 134.5263953499322
2.684375160447782      19.28839666691313      15.75527321025952  0.0003593681959231203     0.5083349468338646      -12.7256997593714   0.003130510098955096    0.04112476918679719   0.002096700716424528      15.70174691543494      348.3300959736782   0.007192099767369845     0.8000006735650567     0.5612928026293896     0.2485228153772107     0.3758634751660568   0.009150536462654825     0.6283210163450206    0.06485227140697411     0.1750916409298506  4.156486036775608e-14 134.5263961613474
2.684375160447782      19.28839666691313      15.75527321025952  0.0003593681959231203     0.5083349468338646      -12.7256997593714   0.003130510098955096    0.04112476918679719   0.002096700716424528      15.70174691543494      348.3300959736782   0.007192099767369845     0.8000006586638955     0.5612928175305508     0.2485228153772107     0.3758634751660568   0.009150536462654825     0.6283210163450206    0.06485227140697411     0.1750916409298506  4.156486036775608e-14 134.5263948022537
2.684375160447782      19.28839666691313      15.75527321025952  0.0003593681959231203     0.5083349468338646      -12.7256997593714   0.003130510098955096    0.04112476918679719   0.002096700716424528      15.70174691543494      348.3300959736782   0.007192099767369845     0.8000006586638955     0.5612928026293896     0.2485228302783719     0.3758634751660568   0.009150536462654825     0.6283210163450206    0.06485227140697411     0.1750916409298506  4.156486036775608e-14 134.5263946310503
2.684375160447782      19.28839666691313      15.75527321025952  0.0003593681959231203     0.5083349468338646      -12.7256997593714   0.003130510098955096    0.04112476918679719   0.002096700716424528      15.70174691543494      348.3300959736782   0.007192099767369845     0.8000006586638955     0.5612928026293896     0.2485228153772107      0.375863490067218   0.009150536462654825     0.6283210163450206    0.06485227140697411     0.1750916409298506  4.156486036775608e-14 134.5263945275661
2.684375160447782      19.28839666691313      15.75527321025952  0.0003593681959231203     0.5083349468338646      -12.7256997593714   0.003130510098955096    0.04112476918679719   0.002096700716424528      15.70174691543494      348.3300959736782   0.007192099767369845     0.8000006586638955     0.5612928026293896     0.2485228153772107     0.3758634751660568   0.009150551363816019     0.6283210163450206    0.06485227140697411     0.1750916409298506  4.156486036775608e-14 134.5263945851117
2.684375160447782      19.28839666691313      15.75527321025952  0.0003593681959231203     0.5083349468338646      -12.7256997593714   0.003130510098955096    0.04112476918679719   0.002096700716424528      15.70174691543494      348.3300959736782   0.007192099767369845     0.8000006586638955     0.5612928026293896     0.2485228153772107     0.3758634751660568   0.009150536462654825     0.6283210312461818    0.06485227140697411     0.1750916409298506  4.156486036775608e-14 134.5263945851056
2.684375160447782      19.28839666691313      15.75527321025952  0.0003593681959231203     0.5083349468338646      -12.7256997593714   0.003130510098955096    0.04112476918679719   0.002096700716424528      15.70174691543494      348.3300959736782   0.007192099767369845     0.8000006586638955     0.5612928026293896     0.2485228153772107     0.3758634751660568   0.009150536462654825     0.6283210163450206     0.0648522863081353     0.1750916409298506  4.156486036775608e-14 134.526394585114
2.684375160447782      19.28839666691313      15.75527321025952  0.0003593681959231203     0.5083349468338646      -12.7256997593714   0.003130510098955096    0.04112476918679719   0.002096700716424528      15.70174691543494      348.3300959736782   0.007192099767369845     0.8000006586638955     0.5612928026293896     0.2485228153772107     0.3758634751660568   0.009150536462654825     0.6283210163450206    0.06485227140697411     0.1750916558310118  4.156486036775608e-14 134.5263945851059
2.684375160447782      19.28839666691313      15.75527321025952  0.0003593681959231203     0.5083349468338646      -12.7256997593714   0.003130510098955096    0.04112476918679719   0.002096700716424528      15.70174691543494      348.3300959736782   0.007192099767369845     0.8000006586638955     0.5612928026293896     0.2485228153772107     0.3758634751660568   0.009150536462654825     0.6283210163450206    0.06485227140697411     0.1750916409298506  1.490120275870803e-08 134.5264863312619
2.684345864889531      19.28839755744828      15.75527299530415  0.0003585241683325068     0.5083294307080621     -12.72569329191702   0.003126558830900523     0.0411171081706677   0.002095801950154526      15.70164550068121      348.3298146846762   0.007188792401690783     0.8000006580277368     0.5612184658691845      0.248515877464607     0.3758986546087829   0.009150536252172617     0.6283210163450206    0.06485226935197247     0.1750916407794778  3.923994641799839e-14 134.5252810751028
2.684345904889401      19.28839755744828      15.75527299530415  0.0003585241683325068     0.5083294307080621     -12.72569329191702   0.003126558830900523     0.0411171081706677   0.002095801950154526      15.70164550068121      348.3298146846762   0.007188792401690783     0.8000006580277368     0.5612184658691845      0.248515877464607     0.3758986546087829   0.009150536252172617     0.6283210163450206    0.06485226935197247     0.1750916407794778  3.923994641799839e-14 134.5252815891335
2.684345864889531       19.2883978448678      15.75527299530415  0.0003585241683325068     0.5083294307080621     -12.72569329191702   0.003126558830900523     0.0411171081706677   0.002095801950154526      15.70164550068121      348.3298146846762   0.007188792401690783     0.8000006580277368     0.5612184658691845      0.248515877464607     0.3758986546087829   0.009150536252172617     0.6283210163450206    0.06485226935197247     0.1750916407794778  3.923994641799839e-14 134.5252810273379
2.684345864889531      19.28839755744828      15.75527323007601  0.0003585241683325068     0.5083294307080621     -12.72569329191702   0.003126558830900523     0.0411171081706677   0.002095801950154526      15.70164550068121      348.3298146846762   0.007188792401690783     0.8000006580277368     0.5612184658691845      0.248515877464607     0.3758986546087829   0.009150536252172617     0.6283210163450206    0.06485226935197247     0.1750916407794778  3.923994641799839e-14 134.5252810399845
2.684345864889531      19.28839755744828      15.75527299530415  0.0003585390694937007     0.5083294307080621     -12.72569329191702   0.003126558830900523     0.0411171081706677   0.002095801950154526      15.70164550068121      348.3298146846762   0.007188792401690783     0.8000006580277368     0.5612184658691845      0.248515877464607     0.3758986546087829   0.009150536252172617     0.6283210163450206    0.06485226935197247     0.1750916407794778  3.923994641799839e-14 134.5252841001843
2.684345864889531      19.28839755744828      15.75527299530415  0.0003585241683325068     0.5083294456092233     -12.72569329191702   0.003126558830900523     0.0411171081706677   0.002095801950154526      15.70164550068121      348.3298146846762   0.007188792401690783     0.8000006580277368     0.5612184658691845      0.248515877464607     0.3758986546087829   0.009150536252172617     0.6283210163450206    0.06485226935197247     0.1750916407794778  3.923994641799839e-14 134.5252810807204
2.684345864889531      19.28839755744828      15.75527299530415  0.0003585241683325068     0.5083294307080621     -12.72569348154463   0.003126558830900523     0.0411171081706677   0.002095801950154526      15.70164550068121      348.3298146846762   0.007188792401690783     0.8000006580277368     0.5612184658691845      0.248515877464607     0.3758986546087829   0.009150536252172617     0.6283210163450206    0.06485226935197247     0.1750916407794778  3.923994641799839e-14 134.5252811474812
2.684345864889531      19.28839755744828      15.75527299530415  0.0003585241683325068     0.5083294307080621     -12.72569329191702   0.003126573732061717     0.0411171081706677   0.002095801950154526      15.70164550068121      348.3298146846762   0.007188792401690783     0.8000006580277368     0.5612184658691845      0.248515877464607     0.3758986546087829   0.009150536252172617     0.6283210163450206    0.06485226935197247     0.1750916407794778  3.923994641799839e-14 134.5252809113875
2.684345864889531      19.28839755744828      15.75527299530415  0.0003585241683325068     0.5083294307080621     -12.72569329191702   0.003126558830900523    0.04111712307182889   0.002095801950154526      15.70164550068121      348.3298146846762   0.007188792401690783     0.8000006580277368     0.5612184658691845      0.248515877464607     0.3758986546087829   0.009150536252172617     0.6283210163450206    0.06485226935197247     0.1750916407794778  3.923994641799839e-14 134.5252812859661
2.684345864889531      19.28839755744828      15.75527299530415  0.0003585241683325068     0.5083294307080621     -12.72569329191702   0.003126558830900523     0.0411171081706677    0.00209581685131572      15.70164550068121      348.3298146846762   0.007188792401690783     0.8000006580277368     0.5612184658691845      0.248515877464607     0.3758986546087829   0.009150536252172617     0.6283210163450206    0.06485226935197247     0.1750916407794778  3.923994641799839e-14 134.5252802581901
2.684345864889531      19.28839755744828      15.75527299530415  0.0003585241683325068     0.5083294307080621     -12.72569329191702   0.003126558830900523     0.0411171081706677   0.002095801950154526      15.70164573465396      348.3298146846762   0.007188792401690783     0.8000006580277368     0.5612184658691845      0.248515877464607     0.3758986546087829   0.009150536252172617     0.6283210163450206    0.06485226935197247     0.1750916407794778  3.923994641799839e-14 134.5252813614152
2.684345864889531      19.28839755744828      15.75527299530415  0.0003585241683325068     0.5083294307080621     -12.72569329191702   0.003126558830900523     0.0411171081706677   0.002095801950154526      15.70164550068121      348.3298198751949   0.007188792401690783     0.8000006580277368     0.5612184658691845      0.248515877464607     0.3758986546087829   0.009150536252172617     0.6283210163450206    0.06485226935197247     0.1750916407794778  3.923994641799839e-14 134.525281091603
2.684345864889531      19.28839755744828      15.75527299530415  0.0003585241683325068     0.5083294307080621     -12.72569329191702   0.003126558830900523     0.0411171081706677   0.002095801950154526      15.70164550068121      348.3298146846762   0.007188807302851977     0.8000006580277368     0.5612184658691845      0.248515877464607     0.3758986546087829   0.009150536252172617     0.6283210163450206    0.06485226935197247     0.1750916407794778  3.923994641799839e-14 134.525277638341
2.684345864889531      19.28839755744828      15.75527299530415  0.0003585241683325068     0.5083294307080621     -12.72569329191702   0.003126558830900523     0.0411171081706677   0.002095801950154526      15.70164550068121      348.3298146846762   0.007188792401690783      0.800000672928898     0.5612184658691845      0.248515877464607     0.3758986546087829   0.009150536252172617     0.6283210163450206    0.06485226935197247     0.1750916407794778  3.923994641799839e-14 134.5252828036256
2.684345864889531      19.28839755744828      15.75527299530415  0.0003585241683325068     0.5083294307080621     -12.72569329191702   0.003126558830900523     0.0411171081706677   0.002095801950154526      15.70164550068121      348.3298146846762   0.007188792401690783     0.8000006580277368     0.5612184807703456      0.248515877464607     0.3758986546087829   0.009150536252172617     0.6283210163450206    0.06485226935197247     0.1750916407794778  3.923994641799839e-14 134.5252814805516
2.684345864889531      19.28839755744828      15.75527299530415  0.0003585241683325068     0.5083294307080621     -12.72569329191702   0.003126558830900523     0.0411171081706677   0.002095801950154526      15.70164550068121      348.3298146846762   0.007188792401690783     0.8000006580277368     0.5612184658691845     0.2485158923657682     0.3758986546087829   0.009150536252172617     0.6283210163450206    0.06485226935197247     0.1750916407794778  3.923994641799839e-14 134.5252810163539
2.684345864889531      19.28839755744828      15.75527299530415  0.0003585241683325068     0.5083294307080621     -12.72569329191702   0.003126558830900523     0.0411171081706677   0.002095801950154526      15.70164550068121      348.3298146846762   0.007188792401690783     0.8000006580277368     0.5612184658691845      0.248515877464607     0.3758986695099441   0.009150536252172617     0.6283210163450206    0.06485226935197247     0.1750916407794778  3.923994641799839e-14 134.5252810694941
2.684345864889531      19.28839755744828      15.75527299530415  0.0003585241683325068     0.5083294307080621     -12.72569329191702   0.003126558830900523     0.0411171081706677   0.002095801950154526      15.70164550068121      348.3298146846762   0.007188792401690783     0.8000006580277368     0.5612184658691845      0.248515877464607     0.3758986546087829   0.009150551153333811     0.6283210163450206    0.06485226935197247     0.1750916407794778  3.923994641799839e-14 134.5252810751143
2.684345864889531      19.28839755744828      15.75527299530415  0.0003585241683325068     0.5083294307080621     -12.72569329191702   0.003126558830900523     0.0411171081706677   0.002095801950154526      15.70164550068121      348.3298146846762   0.007188792401690783     0.8000006580277368     0.5612184658691845      0.248515877464607     0.3758986546087829   0.009150536252172617     0.6283210312461818    0.06485226935197247     0.1750916407794778  3.923994641799839e-14 134.5252810751028
2.684345864889531      19.28839755744828      15.75527299530415  0.0003585241683325068     0.5083294307080621     -12.72569329191702   0.003126558830900523     0.0411171081706677   0.002095801950154526      15.70164550068121      348.3298146846762   0.007188792401690783     0.8000006580277368     0.5612184658691845      0.248515877464607     0.3758986546087829   0.009150536252172617     0.6283210163450206    0.06485228425313366     0.1750916407794778  3.923994641799839e-14 134.5252810751141
2.684345864889531      19.28839755744828      15.75527299530415  0.0003585241683325068     0.5083294307080621     -12.72569329191702   0.003126558830900523     0.0411171081706677   0.002095801950154526      15.70164550068121      348.3298146846762   0.007188792401690783     0.8000006580277368     0.5612184658691845      0.248515877464607     0.3758986546087829   0.009150536252172617     0.6283210163450206    0.06485226935197247      0.175091655680639  3.923994641799839e-14 134.5252810751238
2.684345864889531      19.28839755744828      15.75527299530415  0.0003585241683325068     0.5083294307080621     -12.72569329191702   0.003126558830900523     0.0411171081706677   0.002095801950154526      15.70164550068121      348.3298146846762   0.007188792401690783     0.8000006580277368     0.5612184658691845      0.248515877464607     0.3758986546087829   0.009150536252172617     0.6283210163450206    0.06485226935197247     0.1750916407794778  1.490120043379407e-08 134.525372852565
2.684340703588127      19.28840009953937      15.75527978838414  0.0003585218777284732     0.5083287739314091     -12.72569662480052   0.003126980622924192    0.04111714302407754   0.002097900853855365      15.70158385960542      348.3269877264369   0.007189220086258543     0.8000006580113638     0.5612181404690056     0.2485161244412151     0.3758970347229815   0.009150534226980001     0.6283210163450206    0.06485225512038302      0.175091571328707  3.922976226751513e-14 134.5251869756196
2.684340743587921      19.28840009953937      15.75527978838414  0.0003585218777284732     0.5083287739314091     -12.72569662480052   0.003126980622924192    0.04111714302407754   0.002097900853855365      15.70158385960542      348.3269877264369   0.007189220086258543     0.8000006580113638     0.5612181404690056     0.2485161244412151     0.3758970347229815   0.009150534226980001     0.6283210163450206    0.06485225512038302      0.175091571328707  3.922976226751513e-14 134.5251870903128
2.684340703588127      19.28840038695893      15.75527978838414  0.0003585218777284732     0.5083287739314091     -12.72569662480052   0.003126980622924192    0.04111714302407754   0.002097900853855365      15.70158385960542      348.3269877264369   0.007189220086258543     0.8000006580113638     0.5612181404690056     0.2485161244412151     0.3758970347229815   0.009150534226980001     0.6283210163450206    0.06485225512038302      0.175091571328707  3.922976226751513e-14 134.5251869310402
2.684340703588127      19.28840009953937       15.7552800231561  0.0003585218777284732     0.5083287739314091     -12.72569662480052   0.003126980622924192    0.04111714302407754   0.002097900853855365      15.70158385960542      348.3269877264369   0.007189220086258543     0.8000006580113638     0.5612181404690056     0.2485161244412151     0.3758970347229815   0.009150534226980001     0.6283210163450206    0.06485225512038302      0.175091571328707  3.922976226751513e-14 134.5251869461799
2.684340703588127      19.28840009953937      15.75527978838414  0.0003585367788896671     0.5083287739314091     -12.72569662480052   0.003126980622924192    0.04111714302407754   0.002097900853855365      15.70158385960542      348.3269877264369   0.007189220086258543     0.8000006580113638     0.5612181404690056     0.2485161244412151     0.3758970347229815   0.009150534226980001     0.6283210163450206    0.06485225512038302      0.175091571328707  3.922976226751513e-14 134.5251897111061
2.684340703588127      19.28840009953937      15.75527978838414  0.0003585218777284732     0.5083287888325703     -12.72569662480052   0.003126980622924192    0.04111714302407754   0.002097900853855365      15.70158385960542      348.3269877264369   0.007189220086258543     0.8000006580113638     0.5612181404690056     0.2485161244412151     0.3758970347229815   0.009150534226980001     0.6283210163450206    0.06485225512038302      0.175091571328707  3.922976226751513e-14 134.5251869806401
2.684340703588127      19.28840009953937      15.75527978838414  0.0003585218777284732     0.5083287739314091     -12.72569681442818   0.003126980622924192    0.04111714302407754   0.002097900853855365      15.70158385960542      348.3269877264369   0.007189220086258543     0.8000006580113638     0.5612181404690056     0.2485161244412151     0.3758970347229815   0.009150534226980001     0.6283210163450206    0.06485225512038302      0.175091571328707  3.922976226751513e-14 134.5251870337678
2.684340703588127      19.28840009953937      15.75527978838414  0.0003585218777284732     0.5083287739314091     -12.72569662480052   0.003126995524085386    0.04111714302407754   0.002097900853855365      15.70158385960542      348.3269877264369   0.007189220086258543     0.8000006580113638     0.5612181404690056     0.2485161244412151     0.3758970347229815   0.009150534226980001     0.6283210163450206    0.06485225512038302      0.175091571328707  3.922976226751513e-14 134.5251875651074
2.684340703588127      19.28840009953937      15.75527978838414  0.0003585218777284732     0.5083287739314091     -12.72569662480052   0.003126980622924192    0.04111715792523873   0.002097900853855365      15.70158385960542      348.3269877264369   0.007189220086258543     0.8000006580113638     0.5612181404690056     0.2485161244412151     0.3758970347229815   0.009150534226980001     0.6283210163450206    0.06485225512038302      0.175091571328707  3.922976226751513e-14 134.5251871243753
2.684340703588127      19.28840009953937      15.75527978838414  0.0003585218777284732     0.5083287739314091     -12.72569662480052   0.003126980622924192    0.04111714302407754   0.002097915755016559      15.70158385960542      348.3269877264369   0.007189220086258543     0.8000006580113638     0.5612181404690056     0.2485161244412151     0.3758970347229815   0.009150534226980001     0.6283210163450206    0.06485225512038302      0.175091571328707  3.922976226751513e-14 134.5251875541416
2.684340703588127      19.28840009953937      15.75527978838414  0.0003585218777284732     0.5083287739314091     -12.72569662480052   0.003126980622924192    0.04111714302407754   0.002097900853855365      15.70158409357725      348.3269877264369   0.007189220086258543     0.8000006580113638     0.5612181404690056     0.2485161244412151     0.3758970347229815   0.009150534226980001     0.6283210163450206    0.06485225512038302      0.175091571328707  3.922976226751513e-14 134.5251870708953
2.684340703588127      19.28840009953937      15.75527978838414  0.0003585218777284732     0.5083287739314091     -12.72569662480052   0.003126980622924192    0.04111714302407754   0.002097900853855365      15.70158385960542      348.3269929169135   0.007189220086258543     0.8000006580113638     0.5612181404690056     0.2485161244412151     0.3758970347229815   0.009150534226980001     0.6283210163450206    0.06485225512038302      0.175091571328707  3.922976226751513e-14 134.5251867634012
2.684340703588127      19.28840009953937      15.75527978838414  0.0003585218777284732     0.5083287739314091     -12.72569662480052   0.003126980622924192    0.04111714302407754   0.002097900853855365      15.70158385960542      348.3269877264369   0.007189234987419736     0.8000006580113638     0.5612181404690056     0.2485161244412151     0.3758970347229815   0.009150534226980001     0.6283210163450206    0.06485225512038302      0.175091571328707  3.922976226751513e-14 134.5251840878509
2.684340703588127      19.28840009953937      15.75527978838414  0.0003585218777284732     0.5083287739314091     -12.72569662480052   0.003126980622924192    0.04111714302407754   0.002097900853855365      15.70158385960542      348.3269877264369   0.007189220086258543      0.800000672912525     0.5612181404690056     0.2485161244412151     0.3758970347229815   0.009150534226980001     0.6283210163450206    0.06485225512038302      0.175091571328707  3.922976226751513e-14 134.5251884502089
2.684340703588127      19.28840009953937      15.75527978838414  0.0003585218777284732     0.5083287739314091     -12.72569662480052   0.003126980622924192    0.04111714302407754   0.002097900853855365      15.70158385960542      348.3269877264369   0.007189220086258543     0.8000006580113638     0.5612181553701668     0.2485161244412151     0.3758970347229815   0.009150534226980001     0.6283210163450206    0.06485225512038302      0.175091571328707  3.922976226751513e-14 134.5251868839643
2.684340703588127      19.28840009953937      15.75527978838414  0.0003585218777284732     0.5083287739314091     -12.72569662480052   0.003126980622924192    0.04111714302407754   0.002097900853855365      15.70158385960542      348.3269877264369   0.007189220086258543     0.8000006580113638     0.5612181404690056     0.2485161393423763     0.3758970347229815   0.009150534226980001     0.6283210163450206    0.06485225512038302      0.175091571328707  3.922976226751513e-14 134.5251865534386
2.684340703588127      19.28840009953937      15.75527978838414  0.0003585218777284732     0.5083287739314091     -12.72569662480052   0.003126980622924192    0.04111714302407754   0.002097900853855365      15.70158385960542      348.3269877264369   0.007189220086258543     0.8000006580113638     0.5612181404690056     0.2485161244412151     0.3758970496241427   0.009150534226980001     0.6283210163450206    0.06485225512038302      0.175091571328707  3.922976226751513e-14 134.5251869597352
2.684340703588127      19.28840009953937      15.75527978838414  0.0003585218777284732     0.5083287739314091     -12.72569662480052   0.003126980622924192    0.04111714302407754   0.002097900853855365      15.70158385960542      348.3269877264369   0.007189220086258543     0.8000006580113638     0.5612181404690056     0.2485161244412151     0.3758970347229815   0.009150549128141195     0.6283210163450206    0.06485225512038302      0.175091571328707  3.922976226751513e-14 134.5251869756136
2.684340703588127      19.28840009953937      15.75527978838414  0.0003585218777284732     0.5083287739314091     -12.72569662480052   0.003126980622924192    0.04111714302407754   0.002097900853855365      15.70158385960542      348.3269877264369   0.007189220086258543     0.8000006580113638     0.5612181404690056     0.2485161244412151     0.3758970347229815   0.009150534226980001     0.6283210312461818    0.06485225512038302      0.175091571328707  3.922976226751513e-14 134.5251869756196
2.684340703588127      19.28840009953937      15.75527978838414  0.0003585218777284732     0.5083287739314091     -12.72569662480052   0.003126980622924192    0.04111714302407754   0.002097900853855365      15.70158385960542      348.3269877264369   0.007189220086258543     0.8000006580113638     0.5612181404690056     0.2485161244412151     0.3758970347229815   0.009150534226980001     0.6283210163450206    0.06485227002154421      0.175091571328707  3.922976226751513e-14 134.5251869756135
2.684340703588127      19.28840009953937      15.75527978838414  0.0003585218777284732     0.5083287739314091     -12.72569662480052   0.003126980622924192    0.04111714302407754   0.002097900853855365      15.70158385960542      348.3269877264369   0.007189220086258543     0.8000006580113638     0.5612181404690056     0.2485161244412151     0.3758970347229815   0.009150534226980001     0.6283210163450206    0.06485225512038302     0.1750915862298682  3.922976226751513e-14 134.5251869756175
2.684340703588127      19.28840009953937      15.75527978838414  0.0003585218777284732     0.5083287739314091     -12.72569662480052   0.003126980622924192    0.04111714302407754   0.002097900853855365      15.70158385960542      348.3269877264369   0.007189220086258543     0.8000006580113638     0.5612181404690056     0.2485161244412151     0.3758970347229815   0.009150534226980001     0.6283210163450206    0.06485225512038302      0.175091571328707  1.490120042360993e-08 134.525278753132
2.684340152679797      19.28840025605713      15.75528007695887  0.0003585051463928253     0.5083287474653195     -12.72569665671115   0.003126949308970454    0.04111703388677712   0.002097880244933219      15.70158456190272      348.3271397613819   0.007191637112841821     0.8000006579939339     0.5612187917548739     0.2485215728098228     0.3758974234054628   0.009150631453922463     0.6283210163450206    0.06485440206236159     0.1750922305310946  3.916793384146691e-14 134.5249778454503
2.684340192679582      19.28840025605713      15.75528007695887  0.0003585051463928253     0.5083287474653195     -12.72569665671115   0.003126949308970454    0.04111703388677712   0.002097880244933219      15.70158456190272      348.3271397613819   0.007191637112841821     0.8000006579939339     0.5612187917548739     0.2485215728098228     0.3758974234054628   0.009150631453922463     0.6283210163450206    0.06485440206236159     0.1750922305310946  3.916793384146691e-14 134.5249777956294
2.684340152679797      19.28840054347669      15.75528007695887  0.0003585051463928253     0.5083287474653195     -12.72569665671115   0.003126949308970454    0.04111703388677712   0.002097880244933219      15.70158456190272      348.3271397613819   0.007191637112841821     0.8000006579939339     0.5612187917548739     0.2485215728098228     0.3758974234054628   0.009150631453922463     0.6283210163450206    0.06485440206236159     0.1750922305310946  3.916793384146691e-14 134.5249777944799
2.684340152679797      19.28840025605713      15.75528031173084  0.0003585051463928253     0.5083287474653195     -12.72569665671115   0.003126949308970454    0.04111703388677712   0.002097880244933219      15.70158456190272      348.3271397613819   0.007191637112841821     0.8000006579939339     0.5612187917548739     0.2485215728098228     0.3758974234054628   0.009150631453922463     0.6283210163450206    0.06485440206236159     0.1750922305310946  3.916793384146691e-14 134.5249778153992
2.684340152679797      19.28840025605713      15.75528007695887  0.0003585200475540191     0.5083287474653195     -12.72569665671115   0.003126949308970454    0.04111703388677712   0.002097880244933219      15.70158456190272      348.3271397613819   0.007191637112841821     0.8000006579939339     0.5612187917548739     0.2485215728098228     0.3758974234054628   0.009150631453922463     0.6283210163450206    0.06485440206236159     0.1750922305310946  3.916793384146691e-14 134.5249805777479
2.684340152679797      19.28840025605713      15.75528007695887  0.0003585051463928253     0.5083287623664807     -12.72569665671115   0.003126949308970454    0.04111703388677712   0.002097880244933219      15.70158456190272      348.3271397613819   0.007191637112841821     0.8000006579939339     0.5612187917548739     0.2485215728098228     0.3758974234054628   0.009150631453922463     0.6283210163450206    0.06485440206236159     0.1750922305310946  3.916793384146691e-14 134.5249778572359
2.684340152679797      19.28840025605713      15.75528007695887  0.0003585051463928253     0.5083287474653195      -12.7256968463388   0.003126949308970454    0.04111703388677712   0.002097880244933219      15.70158456190272      348.3271397613819   0.007191637112841821     0.8000006579939339     0.5612187917548739     0.2485215728098228     0.3758974234054628   0.009150631453922463     0.6283210163450206    0.06485440206236159     0.1750922305310946  3.916793384146691e-14 134.5249779206086
2.684340152679797      19.28840025605713      15.75528007695887  0.0003585051463928253     0.5083287474653195     -12.72569665671115   0.003126964210131648    0.04111703388677712   0.002097880244933219      15.70158456190272      348.3271397613819   0.007191637112841821     0.8000006579939339     0.5612187917548739     0.2485215728098228     0.3758974234054628   0.009150631453922463     0.6283210163450206    0.06485440206236159     0.1750922305310946  3.916793384146691e-14 134.5249787940561
2.684340152679797      19.28840025605713      15.75528007695887  0.0003585051463928253     0.5083287474653195     -12.72569665671115   0.003126949308970454    0.04111704878793832   0.002097880244933219      15.70158456190272      348.3271397613819   0.007191637112841821     0.8000006579939339     0.5612187917548739     0.2485215728098228     0.3758974234054628   0.009150631453922463     0.6283210163450206    0.06485440206236159     0.1750922305310946  3.916793384146691e-14 134.5249780517916
2.684340152679797      19.28840025605713      15.75528007695887  0.0003585051463928253     0.5083287474653195     -12.72569665671115   0.003126949308970454    0.04111703388677712   0.002097895146094413      15.70158456190272      348.3271397613819   0.007191637112841821     0.8000006579939339     0.5612187917548739     0.2485215728098228     0.3758974234054628   0.009150631453922463     0.6283210163450206    0.06485440206236159     0.1750922305310946  3.916793384146691e-14 134.5249785032113
2.684340152679797      19.28840025605713      15.75528007695887  0.0003585051463928253     0.5083287474653195     -12.72569665671115   0.003126949308970454    0.04111703388677712   0.002097880244933219      15.70158479587456      348.3271397613819   0.007191637112841821     0.8000006579939339     0.5612187917548739     0.2485215728098228     0.3758974234054628   0.009150631453922463     0.6283210163450206    0.06485440206236159     0.1750922305310946  3.916793384146691e-14 134.5249779169756
2.684340152679797      19.28840025605713      15.75528007695887  0.0003585051463928253     0.5083287474653195     -12.72569665671115   0.003126949308970454    0.04111703388677712   0.002097880244933219      15.70158456190272      348.3271449518608   0.007191637112841821     0.8000006579939339     0.5612187917548739     0.2485215728098228     0.3758974234054628   0.009150631453922463     0.6283210163450206    0.06485440206236159     0.1750922305310946  3.916793384146691e-14 134.5249777494877
2.684340152679797      19.28840025605713      15.75528007695887  0.0003585051463928253     0.5083287474653195     -12.72569665671115   0.003126949308970454    0.04111703388677712   0.002097880244933219      15.70158456190272      348.3271397613819   0.007191652014003015     0.8000006579939339     0.5612187917548739     0.2485215728098228     0.3758974234054628   0.009150631453922463     0.6283210163450206    0.06485440206236159     0.1750922305310946  3.916793384146691e-14 134.5249787231645
2.684340152679797      19.28840025605713      15.75528007695887  0.0003585051463928253     0.5083287474653195     -12.72569665671115   0.003126949308970454    0.04111703388677712   0.002097880244933219      15.70158456190272      348.3271397613819   0.007191637112841821     0.8000006728950951     0.5612187917548739     0.2485215728098228     0.3758974234054628   0.009150631453922463     0.6283210163450206    0.06485440206236159     0.1750922305310946  3.916793384146691e-14 134.5249793662766
2.684340152679797      19.28840025605713      15.75528007695887  0.0003585051463928253     0.5083287474653195     -12.72569665671115   0.003126949308970454    0.04111703388677712   0.002097880244933219      15.70158456190272      348.3271397613819   0.007191637112841821     0.8000006579939339     0.5612188066560351     0.2485215728098228     0.3758974234054628   0.009150631453922463     0.6283210163450206    0.06485440206236159     0.1750922305310946  3.916793384146691e-14 134.5249779645475
2.684340152679797      19.28840025605713      15.75528007695887  0.0003585051463928253     0.5083287474653195     -12.72569665671115   0.003126949308970454    0.04111703388677712   0.002097880244933219      15.70158456190272      348.3271397613819   0.007191637112841821     0.8000006579939339     0.5612187917548739      0.248521587710984     0.3758974234054628   0.009150631453922463     0.6283210163450206    0.06485440206236159     0.1750922305310946  3.916793384146691e-14 134.5249777870938
2.684340152679797      19.28840025605713      15.75528007695887  0.0003585051463928253     0.5083287474653195     -12.72569665671115   0.003126949308970454    0.04111703388677712   0.002097880244933219      15.70158456190272      348.3271397613819   0.007191637112841821     0.8000006579939339     0.5612187917548739     0.2485215728098228      0.375897438306624   0.009150631453922463     0.6283210163450206    0.06485440206236159     0.1750922305310946  3.916793384146691e-14 134.5249778364567
2.684340152679797      19.28840025605713      15.75528007695887  0.0003585051463928253     0.5083287474653195     -12.72569665671115   0.003126949308970454    0.04111703388677712   0.002097880244933219      15.70158456190272      348.3271397613819   0.007191637112841821     0.8000006579939339     0.5612187917548739     0.2485215728098228     0.3758974234054628   0.009150646355083657     0.6283210163450206    0.06485440206236159     0.1750922305310946  3.916793384146691e-14 134.5249778454511
2.684340152679797      19.28840025605713      15.75528007695887  0.0003585051463928253     0.5083287474653195     -12.72569665671115   0.003126949308970454    0.04111703388677712   0.002097880244933219      15.70158456190272      348.3271397613819   0.007191637112841821     0.8000006579939339     0.5612187917548739     0.2485215728098228     0.3758974234054628   0.009150631453922463     0.6283210312461818    0.06485440206236159     0.1750922305310946  3.916793384146691e-14 134.5249778454503
2.684340152679797      19.28840025605713      15.75528007695887  0.0003585051463928253     0.5083287474653195     -12.72569665671115   0.003126949308970454    0.04111703388677712   0.002097880244933219      15.70158456190272      348.3271397613819   0.007191637112841821     0.8000006579939339     0.5612187917548739     0.2485215728098228     0.3758974234054628   0.009150631453922463     0.6283210163450206    0.06485441696352279     0.1750922305310946  3.916793384146691e-14 134.5249778454562
2.684340152679797      19.28840025605713      15.75528007695887  0.0003585051463928253     0.5083287474653195     -12.72569665671115   0.003126949308970454    0.04111703388677712   0.002097880244933219      15.70158456190272      348.3271397613819   0.007191637112841821     0.8000006579939339     0.5612187917548739     0.2485215728098228     0.3758974234054628   0.009150631453922463     0.6283210163450206    0.06485440206236159     0.1750922454322558  3.916793384146691e-14 134.5249778454443
2.684340152679797      19.28840025605713      15.75528007695887  0.0003585051463928253     0.5083287474653195     -12.72569665671115   0.003126949308970454    0.04111703388677712   0.002097880244933219      15.70158456190272      348.3271397613819   0.007191637112841821     0.8000006579939339     0.5612187917548739     0.2485215728098228     0.3758974234054628   0.009150631453922463     0.6283210163450206    0.06485440206236159     0.1750922305310946   1.49012003617815e-08 134.525069623526
2.684382313341178      19.28839331538698      15.75529100815154  0.0003579718995856705     0.5083265942548612     -12.72569247440524   0.003125323193525715     0.0411122476928671   0.002097141549528322       15.7012186976323      348.3271474829537   0.007188074172640193     0.8000006572213649     0.5611749872452626     0.2485476416666689     0.3759155194683768   0.009150631235910567     0.6283210163450206    0.06485439156273176     0.1750923699843379  3.718635223339349e-14 134.5243725357594
2.684382353341592      19.28839331538698      15.75529100815154  0.0003579718995856705     0.5083265942548612     -12.72569247440524   0.003125323193525715     0.0411122476928671   0.002097141549528322       15.7012186976323      348.3271474829537   0.007188074172640193     0.8000006572213649     0.5611749872452626     0.2485476416666689     0.3759155194683768   0.009150631235910567     0.6283210163450206    0.06485439156273176     0.1750923699843379  3.718635223339349e-14 134.5243725473837
2.684382313341178      19.28839360280643      15.75529100815154  0.0003579718995856705     0.5083265942548612     -12.72569247440524   0.003125323193525715     0.0411122476928671   0.002097141549528322       15.7012186976323      348.3271474829537   0.007188074172640193     0.8000006572213649     0.5611749872452626     0.2485476416666689     0.3759155194683768   0.009150631235910567     0.6283210163450206    0.06485439156273176     0.1750923699843379  3.718635223339349e-14 134.5243723264761
2.684382313341178      19.28839331538698      15.75529124292367  0.0003579718995856705     0.5083265942548612     -12.72569247440524   0.003125323193525715     0.0411122476928671   0.002097141549528322       15.7012186976323      348.3271474829537   0.007188074172640193     0.8000006572213649     0.5611749872452626     0.2485476416666689     0.3759155194683768   0.009150631235910567     0.6283210163450206    0.06485439156273176     0.1750923699843379  3.718635223339349e-14 134.5243725663089
2.684382313341178      19.28839331538698      15.75529100815154  0.0003579868007468644     0.5083265942548612     -12.72569247440524   0.003125323193525715     0.0411122476928671   0.002097141549528322       15.7012186976323      348.3271474829537   0.007188074172640193     0.8000006572213649     0.5611749872452626     0.2485476416666689     0.3759155194683768   0.009150631235910567     0.6283210163450206    0.06485439156273176     0.1750923699843379  3.718635223339349e-14 134.5243749884688
2.684382313341178      19.28839331538698      15.75529100815154  0.0003579718995856705     0.5083266091560224     -12.72569247440524   0.003125323193525715     0.0411122476928671   0.002097141549528322       15.7012186976323      348.3271474829537   0.007188074172640193     0.8000006572213649     0.5611749872452626     0.2485476416666689     0.3759155194683768   0.009150631235910567     0.6283210163450206    0.06485439156273176     0.1750923699843379  3.718635223339349e-14 134.5243723587338
2.684382313341178      19.28839331538698      15.75529100815154  0.0003579718995856705     0.5083265942548612     -12.72569266403284   0.003125323193525715     0.0411122476928671   0.002097141549528322       15.7012186976323      348.3271474829537   0.007188074172640193     0.8000006572213649     0.5611749872452626     0.2485476416666689     0.3759155194683768   0.009150631235910567     0.6283210163450206    0.06485439156273176     0.1750923699843379  3.718635223339349e-14 134.5243726673577
2.684382313341178      19.28839331538698      15.75529100815154  0.0003579718995856705     0.5083265942548612     -12.72569247440524   0.003125338094686909     0.0411122476928671   0.002097141549528322       15.7012186976323      348.3271474829537   0.007188074172640193     0.8000006572213649     0.5611749872452626     0.2485476416666689     0.3759155194683768   0.009150631235910567     0.6283210163450206    0.06485439156273176     0.1750923699843379  3.718635223339349e-14 134.5243723208596
2.684382313341178      19.28839331538698      15.75529100815154  0.0003579718995856705     0.5083265942548612     -12.72569247440524   0.003125323193525715     0.0411122625940283   0.002097141549528322       15.7012186976323      348.3271474829537   0.007188074172640193     0.8000006572213649     0.5611749872452626     0.2485476416666689     0.3759155194683768   0.009150631235910567     0.6283210163450206    0.06485439156273176     0.1750923699843379  3.718635223339349e-14 134.5243725004635
2.684382313341178      19.28839331538698      15.75529100815154  0.0003579718995856705     0.5083265942548612     -12.72569247440524   0.003125323193525715     0.0411122476928671   0.002097156450689515       15.7012186976323      348.3271474829537   0.007188074172640193     0.8000006572213649     0.5611749872452626     0.2485476416666689     0.3759155194683768   0.009150631235910567     0.6283210163450206    0.06485439156273176     0.1750923699843379  3.718635223339349e-14 134.5243720708072
2.684382313341178      19.28839331538698      15.75529100815154  0.0003579718995856705     0.5083265942548612     -12.72569247440524   0.003125323193525715     0.0411122476928671   0.002097141549528322      15.70121893159869      348.3271474829537   0.007188074172640193     0.8000006572213649     0.5611749872452626     0.2485476416666689     0.3759155194683768   0.009150631235910567     0.6283210163450206    0.06485439156273176     0.1750923699843379  3.718635223339349e-14 134.5243724492187
2.684382313341178      19.28839331538698      15.75529100815154  0.0003579718995856705     0.5083265942548612     -12.72569247440524   0.003125323193525715     0.0411122476928671   0.002097141549528322       15.7012186976323      348.3271526734327   0.007188074172640193     0.8000006572213649     0.5611749872452626     0.2485476416666689     0.3759155194683768   0.009150631235910567     0.6283210163450206    0.06485439156273176     0.1750923699843379  3.718635223339349e-14 134.5243725333799
2.684382313341178      19.28839331538698      15.75529100815154  0.0003579718995856705     0.5083265942548612     -12.72569247440524   0.003125323193525715     0.0411122476928671   0.002097141549528322       15.7012186976323      348.3271474829537   0.007188089073801387     0.8000006572213649     0.5611749872452626     0.2485476416666689     0.3759155194683768   0.009150631235910567     0.6283210163450206    0.06485439156273176     0.1750923699843379  3.718635223339349e-14 134.5243696439108
2.684382313341178      19.28839331538698      15.75529100815154  0.0003579718995856705     0.5083265942548612     -12.72569247440524   0.003125323193525715     0.0411122476928671   0.002097141549528322       15.7012186976323      348.3271474829537   0.007188074172640193     0.8000006721225261     0.5611749872452626     0.2485476416666689     0.3759155194683768   0.009150631235910567     0.6283210163450206    0.06485439156273176     0.1750923699843379  3.718635223339349e-14 134.5243738790543
2.684382313341178      19.28839331538698      15.75529100815154  0.0003579718995856705     0.5083265942548612     -12.72569247440524   0.003125323193525715     0.0411122476928671   0.002097141549528322       15.7012186976323      348.3271474829537   0.007188074172640193     0.8000006572213649     0.5611750021464238     0.2485476416666689     0.3759155194683768   0.009150631235910567     0.6283210163450206    0.06485439156273176     0.1750923699843379  3.718635223339349e-14 134.5243726851233
2.684382313341178      19.28839331538698      15.75529100815154  0.0003579718995856705     0.5083265942548612     -12.72569247440524   0.003125323193525715     0.0411122476928671   0.002097141549528322       15.7012186976323      348.3271474829537   0.007188074172640193     0.8000006572213649     0.5611749872452626     0.2485476565678301     0.3759155194683768   0.009150631235910567     0.6283210163450206    0.06485439156273176     0.1750923699843379  3.718635223339349e-14 134.5243724087564
2.684382313341178      19.28839331538698      15.75529100815154  0.0003579718995856705     0.5083265942548612     -12.72569247440524   0.003125323193525715     0.0411122476928671   0.002097141549528322       15.7012186976323      348.3271474829537   0.007188074172640193     0.8000006572213649     0.5611749872452626     0.2485476416666689      0.375915534369538   0.009150631235910567     0.6283210163450206    0.06485439156273176     0.1750923699843379  3.718635223339349e-14 134.5243725351987
2.684382313341178      19.28839331538698      15.75529100815154  0.0003579718995856705     0.5083265942548612     -12.72569247440524   0.003125323193525715     0.0411122476928671   0.002097141549528322       15.7012186976323      348.3271474829537   0.007188074172640193     0.8000006572213649     0.5611749872452626     0.2485476416666689     0.3759155194683768    0.00915064613707176     0.6283210163450206    0.06485439156273176     0.1750923699843379  3.718635223339349e-14 134.5243725357613
2.684382313341178      19.28839331538698      15.75529100815154  0.0003579718995856705     0.5083265942548612     -12.72569247440524   0.003125323193525715     0.0411122476928671   0.002097141549528322       15.7012186976323      348.3271474829537   0.007188074172640193     0.8000006572213649     0.5611749872452626     0.2485476416666689     0.3759155194683768   0.009150631235910567     0.6283210312461818    0.06485439156273176     0.1750923699843379  3.718635223339349e-14 134.5243725357594
2.684382313341178      19.28839331538698      15.75529100815154  0.0003579718995856705     0.5083265942548612     -12.72569247440524   0.003125323193525715     0.0411122476928671   0.002097141549528322       15.7012186976323      348.3271474829537   0.007188074172640193     0.8000006572213649     0.5611749872452626     0.2485476416666689     0.3759155194683768   0.009150631235910567     0.6283210163450206    0.06485440646389296     0.1750923699843379  3.718635223339349e-14 134.5243725357519
2.684382313341178      19.28839331538698      15.75529100815154  0.0003579718995856705     0.5083265942548612     -12.72569247440524   0.003125323193525715     0.0411122476928671   0.002097141549528322       15.7012186976323      348.3271474829537   0.007188074172640193     0.8000006572213649     0.5611749872452626     0.2485476416666689     0.3759155194683768   0.009150631235910567     0.6283210163450206    0.06485439156273176     0.1750923848854991  3.718635223339349e-14 134.5243725357691
2.684382313341178      19.28839331538698      15.75529100815154  0.0003579718995856705     0.5083265942548612     -12.72569247440524   0.003125323193525715     0.0411122476928671   0.002097141549528322       15.7012186976323      348.3271474829537   0.007188074172640193     0.8000006572213649     0.5611749872452626     0.2485476416666689     0.3759155194683768   0.009150631235910567     0.6283210163450206    0.06485439156273176     0.1750923699843379  1.490119838019989e-08 134.5244643320823
2.684376220348733      19.28836235052916      15.75502993405846  0.0003580416810232193     0.5083467840197576      -12.7255468330825   0.003125974159362547    0.04111221019241004   0.002098515028861227      15.70126517797507      348.3271600337175   0.007188557377007013     0.8000006570977483      0.561177634587348     0.2485472477452997     0.3759121748483867    0.00915062693083997     0.6283210163450206    0.06485521733098487     0.1750921220573929  3.716829768424839e-14 134.5243631413833
2.684376260349056      19.28836235052916      15.75502993405846  0.0003580416810232193     0.5083467840197576      -12.7255468330825   0.003125974159362547    0.04111221019241004   0.002098515028861227      15.70126517797507      348.3271600337175   0.007188557377007013     0.8000006570977483      0.561177634587348     0.2485472477452997     0.3759121748483867    0.00915062693083997     0.6283210163450206    0.06485521733098487     0.1750921220573929  3.716829768424839e-14 134.5243634498471
2.684376220348733      19.28836263794815      15.75502993405846  0.0003580416810232193     0.5083467840197576      -12.7255468330825   0.003125974159362547    0.04111221019241004   0.002098515028861227      15.70126517797507      348.3271600337175   0.007188557377007013     0.8000006570977483      0.561177634587348     0.2485472477452997     0.3759121748483867    0.00915062693083997     0.6283210163450206    0.06485521733098487     0.1750921220573929  3.716829768424839e-14 134.5243631135827
2.684376220348733      19.28836235052916       15.7550301688267  0.0003580416810232193     0.5083467840197576      -12.7255468330825   0.003125974159362547    0.04111221019241004   0.002098515028861227      15.70126517797507      348.3271600337175   0.007188557377007013     0.8000006570977483      0.561177634587348     0.2485472477452997     0.3759121748483867    0.00915062693083997     0.6283210163450206    0.06485521733098487     0.1750921220573929  3.716829768424839e-14 134.5243631263651
2.684376220348733      19.28836235052916      15.75502993405846  0.0003580565821844131     0.5083467840197576      -12.7255468330825   0.003125974159362547    0.04111221019241004   0.002098515028861227      15.70126517797507      348.3271600337175   0.007188557377007013     0.8000006570977483      0.561177634587348     0.2485472477452997     0.3759121748483867    0.00915062693083997     0.6283210163450206    0.06485521733098487     0.1750921220573929  3.716829768424839e-14 134.5243653203303
2.684376220348733      19.28836235052916      15.75502993405846  0.0003580416810232193     0.5083467989209188      -12.7255468330825   0.003125974159362547    0.04111221019241004   0.002098515028861227      15.70126517797507      348.3271600337175   0.007188557377007013     0.8000006570977483      0.561177634587348     0.2485472477452997     0.3759121748483867    0.00915062693083997     0.6283210163450206    0.06485521733098487     0.1750921220573929  3.716829768424839e-14 134.5243631553474
2.684376220348733      19.28836235052916      15.75502993405846  0.0003580416810232193     0.5083467840197576     -12.72554702270793   0.003125974159362547    0.04111221019241004   0.002098515028861227      15.70126517797507      348.3271600337175   0.007188557377007013     0.8000006570977483      0.561177634587348     0.2485472477452997     0.3759121748483867    0.00915062693083997     0.6283210163450206    0.06485521733098487     0.1750921220573929  3.716829768424839e-14 134.524363202425
2.684376220348733      19.28836235052916      15.75502993405846  0.0003580416810232193     0.5083467840197576      -12.7255468330825   0.003125989060523741    0.04111221019241004   0.002098515028861227      15.70126517797507      348.3271600337175   0.007188557377007013     0.8000006570977483      0.561177634587348     0.2485472477452997     0.3759121748483867    0.00915062693083997     0.6283210163450206    0.06485521733098487     0.1750921220573929  3.716829768424839e-14 134.5243635708478
2.684376220348733      19.28836235052916      15.75502993405846  0.0003580416810232193     0.5083467840197576      -12.7255468330825   0.003125974159362547    0.04111222509357124   0.002098515028861227      15.70126517797507      348.3271600337175   0.007188557377007013     0.8000006570977483      0.561177634587348     0.2485472477452997     0.3759121748483867    0.00915062693083997     0.6283210163450206    0.06485521733098487     0.1750921220573929  3.716829768424839e-14 134.5243635068539
2.684376220348733      19.28836235052916      15.75502993405846  0.0003580416810232193     0.5083467840197576      -12.7255468330825   0.003125974159362547    0.04111221019241004   0.002098529930022421      15.70126517797507      348.3271600337175   0.007188557377007013     0.8000006570977483      0.561177634587348     0.2485472477452997     0.3759121748483867    0.00915062693083997     0.6283210163450206    0.06485521733098487     0.1750921220573929  3.716829768424839e-14 134.524363864389
2.684376220348733      19.28836235052916      15.75502993405846  0.0003580416810232193     0.5083467840197576      -12.7255468330825   0.003125974159362547    0.04111221019241004   0.002098515028861227      15.70126541194215      348.3271600337175   0.007188557377007013     0.8000006570977483      0.561177634587348     0.2485472477452997     0.3759121748483867    0.00915062693083997     0.6283210163450206    0.06485521733098487     0.1750921220573929  3.716829768424839e-14 134.5243633466709
2.684376220348733      19.28836235052916      15.75502993405846  0.0003580416810232193     0.5083467840197576      -12.7255468330825   0.003125974159362547    0.04111221019241004   0.002098515028861227      15.70126517797507      348.3271652241967   0.007188557377007013     0.8000006570977483      0.561177634587348     0.2485472477452997     0.3759121748483867    0.00915062693083997     0.6283210163450206    0.06485521733098487     0.1750921220573929  3.716829768424839e-14 134.5243630706429
2.684376220348733      19.28836235052916      15.75502993405846  0.0003580416810232193     0.5083467840197576      -12.7255468330825   0.003125974159362547    0.04111221019241004   0.002098515028861227      15.70126517797507      348.3271600337175   0.007188572278168207     0.8000006570977483      0.561177634587348     0.2485472477452997     0.3759121748483867    0.00915062693083997     0.6283210163450206    0.06485521733098487     0.1750921220573929  3.716829768424839e-14 134.5243612205256
2.684376220348733      19.28836235052916      15.75502993405846  0.0003580416810232193     0.5083467840197576      -12.7255468330825   0.003125974159362547    0.04111221019241004   0.002098515028861227      15.70126517797507      348.3271600337175   0.007188557377007013     0.8000006719989095      0.561177634587348     0.2485472477452997     0.3759121748483867    0.00915062693083997     0.6283210163450206    0.06485521733098487     0.1750921220573929  3.716829768424839e-14 134.524364916581
2.684376220348733      19.28836235052916      15.75502993405846  0.0003580416810232193     0.5083467840197576      -12.7255468330825   0.003125974159362547    0.04111221019241004   0.002098515028861227      15.70126517797507      348.3271600337175   0.007188557377007013     0.8000006570977483     0.5611776494885092     0.2485472477452997     0.3759121748483867    0.00915062693083997     0.6283210163450206    0.06485521733098487     0.1750921220573929  3.716829768424839e-14 134.5243634264468
2.684376220348733      19.28836235052916      15.75502993405846  0.0003580416810232193     0.5083467840197576      -12.7255468330825   0.003125974159362547    0.04111221019241004   0.002098515028861227      15.70126517797507      348.3271600337175   0.007188557377007013     0.8000006570977483      0.561177634587348     0.2485472626464609     0.3759121748483867    0.00915062693083997     0.6283210163450206    0.06485521733098487     0.1750921220573929  3.716829768424839e-14 134.5243631876465
2.684376220348733      19.28836235052916      15.75502993405846  0.0003580416810232193     0.5083467840197576      -12.7255468330825   0.003125974159362547    0.04111221019241004   0.002098515028861227      15.70126517797507      348.3271600337175   0.007188557377007013     0.8000006570977483      0.561177634587348     0.2485472477452997     0.3759121897495479    0.00915062693083997     0.6283210163450206    0.06485521733098487     0.1750921220573929  3.716829768424839e-14 134.5243631289551
2.684376220348733      19.28836235052916      15.75502993405846  0.0003580416810232193     0.5083467840197576      -12.7255468330825   0.003125974159362547    0.04111221019241004   0.002098515028861227      15.70126517797507      348.3271600337175   0.007188557377007013     0.8000006570977483      0.561177634587348     0.2485472477452997     0.3759121748483867   0.009150641832001163     0.6283210163450206    0.06485521733098487     0.1750921220573929  3.716829768424839e-14 134.5243631413942
2.684376220348733      19.28836235052916      15.75502993405846  0.0003580416810232193     0.5083467840197576      -12.7255468330825   0.003125974159362547    0.04111221019241004   0.002098515028861227      15.70126517797507      348.3271600337175   0.007188557377007013     0.8000006570977483      0.561177634587348     0.2485472477452997     0.3759121748483867    0.00915062693083997     0.6283210312461818    0.06485521733098487     0.1750921220573929  3.716829768424839e-14 134.5243631413833
2.684376220348733      19.28836235052916      15.75502993405846  0.0003580416810232193     0.5083467840197576      -12.7255468330825   0.003125974159362547    0.04111221019241004   0.002098515028861227      15.70126517797507      348.3271600337175   0.007188557377007013     0.8000006570977483      0.561177634587348     0.2485472477452997     0.3759121748483867    0.00915062693083997     0.6283210163450206    0.06485523223214607     0.1750921220573929  3.716829768424839e-14 134.5243631413808
2.684376220348733      19.28836235052916      15.75502993405846  0.0003580416810232193     0.5083467840197576      -12.7255468330825   0.003125974159362547    0.04111221019241004   0.002098515028861227      15.70126517797507      348.3271600337175   0.007188557377007013     0.8000006570977483      0.561177634587348     0.2485472477452997     0.3759121748483867    0.00915062693083997     0.6283210163450206    0.06485521733098487     0.1750921369585541  3.716829768424839e-14 134.5243631413855
2.684376220348733      19.28836235052916      15.75502993405846  0.0003580416810232193     0.5083467840197576      -12.7255468330825   0.003125974159362547    0.04111221019241004   0.002098515028861227      15.70126517797507      348.3271600337175   0.007188557377007013     0.8000006570977483      0.561177634587348     0.2485472477452997     0.3759121748483867    0.00915062693083997     0.6283210163450206    0.06485521733098487     0.1750921220573929  1.490119836214534e-08 134.5244549380711
2.684378211142687      19.28831310388898      15.75500347956131  0.0003580211703488208     0.5083459069876689     -12.72552040644612   0.003125934112781521    0.04111204641953589   0.002098493080542447      15.70112748967915      348.3271346403554    0.00719030278234235     0.8000006568984358     0.5611715263363545     0.2485482578005149     0.3759142213006965   0.009150612694847349     0.6283210163450206    0.06485556856953739     0.1750920674008285  3.709326035878588e-14 134.5241825064521
2.684378251143039      19.28831310388898      15.75500347956131  0.0003580211703488208     0.5083459069876689     -12.72552040644612   0.003125934112781521    0.04111204641953589   0.002098493080542447      15.70112748967915      348.3271346403554    0.00719030278234235     0.8000006568984358     0.5611715263363545     0.2485482578005149     0.3759142213006965   0.009150612694847349     0.6283210163450206    0.06485556856953739     0.1750920674008285  3.709326035878588e-14 134.5241826247353
2.684378211142687      19.28831339130724      15.75500347956131  0.0003580211703488208     0.5083459069876689     -12.72552040644612   0.003125934112781521    0.04111204641953589   0.002098493080542447      15.70112748967915      348.3271346403554    0.00719030278234235     0.8000006568984358     0.5611715263363545     0.2485482578005149     0.3759142213006965   0.009150612694847349     0.6283210163450206    0.06485556856953739     0.1750920674008285  3.709326035878588e-14 134.5241824698535
2.684378211142687      19.28831310388898      15.75500371432916  0.0003580211703488208     0.5083459069876689     -12.72552040644612   0.003125934112781521    0.04111204641953589   0.002098493080542447      15.70112748967915      348.3271346403554    0.00719030278234235     0.8000006568984358     0.5611715263363545     0.2485482578005149     0.3759142213006965   0.009150612694847349     0.6283210163450206    0.06485556856953739     0.1750920674008285  3.709326035878588e-14 134.5241824836206
2.684378211142687      19.28831310388898      15.75500347956131  0.0003580360715100147     0.5083459069876689     -12.72552040644612   0.003125934112781521    0.04111204641953589   0.002098493080542447      15.70112748967915      348.3271346403554    0.00719030278234235     0.8000006568984358     0.5611715263363545     0.2485482578005149     0.3759142213006965   0.009150612694847349     0.6283210163450206    0.06485556856953739     0.1750920674008285  3.709326035878588e-14 134.5241846653863
2.684378211142687      19.28831310388898      15.75500347956131  0.0003580211703488208     0.5083459218888301     -12.72552040644612   0.003125934112781521    0.04111204641953589   0.002098493080542447      15.70112748967915      348.3271346403554    0.00719030278234235     0.8000006568984358     0.5611715263363545     0.2485482578005149     0.3759142213006965   0.009150612694847349     0.6283210163450206    0.06485556856953739     0.1750920674008285  3.709326035878588e-14 134.5241825201214
2.684378211142687      19.28831310388898      15.75500347956131  0.0003580211703488208     0.5083459069876689     -12.72552059607115   0.003125934112781521    0.04111204641953589   0.002098493080542447      15.70112748967915      348.3271346403554    0.00719030278234235     0.8000006568984358     0.5611715263363545     0.2485482578005149     0.3759142213006965   0.009150612694847349     0.6283210163450206    0.06485556856953739     0.1750920674008285  3.709326035878588e-14 134.5241825672634
2.684378211142687      19.28831310388898      15.75500347956131  0.0003580211703488208     0.5083459069876689     -12.72552040644612   0.003125949013942715    0.04111204641953589   0.002098493080542447      15.70112748967915      348.3271346403554    0.00719030278234235     0.8000006568984358     0.5611715263363545     0.2485482578005149     0.3759142213006965   0.009150612694847349     0.6283210163450206    0.06485556856953739     0.1750920674008285  3.709326035878588e-14 134.5241831737621
2.684378211142687      19.28831310388898      15.75500347956131  0.0003580211703488208     0.5083459069876689     -12.72552040644612   0.003125934112781521    0.04111206132069708   0.002098493080542447      15.70112748967915      348.3271346403554    0.00719030278234235     0.8000006568984358     0.5611715263363545     0.2485482578005149     0.3759142213006965   0.009150612694847349     0.6283210163450206    0.06485556856953739     0.1750920674008285  3.709326035878588e-14 134.524182671093
2.684378211142687      19.28831310388898      15.75500347956131  0.0003580211703488208     0.5083459069876689     -12.72552040644612   0.003125934112781521    0.04111204641953589   0.002098507981703641      15.70112748967915      348.3271346403554    0.00719030278234235     0.8000006568984358     0.5611715263363545     0.2485482578005149     0.3759142213006965   0.009150612694847349     0.6283210163450206    0.06485556856953739     0.1750920674008285  3.709326035878588e-14 134.5241832947306
2.684378211142687      19.28831310388898      15.75500347956131  0.0003580211703488208     0.5083459069876689     -12.72552040644612   0.003125934112781521    0.04111204641953589   0.002098493080542447      15.70112772364418      348.3271346403554    0.00719030278234235     0.8000006568984358     0.5611715263363545     0.2485482578005149     0.3759142213006965   0.009150612694847349     0.6283210163450206    0.06485556856953739     0.1750920674008285  3.709326035878588e-14 134.5241825729022
2.684378211142687      19.28831310388898      15.75500347956131  0.0003580211703488208     0.5083459069876689     -12.72552040644612   0.003125934112781521    0.04111204641953589   0.002098493080542447      15.70112748967915      348.3271398308341    0.00719030278234235     0.8000006568984358     0.5611715263363545     0.2485482578005149     0.3759142213006965   0.009150612694847349     0.6283210163450206    0.06485556856953739     0.1750920674008285  3.709326035878588e-14 134.5241824166109
2.684378211142687      19.28831310388898      15.75500347956131  0.0003580211703488208     0.5083459069876689     -12.72552040644612   0.003125934112781521    0.04111204641953589   0.002098493080542447      15.70112748967915      348.3271346403554   0.007190317683503544     0.8000006568984358     0.5611715263363545     0.2485482578005149     0.3759142213006965   0.009150612694847349     0.6283210163450206    0.06485556856953739     0.1750920674008285  3.709326035878588e-14 134.5241832879283
2.684378211142687      19.28831310388898      15.75500347956131  0.0003580211703488208     0.5083459069876689     -12.72552040644612   0.003125934112781521    0.04111204641953589   0.002098493080542447      15.70112748967915      348.3271346403554    0.00719030278234235      0.800000671799597     0.5611715263363545     0.2485482578005149     0.3759142213006965   0.009150612694847349     0.6283210163450206    0.06485556856953739     0.1750920674008285  3.709326035878588e-14 134.524184054978
2.684378211142687      19.28831310388898      15.75500347956131  0.0003580211703488208     0.5083459069876689     -12.72552040644612   0.003125934112781521    0.04111204641953589   0.002098493080542447      15.70112748967915      348.3271346403554    0.00719030278234235     0.8000006568984358     0.5611715412375157     0.2485482578005149     0.3759142213006965   0.009150612694847349     0.6283210163450206    0.06485556856953739     0.1750920674008285  3.709326035878588e-14 134.5241827144918
2.684378211142687      19.28831310388898      15.75500347956131  0.0003580211703488208     0.5083459069876689     -12.72552040644612   0.003125934112781521    0.04111204641953589   0.002098493080542447      15.70112748967915      348.3271346403554    0.00719030278234235     0.8000006568984358     0.5611715263363545     0.2485482727016761     0.3759142213006965   0.009150612694847349     0.6283210163450206    0.06485556856953739     0.1750920674008285  3.709326035878588e-14 134.52418252653
2.684378211142687      19.28831310388898      15.75500347956131  0.0003580211703488208     0.5083459069876689     -12.72552040644612   0.003125934112781521    0.04111204641953589   0.002098493080542447      15.70112748967915      348.3271346403554    0.00719030278234235     0.8000006568984358     0.5611715263363545     0.2485482578005149     0.3759142362018577   0.009150612694847349     0.6283210163450206    0.06485556856953739     0.1750920674008285  3.709326035878588e-14 134.524182470789
2.684378211142687      19.28831310388898      15.75500347956131  0.0003580211703488208     0.5083459069876689     -12.72552040644612   0.003125934112781521    0.04111204641953589   0.002098493080542447      15.70112748967915      348.3271346403554    0.00719030278234235     0.8000006568984358     0.5611715263363545     0.2485482578005149     0.3759142213006965   0.009150627596008543     0.6283210163450206    0.06485556856953739     0.1750920674008285  3.709326035878588e-14 134.5241825064566
2.684378211142687      19.28831310388898      15.75500347956131  0.0003580211703488208     0.5083459069876689     -12.72552040644612   0.003125934112781521    0.04111204641953589   0.002098493080542447      15.70112748967915      348.3271346403554    0.00719030278234235     0.8000006568984358     0.5611715263363545     0.2485482578005149     0.3759142213006965   0.009150612694847349     0.6283210312461818    0.06485556856953739     0.1750920674008285  3.709326035878588e-14 134.5241825064521
2.684378211142687      19.28831310388898      15.75500347956131  0.0003580211703488208     0.5083459069876689     -12.72552040644612   0.003125934112781521    0.04111204641953589   0.002098493080542447      15.70112748967915      348.3271346403554    0.00719030278234235     0.8000006568984358     0.5611715263363545     0.2485482578005149     0.3759142213006965   0.009150612694847349     0.6283210163450206    0.06485558347069859     0.1750920674008285  3.709326035878588e-14 134.5241825064447
2.684378211142687      19.28831310388898      15.75500347956131  0.0003580211703488208     0.5083459069876689     -12.72552040644612   0.003125934112781521    0.04111204641953589   0.002098493080542447      15.70112748967915      348.3271346403554    0.00719030278234235     0.8000006568984358     0.5611715263363545     0.2485482578005149     0.3759142213006965   0.009150612694847349     0.6283210163450206    0.06485556856953739     0.1750920823019897  3.709326035878588e-14 134.5241825064494
2.684378211142687      19.28831310388898      15.75500347956131  0.0003580211703488208     0.5083459069876689     -12.72552040644612   0.003125934112781521    0.04111204641953589   0.002098493080542447      15.70112748967915      348.3271346403554    0.00719030278234235     0.8000006568984358     0.5611715263363545     0.2485482578005149     0.3759142213006965   0.009150612694847349     0.6283210163450206    0.06485556856953739     0.1750920674008285  1.490119828710801e-08 134.5242743039448
2.684360342888418      19.28831166054748      15.75500531468454  0.0003577248617191082        0.5083429994265      -12.7255184996826   0.003125134964010922    0.04110946177426032   0.002097863506575092      15.70107576049947      348.3271354726998   0.007188162063749564     0.8000006564737514     0.5611260927511387     0.2485465930723635     0.3759293389354944   0.009150612515260056     0.6283210163450206     0.0648555987856701     0.1750920773790061  3.578517439193633e-14 134.5237105210652
2.684360382888504      19.28831166054748      15.75500531468454  0.0003577248617191082        0.5083429994265      -12.7255184996826   0.003125134964010922    0.04110946177426032   0.002097863506575092      15.70107576049947      348.3271354726998   0.007188162063749564     0.8000006564737514     0.5611260927511387     0.2485465930723635     0.3759293389354944   0.009150612515260056     0.6283210163450206     0.0648555987856701     0.1750920773790061  3.578517439193633e-14 134.5237105948949
2.684360342888418      19.28831194796572      15.75500531468454  0.0003577248617191082        0.5083429994265      -12.7255184996826   0.003125134964010922    0.04110946177426032   0.002097863506575092      15.70107576049947      348.3271354726998   0.007188162063749564     0.8000006564737514     0.5611260927511387     0.2485465930723635     0.3759293389354944   0.009150612515260056     0.6283210163450206     0.0648555987856701     0.1750920773790061  3.578517439193633e-14 134.5237104951943
2.684360342888418      19.28831166054748      15.75500554945241  0.0003577248617191082        0.5083429994265      -12.7255184996826   0.003125134964010922    0.04110946177426032   0.002097863506575092      15.70107576049947      348.3271354726998   0.007188162063749564     0.8000006564737514     0.5611260927511387     0.2485465930723635     0.3759293389354944   0.009150612515260056     0.6283210163450206     0.0648555987856701     0.1750920773790061  3.578517439193633e-14 134.5237105014027
2.684360342888418      19.28831166054748      15.75500531468454  0.0003577397628803021        0.5083429994265      -12.7255184996826   0.003125134964010922    0.04110946177426032   0.002097863506575092      15.70107576049947      348.3271354726998   0.007188162063749564     0.8000006564737514     0.5611260927511387     0.2485465930723635     0.3759293389354944   0.009150612515260056     0.6283210163450206     0.0648555987856701     0.1750920773790061  3.578517439193633e-14 134.5237124250991
2.684360342888418      19.28831166054748      15.75500531468454  0.0003577248617191082     0.5083430143276612      -12.7255184996826   0.003125134964010922    0.04110946177426032   0.002097863506575092      15.70107576049947      348.3271354726998   0.007188162063749564     0.8000006564737514     0.5611260927511387     0.2485465930723635     0.3759293389354944   0.009150612515260056     0.6283210163450206     0.0648555987856701     0.1750920773790061  3.578517439193633e-14 134.5237105335921
2.684360342888418      19.28831166054748      15.75500531468454  0.0003577248617191082        0.5083429994265     -12.72551868930761   0.003125134964010922    0.04110946177426032   0.002097863506575092      15.70107576049947      348.3271354726998   0.007188162063749564     0.8000006564737514     0.5611260927511387     0.2485465930723635     0.3759293389354944   0.009150612515260056     0.6283210163450206     0.0648555987856701     0.1750920773790061  3.578517439193633e-14 134.5237105630849
2.684360342888418      19.28831166054748      15.75500531468454  0.0003577248617191082        0.5083429994265      -12.7255184996826   0.003125149865172116    0.04110946177426032   0.002097863506575092      15.70107576049947      348.3271354726998   0.007188162063749564     0.8000006564737514     0.5611260927511387     0.2485465930723635     0.3759293389354944   0.009150612515260056     0.6283210163450206     0.0648555987856701     0.1750920773790061  3.578517439193633e-14 134.5237104321891
2.684360342888418      19.28831166054748      15.75500531468454  0.0003577248617191082        0.5083429994265      -12.7255184996826   0.003125134964010922    0.04110947667542152   0.002097863506575092      15.70107576049947      348.3271354726998   0.007188162063749564     0.8000006564737514     0.5611260927511387     0.2485465930723635     0.3759293389354944   0.009150612515260056     0.6283210163450206     0.0648555987856701     0.1750920773790061  3.578517439193633e-14 134.5237106899033
2.684360342888418      19.28831166054748      15.75500531468454  0.0003577248617191082        0.5083429994265      -12.7255184996826   0.003125134964010922    0.04110946177426032   0.002097878407736285      15.70107576049947      348.3271354726998   0.007188162063749564     0.8000006564737514     0.5611260927511387     0.2485465930723635     0.3759293389354944   0.009150612515260056     0.6283210163450206     0.0648555987856701     0.1750920773790061  3.578517439193633e-14 134.5237107296904
2.684360342888418      19.28831166054748      15.75500531468454  0.0003577248617191082        0.5083429994265      -12.7255184996826   0.003125134964010922    0.04110946177426032   0.002097863506575092      15.70107599446373      348.3271354726998   0.007188162063749564     0.8000006564737514     0.5611260927511387     0.2485465930723635     0.3759293389354944   0.009150612515260056     0.6283210163450206     0.0648555987856701     0.1750920773790061  3.578517439193633e-14 134.5237105714315
2.684360342888418      19.28831166054748      15.75500531468454  0.0003577248617191082        0.5083429994265      -12.7255184996826   0.003125134964010922    0.04110946177426032   0.002097863506575092      15.70107576049947      348.3271406631786   0.007188162063749564     0.8000006564737514     0.5611260927511387     0.2485465930723635     0.3759293389354944   0.009150612515260056     0.6283210163450206     0.0648555987856701     0.1750920773790061  3.578517439193633e-14 134.5237103817118
2.684360342888418      19.28831166054748      15.75500531468454  0.0003577248617191082        0.5083429994265      -12.7255184996826   0.003125134964010922    0.04110946177426032   0.002097863506575092      15.70107576049947      348.3271354726998   0.007188176964910758     0.8000006564737514     0.5611260927511387     0.2485465930723635     0.3759293389354944   0.009150612515260056     0.6283210163450206     0.0648555987856701     0.1750920773790061  3.578517439193633e-14 134.5237087929175
2.684360342888418      19.28831166054748      15.75500531468454  0.0003577248617191082        0.5083429994265      -12.7255184996826   0.003125134964010922    0.04110946177426032   0.002097863506575092      15.70107576049947      348.3271354726998   0.007188162063749564     0.8000006713749126     0.5611260927511387     0.2485465930723635     0.3759293389354944   0.009150612515260056     0.6283210163450206     0.0648555987856701     0.1750920773790061  3.578517439193633e-14 134.523712049325
2.684360342888418      19.28831166054748      15.75500531468454  0.0003577248617191082        0.5083429994265      -12.7255184996826   0.003125134964010922    0.04110946177426032   0.002097863506575092      15.70107576049947      348.3271354726998   0.007188162063749564     0.8000006564737514     0.5611261076522999     0.2485465930723635     0.3759293389354944   0.009150612515260056     0.6283210163450206     0.0648555987856701     0.1750920773790061  3.578517439193633e-14 134.5237106617454
2.684360342888418      19.28831166054748      15.75500531468454  0.0003577248617191082        0.5083429994265      -12.7255184996826   0.003125134964010922    0.04110946177426032   0.002097863506575092      15.70107576049947      348.3271354726998   0.007188162063749564     0.8000006564737514     0.5611260927511387     0.2485466079735247     0.3759293389354944   0.009150612515260056     0.6283210163450206     0.0648555987856701     0.1750920773790061  3.578517439193633e-14 134.523710347305
2.684360342888418      19.28831166054748      15.75500531468454  0.0003577248617191082        0.5083429994265      -12.7255184996826   0.003125134964010922    0.04110946177426032   0.002097863506575092      15.70107576049947      348.3271354726998   0.007188162063749564     0.8000006564737514     0.5611260927511387     0.2485465930723635     0.3759293538366555   0.009150612515260056     0.6283210163450206     0.0648555987856701     0.1750920773790061  3.578517439193633e-14 134.5237105163207
2.684360342888418      19.28831166054748      15.75500531468454  0.0003577248617191082        0.5083429994265      -12.7255184996826   0.003125134964010922    0.04110946177426032   0.002097863506575092      15.70107576049947      348.3271354726998   0.007188162063749564     0.8000006564737514     0.5611260927511387     0.2485465930723635     0.3759293389354944    0.00915062741642125     0.6283210163450206     0.0648555987856701     0.1750920773790061  3.578517439193633e-14 134.5237105210665
2.684360342888418      19.28831166054748      15.75500531468454  0.0003577248617191082        0.5083429994265      -12.7255184996826   0.003125134964010922    0.04110946177426032   0.002097863506575092      15.70107576049947      348.3271354726998   0.007188162063749564     0.8000006564737514     0.5611260927511387     0.2485465930723635     0.3759293389354944   0.009150612515260056     0.6283210312461818     0.0648555987856701     0.1750920773790061  3.578517439193633e-14 134.5237105210652
2.684360342888418      19.28831166054748      15.75500531468454  0.0003577248617191082        0.5083429994265      -12.7255184996826   0.003125134964010922    0.04110946177426032   0.002097863506575092      15.70107576049947      348.3271354726998   0.007188162063749564     0.8000006564737514     0.5611260927511387     0.2485465930723635     0.3759293389354944   0.009150612515260056     0.6283210163450206    0.06485561368683129     0.1750920773790061  3.578517439193633e-14 134.523710521079
2.684360342888418      19.28831166054748      15.75500531468454  0.0003577248617191082        0.5083429994265      -12.7255184996826   0.003125134964010922    0.04110946177426032   0.002097863506575092      15.70107576049947      348.3271354726998   0.007188162063749564     0.8000006564737514     0.5611260927511387     0.2485465930723635     0.3759293389354944   0.009150612515260056     0.6283210163450206     0.0648555987856701     0.1750920922801673  3.578517439193633e-14 134.5237105210802
2.684360342888418      19.28831166054748      15.75500531468454  0.0003577248617191082        0.5083429994265      -12.7255184996826   0.003125134964010922    0.04110946177426032   0.002097863506575092      15.70107576049947      348.3271354726998   0.007188162063749564     0.8000006564737514     0.5611260927511387     0.2485465930723635     0.3759293389354944   0.009150612515260056     0.6283210163450206     0.0648555987856701     0.1750920773790061  1.490119697902205e-08 134.5238023291146
2.684360147945503      19.28831168045627      15.75500542998289  0.0003577170642783202     0.5083429315311965     -12.72551849076029   0.003126189302032075    0.04110938053338516   0.002097858606664341      15.70107614114274       348.327211581828   0.007189134932127577     0.8000006564612771     0.5611251573590945     0.2485481011399561     0.3759294518818031   0.009150609628912808     0.6283210163450206    0.06485539566149792     0.1750914940550633  3.574731982331546e-14 134.5236285310142
2.684360187945586      19.28831168045627      15.75500542998289  0.0003577170642783202     0.5083429315311965     -12.72551849076029   0.003126189302032075    0.04110938053338516   0.002097858606664341      15.70107614114274       348.327211581828   0.007189134932127577     0.8000006564612771     0.5611251573590945     0.2485481011399561     0.3759294518818031   0.009150609628912808     0.6283210163450206    0.06485539566149792     0.1750914940550633  3.574731982331546e-14 134.5236287361912
2.684360147945503      19.28831196787451      15.75500542998289  0.0003577170642783202     0.5083429315311965     -12.72551849076029   0.003126189302032075    0.04110938053338516   0.002097858606664341      15.70107614114274       348.327211581828   0.007189134932127577     0.8000006564612771     0.5611251573590945     0.2485481011399561     0.3759294518818031   0.009150609628912808     0.6283210163450206    0.06485539566149792     0.1750914940550633  3.574731982331546e-14 134.5236285012663
2.684360147945503      19.28831168045627      15.75500566475076  0.0003577170642783202     0.5083429315311965     -12.72551849076029   0.003126189302032075    0.04110938053338516   0.002097858606664341      15.70107614114274       348.327211581828   0.007189134932127577     0.8000006564612771     0.5611251573590945     0.2485481011399561     0.3759294518818031   0.009150609628912808     0.6283210163450206    0.06485539566149792     0.1750914940550633  3.574731982331546e-14 134.5236285101353
2.684360147945503      19.28831168045627      15.75500542998289   0.000357731965439514     0.5083429315311965     -12.72551849076029   0.003126189302032075    0.04110938053338516   0.002097858606664341      15.70107614114274       348.327211581828   0.007189134932127577     0.8000006564612771     0.5611251573590945     0.2485481011399561     0.3759294518818031   0.009150609628912808     0.6283210163450206    0.06485539566149792     0.1750914940550633  3.574731982331546e-14 134.5236304443653
2.684360147945503      19.28831168045627      15.75500542998289  0.0003577170642783202     0.5083429464323577     -12.72551849076029   0.003126189302032075    0.04110938053338516   0.002097858606664341      15.70107614114274       348.327211581828   0.007189134932127577     0.8000006564612771     0.5611251573590945     0.2485481011399561     0.3759294518818031   0.009150609628912808     0.6283210163450206    0.06485539566149792     0.1750914940550633  3.574731982331546e-14 134.5236285440766
2.684360147945503      19.28831168045627      15.75500542998289  0.0003577170642783202     0.5083429315311965     -12.72551868038529   0.003126189302032075    0.04110938053338516   0.002097858606664341      15.70107614114274       348.327211581828   0.007189134932127577     0.8000006564612771     0.5611251573590945     0.2485481011399561     0.3759294518818031   0.009150609628912808     0.6283210163450206    0.06485539566149792     0.1750914940550633  3.574731982331546e-14 134.5236285764263
2.684360147945503      19.28831168045627      15.75500542998289  0.0003577170642783202     0.5083429315311965     -12.72551849076029   0.003126204203193269    0.04110938053338516   0.002097858606664341      15.70107614114274       348.327211581828   0.007189134932127577     0.8000006564612771     0.5611251573590945     0.2485481011399561     0.3759294518818031   0.009150609628912808     0.6283210163450206    0.06485539566149792     0.1750914940550633  3.574731982331546e-14 134.5236289633901
2.684360147945503      19.28831168045627      15.75500542998289  0.0003577170642783202     0.5083429315311965     -12.72551849076029   0.003126189302032075    0.04110939543454635   0.002097858606664341      15.70107614114274       348.327211581828   0.007189134932127577     0.8000006564612771     0.5611251573590945     0.2485481011399561     0.3759294518818031   0.009150609628912808     0.6283210163450206    0.06485539566149792     0.1750914940550633  3.574731982331546e-14 134.5236287137628
2.684360147945503      19.28831168045627      15.75500542998289  0.0003577170642783202     0.5083429315311965     -12.72551849076029   0.003126189302032075    0.04110938053338516   0.002097873507825535      15.70107614114274       348.327211581828   0.007189134932127577     0.8000006564612771     0.5611251573590945     0.2485481011399561     0.3759294518818031   0.009150609628912808     0.6283210163450206    0.06485539566149792     0.1750914940550633  3.574731982331546e-14 134.5236290442266
2.684360147945503      19.28831168045627      15.75500542998289  0.0003577170642783202     0.5083429315311965     -12.72551849076029   0.003126189302032075    0.04110938053338516   0.002097858606664341      15.70107637510701       348.327211581828   0.007189134932127577     0.8000006564612771     0.5611251573590945     0.2485481011399561     0.3759294518818031   0.009150609628912808     0.6283210163450206    0.06485539566149792     0.1750914940550633  3.574731982331546e-14 134.5236286852524
2.684360147945503      19.28831168045627      15.75500542998289  0.0003577170642783202     0.5083429315311965     -12.72551849076029   0.003126189302032075    0.04110938053338516   0.002097858606664341      15.70107614114274       348.327216772308   0.007189134932127577     0.8000006564612771     0.5611251573590945     0.2485481011399561     0.3759294518818031   0.009150609628912808     0.6283210163450206    0.06485539566149792     0.1750914940550633  3.574731982331546e-14 134.5236284212168
2.684360147945503      19.28831168045627      15.75500542998289  0.0003577170642783202     0.5083429315311965     -12.72551849076029   0.003126189302032075    0.04110938053338516   0.002097858606664341      15.70107614114274       348.327211581828   0.007189149833288771     0.8000006564612771     0.5611251573590945     0.2485481011399561     0.3759294518818031   0.009150609628912808     0.6283210163450206    0.06485539566149792     0.1750914940550633  3.574731982331546e-14 134.5236284436988
2.684360147945503      19.28831168045627      15.75500542998289  0.0003577170642783202     0.5083429315311965     -12.72551849076029   0.003126189302032075    0.04110938053338516   0.002097858606664341      15.70107614114274       348.327211581828   0.007189134932127577     0.8000006713624382     0.5611251573590945     0.2485481011399561     0.3759294518818031   0.009150609628912808     0.6283210163450206    0.06485539566149792     0.1750914940550633  3.574731982331546e-14 134.5236300528481
2.684360147945503      19.28831168045627      15.75500542998289  0.0003577170642783202     0.5083429315311965     -12.72551849076029   0.003126189302032075    0.04110938053338516   0.002097858606664341      15.70107614114274       348.327211581828   0.007189134932127577     0.8000006564612771     0.5611251722602557     0.2485481011399561     0.3759294518818031   0.009150609628912808     0.6283210163450206    0.06485539566149792     0.1750914940550633  3.574731982331546e-14 134.5236286604762
2.684360147945503      19.28831168045627      15.75500542998289  0.0003577170642783202     0.5083429315311965     -12.72551849076029   0.003126189302032075    0.04110938053338516   0.002097858606664341      15.70107614114274       348.327211581828   0.007189134932127577     0.8000006564612771     0.5611251573590945     0.2485481160411173     0.3759294518818031   0.009150609628912808     0.6283210163450206    0.06485539566149792     0.1750914940550633  3.574731982331546e-14 134.5236284289871
2.684360147945503      19.28831168045627      15.75500542998289  0.0003577170642783202     0.5083429315311965     -12.72551849076029   0.003126189302032075    0.04110938053338516   0.002097858606664341      15.70107614114274       348.327211581828   0.007189134932127577     0.8000006564612771     0.5611251573590945     0.2485481011399561     0.3759294667829642   0.009150609628912808     0.6283210163450206    0.06485539566149792     0.1750914940550633  3.574731982331546e-14 134.5236285173628
2.684360147945503      19.28831168045627      15.75500542998289  0.0003577170642783202     0.5083429315311965     -12.72551849076029   0.003126189302032075    0.04110938053338516   0.002097858606664341      15.70107614114274       348.327211581828   0.007189134932127577     0.8000006564612771     0.5611251573590945     0.2485481011399561     0.3759294518818031   0.009150624530074002     0.6283210163450206    0.06485539566149792     0.1750914940550633  3.574731982331546e-14 134.5236285310272
2.684360147945503      19.28831168045627      15.75500542998289  0.0003577170642783202     0.5083429315311965     -12.72551849076029   0.003126189302032075    0.04110938053338516   0.002097858606664341      15.70107614114274       348.327211581828   0.007189134932127577     0.8000006564612771     0.5611251573590945     0.2485481011399561     0.3759294518818031   0.009150609628912808     0.6283210312461818    0.06485539566149792     0.1750914940550633  3.574731982331546e-14 134.5236285310142
2.684360147945503      19.28831168045627      15.75500542998289  0.0003577170642783202     0.5083429315311965     -12.72551849076029   0.003126189302032075    0.04110938053338516   0.002097858606664341      15.70107614114274       348.327211581828   0.007189134932127577     0.8000006564612771     0.5611251573590945     0.2485481011399561     0.3759294518818031   0.009150609628912808     0.6283210163450206    0.06485541056265912     0.1750914940550633  3.574731982331546e-14 134.5236285310193
2.684360147945503      19.28831168045627      15.75500542998289  0.0003577170642783202     0.5083429315311965     -12.72551849076029   0.003126189302032075    0.04110938053338516   0.002097858606664341      15.70107614114274       348.327211581828   0.007189134932127577     0.8000006564612771     0.5611251573590945     0.2485481011399561     0.3759294518818031   0.009150609628912808     0.6283210163450206    0.06485539566149792     0.1750915089562245  3.574731982331546e-14 134.5236285310264
2.684360147945503      19.28831168045627      15.75500542998289  0.0003577170642783202     0.5083429315311965     -12.72551849076029   0.003126189302032075    0.04110938053338516   0.002097858606664341      15.70107614114274       348.327211581828   0.007189134932127577     0.8000006564612771     0.5611251573590945     0.2485481011399561     0.3759294518818031   0.009150609628912808     0.6283210163450206    0.06485539566149792     0.1750914940550633  1.490119694116748e-08 134.5237203383525
