# Supplementary material for: Model-Based Quantification of the Systemic Interplay between Glucose and Fatty Acids in the Postprandial State
Source: PLoS One. 2015 Sep 10;10(9):e0135665. doi: 10.1371/journal.pone.0135665 (PMC4565650; doi:10.1371/journal.pone.0135665)
Supplement: S3 File — Zip file containing all Matlab m-files to generate figures. The zip-file includes a README file, containing an overview of the simulation files and basic instructions. (ZIP) [file pone.0135665.s004.zip › GlcNEFA/OPT parameters/OPT_solver1_seed100000000_n100_r25/parameters_it15.txt]

2.589444623913755      21.59039343113072      17.02029910513959    0.01234260111872405     0.5996794936836795     -9.134494953714244    0.00150581725848209     0.1037269982221907   0.001684663012451342      14.79312820681848      473.6966797028778   0.007972010670788296     0.8894073785013229     0.6128047821808228     0.2629483627557519     0.4266022458082371   0.002223242598813586     0.3482454856934898     0.2601327756013042    0.03424780903811445  2.181119397928935e-05 250.2722455392327
2.589444662499487      21.59039343113072      17.02029910513959    0.01234260111872405     0.5996794936836795     -9.134494953714244    0.00150581725848209     0.1037269982221907   0.001684663012451342      14.79312820681848      473.6966797028778   0.007972010670788296     0.8894073785013229     0.6128047821808228     0.2629483627557519     0.4266022458082371   0.002223242598813586     0.3482454856934898     0.2601327756013042    0.03424780903811445  2.181119397928935e-05 250.2722452173754
2.589444623913755      21.59039375285266      17.02029910513959    0.01234260111872405     0.5996794936836795     -9.134494953714244    0.00150581725848209     0.1037269982221907   0.001684663012451342      14.79312820681848      473.6966797028778   0.007972010670788296     0.8894073785013229     0.6128047821808228     0.2629483627557519     0.4266022458082371   0.002223242598813586     0.3482454856934898     0.2601327756013042    0.03424780903811445  2.181119397928935e-05 250.2722456093337
2.589444623913755      21.59039343113072      17.02029935876181    0.01234260111872405     0.5996794936836795     -9.134494953714244    0.00150581725848209     0.1037269982221907   0.001684663012451342      14.79312820681848      473.6966797028778   0.007972010670788296     0.8894073785013229     0.6128047821808228     0.2629483627557519     0.4266022458082371   0.002223242598813586     0.3482454856934898     0.2601327756013042    0.03424780903811445  2.181119397928935e-05 250.2722451787358
2.589444623913755      21.59039343113072      17.02029910513959    0.01234261601988524     0.5996794936836795     -9.134494953714244    0.00150581725848209     0.1037269982221907   0.001684663012451342      14.79312820681848      473.6966797028778   0.007972010670788296     0.8894073785013229     0.6128047821808228     0.2629483627557519     0.4266022458082371   0.002223242598813586     0.3482454856934898     0.2601327756013042    0.03424780903811445  2.181119397928935e-05 250.2723297762214
2.589444623913755      21.59039343113072      17.02029910513959    0.01234260111872405     0.5996795085848407     -9.134494953714244    0.00150581725848209     0.1037269982221907   0.001684663012451342      14.79312820681848      473.6966797028778   0.007972010670788296     0.8894073785013229     0.6128047821808228     0.2629483627557519     0.4266022458082371   0.002223242598813586     0.3482454856934898     0.2601327756013042    0.03424780903811445  2.181119397928935e-05 250.2722439692765
2.589444623913755      21.59039343113072      17.02029910513959    0.01234260111872405     0.5996794936836795     -9.134495089828825    0.00150581725848209     0.1037269982221907   0.001684663012451342      14.79312820681848      473.6966797028778   0.007972010670788296     0.8894073785013229     0.6128047821808228     0.2629483627557519     0.4266022458082371   0.002223242598813586     0.3482454856934898     0.2601327756013042    0.03424780903811445  2.181119397928935e-05 250.2722458458413
2.589444623913755      21.59039343113072      17.02029910513959    0.01234260111872405     0.5996794936836795     -9.134494953714244   0.001505832159643284     0.1037269982221907   0.001684663012451342      14.79312820681848      473.6966797028778   0.007972010670788296     0.8894073785013229     0.6128047821808228     0.2629483627557519     0.4266022458082371   0.002223242598813586     0.3482454856934898     0.2601327756013042    0.03424780903811445  2.181119397928935e-05 250.2725427564573
2.589444623913755      21.59039343113072      17.02029910513959    0.01234260111872405     0.5996794936836795     -9.134494953714244    0.00150581725848209     0.1037270131233519   0.001684663012451342      14.79312820681848      473.6966797028778   0.007972010670788296     0.8894073785013229     0.6128047821808228     0.2629483627557519     0.4266022458082371   0.002223242598813586     0.3482454856934898     0.2601327756013042    0.03424780903811445  2.181119397928935e-05 250.2722562015436
2.589444623913755      21.59039343113072      17.02029910513959    0.01234260111872405     0.5996794936836795     -9.134494953714244    0.00150581725848209     0.1037269982221907   0.001684677913612536      14.79312820681848      473.6966797028778   0.007972010670788296     0.8894073785013229     0.6128047821808228     0.2629483627557519     0.4266022458082371   0.002223242598813586     0.3482454856934898     0.2601327756013042    0.03424780903811445  2.181119397928935e-05 250.2724658792808
2.589444623913755      21.59039343113072      17.02029910513959    0.01234260111872405     0.5996794936836795     -9.134494953714244    0.00150581725848209     0.1037269982221907   0.001684663012451342      14.79312842725327      473.6966797028778   0.007972010670788296     0.8894073785013229     0.6128047821808228     0.2629483627557519     0.4266022458082371   0.002223242598813586     0.3482454856934898     0.2601327756013042    0.03424780903811445  2.181119397928935e-05 250.2722418498787
2.589444623913755      21.59039343113072      17.02029910513959    0.01234260111872405     0.5996794936836795     -9.134494953714244    0.00150581725848209     0.1037269982221907   0.001684663012451342      14.79312820681848      473.6966867615084   0.007972010670788296     0.8894073785013229     0.6128047821808228     0.2629483627557519     0.4266022458082371   0.002223242598813586     0.3482454856934898     0.2601327756013042    0.03424780903811445  2.181119397928935e-05 250.2722487001635
2.589444623913755      21.59039343113072      17.02029910513959    0.01234260111872405     0.5996794936836795     -9.134494953714244    0.00150581725848209     0.1037269982221907   0.001684663012451342      14.79312820681848      473.6966797028778    0.00797202557194949     0.8894073785013229     0.6128047821808228     0.2629483627557519     0.4266022458082371   0.002223242598813586     0.3482454856934898     0.2601327756013042    0.03424780903811445  2.181119397928935e-05 250.2719479480217
2.589444623913755      21.59039343113072      17.02029910513959    0.01234260111872405     0.5996794936836795     -9.134494953714244    0.00150581725848209     0.1037269982221907   0.001684663012451342      14.79312820681848      473.6966797028778   0.007972010670788296     0.8894073934024841     0.6128047821808228     0.2629483627557519     0.4266022458082371   0.002223242598813586     0.3482454856934898     0.2601327756013042    0.03424780903811445  2.181119397928935e-05 250.272248012533
2.589444623913755      21.59039343113072      17.02029910513959    0.01234260111872405     0.5996794936836795     -9.134494953714244    0.00150581725848209     0.1037269982221907   0.001684663012451342      14.79312820681848      473.6966797028778   0.007972010670788296     0.8894073785013229      0.612804797081984     0.2629483627557519     0.4266022458082371   0.002223242598813586     0.3482454856934898     0.2601327756013042    0.03424780903811445  2.181119397928935e-05 250.2722588654553
2.589444623913755      21.59039343113072      17.02029910513959    0.01234260111872405     0.5996794936836795     -9.134494953714244    0.00150581725848209     0.1037269982221907   0.001684663012451342      14.79312820681848      473.6966797028778   0.007972010670788296     0.8894073785013229     0.6128047821808228     0.2629483776569131     0.4266022458082371   0.002223242598813586     0.3482454856934898     0.2601327756013042    0.03424780903811445  2.181119397928935e-05 250.2722460825384
2.589444623913755      21.59039343113072      17.02029910513959    0.01234260111872405     0.5996794936836795     -9.134494953714244    0.00150581725848209     0.1037269982221907   0.001684663012451342      14.79312820681848      473.6966797028778   0.007972010670788296     0.8894073785013229     0.6128047821808228     0.2629483627557519     0.4266022607093983   0.002223242598813586     0.3482454856934898     0.2601327756013042    0.03424780903811445  2.181119397928935e-05 250.2722462409546
2.589444623913755      21.59039343113072      17.02029910513959    0.01234260111872405     0.5996794936836795     -9.134494953714244    0.00150581725848209     0.1037269982221907   0.001684663012451342      14.79312820681848      473.6966797028778   0.007972010670788296     0.8894073785013229     0.6128047821808228     0.2629483627557519     0.4266022458082371    0.00222325749997478     0.3482454856934898     0.2601327756013042    0.03424780903811445  2.181119397928935e-05 250.2722455420056
2.589444623913755      21.59039343113072      17.02029910513959    0.01234260111872405     0.5996794936836795     -9.134494953714244    0.00150581725848209     0.1037269982221907   0.001684663012451342      14.79312820681848      473.6966797028778   0.007972010670788296     0.8894073785013229     0.6128047821808228     0.2629483627557519     0.4266022458082371   0.002223242598813586      0.348245500594651     0.2601327756013042    0.03424780903811445  2.181119397928935e-05 250.2722455419918
2.589444623913755      21.59039343113072      17.02029910513959    0.01234260111872405     0.5996794936836795     -9.134494953714244    0.00150581725848209     0.1037269982221907   0.001684663012451342      14.79312820681848      473.6966797028778   0.007972010670788296     0.8894073785013229     0.6128047821808228     0.2629483627557519     0.4266022458082371   0.002223242598813586     0.3482454856934898     0.2601327905024654    0.03424780903811445  2.181119397928935e-05 250.2722455388705
2.589444623913755      21.59039343113072      17.02029910513959    0.01234260111872405     0.5996794936836795     -9.134494953714244    0.00150581725848209     0.1037269982221907   0.001684663012451342      14.79312820681848      473.6966797028778   0.007972010670788296     0.8894073785013229     0.6128047821808228     0.2629483627557519     0.4266022458082371   0.002223242598813586     0.3482454856934898     0.2601327756013042    0.03424782393927564  2.181119397928935e-05 250.2722455394372
2.589444623913755      21.59039343113072      17.02029910513959    0.01234260111872405     0.5996794936836795     -9.134494953714244    0.00150581725848209     0.1037269982221907   0.001684663012451342      14.79312820681848      473.6966797028778   0.007972010670788296     0.8894073785013229     0.6128047821808228     0.2629483627557519     0.4266022458082371   0.002223242598813586     0.3482454856934898     0.2601327756013042    0.03424780903811445  2.182609514048319e-05 250.2722893609392
2.570224831097671       22.3959871748448      16.18316747925364    0.01057282428095119      1.022391468275499     -9.297315480533623   0.001324947013630479    0.09410580483715887    0.00153725402160057      18.08356874979193      444.8597014030737   0.008026869722176548     0.8562932203901598     0.5974976082422624     0.2521856300539398     0.2908933806509014  0.0001356208251645881   0.001163641143336835     0.9787579416749805   0.002542490120705981   3.19917461339771e-08 158.1306388842096
2.570224869397006       22.3959871748448      16.18316747925364    0.01057282428095119      1.022391468275499     -9.297315480533623   0.001324947013630479    0.09410580483715887    0.00153725402160057      18.08356874979193      444.8597014030737   0.008026869722176548     0.8562932203901598     0.5974976082422624     0.2521856300539398     0.2908933806509014  0.0001356208251645881   0.001163641143336835     0.9787579416749805   0.002542490120705981   3.19917461339771e-08 158.1306388246797
2.570224831097671      22.39598750857101      16.18316747925364    0.01057282428095119      1.022391468275499     -9.297315480533623   0.001324947013630479    0.09410580483715887    0.00153725402160057      18.08356874979193      444.8597014030737   0.008026869722176548     0.8562932203901598     0.5974976082422624     0.2521856300539398     0.2908933806509014  0.0001356208251645881   0.001163641143336835     0.9787579416749805   0.002542490120705981   3.19917461339771e-08 158.130639684297
2.570224831097671       22.3959871748448      16.18316772040163    0.01057282428095119      1.022391468275499     -9.297315480533623   0.001324947013630479    0.09410580483715887    0.00153725402160057      18.08356874979193      444.8597014030737   0.008026869722176548     0.8562932203901598     0.5974976082422624     0.2521856300539398     0.2908933806509014  0.0001356208251645881   0.001163641143336835     0.9787579416749805   0.002542490120705981   3.19917461339771e-08 158.1306390613523
2.570224831097671       22.3959871748448      16.18316747925364    0.01057283918211239      1.022391468275499     -9.297315480533623   0.001324947013630479    0.09410580483715887    0.00153725402160057      18.08356874979193      444.8597014030737   0.008026869722176548     0.8562932203901598     0.5974976082422624     0.2521856300539398     0.2908933806509014  0.0001356208251645881   0.001163641143336835     0.9787579416749805   0.002542490120705981   3.19917461339771e-08 158.1306575633945
2.570224831097671       22.3959871748448      16.18316747925364    0.01057282428095119      1.022391483510319     -9.297315480533623   0.001324947013630479    0.09410580483715887    0.00153725402160057      18.08356874979193      444.8597014030737   0.008026869722176548     0.8562932203901598     0.5974976082422624     0.2521856300539398     0.2908933806509014  0.0001356208251645881   0.001163641143336835     0.9787579416749805   0.002542490120705981   3.19917461339771e-08 158.1306384295093
2.570224831097671       22.3959871748448      16.18316747925364    0.01057282428095119      1.022391468275499      -9.29731561907442   0.001324947013630479    0.09410580483715887    0.00153725402160057      18.08356874979193      444.8597014030737   0.008026869722176548     0.8562932203901598     0.5974976082422624     0.2521856300539398     0.2908933806509014  0.0001356208251645881   0.001163641143336835     0.9787579416749805   0.002542490120705981   3.19917461339771e-08 158.1306382393119
2.570224831097671       22.3959871748448      16.18316747925364    0.01057282428095119      1.022391468275499     -9.297315480533623   0.001324961914791673    0.09410580483715887    0.00153725402160057      18.08356874979193      444.8597014030737   0.008026869722176548     0.8562932203901598     0.5974976082422624     0.2521856300539398     0.2908933806509014  0.0001356208251645881   0.001163641143336835     0.9787579416749805   0.002542490120705981   3.19917461339771e-08 158.1306944653085
2.570224831097671       22.3959871748448      16.18316747925364    0.01057282428095119      1.022391468275499     -9.297315480533623   0.001324947013630479    0.09410581973832007    0.00153725402160057      18.08356874979193      444.8597014030737   0.008026869722176548     0.8562932203901598     0.5974976082422624     0.2521856300539398     0.2908933806509014  0.0001356208251645881   0.001163641143336835     0.9787579416749805   0.002542490120705981   3.19917461339771e-08 158.1306403755313
2.570224831097671       22.3959871748448      16.18316747925364    0.01057282428095119      1.022391468275499     -9.297315480533623   0.001324947013630479    0.09410580483715887   0.001537268922761763      18.08356874979193      444.8597014030737   0.008026869722176548     0.8562932203901598     0.5974976082422624     0.2521856300539398     0.2908933806509014  0.0001356208251645881   0.001163641143336835     0.9787579416749805   0.002542490120705981   3.19917461339771e-08 158.1308074530982
2.570224831097671       22.3959871748448      16.18316747925364    0.01057282428095119      1.022391468275499     -9.297315480533623   0.001324947013630479    0.09410580483715887    0.00153725402160057       18.0835690192581      444.8597014030737   0.008026869722176548     0.8562932203901598     0.5974976082422624     0.2521856300539398     0.2908933806509014  0.0001356208251645881   0.001163641143336835     0.9787579416749805   0.002542490120705981   3.19917461339771e-08 158.1306376042786
2.570224831097671       22.3959871748448      16.18316747925364    0.01057282428095119      1.022391468275499     -9.297315480533623   0.001324947013630479    0.09410580483715887    0.00153725402160057      18.08356874979193      444.8597080319998   0.008026869722176548     0.8562932203901598     0.5974976082422624     0.2521856300539398     0.2908933806509014  0.0001356208251645881   0.001163641143336835     0.9787579416749805   0.002542490120705981   3.19917461339771e-08 158.1306400249866
2.570224831097671       22.3959871748448      16.18316747925364    0.01057282428095119      1.022391468275499     -9.297315480533623   0.001324947013630479    0.09410580483715887    0.00153725402160057      18.08356874979193      444.8597014030737   0.008026884623337742     0.8562932203901598     0.5974976082422624     0.2521856300539398     0.2908933806509014  0.0001356208251645881   0.001163641143336835     0.9787579416749805   0.002542490120705981   3.19917461339771e-08 158.1304974515903
2.570224831097671       22.3959871748448      16.18316747925364    0.01057282428095119      1.022391468275499     -9.297315480533623   0.001324947013630479    0.09410580483715887    0.00153725402160057      18.08356874979193      444.8597014030737   0.008026869722176548      0.856293235291321     0.5974976082422624     0.2521856300539398     0.2908933806509014  0.0001356208251645881   0.001163641143336835     0.9787579416749805   0.002542490120705981   3.19917461339771e-08 158.130639307761
2.570224831097671       22.3959871748448      16.18316747925364    0.01057282428095119      1.022391468275499     -9.297315480533623   0.001324947013630479    0.09410580483715887    0.00153725402160057      18.08356874979193      444.8597014030737   0.008026869722176548     0.8562932203901598     0.5974976231434236     0.2521856300539398     0.2908933806509014  0.0001356208251645881   0.001163641143336835     0.9787579416749805   0.002542490120705981   3.19917461339771e-08 158.1306451519949
2.570224831097671       22.3959871748448      16.18316747925364    0.01057282428095119      1.022391468275499     -9.297315480533623   0.001324947013630479    0.09410580483715887    0.00153725402160057      18.08356874979193      444.8597014030737   0.008026869722176548     0.8562932203901598     0.5974976082422624      0.252185644955101     0.2908933806509014  0.0001356208251645881   0.001163641143336835     0.9787579416749805   0.002542490120705981   3.19917461339771e-08 158.1306374234839
2.570224831097671       22.3959871748448      16.18316747925364    0.01057282428095119      1.022391468275499     -9.297315480533623   0.001324947013630479    0.09410580483715887    0.00153725402160057      18.08356874979193      444.8597014030737   0.008026869722176548     0.8562932203901598     0.5974976082422624     0.2521856300539398     0.2908933955520626  0.0001356208251645881   0.001163641143336835     0.9787579416749805   0.002542490120705981   3.19917461339771e-08 158.1306382816449
2.570224831097671       22.3959871748448      16.18316747925364    0.01057282428095119      1.022391468275499     -9.297315480533623   0.001324947013630479    0.09410580483715887    0.00153725402160057      18.08356874979193      444.8597014030737   0.008026869722176548     0.8562932203901598     0.5974976082422624     0.2521856300539398     0.2908933806509014  0.0001356357263257819   0.001163641143336835     0.9787579416749805   0.002542490120705981   3.19917461339771e-08 158.1306388850949
2.570224831097671       22.3959871748448      16.18316747925364    0.01057282428095119      1.022391468275499     -9.297315480533623   0.001324947013630479    0.09410580483715887    0.00153725402160057      18.08356874979193      444.8597014030737   0.008026869722176548     0.8562932203901598     0.5974976082422624     0.2521856300539398     0.2908933806509014  0.0001356208251645881   0.001163656044498029     0.9787579416749805   0.002542490120705981   3.19917461339771e-08 158.1306388842563
2.570224831097671       22.3959871748448      16.18316747925364    0.01057282428095119      1.022391468275499     -9.297315480533623   0.001324947013630479    0.09410580483715887    0.00153725402160057      18.08356874979193      444.8597014030737   0.008026869722176548     0.8562932203901598     0.5974976082422624     0.2521856300539398     0.2908933806509014  0.0001356208251645881   0.001163641143336835     0.9787579565761417   0.002542490120705981   3.19917461339771e-08 158.1306388841506
2.570224831097671       22.3959871748448      16.18316747925364    0.01057282428095119      1.022391468275499     -9.297315480533623   0.001324947013630479    0.09410580483715887    0.00153725402160057      18.08356874979193      444.8597014030737   0.008026869722176548     0.8562932203901598     0.5974976082422624     0.2521856300539398     0.2908933806509014  0.0001356208251645881   0.001163641143336835     0.9787579416749805   0.002542505021867175   3.19917461339771e-08 158.1306388841506
2.570224831097671       22.3959871748448      16.18316747925364    0.01057282428095119      1.022391468275499     -9.297315480533623   0.001324947013630479    0.09410580483715887    0.00153725402160057      18.08356874979193      444.8597014030737   0.008026869722176548     0.8562932203901598     0.5974976082422624     0.2521856300539398     0.2908933806509014  0.0001356208251645881   0.001163641143336835     0.9787579416749805   0.002542490120705981  4.689290732782476e-08 158.1306388950642
2.592135260637293      20.79075603549619      15.31793269148061   0.007702021534566256     0.9621289799693191     -9.672606197507905   0.001165104247389354    0.09856383323886511   0.001347214401675517      17.45924659484036      418.6594307728159   0.007800248027555706     0.8289504508909469     0.5798763051916448     0.2538314276721894     0.3348311112313295  0.0001364176808307026  0.0007582701266032447     0.9999999999999778      0.999999999999958  1.643211234709127e-08 140.501714211159
2.592135299263119      20.79075603549619      15.31793269148061   0.007702021534566256     0.9621289799693191     -9.672606197507905   0.001165104247389354    0.09856383323886511   0.001347214401675517      17.45924659484036      418.6594307728159   0.007800248027555706     0.8289504508909469     0.5798763051916448     0.2538314276721894     0.3348311112313295  0.0001364176808307026  0.0007582701266032447     0.9999999999999778      0.999999999999958  1.643211234709127e-08 140.5017144205845
2.592135260637293       20.7907563453026      15.31793269148061   0.007702021534566256     0.9621289799693191     -9.672606197507905   0.001165104247389354    0.09856383323886511   0.001347214401675517      17.45924659484036      418.6594307728159   0.007800248027555706     0.8289504508909469     0.5798763051916448     0.2538314276721894     0.3348311112313295  0.0001364176808307026  0.0007582701266032447     0.9999999999999778      0.999999999999958  1.643211234709127e-08 140.5017139755654
2.592135260637293      20.79075603549619       15.3179329197356   0.007702021534566256     0.9621289799693191     -9.672606197507905   0.001165104247389354    0.09856383323886511   0.001347214401675517      17.45924659484036      418.6594307728159   0.007800248027555706     0.8289504508909469     0.5798763051916448     0.2538314276721894     0.3348311112313295  0.0001364176808307026  0.0007582701266032447     0.9999999999999778      0.999999999999958  1.643211234709127e-08 140.5017138064298
2.592135260637293      20.79075603549619      15.31793269148061    0.00770203643572745     0.9621289799693191     -9.672606197507905   0.001165104247389354    0.09856383323886511   0.001347214401675517      17.45924659484036      418.6594307728159   0.007800248027555706     0.8289504508909469     0.5798763051916448     0.2538314276721894     0.3348311112313295  0.0001364176808307026  0.0007582701266032447     0.9999999999999778      0.999999999999958  1.643211234709127e-08 140.5017786660532
2.592135260637293      20.79075603549619      15.31793269148061   0.007702021534566256     0.9621289948704803     -9.672606197507905   0.001165104247389354    0.09856383323886511   0.001347214401675517      17.45924659484036      418.6594307728159   0.007800248027555706     0.8289504508909469     0.5798763051916448     0.2538314276721894     0.3348311112313295  0.0001364176808307026  0.0007582701266032447     0.9999999999999778      0.999999999999958  1.643211234709127e-08 140.5017139258227
2.592135260637293      20.79075603549619      15.31793269148061   0.007702021534566256     0.9621289799693191      -9.67260634164097   0.001165104247389354    0.09856383323886511   0.001347214401675517      17.45924659484036      418.6594307728159   0.007800248027555706     0.8289504508909469     0.5798763051916448     0.2538314276721894     0.3348311112313295  0.0001364176808307026  0.0007582701266032447     0.9999999999999778      0.999999999999958  1.643211234709127e-08 140.5017146858228
2.592135260637293      20.79075603549619      15.31793269148061   0.007702021534566256     0.9621289799693191     -9.672606197507905   0.001165119148550548    0.09856383323886511   0.001347214401675517      17.45924659484036      418.6594307728159   0.007800248027555706     0.8289504508909469     0.5798763051916448     0.2538314276721894     0.3348311112313295  0.0001364176808307026  0.0007582701266032447     0.9999999999999778      0.999999999999958  1.643211234709127e-08 140.5017533811952
2.592135260637293      20.79075603549619      15.31793269148061   0.007702021534566256     0.9621289799693191     -9.672606197507905   0.001165104247389354    0.09856384814002631   0.001347214401675517      17.45924659484036      418.6594307728159   0.007800248027555706     0.8289504508909469     0.5798763051916448     0.2538314276721894     0.3348311112313295  0.0001364176808307026  0.0007582701266032447     0.9999999999999778      0.999999999999958  1.643211234709127e-08 140.5017150302944
2.592135260637293      20.79075603549619      15.31793269148061   0.007702021534566256     0.9621289799693191     -9.672606197507905   0.001165104247389354    0.09856383323886511   0.001347229302836711      17.45924659484036      418.6594307728159   0.007800248027555706     0.8289504508909469     0.5798763051916448     0.2538314276721894     0.3348311112313295  0.0001364176808307026  0.0007582701266032447     0.9999999999999778      0.999999999999958  1.643211234709127e-08 140.5018255187188
2.592135260637293      20.79075603549619      15.31793269148061   0.007702021534566256     0.9621289799693191     -9.672606197507905   0.001165104247389354    0.09856383323886511   0.001347214401675517      17.45924685500341      418.6594307728159   0.007800248027555706     0.8289504508909469     0.5798763051916448     0.2538314276721894     0.3348311112313295  0.0001364176808307026  0.0007582701266032447     0.9999999999999778      0.999999999999958  1.643211234709127e-08 140.5017136497903
2.592135260637293      20.79075603549619      15.31793269148061   0.007702021534566256     0.9621289799693191     -9.672606197507905   0.001165104247389354    0.09856383323886511   0.001347214401675517      17.45924659484036      418.6594370113276   0.007800248027555706     0.8289504508909469     0.5798763051916448     0.2538314276721894     0.3348311112313295  0.0001364176808307026  0.0007582701266032447     0.9999999999999778      0.999999999999958  1.643211234709127e-08 140.501714902364
2.592135260637293      20.79075603549619      15.31793269148061   0.007702021534566256     0.9621289799693191     -9.672606197507905   0.001165104247389354    0.09856383323886511   0.001347214401675517      17.45924659484036      418.6594307728159     0.0078002629287169     0.8289504508909469     0.5798763051916448     0.2538314276721894     0.3348311112313295  0.0001364176808307026  0.0007582701266032447     0.9999999999999778      0.999999999999958  1.643211234709127e-08 140.5016763914925
2.592135260637293      20.79075603549619      15.31793269148061   0.007702021534566256     0.9621289799693191     -9.672606197507905   0.001165104247389354    0.09856383323886511   0.001347214401675517      17.45924659484036      418.6594307728159   0.007800248027555706     0.8289504657921081     0.5798763051916448     0.2538314276721894     0.3348311112313295  0.0001364176808307026  0.0007582701266032447     0.9999999999999778      0.999999999999958  1.643211234709127e-08 140.5017145410317
2.592135260637293      20.79075603549619      15.31793269148061   0.007702021534566256     0.9621289799693191     -9.672606197507905   0.001165104247389354    0.09856383323886511   0.001347214401675517      17.45924659484036      418.6594307728159   0.007800248027555706     0.8289504508909469      0.579876320092806     0.2538314276721894     0.3348311112313295  0.0001364176808307026  0.0007582701266032447     0.9999999999999778      0.999999999999958  1.643211234709127e-08 140.5017180905926
2.592135260637293      20.79075603549619      15.31793269148061   0.007702021534566256     0.9621289799693191     -9.672606197507905   0.001165104247389354    0.09856383323886511   0.001347214401675517      17.45924659484036      418.6594307728159   0.007800248027555706     0.8289504508909469     0.5798763051916448     0.2538314425733506     0.3348311112313295  0.0001364176808307026  0.0007582701266032447     0.9999999999999778      0.999999999999958  1.643211234709127e-08 140.5017151456598
2.592135260637293      20.79075603549619      15.31793269148061   0.007702021534566256     0.9621289799693191     -9.672606197507905   0.001165104247389354    0.09856383323886511   0.001347214401675517      17.45924659484036      418.6594307728159   0.007800248027555706     0.8289504508909469     0.5798763051916448     0.2538314276721894     0.3348311261324907  0.0001364176808307026  0.0007582701266032447     0.9999999999999778      0.999999999999958  1.643211234709127e-08 140.5017140019459
2.592135260637293      20.79075603549619      15.31793269148061   0.007702021534566256     0.9621289799693191     -9.672606197507905   0.001165104247389354    0.09856383323886511   0.001347214401675517      17.45924659484036      418.6594307728159   0.007800248027555706     0.8289504508909469     0.5798763051916448     0.2538314276721894     0.3348311112313295  0.0001364325819918964  0.0007582701266032447     0.9999999999999778      0.999999999999958  1.643211234709127e-08 140.501714211961
2.592135260637293      20.79075603549619      15.31793269148061   0.007702021534566256     0.9621289799693191     -9.672606197507905   0.001165104247389354    0.09856383323886511   0.001347214401675517      17.45924659484036      418.6594307728159   0.007800248027555706     0.8289504508909469     0.5798763051916448     0.2538314276721894     0.3348311112313295  0.0001364176808307026  0.0007582850277644386     0.9999999999999778      0.999999999999958  1.643211234709127e-08 140.501714211156
2.592135260637293      20.79075603549619      15.31793269148061   0.007702021534566256     0.9621289799693191     -9.672606197507905   0.001165104247389354    0.09856383323886511   0.001347214401675517      17.45924659484036      418.6594307728159   0.007800248027555706     0.8289504508909469     0.5798763051916448     0.2538314276721894     0.3348311112313295  0.0001364176808307026  0.0007582701266032447     0.9999999850988166      0.999999999999958  1.643211234709127e-08 140.5017142111744
2.592135260637293      20.79075603549619      15.31793269148061   0.007702021534566256     0.9621289799693191     -9.672606197507905   0.001165104247389354    0.09856383323886511   0.001347214401675517      17.45924659484036      418.6594307728159   0.007800248027555706     0.8289504508909469     0.5798763051916448     0.2538314276721894     0.3348311112313295  0.0001364176808307026  0.0007582701266032447     0.9999999999999778     0.9999999850987968  1.643211234709127e-08 140.5017142111582
2.592135260637293      20.79075603549619      15.31793269148061   0.007702021534566256     0.9621289799693191     -9.672606197507905   0.001165104247389354    0.09856383323886511   0.001347214401675517      17.45924659484036      418.6594307728159   0.007800248027555706     0.8289504508909469     0.5798763051916448     0.2538314276721894     0.3348311112313295  0.0001364176808307026  0.0007582701266032447     0.9999999999999778      0.999999999999958  3.133327354093892e-08 140.5017143269846
2.592132225876797      20.79075642169632      15.31793359197834   0.007685102801112924     0.9621387046452145     -9.672604525031153   0.001163548970978929    0.09856108162195867   0.001342103893077784       17.4592476906644      418.6594072155483   0.007862130700795765     0.8289501254144951     0.5797996358864725     0.2538233434786322     0.3348382415207679  0.0001364176771021489   0.000758270228503346     0.9999999999999778     0.9999999999734078  1.643204748124388e-08 140.3549437047437
2.592132264502577      20.79075642169632      15.31793359197834   0.007685102801112924     0.9621387046452145     -9.672604525031153   0.001163548970978929    0.09856108162195867   0.001342103893077784       17.4592476906644      418.6594072155483   0.007862130700795765     0.8289501254144951     0.5797996358864725     0.2538233434786322     0.3348382415207679  0.0001364176771021489   0.000758270228503346     0.9999999999999778     0.9999999999734078  1.643204748124388e-08 140.354943715414
2.592132225876797      20.79075673150273      15.31793359197834   0.007685102801112924     0.9621387046452145     -9.672604525031153   0.001163548970978929    0.09856108162195867   0.001342103893077784       17.4592476906644      418.6594072155483   0.007862130700795765     0.8289501254144951     0.5797996358864725     0.2538233434786322     0.3348382415207679  0.0001364176771021489   0.000758270228503346     0.9999999999999778     0.9999999999734078  1.643204748124388e-08 140.3549434417319
2.592132225876797      20.79075642169632      15.31793382023334   0.007685102801112924     0.9621387046452145     -9.672604525031153   0.001163548970978929    0.09856108162195867   0.001342103893077784       17.4592476906644      418.6594072155483   0.007862130700795765     0.8289501254144951     0.5797996358864725     0.2538233434786322     0.3348382415207679  0.0001364176771021489   0.000758270228503346     0.9999999999999778     0.9999999999734078  1.643204748124388e-08 140.3549432898433
2.592132225876797      20.79075642169632      15.31793359197834   0.007685117702274118     0.9621387046452145     -9.672604525031153   0.001163548970978929    0.09856108162195867   0.001342103893077784       17.4592476906644      418.6594072155483   0.007862130700795765     0.8289501254144951     0.5797996358864725     0.2538233434786322     0.3348382415207679  0.0001364176771021489   0.000758270228503346     0.9999999999999778     0.9999999999734078  1.643204748124388e-08 140.3550035733484
2.592132225876797      20.79075642169632      15.31793359197834   0.007685102801112924     0.9621387195463756     -9.672604525031153   0.001163548970978929    0.09856108162195867   0.001342103893077784       17.4592476906644      418.6594072155483   0.007862130700795765     0.8289501254144951     0.5797996358864725     0.2538233434786322     0.3348382415207679  0.0001364176771021489   0.000758270228503346     0.9999999999999778     0.9999999999734078  1.643204748124388e-08 140.354943362245
2.592132225876797      20.79075642169632      15.31793359197834   0.007685102801112924     0.9621387046452145     -9.672604669164192   0.001163548970978929    0.09856108162195867   0.001342103893077784       17.4592476906644      418.6594072155483   0.007862130700795765     0.8289501254144951     0.5797996358864725     0.2538233434786322     0.3348382415207679  0.0001364176771021489   0.000758270228503346     0.9999999999999778     0.9999999999734078  1.643204748124388e-08 140.3549437894658
2.592132225876797      20.79075642169632      15.31793359197834   0.007685102801112924     0.9621387046452145     -9.672604525031153   0.001163563872140123    0.09856108162195867   0.001342103893077784       17.4592476906644      418.6594072155483   0.007862130700795765     0.8289501254144951     0.5797996358864725     0.2538233434786322     0.3348382415207679  0.0001364176771021489   0.000758270228503346     0.9999999999999778     0.9999999999734078  1.643204748124388e-08 140.3549869505131
2.592132225876797      20.79075642169632      15.31793359197834   0.007685102801112924     0.9621387046452145     -9.672604525031153   0.001163548970978929    0.09856109652311987   0.001342103893077784       17.4592476906644      418.6594072155483   0.007862130700795765     0.8289501254144951     0.5797996358864725     0.2538233434786322     0.3348382415207679  0.0001364176771021489   0.000758270228503346     0.9999999999999778     0.9999999999734078  1.643204748124388e-08 140.3549444845205
2.592132225876797      20.79075642169632      15.31793359197834   0.007685102801112924     0.9621387046452145     -9.672604525031153   0.001163548970978929    0.09856108162195867   0.001342118794238978       17.4592476906644      418.6594072155483   0.007862130700795765     0.8289501254144951     0.5797996358864725     0.2538233434786322     0.3348382415207679  0.0001364176771021489   0.000758270228503346     0.9999999999999778     0.9999999999734078  1.643204748124388e-08 140.3550546897223
2.592132225876797      20.79075642169632      15.31793359197834   0.007685102801112924     0.9621387046452145     -9.672604525031153   0.001163548970978929    0.09856108162195867   0.001342103893077784      17.45924795082746      418.6594072155483   0.007862130700795765     0.8289501254144951     0.5797996358864725     0.2538233434786322     0.3348382415207679  0.0001364176771021489   0.000758270228503346     0.9999999999999778     0.9999999999734078  1.643204748124388e-08 140.3549431155939
2.592132225876797      20.79075642169632      15.31793359197834   0.007685102801112924     0.9621387046452145     -9.672604525031153   0.001163548970978929    0.09856108162195867   0.001342103893077784       17.4592476906644      418.6594134540596   0.007862130700795765     0.8289501254144951     0.5797996358864725     0.2538233434786322     0.3348382415207679  0.0001364176771021489   0.000758270228503346     0.9999999999999778     0.9999999999734078  1.643204748124388e-08 140.3549442094339
2.592132225876797      20.79075642169632      15.31793359197834   0.007685102801112924     0.9621387046452145     -9.672604525031153   0.001163548970978929    0.09856108162195867   0.001342103893077784       17.4592476906644      418.6594072155483   0.007862145601956959     0.8289501254144951     0.5797996358864725     0.2538233434786322     0.3348382415207679  0.0001364176771021489   0.000758270228503346     0.9999999999999778     0.9999999999734078  1.643204748124388e-08 140.3549737419577
2.592132225876797      20.79075642169632      15.31793359197834   0.007685102801112924     0.9621387046452145     -9.672604525031153   0.001163548970978929    0.09856108162195867   0.001342103893077784       17.4592476906644      418.6594072155483   0.007862130700795765     0.8289501403156563     0.5797996358864725     0.2538233434786322     0.3348382415207679  0.0001364176771021489   0.000758270228503346     0.9999999999999778     0.9999999999734078  1.643204748124388e-08 140.3549440192539
2.592132225876797      20.79075642169632      15.31793359197834   0.007685102801112924     0.9621387046452145     -9.672604525031153   0.001163548970978929    0.09856108162195867   0.001342103893077784       17.4592476906644      418.6594072155483   0.007862130700795765     0.8289501254144951     0.5797996507876337     0.2538233434786322     0.3348382415207679  0.0001364176771021489   0.000758270228503346     0.9999999999999778     0.9999999999734078  1.643204748124388e-08 140.3549468510108
2.592132225876797      20.79075642169632      15.31793359197834   0.007685102801112924     0.9621387046452145     -9.672604525031153   0.001163548970978929    0.09856108162195867   0.001342103893077784       17.4592476906644      418.6594072155483   0.007862130700795765     0.8289501254144951     0.5797996358864725     0.2538233583797934     0.3348382415207679  0.0001364176771021489   0.000758270228503346     0.9999999999999778     0.9999999999734078  1.643204748124388e-08 140.3549469694989
2.592132225876797      20.79075642169632      15.31793359197834   0.007685102801112924     0.9621387046452145     -9.672604525031153   0.001163548970978929    0.09856108162195867   0.001342103893077784       17.4592476906644      418.6594072155483   0.007862130700795765     0.8289501254144951     0.5797996358864725     0.2538233434786322     0.3348382564219291  0.0001364176771021489   0.000758270228503346     0.9999999999999778     0.9999999999734078  1.643204748124388e-08 140.3549433633729
2.592132225876797      20.79075642169632      15.31793359197834   0.007685102801112924     0.9621387046452145     -9.672604525031153   0.001163548970978929    0.09856108162195867   0.001342103893077784       17.4592476906644      418.6594072155483   0.007862130700795765     0.8289501254144951     0.5797996358864725     0.2538233434786322     0.3348382415207679  0.0001364325782633427   0.000758270228503346     0.9999999999999778     0.9999999999734078  1.643204748124388e-08 140.3549437047483
2.592132225876797      20.79075642169632      15.31793359197834   0.007685102801112924     0.9621387046452145     -9.672604525031153   0.001163548970978929    0.09856108162195867   0.001342103893077784       17.4592476906644      418.6594072155483   0.007862130700795765     0.8289501254144951     0.5797996358864725     0.2538233434786322     0.3348382415207679  0.0001364176771021489  0.0007582851296645399     0.9999999999999778     0.9999999999734078  1.643204748124388e-08 140.3549437047272
2.592132225876797      20.79075642169632      15.31793359197834   0.007685102801112924     0.9621387046452145     -9.672604525031153   0.001163548970978929    0.09856108162195867   0.001342103893077784       17.4592476906644      418.6594072155483   0.007862130700795765     0.8289501254144951     0.5797996358864725     0.2538233434786322     0.3348382415207679  0.0001364176771021489   0.000758270228503346     0.9999999850988166     0.9999999999734078  1.643204748124388e-08 140.3549437047089
2.592132225876797      20.79075642169632      15.31793359197834   0.007685102801112924     0.9621387046452145     -9.672604525031153   0.001163548970978929    0.09856108162195867   0.001342103893077784       17.4592476906644      418.6594072155483   0.007862130700795765     0.8289501254144951     0.5797996358864725     0.2538233434786322     0.3348382415207679  0.0001364176771021489   0.000758270228503346     0.9999999999999778     0.9999999850722466  1.643204748124388e-08 140.3549437047228
2.592132225876797      20.79075642169632      15.31793359197834   0.007685102801112924     0.9621387046452145     -9.672604525031153   0.001163548970978929    0.09856108162195867   0.001342103893077784       17.4592476906644      418.6594072155483   0.007862130700795765     0.8289501254144951     0.5797996358864725     0.2538233434786322     0.3348382415207679  0.0001364176771021489   0.000758270228503346     0.9999999999999778     0.9999999999734078  3.133320867509154e-08 140.3549438206955
2.720677736429965      21.60624166497619      18.09232729110362   0.006124983614757633      0.942994023031803     -11.63347780583589  0.0009779850372258398     0.1045506444829658   0.001108020590443304      14.73073328405259      365.1503653846611   0.007672813747222467     0.8000451771536491     0.5516380908278029     0.2558612768119655     0.4280064181541425  0.0003716875191907361     0.9694181973558863     0.4737779272576621     0.6559683590724572  3.900339066585916e-09 130.8152198929565
2.720677776971223      21.60624166497619      18.09232729110362   0.006124983614757633      0.942994023031803     -11.63347780583589  0.0009779850372258398     0.1045506444829658   0.001108020590443304      14.73073328405259      365.1503653846611   0.007672813747222467     0.8000451771536491     0.5516380908278029     0.2558612768119655     0.4280064181541425  0.0003716875191907361     0.9694181973558863     0.4737779272576621     0.6559683590724572  3.900339066585916e-09 130.8152201905906
2.720677736429965      21.60624198693428      18.09232729110362   0.006124983614757633      0.942994023031803     -11.63347780583589  0.0009779850372258398     0.1045506444829658   0.001108020590443304      14.73073328405259      365.1503653846611   0.007672813747222467     0.8000451771536491     0.5516380908278029     0.2558612768119655     0.4280064181541425  0.0003716875191907361     0.9694181973558863     0.4737779272576621     0.6559683590724572  3.900339066585916e-09 130.8152194725903
2.720677736429965      21.60624166497619      18.09232756070031   0.006124983614757633      0.942994023031803     -11.63347780583589  0.0009779850372258398     0.1045506444829658   0.001108020590443304      14.73073328405259      365.1503653846611   0.007672813747222467     0.8000451771536491     0.5516380908278029     0.2558612768119655     0.4280064181541425  0.0003716875191907361     0.9694181973558863     0.4737779272576621     0.6559683590724572  3.900339066585916e-09 130.8152193685746
2.720677736429965      21.60624166497619      18.09232729110362   0.006124998515918826      0.942994023031803     -11.63347780583589  0.0009779850372258398     0.1045506444829658   0.001108020590443304      14.73073328405259      365.1503653846611   0.007672813747222467     0.8000451771536491     0.5516380908278029     0.2558612768119655     0.4280064181541425  0.0003716875191907361     0.9694181973558863     0.4737779272576621     0.6559683590724572  3.900339066585916e-09 130.8152715091865
2.720677736429965      21.60624166497619      18.09232729110362   0.006124983614757633     0.9429940379329642     -11.63347780583589  0.0009779850372258398     0.1045506444829658   0.001108020590443304      14.73073328405259      365.1503653846611   0.007672813747222467     0.8000451771536491     0.5516380908278029     0.2558612768119655     0.4280064181541425  0.0003716875191907361     0.9694181973558863     0.4737779272576621     0.6559683590724572  3.900339066585916e-09 130.8152199550093
2.720677736429965      21.60624166497619      18.09232729110362   0.006124983614757633      0.942994023031803     -11.63347797918822  0.0009779850372258398     0.1045506444829658   0.001108020590443304      14.73073328405259      365.1503653846611   0.007672813747222467     0.8000451771536491     0.5516380908278029     0.2558612768119655     0.4280064181541425  0.0003716875191907361     0.9694181973558863     0.4737779272576621     0.6559683590724572  3.900339066585916e-09 130.8152204761671
2.720677736429965      21.60624166497619      18.09232729110362   0.006124983614757633      0.942994023031803     -11.63347780583589  0.0009779999383870337     0.1045506444829658   0.001108020590443304      14.73073328405259      365.1503653846611   0.007672813747222467     0.8000451771536491     0.5516380908278029     0.2558612768119655     0.4280064181541425  0.0003716875191907361     0.9694181973558863     0.4737779272576621     0.6559683590724572  3.900339066585916e-09 130.8152512408006
2.720677736429965      21.60624166497619      18.09232729110362   0.006124983614757633      0.942994023031803     -11.63347780583589  0.0009779850372258398      0.104550659384127   0.001108020590443304      14.73073328405259      365.1503653846611   0.007672813747222467     0.8000451771536491     0.5516380908278029     0.2558612768119655     0.4280064181541425  0.0003716875191907361     0.9694181973558863     0.4737779272576621     0.6559683590724572  3.900339066585916e-09 130.815219352409
2.720677736429965      21.60624166497619      18.09232729110362   0.006124983614757633      0.942994023031803     -11.63347780583589  0.0009779850372258398     0.1045506444829658   0.001108035491604497      14.73073328405259      365.1503653846611   0.007672813747222467     0.8000451771536491     0.5516380908278029     0.2558612768119655     0.4280064181541425  0.0003716875191907361     0.9694181973558863     0.4737779272576621     0.6559683590724572  3.900339066585916e-09 130.8152858287978
2.720677736429965      21.60624166497619      18.09232729110362   0.006124983614757633      0.942994023031803     -11.63347780583589  0.0009779850372258398     0.1045506444829658   0.001108020590443304      14.73073350355762      365.1503653846611   0.007672813747222467     0.8000451771536491     0.5516380908278029     0.2558612768119655     0.4280064181541425  0.0003716875191907361     0.9694181973558863     0.4737779272576621     0.6559683590724572  3.900339066585916e-09 130.815219436081
2.720677736429965      21.60624166497619      18.09232729110362   0.006124983614757633      0.942994023031803     -11.63347780583589  0.0009779850372258398     0.1045506444829658   0.001108020590443304      14.73073328405259      365.1503708258256   0.007672813747222467     0.8000451771536491     0.5516380908278029     0.2558612768119655     0.4280064181541425  0.0003716875191907361     0.9694181973558863     0.4737779272576621     0.6559683590724572  3.900339066585916e-09 130.8152202464712
2.720677736429965      21.60624166497619      18.09232729110362   0.006124983614757633      0.942994023031803     -11.63347780583589  0.0009779850372258398     0.1045506444829658   0.001108020590443304      14.73073328405259      365.1503653846611   0.007672828648383661     0.8000451771536491     0.5516380908278029     0.2558612768119655     0.4280064181541425  0.0003716875191907361     0.9694181973558863     0.4737779272576621     0.6559683590724572  3.900339066585916e-09 130.8153916625305
2.720677736429965      21.60624166497619      18.09232729110362   0.006124983614757633      0.942994023031803     -11.63347780583589  0.0009779850372258398     0.1045506444829658   0.001108020590443304      14.73073328405259      365.1503653846611   0.007672813747222467     0.8000451920548103     0.5516380908278029     0.2558612768119655     0.4280064181541425  0.0003716875191907361     0.9694181973558863     0.4737779272576621     0.6559683590724572  3.900339066585916e-09 130.8152202433876
2.720677736429965      21.60624166497619      18.09232729110362   0.006124983614757633      0.942994023031803     -11.63347780583589  0.0009779850372258398     0.1045506444829658   0.001108020590443304      14.73073328405259      365.1503653846611   0.007672813747222467     0.8000451771536491     0.5516381057289641     0.2558612768119655     0.4280064181541425  0.0003716875191907361     0.9694181973558863     0.4737779272576621     0.6559683590724572  3.900339066585916e-09 130.8152201039589
2.720677736429965      21.60624166497619      18.09232729110362   0.006124983614757633      0.942994023031803     -11.63347780583589  0.0009779850372258398     0.1045506444829658   0.001108020590443304      14.73073328405259      365.1503653846611   0.007672813747222467     0.8000451771536491     0.5516380908278029     0.2558612917131267     0.4280064181541425  0.0003716875191907361     0.9694181973558863     0.4737779272576621     0.6559683590724572  3.900339066585916e-09 130.8152273750607
2.720677736429965      21.60624166497619      18.09232729110362   0.006124983614757633      0.942994023031803     -11.63347780583589  0.0009779850372258398     0.1045506444829658   0.001108020590443304      14.73073328405259      365.1503653846611   0.007672813747222467     0.8000451771536491     0.5516380908278029     0.2558612768119655     0.4280064330553037  0.0003716875191907361     0.9694181973558863     0.4737779272576621     0.6559683590724572  3.900339066585916e-09 130.8152199724943
2.720677736429965      21.60624166497619      18.09232729110362   0.006124983614757633      0.942994023031803     -11.63347780583589  0.0009779850372258398     0.1045506444829658   0.001108020590443304      14.73073328405259      365.1503653846611   0.007672813747222467     0.8000451771536491     0.5516380908278029     0.2558612768119655     0.4280064181541425    0.00037170242035193     0.9694181973558863     0.4737779272576621     0.6559683590724572  3.900339066585916e-09 130.8152198929376
2.720677736429965      21.60624166497619      18.09232729110362   0.006124983614757633      0.942994023031803     -11.63347780583589  0.0009779850372258398     0.1045506444829658   0.001108020590443304      14.73073328405259      365.1503653846611   0.007672813747222467     0.8000451771536491     0.5516380908278029     0.2558612768119655     0.4280064181541425  0.0003716875191907361     0.9694182122570475     0.4737779272576621     0.6559683590724572  3.900339066585916e-09 130.8152198929475
2.720677736429965      21.60624166497619      18.09232729110362   0.006124983614757633      0.942994023031803     -11.63347780583589  0.0009779850372258398     0.1045506444829658   0.001108020590443304      14.73073328405259      365.1503653846611   0.007672813747222467     0.8000451771536491     0.5516380908278029     0.2558612768119655     0.4280064181541425  0.0003716875191907361     0.9694181973558863     0.4737779421588233     0.6559683590724572  3.900339066585916e-09 130.8152198928236
2.720677736429965      21.60624166497619      18.09232729110362   0.006124983614757633      0.942994023031803     -11.63347780583589  0.0009779850372258398     0.1045506444829658   0.001108020590443304      14.73073328405259      365.1503653846611   0.007672813747222467     0.8000451771536491     0.5516380908278029     0.2558612768119655     0.4280064181541425  0.0003716875191907361     0.9694181973558863     0.4737779272576621     0.6559683739736184  3.900339066585916e-09 130.8152198928112
2.720677736429965      21.60624166497619      18.09232729110362   0.006124983614757633      0.942994023031803     -11.63347780583589  0.0009779850372258398     0.1045506444829658   0.001108020590443304      14.73073328405259      365.1503653846611   0.007672813747222467     0.8000451771536491     0.5516380908278029     0.2558612768119655     0.4280064181541425  0.0003716875191907361     0.9694181973558863     0.4737779272576621     0.6559683590724572  1.880150026043357e-08 130.8153661140055
2.585174568014644      20.67010563386873       17.4045691699625   0.004674530762461805     0.8107382762325666     -11.66150607326645  0.0006484545499124325     0.1138112609144072  0.0009213623401365931      14.72447577799994      330.4059692479481   0.007345252720256693     0.8000002023643583     0.5495682359140736     0.2600903977590907     0.3825368676212025     0.0444062451165692     0.9971411365857555     0.7343511263782119     0.8042443562171777  6.027926545303282e-10 124.5868892809094
2.585174606536747      20.67010563386873       17.4045691699625   0.004674530762461805     0.8107382762325666     -11.66150607326645  0.0006484545499124325     0.1138112609144072  0.0009213623401365931      14.72447577799994      330.4059692479481   0.007345252720256693     0.8000002023643583     0.5495682359140736     0.2600903977590907     0.3825368676212025     0.0444062451165692     0.9971411365857555     0.7343511263782119     0.8042443562171777  6.027926545303282e-10 124.5868892539846
2.585174568014644       20.6701059418773       17.4045691699625   0.004674530762461805     0.8107382762325666     -11.66150607326645  0.0006484545499124325     0.1138112609144072  0.0009213623401365931      14.72447577799994      330.4059692479481   0.007345252720256693     0.8000002023643583     0.5495682359140736     0.2600903977590907     0.3825368676212025     0.0444062451165692     0.9971411365857555     0.7343511263782119     0.8042443562171777  6.027926545303282e-10 124.5868887272247
2.585174568014644      20.67010563386873      17.40456942931079   0.004674530762461805     0.8107382762325666     -11.66150607326645  0.0006484545499124325     0.1138112609144072  0.0009213623401365931      14.72447577799994      330.4059692479481   0.007345252720256693     0.8000002023643583     0.5495682359140736     0.2600903977590907     0.3825368676212025     0.0444062451165692     0.9971411365857555     0.7343511263782119     0.8042443562171777  6.027926545303282e-10 124.5868887836903
2.585174568014644      20.67010563386873       17.4045691699625   0.004674545663622999     0.8107382762325666     -11.66150607326645  0.0006484545499124325     0.1138112609144072  0.0009213623401365931      14.72447577799994      330.4059692479481   0.007345252720256693     0.8000002023643583     0.5495682359140736     0.2600903977590907     0.3825368676212025     0.0444062451165692     0.9971411365857555     0.7343511263782119     0.8042443562171777  6.027926545303282e-10 124.5869412807359
2.585174568014644      20.67010563386873       17.4045691699625   0.004674530762461805     0.8107382911337278     -11.66150607326645  0.0006484545499124325     0.1138112609144072  0.0009213623401365931      14.72447577799994      330.4059692479481   0.007345252720256693     0.8000002023643583     0.5495682359140736     0.2600903977590907     0.3825368676212025     0.0444062451165692     0.9971411365857555     0.7343511263782119     0.8042443562171777  6.027926545303282e-10 124.5868892220821
2.585174568014644      20.67010563386873       17.4045691699625   0.004674530762461805     0.8107382762325666     -11.66150624703643  0.0006484545499124325     0.1138112609144072  0.0009213623401365931      14.72447577799994      330.4059692479481   0.007345252720256693     0.8000002023643583     0.5495682359140736     0.2600903977590907     0.3825368676212025     0.0444062451165692     0.9971411365857555     0.7343511263782119     0.8042443562171777  6.027926545303282e-10 124.5868900481769
2.585174568014644      20.67010563386873       17.4045691699625   0.004674530762461805     0.8107382762325666     -11.66150607326645  0.0006484694510736263     0.1138112609144072  0.0009213623401365931      14.72447577799994      330.4059692479481   0.007345252720256693     0.8000002023643583     0.5495682359140736     0.2600903977590907     0.3825368676212025     0.0444062451165692     0.9971411365857555     0.7343511263782119     0.8042443562171777  6.027926545303282e-10 124.5869060217511
2.585174568014644      20.67010563386873       17.4045691699625   0.004674530762461805     0.8107382762325666     -11.66150607326645  0.0006484545499124325     0.1138112758155684  0.0009213623401365931      14.72447577799994      330.4059692479481   0.007345252720256693     0.8000002023643583     0.5495682359140736     0.2600903977590907     0.3825368676212025     0.0444062451165692     0.9971411365857555     0.7343511263782119     0.8042443562171777  6.027926545303282e-10 124.5868890151189
2.585174568014644      20.67010563386873       17.4045691699625   0.004674530762461805     0.8107382762325666     -11.66150607326645  0.0006484545499124325     0.1138112609144072  0.0009213772412977869      14.72447577799994      330.4059692479481   0.007345252720256693     0.8000002023643583     0.5495682359140736     0.2600903977590907     0.3825368676212025     0.0444062451165692     0.9971411365857555     0.7343511263782119     0.8042443562171777  6.027926545303282e-10 124.5869145481058
2.585174568014644      20.67010563386873       17.4045691699625   0.004674530762461805     0.8107382762325666     -11.66150607326645  0.0006484545499124325     0.1138112609144072  0.0009213623401365931      14.72447599741173      330.4059692479481   0.007345252720256693     0.8000002023643583     0.5495682359140736     0.2600903977590907     0.3825368676212025     0.0444062451165692     0.9971411365857555     0.7343511263782119     0.8042443562171777  6.027926545303282e-10 124.5868890274222
2.585174568014644      20.67010563386873       17.4045691699625   0.004674530762461805     0.8107382762325666     -11.66150607326645  0.0006484545499124325     0.1138112609144072  0.0009213623401365931      14.72447577799994      330.4059741713807   0.007345252720256693     0.8000002023643583     0.5495682359140736     0.2600903977590907     0.3825368676212025     0.0444062451165692     0.9971411365857555     0.7343511263782119     0.8042443562171777  6.027926545303282e-10 124.5868893120935
2.585174568014644      20.67010563386873       17.4045691699625   0.004674530762461805     0.8107382762325666     -11.66150607326645  0.0006484545499124325     0.1138112609144072  0.0009213623401365931      14.72447577799994      330.4059692479481   0.007345267621417887     0.8000002023643583     0.5495682359140736     0.2600903977590907     0.3825368676212025     0.0444062451165692     0.9971411365857555     0.7343511263782119     0.8042443562171777  6.027926545303282e-10 124.5869589102315
2.585174568014644      20.67010563386873       17.4045691699625   0.004674530762461805     0.8107382762325666     -11.66150607326645  0.0006484545499124325     0.1138112609144072  0.0009213623401365931      14.72447577799994      330.4059692479481   0.007345252720256693     0.8000002172655195     0.5495682359140736     0.2600903977590907     0.3825368676212025     0.0444062451165692     0.9971411365857555     0.7343511263782119     0.8042443562171777  6.027926545303282e-10 124.5868898177259
2.585174568014644      20.67010563386873       17.4045691699625   0.004674530762461805     0.8107382762325666     -11.66150607326645  0.0006484545499124325     0.1138112609144072  0.0009213623401365931      14.72447577799994      330.4059692479481   0.007345252720256693     0.8000002023643583     0.5495682508152348     0.2600903977590907     0.3825368676212025     0.0444062451165692     0.9971411365857555     0.7343511263782119     0.8042443562171777  6.027926545303282e-10 124.5868891937801
2.585174568014644      20.67010563386873       17.4045691699625   0.004674530762461805     0.8107382762325666     -11.66150607326645  0.0006484545499124325     0.1138112609144072  0.0009213623401365931      14.72447577799994      330.4059692479481   0.007345252720256693     0.8000002023643583     0.5495682359140736     0.2600904126602519     0.3825368676212025     0.0444062451165692     0.9971411365857555     0.7343511263782119     0.8042443562171777  6.027926545303282e-10 124.586891715092
2.585174568014644      20.67010563386873       17.4045691699625   0.004674530762461805     0.8107382762325666     -11.66150607326645  0.0006484545499124325     0.1138112609144072  0.0009213623401365931      14.72447577799994      330.4059692479481   0.007345252720256693     0.8000002023643583     0.5495682359140736     0.2600903977590907     0.3825368825223637     0.0444062451165692     0.9971411365857555     0.7343511263782119     0.8042443562171777  6.027926545303282e-10 124.5868892376791
2.585174568014644      20.67010563386873       17.4045691699625   0.004674530762461805     0.8107382762325666     -11.66150607326645  0.0006484545499124325     0.1138112609144072  0.0009213623401365931      14.72447577799994      330.4059692479481   0.007345252720256693     0.8000002023643583     0.5495682359140736     0.2600903977590907     0.3825368676212025     0.0444062600177304     0.9971411365857555     0.7343511263782119     0.8042443562171777  6.027926545303282e-10 124.586889272391
2.585174568014644      20.67010563386873       17.4045691699625   0.004674530762461805     0.8107382762325666     -11.66150607326645  0.0006484545499124325     0.1138112609144072  0.0009213623401365931      14.72447577799994      330.4059692479481   0.007345252720256693     0.8000002023643583     0.5495682359140736     0.2600903977590907     0.3825368676212025     0.0444062451165692     0.9971411514869167     0.7343511263782119     0.8042443562171777  6.027926545303282e-10 124.5868892808867
2.585174568014644      20.67010563386873       17.4045691699625   0.004674530762461805     0.8107382762325666     -11.66150607326645  0.0006484545499124325     0.1138112609144072  0.0009213623401365931      14.72447577799994      330.4059692479481   0.007345252720256693     0.8000002023643583     0.5495682359140736     0.2600903977590907     0.3825368676212025     0.0444062451165692     0.9971411365857555     0.7343511412793731     0.8042443562171777  6.027926545303282e-10 124.5868892809406
2.585174568014644      20.67010563386873       17.4045691699625   0.004674530762461805     0.8107382762325666     -11.66150607326645  0.0006484545499124325     0.1138112609144072  0.0009213623401365931      14.72447577799994      330.4059692479481   0.007345252720256693     0.8000002023643583     0.5495682359140736     0.2600903977590907     0.3825368676212025     0.0444062451165692     0.9971411365857555     0.7343511263782119     0.8042443711183389  6.027926545303282e-10 124.5868892841106
2.585174568014644      20.67010563386873       17.4045691699625   0.004674530762461805     0.8107382762325666     -11.66150607326645  0.0006484545499124325     0.1138112609144072  0.0009213623401365931      14.72447577799994      330.4059692479481   0.007345252720256693     0.8000002023643583     0.5495682359140736     0.2600903977590907     0.3825368676212025     0.0444062451165692     0.9971411365857555     0.7343511263782119     0.8042443562171777  1.550395384837799e-08 124.5870340328536
2.747716555811914      20.29456449821614      16.88680646955877    0.00377491329019006     0.8175050626274922      -11.6852169995838  0.0004409310343317898     0.1186452126629066  0.0008593490855871575      16.51463207295454      413.3832446443687   0.006900726430828784     0.8000000288159813     0.5263228189678568     0.2647278617871376     0.4514716738617126    0.05515298115002956     0.9999887624544737    0.06806494589377976     0.1548994659093037  4.886058886403206e-11 123.7060692253511
2.747716596756082      20.29456449821614      16.88680646955877    0.00377491329019006     0.8175050626274922      -11.6852169995838  0.0004409310343317898     0.1186452126629066  0.0008593490855871575      16.51463207295454      413.3832446443687   0.006900726430828784     0.8000000288159813     0.5263228189678568     0.2647278617871376     0.4514716738617126    0.05515298115002956     0.9999887624544737    0.06806494589377976     0.1548994659093037  4.886058886403206e-11 123.7060694365501
2.747716555811914      20.29456480062871      16.88680646955877    0.00377491329019006     0.8175050626274922      -11.6852169995838  0.0004409310343317898     0.1186452126629066  0.0008593490855871575      16.51463207295454      413.3832446443687   0.006900726430828784     0.8000000288159813     0.5263228189678568     0.2647278617871376     0.4514716738617126    0.05515298115002956     0.9999887624544737    0.06806494589377976     0.1548994659093037  4.886058886403206e-11 123.7060689321389
2.747716555811914      20.29456449821614      16.88680672119179    0.00377491329019006     0.8175050626274922      -11.6852169995838  0.0004409310343317898     0.1186452126629066  0.0008593490855871575      16.51463207295454      413.3832446443687   0.006900726430828784     0.8000000288159813     0.5263228189678568     0.2647278617871376     0.4514716738617126    0.05515298115002956     0.9999887624544737    0.06806494589377976     0.1548994659093037  4.886058886403206e-11 123.7060690087849
2.747716555811914      20.29456449821614      16.88680646955877   0.003774928191351254     0.8175050626274922      -11.6852169995838  0.0004409310343317898     0.1186452126629066  0.0008593490855871575      16.51463207295454      413.3832446443687   0.006900726430828784     0.8000000288159813     0.5263228189678568     0.2647278617871376     0.4514716738617126    0.05515298115002956     0.9999887624544737    0.06806494589377976     0.1548994659093037  4.886058886403206e-11 123.7060897254555
2.747716555811914      20.29456449821614      16.88680646955877    0.00377491329019006     0.8175050775286534      -11.6852169995838  0.0004409310343317898     0.1186452126629066  0.0008593490855871575      16.51463207295454      413.3832446443687   0.006900726430828784     0.8000000288159813     0.5263228189678568     0.2647278617871376     0.4514716738617126    0.05515298115002956     0.9999887624544737    0.06806494589377976     0.1548994659093037  4.886058886403206e-11 123.7060692159997
2.747716555811914      20.29456449821614      16.88680646955877    0.00377491329019006     0.8175050626274922      -11.6852171737071  0.0004409310343317898     0.1186452126629066  0.0008593490855871575      16.51463207295454      413.3832446443687   0.006900726430828784     0.8000000288159813     0.5263228189678568     0.2647278617871376     0.4514716738617126    0.05515298115002956     0.9999887624544737    0.06806494589377976     0.1548994659093037  4.886058886403206e-11 123.7060694816489
2.747716555811914      20.29456449821614      16.88680646955877    0.00377491329019006     0.8175050626274922      -11.6852169995838  0.0004409459354929837     0.1186452126629066  0.0008593490855871575      16.51463207295454      413.3832446443687   0.006900726430828784     0.8000000288159813     0.5263228189678568     0.2647278617871376     0.4514716738617126    0.05515298115002956     0.9999887624544737    0.06806494589377976     0.1548994659093037  4.886058886403206e-11 123.7060792624699
2.747716555811914      20.29456449821614      16.88680646955877    0.00377491329019006     0.8175050626274922      -11.6852169995838  0.0004409310343317898     0.1186452275640678  0.0008593490855871575      16.51463207295454      413.3832446443687   0.006900726430828784     0.8000000288159813     0.5263228189678568     0.2647278617871376     0.4514716738617126    0.05515298115002956     0.9999887624544737    0.06806494589377976     0.1548994659093037  4.886058886403206e-11 123.7060690669809
2.747716555811914      20.29456449821614      16.88680646955877    0.00377491329019006     0.8175050626274922      -11.6852169995838  0.0004409310343317898     0.1186452126629066  0.0008593639867483514      16.51463207295454      413.3832446443687   0.006900726430828784     0.8000000288159813     0.5263228189678568     0.2647278617871376     0.4514716738617126    0.05515298115002956     0.9999887624544737    0.06806494589377976     0.1548994659093037  4.886058886403206e-11 123.706072926378
2.747716555811914      20.29456449821614      16.88680646955877    0.00377491329019006     0.8175050626274922      -11.6852169995838  0.0004409310343317898     0.1186452126629066  0.0008593490855871575      16.51463231904173      413.3832446443687   0.006900726430828784     0.8000000288159813     0.5263228189678568     0.2647278617871376     0.4514716738617126    0.05515298115002956     0.9999887624544737    0.06806494589377976     0.1548994659093037  4.886058886403206e-11 123.7060693207347
2.747716555811914      20.29456449821614      16.88680646955877    0.00377491329019006     0.8175050626274922      -11.6852169995838  0.0004409310343317898     0.1186452126629066  0.0008593490855871575      16.51463207295454       413.383250804259   0.006900726430828784     0.8000000288159813     0.5263228189678568     0.2647278617871376     0.4514716738617126    0.05515298115002956     0.9999887624544737    0.06806494589377976     0.1548994659093037  4.886058886403206e-11 123.7060690407398
2.747716555811914      20.29456449821614      16.88680646955877    0.00377491329019006     0.8175050626274922      -11.6852169995838  0.0004409310343317898     0.1186452126629066  0.0008593490855871575      16.51463207295454      413.3832446443687   0.006900741331989977     0.8000000288159813     0.5263228189678568     0.2647278617871376     0.4514716738617126    0.05515298115002956     0.9999887624544737    0.06806494589377976     0.1548994659093037  4.886058886403206e-11 123.7061249858203
2.747716555811914      20.29456449821614      16.88680646955877    0.00377491329019006     0.8175050626274922      -11.6852169995838  0.0004409310343317898     0.1186452126629066  0.0008593490855871575      16.51463207295454      413.3832446443687   0.006900726430828784     0.8000000437171425     0.5263228189678568     0.2647278617871376     0.4514716738617126    0.05515298115002956     0.9999887624544737    0.06806494589377976     0.1548994659093037  4.886058886403206e-11 123.7060696943515
2.747716555811914      20.29456449821614      16.88680646955877    0.00377491329019006     0.8175050626274922      -11.6852169995838  0.0004409310343317898     0.1186452126629066  0.0008593490855871575      16.51463207295454      413.3832446443687   0.006900726430828784     0.8000000288159813      0.526322833869018     0.2647278617871376     0.4514716738617126    0.05515298115002956     0.9999887624544737    0.06806494589377976     0.1548994659093037  4.886058886403206e-11 123.7060687539886
2.747716555811914      20.29456449821614      16.88680646955877    0.00377491329019006     0.8175050626274922      -11.6852169995838  0.0004409310343317898     0.1186452126629066  0.0008593490855871575      16.51463207295454      413.3832446443687   0.006900726430828784     0.8000000288159813     0.5263228189678568     0.2647278766882988     0.4514716738617126    0.05515298115002956     0.9999887624544737    0.06806494589377976     0.1548994659093037  4.886058886403206e-11 123.7060711482106
2.747716555811914      20.29456449821614      16.88680646955877    0.00377491329019006     0.8175050626274922      -11.6852169995838  0.0004409310343317898     0.1186452126629066  0.0008593490855871575      16.51463207295454      413.3832446443687   0.006900726430828784     0.8000000288159813     0.5263228189678568     0.2647278617871376     0.4514716887628738    0.05515298115002956     0.9999887624544737    0.06806494589377976     0.1548994659093037  4.886058886403206e-11 123.7060692247128
2.747716555811914      20.29456449821614      16.88680646955877    0.00377491329019006     0.8175050626274922      -11.6852169995838  0.0004409310343317898     0.1186452126629066  0.0008593490855871575      16.51463207295454      413.3832446443687   0.006900726430828784     0.8000000288159813     0.5263228189678568     0.2647278617871376     0.4514716738617126    0.05515299605119076     0.9999887624544737    0.06806494589377976     0.1548994659093037  4.886058886403206e-11 123.7060692242628
2.747716555811914      20.29456449821614      16.88680646955877    0.00377491329019006     0.8175050626274922      -11.6852169995838  0.0004409310343317898     0.1186452126629066  0.0008593490855871575      16.51463207295454      413.3832446443687   0.006900726430828784     0.8000000288159813     0.5263228189678568     0.2647278617871376     0.4514716738617126    0.05515298115002956     0.9999887773556349    0.06806494589377976     0.1548994659093037  4.886058886403206e-11 123.706069225358
2.747716555811914      20.29456449821614      16.88680646955877    0.00377491329019006     0.8175050626274922      -11.6852169995838  0.0004409310343317898     0.1186452126629066  0.0008593490855871575      16.51463207295454      413.3832446443687   0.006900726430828784     0.8000000288159813     0.5263228189678568     0.2647278617871376     0.4514716738617126    0.05515298115002956     0.9999887624544737    0.06806496079494095     0.1548994659093037  4.886058886403206e-11 123.7060692250454
2.747716555811914      20.29456449821614      16.88680646955877    0.00377491329019006     0.8175050626274922      -11.6852169995838  0.0004409310343317898     0.1186452126629066  0.0008593490855871575      16.51463207295454      413.3832446443687   0.006900726430828784     0.8000000288159813     0.5263228189678568     0.2647278617871376     0.4514716738617126    0.05515298115002956     0.9999887624544737    0.06806494589377976     0.1548994808104649  4.886058886403206e-11 123.7060692250593
2.747716555811914      20.29456449821614      16.88680646955877    0.00377491329019006     0.8175050626274922      -11.6852169995838  0.0004409310343317898     0.1186452126629066  0.0008593490855871575      16.51463207295454      413.3832446443687   0.006900726430828784     0.8000000288159813     0.5263228189678568     0.2647278617871376     0.4514716738617126    0.05515298115002956     0.9999887624544737    0.06806494589377976     0.1548994659093037  1.495002178271169e-08 123.7062085207733
2.749831445686243      20.30236973883068      16.90152191589021   0.003747376166177426     0.8167042081428763     -11.70042800645798   0.000437834141852257     0.1187115702249902  0.0008592064289284338      16.52821558715812      414.6488361604997   0.006826046839310851     0.8000000280989645     0.5260107692243182     0.2647243090571737     0.4524056013068031    0.05516973314800051     0.9749471576895885    0.09204328661744526     0.1766853662147339  4.644953771236356e-11 123.5542669309237
2.749831486661925      20.30236973883068      16.90152191589021   0.003747376166177426     0.8167042081428763     -11.70042800645798   0.000437834141852257     0.1187115702249902  0.0008592064289284338      16.52821558715812      414.6488361604997   0.006826046839310851     0.8000000280989645     0.5260107692243182     0.2647243090571737     0.4524056013068031    0.05516973314800051     0.9749471576895885    0.09204328661744526     0.1766853662147339  4.644953771236356e-11 123.5542671714597
2.749831445686243      20.30237004135957      16.90152191589021   0.003747376166177426     0.8167042081428763     -11.70042800645798   0.000437834141852257     0.1187115702249902  0.0008592064289284338      16.52821558715812      414.6488361604997   0.006826046839310851     0.8000000280989645     0.5260107692243182     0.2647243090571737     0.4524056013068031    0.05516973314800051     0.9749471576895885    0.09204328661744526     0.1766853662147339  4.644953771236356e-11 123.5542668490931
2.749831445686243      20.30236973883068      16.90152216774251   0.003747376166177426     0.8167042081428763     -11.70042800645798   0.000437834141852257     0.1187115702249902  0.0008592064289284338      16.52821558715812      414.6488361604997   0.006826046839310851     0.8000000280989645     0.5260107692243182     0.2647243090571737     0.4524056013068031    0.05516973314800051     0.9749471576895885    0.09204328661744526     0.1766853662147339  4.644953771236356e-11 123.5542667955257
2.749831445686243      20.30236973883068      16.90152191589021    0.00374739106733862     0.8167042081428763     -11.70042800645798   0.000437834141852257     0.1187115702249902  0.0008592064289284338      16.52821558715812      414.6488361604997   0.006826046839310851     0.8000000280989645     0.5260107692243182     0.2647243090571737     0.4524056013068031    0.05516973314800051     0.9749471576895885    0.09204328661744526     0.1766853662147339  4.644953771236356e-11 123.5542850506574
2.749831445686243      20.30236973883068      16.90152191589021   0.003747376166177426     0.8167042230440375     -11.70042800645798   0.000437834141852257     0.1187115702249902  0.0008592064289284338      16.52821558715812      414.6488361604997   0.006826046839310851     0.8000000280989645     0.5260107692243182     0.2647243090571737     0.4524056013068031    0.05516973314800051     0.9749471576895885    0.09204328661744526     0.1766853662147339  4.644953771236356e-11 123.554266920744
2.749831445686243      20.30236973883068      16.90152191589021   0.003747376166177426     0.8167042081428763     -11.70042818080795   0.000437834141852257     0.1187115702249902  0.0008592064289284338      16.52821558715812      414.6488361604997   0.006826046839310851     0.8000000280989645     0.5260107692243182     0.2647243090571737     0.4524056013068031    0.05516973314800051     0.9749471576895885    0.09204328661744526     0.1766853662147339  4.644953771236356e-11 123.5542670987351
2.749831445686243      20.30236973883068      16.90152191589021   0.003747376166177426     0.8167042081428763     -11.70042800645798  0.0004378490430134508     0.1187115702249902  0.0008592064289284338      16.52821558715812      414.6488361604997   0.006826046839310851     0.8000000280989645     0.5260107692243182     0.2647243090571737     0.4524056013068031    0.05516973314800051     0.9749471576895885    0.09204328661744526     0.1766853662147339  4.644953771236356e-11 123.5542719386117
2.749831445686243      20.30236973883068      16.90152191589021   0.003747376166177426     0.8167042081428763     -11.70042800645798   0.000437834141852257     0.1187115851261514  0.0008592064289284338      16.52821558715812      414.6488361604997   0.006826046839310851     0.8000000280989645     0.5260107692243182     0.2647243090571737     0.4524056013068031    0.05516973314800051     0.9749471576895885    0.09204328661744526     0.1766853662147339  4.644953771236356e-11 123.5542668697433
2.749831445686243      20.30236973883068      16.90152191589021   0.003747376166177426     0.8167042081428763     -11.70042800645798   0.000437834141852257     0.1187115702249902  0.0008592213300896277      16.52821558715812      414.6488361604997   0.006826046839310851     0.8000000280989645     0.5260107692243182     0.2647243090571737     0.4524056013068031    0.05516973314800051     0.9749471576895885    0.09204328661744526     0.1766853662147339  4.644953771236356e-11 123.5542704351207
2.749831445686243      20.30236973883068      16.90152191589021   0.003747376166177426     0.8167042081428763     -11.70042800645798   0.000437834141852257     0.1187115702249902  0.0008592064289284338      16.52821583344772      414.6488361604997   0.006826046839310851     0.8000000280989645     0.5260107692243182     0.2647243090571737     0.4524056013068031    0.05516973314800051     0.9749471576895885    0.09204328661744526     0.1766853662147339  4.644953771236356e-11 123.5542671135698
2.749831445686243      20.30236973883068      16.90152191589021   0.003747376166177426     0.8167042081428763     -11.70042800645798   0.000437834141852257     0.1187115702249902  0.0008592064289284338      16.52821558715812      414.6488423392489   0.006826046839310851     0.8000000280989645     0.5260107692243182     0.2647243090571737     0.4524056013068031    0.05516973314800051     0.9749471576895885    0.09204328661744526     0.1766853662147339  4.644953771236356e-11 123.5542669042761
2.749831445686243      20.30236973883068      16.90152191589021   0.003747376166177426     0.8167042081428763     -11.70042800645798   0.000437834141852257     0.1187115702249902  0.0008592064289284338      16.52821558715812      414.6488361604997   0.006826061740472045     0.8000000280989645     0.5260107692243182     0.2647243090571737     0.4524056013068031    0.05516973314800051     0.9749471576895885    0.09204328661744526     0.1766853662147339  4.644953771236356e-11 123.5542678727124
2.749831445686243      20.30236973883068      16.90152191589021   0.003747376166177426     0.8167042081428763     -11.70042800645798   0.000437834141852257     0.1187115702249902  0.0008592064289284338      16.52821558715812      414.6488361604997   0.006826046839310851     0.8000000430001257     0.5260107692243182     0.2647243090571737     0.4524056013068031    0.05516973314800051     0.9749471576895885    0.09204328661744526     0.1766853662147339  4.644953771236356e-11 123.5542673530274
2.749831445686243      20.30236973883068      16.90152191589021   0.003747376166177426     0.8167042081428763     -11.70042800645798   0.000437834141852257     0.1187115702249902  0.0008592064289284338      16.52821558715812      414.6488361604997   0.006826046839310851     0.8000000280989645     0.5260107841254794     0.2647243090571737     0.4524056013068031    0.05516973314800051     0.9749471576895885    0.09204328661744526     0.1766853662147339  4.644953771236356e-11 123.5542671690521
2.749831445686243      20.30236973883068      16.90152191589021   0.003747376166177426     0.8167042081428763     -11.70042800645798   0.000437834141852257     0.1187115702249902  0.0008592064289284338      16.52821558715812      414.6488361604997   0.006826046839310851     0.8000000280989645     0.5260107692243182     0.2647243239583348     0.4524056013068031    0.05516973314800051     0.9749471576895885    0.09204328661744526     0.1766853662147339  4.644953771236356e-11 123.5542667154779
2.749831445686243      20.30236973883068      16.90152191589021   0.003747376166177426     0.8167042081428763     -11.70042800645798   0.000437834141852257     0.1187115702249902  0.0008592064289284338      16.52821558715812      414.6488361604997   0.006826046839310851     0.8000000280989645     0.5260107692243182     0.2647243090571737     0.4524056162079643    0.05516973314800051     0.9749471576895885    0.09204328661744526     0.1766853662147339  4.644953771236356e-11 123.5542668760376
2.749831445686243      20.30236973883068      16.90152191589021   0.003747376166177426     0.8167042081428763     -11.70042800645798   0.000437834141852257     0.1187115702249902  0.0008592064289284338      16.52821558715812      414.6488361604997   0.006826046839310851     0.8000000280989645     0.5260107692243182     0.2647243090571737     0.4524056013068031     0.0551697480491617     0.9749471576895885    0.09204328661744526     0.1766853662147339  4.644953771236356e-11 123.5542669311647
2.749831445686243      20.30236973883068      16.90152191589021   0.003747376166177426     0.8167042081428763     -11.70042800645798   0.000437834141852257     0.1187115702249902  0.0008592064289284338      16.52821558715812      414.6488361604997   0.006826046839310851     0.8000000280989645     0.5260107692243182     0.2647243090571737     0.4524056013068031    0.05516973314800051     0.9749471725907497    0.09204328661744526     0.1766853662147339  4.644953771236356e-11 123.5542669309322
2.749831445686243      20.30236973883068      16.90152191589021   0.003747376166177426     0.8167042081428763     -11.70042800645798   0.000437834141852257     0.1187115702249902  0.0008592064289284338      16.52821558715812      414.6488361604997   0.006826046839310851     0.8000000280989645     0.5260107692243182     0.2647243090571737     0.4524056013068031    0.05516973314800051     0.9749471576895885    0.09204330151860646     0.1766853662147339  4.644953771236356e-11 123.5542669308861
2.749831445686243      20.30236973883068      16.90152191589021   0.003747376166177426     0.8167042081428763     -11.70042800645798   0.000437834141852257     0.1187115702249902  0.0008592064289284338      16.52821558715812      414.6488361604997   0.006826046839310851     0.8000000280989645     0.5260107692243182     0.2647243090571737     0.4524056013068031    0.05516973314800051     0.9749471576895885    0.09204328661744526     0.1766853811158951  4.644953771236356e-11 123.5542669308873
2.749831445686243      20.30236973883068      16.90152191589021   0.003747376166177426     0.8167042081428763     -11.70042800645798   0.000437834141852257     0.1187115702249902  0.0008592064289284338      16.52821558715812      414.6488361604997   0.006826046839310851     0.8000000280989645     0.5260107692243182     0.2647243090571737     0.4524056013068031    0.05516973314800051     0.9749471576895885    0.09204328661744526     0.1766853662147339  1.494761073156002e-08 123.554402779798
2.748426666404993      20.29271146219498       16.8993465785667   0.003681711165714933     0.8147593872502982     -11.70603529515647  0.0004255201985816762     0.1189691088047881  0.0008571117483640553      16.44568361592408      412.1166323611013   0.006798478549369813     0.8000000268277765     0.5254104250426691     0.2652457855333941     0.4535363313306151    0.05316242023031784     0.9362490568600814     0.1234051533871719     0.2041753738294602  4.070327239420855e-11 123.4297610777291
2.748426707359742      20.29271146219498       16.8993465785667   0.003681711165714933     0.8147593872502982     -11.70603529515647  0.0004255201985816762     0.1189691088047881  0.0008571117483640553      16.44568361592408      412.1166323611013   0.006798478549369813     0.8000000268277765     0.5254104250426691     0.2652457855333941     0.4535363313306151    0.05316242023031784     0.9362490568600814     0.1234051533871719     0.2041753738294602  4.070327239420855e-11 123.429761292808
2.748426666404993      20.29271176457995       16.8993465785667   0.003681711165714933     0.8147593872502982     -11.70603529515647  0.0004255201985816762     0.1189691088047881  0.0008571117483640553      16.44568361592408      412.1166323611013   0.006798478549369813     0.8000000268277765     0.5254104250426691     0.2652457855333941     0.4535363313306151    0.05316242023031784     0.9362490568600814     0.1234051533871719     0.2041753738294602  4.070327239420855e-11 123.4297613222082
2.748426666404993      20.29271146219498      16.89934683038659   0.003681711165714933     0.8147593872502982     -11.70603529515647  0.0004255201985816762     0.1189691088047881  0.0008571117483640553      16.44568361592408      412.1166323611013   0.006798478549369813     0.8000000268277765     0.5254104250426691     0.2652457855333941     0.4535363313306151    0.05316242023031784     0.9362490568600814     0.1234051533871719     0.2041753738294602  4.070327239420855e-11 123.4297611968331
2.748426666404993      20.29271146219498       16.8993465785667   0.003681726066876126     0.8147593872502982     -11.70603529515647  0.0004255201985816762     0.1189691088047881  0.0008571117483640553      16.44568361592408      412.1166323611013   0.006798478549369813     0.8000000268277765     0.5254104250426691     0.2652457855333941     0.4535363313306151    0.05316242023031784     0.9362490568600814     0.1234051533871719     0.2041753738294602  4.070327239420855e-11 123.4297606067947
2.748426666404993      20.29271146219498       16.8993465785667   0.003681711165714933     0.8147594021514594     -11.70603529515647  0.0004255201985816762     0.1189691088047881  0.0008571117483640553      16.44568361592408      412.1166323611013   0.006798478549369813     0.8000000268277765     0.5254104250426691     0.2652457855333941     0.4535363313306151    0.05316242023031784     0.9362490568600814     0.1234051533871719     0.2041753738294602  4.070327239420855e-11 123.429761055388
2.748426666404993      20.29271146219498       16.8993465785667   0.003681711165714933     0.8147593872502982     -11.70603546958999  0.0004255201985816762     0.1189691088047881  0.0008571117483640553      16.44568361592408      412.1166323611013   0.006798478549369813     0.8000000268277765     0.5254104250426691     0.2652457855333941     0.4535363313306151    0.05316242023031784     0.9362490568600814     0.1234051533871719     0.2041753738294602  4.070327239420855e-11 123.4297608141314
2.748426666404993      20.29271146219498       16.8993465785667   0.003681711165714933     0.8147593872502982     -11.70603529515647  0.0004255350997428701     0.1189691088047881  0.0008571117483640553      16.44568361592408      412.1166323611013   0.006798478549369813     0.8000000268277765     0.5254104250426691     0.2652457855333941     0.4535363313306151    0.05316242023031784     0.9362490568600814     0.1234051533871719     0.2041753738294602  4.070327239420855e-11 123.4297659909341
2.748426666404993      20.29271146219498       16.8993465785667   0.003681711165714933     0.8147593872502982     -11.70603529515647  0.0004255201985816762     0.1189691237059493  0.0008571117483640553      16.44568361592408      412.1166323611013   0.006798478549369813     0.8000000268277765     0.5254104250426691     0.2652457855333941     0.4535363313306151    0.05316242023031784     0.9362490568600814     0.1234051533871719     0.2041753738294602  4.070327239420855e-11 123.4297610032932
2.748426666404993      20.29271146219498       16.8993465785667   0.003681711165714933     0.8147593872502982     -11.70603529515647  0.0004255201985816762     0.1189691088047881  0.0008571266495252492      16.44568361592408      412.1166323611013   0.006798478549369813     0.8000000268277765     0.5254104250426691     0.2652457855333941     0.4535363313306151    0.05316242023031784     0.9362490568600814     0.1234051533871719     0.2041753738294602  4.070327239420855e-11 123.4297675394969
2.748426666404993      20.29271146219498       16.8993465785667   0.003681711165714933     0.8147593872502982     -11.70603529515647  0.0004255201985816762     0.1189691088047881  0.0008571117483640553      16.44568386098386      412.1166323611013   0.006798478549369813     0.8000000268277765     0.5254104250426691     0.2652457855333941     0.4535363313306151    0.05316242023031784     0.9362490568600814     0.1234051533871719     0.2041753738294602  4.070327239420855e-11 123.429761188352
2.748426666404993      20.29271146219498       16.8993465785667   0.003681711165714933     0.8147593872502982     -11.70603529515647  0.0004255201985816762     0.1189691088047881  0.0008571117483640553      16.44568361592408      412.1166385021176   0.006798478549369813     0.8000000268277765     0.5254104250426691     0.2652457855333941     0.4535363313306151    0.05316242023031784     0.9362490568600814     0.1234051533871719     0.2041753738294602  4.070327239420855e-11 123.4297610125115
2.748426666404993      20.29271146219498       16.8993465785667   0.003681711165714933     0.8147593872502982     -11.70603529515647  0.0004255201985816762     0.1189691088047881  0.0008571117483640553      16.44568361592408      412.1166323611013   0.006798493450531007     0.8000000268277765     0.5254104250426691     0.2652457855333941     0.4535363313306151    0.05316242023031784     0.9362490568600814     0.1234051533871719     0.2041753738294602  4.070327239420855e-11 123.4297641342819
2.748426666404993      20.29271146219498       16.8993465785667   0.003681711165714933     0.8147593872502982     -11.70603529515647  0.0004255201985816762     0.1189691088047881  0.0008571117483640553      16.44568361592408      412.1166323611013   0.006798478549369813     0.8000000417289377     0.5254104250426691     0.2652457855333941     0.4535363313306151    0.05316242023031784     0.9362490568600814     0.1234051533871719     0.2041753738294602  4.070327239420855e-11 123.4297615525983
2.748426666404993      20.29271146219498       16.8993465785667   0.003681711165714933     0.8147593872502982     -11.70603529515647  0.0004255201985816762     0.1189691088047881  0.0008571117483640553      16.44568361592408      412.1166323611013   0.006798478549369813     0.8000000268277765     0.5254104399438303     0.2652457855333941     0.4535363313306151    0.05316242023031784     0.9362490568600814     0.1234051533871719     0.2041753738294602  4.070327239420855e-11 123.4297612478661
2.748426666404993      20.29271146219498       16.8993465785667   0.003681711165714933     0.8147593872502982     -11.70603529515647  0.0004255201985816762     0.1189691088047881  0.0008571117483640553      16.44568361592408      412.1166323611013   0.006798478549369813     0.8000000268277765     0.5254104250426691     0.2652458004345553     0.4535363313306151    0.05316242023031784     0.9362490568600814     0.1234051533871719     0.2041753738294602  4.070327239420855e-11 123.4297609111183
2.748426666404993      20.29271146219498       16.8993465785667   0.003681711165714933     0.8147593872502982     -11.70603529515647  0.0004255201985816762     0.1189691088047881  0.0008571117483640553      16.44568361592408      412.1166323611013   0.006798478549369813     0.8000000268277765     0.5254104250426691     0.2652457855333941     0.4535363462317762    0.05316242023031784     0.9362490568600814     0.1234051533871719     0.2041753738294602  4.070327239420855e-11 123.4297610405608
2.748426666404993      20.29271146219498       16.8993465785667   0.003681711165714933     0.8147593872502982     -11.70603529515647  0.0004255201985816762     0.1189691088047881  0.0008571117483640553      16.44568361592408      412.1166323611013   0.006798478549369813     0.8000000268277765     0.5254104250426691     0.2652457855333941     0.4535363313306151    0.05316243513147903     0.9362490568600814     0.1234051533871719     0.2041753738294602  4.070327239420855e-11 123.4297610788745
2.748426666404993      20.29271146219498       16.8993465785667   0.003681711165714933     0.8147593872502982     -11.70603529515647  0.0004255201985816762     0.1189691088047881  0.0008571117483640553      16.44568361592408      412.1166323611013   0.006798478549369813     0.8000000268277765     0.5254104250426691     0.2652457855333941     0.4535363313306151    0.05316242023031784     0.9362490717612426     0.1234051533871719     0.2041753738294602  4.070327239420855e-11 123.42976107774
2.748426666404993      20.29271146219498       16.8993465785667   0.003681711165714933     0.8147593872502982     -11.70603529515647  0.0004255201985816762     0.1189691088047881  0.0008571117483640553      16.44568361592408      412.1166323611013   0.006798478549369813     0.8000000268277765     0.5254104250426691     0.2652457855333941     0.4535363313306151    0.05316242023031784     0.9362490568600814     0.1234051682883331     0.2041753738294602  4.070327239420855e-11 123.4297610762797
2.748426666404993      20.29271146219498       16.8993465785667   0.003681711165714933     0.8147593872502982     -11.70603529515647  0.0004255201985816762     0.1189691088047881  0.0008571117483640553      16.44568361592408      412.1166323611013   0.006798478549369813     0.8000000268277765     0.5254104250426691     0.2652457855333941     0.4535363313306151    0.05316242023031784     0.9362490568600814     0.1234051533871719     0.2041753887306214  4.070327239420855e-11 123.4297610777115
2.748426666404993      20.29271146219498       16.8993465785667   0.003681711165714933     0.8147593872502982     -11.70603529515647  0.0004255201985816762     0.1189691088047881  0.0008571117483640553      16.44568361592408      412.1166323611013   0.006798478549369813     0.8000000268277765     0.5254104250426691     0.2652457855333941     0.4535363313306151    0.05316242023031784     0.9362490568600814     0.1234051533871719     0.2041753738294602  1.494186446624187e-08 123.4298917852043
2.766578639950875      19.76198075207685      16.14845612660821   0.003022858624885114     0.7768504368877032     -11.56202857885512   0.000257382159142254      0.122280395551753  0.0008590390957072162      15.91366605472945      407.2300492433811   0.006403676218076171     0.8000000072475642     0.5139141271440304     0.2708036388188393     0.4851731709518909    0.02502469373747879     0.4692458257554872     0.6570002178564973     0.7142905361720491  1.585723132971689e-11 122.5238616749642
2.76657868117611      19.76198075207685      16.14845612660821   0.003022858624885114     0.7768504368877032     -11.56202857885512   0.000257382159142254      0.122280395551753  0.0008590390957072162      15.91366605472945      407.2300492433811   0.006403676218076171     0.8000000072475642     0.5139141271440304     0.2708036388188393     0.4851731709518909    0.02502469373747879     0.4692458257554872     0.6570002178564973     0.7142905361720491  1.585723132971689e-11 122.5238618773626
2.766578639950875      19.76198104655331      16.14845612660821   0.003022858624885114     0.7768504368877032     -11.56202857885512   0.000257382159142254      0.122280395551753  0.0008590390957072162      15.91366605472945      407.2300492433811   0.006403676218076171     0.8000000072475642     0.5139141271440304     0.2708036388188393     0.4851731709518909    0.02502469373747879     0.4692458257554872     0.6570002178564973     0.7142905361720491  1.585723132971689e-11 122.5238616475809
2.766578639950875      19.76198075207685      16.14845636723896   0.003022858624885114     0.7768504368877032     -11.56202857885512   0.000257382159142254      0.122280395551753  0.0008590390957072162      15.91366605472945      407.2300492433811   0.006403676218076171     0.8000000072475642     0.5139141271440304     0.2708036388188393     0.4851731709518909    0.02502469373747879     0.4692458257554872     0.6570002178564973     0.7142905361720491  1.585723132971689e-11 122.523861623962
2.766578639950875      19.76198075207685      16.14845612660821   0.003022873526046308     0.7768504368877032     -11.56202857885512   0.000257382159142254      0.122280395551753  0.0008590390957072162      15.91366605472945      407.2300492433811   0.006403676218076171     0.8000000072475642     0.5139141271440304     0.2708036388188393     0.4851731709518909    0.02502469373747879     0.4692458257554872     0.6570002178564973     0.7142905361720491  1.585723132971689e-11 122.5238701932885
2.766578639950875      19.76198075207685      16.14845612660821   0.003022858624885114     0.7768504517888644     -11.56202857885512   0.000257382159142254      0.122280395551753  0.0008590390957072162      15.91366605472945      407.2300492433811   0.006403676218076171     0.8000000072475642     0.5139141271440304     0.2708036388188393     0.4851731709518909    0.02502469373747879     0.4692458257554872     0.6570002178564973     0.7142905361720491  1.585723132971689e-11 122.523861674764
2.766578639950875      19.76198075207685      16.14845612660821   0.003022858624885114     0.7768504368877032     -11.56202875114277   0.000257382159142254      0.122280395551753  0.0008590390957072162      15.91366605472945      407.2300492433811   0.006403676218076171     0.8000000072475642     0.5139141271440304     0.2708036388188393     0.4851731709518909    0.02502469373747879     0.4692458257554872     0.6570002178564973     0.7142905361720491  1.585723132971689e-11 122.5238617554787
2.766578639950875      19.76198075207685      16.14845612660821   0.003022858624885114     0.7768504368877032     -11.56202857885512  0.0002573970603034478      0.122280395551753  0.0008590390957072162      15.91366605472945      407.2300492433811   0.006403676218076171     0.8000000072475642     0.5139141271440304     0.2708036388188393     0.4851731709518909    0.02502469373747879     0.4692458257554872     0.6570002178564973     0.7142905361720491  1.585723132971689e-11 122.5238655322669
2.766578639950875      19.76198075207685      16.14845612660821   0.003022858624885114     0.7768504368877032     -11.56202857885512   0.000257382159142254     0.1222804104529142  0.0008590390957072162      15.91366605472945      407.2300492433811   0.006403676218076171     0.8000000072475642     0.5139141271440304     0.2708036388188393     0.4851731709518909    0.02502469373747879     0.4692458257554872     0.6570002178564973     0.7142905361720491  1.585723132971689e-11 122.5238616409925
2.766578639950875      19.76198075207685      16.14845612660821   0.003022858624885114     0.7768504368877032     -11.56202857885512   0.000257382159142254      0.122280395551753    0.00085905399686841      15.91366605472945      407.2300492433811   0.006403676218076171     0.8000000072475642     0.5139141271440304     0.2708036388188393     0.4851731709518909    0.02502469373747879     0.4692458257554872     0.6570002178564973     0.7142905361720491  1.585723132971689e-11 122.5238517860062
2.766578639950875      19.76198075207685      16.14845612660821   0.003022858624885114     0.7768504368877032     -11.56202857885512   0.000257382159142254      0.122280395551753  0.0008590390957072162      15.91366629186156      407.2300492433811   0.006403676218076171     0.8000000072475642     0.5139141271440304     0.2708036388188393     0.4851731709518909    0.02502469373747879     0.4692458257554872     0.6570002178564973     0.7142905361720491  1.585723132971689e-11 122.52386177097
2.766578639950875      19.76198075207685      16.14845612660821   0.003022858624885114     0.7768504368877032     -11.56202857885512   0.000257382159142254      0.122280395551753  0.0008590390957072162      15.91366605472945      407.2300553115817   0.006403676218076171     0.8000000072475642     0.5139141271440304     0.2708036388188393     0.4851731709518909    0.02502469373747879     0.4692458257554872     0.6570002178564973     0.7142905361720491  1.585723132971689e-11 122.523861752395
2.766578639950875      19.76198075207685      16.14845612660821   0.003022858624885114     0.7768504368877032     -11.56202857885512   0.000257382159142254      0.122280395551753  0.0008590390957072162      15.91366605472945      407.2300492433811   0.006403691119237365     0.8000000072475642     0.5139141271440304     0.2708036388188393     0.4851731709518909    0.02502469373747879     0.4692458257554872     0.6570002178564973     0.7142905361720491  1.585723132971689e-11 122.5238623332161
2.766578639950875      19.76198075207685      16.14845612660821   0.003022858624885114     0.7768504368877032     -11.56202857885512   0.000257382159142254      0.122280395551753  0.0008590390957072162      15.91366605472945      407.2300492433811   0.006403676218076171     0.8000000221487253     0.5139141271440304     0.2708036388188393     0.4851731709518909    0.02502469373747879     0.4692458257554872     0.6570002178564973     0.7142905361720491  1.585723132971689e-11 122.5238621965564
2.766578639950875      19.76198075207685      16.14845612660821   0.003022858624885114     0.7768504368877032     -11.56202857885512   0.000257382159142254      0.122280395551753  0.0008590390957072162      15.91366605472945      407.2300492433811   0.006403676218076171     0.8000000072475642     0.5139141420451916     0.2708036388188393     0.4851731709518909    0.02502469373747879     0.4692458257554872     0.6570002178564973     0.7142905361720491  1.585723132971689e-11 122.5238617997065
2.766578639950875      19.76198075207685      16.14845612660821   0.003022858624885114     0.7768504368877032     -11.56202857885512   0.000257382159142254      0.122280395551753  0.0008590390957072162      15.91366605472945      407.2300492433811   0.006403676218076171     0.8000000072475642     0.5139141271440304     0.2708036537200005     0.4851731709518909    0.02502469373747879     0.4692458257554872     0.6570002178564973     0.7142905361720491  1.585723132971689e-11 122.5238615705317
2.766578639950875      19.76198075207685      16.14845612660821   0.003022858624885114     0.7768504368877032     -11.56202857885512   0.000257382159142254      0.122280395551753  0.0008590390957072162      15.91366605472945      407.2300492433811   0.006403676218076171     0.8000000072475642     0.5139141271440304     0.2708036388188393     0.4851731858530521    0.02502469373747879     0.4692458257554872     0.6570002178564973     0.7142905361720491  1.585723132971689e-11 122.5238616659578
2.766578639950875      19.76198075207685      16.14845612660821   0.003022858624885114     0.7768504368877032     -11.56202857885512   0.000257382159142254      0.122280395551753  0.0008590390957072162      15.91366605472945      407.2300492433811   0.006403676218076171     0.8000000072475642     0.5139141271440304     0.2708036388188393     0.4851731709518909    0.02502470863863998     0.4692458257554872     0.6570002178564973     0.7142905361720491  1.585723132971689e-11 122.523861675263
2.766578639950875      19.76198075207685      16.14845612660821   0.003022858624885114     0.7768504368877032     -11.56202857885512   0.000257382159142254      0.122280395551753  0.0008590390957072162      15.91366605472945      407.2300492433811   0.006403676218076171     0.8000000072475642     0.5139141271440304     0.2708036388188393     0.4851731709518909    0.02502469373747879     0.4692458406566484     0.6570002178564973     0.7142905361720491  1.585723132971689e-11 122.5238616749808
2.766578639950875      19.76198075207685      16.14845612660821   0.003022858624885114     0.7768504368877032     -11.56202857885512   0.000257382159142254      0.122280395551753  0.0008590390957072162      15.91366605472945      407.2300492433811   0.006403676218076171     0.8000000072475642     0.5139141271440304     0.2708036388188393     0.4851731709518909    0.02502469373747879     0.4692458257554872     0.6570002327576585     0.7142905361720491  1.585723132971689e-11 122.5238616749706
2.766578639950875      19.76198075207685      16.14845612660821   0.003022858624885114     0.7768504368877032     -11.56202857885512   0.000257382159142254      0.122280395551753  0.0008590390957072162      15.91366605472945      407.2300492433811   0.006403676218076171     0.8000000072475642     0.5139141271440304     0.2708036388188393     0.4851731709518909    0.02502469373747879     0.4692458257554872     0.6570002178564973     0.7142905510732103  1.585723132971689e-11 122.5238616749821
2.766578639950875      19.76198075207685      16.14845612660821   0.003022858624885114     0.7768504368877032     -11.56202857885512   0.000257382159142254      0.122280395551753  0.0008590390957072162      15.91366605472945      407.2300492433811   0.006403676218076171     0.8000000072475642     0.5139141271440304     0.2708036388188393     0.4851731709518909    0.02502469373747879     0.4692458257554872     0.6570002178564973     0.7142905361720491  1.491701842517737e-08 122.5239278638602
2.622919111091505      19.64213905853071      16.08271683222797   0.002784608856646793     0.7330490962229488     -11.60834918615148    4.5074398088257e-06     0.1268528848526301  0.0008794232145114703      13.59156485610528      299.4355425776692   0.006259022556736983     0.8000000001613575     0.5193425326441528      0.277068280441258     0.4188890741167305   2.86517981088405e-05     0.0453900188181634     0.0951607935127573    0.01017943257605469  5.057038704947729e-13 122.0343225033502
2.622919150176045      19.64213905853071      16.08271683222797   0.002784608856646793     0.7330490962229488     -11.60834918615148    4.5074398088257e-06     0.1268528848526301  0.0008794232145114703      13.59156485610528      299.4355425776692   0.006259022556736983     0.8000000001613575     0.5193425326441528      0.277068280441258     0.4188890741167305   2.86517981088405e-05     0.0453900188181634     0.0951607935127573    0.01017943257605469  5.057038704947729e-13 122.0343226419683
2.622919111091505      19.64213935122139      16.08271683222797   0.002784608856646793     0.7330490962229488     -11.60834918615148    4.5074398088257e-06     0.1268528848526301  0.0008794232145114703      13.59156485610528      299.4355425776692   0.006259022556736983     0.8000000001613575     0.5193425326441528      0.277068280441258     0.4188890741167305   2.86517981088405e-05     0.0453900188181634     0.0951607935127573    0.01017943257605469  5.057038704947729e-13 122.0343224810827
2.622919111091505      19.64213905853071      16.08271707187913   0.002784608856646793     0.7330490962229488     -11.60834918615148    4.5074398088257e-06     0.1268528848526301  0.0008794232145114703      13.59156485610528      299.4355425776692   0.006259022556736983     0.8000000001613575     0.5193425326441528      0.277068280441258     0.4188890741167305   2.86517981088405e-05     0.0453900188181634     0.0951607935127573    0.01017943257605469  5.057038704947729e-13 122.0343225202094
2.622919111091505      19.64213905853071      16.08271683222797   0.002784623757807987     0.7330490962229488     -11.60834918615148    4.5074398088257e-06     0.1268528848526301  0.0008794232145114703      13.59156485610528      299.4355425776692   0.006259022556736983     0.8000000001613575     0.5193425326441528      0.277068280441258     0.4188890741167305   2.86517981088405e-05     0.0453900188181634     0.0951607935127573    0.01017943257605469  5.057038704947729e-13 122.0343238981346
2.622919111091505      19.64213905853071      16.08271683222797   0.002784608856646793       0.73304911112411     -11.60834918615148    4.5074398088257e-06     0.1268528848526301  0.0008794232145114703      13.59156485610528      299.4355425776692   0.006259022556736983     0.8000000001613575     0.5193425326441528      0.277068280441258     0.4188890741167305   2.86517981088405e-05     0.0453900188181634     0.0951607935127573    0.01017943257605469  5.057038704947729e-13 122.0343225366264
2.622919111091505      19.64213905853071      16.08271683222797   0.002784608856646793     0.7330490962229488     -11.60834935912936    4.5074398088257e-06     0.1268528848526301  0.0008794232145114703      13.59156485610528      299.4355425776692   0.006259022556736983     0.8000000001613575     0.5193425326441528      0.277068280441258     0.4188890741167305   2.86517981088405e-05     0.0453900188181634     0.0951607935127573    0.01017943257605469  5.057038704947729e-13 122.0343225045101
2.622919111091505      19.64213905853071      16.08271683222797   0.002784608856646793     0.7330490962229488     -11.60834918615148  4.522340970019548e-06     0.1268528848526301  0.0008794232145114703      13.59156485610528      299.4355425776692   0.006259022556736983     0.8000000001613575     0.5193425326441528      0.277068280441258     0.4188890741167305   2.86517981088405e-05     0.0453900188181634     0.0951607935127573    0.01017943257605469  5.057038704947729e-13 122.0343265984117
2.622919111091505      19.64213905853071      16.08271683222797   0.002784608856646793     0.7330490962229488     -11.60834918615148    4.5074398088257e-06     0.1268528997537913  0.0008794232145114703      13.59156485610528      299.4355425776692   0.006259022556736983     0.8000000001613575     0.5193425326441528      0.277068280441258     0.4188890741167305   2.86517981088405e-05     0.0453900188181634     0.0951607935127573    0.01017943257605469  5.057038704947729e-13 122.0343225505285
2.622919111091505      19.64213905853071      16.08271683222797   0.002784608856646793     0.7330490962229488     -11.60834918615148    4.5074398088257e-06     0.1268528848526301  0.0008794381156726641      13.59156485610528      299.4355425776692   0.006259022556736983     0.8000000001613575     0.5193425326441528      0.277068280441258     0.4188890741167305   2.86517981088405e-05     0.0453900188181634     0.0951607935127573    0.01017943257605469  5.057038704947729e-13 122.034327336463
2.622919111091505      19.64213905853071      16.08271683222797   0.002784608856646793     0.7330490962229488     -11.60834918615148    4.5074398088257e-06     0.1268528848526301  0.0008794232145114703      13.59156505863538      299.4355425776692   0.006259022556736983     0.8000000001613575     0.5193425326441528      0.277068280441258     0.4188890741167305   2.86517981088405e-05     0.0453900188181634     0.0951607935127573    0.01017943257605469  5.057038704947729e-13 122.0343227435369
2.622919111091505      19.64213905853071      16.08271683222797   0.002784608856646793     0.7330490962229488     -11.60834918615148    4.5074398088257e-06     0.1268528848526301  0.0008794232145114703      13.59156485610528      299.4355470396065   0.006259022556736983     0.8000000001613575     0.5193425326441528      0.277068280441258     0.4188890741167305   2.86517981088405e-05     0.0453900188181634     0.0951607935127573    0.01017943257605469  5.057038704947729e-13 122.0343223454942
2.622919111091505      19.64213905853071      16.08271683222797   0.002784608856646793     0.7330490962229488     -11.60834918615148    4.5074398088257e-06     0.1268528848526301  0.0008794232145114703      13.59156485610528      299.4355425776692   0.006259037457898177     0.8000000001613575     0.5193425326441528      0.277068280441258     0.4188890741167305   2.86517981088405e-05     0.0453900188181634     0.0951607935127573    0.01017943257605469  5.057038704947729e-13 122.0343243854943
2.622919111091505      19.64213905853071      16.08271683222797   0.002784608856646793     0.7330490962229488     -11.60834918615148    4.5074398088257e-06     0.1268528848526301  0.0008794232145114703      13.59156485610528      299.4355425776692   0.006259022556736983     0.8000000150625187     0.5193425326441528      0.277068280441258     0.4188890741167305   2.86517981088405e-05     0.0453900188181634     0.0951607935127573    0.01017943257605469  5.057038704947729e-13 122.0343230357918
2.622919111091505      19.64213905853071      16.08271683222797   0.002784608856646793     0.7330490962229488     -11.60834918615148    4.5074398088257e-06     0.1268528848526301  0.0008794232145114703      13.59156485610528      299.4355425776692   0.006259022556736983     0.8000000001613575      0.519342547545314      0.277068280441258     0.4188890741167305   2.86517981088405e-05     0.0453900188181634     0.0951607935127573    0.01017943257605469  5.057038704947729e-13 122.0343223635742
2.622919111091505      19.64213905853071      16.08271683222797   0.002784608856646793     0.7330490962229488     -11.60834918615148    4.5074398088257e-06     0.1268528848526301  0.0008794232145114703      13.59156485610528      299.4355425776692   0.006259022556736983     0.8000000001613575     0.5193425326441528     0.2770682953424192     0.4188890741167305   2.86517981088405e-05     0.0453900188181634     0.0951607935127573    0.01017943257605469  5.057038704947729e-13 122.0343225803594
2.622919111091505      19.64213905853071      16.08271683222797   0.002784608856646793     0.7330490962229488     -11.60834918615148    4.5074398088257e-06     0.1268528848526301  0.0008794232145114703      13.59156485610528      299.4355425776692   0.006259022556736983     0.8000000001613575     0.5193425326441528      0.277068280441258     0.4188890890178917   2.86517981088405e-05     0.0453900188181634     0.0951607935127573    0.01017943257605469  5.057038704947729e-13 122.0343225128322
2.622919111091505      19.64213905853071      16.08271683222797   0.002784608856646793     0.7330490962229488     -11.60834918615148    4.5074398088257e-06     0.1268528848526301  0.0008794232145114703      13.59156485610528      299.4355425776692   0.006259022556736983     0.8000000001613575     0.5193425326441528      0.277068280441258     0.4188890741167305  2.866669927003435e-05     0.0453900188181634     0.0951607935127573    0.01017943257605469  5.057038704947729e-13 122.0343225033522
2.622919111091505      19.64213905853071      16.08271683222797   0.002784608856646793     0.7330490962229488     -11.60834918615148    4.5074398088257e-06     0.1268528848526301  0.0008794232145114703      13.59156485610528      299.4355425776692   0.006259022556736983     0.8000000001613575     0.5193425326441528      0.277068280441258     0.4188890741167305   2.86517981088405e-05     0.0453900337193246     0.0951607935127573    0.01017943257605469  5.057038704947729e-13 122.0343225033502
2.622919111091505      19.64213905853071      16.08271683222797   0.002784608856646793     0.7330490962229488     -11.60834918615148    4.5074398088257e-06     0.1268528848526301  0.0008794232145114703      13.59156485610528      299.4355425776692   0.006259022556736983     0.8000000001613575     0.5193425326441528      0.277068280441258     0.4188890741167305   2.86517981088405e-05     0.0453900188181634     0.0951608084139185    0.01017943257605469  5.057038704947729e-13 122.0343225033461
2.622919111091505      19.64213905853071      16.08271683222797   0.002784608856646793     0.7330490962229488     -11.60834918615148    4.5074398088257e-06     0.1268528848526301  0.0008794232145114703      13.59156485610528      299.4355425776692   0.006259022556736983     0.8000000001613575     0.5193425326441528      0.277068280441258     0.4188890741167305   2.86517981088405e-05     0.0453900188181634     0.0951607935127573    0.01017944747721589  5.057038704947729e-13 122.0343225033366
2.622919111091505      19.64213905853071      16.08271683222797   0.002784608856646793     0.7330490962229488     -11.60834918615148    4.5074398088257e-06     0.1268528848526301  0.0008794232145114703      13.59156485610528      299.4355425776692   0.006259022556736983     0.8000000001613575     0.5193425326441528      0.277068280441258     0.4188890741167305   2.86517981088405e-05     0.0453900188181634     0.0951607935127573    0.01017943257605469  1.490166689771815e-08 122.0343287427331
2.644465331910724      19.57108888973563      16.04848288971538   0.002535243113048193     0.7149246202868714     -11.70165102061392  2.253719904412854e-07     0.1270818360128596  0.0008801671496087917      13.22400575244403      299.4407608046967   0.006147668395003977     0.8000000000162544     0.5147482078566246     0.2780398986779069     0.4274909526505117  2.864820991033356e-05     0.0453900188181634    0.09539831447126922    0.01104324858041376  1.044915305130643e-13 121.9546462485565
2.644465371316328      19.57108888973563      16.04848288971538   0.002535243113048193     0.7149246202868714     -11.70165102061392  2.253719904412854e-07     0.1270818360128596  0.0008801671496087917      13.22400575244403      299.4407608046967   0.006147668395003977     0.8000000000162544     0.5147482078566246     0.2780398986779069     0.4274909526505117  2.864820991033356e-05     0.0453900188181634    0.09539831447126922    0.01104324858041376  1.044915305130643e-13 121.9546462788443
2.644465331910724      19.57108918136758      16.04848288971538   0.002535243113048193     0.7149246202868714     -11.70165102061392  2.253719904412854e-07     0.1270818360128596  0.0008801671496087917      13.22400575244403      299.4407608046967   0.006147668395003977     0.8000000000162544     0.5147482078566246     0.2780398986779069     0.4274909526505117  2.864820991033356e-05     0.0453900188181634    0.09539831447126922    0.01104324858041376  1.044915305130643e-13 121.9546462044161
2.644465331910724      19.57108888973563      16.04848312885641   0.002535243113048193     0.7149246202868714     -11.70165102061392  2.253719904412854e-07     0.1270818360128596  0.0008801671496087917      13.22400575244403      299.4407608046967   0.006147668395003977     0.8000000000162544     0.5147482078566246     0.2780398986779069     0.4274909526505117  2.864820991033356e-05     0.0453900188181634    0.09539831447126922    0.01104324858041376  1.044915305130643e-13 121.9546462009812
2.644465331910724      19.57108888973563      16.04848288971538   0.002535258014209387     0.7149246202868714     -11.70165102061392  2.253719904412854e-07     0.1270818360128596  0.0008801671496087917      13.22400575244403      299.4407608046967   0.006147668395003977     0.8000000000162544     0.5147482078566246     0.2780398986779069     0.4274909526505117  2.864820991033356e-05     0.0453900188181634    0.09539831447126922    0.01104324858041376  1.044915305130643e-13 121.9546491986149
2.644465331910724      19.57108888973563      16.04848288971538   0.002535243113048193     0.7149246351880326     -11.70165102061392  2.253719904412854e-07     0.1270818360128596  0.0008801671496087917      13.22400575244403      299.4407608046967   0.006147668395003977     0.8000000000162544     0.5147482078566246     0.2780398986779069     0.4274909526505117  2.864820991033356e-05     0.0453900188181634    0.09539831447126922    0.01104324858041376  1.044915305130643e-13 121.9546462535016
2.644465331910724      19.57108888973563      16.04848288971538   0.002535243113048193     0.7149246202868714     -11.70165119498211  2.253719904412854e-07     0.1270818360128596  0.0008801671496087917      13.22400575244403      299.4407608046967   0.006147668395003977     0.8000000000162544     0.5147482078566246     0.2780398986779069     0.4274909526505117  2.864820991033356e-05     0.0453900188181634    0.09539831447126922    0.01104324858041376  1.044915305130643e-13 121.9546463380198
2.644465331910724      19.57108888973563      16.04848288971538   0.002535243113048193     0.7149246202868714     -11.70165102061392   2.40273151635133e-07     0.1270818360128596  0.0008801671496087917      13.22400575244403      299.4407608046967   0.006147668395003977     0.8000000000162544     0.5147482078566246     0.2780398986779069     0.4274909526505117  2.864820991033356e-05     0.0453900188181634    0.09539831447126922    0.01104324858041376  1.044915305130643e-13 121.9546518547867
2.644465331910724      19.57108888973563      16.04848288971538   0.002535243113048193     0.7149246202868714     -11.70165102061392  2.253719904412854e-07     0.1270818509140208  0.0008801671496087917      13.22400575244403      299.4407608046967   0.006147668395003977     0.8000000000162544     0.5147482078566246     0.2780398986779069     0.4274909526505117  2.864820991033356e-05     0.0453900188181634    0.09539831447126922    0.01104324858041376  1.044915305130643e-13 121.9546462616729
2.644465331910724      19.57108888973563      16.04848288971538   0.002535243113048193     0.7149246202868714     -11.70165102061392  2.253719904412854e-07     0.1270818360128596  0.0008801820507699855      13.22400575244403      299.4407608046967   0.006147668395003977     0.8000000000162544     0.5147482078566246     0.2780398986779069     0.4274909526505117  2.864820991033356e-05     0.0453900188181634    0.09539831447126922    0.01104324858041376  1.044915305130643e-13 121.9546409312708
2.644465331910724      19.57108888973563      16.04848288971538   0.002535243113048193     0.7149246202868714     -11.70165102061392  2.253719904412854e-07     0.1270818360128596  0.0008801671496087917      13.22400594949707      299.4407608046967   0.006147668395003977     0.8000000000162544     0.5147482078566246     0.2780398986779069     0.4274909526505117  2.864820991033356e-05     0.0453900188181634    0.09539831447126922    0.01104324858041376  1.044915305130643e-13 121.9546462457001
2.644465331910724      19.57108888973563      16.04848288971538   0.002535243113048193     0.7149246202868714     -11.70165102061392  2.253719904412854e-07     0.1270818360128596  0.0008801671496087917      13.22400575244403      299.4407652667117   0.006147668395003977     0.8000000000162544     0.5147482078566246     0.2780398986779069     0.4274909526505117  2.864820991033356e-05     0.0453900188181634    0.09539831447126922    0.01104324858041376  1.044915305130643e-13 121.9546461716562
2.644465331910724      19.57108888973563      16.04848288971538   0.002535243113048193     0.7149246202868714     -11.70165102061392  2.253719904412854e-07     0.1270818360128596  0.0008801671496087917      13.22400575244403      299.4407608046967   0.006147683296165171     0.8000000000162544     0.5147482078566246     0.2780398986779069     0.4274909526505117  2.864820991033356e-05     0.0453900188181634    0.09539831447126922    0.01104324858041376  1.044915305130643e-13 121.9546554406948
2.644465331910724      19.57108888973563      16.04848288971538   0.002535243113048193     0.7149246202868714     -11.70165102061392  2.253719904412854e-07     0.1270818360128596  0.0008801671496087917      13.22400575244403      299.4407608046967   0.006147668395003977     0.8000000149174156     0.5147482078566246     0.2780398986779069     0.4274909526505117  2.864820991033356e-05     0.0453900188181634    0.09539831447126922    0.01104324858041376  1.044915305130643e-13 121.9546468585509
2.644465331910724      19.57108888973563      16.04848288971538   0.002535243113048193     0.7149246202868714     -11.70165102061392  2.253719904412854e-07     0.1270818360128596  0.0008801671496087917      13.22400575244403      299.4407608046967   0.006147668395003977     0.8000000000162544     0.5147482227577858     0.2780398986779069     0.4274909526505117  2.864820991033356e-05     0.0453900188181634    0.09539831447126922    0.01104324858041376  1.044915305130643e-13 121.9546460719457
2.644465331910724      19.57108888973563      16.04848288971538   0.002535243113048193     0.7149246202868714     -11.70165102061392  2.253719904412854e-07     0.1270818360128596  0.0008801671496087917      13.22400575244403      299.4407608046967   0.006147668395003977     0.8000000000162544     0.5147482078566246      0.278039913579068     0.4274909526505117  2.864820991033356e-05     0.0453900188181634    0.09539831447126922    0.01104324858041376  1.044915305130643e-13 121.9546465799604
2.644465331910724      19.57108888973563      16.04848288971538   0.002535243113048193     0.7149246202868714     -11.70165102061392  2.253719904412854e-07     0.1270818360128596  0.0008801671496087917      13.22400575244403      299.4407608046967   0.006147668395003977     0.8000000000162544     0.5147482078566246     0.2780398986779069     0.4274909675516729  2.864820991033356e-05     0.0453900188181634    0.09539831447126922    0.01104324858041376  1.044915305130643e-13 121.9546462610611
2.644465331910724      19.57108888973563      16.04848288971538   0.002535243113048193     0.7149246202868714     -11.70165102061392  2.253719904412854e-07     0.1270818360128596  0.0008801671496087917      13.22400575244403      299.4407608046967   0.006147668395003977     0.8000000000162544     0.5147482078566246     0.2780398986779069     0.4274909526505117  2.866311107152741e-05     0.0453900188181634    0.09539831447126922    0.01104324858041376  1.044915305130643e-13 121.9546462485044
2.644465331910724      19.57108888973563      16.04848288971538   0.002535243113048193     0.7149246202868714     -11.70165102061392  2.253719904412854e-07     0.1270818360128596  0.0008801671496087917      13.22400575244403      299.4407608046967   0.006147668395003977     0.8000000000162544     0.5147482078566246     0.2780398986779069     0.4274909526505117  2.864820991033356e-05     0.0453900337193246    0.09539831447126922    0.01104324858041376  1.044915305130643e-13 121.9546462485565
2.644465331910724      19.57108888973563      16.04848288971538   0.002535243113048193     0.7149246202868714     -11.70165102061392  2.253719904412854e-07     0.1270818360128596  0.0008801671496087917      13.22400575244403      299.4407608046967   0.006147668395003977     0.8000000000162544     0.5147482078566246     0.2780398986779069     0.4274909526505117  2.864820991033356e-05     0.0453900188181634    0.09539832937243041    0.01104324858041376  1.044915305130643e-13 121.9546462485456
2.644465331910724      19.57108888973563      16.04848288971538   0.002535243113048193     0.7149246202868714     -11.70165102061392  2.253719904412854e-07     0.1270818360128596  0.0008801671496087917      13.22400575244403      299.4407608046967   0.006147668395003977     0.8000000000162544     0.5147482078566246     0.2780398986779069     0.4274909526505117  2.864820991033356e-05     0.0453900188181634    0.09539831447126922    0.01104326348157496  1.044915305130643e-13 121.9546462485342
2.644465331910724      19.57108888973563      16.04848288971538   0.002535243113048193     0.7149246202868714     -11.70165102061392  2.253719904412854e-07     0.1270818360128596  0.0008801671496087917      13.22400575244403      299.4407608046967   0.006147668395003977     0.8000000000162544     0.5147482078566246     0.2780398986779069     0.4274909526505117  2.864820991033356e-05     0.0453900188181634    0.09539831447126922    0.01104324858041376  1.490126568537817e-08 121.9546524795464
2.646227165702606      19.56759686309211      16.04243200938251   0.002532800130487569      0.715093352748377     -11.69905729911459  2.210780235579876e-07     0.1270647814685443  0.0008910091599307637       13.2555492012242      300.8121688993206   0.006146908164011371      0.800000000018652     0.5146217680114951     0.2779934215653891     0.4279376278667185    0.01567613949497176     0.0453900188181634     0.1538000437970231     0.1374988102607489  1.013629865945976e-13 121.9347704381061
2.646227205134463      19.56759686309211      16.04243200938251   0.002532800130487569      0.715093352748377     -11.69905729911459  2.210780235579876e-07     0.1270647814685443  0.0008910091599307637       13.2555492012242      300.8121688993206   0.006146908164011371      0.800000000018652     0.5146217680114951     0.2779934215653891     0.4279376278667185    0.01567613949497176     0.0453900188181634     0.1538000437970231     0.1374988102607489  1.013629865945976e-13 121.934770471935
2.646227165702606      19.56759715467203      16.04243200938251   0.002532800130487569      0.715093352748377     -11.69905729911459  2.210780235579876e-07     0.1270647814685443  0.0008910091599307637       13.2555492012242      300.8121688993206   0.006146908164011371      0.800000000018652     0.5146217680114951     0.2779934215653891     0.4279376278667185    0.01567613949497176     0.0453900188181634     0.1538000437970231     0.1374988102607489  1.013629865945976e-13 121.934770425253
2.646227165702606      19.56759686309211      16.04243224843338   0.002532800130487569      0.715093352748377     -11.69905729911459  2.210780235579876e-07     0.1270647814685443  0.0008910091599307637       13.2555492012242      300.8121688993206   0.006146908164011371      0.800000000018652     0.5146217680114951     0.2779934215653891     0.4279376278667185    0.01567613949497176     0.0453900188181634     0.1538000437970231     0.1374988102607489  1.013629865945976e-13 121.9347704146285
2.646227165702606      19.56759686309211      16.04243200938251   0.002532815031648763      0.715093352748377     -11.69905729911459  2.210780235579876e-07     0.1270647814685443  0.0008910091599307637       13.2555492012242      300.8121688993206   0.006146908164011371      0.800000000018652     0.5146217680114951     0.2779934215653891     0.4279376278667185    0.01567613949497176     0.0453900188181634     0.1538000437970231     0.1374988102607489  1.013629865945976e-13 121.9347723255819
2.646227165702606      19.56759686309211      16.04243200938251   0.002532800130487569     0.7150933676495382     -11.69905729911459  2.210780235579876e-07     0.1270647814685443  0.0008910091599307637       13.2555492012242      300.8121688993206   0.006146908164011371      0.800000000018652     0.5146217680114951     0.2779934215653891     0.4279376278667185    0.01567613949497176     0.0453900188181634     0.1538000437970231     0.1374988102607489  1.013629865945976e-13 121.9347704593871
2.646227165702606      19.56759686309211      16.04243200938251   0.002532800130487569      0.715093352748377     -11.69905747344413  2.210780235579876e-07     0.1270647814685443  0.0008910091599307637       13.2555492012242      300.8121688993206   0.006146908164011371      0.800000000018652     0.5146217680114951     0.2779934215653891     0.4279376278667185    0.01567613949497176     0.0453900188181634     0.1538000437970231     0.1374988102607489  1.013629865945976e-13 121.9347705329709
2.646227165702606      19.56759686309211      16.04243200938251   0.002532800130487569      0.715093352748377     -11.69905729911459  2.359791847518353e-07     0.1270647814685443  0.0008910091599307637       13.2555492012242      300.8121688993206   0.006146908164011371      0.800000000018652     0.5146217680114951     0.2779934215653891     0.4279376278667185    0.01567613949497176     0.0453900188181634     0.1538000437970231     0.1374988102607489  1.013629865945976e-13 121.9347785575385
2.646227165702606      19.56759686309211      16.04243200938251   0.002532800130487569      0.715093352748377     -11.69905729911459  2.210780235579876e-07     0.1270647963697055  0.0008910091599307637       13.2555492012242      300.8121688993206   0.006146908164011371      0.800000000018652     0.5146217680114951     0.2779934215653891     0.4279376278667185    0.01567613949497176     0.0453900188181634     0.1538000437970231     0.1374988102607489  1.013629865945976e-13 121.9347706194889
2.646227165702606      19.56759686309211      16.04243200938251   0.002532800130487569      0.715093352748377     -11.69905729911459  2.210780235579876e-07     0.1270647814685443  0.0008910240610919576       13.2555492012242      300.8121688993206   0.006146908164011371      0.800000000018652     0.5146217680114951     0.2779934215653891     0.4279376278667185    0.01567613949497176     0.0453900188181634     0.1538000437970231     0.1374988102607489  1.013629865945976e-13 121.9347704263139
2.646227165702606      19.56759686309211      16.04243200938251   0.002532800130487569      0.715093352748377     -11.69905729911459  2.210780235579876e-07     0.1270647814685443  0.0008910091599307637      13.25554939874727      300.8121688993206   0.006146908164011371      0.800000000018652     0.5146217680114951     0.2779934215653891     0.4279376278667185    0.01567613949497176     0.0453900188181634     0.1538000437970231     0.1374988102607489  1.013629865945976e-13 121.9347704949
2.646227165702606      19.56759686309211      16.04243200938251   0.002532800130487569      0.715093352748377     -11.69905729911459  2.210780235579876e-07     0.1270647814685443  0.0008910091599307637       13.2555492012242      300.8121733817712   0.006146908164011371      0.800000000018652     0.5146217680114951     0.2779934215653891     0.4279376278667185    0.01567613949497176     0.0453900188181634     0.1538000437970231     0.1374988102607489  1.013629865945976e-13 121.934770416048
2.646227165702606      19.56759686309211      16.04243200938251   0.002532800130487569      0.715093352748377     -11.69905729911459  2.210780235579876e-07     0.1270647814685443  0.0008910091599307637       13.2555492012242      300.8121688993206   0.006146923065172565      0.800000000018652     0.5146217680114951     0.2779934215653891     0.4279376278667185    0.01567613949497176     0.0453900188181634     0.1538000437970231     0.1374988102607489  1.013629865945976e-13 121.9347791599227
2.646227165702606      19.56759686309211      16.04243200938251   0.002532800130487569      0.715093352748377     -11.69905729911459  2.210780235579876e-07     0.1270647814685443  0.0008910091599307637       13.2555492012242      300.8121688993206   0.006146908164011371     0.8000000149198132     0.5146217680114951     0.2779934215653891     0.4279376278667185    0.01567613949497176     0.0453900188181634     0.1538000437970231     0.1374988102607489  1.013629865945976e-13 121.9347710914915
2.646227165702606      19.56759686309211      16.04243200938251   0.002532800130487569      0.715093352748377     -11.69905729911459  2.210780235579876e-07     0.1270647814685443  0.0008910091599307637       13.2555492012242      300.8121688993206   0.006146908164011371      0.800000000018652     0.5146217829126563     0.2779934215653891     0.4279376278667185    0.01567613949497176     0.0453900188181634     0.1538000437970231     0.1374988102607489  1.013629865945976e-13 121.9347702638311
2.646227165702606      19.56759686309211      16.04243200938251   0.002532800130487569      0.715093352748377     -11.69905729911459  2.210780235579876e-07     0.1270647814685443  0.0008910091599307637       13.2555492012242      300.8121688993206   0.006146908164011371      0.800000000018652     0.5146217680114951     0.2779934364665503     0.4279376278667185    0.01567613949497176     0.0453900188181634     0.1538000437970231     0.1374988102607489  1.013629865945976e-13 121.9347707130436
2.646227165702606      19.56759686309211      16.04243200938251   0.002532800130487569      0.715093352748377     -11.69905729911459  2.210780235579876e-07     0.1270647814685443  0.0008910091599307637       13.2555492012242      300.8121688993206   0.006146908164011371      0.800000000018652     0.5146217680114951     0.2779934215653891     0.4279376427678797    0.01567613949497176     0.0453900188181634     0.1538000437970231     0.1374988102607489  1.013629865945976e-13 121.9347704757564
2.646227165702606      19.56759686309211      16.04243200938251   0.002532800130487569      0.715093352748377     -11.69905729911459  2.210780235579876e-07     0.1270647814685443  0.0008910091599307637       13.2555492012242      300.8121688993206   0.006146908164011371      0.800000000018652     0.5146217680114951     0.2779934215653891     0.4279376278667185    0.01567615439613295     0.0453900188181634     0.1538000437970231     0.1374988102607489  1.013629865945976e-13 121.9347704381534
2.646227165702606      19.56759686309211      16.04243200938251   0.002532800130487569      0.715093352748377     -11.69905729911459  2.210780235579876e-07     0.1270647814685443  0.0008910091599307637       13.2555492012242      300.8121688993206   0.006146908164011371      0.800000000018652     0.5146217680114951     0.2779934215653891     0.4279376278667185    0.01567613949497176     0.0453900337193246     0.1538000437970231     0.1374988102607489  1.013629865945976e-13 121.9347704381061
2.646227165702606      19.56759686309211      16.04243200938251   0.002532800130487569      0.715093352748377     -11.69905729911459  2.210780235579876e-07     0.1270647814685443  0.0008910091599307637       13.2555492012242      300.8121688993206   0.006146908164011371      0.800000000018652     0.5146217680114951     0.2779934215653891     0.4279376278667185    0.01567613949497176     0.0453900188181634     0.1538000586981843     0.1374988102607489  1.013629865945976e-13 121.9347704381129
2.646227165702606      19.56759686309211      16.04243200938251   0.002532800130487569      0.715093352748377     -11.69905729911459  2.210780235579876e-07     0.1270647814685443  0.0008910091599307637       13.2555492012242      300.8121688993206   0.006146908164011371      0.800000000018652     0.5146217680114951     0.2779934215653891     0.4279376278667185    0.01567613949497176     0.0453900188181634     0.1538000437970231     0.1374988251619101  1.013629865945976e-13 121.9347704381341
2.646227165702606      19.56759686309211      16.04243200938251   0.002532800130487569      0.715093352748377     -11.69905729911459  2.210780235579876e-07     0.1270647814685443  0.0008910091599307637       13.2555492012242      300.8121688993206   0.006146908164011371      0.800000000018652     0.5146217680114951     0.2779934215653891     0.4279376278667185    0.01567613949497176     0.0453900188181634     0.1538000437970231     0.1374988102607489  1.490126255683425e-08 121.9347767099112
2.633686154454242      19.14465708721297      15.36860029019362   0.002398053932335251     0.7151436866709581      -11.3450643625171  1.485868829084319e-07     0.1265374764277794  0.0009074266658262237      13.24704697343472      300.7830958601044   0.006379208696506458     0.8000000000020187     0.5196836880866416     0.2740241565996007     0.4029693685909664    0.01515245702708183     0.0453900188181634      0.153004837139683     0.1347325810227844  2.220446049250313e-14 122.0359500539735
2.633686193699224      19.14465708721297      15.36860029019362   0.002398053932335251     0.7151436866709581      -11.3450643625171  1.485868829084319e-07     0.1265374764277794  0.0009074266658262237      13.24704697343472      300.7830958601044   0.006379208696506458     0.8000000000020187     0.5196836880866416     0.2740241565996007     0.4029693685909664    0.01515245702708183     0.0453900188181634      0.153004837139683     0.1347325810227844  2.220446049250313e-14 122.0359499176711
2.633686154454242      19.14465737249059      15.36860029019362   0.002398053932335251     0.7151436866709581      -11.3450643625171  1.485868829084319e-07     0.1265374764277794  0.0009074266658262237      13.24704697343472      300.7830958601044   0.006379208696506458     0.8000000000020187     0.5196836880866416     0.2740241565996007     0.4029693685909664    0.01515245702708183     0.0453900188181634      0.153004837139683     0.1347325810227844  2.220446049250313e-14 122.0359501737799
2.633686154454242      19.14465708721297      15.36860051920361   0.002398053932335251     0.7151436866709581      -11.3450643625171  1.485868829084319e-07     0.1265374764277794  0.0009074266658262237      13.24704697343472      300.7830958601044   0.006379208696506458     0.8000000000020187     0.5196836880866416     0.2740241565996007     0.4029693685909664    0.01515245702708183     0.0453900188181634      0.153004837139683     0.1347325810227844  2.220446049250313e-14 122.0359500935065
2.633686154454242      19.14465708721297      15.36860029019362   0.002398068833496444     0.7151436866709581      -11.3450643625171  1.485868829084319e-07     0.1265374764277794  0.0009074266658262237      13.24704697343472      300.7830958601044   0.006379208696506458     0.8000000000020187     0.5196836880866416     0.2740241565996007     0.4029693685909664    0.01515245702708183     0.0453900188181634      0.153004837139683     0.1347325810227844  2.220446049250313e-14 122.0359428697356
2.633686154454242      19.14465708721297      15.36860029019362   0.002398053932335251     0.7151437015721193      -11.3450643625171  1.485868829084319e-07     0.1265374764277794  0.0009074266658262237      13.24704697343472      300.7830958601044   0.006379208696506458     0.8000000000020187     0.5196836880866416     0.2740241565996007     0.4029693685909664    0.01515245702708183     0.0453900188181634      0.153004837139683     0.1347325810227844  2.220446049250313e-14 122.0359500185322
2.633686154454242      19.14465708721297      15.36860029019362   0.002398053932335251     0.7151436866709581     -11.34506453157174  1.485868829084319e-07     0.1265374764277794  0.0009074266658262237      13.24704697343472      300.7830958601044   0.006379208696506458     0.8000000000020187     0.5196836880866416     0.2740241565996007     0.4029693685909664    0.01515245702708183     0.0453900188181634      0.153004837139683     0.1347325810227844  2.220446049250313e-14 122.0359497914105
2.633686154454242      19.14465708721297      15.36860029019362   0.002398053932335251     0.7151436866709581      -11.3450643625171  1.634880441022796e-07     0.1265374764277794  0.0009074266658262237      13.24704697343472      300.7830958601044   0.006379208696506458     0.8000000000020187     0.5196836880866416     0.2740241565996007     0.4029693685909664    0.01515245702708183     0.0453900188181634      0.153004837139683     0.1347325810227844  2.220446049250313e-14 122.0359544156653
2.633686154454242      19.14465708721297      15.36860029019362   0.002398053932335251     0.7151436866709581      -11.3450643625171  1.485868829084319e-07     0.1265374913289406  0.0009074266658262237      13.24704697343472      300.7830958601044   0.006379208696506458     0.8000000000020187     0.5196836880866416     0.2740241565996007     0.4029693685909664    0.01515245702708183     0.0453900188181634      0.153004837139683     0.1347325810227844  2.220446049250313e-14 122.0359498094392
2.633686154454242      19.14465708721297      15.36860029019362   0.002398053932335251     0.7151436866709581      -11.3450643625171  1.485868829084319e-07     0.1265374764277794  0.0009074415669874176      13.24704697343472      300.7830958601044   0.006379208696506458     0.8000000000020187     0.5196836880866416     0.2740241565996007     0.4029693685909664    0.01515245702708183     0.0453900188181634      0.153004837139683     0.1347325810227844  2.220446049250313e-14 122.0359505319879
2.633686154454242      19.14465708721297      15.36860029019362   0.002398053932335251     0.7151436866709581      -11.3450643625171  1.485868829084319e-07     0.1265374764277794  0.0009074266658262237       13.2470471708311      300.7830958601044   0.006379208696506458     0.8000000000020187     0.5196836880866416     0.2740241565996007     0.4029693685909664    0.01515245702708183     0.0453900188181634      0.153004837139683     0.1347325810227844  2.220446049250313e-14 122.035949943464
2.633686154454242      19.14465708721297      15.36860029019362   0.002398053932335251     0.7151436866709581      -11.3450643625171  1.485868829084319e-07     0.1265374764277794  0.0009074266658262237      13.24704697343472      300.7831003421218   0.006379208696506458     0.8000000000020187     0.5196836880866416     0.2740241565996007     0.4029693685909664    0.01515245702708183     0.0453900188181634      0.153004837139683     0.1347325810227844  2.220446049250313e-14 122.0359499663412
2.633686154454242      19.14465708721297      15.36860029019362   0.002398053932335251     0.7151436866709581      -11.3450643625171  1.485868829084319e-07     0.1265374764277794  0.0009074266658262237      13.24704697343472      300.7830958601044   0.006379223597667652     0.8000000000020187     0.5196836880866416     0.2740241565996007     0.4029693685909664    0.01515245702708183     0.0453900188181634      0.153004837139683     0.1347325810227844  2.220446049250313e-14 122.0359846090372
2.633686154454242      19.14465708721297      15.36860029019362   0.002398053932335251     0.7151436866709581      -11.3450643625171  1.485868829084319e-07     0.1265374764277794  0.0009074266658262237      13.24704697343472      300.7830958601044   0.006379208696506458     0.8000000149031799     0.5196836880866416     0.2740241565996007     0.4029693685909664    0.01515245702708183     0.0453900188181634      0.153004837139683     0.1347325810227844  2.220446049250313e-14 122.035950704556
2.633686154454242      19.14465708721297      15.36860029019362   0.002398053932335251     0.7151436866709581      -11.3450643625171  1.485868829084319e-07     0.1265374764277794  0.0009074266658262237      13.24704697343472      300.7830958601044   0.006379208696506458     0.8000000000020187     0.5196837029878028     0.2740241565996007     0.4029693685909664    0.01515245702708183     0.0453900188181634      0.153004837139683     0.1347325810227844  2.220446049250313e-14 122.0359495454911
2.633686154454242      19.14465708721297      15.36860029019362   0.002398053932335251     0.7151436866709581      -11.3450643625171  1.485868829084319e-07     0.1265374764277794  0.0009074266658262237      13.24704697343472      300.7830958601044   0.006379208696506458     0.8000000000020187     0.5196836880866416     0.2740241715007619     0.4029693685909664    0.01515245702708183     0.0453900188181634      0.153004837139683     0.1347325810227844  2.220446049250313e-14 122.0359510459397
2.633686154454242      19.14465708721297      15.36860029019362   0.002398053932335251     0.7151436866709581      -11.3450643625171  1.485868829084319e-07     0.1265374764277794  0.0009074266658262237      13.24704697343472      300.7830958601044   0.006379208696506458     0.8000000000020187     0.5196836880866416     0.2740241565996007     0.4029693834921276    0.01515245702708183     0.0453900188181634      0.153004837139683     0.1347325810227844  2.220446049250313e-14 122.0359500337841
2.633686154454242      19.14465708721297      15.36860029019362   0.002398053932335251     0.7151436866709581      -11.3450643625171  1.485868829084319e-07     0.1265374764277794  0.0009074266658262237      13.24704697343472      300.7830958601044   0.006379208696506458     0.8000000000020187     0.5196836880866416     0.2740241565996007     0.4029693685909664    0.01515247192824302     0.0453900188181634      0.153004837139683     0.1347325810227844  2.220446049250313e-14 122.0359500539783
2.633686154454242      19.14465708721297      15.36860029019362   0.002398053932335251     0.7151436866709581      -11.3450643625171  1.485868829084319e-07     0.1265374764277794  0.0009074266658262237      13.24704697343472      300.7830958601044   0.006379208696506458     0.8000000000020187     0.5196836880866416     0.2740241565996007     0.4029693685909664    0.01515245702708183     0.0453900337193246      0.153004837139683     0.1347325810227844  2.220446049250313e-14 122.0359500539735
2.633686154454242      19.14465708721297      15.36860029019362   0.002398053932335251     0.7151436866709581      -11.3450643625171  1.485868829084319e-07     0.1265374764277794  0.0009074266658262237      13.24704697343472      300.7830958601044   0.006379208696506458     0.8000000000020187     0.5196836880866416     0.2740241565996007     0.4029693685909664    0.01515245702708183     0.0453900188181634     0.1530048520408442     0.1347325810227844  2.220446049250313e-14 122.0359500539622
2.633686154454242      19.14465708721297      15.36860029019362   0.002398053932335251     0.7151436866709581      -11.3450643625171  1.485868829084319e-07     0.1265374764277794  0.0009074266658262237      13.24704697343472      300.7830958601044   0.006379208696506458     0.8000000000020187     0.5196836880866416     0.2740241565996007     0.4029693685909664    0.01515245702708183     0.0453900188181634      0.153004837139683     0.1347325959239455  2.220446049250313e-14 122.0359500539654
2.633686154454242      19.14465708721297      15.36860029019362   0.002398053932335251     0.7151436866709581      -11.3450643625171  1.485868829084319e-07     0.1265374764277794  0.0009074266658262237      13.24704697343472      300.7830958601044   0.006379208696506458     0.8000000000020187     0.5196836880866416     0.2740241565996007     0.4029693685909664    0.01515245702708183     0.0453900188181634      0.153004837139683     0.1347325810227844  1.490118339830815e-08 122.0359563741016
2.643090343397066      19.46186217569033      15.87397453277434   0.002498605276623368     0.7151043146158596     -11.61055835708668  2.027640564137017e-07     0.1269304996443347   0.000896790396460705      13.25341759619349       300.804900660155   0.006199275640704465     0.8000000000144923     0.5158962596265886     0.2769929631140713     0.4216938571996596    0.01554521902987356     0.0453900188181634     0.1536012423725536     0.1368072537614185  7.595454265825617e-14 121.9297503067069
2.643090382782181      19.46186217569033      15.87397453277434   0.002498605276623368     0.7151043146158596     -11.61055835708668  2.027640564137017e-07     0.1269304996443347   0.000896790396460705      13.25341759619349       300.804900660155   0.006199275640704465     0.8000000000144923     0.5158962596265886     0.2769929631140713     0.4216938571996596    0.01554521902987356     0.0453900188181634     0.1536012423725536     0.1368072537614185  7.595454265825617e-14 121.9297502807719
2.643090343397066      19.46186246569467      15.87397453277434   0.002498605276623368     0.7151043146158596     -11.61055835708668  2.027640564137017e-07     0.1269304996443347   0.000896790396460705      13.25341759619349       300.804900660155   0.006199275640704465     0.8000000000144923     0.5158962596265886     0.2769929631140713     0.4216938571996596    0.01554521902987356     0.0453900188181634     0.1536012423725536     0.1368072537614185  7.595454265825617e-14 121.9297503096797
2.643090343397066      19.46186217569033      15.87397476931499   0.002498605276623368     0.7151043146158596     -11.61055835708668  2.027640564137017e-07     0.1269304996443347   0.000896790396460705      13.25341759619349       300.804900660155   0.006199275640704465     0.8000000000144923     0.5158962596265886     0.2769929631140713     0.4216938571996596    0.01554521902987356     0.0453900188181634     0.1536012423725536     0.1368072537614185  7.595454265825617e-14 121.9297502593209
2.643090343397066      19.46186217569033      15.87397453277434   0.002498620177784561     0.7151043146158596     -11.61055835708668  2.027640564137017e-07     0.1269304996443347   0.000896790396460705      13.25341759619349       300.804900660155   0.006199275640704465     0.8000000000144923     0.5158962596265886     0.2769929631140713     0.4216938571996596    0.01554521902987356     0.0453900188181634     0.1536012423725536     0.1368072537614185  7.595454265825617e-14 121.9297498108646
2.643090343397066      19.46186217569033      15.87397453277434   0.002498605276623368     0.7151043295170207     -11.61055835708668  2.027640564137017e-07     0.1269304996443347   0.000896790396460705      13.25341759619349       300.804900660155   0.006199275640704465     0.8000000000144923     0.5158962596265886     0.2769929631140713     0.4216938571996596    0.01554521902987356     0.0453900188181634     0.1536012423725536     0.1368072537614185  7.595454265825617e-14 121.9297503237926
2.643090343397066      19.46186217569033      15.87397453277434   0.002498605276623368     0.7151043146158596     -11.61055853009748  2.027640564137017e-07     0.1269304996443347   0.000896790396460705      13.25341759619349       300.804900660155   0.006199275640704465     0.8000000000144923     0.5158962596265886     0.2769929631140713     0.4216938571996596    0.01554521902987356     0.0453900188181634     0.1536012423725536     0.1368072537614185  7.595454265825617e-14 121.9297502480883
2.643090343397066      19.46186217569033      15.87397453277434   0.002498605276623368     0.7151043146158596     -11.61055835708668  2.176652176075494e-07     0.1269304996443347   0.000896790396460705      13.25341759619349       300.804900660155   0.006199275640704465     0.8000000000144923     0.5158962596265886     0.2769929631140713     0.4216938571996596    0.01554521902987356     0.0453900188181634     0.1536012423725536     0.1368072537614185  7.595454265825617e-14 121.9297573800696
2.643090343397066      19.46186217569033      15.87397453277434   0.002498605276623368     0.7151043146158596     -11.61055835708668  2.027640564137017e-07     0.1269305145454959   0.000896790396460705      13.25341759619349       300.804900660155   0.006199275640704465     0.8000000000144923     0.5158962596265886     0.2769929631140713     0.4216938571996596    0.01554521902987356     0.0453900188181634     0.1536012423725536     0.1368072537614185  7.595454265825617e-14 121.9297503933977
2.643090343397066      19.46186217569033      15.87397453277434   0.002498605276623368     0.7151043146158596     -11.61055835708668  2.027640564137017e-07     0.1269304996443347  0.0008968052976218989      13.25341759619349       300.804900660155   0.006199275640704465     0.8000000000144923     0.5158962596265886     0.2769929631140713     0.4216938571996596    0.01554521902987356     0.0453900188181634     0.1536012423725536     0.1368072537614185  7.595454265825617e-14 121.9297511529712
2.643090343397066      19.46186217569033      15.87397453277434   0.002498605276623368     0.7151043146158596     -11.61055835708668  2.027640564137017e-07     0.1269304996443347   0.000896790396460705       13.2534177936848       300.804900660155   0.006199275640704465     0.8000000000144923     0.5158962596265886     0.2769929631140713     0.4216938571996596    0.01554521902987356     0.0453900188181634     0.1536012423725536     0.1368072537614185  7.595454265825617e-14 121.9297502446545
2.643090343397066      19.46186217569033      15.87397453277434   0.002498605276623368     0.7151043146158596     -11.61055835708668  2.027640564137017e-07     0.1269304996443347   0.000896790396460705      13.25341759619349      300.8049051424973   0.006199275640704465     0.8000000000144923     0.5158962596265886     0.2769929631140713     0.4216938571996596    0.01554521902987356     0.0453900188181634     0.1536012423725536     0.1368072537614185  7.595454265825617e-14 121.9297501728407
2.643090343397066      19.46186217569033      15.87397453277434   0.002498605276623368     0.7151043146158596     -11.61055835708668  2.027640564137017e-07     0.1269304996443347   0.000896790396460705      13.25341759619349       300.804900660155   0.006199290541865659     0.8000000000144923     0.5158962596265886     0.2769929631140713     0.4216938571996596    0.01554521902987356     0.0453900188181634     0.1536012423725536     0.1368072537614185  7.595454265825617e-14 121.9297592935911
2.643090343397066      19.46186217569033      15.87397453277434   0.002498605276623368     0.7151043146158596     -11.61055835708668  2.027640564137017e-07     0.1269304996443347   0.000896790396460705      13.25341759619349       300.804900660155   0.006199275640704465     0.8000000149156535     0.5158962596265886     0.2769929631140713     0.4216938571996596    0.01554521902987356     0.0453900188181634     0.1536012423725536     0.1368072537614185  7.595454265825617e-14 121.9297509234615
2.643090343397066      19.46186217569033      15.87397453277434   0.002498605276623368     0.7151043146158596     -11.61055835708668  2.027640564137017e-07     0.1269304996443347   0.000896790396460705      13.25341759619349       300.804900660155   0.006199275640704465     0.8000000000144923     0.5158962745277498     0.2769929631140713     0.4216938571996596    0.01554521902987356     0.0453900188181634     0.1536012423725536     0.1368072537614185  7.595454265825617e-14 121.9297501588068
2.643090343397066      19.46186217569033      15.87397453277434   0.002498605276623368     0.7151043146158596     -11.61055835708668  2.027640564137017e-07     0.1269304996443347   0.000896790396460705      13.25341759619349       300.804900660155   0.006199275640704465     0.8000000000144923     0.5158962596265886     0.2769929780152325     0.4216938571996596    0.01554521902987356     0.0453900188181634     0.1536012423725536     0.1368072537614185  7.595454265825617e-14 121.9297505195473
2.643090343397066      19.46186217569033      15.87397453277434   0.002498605276623368     0.7151043146158596     -11.61055835708668  2.027640564137017e-07     0.1269304996443347   0.000896790396460705      13.25341759619349       300.804900660155   0.006199275640704465     0.8000000000144923     0.5158962596265886     0.2769929631140713     0.4216938721008208    0.01554521902987356     0.0453900188181634     0.1536012423725536     0.1368072537614185  7.595454265825617e-14 121.9297503050043
2.643090343397066      19.46186217569033      15.87397453277434   0.002498605276623368     0.7151043146158596     -11.61055835708668  2.027640564137017e-07     0.1269304996443347   0.000896790396460705      13.25341759619349       300.804900660155   0.006199275640704465     0.8000000000144923     0.5158962596265886     0.2769929631140713     0.4216938571996596    0.01554523393103476     0.0453900188181634     0.1536012423725536     0.1368072537614185  7.595454265825617e-14 121.9297503067144
2.643090343397066      19.46186217569033      15.87397453277434   0.002498605276623368     0.7151043146158596     -11.61055835708668  2.027640564137017e-07     0.1269304996443347   0.000896790396460705      13.25341759619349       300.804900660155   0.006199275640704465     0.8000000000144923     0.5158962596265886     0.2769929631140713     0.4216938571996596    0.01554521902987356     0.0453900337193246     0.1536012423725536     0.1368072537614185  7.595454265825617e-14 121.9297503067069
2.643090343397066      19.46186217569033      15.87397453277434   0.002498605276623368     0.7151043146158596     -11.61055835708668  2.027640564137017e-07     0.1269304996443347   0.000896790396460705      13.25341759619349       300.804900660155   0.006199275640704465     0.8000000000144923     0.5158962596265886     0.2769929631140713     0.4216938571996596    0.01554521902987356     0.0453900188181634     0.1536012572737148     0.1368072537614185  7.595454265825617e-14 121.9297503067085
2.643090343397066      19.46186217569033      15.87397453277434   0.002498605276623368     0.7151043146158596     -11.61055835708668  2.027640564137017e-07     0.1269304996443347   0.000896790396460705      13.25341759619349       300.804900660155   0.006199275640704465     0.8000000000144923     0.5158962596265886     0.2769929631140713     0.4216938571996596    0.01554521902987356     0.0453900188181634     0.1536012423725536     0.1368072686625797  7.595454265825617e-14 121.9297503067037
2.643090343397066      19.46186217569033      15.87397453277434   0.002498605276623368     0.7151043146158596     -11.61055835708668  2.027640564137017e-07     0.1269304996443347   0.000896790396460705      13.25341759619349       300.804900660155   0.006199275640704465     0.8000000000144923     0.5158962596265886     0.2769929631140713     0.4216938571996596    0.01554521902987356     0.0453900188181634     0.1536012423725536     0.1368072537614185  1.490123714839031e-08 121.9297565914675
2.643188152325509      19.46184826640534      15.87381430355197   0.002501259367986348     0.7151073939565542     -11.61057223257119  2.022148760324208e-07     0.1269298452188392  0.0008968053939381673      13.25461193418604      300.8594045915384   0.006199096546449998     0.8000000000144345      0.515894726805964     0.2769868746585169     0.4217350123790497    0.01553058932656769     0.0453900188181634     0.1535622438519042     0.1369682563996578  7.535731792826976e-14 121.9289596429723
2.643188191712082      19.46184826640534      15.87381430355197   0.002501259367986348     0.7151073939565542     -11.61057223257119  2.022148760324208e-07     0.1269298452188392  0.0008968053939381673      13.25461193418604      300.8594045915384   0.006199096546449998     0.8000000000144345      0.515894726805964     0.2769868746585169     0.4217350123790497    0.01553058932656769     0.0453900188181634     0.1535622438519042     0.1369682563996578  7.535731792826976e-14 121.9289596637252
2.643188152325509      19.46184855640948      15.87381430355197   0.002501259367986348     0.7151073939565542     -11.61057223257119  2.022148760324208e-07     0.1269298452188392  0.0008968053939381673      13.25461193418604      300.8594045915384   0.006199096546449998     0.8000000000144345      0.515894726805964     0.2769868746585169     0.4217350123790497    0.01553058932656769     0.0453900188181634     0.1535622438519042     0.1369682563996578  7.535731792826976e-14 121.9289596308419
2.643188152325509      19.46184826640534      15.87381454009023   0.002501259367986348     0.7151073939565542     -11.61057223257119  2.022148760324208e-07     0.1269298452188392  0.0008968053939381673      13.25461193418604      300.8594045915384   0.006199096546449998     0.8000000000144345      0.515894726805964     0.2769868746585169     0.4217350123790497    0.01553058932656769     0.0453900188181634     0.1535622438519042     0.1369682563996578  7.535731792826976e-14 121.9289596227396
2.643188152325509      19.46184826640534      15.87381430355197   0.002501274269147542     0.7151073939565542     -11.61057223257119  2.022148760324208e-07     0.1269298452188392  0.0008968053939381673      13.25461193418604      300.8594045915384   0.006199096546449998     0.8000000000144345      0.515894726805964     0.2769868746585169     0.4217350123790497    0.01553058932656769     0.0453900188181634     0.1535622438519042     0.1369682563996578  7.535731792826976e-14 121.9289606518424
2.643188152325509      19.46184826640534      15.87381430355197   0.002501259367986348     0.7151074088577154     -11.61057223257119  2.022148760324208e-07     0.1269298452188392  0.0008968053939381673      13.25461193418604      300.8594045915384   0.006199096546449998     0.8000000000144345      0.515894726805964     0.2769868746585169     0.4217350123790497    0.01553058932656769     0.0453900188181634     0.1535622438519042     0.1369682563996578  7.535731792826976e-14 121.9289596444839
2.643188152325509      19.46184826640534      15.87381430355197   0.002501259367986348     0.7151073939565542     -11.61057240558219  2.022148760324208e-07     0.1269298452188392  0.0008968053939381673      13.25461193418604      300.8594045915384   0.006199096546449998     0.8000000000144345      0.515894726805964     0.2769868746585169     0.4217350123790497    0.01553058932656769     0.0453900188181634     0.1535622438519042     0.1369682563996578  7.535731792826976e-14 121.9289596367999
2.643188152325509      19.46184826640534      15.87381430355197   0.002501259367986348     0.7151073939565542     -11.61057223257119  2.171160372262684e-07     0.1269298452188392  0.0008968053939381673      13.25461193418604      300.8594045915384   0.006199096546449998     0.8000000000144345      0.515894726805964     0.2769868746585169     0.4217350123790497    0.01553058932656769     0.0453900188181634     0.1535622438519042     0.1369682563996578  7.535731792826976e-14 121.9289666413702
2.643188152325509      19.46184826640534      15.87381430355197   0.002501259367986348     0.7151073939565542     -11.61057223257119  2.022148760324208e-07     0.1269298601200004  0.0008968053939381673      13.25461193418604      300.8594045915384   0.006199096546449998     0.8000000000144345      0.515894726805964     0.2769868746585169     0.4217350123790497    0.01553058932656769     0.0453900188181634     0.1535622438519042     0.1369682563996578  7.535731792826976e-14 121.9289597225248
2.643188152325509      19.46184826640534      15.87381430355197   0.002501259367986348     0.7151073939565542     -11.61057223257119  2.022148760324208e-07     0.1269298452188392  0.0008968202950993612      13.25461193418604      300.8594045915384   0.006199096546449998     0.8000000000144345      0.515894726805964     0.2769868746585169     0.4217350123790497    0.01553058932656769     0.0453900188181634     0.1535622438519042     0.1369682563996578  7.535731792826976e-14 121.9289601906506
2.643188152325509      19.46184826640534      15.87381430355197   0.002501259367986348     0.7151073939565542     -11.61057223257119  2.022148760324208e-07     0.1269298452188392  0.0008968053939381673      13.25461213169515      300.8594045915384   0.006199096546449998     0.8000000000144345      0.515894726805964     0.2769868746585169     0.4217350123790497    0.01553058932656769     0.0453900188181634     0.1535622438519042     0.1369682563996578  7.535731792826976e-14 121.9289595733448
2.643188152325509      19.46184826640534      15.87381430355197   0.002501259367986348     0.7151073939565542     -11.61057223257119  2.022148760324208e-07     0.1269298452188392  0.0008968053939381673      13.25461193418604      300.8594090746929   0.006199096546449998     0.8000000000144345      0.515894726805964     0.2769868746585169     0.4217350123790497    0.01553058932656769     0.0453900188181634     0.1535622438519042     0.1369682563996578  7.535731792826976e-14 121.9289595520053
2.643188152325509      19.46184826640534      15.87381430355197   0.002501259367986348     0.7151073939565542     -11.61057223257119  2.022148760324208e-07     0.1269298452188392  0.0008968053939381673      13.25461193418604      300.8594045915384   0.006199111447611192     0.8000000000144345      0.515894726805964     0.2769868746585169     0.4217350123790497    0.01553058932656769     0.0453900188181634     0.1535622438519042     0.1369682563996578  7.535731792826976e-14 121.9289681320616
2.643188152325509      19.46184826640534      15.87381430355197   0.002501259367986348     0.7151073939565542     -11.61057223257119  2.022148760324208e-07     0.1269298452188392  0.0008968053939381673      13.25461193418604      300.8594045915384   0.006199096546449998     0.8000000149155957      0.515894726805964     0.2769868746585169     0.4217350123790497    0.01553058932656769     0.0453900188181634     0.1535622438519042     0.1369682563996578  7.535731792826976e-14 121.9289602676243
2.643188152325509      19.46184826640534      15.87381430355197   0.002501259367986348     0.7151073939565542     -11.61057223257119  2.022148760324208e-07     0.1269298452188392  0.0008968053939381673      13.25461193418604      300.8594045915384   0.006199096546449998     0.8000000000144345     0.5158947417071252     0.2769868746585169     0.4217350123790497    0.01553058932656769     0.0453900188181634     0.1535622438519042     0.1369682563996578  7.535731792826976e-14 121.9289594503164
2.643188152325509      19.46184826640534      15.87381430355197   0.002501259367986348     0.7151073939565542     -11.61057223257119  2.022148760324208e-07     0.1269298452188392  0.0008968053939381673      13.25461193418604      300.8594045915384   0.006199096546449998     0.8000000000144345      0.515894726805964      0.276986889559678     0.4217350123790497    0.01553058932656769     0.0453900188181634     0.1535622438519042     0.1369682563996578  7.535731792826976e-14 121.9289598490058
2.643188152325509      19.46184826640534      15.87381430355197   0.002501259367986348     0.7151073939565542     -11.61057223257119  2.022148760324208e-07     0.1269298452188392  0.0008968053939381673      13.25461193418604      300.8594045915384   0.006199096546449998     0.8000000000144345      0.515894726805964     0.2769868746585169     0.4217350272802108    0.01553058932656769     0.0453900188181634     0.1535622438519042     0.1369682563996578  7.535731792826976e-14 121.9289596625021
2.643188152325509      19.46184826640534      15.87381430355197   0.002501259367986348     0.7151073939565542     -11.61057223257119  2.022148760324208e-07     0.1269298452188392  0.0008968053939381673      13.25461193418604      300.8594045915384   0.006199096546449998     0.8000000000144345      0.515894726805964     0.2769868746585169     0.4217350123790497    0.01553060422772889     0.0453900188181634     0.1535622438519042     0.1369682563996578  7.535731792826976e-14 121.9289596429763
2.643188152325509      19.46184826640534      15.87381430355197   0.002501259367986348     0.7151073939565542     -11.61057223257119  2.022148760324208e-07     0.1269298452188392  0.0008968053939381673      13.25461193418604      300.8594045915384   0.006199096546449998     0.8000000000144345      0.515894726805964     0.2769868746585169     0.4217350123790497    0.01553058932656769     0.0453900337193246     0.1535622438519042     0.1369682563996578  7.535731792826976e-14 121.9289596429723
2.643188152325509      19.46184826640534      15.87381430355197   0.002501259367986348     0.7151073939565542     -11.61057223257119  2.022148760324208e-07     0.1269298452188392  0.0008968053939381673      13.25461193418604      300.8594045915384   0.006199096546449998     0.8000000000144345      0.515894726805964     0.2769868746585169     0.4217350123790497    0.01553058932656769     0.0453900188181634     0.1535622587530654     0.1369682563996578  7.535731792826976e-14 121.9289596429725
2.643188152325509      19.46184826640534      15.87381430355197   0.002501259367986348     0.7151073939565542     -11.61057223257119  2.022148760324208e-07     0.1269298452188392  0.0008968053939381673      13.25461193418604      300.8594045915384   0.006199096546449998     0.8000000000144345      0.515894726805964     0.2769868746585169     0.4217350123790497    0.01553058932656769     0.0453900188181634     0.1535622438519042      0.136968271300819  7.535731792826976e-14 121.9289596429725
2.643188152325509      19.46184826640534      15.87381430355197   0.002501259367986348     0.7151073939565542     -11.61057223257119  2.022148760324208e-07     0.1269298452188392  0.0008968053939381673      13.25461193418604      300.8594045915384   0.006199096546449998     0.8000000000144345      0.515894726805964     0.2769868746585169     0.4217350123790497    0.01553058932656769     0.0453900188181634     0.1535622438519042     0.1369682563996578  1.490123655116558e-08 121.9289659263406
2.639580687260587      19.48494260479598      15.90677909375943   0.002503711716945954      0.714239386365957     -11.63055239999289  1.981781112834768e-07     0.1269180435630419  0.0008964583186561899      13.28048968415976      300.8755082307509   0.006211223625983124     0.8000000000137079     0.5166029546931514      0.276788012855577     0.4196357109636765    0.01552797461397808     0.0453900188181634     0.1535605458841362     0.1369665494336848  7.171705147833874e-14 121.9217393170501
2.639580726593405      19.48494260479598      15.90677909375943   0.002503711716945954      0.714239386365957     -11.63055239999289  1.981781112834768e-07     0.1269180435630419  0.0008964583186561899      13.28048968415976      300.8755082307509   0.006211223625983124     0.8000000000137079     0.5166029546931514      0.276788012855577     0.4196357109636765    0.01552797461397808     0.0453900188181634     0.1535605458841362     0.1369665494336848  7.171705147833874e-14 121.9217393534553
2.639580687260587      19.48494289514425      15.90677909375943   0.002503711716945954      0.714239386365957     -11.63055239999289  1.981781112834768e-07     0.1269180435630419  0.0008964583186561899      13.28048968415976      300.8755082307509   0.006211223625983124     0.8000000000137079     0.5166029546931514      0.276788012855577     0.4196357109636765    0.01552797461397808     0.0453900188181634     0.1535605458841362     0.1369665494336848  7.171705147833874e-14 121.9217393281204
2.639580687260587      19.48494260479598      15.90677933078891   0.002503711716945954      0.714239386365957     -11.63055239999289  1.981781112834768e-07     0.1269180435630419  0.0008964583186561899      13.28048968415976      300.8755082307509   0.006211223625983124     0.8000000000137079     0.5166029546931514      0.276788012855577     0.4196357109636765    0.01552797461397808     0.0453900188181634     0.1535605458841362     0.1369665494336848  7.171705147833874e-14 121.9217392854261
2.639580687260587      19.48494260479598      15.90677909375943   0.002503726618107148      0.714239386365957     -11.63055239999289  1.981781112834768e-07     0.1269180435630419  0.0008964583186561899      13.28048968415976      300.8755082307509   0.006211223625983124     0.8000000000137079     0.5166029546931514      0.276788012855577     0.4196357109636765    0.01552797461397808     0.0453900188181634     0.1535605458841362     0.1369665494336848  7.171705147833874e-14 121.9217402355879
2.639580687260587      19.48494260479598      15.90677909375943   0.002503711716945954     0.7142394012671182     -11.63055239999289  1.981781112834768e-07     0.1269180435630419  0.0008964583186561899      13.28048968415976      300.8755082307509   0.006211223625983124     0.8000000000137079     0.5166029546931514      0.276788012855577     0.4196357109636765    0.01552797461397808     0.0453900188181634     0.1535605458841362     0.1369665494336848  7.171705147833874e-14 121.9217393124882
2.639580687260587      19.48494260479598      15.90677909375943   0.002503711716945954      0.714239386365957     -11.63055257330162  1.981781112834768e-07     0.1269180435630419  0.0008964583186561899      13.28048968415976      300.8755082307509   0.006211223625983124     0.8000000000137079     0.5166029546931514      0.276788012855577     0.4196357109636765    0.01552797461397808     0.0453900188181634     0.1535605458841362     0.1369665494336848  7.171705147833874e-14 121.9217393320054
2.639580687260587      19.48494260479598      15.90677909375943   0.002503711716945954      0.714239386365957     -11.63055239999289  2.130792724773245e-07     0.1269180435630419  0.0008964583186561899      13.28048968415976      300.8755082307509   0.006211223625983124     0.8000000000137079     0.5166029546931514      0.276788012855577     0.4196357109636765    0.01552797461397808     0.0453900188181634     0.1535605458841362     0.1369665494336848  7.171705147833874e-14 121.9217455754897
2.639580687260587      19.48494260479598      15.90677909375943   0.002503711716945954      0.714239386365957     -11.63055239999289  1.981781112834768e-07     0.1269180584642031  0.0008964583186561899      13.28048968415976      300.8755082307509   0.006211223625983124     0.8000000000137079     0.5166029546931514      0.276788012855577     0.4196357109636765    0.01552797461397808     0.0453900188181634     0.1535605458841362     0.1369665494336848  7.171705147833874e-14 121.9217394319448
2.639580687260587      19.48494260479598      15.90677909375943   0.002503711716945954      0.714239386365957     -11.63055239999289  1.981781112834768e-07     0.1269180435630419  0.0008964732198173838      13.28048968415976      300.8755082307509   0.006211223625983124     0.8000000000137079     0.5166029546931514      0.276788012855577     0.4196357109636765    0.01552797461397808     0.0453900188181634     0.1535605458841362     0.1369665494336848  7.171705147833874e-14 121.9217398483288
2.639580687260587      19.48494260479598      15.90677909375943   0.002503711716945954      0.714239386365957     -11.63055239999289  1.981781112834768e-07     0.1269180435630419  0.0008964583186561899      13.28048988205447      300.8755082307509   0.006211223625983124     0.8000000000137079     0.5166029546931514      0.276788012855577     0.4196357109636765    0.01552797461397808     0.0453900188181634     0.1535605458841362     0.1369665494336848  7.171705147833874e-14 121.921739321254
2.639580687260587      19.48494260479598      15.90677909375943   0.002503711716945954      0.714239386365957     -11.63055239999289  1.981781112834768e-07     0.1269180435630419  0.0008964583186561899      13.28048968415976      300.8755127141454   0.006211223625983124     0.8000000000137079     0.5166029546931514      0.276788012855577     0.4196357109636765    0.01552797461397808     0.0453900188181634     0.1535605458841362     0.1369665494336848  7.171705147833874e-14 121.9217392915209
2.639580687260587      19.48494260479598      15.90677909375943   0.002503711716945954      0.714239386365957     -11.63055239999289  1.981781112834768e-07     0.1269180435630419  0.0008964583186561899      13.28048968415976      300.8755082307509   0.006211238527144318     0.8000000000137079     0.5166029546931514      0.276788012855577     0.4196357109636765    0.01552797461397808     0.0453900188181634     0.1535605458841362     0.1369665494336848  7.171705147833874e-14 121.9217412876528
2.639580687260587      19.48494260479598      15.90677909375943   0.002503711716945954      0.714239386365957     -11.63055239999289  1.981781112834768e-07     0.1269180435630419  0.0008964583186561899      13.28048968415976      300.8755082307509   0.006211223625983124     0.8000000149148691     0.5166029546931514      0.276788012855577     0.4196357109636765    0.01552797461397808     0.0453900188181634     0.1535605458841362     0.1369665494336848  7.171705147833874e-14 121.921739916043
2.639580687260587      19.48494260479598      15.90677909375943   0.002503711716945954      0.714239386365957     -11.63055239999289  1.981781112834768e-07     0.1269180435630419  0.0008964583186561899      13.28048968415976      300.8755082307509   0.006211223625983124     0.8000000000137079     0.5166029695943126      0.276788012855577     0.4196357109636765    0.01552797461397808     0.0453900188181634     0.1535605458841362     0.1369665494336848  7.171705147833874e-14 121.9217392359794
2.639580687260587      19.48494260479598      15.90677909375943   0.002503711716945954      0.714239386365957     -11.63055239999289  1.981781112834768e-07     0.1269180435630419  0.0008964583186561899      13.28048968415976      300.8755082307509   0.006211223625983124     0.8000000000137079     0.5166029546931514     0.2767880277567382     0.4196357109636765    0.01552797461397808     0.0453900188181634     0.1535605458841362     0.1369665494336848  7.171705147833874e-14 121.9217393318592
2.639580687260587      19.48494260479598      15.90677909375943   0.002503711716945954      0.714239386365957     -11.63055239999289  1.981781112834768e-07     0.1269180435630419  0.0008964583186561899      13.28048968415976      300.8755082307509   0.006211223625983124     0.8000000000137079     0.5166029546931514      0.276788012855577     0.4196357258648377    0.01552797461397808     0.0453900188181634     0.1535605458841362     0.1369665494336848  7.171705147833874e-14 121.9217393022251
2.639580687260587      19.48494260479598      15.90677909375943   0.002503711716945954      0.714239386365957     -11.63055239999289  1.981781112834768e-07     0.1269180435630419  0.0008964583186561899      13.28048968415976      300.8755082307509   0.006211223625983124     0.8000000000137079     0.5166029546931514      0.276788012855577     0.4196357109636765    0.01552798951513927     0.0453900188181634     0.1535605458841362     0.1369665494336848  7.171705147833874e-14 121.9217393170949
2.639580687260587      19.48494260479598      15.90677909375943   0.002503711716945954      0.714239386365957     -11.63055239999289  1.981781112834768e-07     0.1269180435630419  0.0008964583186561899      13.28048968415976      300.8755082307509   0.006211223625983124     0.8000000000137079     0.5166029546931514      0.276788012855577     0.4196357109636765    0.01552797461397808     0.0453900337193246     0.1535605458841362     0.1369665494336848  7.171705147833874e-14 121.9217393170501
2.639580687260587      19.48494260479598      15.90677909375943   0.002503711716945954      0.714239386365957     -11.63055239999289  1.981781112834768e-07     0.1269180435630419  0.0008964583186561899      13.28048968415976      300.8755082307509   0.006211223625983124     0.8000000000137079     0.5166029546931514      0.276788012855577     0.4196357109636765    0.01552797461397808     0.0453900188181634     0.1535605607852973     0.1369665494336848  7.171705147833874e-14 121.921739317069
2.639580687260587      19.48494260479598      15.90677909375943   0.002503711716945954      0.714239386365957     -11.63055239999289  1.981781112834768e-07     0.1269180435630419  0.0008964583186561899      13.28048968415976      300.8755082307509   0.006211223625983124     0.8000000000137079     0.5166029546931514      0.276788012855577     0.4196357109636765    0.01552797461397808     0.0453900188181634     0.1535605458841362      0.136966564334846  7.171705147833874e-14 121.9217393171233
2.639580687260587      19.48494260479598      15.90677909375943   0.002503711716945954      0.714239386365957     -11.63055239999289  1.981781112834768e-07     0.1269180435630419  0.0008964583186561899      13.28048968415976      300.8755082307509   0.006211223625983124     0.8000000000137079     0.5166029546931514      0.276788012855577     0.4196357109636765    0.01552797461397808     0.0453900188181634     0.1535605458841362     0.1369665494336848  1.490123291089914e-08 121.9217456003259
2.637473041372134      19.50250581350935      15.95366631751859   0.002510580570433223     0.7137064804021475     -11.65092456158958   1.82936371417735e-07     0.1268926003390773  0.0008965932726393888      13.29098542038266      300.8809884146576   0.006219615437291519     0.8000000000125037     0.5170559952375307     0.2766860271228029     0.4207136103716814    0.01546653165367415     0.0453900188181634     0.1532997740942734     0.1360995247899429  6.150381515598103e-14 121.9189466672547
2.637473080673545      19.50250581350935      15.95366631751859   0.002510580570433223     0.7137064804021475     -11.65092456158958   1.82936371417735e-07     0.1268926003390773  0.0008965932726393888      13.29098542038266      300.8809884146576   0.006219615437291519     0.8000000000125037     0.5170559952375307     0.2766860271228029     0.4207136103716814    0.01546653165367415     0.0453900188181634     0.1532997740942734     0.1360995247899429  6.150381515598103e-14 121.9189466484132
2.637473041372134      19.50250610411933      15.95366631751859   0.002510580570433223     0.7137064804021475     -11.65092456158958   1.82936371417735e-07     0.1268926003390773  0.0008965932726393888      13.29098542038266      300.8809884146576   0.006219615437291519     0.8000000000125037     0.5170559952375307     0.2766860271228029     0.4207136103716814    0.01546653165367415     0.0453900188181634     0.1532997740942734     0.1360995247899429  6.150381515598103e-14 121.9189466801746
2.637473041372134      19.50250581350935      15.95366655524675   0.002510580570433223     0.7137064804021475     -11.65092456158958   1.82936371417735e-07     0.1268926003390773  0.0008965932726393888      13.29098542038266      300.8809884146576   0.006219615437291519     0.8000000000125037     0.5170559952375307     0.2766860271228029     0.4207136103716814    0.01546653165367415     0.0453900188181634     0.1532997740942734     0.1360995247899429  6.150381515598103e-14 121.9189466590331
2.637473041372134      19.50250581350935      15.95366631751859   0.002510595471594416     0.7137064804021475     -11.65092456158958   1.82936371417735e-07     0.1268926003390773  0.0008965932726393888      13.29098542038266      300.8809884146576   0.006219615437291519     0.8000000000125037     0.5170559952375307     0.2766860271228029     0.4207136103716814    0.01546653165367415     0.0453900188181634     0.1532997740942734     0.1360995247899429  6.150381515598103e-14 121.9189473227889
2.637473041372134      19.50250581350935      15.95366631751859   0.002510580570433223     0.7137064953033087     -11.65092456158958   1.82936371417735e-07     0.1268926003390773  0.0008965932726393888      13.29098542038266      300.8809884146576   0.006219615437291519     0.8000000000125037     0.5170559952375307     0.2766860271228029     0.4207136103716814    0.01546653165367415     0.0453900188181634     0.1532997740942734     0.1360995247899429  6.150381515598103e-14 121.9189466548853
2.637473041372134      19.50250581350935      15.95366631751859   0.002510580570433223     0.7137064804021475     -11.65092473520188   1.82936371417735e-07     0.1268926003390773  0.0008965932726393888      13.29098542038266      300.8809884146576   0.006219615437291519     0.8000000000125037     0.5170559952375307     0.2766860271228029     0.4207136103716814    0.01546653165367415     0.0453900188181634     0.1532997740942734     0.1360995247899429  6.150381515598103e-14 121.9189466037063
2.637473041372134      19.50250581350935      15.95366631751859   0.002510580570433223     0.7137064804021475     -11.65092456158958  1.978375326115827e-07     0.1268926003390773  0.0008965932726393888      13.29098542038266      300.8809884146576   0.006219615437291519     0.8000000000125037     0.5170559952375307     0.2766860271228029     0.4207136103716814    0.01546653165367415     0.0453900188181634     0.1532997740942734     0.1360995247899429  6.150381515598103e-14 121.9189523493675
2.637473041372134      19.50250581350935      15.95366631751859   0.002510580570433223     0.7137064804021475     -11.65092456158958   1.82936371417735e-07     0.1268926152402385  0.0008965932726393888      13.29098542038266      300.8809884146576   0.006219615437291519     0.8000000000125037     0.5170559952375307     0.2766860271228029     0.4207136103716814    0.01546653165367415     0.0453900188181634     0.1532997740942734     0.1360995247899429  6.150381515598103e-14 121.9189467601656
2.637473041372134      19.50250581350935      15.95366631751859   0.002510580570433223     0.7137064804021475     -11.65092456158958   1.82936371417735e-07     0.1268926003390773  0.0008966081738005827      13.29098542038266      300.8809884146576   0.006219615437291519     0.8000000000125037     0.5170559952375307     0.2766860271228029     0.4207136103716814    0.01546653165367415     0.0453900188181634     0.1532997740942734     0.1360995247899429  6.150381515598103e-14 121.918947294289
2.637473041372134      19.50250581350935      15.95366631751859   0.002510580570433223     0.7137064804021475     -11.65092456158958   1.82936371417735e-07     0.1268926003390773  0.0008965932726393888      13.29098561843377      300.8809884146576   0.006219615437291519     0.8000000000125037     0.5170559952375307     0.2766860271228029     0.4207136103716814    0.01546653165367415     0.0453900188181634     0.1532997740942734     0.1360995247899429  6.150381515598103e-14 121.9189467084935
2.637473041372134      19.50250581350935      15.95366631751859   0.002510580570433223     0.7137064804021475     -11.65092456158958   1.82936371417735e-07     0.1268926003390773  0.0008965932726393888      13.29098542038266      300.8809928981337   0.006219615437291519     0.8000000000125037     0.5170559952375307     0.2766860271228029     0.4207136103716814    0.01546653165367415     0.0453900188181634     0.1532997740942734     0.1360995247899429  6.150381515598103e-14 121.9189466660782
2.637473041372134      19.50250581350935      15.95366631751859   0.002510580570433223     0.7137064804021475     -11.65092456158958   1.82936371417735e-07     0.1268926003390773  0.0008965932726393888      13.29098542038266      300.8809884146576   0.006219630338452712     0.8000000000125037     0.5170559952375307     0.2766860271228029     0.4207136103716814    0.01546653165367415     0.0453900188181634     0.1532997740942734     0.1360995247899429  6.150381515598103e-14 121.9189462847519
2.637473041372134      19.50250581350935      15.95366631751859   0.002510580570433223     0.7137064804021475     -11.65092456158958   1.82936371417735e-07     0.1268926003390773  0.0008965932726393888      13.29098542038266      300.8809884146576   0.006219615437291519     0.8000000149136649     0.5170559952375307     0.2766860271228029     0.4207136103716814    0.01546653165367415     0.0453900188181634     0.1532997740942734     0.1360995247899429  6.150381515598103e-14 121.9189472668372
2.637473041372134      19.50250581350935      15.95366631751859   0.002510580570433223     0.7137064804021475     -11.65092456158958   1.82936371417735e-07     0.1268926003390773  0.0008965932726393888      13.29098542038266      300.8809884146576   0.006219615437291519     0.8000000000125037     0.5170560101386919     0.2766860271228029     0.4207136103716814    0.01546653165367415     0.0453900188181634     0.1532997740942734     0.1360995247899429  6.150381515598103e-14 121.9189466472264
2.637473041372134      19.50250581350935      15.95366631751859   0.002510580570433223     0.7137064804021475     -11.65092456158958   1.82936371417735e-07     0.1268926003390773  0.0008965932726393888      13.29098542038266      300.8809884146576   0.006219615437291519     0.8000000000125037     0.5170559952375307     0.2766860420239641     0.4207136103716814    0.01546653165367415     0.0453900188181634     0.1532997740942734     0.1360995247899429  6.150381515598103e-14 121.9189465734597
2.637473041372134      19.50250581350935      15.95366631751859   0.002510580570433223     0.7137064804021475     -11.65092456158958   1.82936371417735e-07     0.1268926003390773  0.0008965932726393888      13.29098542038266      300.8809884146576   0.006219615437291519     0.8000000000125037     0.5170559952375307     0.2766860271228029     0.4207136252728426    0.01546653165367415     0.0453900188181634     0.1532997740942734     0.1360995247899429  6.150381515598103e-14 121.9189466901296
2.637473041372134      19.50250581350935      15.95366631751859   0.002510580570433223     0.7137064804021475     -11.65092456158958   1.82936371417735e-07     0.1268926003390773  0.0008965932726393888      13.29098542038266      300.8809884146576   0.006219615437291519     0.8000000000125037     0.5170559952375307     0.2766860271228029     0.4207136103716814    0.01546654655483535     0.0453900188181634     0.1532997740942734     0.1360995247899429  6.150381515598103e-14 121.9189466672473
2.637473041372134      19.50250581350935      15.95366631751859   0.002510580570433223     0.7137064804021475     -11.65092456158958   1.82936371417735e-07     0.1268926003390773  0.0008965932726393888      13.29098542038266      300.8809884146576   0.006219615437291519     0.8000000000125037     0.5170559952375307     0.2766860271228029     0.4207136103716814    0.01546653165367415     0.0453900337193246     0.1532997740942734     0.1360995247899429  6.150381515598103e-14 121.9189466672547
2.637473041372134      19.50250581350935      15.95366631751859   0.002510580570433223     0.7137064804021475     -11.65092456158958   1.82936371417735e-07     0.1268926003390773  0.0008965932726393888      13.29098542038266      300.8809884146576   0.006219615437291519     0.8000000000125037     0.5170559952375307     0.2766860271228029     0.4207136103716814    0.01546653165367415     0.0453900188181634     0.1532997889954346     0.1360995247899429  6.150381515598103e-14 121.9189466672512
2.637473041372134      19.50250581350935      15.95366631751859   0.002510580570433223     0.7137064804021475     -11.65092456158958   1.82936371417735e-07     0.1268926003390773  0.0008965932726393888      13.29098542038266      300.8809884146576   0.006219615437291519     0.8000000000125037     0.5170559952375307     0.2766860271228029     0.4207136103716814    0.01546653165367415     0.0453900188181634     0.1532997740942734     0.1360995396911041  6.150381515598103e-14 121.9189466672634
2.637473041372134      19.50250581350935      15.95366631751859   0.002510580570433223     0.7137064804021475     -11.65092456158958   1.82936371417735e-07     0.1268926003390773  0.0008965932726393888      13.29098542038266      300.8809884146576   0.006219615437291519     0.8000000000125037     0.5170559952375307     0.2766860271228029     0.4207136103716814    0.01546653165367415     0.0453900188181634     0.1532997740942734     0.1360995247899429  1.490122269766281e-08 121.9189529522533
2.638783620938398      19.52768940919407      15.99277392063742   0.002503779432565327     0.7134460969034734     -11.67878996581029  1.764560793661768e-07     0.1268568501502324  0.0008976774999775708      13.27617722434607      300.8780448933497   0.006227563436669466     0.8000000000113823     0.5170875416762825     0.2765554572368603     0.4197836605220692    0.01547827926888431     0.0453900188181634     0.1534072796168716     0.1360523806726059  5.643222164861802e-14 121.921648203091
2.638783660259338      19.52768940919407      15.99277392063742   0.002503779432565327     0.7134460969034734     -11.67878996581029  1.764560793661768e-07     0.1268568501502324  0.0008976774999775708      13.27617722434607      300.8780448933497   0.006227563436669466     0.8000000000113823     0.5170875416762825     0.2765554572368603     0.4197836605220692    0.01547827926888431     0.0453900188181634     0.1534072796168716     0.1360523806726059  5.643222164861802e-14 121.9216481883799
2.638783620938398      19.52768970017932      15.99277392063742   0.002503779432565327     0.7134460969034734     -11.67878996581029  1.764560793661768e-07     0.1268568501502324  0.0008976774999775708      13.27617722434607      300.8780448933497   0.006227563436669466     0.8000000000113823     0.5170875416762825     0.2765554572368603     0.4197836605220692    0.01547827926888431     0.0453900188181634     0.1534072796168716     0.1360523806726059  5.643222164861802e-14 121.9216482194266
2.638783620938398      19.52768940919407      15.99277415894832   0.002503779432565327     0.7134460969034734     -11.67878996581029  1.764560793661768e-07     0.1268568501502324  0.0008976774999775708      13.27617722434607      300.8780448933497   0.006227563436669466     0.8000000000113823     0.5170875416762825     0.2765554572368603     0.4197836605220692    0.01547827926888431     0.0453900188181634     0.1534072796168716     0.1360523806726059  5.643222164861802e-14 121.9216482080763
2.638783620938398      19.52768940919407      15.99277392063742   0.002503794333726521     0.7134460969034734     -11.67878996581029  1.764560793661768e-07     0.1268568501502324  0.0008976774999775708      13.27617722434607      300.8780448933497   0.006227563436669466     0.8000000000113823     0.5170875416762825     0.2765554572368603     0.4197836605220692    0.01547827926888431     0.0453900188181634     0.1534072796168716     0.1360523806726059  5.643222164861802e-14 121.9216482568726
2.638783620938398      19.52768940919407      15.99277392063742   0.002503779432565327     0.7134461118046346     -11.67878996581029  1.764560793661768e-07     0.1268568501502324  0.0008976774999775708      13.27617722434607      300.8780448933497   0.006227563436669466     0.8000000000113823     0.5170875416762825     0.2765554572368603     0.4197836605220692    0.01547827926888431     0.0453900188181634     0.1534072796168716     0.1360523806726059  5.643222164861802e-14 121.9216482217911
2.638783620938398      19.52768940919407      15.99277392063742   0.002503779432565327     0.7134460969034734     -11.67879013983782  1.764560793661768e-07     0.1268568501502324  0.0008976774999775708      13.27617722434607      300.8780448933497   0.006227563436669466     0.8000000000113823     0.5170875416762825     0.2765554572368603     0.4197836605220692    0.01547827926888431     0.0453900188181634     0.1534072796168716     0.1360523806726059  5.643222164861802e-14 121.921648193399
2.638783620938398      19.52768940919407      15.99277392063742   0.002503779432565327     0.7134460969034734     -11.67878996581029  1.913572405600244e-07     0.1268568501502324  0.0008976774999775708      13.27617722434607      300.8780448933497   0.006227563436669466     0.8000000000113823     0.5170875416762825     0.2765554572368603     0.4197836605220692    0.01547827926888431     0.0453900188181634     0.1534072796168716     0.1360523806726059  5.643222164861802e-14 121.9216537064008
2.638783620938398      19.52768940919407      15.99277392063742   0.002503779432565327     0.7134460969034734     -11.67878996581029  1.764560793661768e-07     0.1268568650513936  0.0008976774999775708      13.27617722434607      300.8780448933497   0.006227563436669466     0.8000000000113823     0.5170875416762825     0.2765554572368603     0.4197836605220692    0.01547827926888431     0.0453900188181634     0.1534072796168716     0.1360523806726059  5.643222164861802e-14 121.9216482821007
2.638783620938398      19.52768940919407      15.99277392063742   0.002503779432565327     0.7134460969034734     -11.67878996581029  1.764560793661768e-07     0.1268568501502324  0.0008976924011387646      13.27617722434607      300.8780448933497   0.006227563436669466     0.8000000000113823     0.5170875416762825     0.2765554572368603     0.4197836605220692    0.01547827926888431     0.0453900188181634     0.1534072796168716     0.1360523806726059  5.643222164861802e-14 121.9216485533505
2.638783620938398      19.52768940919407      15.99277392063742   0.002503779432565327     0.7134460969034734     -11.67878996581029  1.764560793661768e-07     0.1268568501502324  0.0008976774999775708      13.27617742217652      300.8780448933497   0.006227563436669466     0.8000000000113823     0.5170875416762825     0.2765554572368603     0.4197836605220692    0.01547827926888431     0.0453900188181634     0.1534072796168716     0.1360523806726059  5.643222164861802e-14 121.9216481659252
2.638783620938398      19.52768940919407      15.99277392063742   0.002503779432565327     0.7134460969034734     -11.67878996581029  1.764560793661768e-07     0.1268568501502324  0.0008976774999775708      13.27617722434607       300.878049376782   0.006227563436669466     0.8000000000113823     0.5170875416762825     0.2765554572368603     0.4197836605220692    0.01547827926888431     0.0453900188181634     0.1534072796168716     0.1360523806726059  5.643222164861802e-14 121.9216480966592
2.638783620938398      19.52768940919407      15.99277392063742   0.002503779432565327     0.7134460969034734     -11.67878996581029  1.764560793661768e-07     0.1268568501502324  0.0008976774999775708      13.27617722434607      300.8780448933497    0.00622757833783066     0.8000000000113823     0.5170875416762825     0.2765554572368603     0.4197836605220692    0.01547827926888431     0.0453900188181634     0.1534072796168716     0.1360523806726059  5.643222164861802e-14 121.9216510672026
2.638783620938398      19.52768940919407      15.99277392063742   0.002503779432565327     0.7134460969034734     -11.67878996581029  1.764560793661768e-07     0.1268568501502324  0.0008976774999775708      13.27617722434607      300.8780448933497   0.006227563436669466     0.8000000149125435     0.5170875416762825     0.2765554572368603     0.4197836605220692    0.01547827926888431     0.0453900188181634     0.1534072796168716     0.1360523806726059  5.643222164861802e-14 121.9216488322426
2.638783620938398      19.52768940919407      15.99277392063742   0.002503779432565327     0.7134460969034734     -11.67878996581029  1.764560793661768e-07     0.1268568501502324  0.0008976774999775708      13.27617722434607      300.8780448933497   0.006227563436669466     0.8000000000113823     0.5170875565774437     0.2765554572368603     0.4197836605220692    0.01547827926888431     0.0453900188181634     0.1534072796168716     0.1360523806726059  5.643222164861802e-14 121.9216481224139
2.638783620938398      19.52768940919407      15.99277392063742   0.002503779432565327     0.7134460969034734     -11.67878996581029  1.764560793661768e-07     0.1268568501502324  0.0008976774999775708      13.27617722434607      300.8780448933497   0.006227563436669466     0.8000000000113823     0.5170875416762825     0.2765554721380215     0.4197836605220692    0.01547827926888431     0.0453900188181634     0.1534072796168716     0.1360523806726059  5.643222164861802e-14 121.9216482075396
2.638783620938398      19.52768940919407      15.99277392063742   0.002503779432565327     0.7134460969034734     -11.67878996581029  1.764560793661768e-07     0.1268568501502324  0.0008976774999775708      13.27617722434607      300.8780448933497   0.006227563436669466     0.8000000000113823     0.5170875416762825     0.2765554572368603     0.4197836754232304    0.01547827926888431     0.0453900188181634     0.1534072796168716     0.1360523806726059  5.643222164861802e-14 121.9216481993423
2.638783620938398      19.52768940919407      15.99277392063742   0.002503779432565327     0.7134460969034734     -11.67878996581029  1.764560793661768e-07     0.1268568501502324  0.0008976774999775708      13.27617722434607      300.8780448933497   0.006227563436669466     0.8000000000113823     0.5170875416762825     0.2765554572368603     0.4197836605220692     0.0154782941700455     0.0453900188181634     0.1534072796168716     0.1360523806726059  5.643222164861802e-14 121.9216482030883
2.638783620938398      19.52768940919407      15.99277392063742   0.002503779432565327     0.7134460969034734     -11.67878996581029  1.764560793661768e-07     0.1268568501502324  0.0008976774999775708      13.27617722434607      300.8780448933497   0.006227563436669466     0.8000000000113823     0.5170875416762825     0.2765554572368603     0.4197836605220692    0.01547827926888431     0.0453900337193246     0.1534072796168716     0.1360523806726059  5.643222164861802e-14 121.921648203091
2.638783620938398      19.52768940919407      15.99277392063742   0.002503779432565327     0.7134460969034734     -11.67878996581029  1.764560793661768e-07     0.1268568501502324  0.0008976774999775708      13.27617722434607      300.8780448933497   0.006227563436669466     0.8000000000113823     0.5170875416762825     0.2765554572368603     0.4197836605220692    0.01547827926888431     0.0453900188181634     0.1534072945180328     0.1360523806726059  5.643222164861802e-14 121.9216482031007
2.638783620938398      19.52768940919407      15.99277392063742   0.002503779432565327     0.7134460969034734     -11.67878996581029  1.764560793661768e-07     0.1268568501502324  0.0008976774999775708      13.27617722434607      300.8780448933497   0.006227563436669466     0.8000000000113823     0.5170875416762825     0.2765554572368603     0.4197836605220692    0.01547827926888431     0.0453900188181634     0.1534072796168716     0.1360523955737671  5.643222164861802e-14 121.9216482031027
2.638783620938398      19.52768940919407      15.99277392063742   0.002503779432565327     0.7134460969034734     -11.67878996581029  1.764560793661768e-07     0.1268568501502324  0.0008976774999775708      13.27617722434607      300.8780448933497   0.006227563436669466     0.8000000000113823     0.5170875416762825     0.2765554572368603     0.4197836605220692    0.01547827926888431     0.0453900188181634     0.1534072796168716     0.1360523806726059   1.49012176260693e-08 121.9216544875162
2.637800749458      19.50880164650624      15.96344315512362   0.002508838765463583     0.7136416990657922     -11.65789099678627  1.812899334894627e-07     0.1268833635698689  0.0008968501443951546      13.28728235329842      300.8802525401697   0.006222093951227798     0.8000000000122232     0.5170641273874452     0.2766551075040555     0.4204808803982202    0.01546946854220902     0.0453900188181634     0.1533266503415075     0.1360877388226989  6.022611306072974e-14 121.9194574479478
2.637800788764294      19.50880164650624      15.96344315512362   0.002508838765463583     0.7136416990657922     -11.65789099678627  1.812899334894627e-07     0.1268833635698689  0.0008968501443951546      13.28728235329842      300.8802525401697   0.006222093951227798     0.8000000000122232     0.5170641273874452     0.2766551075040555     0.4204808803982202    0.01546946854220902     0.0453900188181634     0.1533266503415075     0.1360877388226989  6.022611306072974e-14 121.9194574286565
2.637800749458      19.50880193721004      15.96344315512362   0.002508838765463583     0.7136416990657922     -11.65789099678627  1.812899334894627e-07     0.1268833635698689  0.0008968501443951546      13.28728235329842      300.8802525401697   0.006222093951227798     0.8000000000122232     0.5170641273874452     0.2766551075040555     0.4204808803982202    0.01546946854220902     0.0453900188181634     0.1533266503415075     0.1360877388226989  6.022611306072974e-14 121.9194574611892
2.637800749458      19.50880164650624      15.96344339299746   0.002508838765463583     0.7136416990657922     -11.65789099678627  1.812899334894627e-07     0.1268833635698689  0.0008968501443951546      13.28728235329842      300.8802525401697   0.006222093951227798     0.8000000000122232     0.5170641273874452     0.2766551075040555     0.4204808803982202    0.01546946854220902     0.0453900188181634     0.1533266503415075     0.1360877388226989  6.022611306072974e-14 121.9194574247257
2.637800749458      19.50880164650624      15.96344315512362   0.002508853666624777     0.7136416990657922     -11.65789099678627  1.812899334894627e-07     0.1268833635698689  0.0008968501443951546      13.28728235329842      300.8802525401697   0.006222093951227798     0.8000000000122232     0.5170641273874452     0.2766551075040555     0.4204808803982202    0.01546946854220902     0.0453900188181634     0.1533266503415075     0.1360877388226989  6.022611306072974e-14 121.9194579307492
2.637800749458      19.50880164650624      15.96344315512362   0.002508838765463583     0.7136417139669534     -11.65789099678627  1.812899334894627e-07     0.1268833635698689  0.0008968501443951546      13.28728235329842      300.8802525401697   0.006222093951227798     0.8000000000122232     0.5170641273874452     0.2766551075040555     0.4204808803982202    0.01546946854220902     0.0453900188181634     0.1533266503415075     0.1360877388226989  6.022611306072974e-14 121.9194574404319
2.637800749458      19.50880164650624      15.96344315512362   0.002508838765463583     0.7136416990657922     -11.65789117050239  1.812899334894627e-07     0.1268833635698689  0.0008968501443951546      13.28728235329842      300.8802525401697   0.006222093951227798     0.8000000000122232     0.5170641273874452     0.2766551075040555     0.4204808803982202    0.01546946854220902     0.0453900188181634     0.1533266503415075     0.1360877388226989  6.022611306072974e-14 121.9194574358803
2.637800749458      19.50880164650624      15.96344315512362   0.002508838765463583     0.7136416990657922     -11.65789099678627  1.961910946833103e-07     0.1268833635698689  0.0008968501443951546      13.28728235329842      300.8802525401697   0.006222093951227798     0.8000000000122232     0.5170641273874452     0.2766551075040555     0.4204808803982202    0.01546946854220902     0.0453900188181634     0.1533266503415075     0.1360877388226989  6.022611306072974e-14 121.9194630992522
2.637800749458      19.50880164650624      15.96344315512362   0.002508838765463583     0.7136416990657922     -11.65789099678627  1.812899334894627e-07     0.1268833784710301  0.0008968501443951546      13.28728235329842      300.8802525401697   0.006222093951227798     0.8000000000122232     0.5170641273874452     0.2766551075040555     0.4204808803982202    0.01546946854220902     0.0453900188181634     0.1533266503415075     0.1360877388226989  6.022611306072974e-14 121.9194574857993
2.637800749458      19.50880164650624      15.96344315512362   0.002508838765463583     0.7136416990657922     -11.65789099678627  1.812899334894627e-07     0.1268833635698689  0.0008968650455563485      13.28728235329842      300.8802525401697   0.006222093951227798     0.8000000000122232     0.5170641273874452     0.2766551075040555     0.4204808803982202    0.01546946854220902     0.0453900188181634     0.1533266503415075     0.1360877388226989  6.022611306072974e-14 121.9194580061934
2.637800749458      19.50880164650624      15.96344315512362   0.002508838765463583     0.7136416990657922     -11.65789099678627  1.812899334894627e-07     0.1268833635698689  0.0008968501443951546      13.28728255129436      300.8802525401697   0.006222093951227798     0.8000000000122232     0.5170641273874452     0.2766551075040555     0.4204808803982202    0.01546946854220902     0.0453900188181634     0.1533266503415075     0.1360877388226989  6.022611306072974e-14 121.9194574043254
2.637800749458      19.50880164650624      15.96344315512362   0.002508838765463583     0.7136416990657922     -11.65789099678627  1.812899334894627e-07     0.1268833635698689  0.0008968501443951546      13.28728235329842      300.8802570236348   0.006222093951227798     0.8000000000122232     0.5170641273874452     0.2766551075040555     0.4204808803982202    0.01546946854220902     0.0453900188181634     0.1533266503415075     0.1360877388226989  6.022611306072974e-14 121.9194573484814
2.637800749458      19.50880164650624      15.96344315512362   0.002508838765463583     0.7136416990657922     -11.65789099678627  1.812899334894627e-07     0.1268833635698689  0.0008968501443951546      13.28728235329842      300.8802525401697   0.006222108852388992     0.8000000000122232     0.5170641273874452     0.2766551075040555     0.4204808803982202    0.01546946854220902     0.0453900188181634     0.1533266503415075     0.1360877388226989  6.022611306072974e-14 121.9194584186017
2.637800749458      19.50880164650624      15.96344315512362   0.002508838765463583     0.7136416990657922     -11.65789099678627  1.812899334894627e-07     0.1268833635698689  0.0008968501443951546      13.28728235329842      300.8802525401697   0.006222093951227798     0.8000000149133844     0.5170641273874452     0.2766551075040555     0.4204808803982202    0.01546946854220902     0.0453900188181634     0.1533266503415075     0.1360877388226989  6.022611306072974e-14 121.9194580642509
2.637800749458      19.50880164650624      15.96344315512362   0.002508838765463583     0.7136416990657922     -11.65789099678627  1.812899334894627e-07     0.1268833635698689  0.0008968501443951546      13.28728235329842      300.8802525401697   0.006222093951227798     0.8000000000122232     0.5170641422886064     0.2766551075040555     0.4204808803982202    0.01546946854220902     0.0453900188181634     0.1533266503415075     0.1360877388226989  6.022611306072974e-14 121.919457386304
2.637800749458      19.50880164650624      15.96344315512362   0.002508838765463583     0.7136416990657922     -11.65789099678627  1.812899334894627e-07     0.1268833635698689  0.0008968501443951546      13.28728235329842      300.8802525401697   0.006222093951227798     0.8000000000122232     0.5170641273874452     0.2766551224052167     0.4204808803982202    0.01546946854220902     0.0453900188181634     0.1533266503415075     0.1360877388226989  6.022611306072974e-14 121.9194573569631
2.637800749458      19.50880164650624      15.96344315512362   0.002508838765463583     0.7136416990657922     -11.65789099678627  1.812899334894627e-07     0.1268833635698689  0.0008968501443951546      13.28728235329842      300.8802525401697   0.006222093951227798     0.8000000000122232     0.5170641273874452     0.2766551075040555     0.4204808952993814    0.01546946854220902     0.0453900188181634     0.1533266503415075     0.1360877388226989  6.022611306072974e-14 121.9194574220315
2.637800749458      19.50880164650624      15.96344315512362   0.002508838765463583     0.7136416990657922     -11.65789099678627  1.812899334894627e-07     0.1268833635698689  0.0008968501443951546      13.28728235329842      300.8802525401697   0.006222093951227798     0.8000000000122232     0.5170641273874452     0.2766551075040555     0.4204808803982202    0.01546948344337022     0.0453900188181634     0.1533266503415075     0.1360877388226989  6.022611306072974e-14 121.9194574479482
2.637800749458      19.50880164650624      15.96344315512362   0.002508838765463583     0.7136416990657922     -11.65789099678627  1.812899334894627e-07     0.1268833635698689  0.0008968501443951546      13.28728235329842      300.8802525401697   0.006222093951227798     0.8000000000122232     0.5170641273874452     0.2766551075040555     0.4204808803982202    0.01546946854220902     0.0453900337193246     0.1533266503415075     0.1360877388226989  6.022611306072974e-14 121.9194574479478
2.637800749458      19.50880164650624      15.96344315512362   0.002508838765463583     0.7136416990657922     -11.65789099678627  1.812899334894627e-07     0.1268833635698689  0.0008968501443951546      13.28728235329842      300.8802525401697   0.006222093951227798     0.8000000000122232     0.5170641273874452     0.2766551075040555     0.4204808803982202    0.01546946854220902     0.0453900188181634     0.1533266652426687     0.1360877388226989  6.022611306072974e-14 121.9194574479401
2.637800749458      19.50880164650624      15.96344315512362   0.002508838765463583     0.7136416990657922     -11.65789099678627  1.812899334894627e-07     0.1268833635698689  0.0008968501443951546      13.28728235329842      300.8802525401697   0.006222093951227798     0.8000000000122232     0.5170641273874452     0.2766551075040555     0.4204808803982202    0.01546946854220902     0.0453900188181634     0.1533266503415075     0.1360877537238601  6.022611306072974e-14 121.9194574479341
2.637800749458      19.50880164650624      15.96344315512362   0.002508838765463583     0.7136416990657922     -11.65789099678627  1.812899334894627e-07     0.1268833635698689  0.0008968501443951546      13.28728235329842      300.8802525401697   0.006222093951227798     0.8000000000122232     0.5170641273874452     0.2766551075040555     0.4204808803982202    0.01546946854220902     0.0453900188181634     0.1533266503415075     0.1360877388226989  1.490122141996072e-08 121.9194637327736
2.637555031536669      19.50407970489938      15.95611046229185   0.002510103600548182     0.7136905996038918     -11.65266625348973  1.824983982818465e-07     0.1268899919376889  0.0008966433060081601      13.29005863612714       300.880804451984   0.006220726560549677     0.8000000000124334     0.5170582738045592     0.2766800200090394     0.4206551854112605    0.01546726586010349     0.0453900188181634     0.1533064930186698     0.1360965783619747  6.117458648195508e-14 121.9190508660057
2.637555070839301      19.50407970489938      15.95611046229185   0.002510103600548182     0.7136905996038918     -11.65266625348973  1.824983982818465e-07     0.1268899919376889  0.0008966433060081601      13.29005863612714       300.880804451984   0.006220726560549677     0.8000000000124334     0.5170582738045592     0.2766800200090394     0.4206551854112605    0.01546726586010349     0.0453900188181634     0.1533064930186698     0.1360965783619747  6.117458648195508e-14 121.9190508567145
2.637555031536669      19.50407999553282      15.95611046229185   0.002510103600548182     0.7136905996038918     -11.65266625348973  1.824983982818465e-07     0.1268899919376889  0.0008966433060081601      13.29005863612714       300.880804451984   0.006220726560549677     0.8000000000124334     0.5170582738045592     0.2766800200090394     0.4206551854112605    0.01546726586010349     0.0453900188181634     0.1533064930186698     0.1360965783619747  6.117458648195508e-14 121.9190508595238
2.637555031536669      19.50407970489938      15.95611070005642   0.002510103600548182     0.7136905996038918     -11.65266625348973  1.824983982818465e-07     0.1268899919376889  0.0008966433060081601      13.29005863612714       300.880804451984   0.006220726560549677     0.8000000000124334     0.5170582738045592     0.2766800200090394     0.4206551854112605    0.01546726586010349     0.0453900188181634     0.1533064930186698     0.1360965783619747  6.117458648195508e-14 121.919050845111
2.637555031536669      19.50407970489938      15.95611046229185   0.002510118501709376     0.7136905996038918     -11.65266625348973  1.824983982818465e-07     0.1268899919376889  0.0008966433060081601      13.29005863612714       300.880804451984   0.006220726560549677     0.8000000000124334     0.5170582738045592     0.2766800200090394     0.4206551854112605    0.01546726586010349     0.0453900188181634     0.1533064930186698     0.1360965783619747  6.117458648195508e-14 121.9190514221755
2.637555031536669      19.50407970489938      15.95611046229185   0.002510103600548182      0.713690614505053     -11.65266625348973  1.824983982818465e-07     0.1268899919376889  0.0008966433060081601      13.29005863612714       300.880804451984   0.006220726560549677     0.8000000000124334     0.5170582738045592     0.2766800200090394     0.4206551854112605    0.01546726586010349     0.0453900188181634     0.1533064930186698     0.1360965783619747  6.117458648195508e-14 121.9190508430586
2.637555031536669      19.50407970489938      15.95611046229185   0.002510103600548182     0.7136905996038918     -11.65266642712799  1.824983982818465e-07     0.1268899919376889  0.0008966433060081601      13.29005863612714       300.880804451984   0.006220726560549677     0.8000000000124334     0.5170582738045592     0.2766800200090394     0.4206551854112605    0.01546726586010349     0.0453900188181634     0.1533064930186698     0.1360965783619747  6.117458648195508e-14 121.9190507968824
2.637555031536669      19.50407970489938      15.95611046229185   0.002510103600548182     0.7136905996038918     -11.65266625348973  1.973995594756942e-07     0.1268899919376889  0.0008966433060081601      13.29005863612714       300.880804451984   0.006220726560549677     0.8000000000124334     0.5170582738045592     0.2766800200090394     0.4206551854112605    0.01546726586010349     0.0453900188181634     0.1533064930186698     0.1360965783619747  6.117458648195508e-14 121.9190565443906
2.637555031536669      19.50407970489938      15.95611046229185   0.002510103600548182     0.7136905996038918     -11.65266625348973  1.824983982818465e-07     0.1268900068388501  0.0008966433060081601      13.29005863612714       300.880804451984   0.006220726560549677     0.8000000000124334     0.5170582738045592     0.2766800200090394     0.4206551854112605    0.01546726586010349     0.0453900188181634     0.1533064930186698     0.1360965783619747  6.117458648195508e-14 121.9190509231675
2.637555031536669      19.50407970489938      15.95611046229185   0.002510103600548182     0.7136905996038918     -11.65266625348973  1.824983982818465e-07     0.1268899919376889   0.000896658207169354      13.29005863612714       300.880804451984   0.006220726560549677     0.8000000000124334     0.5170582738045592     0.2766800200090394     0.4206551854112605    0.01546726586010349     0.0453900188181634     0.1533064930186698     0.1360965783619747  6.117458648195508e-14 121.9190514893532
2.637555031536669      19.50407970489938      15.95611046229185   0.002510103600548182     0.7136905996038918     -11.65266625348973  1.824983982818465e-07     0.1268899919376889  0.0008966433060081601      13.29005883416444       300.880804451984   0.006220726560549677     0.8000000000124334     0.5170582738045592     0.2766800200090394     0.4206551854112605    0.01546726586010349     0.0453900188181634     0.1533064930186698     0.1360965783619747  6.117458648195508e-14 121.919050793959
2.637555031536669      19.50407970489938      15.95611046229185   0.002510103600548182     0.7136905996038918     -11.65266625348973  1.824983982818465e-07     0.1268899919376889  0.0008966433060081601      13.29005863612714      300.8808089354574   0.006220726560549677     0.8000000000124334     0.5170582738045592     0.2766800200090394     0.4206551854112605    0.01546726586010349     0.0453900188181634     0.1533064930186698     0.1360965783619747  6.117458648195508e-14 121.919050747241
2.637555031536669      19.50407970489938      15.95611046229185   0.002510103600548182     0.7136905996038918     -11.65266625348973  1.824983982818465e-07     0.1268899919376889  0.0008966433060081601      13.29005863612714       300.880804451984   0.006220741461710871     0.8000000000124334     0.5170582738045592     0.2766800200090394     0.4206551854112605    0.01546726586010349     0.0453900188181634     0.1533064930186698     0.1360965783619747  6.117458648195508e-14 121.9190513744174
2.637555031536669      19.50407970489938      15.95611046229185   0.002510103600548182     0.7136905996038918     -11.65266625348973  1.824983982818465e-07     0.1268899919376889  0.0008966433060081601      13.29005863612714       300.880804451984   0.006220726560549677     0.8000000149135946     0.5170582738045592     0.2766800200090394     0.4206551854112605    0.01546726586010349     0.0453900188181634     0.1533064930186698     0.1360965783619747  6.117458648195508e-14 121.919051464663
2.637555031536669      19.50407970489938      15.95611046229185   0.002510103600548182     0.7136905996038918     -11.65266625348973  1.824983982818465e-07     0.1268899919376889  0.0008966433060081601      13.29005863612714       300.880804451984   0.006220726560549677     0.8000000000124334     0.5170582887057204     0.2766800200090394     0.4206551854112605    0.01546726586010349     0.0453900188181634     0.1533064930186698     0.1360965783619747  6.117458648195508e-14 121.919050819901
2.637555031536669      19.50407970489938      15.95611046229185   0.002510103600548182     0.7136905996038918     -11.65266625348973  1.824983982818465e-07     0.1268899919376889  0.0008966433060081601      13.29005863612714       300.880804451984   0.006220726560549677     0.8000000000124334     0.5170582738045592     0.2766800349102006     0.4206551854112605    0.01546726586010349     0.0453900188181634     0.1533064930186698     0.1360965783619747  6.117458648195508e-14 121.9190508082734
2.637555031536669      19.50407970489938      15.95611046229185   0.002510103600548182     0.7136905996038918     -11.65266625348973  1.824983982818465e-07     0.1268899919376889  0.0008966433060081601      13.29005863612714       300.880804451984   0.006220726560549677     0.8000000000124334     0.5170582738045592     0.2766800200090394     0.4206552003124217    0.01546726586010349     0.0453900188181634     0.1533064930186698     0.1360965783619747  6.117458648195508e-14 121.9190508506707
2.637555031536669      19.50407970489938      15.95611046229185   0.002510103600548182     0.7136905996038918     -11.65266625348973  1.824983982818465e-07     0.1268899919376889  0.0008966433060081601      13.29005863612714       300.880804451984   0.006220726560549677     0.8000000000124334     0.5170582738045592     0.2766800200090394     0.4206551854112605    0.01546728076126469     0.0453900188181634     0.1533064930186698     0.1360965783619747  6.117458648195508e-14 121.9190508660047
2.637555031536669      19.50407970489938      15.95611046229185   0.002510103600548182     0.7136905996038918     -11.65266625348973  1.824983982818465e-07     0.1268899919376889  0.0008966433060081601      13.29005863612714       300.880804451984   0.006220726560549677     0.8000000000124334     0.5170582738045592     0.2766800200090394     0.4206551854112605    0.01546726586010349     0.0453900337193246     0.1533064930186698     0.1360965783619747  6.117458648195508e-14 121.9190508660057
2.637555031536669      19.50407970489938      15.95611046229185   0.002510103600548182     0.7136905996038918     -11.65266625348973  1.824983982818465e-07     0.1268899919376889  0.0008966433060081601      13.29005863612714       300.880804451984   0.006220726560549677     0.8000000000124334     0.5170582738045592     0.2766800200090394     0.4206551854112605    0.01546726586010349     0.0453900188181634      0.153306507919831     0.1360965783619747  6.117458648195508e-14 121.919050866002
2.637555031536669      19.50407970489938      15.95611046229185   0.002510103600548182     0.7136905996038918     -11.65266625348973  1.824983982818465e-07     0.1268899919376889  0.0008966433060081601      13.29005863612714       300.880804451984   0.006220726560549677     0.8000000000124334     0.5170582738045592     0.2766800200090394     0.4206551854112605    0.01546726586010349     0.0453900188181634     0.1533064930186698     0.1360965932631359  6.117458648195508e-14 121.919050866012
2.637555031536669      19.50407970489938      15.95611046229185   0.002510103600548182     0.7136905996038918     -11.65266625348973  1.824983982818465e-07     0.1268899919376889  0.0008966433060081601      13.29005863612714       300.880804451984   0.006220726560549677     0.8000000000124334     0.5170582738045592     0.2766800200090394     0.4206551854112605    0.01546726586010349     0.0453900188181634     0.1533064930186698     0.1360965783619747  1.490122236843414e-08 121.919057150953
2.637493601851472      19.50289921575924      15.95427728327244    0.00251041981675822     0.7137028247284912     -11.65136006350475  1.828005195252968e-07     0.1268916490812788  0.0008965915984455828      13.29075270919612      300.8809424303748   0.006220384635620727      0.800000000012486     0.5170568103661373     0.2766862478880586     0.4206987618404811    0.01546671518783082     0.0453900188181634     0.1533014536719786     0.1360987882538016  6.141170710959313e-14 121.9189580270396
2.63749364115319      19.50289921575924      15.95427728327244    0.00251041981675822     0.7137028247284912     -11.65136006350475  1.828005195252968e-07     0.1268916490812788  0.0008965915984455828      13.29075270919612      300.8809424303748   0.006220384635620727      0.800000000012486     0.5170568103661373     0.2766862478880586     0.4206987618404811    0.01546671518783082     0.0453900188181634     0.1533014536719786     0.1360987882538016  6.141170710959313e-14 121.918958016278
2.637493601851472      19.50289950637509      15.95427728327244    0.00251041981675822     0.7137028247284912     -11.65136006350475  1.828005195252968e-07     0.1268916490812788  0.0008965915984455828      13.29075270919612      300.8809424303748   0.006220384635620727      0.800000000012486     0.5170568103661373     0.2766862478880586     0.4206987618404811    0.01546671518783082     0.0453900188181634     0.1533014536719786     0.1360987882538016  6.141170710959313e-14 121.9189580323077
2.637493601851472      19.50289921575924       15.9542775210097    0.00251041981675822     0.7137028247284912     -11.65136006350475  1.828005195252968e-07     0.1268916490812788  0.0008965915984455828      13.29075270919612      300.8809424303748   0.006220384635620727      0.800000000012486     0.5170568103661373     0.2766862478880586     0.4206987618404811    0.01546671518783082     0.0453900188181634     0.1533014536719786     0.1360987882538016  6.141170710959313e-14 121.9189580329099
2.637493601851472      19.50289921575924      15.95427728327244   0.002510434717919414     0.7137028247284912     -11.65136006350475  1.828005195252968e-07     0.1268916490812788  0.0008965915984455828      13.29075270919612      300.8809424303748   0.006220384635620727      0.800000000012486     0.5170568103661373     0.2766862478880586     0.4206987618404811    0.01546671518783082     0.0453900188181634     0.1533014536719786     0.1360987882538016  6.141170710959313e-14 121.9189586295685
2.637493601851472      19.50289921575924      15.95427728327244    0.00251041981675822     0.7137028396296524     -11.65136006350475  1.828005195252968e-07     0.1268916490812788  0.0008965915984455828      13.29075270919612      300.8809424303748   0.006220384635620727      0.800000000012486     0.5170568103661373     0.2766862478880586     0.4206987618404811    0.01546671518783082     0.0453900188181634     0.1533014536719786     0.1360987882538016  6.141170710959313e-14 121.9189580227264
2.637493601851472      19.50289921575924      15.95427728327244    0.00251041981675822     0.7137028247284912     -11.65136023712355  1.828005195252968e-07     0.1268916490812788  0.0008965915984455828      13.29075270919612      300.8809424303748   0.006220384635620727      0.800000000012486     0.5170568103661373     0.2766862478880586     0.4206987618404811    0.01546671518783082     0.0453900188181634     0.1533014536719786     0.1360987882538016  6.141170710959313e-14 121.9189580237484
2.637493601851472      19.50289921575924      15.95427728327244    0.00251041981675822     0.7137028247284912     -11.65136006350475  1.977016807191444e-07     0.1268916490812788  0.0008965915984455828      13.29075270919612      300.8809424303748   0.006220384635620727      0.800000000012486     0.5170568103661373     0.2766862478880586     0.4206987618404811    0.01546671518783082     0.0453900188181634     0.1533014536719786     0.1360987882538016  6.141170710959313e-14 121.9189637302165
2.637493601851472      19.50289921575924      15.95427728327244    0.00251041981675822     0.7137028247284912     -11.65136006350475  1.828005195252968e-07       0.12689166398244  0.0008965915984455828      13.29075270919612      300.8809424303748   0.006220384635620727      0.800000000012486     0.5170568103661373     0.2766862478880586     0.4206987618404811    0.01546671518783082     0.0453900188181634     0.1533014536719786     0.1360987882538016  6.141170710959313e-14 121.9189581624853
2.637493601851472      19.50289921575924      15.95427728327244    0.00251041981675822     0.7137028247284912     -11.65136006350475  1.828005195252968e-07     0.1268916490812788  0.0008966064996067766      13.29075270919612      300.8809424303748   0.006220384635620727      0.800000000012486     0.5170568103661373     0.2766862478880586     0.4206987618404811    0.01546671518783082     0.0453900188181634     0.1533014536719786     0.1360987882538016  6.141170710959313e-14 121.9189586024045
2.637493601851472      19.50289921575924      15.95427728327244    0.00251041981675822     0.7137028247284912     -11.65136006350475  1.828005195252968e-07     0.1268916490812788  0.0008965915984455828      13.29075290724377      300.8809424303748   0.006220384635620727      0.800000000012486     0.5170568103661373     0.2766862478880586     0.4206987618404811    0.01546671518783082     0.0453900188181634     0.1533014536719786     0.1360987882538016  6.141170710959313e-14 121.9189580307501
2.637493601851472      19.50289921575924      15.95427728327244    0.00251041981675822     0.7137028247284912     -11.65136006350475  1.828005195252968e-07     0.1268916490812788  0.0008965915984455828      13.29075270919612      300.8809469138503   0.006220384635620727      0.800000000012486     0.5170568103661373     0.2766862478880586     0.4206987618404811    0.01546671518783082     0.0453900188181634     0.1533014536719786     0.1360987882538016  6.141170710959313e-14 121.9189579889987
2.637493601851472      19.50289921575924      15.95427728327244    0.00251041981675822     0.7137028247284912     -11.65136006350475  1.828005195252968e-07     0.1268916490812788  0.0008965915984455828      13.29075270919612      300.8809424303748   0.006220399536781921      0.800000000012486     0.5170568103661373     0.2766862478880586     0.4206987618404811    0.01546671518783082     0.0453900188181634     0.1533014536719786     0.1360987882538016  6.141170710959313e-14 121.9189584451298
2.637493601851472      19.50289921575924      15.95427728327244    0.00251041981675822     0.7137028247284912     -11.65136006350475  1.828005195252968e-07     0.1268916490812788  0.0008965915984455828      13.29075270919612      300.8809424303748   0.006220384635620727     0.8000000149136471     0.5170568103661373     0.2766862478880586     0.4206987618404811    0.01546671518783082     0.0453900188181634     0.1533014536719786     0.1360987882538016  6.141170710959313e-14 121.918958590155
2.637493601851472      19.50289921575924      15.95427728327244    0.00251041981675822     0.7137028247284912     -11.65136006350475  1.828005195252968e-07     0.1268916490812788  0.0008965915984455828      13.29075270919612      300.8809424303748   0.006220384635620727      0.800000000012486     0.5170568252672985     0.2766862478880586     0.4206987618404811    0.01546671518783082     0.0453900188181634     0.1533014536719786     0.1360987882538016  6.141170710959313e-14 121.9189580010799
2.637493601851472      19.50289921575924      15.95427728327244    0.00251041981675822     0.7137028247284912     -11.65136006350475  1.828005195252968e-07     0.1268916490812788  0.0008965915984455828      13.29075270919612      300.8809424303748   0.006220384635620727      0.800000000012486     0.5170568103661373     0.2766862627892198     0.4206987618404811    0.01546671518783082     0.0453900188181634     0.1533014536719786     0.1360987882538016  6.141170710959313e-14 121.9189579441856
2.637493601851472      19.50289921575924      15.95427728327244    0.00251041981675822     0.7137028247284912     -11.65136006350475  1.828005195252968e-07     0.1268916490812788  0.0008965915984455828      13.29075270919612      300.8809424303748   0.006220384635620727      0.800000000012486     0.5170568103661373     0.2766862478880586     0.4206987767416422    0.01546671518783082     0.0453900188181634     0.1533014536719786     0.1360987882538016  6.141170710959313e-14 121.9189580132935
2.637493601851472      19.50289921575924      15.95427728327244    0.00251041981675822     0.7137028247284912     -11.65136006350475  1.828005195252968e-07     0.1268916490812788  0.0008965915984455828      13.29075270919612      300.8809424303748   0.006220384635620727      0.800000000012486     0.5170568103661373     0.2766862478880586     0.4206987618404811    0.01546673008899201     0.0453900188181634     0.1533014536719786     0.1360987882538016  6.141170710959313e-14 121.9189580270176
2.637493601851472      19.50289921575924      15.95427728327244    0.00251041981675822     0.7137028247284912     -11.65136006350475  1.828005195252968e-07     0.1268916490812788  0.0008965915984455828      13.29075270919612      300.8809424303748   0.006220384635620727      0.800000000012486     0.5170568103661373     0.2766862478880586     0.4206987618404811    0.01546671518783082     0.0453900337193246     0.1533014536719786     0.1360987882538016  6.141170710959313e-14 121.9189580270396
2.637493601851472      19.50289921575924      15.95427728327244    0.00251041981675822     0.7137028247284912     -11.65136006350475  1.828005195252968e-07     0.1268916490812788  0.0008965915984455828      13.29075270919612      300.8809424303748   0.006220384635620727      0.800000000012486     0.5170568103661373     0.2766862478880586     0.4206987618404811    0.01546671518783082     0.0453900188181634     0.1533014685731398     0.1360987882538016  6.141170710959313e-14 121.9189580271031
2.637493601851472      19.50289921575924      15.95427728327244    0.00251041981675822     0.7137028247284912     -11.65136006350475  1.828005195252968e-07     0.1268916490812788  0.0008965915984455828      13.29075270919612      300.8809424303748   0.006220384635620727      0.800000000012486     0.5170568103661373     0.2766862478880586     0.4206987618404811    0.01546671518783082     0.0453900188181634     0.1533014536719786     0.1360988031549628  6.141170710959313e-14 121.9189580270445
2.637493601851472      19.50289921575924      15.95427728327244    0.00251041981675822     0.7137028247284912     -11.65136006350475  1.828005195252968e-07     0.1268916490812788  0.0008965915984455828      13.29075270919612      300.8809424303748   0.006220384635620727      0.800000000012486     0.5170568103661373     0.2766862478880586     0.4206987618404811    0.01546671518783082     0.0453900188181634     0.1533014536719786     0.1360987882538016  1.490122260555477e-08 121.9189643121185
2.63747824361164       19.5026040785379      15.95381896529874   0.002510498900552159     0.7137058809698305     -11.65103349938441  1.828760700071149e-07     0.1268920635736235  0.0008965786796891523      13.29092623690013      300.8809769267195    0.00622029884546788     0.8000000000124991     0.5170564443358079     0.2766878038692069      0.420709656650931     0.0154665775127856     0.0453900188181634      0.153300193771453     0.1360993407547572  6.147099635010063e-14 121.9189353209468
2.637478282913128       19.5026040785379      15.95381896529874   0.002510498900552159     0.7137058809698305     -11.65103349938441  1.828760700071149e-07     0.1268920635736235  0.0008965786796891523      13.29092623690013      300.8809769267195    0.00622029884546788     0.8000000000124991     0.5170564443358079     0.2766878038692069      0.420709656650931     0.0154665775127856     0.0453900188181634      0.153300193771453     0.1360993407547572  6.147099635010063e-14 121.9189352947758
2.63747824361164      19.50260436914935      15.95381896529874   0.002510498900552159     0.7137058809698305     -11.65103349938441  1.828760700071149e-07     0.1268920635736235  0.0008965786796891523      13.29092623690013      300.8809769267195    0.00622029884546788     0.8000000000124991     0.5170564443358079     0.2766878038692069      0.420709656650931     0.0154665775127856     0.0453900188181634      0.153300193771453     0.1360993407547572  6.147099635010063e-14 121.9189352486328
2.63747824361164       19.5026040785379      15.95381920302917   0.002510498900552159     0.7137058809698305     -11.65103349938441  1.828760700071149e-07     0.1268920635736235  0.0008965786796891523      13.29092623690013      300.8809769267195    0.00622029884546788     0.8000000000124991     0.5170564443358079     0.2766878038692069      0.420709656650931     0.0154665775127856     0.0453900188181634      0.153300193771453     0.1360993407547572  6.147099635010063e-14 121.9189352412198
2.63747824361164       19.5026040785379      15.95381896529874   0.002510513801713353     0.7137058809698305     -11.65103349938441  1.828760700071149e-07     0.1268920635736235  0.0008965786796891523      13.29092623690013      300.8809769267195    0.00622029884546788     0.8000000000124991     0.5170564443358079     0.2766878038692069      0.420709656650931     0.0154665775127856     0.0453900188181634      0.153300193771453     0.1360993407547572  6.147099635010063e-14 121.9189358702411
2.63747824361164       19.5026040785379      15.95381896529874   0.002510498900552159     0.7137058958709917     -11.65103349938441  1.828760700071149e-07     0.1268920635736235  0.0008965786796891523      13.29092623690013      300.8809769267195    0.00622029884546788     0.8000000000124991     0.5170564443358079     0.2766878038692069      0.420709656650931     0.0154665775127856     0.0453900188181634      0.153300193771453     0.1360993407547572  6.147099635010063e-14 121.918935291473
2.63747824361164       19.5026040785379      15.95381896529874   0.002510498900552159     0.7137058809698305     -11.65103367299834  1.828760700071149e-07     0.1268920635736235  0.0008965786796891523      13.29092623690013      300.8809769267195    0.00622029884546788     0.8000000000124991     0.5170564443358079     0.2766878038692069      0.420709656650931     0.0154665775127856     0.0453900188181634      0.153300193771453     0.1360993407547572  6.147099635010063e-14 121.9189353169941
2.63747824361164       19.5026040785379      15.95381896529874   0.002510498900552159     0.7137058809698305     -11.65103349938441  1.977772312009626e-07     0.1268920635736235  0.0008965786796891523      13.29092623690013      300.8809769267195    0.00622029884546788     0.8000000000124991     0.5170564443358079     0.2766878038692069      0.420709656650931     0.0154665775127856     0.0453900188181634      0.153300193771453     0.1360993407547572  6.147099635010063e-14 121.9189409389864
2.63747824361164       19.5026040785379      15.95381896529874   0.002510498900552159     0.7137058809698305     -11.65103349938441  1.828760700071149e-07     0.1268920784747847  0.0008965786796891523      13.29092623690013      300.8809769267195    0.00622029884546788     0.8000000000124991     0.5170564443358079     0.2766878038692069      0.420709656650931     0.0154665775127856     0.0453900188181634      0.153300193771453     0.1360993407547572  6.147099635010063e-14 121.9189353627669
2.63747824361164       19.5026040785379      15.95381896529874   0.002510498900552159     0.7137058809698305     -11.65103349938441  1.828760700071149e-07     0.1268920635736235  0.0008965935808503461      13.29092623690013      300.8809769267195    0.00622029884546788     0.8000000000124991     0.5170564443358079     0.2766878038692069      0.420709656650931     0.0154665775127856     0.0453900188181634      0.153300193771453     0.1360993407547572  6.147099635010063e-14 121.9189359414582
2.63747824361164       19.5026040785379      15.95381896529874   0.002510498900552159     0.7137058809698305     -11.65103349938441  1.828760700071149e-07     0.1268920635736235  0.0008965786796891523      13.29092643495036      300.8809769267195    0.00622029884546788     0.8000000000124991     0.5170564443358079     0.2766878038692069      0.420709656650931     0.0154665775127856     0.0453900188181634      0.153300193771453     0.1360993407547572  6.147099635010063e-14 121.9189352971764
2.63747824361164       19.5026040785379      15.95381896529874   0.002510498900552159     0.7137058809698305     -11.65103349938441  1.828760700071149e-07     0.1268920635736235  0.0008965786796891523      13.29092623690013      300.8809814101954    0.00622029884546788     0.8000000000124991     0.5170564443358079     0.2766878038692069      0.420709656650931     0.0154665775127856     0.0453900188181634      0.153300193771453     0.1360993407547572  6.147099635010063e-14 121.9189351888425
2.63747824361164       19.5026040785379      15.95381896529874   0.002510498900552159     0.7137058809698305     -11.65103349938441  1.828760700071149e-07     0.1268920635736235  0.0008965786796891523      13.29092623690013      300.8809769267195   0.006220313746629074     0.8000000000124991     0.5170564443358079     0.2766878038692069      0.420709656650931     0.0154665775127856     0.0453900188181634      0.153300193771453     0.1360993407547572  6.147099635010063e-14 121.9189356888291
2.63747824361164       19.5026040785379      15.95381896529874   0.002510498900552159     0.7137058809698305     -11.65103349938441  1.828760700071149e-07     0.1268920635736235  0.0008965786796891523      13.29092623690013      300.8809769267195    0.00622029884546788     0.8000000149136602     0.5170564443358079     0.2766878038692069      0.420709656650931     0.0154665775127856     0.0453900188181634      0.153300193771453     0.1360993407547572  6.147099635010063e-14 121.918935893622
2.63747824361164       19.5026040785379      15.95381896529874   0.002510498900552159     0.7137058809698305     -11.65103349938441  1.828760700071149e-07     0.1268920635736235  0.0008965786796891523      13.29092623690013      300.8809769267195    0.00622029884546788     0.8000000000124991     0.5170564592369691     0.2766878038692069      0.420709656650931     0.0154665775127856     0.0453900188181634      0.153300193771453     0.1360993407547572  6.147099635010063e-14 121.9189352676057
2.63747824361164       19.5026040785379      15.95381896529874   0.002510498900552159     0.7137058809698305     -11.65103349938441  1.828760700071149e-07     0.1268920635736235  0.0008965786796891523      13.29092623690013      300.8809769267195    0.00622029884546788     0.8000000000124991     0.5170564443358079     0.2766878187703681      0.420709656650931     0.0154665775127856     0.0453900188181634      0.153300193771453     0.1360993407547572  6.147099635010063e-14 121.9189352380823
2.63747824361164       19.5026040785379      15.95381896529874   0.002510498900552159     0.7137058809698305     -11.65103349938441  1.828760700071149e-07     0.1268920635736235  0.0008965786796891523      13.29092623690013      300.8809769267195    0.00622029884546788     0.8000000000124991     0.5170564443358079     0.2766878038692069     0.4207096715520922     0.0154665775127856     0.0453900188181634      0.153300193771453     0.1360993407547572  6.147099635010063e-14 121.9189352947569
2.63747824361164       19.5026040785379      15.95381896529874   0.002510498900552159     0.7137058809698305     -11.65103349938441  1.828760700071149e-07     0.1268920635736235  0.0008965786796891523      13.29092623690013      300.8809769267195    0.00622029884546788     0.8000000000124991     0.5170564443358079     0.2766878038692069      0.420709656650931    0.01546659241394679     0.0453900188181634      0.153300193771453     0.1360993407547572  6.147099635010063e-14 121.9189353209377
2.63747824361164       19.5026040785379      15.95381896529874   0.002510498900552159     0.7137058809698305     -11.65103349938441  1.828760700071149e-07     0.1268920635736235  0.0008965786796891523      13.29092623690013      300.8809769267195    0.00622029884546788     0.8000000000124991     0.5170564443358079     0.2766878038692069      0.420709656650931     0.0154665775127856     0.0453900337193246      0.153300193771453     0.1360993407547572  6.147099635010063e-14 121.9189353209468
2.63747824361164       19.5026040785379      15.95381896529874   0.002510498900552159     0.7137058809698305     -11.65103349938441  1.828760700071149e-07     0.1268920635736235  0.0008965786796891523      13.29092623690013      300.8809769267195    0.00622029884546788     0.8000000000124991     0.5170564443358079     0.2766878038692069      0.420709656650931     0.0154665775127856     0.0453900188181634     0.1533002086726142     0.1360993407547572  6.147099635010063e-14 121.9189353209442
2.63747824361164       19.5026040785379      15.95381896529874   0.002510498900552159     0.7137058809698305     -11.65103349938441  1.828760700071149e-07     0.1268920635736235  0.0008965786796891523      13.29092623690013      300.8809769267195    0.00622029884546788     0.8000000000124991     0.5170564443358079     0.2766878038692069      0.420709656650931     0.0154665775127856     0.0453900188181634      0.153300193771453     0.1360993556559184  6.147099635010063e-14 121.9189353209474
2.63747824361164       19.5026040785379      15.95381896529874   0.002510498900552159     0.7137058809698305     -11.65103349938441  1.828760700071149e-07     0.1268920635736235  0.0008965786796891523      13.29092623690013      300.8809769267195    0.00622029884546788     0.8000000000124991     0.5170564443358079     0.2766878038692069      0.420709656650931     0.0154665775127856     0.0453900188181634      0.153300193771453     0.1360993407547572  1.490122266484401e-08 121.9189416059362
2.637480142048396      19.50260640023484      15.95382210858376   0.002509774153310396     0.7137214944701242      -11.6510339374578  1.823323820283928e-07     0.1268892545723935   0.000896286019288019      13.29092723203516      300.8809772520165   0.006219113982937354     0.8000000000124953     0.5170700901634361     0.2767195355643611     0.4207235257781972    0.01546657779410239     0.0453900188181634      0.153300195406955     0.1360993406871888  6.126642685019609e-14 121.9187077788012
2.637480181349913      19.50260640023484      15.95382210858376   0.002509774153310396     0.7137214944701242      -11.6510339374578  1.823323820283928e-07     0.1268892545723935   0.000896286019288019      13.29092723203516      300.8809772520165   0.006219113982937354     0.8000000000124953     0.5170700901634361     0.2767195355643611     0.4207235257781972    0.01546657779410239     0.0453900188181634      0.153300195406955     0.1360993406871888  6.126642685019609e-14 121.9187078979926
2.637480142048396      19.50260669084632      15.95382210858376   0.002509774153310396     0.7137214944701242      -11.6510339374578  1.823323820283928e-07     0.1268892545723935   0.000896286019288019      13.29092723203516      300.8809772520165   0.006219113982937354     0.8000000000124953     0.5170700901634361     0.2767195355643611     0.4207235257781972    0.01546657779410239     0.0453900188181634      0.153300195406955     0.1360993406871888  6.126642685019609e-14 121.9187077887035
2.637480142048396      19.50260640023484      15.95382234631423   0.002509774153310396     0.7137214944701242      -11.6510339374578  1.823323820283928e-07     0.1268892545723935   0.000896286019288019      13.29092723203516      300.8809772520165   0.006219113982937354     0.8000000000124953     0.5170700901634361     0.2767195355643611     0.4207235257781972    0.01546657779410239     0.0453900188181634      0.153300195406955     0.1360993406871888  6.126642685019609e-14 121.9187077314547
2.637480142048396      19.50260640023484      15.95382210858376    0.00250978905447159     0.7137214944701242      -11.6510339374578  1.823323820283928e-07     0.1268892545723935   0.000896286019288019      13.29092723203516      300.8809772520165   0.006219113982937354     0.8000000000124953     0.5170700901634361     0.2767195355643611     0.4207235257781972    0.01546657779410239     0.0453900188181634      0.153300195406955     0.1360993406871888  6.126642685019609e-14 121.9187081301044
2.637480142048396      19.50260640023484      15.95382210858376   0.002509774153310396     0.7137215093712854      -11.6510339374578  1.823323820283928e-07     0.1268892545723935   0.000896286019288019      13.29092723203516      300.8809772520165   0.006219113982937354     0.8000000000124953     0.5170700901634361     0.2767195355643611     0.4207235257781972    0.01546657779410239     0.0453900188181634      0.153300195406955     0.1360993406871888  6.126642685019609e-14 121.9187077640473
2.637480142048396      19.50260640023484      15.95382210858376   0.002509774153310396     0.7137214944701242     -11.65103411107173  1.823323820283928e-07     0.1268892545723935   0.000896286019288019      13.29092723203516      300.8809772520165   0.006219113982937354     0.8000000000124953     0.5170700901634361     0.2767195355643611     0.4207235257781972    0.01546657779410239     0.0453900188181634      0.153300195406955     0.1360993406871888  6.126642685019609e-14 121.9187077708315
2.637480142048396      19.50260640023484      15.95382210858376   0.002509774153310396     0.7137214944701242      -11.6510339374578  1.972335432222404e-07     0.1268892545723935   0.000896286019288019      13.29092723203516      300.8809772520165   0.006219113982937354     0.8000000000124953     0.5170700901634361     0.2767195355643611     0.4207235257781972    0.01546657779410239     0.0453900188181634      0.153300195406955     0.1360993406871888  6.126642685019609e-14 121.9187133576248
2.637480142048396      19.50260640023484      15.95382210858376   0.002509774153310396     0.7137214944701242      -11.6510339374578  1.823323820283928e-07     0.1268892694735547   0.000896286019288019      13.29092723203516      300.8809772520165   0.006219113982937354     0.8000000000124953     0.5170700901634361     0.2767195355643611     0.4207235257781972    0.01546657779410239     0.0453900188181634      0.153300195406955     0.1360993406871888  6.126642685019609e-14 121.9187078714088
2.637480142048396      19.50260640023484      15.95382210858376   0.002509774153310396     0.7137214944701242      -11.6510339374578  1.823323820283928e-07     0.1268892545723935  0.0008963009204492129      13.29092723203516      300.8809772520165   0.006219113982937354     0.8000000000124953     0.5170700901634361     0.2767195355643611     0.4207235257781972    0.01546657779410239     0.0453900188181634      0.153300195406955     0.1360993406871888  6.126642685019609e-14 121.918708254158
2.637480142048396      19.50260640023484      15.95382210858376   0.002509774153310396     0.7137214944701242      -11.6510339374578  1.823323820283928e-07     0.1268892545723935   0.000896286019288019      13.29092743008541      300.8809772520165   0.006219113982937354     0.8000000000124953     0.5170700901634361     0.2767195355643611     0.4207235257781972    0.01546657779410239     0.0453900188181634      0.153300195406955     0.1360993406871888  6.126642685019609e-14 121.9187078374841
2.637480142048396      19.50260640023484      15.95382210858376   0.002509774153310396     0.7137214944701242      -11.6510339374578  1.823323820283928e-07     0.1268892545723935   0.000896286019288019      13.29092723203516      300.8809817354924   0.006219113982937354     0.8000000000124953     0.5170700901634361     0.2767195355643611     0.4207235257781972    0.01546657779410239     0.0453900188181634      0.153300195406955     0.1360993406871888  6.126642685019609e-14 121.9187077261333
2.637480142048396      19.50260640023484      15.95382210858376   0.002509774153310396     0.7137214944701242      -11.6510339374578  1.823323820283928e-07     0.1268892545723935   0.000896286019288019      13.29092723203516      300.8809772520165   0.006219128884098548     0.8000000000124953     0.5170700901634361     0.2767195355643611     0.4207235257781972    0.01546657779410239     0.0453900188181634      0.153300195406955     0.1360993406871888  6.126642685019609e-14 121.9187079210993
2.637480142048396      19.50260640023484      15.95382210858376   0.002509774153310396     0.7137214944701242      -11.6510339374578  1.823323820283928e-07     0.1268892545723935   0.000896286019288019      13.29092723203516      300.8809772520165   0.006219113982937354     0.8000000149136565     0.5170700901634361     0.2767195355643611     0.4207235257781972    0.01546657779410239     0.0453900188181634      0.153300195406955     0.1360993406871888  6.126642685019609e-14 121.9187083753194
2.637480142048396      19.50260640023484      15.95382210858376   0.002509774153310396     0.7137214944701242      -11.6510339374578  1.823323820283928e-07     0.1268892545723935   0.000896286019288019      13.29092723203516      300.8809772520165   0.006219113982937354     0.8000000000124953     0.5170701050645973     0.2767195355643611     0.4207235257781972    0.01546657779410239     0.0453900188181634      0.153300195406955     0.1360993406871888  6.126642685019609e-14 121.9187077637838
2.637480142048396      19.50260640023484      15.95382210858376   0.002509774153310396     0.7137214944701242      -11.6510339374578  1.823323820283928e-07     0.1268892545723935   0.000896286019288019      13.29092723203516      300.8809772520165   0.006219113982937354     0.8000000000124953     0.5170700901634361     0.2767195504655223     0.4207235257781972    0.01546657779410239     0.0453900188181634      0.153300195406955     0.1360993406871888  6.126642685019609e-14 121.9187077079574
2.637480142048396      19.50260640023484      15.95382210858376   0.002509774153310396     0.7137214944701242      -11.6510339374578  1.823323820283928e-07     0.1268892545723935   0.000896286019288019      13.29092723203516      300.8809772520165   0.006219113982937354     0.8000000000124953     0.5170700901634361     0.2767195355643611     0.4207235406793584    0.01546657779410239     0.0453900188181634      0.153300195406955     0.1360993406871888  6.126642685019609e-14 121.9187077856043
2.637480142048396      19.50260640023484      15.95382210858376   0.002509774153310396     0.7137214944701242      -11.6510339374578  1.823323820283928e-07     0.1268892545723935   0.000896286019288019      13.29092723203516      300.8809772520165   0.006219113982937354     0.8000000000124953     0.5170700901634361     0.2767195355643611     0.4207235257781972    0.01546659269526359     0.0453900188181634      0.153300195406955     0.1360993406871888  6.126642685019609e-14 121.9187077788206
2.637480142048396      19.50260640023484      15.95382210858376   0.002509774153310396     0.7137214944701242      -11.6510339374578  1.823323820283928e-07     0.1268892545723935   0.000896286019288019      13.29092723203516      300.8809772520165   0.006219113982937354     0.8000000000124953     0.5170700901634361     0.2767195355643611     0.4207235257781972    0.01546657779410239     0.0453900337193246      0.153300195406955     0.1360993406871888  6.126642685019609e-14 121.9187077788012
2.637480142048396      19.50260640023484      15.95382210858376   0.002509774153310396     0.7137214944701242      -11.6510339374578  1.823323820283928e-07     0.1268892545723935   0.000896286019288019      13.29092723203516      300.8809772520165   0.006219113982937354     0.8000000000124953     0.5170700901634361     0.2767195355643611     0.4207235257781972    0.01546657779410239     0.0453900188181634     0.1533002103081162     0.1360993406871888  6.126642685019609e-14 121.9187077788007
2.637480142048396      19.50260640023484      15.95382210858376   0.002509774153310396     0.7137214944701242      -11.6510339374578  1.823323820283928e-07     0.1268892545723935   0.000896286019288019      13.29092723203516      300.8809772520165   0.006219113982937354     0.8000000000124953     0.5170700901634361     0.2767195355643611     0.4207235257781972    0.01546657779410239     0.0453900188181634      0.153300195406955       0.13609935558835  6.126642685019609e-14 121.9187077788119
2.637480142048396      19.50260640023484      15.95382210858376   0.002509774153310396     0.7137214944701242      -11.6510339374578  1.823323820283928e-07     0.1268892545723935   0.000896286019288019      13.29092723203516      300.8809772520165   0.006219113982937354     0.8000000000124953     0.5170700901634361     0.2767195355643611     0.4207235257781972    0.01546657779410239     0.0453900188181634      0.153300195406955     0.1360993406871888  1.490122246027451e-08 121.9187140640308
2.637449827145202      19.50260629688035      15.95382421721426   0.002509264819465908     0.7137301138785694     -11.65103451334928  1.817383265977035e-07     0.1268823895854678  0.0008960391622125685      13.29089300492629      300.8809773575023   0.006218626080718035     0.8000000000124909     0.5170743305446812     0.2767494769108335     0.4207218433764222     0.0154665775432518     0.0453900188181634     0.1533001955966021     0.1360993394499516  6.104142214131552e-14 121.918531411815
2.637449866446267      19.50260629688035      15.95382421721426   0.002509264819465908     0.7137301138785694     -11.65103451334928  1.817383265977035e-07     0.1268823895854678  0.0008960391622125685      13.29089300492629      300.8809773575023   0.006218626080718035     0.8000000000124909     0.5170743305446812     0.2767494769108335     0.4207218433764222     0.0154665775432518     0.0453900188181634     0.1533001955966021     0.1360993394499516  6.104142214131552e-14 121.9185314920481
2.637449827145202      19.50260658749183      15.95382421721426   0.002509264819465908     0.7137301138785694     -11.65103451334928  1.817383265977035e-07     0.1268823895854678  0.0008960391622125685      13.29089300492629      300.8809773575023   0.006218626080718035     0.8000000000124909     0.5170743305446812     0.2767494769108335     0.4207218433764222     0.0154665775432518     0.0453900188181634     0.1533001955966021     0.1360993394499516  6.104142214131552e-14 121.9185314269261
2.637449827145202      19.50260629688035      15.95382445494477   0.002509264819465908     0.7137301138785694     -11.65103451334928  1.817383265977035e-07     0.1268823895854678  0.0008960391622125685      13.29089300492629      300.8809773575023   0.006218626080718035     0.8000000000124909     0.5170743305446812     0.2767494769108335     0.4207218433764222     0.0154665775432518     0.0453900188181634     0.1533001955966021     0.1360993394499516  6.104142214131552e-14 121.9185314242305
2.637449827145202      19.50260629688035      15.95382421721426   0.002509279720627102     0.7137301138785694     -11.65103451334928  1.817383265977035e-07     0.1268823895854678  0.0008960391622125685      13.29089300492629      300.8809773575023   0.006218626080718035     0.8000000000124909     0.5170743305446812     0.2767494769108335     0.4207218433764222     0.0154665775432518     0.0453900188181634     0.1533001955966021     0.1360993394499516  6.104142214131552e-14 121.9185314944973
2.637449827145202      19.50260629688035      15.95382421721426   0.002509264819465908     0.7137301287797306     -11.65103451334928  1.817383265977035e-07     0.1268823895854678  0.0008960391622125685      13.29089300492629      300.8809773575023   0.006218626080718035     0.8000000000124909     0.5170743305446812     0.2767494769108335     0.4207218433764222     0.0154665775432518     0.0453900188181634     0.1533001955966021     0.1360993394499516  6.104142214131552e-14 121.9185314047548
2.637449827145202      19.50260629688035      15.95382421721426   0.002509264819465908     0.7137301138785694     -11.65103468696322  1.817383265977035e-07     0.1268823895854678  0.0008960391622125685      13.29089300492629      300.8809773575023   0.006218626080718035     0.8000000000124909     0.5170743305446812     0.2767494769108335     0.4207218433764222     0.0154665775432518     0.0453900188181634     0.1533001955966021     0.1360993394499516  6.104142214131552e-14 121.9185313981487
2.637449827145202      19.50260629688035      15.95382421721426   0.002509264819465908     0.7137301138785694     -11.65103451334928  1.966394877915511e-07     0.1268823895854678  0.0008960391622125685      13.29089300492629      300.8809773575023   0.006218626080718035     0.8000000000124909     0.5170743305446812     0.2767494769108335     0.4207218433764222     0.0154665775432518     0.0453900188181634     0.1533001955966021     0.1360993394499516  6.104142214131552e-14 121.918536864315
2.637449827145202      19.50260629688035      15.95382421721426   0.002509264819465908     0.7137301138785694     -11.65103451334928  1.817383265977035e-07      0.126882404486629  0.0008960391622125685      13.29089300492629      300.8809773575023   0.006218626080718035     0.8000000000124909     0.5170743305446812     0.2767494769108335     0.4207218433764222     0.0154665775432518     0.0453900188181634     0.1533001955966021     0.1360993394499516  6.104142214131552e-14 121.9185314750205
2.637449827145202      19.50260629688035      15.95382421721426   0.002509264819465908     0.7137301138785694     -11.65103451334928  1.817383265977035e-07     0.1268823895854678  0.0008960540633737624      13.29089300492629      300.8809773575023   0.006218626080718035     0.8000000000124909     0.5170743305446812     0.2767494769108335     0.4207218433764222     0.0154665775432518     0.0453900188181634     0.1533001955966021     0.1360993394499516  6.104142214131552e-14 121.9185317016721
2.637449827145202      19.50260629688035      15.95382421721426   0.002509264819465908     0.7137301138785694     -11.65103451334928  1.817383265977035e-07     0.1268823895854678  0.0008960391622125685      13.29089320297602      300.8809773575023   0.006218626080718035     0.8000000000124909     0.5170743305446812     0.2767494769108335     0.4207218433764222     0.0154665775432518     0.0453900188181634     0.1533001955966021     0.1360993394499516  6.104142214131552e-14 121.9185313873659
2.637449827145202      19.50260629688035      15.95382421721426   0.002509264819465908     0.7137301138785694     -11.65103451334928  1.817383265977035e-07     0.1268823895854678  0.0008960391622125685      13.29089300492629      300.8809818409783   0.006218626080718035     0.8000000000124909     0.5170743305446812     0.2767494769108335     0.4207218433764222     0.0154665775432518     0.0453900188181634     0.1533001955966021     0.1360993394499516  6.104142214131552e-14 121.9185314173602
2.637449827145202      19.50260629688035      15.95382421721426   0.002509264819465908     0.7137301138785694     -11.65103451334928  1.817383265977035e-07     0.1268823895854678  0.0008960391622125685      13.29089300492629      300.8809773575023   0.006218640981879229     0.8000000000124909     0.5170743305446812     0.2767494769108335     0.4207218433764222     0.0154665775432518     0.0453900188181634     0.1533001955966021     0.1360993394499516  6.104142214131552e-14 121.9185321014139
2.637449827145202      19.50260629688035      15.95382421721426   0.002509264819465908     0.7137301138785694     -11.65103451334928  1.817383265977035e-07     0.1268823895854678  0.0008960391622125685      13.29089300492629      300.8809773575023   0.006218626080718035     0.8000000149136521     0.5170743305446812     0.2767494769108335     0.4207218433764222     0.0154665775432518     0.0453900188181634     0.1533001955966021     0.1360993394499516  6.104142214131552e-14 121.9185320276813
2.637449827145202      19.50260629688035      15.95382421721426   0.002509264819465908     0.7137301138785694     -11.65103451334928  1.817383265977035e-07     0.1268823895854678  0.0008960391622125685      13.29089300492629      300.8809773575023   0.006218626080718035     0.8000000000124909     0.5170743454458424     0.2767494769108335     0.4207218433764222     0.0154665775432518     0.0453900188181634     0.1533001955966021     0.1360993394499516  6.104142214131552e-14 121.9185313637669
2.637449827145202      19.50260629688035      15.95382421721426   0.002509264819465908     0.7137301138785694     -11.65103451334928  1.817383265977035e-07     0.1268823895854678  0.0008960391622125685      13.29089300492629      300.8809773575023   0.006218626080718035     0.8000000000124909     0.5170743305446812     0.2767494918119947     0.4207218433764222     0.0154665775432518     0.0453900188181634     0.1533001955966021     0.1360993394499516  6.104142214131552e-14 121.9185313578612
2.637449827145202      19.50260629688035      15.95382421721426   0.002509264819465908     0.7137301138785694     -11.65103451334928  1.817383265977035e-07     0.1268823895854678  0.0008960391622125685      13.29089300492629      300.8809773575023   0.006218626080718035     0.8000000000124909     0.5170743305446812     0.2767494769108335     0.4207218582775834     0.0154665775432518     0.0453900188181634     0.1533001955966021     0.1360993394499516  6.104142214131552e-14 121.918531411956
2.637449827145202      19.50260629688035      15.95382421721426   0.002509264819465908     0.7137301138785694     -11.65103451334928  1.817383265977035e-07     0.1268823895854678  0.0008960391622125685      13.29089300492629      300.8809773575023   0.006218626080718035     0.8000000000124909     0.5170743305446812     0.2767494769108335     0.4207218433764222    0.01546659244441299     0.0453900188181634     0.1533001955966021     0.1360993394499516  6.104142214131552e-14 121.9185314118022
2.637449827145202      19.50260629688035      15.95382421721426   0.002509264819465908     0.7137301138785694     -11.65103451334928  1.817383265977035e-07     0.1268823895854678  0.0008960391622125685      13.29089300492629      300.8809773575023   0.006218626080718035     0.8000000000124909     0.5170743305446812     0.2767494769108335     0.4207218433764222     0.0154665775432518     0.0453900337193246     0.1533001955966021     0.1360993394499516  6.104142214131552e-14 121.918531411815
2.637449827145202      19.50260629688035      15.95382421721426   0.002509264819465908     0.7137301138785694     -11.65103451334928  1.817383265977035e-07     0.1268823895854678  0.0008960391622125685      13.29089300492629      300.8809773575023   0.006218626080718035     0.8000000000124909     0.5170743305446812     0.2767494769108335     0.4207218433764222     0.0154665775432518     0.0453900188181634     0.1533002104977632     0.1360993394499516  6.104142214131552e-14 121.9185314117999
2.637449827145202      19.50260629688035      15.95382421721426   0.002509264819465908     0.7137301138785694     -11.65103451334928  1.817383265977035e-07     0.1268823895854678  0.0008960391622125685      13.29089300492629      300.8809773575023   0.006218626080718035     0.8000000000124909     0.5170743305446812     0.2767494769108335     0.4207218433764222     0.0154665775432518     0.0453900188181634     0.1533001955966021     0.1360993543511128  6.104142214131552e-14 121.9185314118033
2.637449827145202      19.50260629688035      15.95382421721426   0.002509264819465908     0.7137301138785694     -11.65103451334928  1.817383265977035e-07     0.1268823895854678  0.0008960391622125685      13.29089300492629      300.8809773575023   0.006218626080718035     0.8000000000124909     0.5170743305446812     0.2767494769108335     0.4207218433764222     0.0154665775432518     0.0453900188181634     0.1533001955966021     0.1360993394499516   1.49012222352698e-08 121.9185376973338
2.637427518509209      19.50260749737829      15.95382134090908   0.002509161498481045     0.7137338480583613     -11.65103341650779  1.811955288119376e-07     0.1268780866374785  0.0008959012731367516      13.29091212533502      300.8808414005425   0.006216366805611868      0.800000000012486     0.5170873875510531     0.2767702648803192     0.4207204613284965    0.01546658167458635     0.0453900188181634     0.1533002973551443     0.1360994199895926   6.08313848848258e-14 121.9184343637846
2.637427557809941      19.50260749737829      15.95382134090908   0.002509161498481045     0.7137338480583613     -11.65103341650779  1.811955288119376e-07     0.1268780866374785  0.0008959012731367516      13.29091212533502      300.8808414005425   0.006216366805611868      0.800000000012486     0.5170873875510531     0.2767702648803192     0.4207204613284965    0.01546658167458635     0.0453900188181634     0.1533002973551443     0.1360994199895926   6.08313848848258e-14 121.9184343889381
2.637427518509209      19.50260778798979      15.95382134090908   0.002509161498481045     0.7137338480583613     -11.65103341650779  1.811955288119376e-07     0.1268780866374785  0.0008959012731367516      13.29091212533502      300.8808414005425   0.006216366805611868      0.800000000012486     0.5170873875510531     0.2767702648803192     0.4207204613284965    0.01546658167458635     0.0453900188181634     0.1533002973551443     0.1360994199895926   6.08313848848258e-14 121.9184343616972
2.637427518509209      19.50260749737829      15.95382157863954   0.002509161498481045     0.7137338480583613     -11.65103341650779  1.811955288119376e-07     0.1268780866374785  0.0008959012731367516      13.29091212533502      300.8808414005425   0.006216366805611868      0.800000000012486     0.5170873875510531     0.2767702648803192     0.4207204613284965    0.01546658167458635     0.0453900188181634     0.1533002973551443     0.1360994199895926   6.08313848848258e-14 121.9184343695738
2.637427518509209      19.50260749737829      15.95382134090908   0.002509176399642239     0.7137338480583613     -11.65103341650779  1.811955288119376e-07     0.1268780866374785  0.0008959012731367516      13.29091212533502      300.8808414005425   0.006216366805611868      0.800000000012486     0.5170873875510531     0.2767702648803192     0.4207204613284965    0.01546658167458635     0.0453900188181634     0.1533002973551443     0.1360994199895926   6.08313848848258e-14 121.9184345026436
2.637427518509209      19.50260749737829      15.95382134090908   0.002509161498481045     0.7137338629595225     -11.65103341650779  1.811955288119376e-07     0.1268780866374785  0.0008959012731367516      13.29091212533502      300.8808414005425   0.006216366805611868      0.800000000012486     0.5170873875510531     0.2767702648803192     0.4207204613284965    0.01546658167458635     0.0453900188181634     0.1533002973551443     0.1360994199895926   6.08313848848258e-14 121.9184343637748
2.637427518509209      19.50260749737829      15.95382134090908   0.002509161498481045     0.7137338480583613     -11.65103359012171  1.811955288119376e-07     0.1268780866374785  0.0008959012731367516      13.29091212533502      300.8808414005425   0.006216366805611868      0.800000000012486     0.5170873875510531     0.2767702648803192     0.4207204613284965    0.01546658167458635     0.0453900188181634     0.1533002973551443     0.1360994199895926   6.08313848848258e-14 121.9184343290157
2.637427518509209      19.50260749737829      15.95382134090908   0.002509161498481045     0.7137338480583613     -11.65103341650779  1.960966900057853e-07     0.1268780866374785  0.0008959012731367516      13.29091212533502      300.8808414005425   0.006216366805611868      0.800000000012486     0.5170873875510531     0.2767702648803192     0.4207204613284965    0.01546658167458635     0.0453900188181634     0.1533002973551443     0.1360994199895926   6.08313848848258e-14 121.9184395769442
2.637427518509209      19.50260749737829      15.95382134090908   0.002509161498481045     0.7137338480583613     -11.65103341650779  1.811955288119376e-07     0.1268781015386397  0.0008959012731367516      13.29091212533502      300.8808414005425   0.006216366805611868      0.800000000012486     0.5170873875510531     0.2767702648803192     0.4207204613284965    0.01546658167458635     0.0453900188181634     0.1533002973551443     0.1360994199895926   6.08313848848258e-14 121.9184344320287
2.637427518509209      19.50260749737829      15.95382134090908   0.002509161498481045     0.7137338480583613     -11.65103341650779  1.811955288119376e-07     0.1268780866374785  0.0008959161742979454      13.29091212533502      300.8808414005425   0.006216366805611868      0.800000000012486     0.5170873875510531     0.2767702648803192     0.4207204613284965    0.01546658167458635     0.0453900188181634     0.1533002973551443     0.1360994199895926   6.08313848848258e-14 121.9184344423216
2.637427518509209      19.50260749737829      15.95382134090908   0.002509161498481045     0.7137338480583613     -11.65103341650779  1.811955288119376e-07     0.1268780866374785  0.0008959012731367516      13.29091232338504      300.8808414005425   0.006216366805611868      0.800000000012486     0.5170873875510531     0.2767702648803192     0.4207204613284965    0.01546658167458635     0.0453900188181634     0.1533002973551443     0.1360994199895926   6.08313848848258e-14 121.91843428162
2.637427518509209      19.50260749737829      15.95382134090908   0.002509161498481045     0.7137338480583613     -11.65103341650779  1.811955288119376e-07     0.1268780866374785  0.0008959012731367516      13.29091212533502      300.8808458840164   0.006216366805611868      0.800000000012486     0.5170873875510531     0.2767702648803192     0.4207204613284965    0.01546658167458635     0.0453900188181634     0.1533002973551443     0.1360994199895926   6.08313848848258e-14 121.9184342637295
2.637427518509209      19.50260749737829      15.95382134090908   0.002509161498481045     0.7137338480583613     -11.65103341650779  1.811955288119376e-07     0.1268780866374785  0.0008959012731367516      13.29091212533502      300.8808414005425   0.006216381706773062      0.800000000012486     0.5170873875510531     0.2767702648803192     0.4207204613284965    0.01546658167458635     0.0453900188181634     0.1533002973551443     0.1360994199895926   6.08313848848258e-14 121.9184333068172
2.637427518509209      19.50260749737829      15.95382134090908   0.002509161498481045     0.7137338480583613     -11.65103341650779  1.811955288119376e-07     0.1268780866374785  0.0008959012731367516      13.29091212533502      300.8808414005425   0.006216366805611868     0.8000000149136471     0.5170873875510531     0.2767702648803192     0.4207204613284965    0.01546658167458635     0.0453900188181634     0.1533002973551443     0.1360994199895926   6.08313848848258e-14 121.918434970362
2.637427518509209      19.50260749737829      15.95382134090908   0.002509161498481045     0.7137338480583613     -11.65103341650779  1.811955288119376e-07     0.1268780866374785  0.0008959012731367516      13.29091212533502      300.8808414005425   0.006216366805611868      0.800000000012486     0.5170874024522143     0.2767702648803192     0.4207204613284965    0.01546658167458635     0.0453900188181634     0.1533002973551443     0.1360994199895926   6.08313848848258e-14 121.9184343690198
2.637427518509209      19.50260749737829      15.95382134090908   0.002509161498481045     0.7137338480583613     -11.65103341650779  1.811955288119376e-07     0.1268780866374785  0.0008959012731367516      13.29091212533502      300.8808414005425   0.006216366805611868      0.800000000012486     0.5170873875510531     0.2767702797814804     0.4207204613284965    0.01546658167458635     0.0453900188181634     0.1533002973551443     0.1360994199895926   6.08313848848258e-14 121.9184342772955
2.637427518509209      19.50260749737829      15.95382134090908   0.002509161498481045     0.7137338480583613     -11.65103341650779  1.811955288119376e-07     0.1268780866374785  0.0008959012731367516      13.29091212533502      300.8808414005425   0.006216366805611868      0.800000000012486     0.5170873875510531     0.2767702648803192     0.4207204762296577    0.01546658167458635     0.0453900188181634     0.1533002973551443     0.1360994199895926   6.08313848848258e-14 121.9184343795147
2.637427518509209      19.50260749737829      15.95382134090908   0.002509161498481045     0.7137338480583613     -11.65103341650779  1.811955288119376e-07     0.1268780866374785  0.0008959012731367516      13.29091212533502      300.8808414005425   0.006216366805611868      0.800000000012486     0.5170873875510531     0.2767702648803192     0.4207204613284965    0.01546659657574754     0.0453900188181634     0.1533002973551443     0.1360994199895926   6.08313848848258e-14 121.9184343637772
2.637427518509209      19.50260749737829      15.95382134090908   0.002509161498481045     0.7137338480583613     -11.65103341650779  1.811955288119376e-07     0.1268780866374785  0.0008959012731367516      13.29091212533502      300.8808414005425   0.006216366805611868      0.800000000012486     0.5170873875510531     0.2767702648803192     0.4207204613284965    0.01546658167458635     0.0453900337193246     0.1533002973551443     0.1360994199895926   6.08313848848258e-14 121.9184343637846
2.637427518509209      19.50260749737829      15.95382134090908   0.002509161498481045     0.7137338480583613     -11.65103341650779  1.811955288119376e-07     0.1268780866374785  0.0008959012731367516      13.29091212533502      300.8808414005425   0.006216366805611868      0.800000000012486     0.5170873875510531     0.2767702648803192     0.4207204613284965    0.01546658167458635     0.0453900188181634     0.1533003122563055     0.1360994199895926   6.08313848848258e-14 121.9184343637897
2.637427518509209      19.50260749737829      15.95382134090908   0.002509161498481045     0.7137338480583613     -11.65103341650779  1.811955288119376e-07     0.1268780866374785  0.0008959012731367516      13.29091212533502      300.8808414005425   0.006216366805611868      0.800000000012486     0.5170873875510531     0.2767702648803192     0.4207204613284965    0.01546658167458635     0.0453900188181634     0.1533002973551443     0.1360994348907538   6.08313848848258e-14 121.9184343637746
2.637427518509209      19.50260749737829      15.95382134090908   0.002509161498481045     0.7137338480583613     -11.65103341650779  1.811955288119376e-07     0.1268780866374785  0.0008959012731367516      13.29091212533502      300.8808414005425   0.006216366805611868      0.800000000012486     0.5170873875510531     0.2767702648803192     0.4207204613284965    0.01546658167458635     0.0453900188181634     0.1533002973551443     0.1360994199895926  1.490122202523254e-08 121.9184406493994
2.637423583965514      19.50262895967873       15.9538504834301   0.002509157855641903     0.7137328928159025     -11.65105151713681  1.811719558502264e-07     0.1268779162915923  0.0008958995620797595      13.29094054856164      300.8808597693376   0.006217393297276531     0.8000000000124852     0.5170879740731572     0.2767713147154364     0.4207180839967363    0.01546659434019174     0.0453900188181634     0.1533002614117953     0.1360997816455683  6.082127095475441e-14 121.9183876112243
2.637423623266188      19.50262895967873       15.9538504834301   0.002509157855641903     0.7137328928159025     -11.65105151713681  1.811719558502264e-07     0.1268779162915923  0.0008958995620797595      13.29094054856164      300.8808597693376   0.006217393297276531     0.8000000000124852     0.5170879740731572     0.2767713147154364     0.4207180839967363    0.01546659434019174     0.0453900188181634     0.1533002614117953     0.1360997816455683  6.082127095475441e-14 121.9183876678307
2.637423583965514      19.50262925029055       15.9538504834301   0.002509157855641903     0.7137328928159025     -11.65105151713681  1.811719558502264e-07     0.1268779162915923  0.0008958995620797595      13.29094054856164      300.8808597693376   0.006217393297276531     0.8000000000124852     0.5170879740731572     0.2767713147154364     0.4207180839967363    0.01546659434019174     0.0453900188181634     0.1533002614117953     0.1360997816455683  6.082127095475441e-14 121.9183876276799
2.637423583965514      19.50262895967873        15.953850721161   0.002509157855641903     0.7137328928159025     -11.65105151713681  1.811719558502264e-07     0.1268779162915923  0.0008958995620797595      13.29094054856164      300.8808597693376   0.006217393297276531     0.8000000000124852     0.5170879740731572     0.2767713147154364     0.4207180839967363    0.01546659434019174     0.0453900188181634     0.1533002614117953     0.1360997816455683  6.082127095475441e-14 121.9183876101621
2.637423583965514      19.50262895967873       15.9538504834301   0.002509172756803096     0.7137328928159025     -11.65105151713681  1.811719558502264e-07     0.1268779162915923  0.0008958995620797595      13.29094054856164      300.8808597693376   0.006217393297276531     0.8000000000124852     0.5170879740731572     0.2767713147154364     0.4207180839967363    0.01546659434019174     0.0453900188181634     0.1533002614117953     0.1360997816455683  6.082127095475441e-14 121.9183877139617
2.637423583965514      19.50262895967873       15.9538504834301   0.002509157855641903     0.7137329077170637     -11.65105151713681  1.811719558502264e-07     0.1268779162915923  0.0008958995620797595      13.29094054856164      300.8808597693376   0.006217393297276531     0.8000000000124852     0.5170879740731572     0.2767713147154364     0.4207180839967363    0.01546659434019174     0.0453900188181634     0.1533002614117953     0.1360997816455683  6.082127095475441e-14 121.9183876087919
2.637423583965514      19.50262895967873       15.9538504834301   0.002509157855641903     0.7137328928159025       -11.651051690751  1.811719558502264e-07     0.1268779162915923  0.0008958995620797595      13.29094054856164      300.8808597693376   0.006217393297276531     0.8000000000124852     0.5170879740731572     0.2767713147154364     0.4207180839967363    0.01546659434019174     0.0453900188181634     0.1533002614117953     0.1360997816455683  6.082127095475441e-14 121.9183876018834
2.637423583965514      19.50262895967873       15.9538504834301   0.002509157855641903     0.7137328928159025     -11.65105151713681   1.96073117044074e-07     0.1268779162915923  0.0008958995620797595      13.29094054856164      300.8808597693376   0.006217393297276531     0.8000000000124852     0.5170879740731572     0.2767713147154364     0.4207180839967363    0.01546659434019174     0.0453900188181634     0.1533002614117953     0.1360997816455683  6.082127095475441e-14 121.9183929308379
2.637423583965514      19.50262895967873       15.9538504834301   0.002509157855641903     0.7137328928159025     -11.65105151713681  1.811719558502264e-07     0.1268779311927535  0.0008958995620797595      13.29094054856164      300.8808597693376   0.006217393297276531     0.8000000000124852     0.5170879740731572     0.2767713147154364     0.4207180839967363    0.01546659434019174     0.0453900188181634     0.1533002614117953     0.1360997816455683  6.082127095475441e-14 121.9183876869611
2.637423583965514      19.50262895967873       15.9538504834301   0.002509157855641903     0.7137328928159025     -11.65105151713681  1.811719558502264e-07     0.1268779162915923  0.0008959144632409533      13.29094054856164      300.8808597693376   0.006217393297276531     0.8000000000124852     0.5170879740731572     0.2767713147154364     0.4207180839967363    0.01546659434019174     0.0453900188181634     0.1533002614117953     0.1360997816455683  6.082127095475441e-14 121.9183877332843
2.637423583965514      19.50262895967873       15.9538504834301   0.002509157855641903     0.7137328928159025     -11.65105151713681  1.811719558502264e-07     0.1268779162915923  0.0008958995620797595      13.29094074661209      300.8808597693376   0.006217393297276531     0.8000000000124852     0.5170879740731572     0.2767713147154364     0.4207180839967363    0.01546659434019174     0.0453900188181634     0.1533002614117953     0.1360997816455683  6.082127095475441e-14 121.9183877417357
2.637423583965514      19.50262895967873       15.9538504834301   0.002509157855641903     0.7137328928159025     -11.65105151713681  1.811719558502264e-07     0.1268779162915923  0.0008958995620797595      13.29094054856164      300.8808642528118   0.006217393297276531     0.8000000000124852     0.5170879740731572     0.2767713147154364     0.4207180839967363    0.01546659434019174     0.0453900188181634     0.1533002614117953     0.1360997816455683  6.082127095475441e-14 121.9183876063595
2.637423583965514      19.50262895967873       15.9538504834301   0.002509157855641903     0.7137328928159025     -11.65105151713681  1.811719558502264e-07     0.1268779162915923  0.0008958995620797595      13.29094054856164      300.8808597693376   0.006217408198437725     0.8000000000124852     0.5170879740731572     0.2767713147154364     0.4207180839967363    0.01546659434019174     0.0453900188181634     0.1533002614117953     0.1360997816455683  6.082127095475441e-14 121.9183876363
2.637423583965514      19.50262895967873       15.9538504834301   0.002509157855641903     0.7137328928159025     -11.65105151713681  1.811719558502264e-07     0.1268779162915923  0.0008958995620797595      13.29094054856164      300.8808597693376   0.006217393297276531     0.8000000149136464     0.5170879740731572     0.2767713147154364     0.4207180839967363    0.01546659434019174     0.0453900188181634     0.1533002614117953     0.1360997816455683  6.082127095475441e-14 121.9183882156457
2.637423583965514      19.50262895967873       15.9538504834301   0.002509157855641903     0.7137328928159025     -11.65105151713681  1.811719558502264e-07     0.1268779162915923  0.0008958995620797595      13.29094054856164      300.8808597693376   0.006217393297276531     0.8000000000124852     0.5170879889743184     0.2767713147154364     0.4207180839967363    0.01546659434019174     0.0453900188181634     0.1533002614117953     0.1360997816455683  6.082127095475441e-14 121.9183876035942
2.637423583965514      19.50262895967873       15.9538504834301   0.002509157855641903     0.7137328928159025     -11.65105151713681  1.811719558502264e-07     0.1268779162915923  0.0008958995620797595      13.29094054856164      300.8808597693376   0.006217393297276531     0.8000000000124852     0.5170879740731572     0.2767713296165976     0.4207180839967363    0.01546659434019174     0.0453900188181634     0.1533002614117953     0.1360997816455683  6.082127095475441e-14 121.9183875622869
2.637423583965514      19.50262895967873       15.9538504834301   0.002509157855641903     0.7137328928159025     -11.65105151713681  1.811719558502264e-07     0.1268779162915923  0.0008958995620797595      13.29094054856164      300.8808597693376   0.006217393297276531     0.8000000000124852     0.5170879740731572     0.2767713147154364     0.4207180988978975    0.01546659434019174     0.0453900188181634     0.1533002614117953     0.1360997816455683  6.082127095475441e-14 121.9183876147875
2.637423583965514      19.50262895967873       15.9538504834301   0.002509157855641903     0.7137328928159025     -11.65105151713681  1.811719558502264e-07     0.1268779162915923  0.0008958995620797595      13.29094054856164      300.8808597693376   0.006217393297276531     0.8000000000124852     0.5170879740731572     0.2767713147154364     0.4207180839967363    0.01546660924135294     0.0453900188181634     0.1533002614117953     0.1360997816455683  6.082127095475441e-14 121.9183876112157
2.637423583965514      19.50262895967873       15.9538504834301   0.002509157855641903     0.7137328928159025     -11.65105151713681  1.811719558502264e-07     0.1268779162915923  0.0008958995620797595      13.29094054856164      300.8808597693376   0.006217393297276531     0.8000000000124852     0.5170879740731572     0.2767713147154364     0.4207180839967363    0.01546659434019174     0.0453900337193246     0.1533002614117953     0.1360997816455683  6.082127095475441e-14 121.9183876112243
2.637423583965514      19.50262895967873       15.9538504834301   0.002509157855641903     0.7137328928159025     -11.65105151713681  1.811719558502264e-07     0.1268779162915923  0.0008958995620797595      13.29094054856164      300.8808597693376   0.006217393297276531     0.8000000000124852     0.5170879740731572     0.2767713147154364     0.4207180839967363    0.01546659434019174     0.0453900188181634     0.1533002763129565     0.1360997816455683  6.082127095475441e-14 121.9183876112162
2.637423583965514      19.50262895967873       15.9538504834301   0.002509157855641903     0.7137328928159025     -11.65105151713681  1.811719558502264e-07     0.1268779162915923  0.0008958995620797595      13.29094054856164      300.8808597693376   0.006217393297276531     0.8000000000124852     0.5170879740731572     0.2767713147154364     0.4207180839967363    0.01546659434019174     0.0453900188181634     0.1533002614117953     0.1360997965467295  6.082127095475441e-14 121.9183876112141
2.637423583965514      19.50262895967873       15.9538504834301   0.002509157855641903     0.7137328928159025     -11.65105151713681  1.811719558502264e-07     0.1268779162915923  0.0008958995620797595      13.29094054856164      300.8808597693376   0.006217393297276531     0.8000000000124852     0.5170879740731572     0.2767713147154364     0.4207180839967363    0.01546659434019174     0.0453900188181634     0.1533002614117953     0.1360997816455683  1.490122201511861e-08 121.9183938968313
