# Supplementary material for: Model-Based Quantification of the Systemic Interplay between Glucose and Fatty Acids in the Postprandial State
Source: PLoS One. 2015 Sep 10;10(9):e0135665. doi: 10.1371/journal.pone.0135665 (PMC4565650; doi:10.1371/journal.pone.0135665)
Supplement: S3 File — Zip file containing all Matlab m-files to generate figures. The zip-file includes a README file, containing an overview of the simulation files and basic instructions. (ZIP) [file pone.0135665.s004.zip › GlcNEFA/OPT parameters/OPT_solver1_seed100000000_n100_r25/parameters_it17.txt]

2.352695035953179      23.16385052412838      23.38301298118517   0.002684205182311439     0.3008065664123891     -15.87811014547587  3.924173188001406e-05     0.1313691196521258  0.0006462831577987468      20.96134616246628      427.8457130187268   0.005921076922705148     0.8668142616079202     0.5776831718593177     0.3334936601056586      8.693225397204444   0.005742713249447072     0.6134200432052013    0.08876749047891151     0.1349996399932257  2.220446049250313e-14 223.3664832467665
2.352695071011067      23.16385052412838      23.38301298118517   0.002684205182311439     0.3008065664123891     -15.87811014547587  3.924173188001406e-05     0.1313691196521258  0.0006462831577987468      20.96134616246628      427.8457130187268   0.005921076922705148     0.8668142616079202     0.5776831718593177     0.3334936601056586      8.693225397204444   0.005742713249447072     0.6134200432052013    0.08876749047891151     0.1349996399932257  2.220446049250313e-14 223.3664827496595
2.352695035953179      23.16385086929665      23.38301298118517   0.002684205182311439     0.3008065664123891     -15.87811014547587  3.924173188001406e-05     0.1313691196521258  0.0006462831577987468      20.96134616246628      427.8457130187268   0.005921076922705148     0.8668142616079202     0.5776831718593177     0.3334936601056586      8.693225397204444   0.005742713249447072     0.6134200432052013    0.08876749047891151     0.1349996399932257  2.220446049250313e-14 223.3664817544635
2.352695035953179      23.16385052412838      23.38301332961922   0.002684205182311439     0.3008065664123891     -15.87811014547587  3.924173188001406e-05     0.1313691196521258  0.0006462831577987468      20.96134616246628      427.8457130187268   0.005921076922705148     0.8668142616079202     0.5776831718593177     0.3334936601056586      8.693225397204444   0.005742713249447072     0.6134200432052013    0.08876749047891151     0.1349996399932257  2.220446049250313e-14 223.3664829752488
2.352695035953179      23.16385052412838      23.38301298118517   0.002684220083472633     0.3008065664123891     -15.87811014547587  3.924173188001406e-05     0.1313691196521258  0.0006462831577987468      20.96134616246628      427.8457130187268   0.005921076922705148     0.8668142616079202     0.5776831718593177     0.3334936601056586      8.693225397204444   0.005742713249447072     0.6134200432052013    0.08876749047891151     0.1349996399932257  2.220446049250313e-14 223.3664934798348
2.352695035953179      23.16385052412838      23.38301298118517   0.002684205182311439     0.3008065813135503     -15.87811014547587  3.924173188001406e-05     0.1313691196521258  0.0006462831577987468      20.96134616246628      427.8457130187268   0.005921076922705148     0.8668142616079202     0.5776831718593177     0.3334936601056586      8.693225397204444   0.005742713249447072     0.6134200432052013    0.08876749047891151     0.1349996399932257  2.220446049250313e-14 223.3664834860186
2.352695035953179      23.16385052412838      23.38301298118517   0.002684205182311439     0.3008065664123891     -15.87811038207815  3.924173188001406e-05     0.1313691196521258  0.0006462831577987468      20.96134616246628      427.8457130187268   0.005921076922705148     0.8668142616079202     0.5776831718593177     0.3334936601056586      8.693225397204444   0.005742713249447072     0.6134200432052013    0.08876749047891151     0.1349996399932257  2.220446049250313e-14 223.3664845295895
2.352695035953179      23.16385052412838      23.38301298118517   0.002684205182311439     0.3008065664123891     -15.87811014547587  3.925663304120791e-05     0.1313691196521258  0.0006462831577987468      20.96134616246628      427.8457130187268   0.005921076922705148     0.8668142616079202     0.5776831718593177     0.3334936601056586      8.693225397204444   0.005742713249447072     0.6134200432052013    0.08876749047891151     0.1349996399932257  2.220446049250313e-14 223.3666943885022
2.352695035953179      23.16385052412838      23.38301298118517   0.002684205182311439     0.3008065664123891     -15.87811014547587  3.924173188001406e-05     0.1313691345532869  0.0006462831577987468      20.96134616246628      427.8457130187268   0.005921076922705148     0.8668142616079202     0.5776831718593177     0.3334936601056586      8.693225397204444   0.005742713249447072     0.6134200432052013    0.08876749047891151     0.1349996399932257  2.220446049250313e-14 223.3664831328624
2.352695035953179      23.16385052412838      23.38301298118517   0.002684205182311439     0.3008065664123891     -15.87811014547587  3.924173188001406e-05     0.1313691196521258  0.0006462980589599407      20.96134616246628      427.8457130187268   0.005921076922705148     0.8668142616079202     0.5776831718593177     0.3334936601056586      8.693225397204444   0.005742713249447072     0.6134200432052013    0.08876749047891151     0.1349996399932257  2.220446049250313e-14 223.36633374861
2.352695035953179      23.16385052412838      23.38301298118517   0.002684205182311439     0.3008065664123891     -15.87811014547587  3.924173188001406e-05     0.1313691196521258  0.0006462831577987468      20.96134647481468      427.8457130187268   0.005921076922705148     0.8668142616079202     0.5776831718593177     0.3334936601056586      8.693225397204444   0.005742713249447072     0.6134200432052013    0.08876749047891151     0.1349996399932257  2.220446049250313e-14 223.3664831151873
2.352695035953179      23.16385052412838      23.38301298118517   0.002684205182311439     0.3008065664123891     -15.87811014547587  3.924173188001406e-05     0.1313691196521258  0.0006462831577987468      20.96134616246628      427.8457193941247   0.005921076922705148     0.8668142616079202     0.5776831718593177     0.3334936601056586      8.693225397204444   0.005742713249447072     0.6134200432052013    0.08876749047891151     0.1349996399932257  2.220446049250313e-14 223.3664835085106
2.352695035953179      23.16385052412838      23.38301298118517   0.002684205182311439     0.3008065664123891     -15.87811014547587  3.924173188001406e-05     0.1313691196521258  0.0006462831577987468      20.96134616246628      427.8457130187268   0.005921091823866341     0.8668142616079202     0.5776831718593177     0.3334936601056586      8.693225397204444   0.005742713249447072     0.6134200432052013    0.08876749047891151     0.1349996399932257  2.220446049250313e-14 223.3671597302734
2.352695035953179      23.16385052412838      23.38301298118517   0.002684205182311439     0.3008065664123891     -15.87811014547587  3.924173188001406e-05     0.1313691196521258  0.0006462831577987468      20.96134616246628      427.8457130187268   0.005921076922705148     0.8668142765090814     0.5776831718593177     0.3334936601056586      8.693225397204444   0.005742713249447072     0.6134200432052013    0.08876749047891151     0.1349996399932257  2.220446049250313e-14 223.3664854001564
2.352695035953179      23.16385052412838      23.38301298118517   0.002684205182311439     0.3008065664123891     -15.87811014547587  3.924173188001406e-05     0.1313691196521258  0.0006462831577987468      20.96134616246628      427.8457130187268   0.005921076922705148     0.8668142616079202     0.5776831867604789     0.3334936601056586      8.693225397204444   0.005742713249447072     0.6134200432052013    0.08876749047891151     0.1349996399932257  2.220446049250313e-14 223.3664868233645
2.352695035953179      23.16385052412838      23.38301298118517   0.002684205182311439     0.3008065664123891     -15.87811014547587  3.924173188001406e-05     0.1313691196521258  0.0006462831577987468      20.96134616246628      427.8457130187268   0.005921076922705148     0.8668142616079202     0.5776831718593177     0.3334936750068198      8.693225397204444   0.005742713249447072     0.6134200432052013    0.08876749047891151     0.1349996399932257  2.220446049250313e-14 223.3665283607562
2.352695035953179      23.16385052412838      23.38301298118517   0.002684205182311439     0.3008065664123891     -15.87811014547587  3.924173188001406e-05     0.1313691196521258  0.0006462831577987468      20.96134616246628      427.8457130187268   0.005921076922705148     0.8668142616079202     0.5776831718593177     0.3334936601056586      8.693225526743596   0.005742713249447072     0.6134200432052013    0.08876749047891151     0.1349996399932257  2.220446049250313e-14 223.3664832668555
2.352695035953179      23.16385052412838      23.38301298118517   0.002684205182311439     0.3008065664123891     -15.87811014547587  3.924173188001406e-05     0.1313691196521258  0.0006462831577987468      20.96134616246628      427.8457130187268   0.005921076922705148     0.8668142616079202     0.5776831718593177     0.3334936601056586      8.693225397204444   0.005742728150608266     0.6134200432052013    0.08876749047891151     0.1349996399932257  2.220446049250313e-14 223.3664832462149
2.352695035953179      23.16385052412838      23.38301298118517   0.002684205182311439     0.3008065664123891     -15.87811014547587  3.924173188001406e-05     0.1313691196521258  0.0006462831577987468      20.96134616246628      427.8457130187268   0.005921076922705148     0.8668142616079202     0.5776831718593177     0.3334936601056586      8.693225397204444   0.005742713249447072     0.6134200581063625    0.08876749047891151     0.1349996399932257  2.220446049250313e-14 223.3664832467665
2.352695035953179      23.16385052412838      23.38301298118517   0.002684205182311439     0.3008065664123891     -15.87811014547587  3.924173188001406e-05     0.1313691196521258  0.0006462831577987468      20.96134616246628      427.8457130187268   0.005921076922705148     0.8668142616079202     0.5776831718593177     0.3334936601056586      8.693225397204444   0.005742713249447072     0.6134200432052013    0.08876750538007271     0.1349996399932257  2.220446049250313e-14 223.3664832468294
2.352695035953179      23.16385052412838      23.38301298118517   0.002684205182311439     0.3008065664123891     -15.87811014547587  3.924173188001406e-05     0.1313691196521258  0.0006462831577987468      20.96134616246628      427.8457130187268   0.005921076922705148     0.8668142616079202     0.5776831718593177     0.3334936601056586      8.693225397204444   0.005742713249447072     0.6134200432052013    0.08876749047891151     0.1349996548943868  2.220446049250313e-14 223.3664832462181
2.352695035953179      23.16385052412838      23.38301298118517   0.002684205182311439     0.3008065664123891     -15.87811014547587  3.924173188001406e-05     0.1313691196521258  0.0006462831577987468      20.96134616246628      427.8457130187268   0.005921076922705148     0.8668142616079202     0.5776831718593177     0.3334936601056586      8.693225397204444   0.005742713249447072     0.6134200432052013    0.08876749047891151     0.1349996399932257  1.490118339830815e-08 223.3665608572831
2.542602164912229      22.24042201958385      19.20027603369459    0.00257371964668532     0.4543310441826313     -13.94339358886587   3.31500448592628e-05      0.122750567112294   0.001066703931334462      15.07826829795127      344.0248500845078   0.006017604732176836     0.8403468551834874     0.5753996468129907     0.2965406205837025      9.256519913995602    0.02896483515390857     0.6134200432052013    0.08238765829823065     0.5336553489487738  2.220446049250313e-14 158.3050747435534
2.542602202799954      22.24042201958385      19.20027603369459    0.00257371964668532     0.4543310441826313     -13.94339358886587   3.31500448592628e-05      0.122750567112294   0.001066703931334462      15.07826829795127      344.0248500845078   0.006017604732176836     0.8403468551834874     0.5753996468129907     0.2965406205837025      9.256519913995602    0.02896483515390857     0.6134200432052013    0.08238765829823065     0.5336553489487738  2.220446049250313e-14 158.3050751366977
2.542602164912229      22.24042235099196      19.20027603369459    0.00257371964668532     0.4543310441826313     -13.94339358886587   3.31500448592628e-05      0.122750567112294   0.001066703931334462      15.07826829795127      344.0248500845078   0.006017604732176836     0.8403468551834874     0.5753996468129907     0.2965406205837025      9.256519913995602    0.02896483515390857     0.6134200432052013    0.08238765829823065     0.5336553489487738  2.220446049250313e-14 158.305079384228
2.542602164912229      22.24042201958385        19.200276319801    0.00257371964668532     0.4543310441826313     -13.94339358886587   3.31500448592628e-05      0.122750567112294   0.001066703931334462      15.07826829795127      344.0248500845078   0.006017604732176836     0.8403468551834874     0.5753996468129907     0.2965406205837025      9.256519913995602    0.02896483515390857     0.6134200432052013    0.08238765829823065     0.5336553489487738  2.220446049250313e-14 158.305077275378
2.542602164912229      22.24042201958385      19.20027603369459   0.002573734547846514     0.4543310441826313     -13.94339358886587   3.31500448592628e-05      0.122750567112294   0.001066703931334462      15.07826829795127      344.0248500845078   0.006017604732176836     0.8403468551834874     0.5753996468129907     0.2965406205837025      9.256519913995602    0.02896483515390857     0.6134200432052013    0.08238765829823065     0.5336553489487738  2.220446049250313e-14 158.3049391979427
2.542602164912229      22.24042201958385      19.20027603369459    0.00257371964668532     0.4543310590837925     -13.94339358886587   3.31500448592628e-05      0.122750567112294   0.001066703931334462      15.07826829795127      344.0248500845078   0.006017604732176836     0.8403468551834874     0.5753996468129907     0.2965406205837025      9.256519913995602    0.02896483515390857     0.6134200432052013    0.08238765829823065     0.5336553489487738  2.220446049250313e-14 158.3050735327098
2.542602164912229      22.24042201958385      19.20027603369459    0.00257371964668532     0.4543310441826313     -13.94339379663863   3.31500448592628e-05      0.122750567112294   0.001066703931334462      15.07826829795127      344.0248500845078   0.006017604732176836     0.8403468551834874     0.5753996468129907     0.2965406205837025      9.256519913995602    0.02896483515390857     0.6134200432052013    0.08238765829823065     0.5336553489487738  2.220446049250313e-14 158.3050685688781
2.542602164912229      22.24042201958385      19.20027603369459    0.00257371964668532     0.4543310441826313     -13.94339358886587  3.316494602045664e-05      0.122750567112294   0.001066703931334462      15.07826829795127      344.0248500845078   0.006017604732176836     0.8403468551834874     0.5753996468129907     0.2965406205837025      9.256519913995602    0.02896483515390857     0.6134200432052013    0.08238765829823065     0.5336553489487738  2.220446049250313e-14 158.3050502460829
2.542602164912229      22.24042201958385      19.20027603369459    0.00257371964668532     0.4543310441826313     -13.94339358886587   3.31500448592628e-05     0.1227505820134552   0.001066703931334462      15.07826829795127      344.0248500845078   0.006017604732176836     0.8403468551834874     0.5753996468129907     0.2965406205837025      9.256519913995602    0.02896483515390857     0.6134200432052013    0.08238765829823065     0.5336553489487738  2.220446049250313e-14 158.3050716157418
2.542602164912229      22.24042201958385      19.20027603369459    0.00257371964668532     0.4543310441826313     -13.94339358886587   3.31500448592628e-05      0.122750567112294   0.001066718832495656      15.07826829795127      344.0248500845078   0.006017604732176836     0.8403468551834874     0.5753996468129907     0.2965406205837025      9.256519913995602    0.02896483515390857     0.6134200432052013    0.08238765829823065     0.5336553489487738  2.220446049250313e-14 158.3050183755504
2.542602164912229      22.24042201958385      19.20027603369459    0.00257371964668532     0.4543310441826313     -13.94339358886587   3.31500448592628e-05      0.122750567112294   0.001066703931334462      15.07826852263498      344.0248500845078   0.006017604732176836     0.8403468551834874     0.5753996468129907     0.2965406205837025      9.256519913995602    0.02896483515390857     0.6134200432052013    0.08238765829823065     0.5336553489487738  2.220446049250313e-14 158.3050731335705
2.542602164912229      22.24042201958385      19.20027603369459    0.00257371964668532     0.4543310441826313     -13.94339358886587   3.31500448592628e-05      0.122750567112294   0.001066703931334462      15.07826829795127      344.0248552108775   0.006017604732176836     0.8403468551834874     0.5753996468129907     0.2965406205837025      9.256519913995602    0.02896483515390857     0.6134200432052013    0.08238765829823065     0.5336553489487738  2.220446049250313e-14 158.305075946212
2.542602164912229      22.24042201958385      19.20027603369459    0.00257371964668532     0.4543310441826313     -13.94339358886587   3.31500448592628e-05      0.122750567112294   0.001066703931334462      15.07826829795127      344.0248500845078    0.00601761963333803     0.8403468551834874     0.5753996468129907     0.2965406205837025      9.256519913995602    0.02896483515390857     0.6134200432052013    0.08238765829823065     0.5336553489487738  2.220446049250313e-14 158.3043887161061
2.542602164912229      22.24042201958385      19.20027603369459    0.00257371964668532     0.4543310441826313     -13.94339358886587   3.31500448592628e-05      0.122750567112294   0.001066703931334462      15.07826829795127      344.0248500845078   0.006017604732176836     0.8403468700846486     0.5753996468129907     0.2965406205837025      9.256519913995602    0.02896483515390857     0.6134200432052013    0.08238765829823065     0.5336553489487738  2.220446049250313e-14 158.3050752993141
2.542602164912229      22.24042201958385      19.20027603369459    0.00257371964668532     0.4543310441826313     -13.94339358886587   3.31500448592628e-05      0.122750567112294   0.001066703931334462      15.07826829795127      344.0248500845078   0.006017604732176836     0.8403468551834874     0.5753996617141519     0.2965406205837025      9.256519913995602    0.02896483515390857     0.6134200432052013    0.08238765829823065     0.5336553489487738  2.220446049250313e-14 158.3050901884978
2.542602164912229      22.24042201958385      19.20027603369459    0.00257371964668532     0.4543310441826313     -13.94339358886587   3.31500448592628e-05      0.122750567112294   0.001066703931334462      15.07826829795127      344.0248500845078   0.006017604732176836     0.8403468551834874     0.5753996468129907     0.2965406354848637      9.256519913995602    0.02896483515390857     0.6134200432052013    0.08238765829823065     0.5336553489487738  2.220446049250313e-14 158.3050664250848
2.542602164912229      22.24042201958385      19.20027603369459    0.00257371964668532     0.4543310441826313     -13.94339358886587   3.31500448592628e-05      0.122750567112294   0.001066703931334462      15.07826829795127      344.0248500845078   0.006017604732176836     0.8403468551834874     0.5753996468129907     0.2965406205837025      9.256520051928497    0.02896483515390857     0.6134200432052013    0.08238765829823065     0.5336553489487738  2.220446049250313e-14 158.3050748054428
2.542602164912229      22.24042201958385      19.20027603369459    0.00257371964668532     0.4543310441826313     -13.94339358886587   3.31500448592628e-05      0.122750567112294   0.001066703931334462      15.07826829795127      344.0248500845078   0.006017604732176836     0.8403468551834874     0.5753996468129907     0.2965406205837025      9.256519913995602    0.02896485005506976     0.6134200432052013    0.08238765829823065     0.5336553489487738  2.220446049250313e-14 158.3050747435828
2.542602164912229      22.24042201958385      19.20027603369459    0.00257371964668532     0.4543310441826313     -13.94339358886587   3.31500448592628e-05      0.122750567112294   0.001066703931334462      15.07826829795127      344.0248500845078   0.006017604732176836     0.8403468551834874     0.5753996468129907     0.2965406205837025      9.256519913995602    0.02896483515390857     0.6134200581063625    0.08238765829823065     0.5336553489487738  2.220446049250313e-14 158.3050747435534
2.542602164912229      22.24042201958385      19.20027603369459    0.00257371964668532     0.4543310441826313     -13.94339358886587   3.31500448592628e-05      0.122750567112294   0.001066703931334462      15.07826829795127      344.0248500845078   0.006017604732176836     0.8403468551834874     0.5753996468129907     0.2965406205837025      9.256519913995602    0.02896483515390857     0.6134200432052013    0.08238767319939185     0.5336553489487738  2.220446049250313e-14 158.3050747435532
2.542602164912229      22.24042201958385      19.20027603369459    0.00257371964668532     0.4543310441826313     -13.94339358886587   3.31500448592628e-05      0.122750567112294   0.001066703931334462      15.07826829795127      344.0248500845078   0.006017604732176836     0.8403468551834874     0.5753996468129907     0.2965406205837025      9.256519913995602    0.02896483515390857     0.6134200432052013    0.08238765829823065      0.533655363849935  2.220446049250313e-14 158.3050747435526
2.542602164912229      22.24042201958385      19.20027603369459    0.00257371964668532     0.4543310441826313     -13.94339358886587   3.31500448592628e-05      0.122750567112294   0.001066703931334462      15.07826829795127      344.0248500845078   0.006017604732176836     0.8403468551834874     0.5753996468129907     0.2965406205837025      9.256519913995602    0.02896483515390857     0.6134200432052013    0.08238765829823065     0.5336553489487738  1.490118339830815e-08 158.3051596211253
2.643533477210624      19.87611813539378      15.44928617912863   0.001582281924006128     0.6203574677032301     -12.10359745336051  0.0006375236653256356       0.11187147596671    0.00103185778190138      14.90181220646179      339.5096660486064   0.006899570666575509     0.8188058959888541     0.5643348180794418     0.2644610967000688      9.187967863627696     0.0283461440186716     0.6134200432052013     0.0830547351344727     0.5343080326496993  2.256988605443401e-14 131.0994198595204
2.643533516602342      19.87611813539378      15.44928617912863   0.001582281924006128     0.6203574677032301     -12.10359745336051  0.0006375236653256356       0.11187147596671    0.00103185778190138      14.90181220646179      339.5096660486064   0.006899570666575509     0.8188058959888541     0.5643348180794418     0.2644610967000688      9.187967863627696     0.0283461440186716     0.6134200432052013     0.0830547351344727     0.5343080326496993  2.256988605443401e-14 131.0994195820328
2.643533477210624      19.87611843157102      15.44928617912863   0.001582281924006128     0.6203574677032301     -12.10359745336051  0.0006375236653256356       0.11187147596671    0.00103185778190138      14.90181220646179      339.5096660486064   0.006899570666575509     0.8188058959888541     0.5643348180794418     0.2644610967000688      9.187967863627696     0.0283461440186716     0.6134200432052013     0.0830547351344727     0.5343080326496993  2.256988605443401e-14 131.0994212315116
2.643533477210624      19.87611813539378      15.44928640934094   0.001582281924006128     0.6203574677032301     -12.10359745336051  0.0006375236653256356       0.11187147596671    0.00103185778190138      14.90181220646179      339.5096660486064   0.006899570666575509     0.8188058959888541     0.5643348180794418     0.2644610967000688      9.187967863627696     0.0283461440186716     0.6134200432052013     0.0830547351344727     0.5343080326496993  2.256988605443401e-14 131.0994202103053
2.643533477210624      19.87611813539378      15.44928617912863   0.001582296825167322     0.6203574677032301     -12.10359745336051  0.0006375236653256356       0.11187147596671    0.00103185778190138      14.90181220646179      339.5096660486064   0.006899570666575509     0.8188058959888541     0.5643348180794418     0.2644610967000688      9.187967863627696     0.0283461440186716     0.6134200432052013     0.0830547351344727     0.5343080326496993  2.256988605443401e-14 131.0993843449187
2.643533477210624      19.87611813539378      15.44928617912863   0.001582281924006128     0.6203574826043913     -12.10359745336051  0.0006375236653256356       0.11187147596671    0.00103185778190138      14.90181220646179      339.5096660486064   0.006899570666575509     0.8188058959888541     0.5643348180794418     0.2644610967000688      9.187967863627696     0.0283461440186716     0.6134200432052013     0.0830547351344727     0.5343080326496993  2.256988605443401e-14 131.0994195569489
2.643533477210624      19.87611813539378      15.44928617912863   0.001582281924006128     0.6203574677032301     -12.10359763371817  0.0006375236653256356       0.11187147596671    0.00103185778190138      14.90181220646179      339.5096660486064   0.006899570666575509     0.8188058959888541     0.5643348180794418     0.2644610967000688      9.187967863627696     0.0283461440186716     0.6134200432052013     0.0830547351344727     0.5343080326496993  2.256988605443401e-14 131.0994185149733
2.643533477210624      19.87611813539378      15.44928617912863   0.001582281924006128     0.6203574677032301     -12.10359745336051  0.0006375385664868294       0.11187147596671    0.00103185778190138      14.90181220646179      339.5096660486064   0.006899570666575509     0.8188058959888541     0.5643348180794418     0.2644610967000688      9.187967863627696     0.0283461440186716     0.6134200432052013     0.0830547351344727     0.5343080326496993  2.256988605443401e-14 131.099419114894
2.643533477210624      19.87611813539378      15.44928617912863   0.001582281924006128     0.6203574677032301     -12.10359745336051  0.0006375236653256356     0.1118714908678712    0.00103185778190138      14.90181220646179      339.5096660486064   0.006899570666575509     0.8188058959888541     0.5643348180794418     0.2644610967000688      9.187967863627696     0.0283461440186716     0.6134200432052013     0.0830547351344727     0.5343080326496993  2.256988605443401e-14 131.0994189003395
2.643533477210624      19.87611813539378      15.44928617912863   0.001582281924006128     0.6203574677032301     -12.10359745336051  0.0006375236653256356       0.11187147596671   0.001031872683062574      14.90181220646179      339.5096660486064   0.006899570666575509     0.8188058959888541     0.5643348180794418     0.2644610967000688      9.187967863627696     0.0283461440186716     0.6134200432052013     0.0830547351344727     0.5343080326496993  2.256988605443401e-14 131.0993891980714
2.643533477210624      19.87611813539378      15.44928617912863   0.001582281924006128     0.6203574677032301     -12.10359745336051  0.0006375236653256356       0.11187147596671    0.00103185778190138       14.9018124285161      339.5096660486064   0.006899570666575509     0.8188058959888541     0.5643348180794418     0.2644610967000688      9.187967863627696     0.0283461440186716     0.6134200432052013     0.0830547351344727     0.5343080326496993  2.256988605443401e-14 131.0994194284544
2.643533477210624      19.87611813539378      15.44928617912863   0.001582281924006128     0.6203574677032301     -12.10359745336051  0.0006375236653256356       0.11187147596671    0.00103185778190138      14.90181220646179      339.5096711076947   0.006899570666575509     0.8188058959888541     0.5643348180794418     0.2644610967000688      9.187967863627696     0.0283461440186716     0.6134200432052013     0.0830547351344727     0.5343080326496993  2.256988605443401e-14 131.0994199414405
2.643533477210624      19.87611813539378      15.44928617912863   0.001582281924006128     0.6203574677032301     -12.10359745336051  0.0006375236653256356       0.11187147596671    0.00103185778190138      14.90181220646179      339.5096660486064   0.006899585567736703     0.8188058959888541     0.5643348180794418     0.2644610967000688      9.187967863627696     0.0283461440186716     0.6134200432052013     0.0830547351344727     0.5343080326496993  2.256988605443401e-14 131.099265735315
2.643533477210624      19.87611813539378      15.44928617912863   0.001582281924006128     0.6203574677032301     -12.10359745336051  0.0006375236653256356       0.11187147596671    0.00103185778190138      14.90181220646179      339.5096660486064   0.006899570666575509     0.8188059108900153     0.5643348180794418     0.2644610967000688      9.187967863627696     0.0283461440186716     0.6134200432052013     0.0830547351344727     0.5343080326496993  2.256988605443401e-14 131.0994211990293
2.643533477210624      19.87611813539378      15.44928617912863   0.001582281924006128     0.6203574677032301     -12.10359745336051  0.0006375236653256356       0.11187147596671    0.00103185778190138      14.90181220646179      339.5096660486064   0.006899570666575509     0.8188058959888541     0.5643348329806029     0.2644610967000688      9.187967863627696     0.0283461440186716     0.6134200432052013     0.0830547351344727     0.5343080326496993  2.256988605443401e-14 131.0994229997465
2.643533477210624      19.87611813539378      15.44928617912863   0.001582281924006128     0.6203574677032301     -12.10359745336051  0.0006375236653256356       0.11187147596671    0.00103185778190138      14.90181220646179      339.5096660486064   0.006899570666575509     0.8188058959888541     0.5643348180794418       0.26446111160123      9.187967863627696     0.0283461440186716     0.6134200432052013     0.0830547351344727     0.5343080326496993  2.256988605443401e-14 131.0994164792373
2.643533477210624      19.87611813539378      15.44928617912863   0.001582281924006128     0.6203574677032301     -12.10359745336051  0.0006375236653256356       0.11187147596671    0.00103185778190138      14.90181220646179      339.5096660486064   0.006899570666575509     0.8188058959888541     0.5643348180794418     0.2644610967000688      9.187968000539087     0.0283461440186716     0.6134200432052013     0.0830547351344727     0.5343080326496993  2.256988605443401e-14 131.0994198692974
2.643533477210624      19.87611813539378      15.44928617912863   0.001582281924006128     0.6203574677032301     -12.10359745336051  0.0006375236653256356       0.11187147596671    0.00103185778190138      14.90181220646179      339.5096660486064   0.006899570666575509     0.8188058959888541     0.5643348180794418     0.2644610967000688      9.187967863627696    0.02834615891983279     0.6134200432052013     0.0830547351344727     0.5343080326496993  2.256988605443401e-14 131.0994198595778
2.643533477210624      19.87611813539378      15.44928617912863   0.001582281924006128     0.6203574677032301     -12.10359745336051  0.0006375236653256356       0.11187147596671    0.00103185778190138      14.90181220646179      339.5096660486064   0.006899570666575509     0.8188058959888541     0.5643348180794418     0.2644610967000688      9.187967863627696     0.0283461440186716     0.6134200581063625     0.0830547351344727     0.5343080326496993  2.256988605443401e-14 131.0994198595204
2.643533477210624      19.87611813539378      15.44928617912863   0.001582281924006128     0.6203574677032301     -12.10359745336051  0.0006375236653256356       0.11187147596671    0.00103185778190138      14.90181220646179      339.5096660486064   0.006899570666575509     0.8188058959888541     0.5643348180794418     0.2644610967000688      9.187967863627696     0.0283461440186716     0.6134200432052013     0.0830547500356339     0.5343080326496993  2.256988605443401e-14 131.0994198595242
2.643533477210624      19.87611813539378      15.44928617912863   0.001582281924006128     0.6203574677032301     -12.10359745336051  0.0006375236653256356       0.11187147596671    0.00103185778190138      14.90181220646179      339.5096660486064   0.006899570666575509     0.8188058959888541     0.5643348180794418     0.2644610967000688      9.187967863627696     0.0283461440186716     0.6134200432052013     0.0830547351344727     0.5343080475508605  2.256988605443401e-14 131.0994198595301
2.643533477210624      19.87611813539378      15.44928617912863   0.001582281924006128     0.6203574677032301     -12.10359745336051  0.0006375236653256356       0.11187147596671    0.00103185778190138      14.90181220646179      339.5096660486064   0.006899570666575509     0.8188058959888541     0.5643348180794418     0.2644610967000688      9.187967863627696     0.0283461440186716     0.6134200432052013     0.0830547351344727     0.5343080326496993  1.490118376373371e-08 131.0995051899503
2.894162687477349      19.40202767870361      15.22989615112778   0.001779921729524013     0.6956277659374196      -11.7160861370362  0.0004656860712580576     0.1150576587534812    0.00104927990288734      17.19155748832485      456.4172338041204   0.007027778914915245     0.8061205190580689     0.5363833020162951     0.2586273170580122      1.634834926238628    0.02697911482578003     0.6134200432052013     0.0827302430738087     0.5300284845770984  2.401709901136544e-14 126.1859337374447
2.894162730603734      19.40202767870361      15.22989615112778   0.001779921729524013     0.6956277659374196      -11.7160861370362  0.0004656860712580576     0.1150576587534812    0.00104927990288734      17.19155748832485      456.4172338041204   0.007027778914915245     0.8061205190580689     0.5363833020162951     0.2586273170580122      1.634834926238628    0.02697911482578003     0.6134200432052013     0.0827302430738087     0.5300284845770984  2.401709901136544e-14 126.1859346047384
2.894162687477349      19.40202796781635      15.22989615112778   0.001779921729524013     0.6956277659374196      -11.7160861370362  0.0004656860712580576     0.1150576587534812    0.00104927990288734      17.19155748832485      456.4172338041204   0.007027778914915245     0.8061205190580689     0.5363833020162951     0.2586273170580122      1.634834926238628    0.02697911482578003     0.6134200432052013     0.0827302430738087     0.5300284845770984  2.401709901136544e-14 126.1859337138132
2.894162687477349      19.40202767870361      15.22989637807092   0.001779921729524013     0.6956277659374196      -11.7160861370362  0.0004656860712580576     0.1150576587534812    0.00104927990288734      17.19155748832485      456.4172338041204   0.007027778914915245     0.8061205190580689     0.5363833020162951     0.2586273170580122      1.634834926238628    0.02697911482578003     0.6134200432052013     0.0827302430738087     0.5300284845770984  2.401709901136544e-14 126.185933707863
2.894162687477349      19.40202767870361      15.22989615112778   0.001779936630685207     0.6956277659374196      -11.7160861370362  0.0004656860712580576     0.1150576587534812    0.00104927990288734      17.19155748832485      456.4172338041204   0.007027778914915245     0.8061205190580689     0.5363833020162951     0.2586273170580122      1.634834926238628    0.02697911482578003     0.6134200432052013     0.0827302430738087     0.5300284845770984  2.401709901136544e-14 126.1859337623808
2.894162687477349      19.40202767870361      15.22989615112778   0.001779921729524013     0.6956277808385808      -11.7160861370362  0.0004656860712580576     0.1150576587534812    0.00104927990288734      17.19155748832485      456.4172338041204   0.007027778914915245     0.8061205190580689     0.5363833020162951     0.2586273170580122      1.634834926238628    0.02697911482578003     0.6134200432052013     0.0827302430738087     0.5300284845770984  2.401709901136544e-14 126.1859338076179
2.894162687477349      19.40202767870361      15.22989615112778   0.001779921729524013     0.6956277659374196     -11.71608631161949  0.0004656860712580576     0.1150576587534812    0.00104927990288734      17.19155748832485      456.4172338041204   0.007027778914915245     0.8061205190580689     0.5363833020162951     0.2586273170580122      1.634834926238628    0.02697911482578003     0.6134200432052013     0.0827302430738087     0.5300284845770984  2.401709901136544e-14 126.185933741351
2.894162687477349      19.40202767870361      15.22989615112778   0.001779921729524013     0.6956277659374196      -11.7160861370362  0.0004657009724192515     0.1150576587534812    0.00104927990288734      17.19155748832485      456.4172338041204   0.007027778914915245     0.8061205190580689     0.5363833020162951     0.2586273170580122      1.634834926238628    0.02697911482578003     0.6134200432052013     0.0827302430738087     0.5300284845770984  2.401709901136544e-14 126.1859409208052
2.894162687477349      19.40202767870361      15.22989615112778   0.001779921729524013     0.6956277659374196      -11.7160861370362  0.0004656860712580576     0.1150576736546423    0.00104927990288734      17.19155748832485      456.4172338041204   0.007027778914915245     0.8061205190580689     0.5363833020162951     0.2586273170580122      1.634834926238628    0.02697911482578003     0.6134200432052013     0.0827302430738087     0.5300284845770984  2.401709901136544e-14 126.1859337952945
2.894162687477349      19.40202767870361      15.22989615112778   0.001779921729524013     0.6956277659374196      -11.7160861370362  0.0004656860712580576     0.1150576587534812   0.001049294804048534      17.19155748832485      456.4172338041204   0.007027778914915245     0.8061205190580689     0.5363833020162951     0.2586273170580122      1.634834926238628    0.02697911482578003     0.6134200432052013     0.0827302430738087     0.5300284845770984  2.401709901136544e-14 126.185929883429
2.894162687477349      19.40202767870361      15.22989615112778   0.001779921729524013     0.6956277659374196      -11.7160861370362  0.0004656860712580576     0.1150576587534812    0.00104927990288734      17.19155774449902      456.4172338041204   0.007027778914915245     0.8061205190580689     0.5363833020162951     0.2586273170580122      1.634834926238628    0.02697911482578003     0.6134200432052013     0.0827302430738087     0.5300284845770984  2.401709901136544e-14 126.1859341921142
2.894162687477349      19.40202767870361      15.22989615112778   0.001779921729524013     0.6956277659374196      -11.7160861370362  0.0004656860712580576     0.1150576587534812    0.00104927990288734      17.19155748832485      456.4172406052672   0.007027778914915245     0.8061205190580689     0.5363833020162951     0.2586273170580122      1.634834926238628    0.02697911482578003     0.6134200432052013     0.0827302430738087     0.5300284845770984  2.401709901136544e-14 126.1859335537441
2.894162687477349      19.40202767870361      15.22989615112778   0.001779921729524013     0.6956277659374196      -11.7160861370362  0.0004656860712580576     0.1150576587534812    0.00104927990288734      17.19155748832485      456.4172338041204   0.007027793816076439     0.8061205190580689     0.5363833020162951     0.2586273170580122      1.634834926238628    0.02697911482578003     0.6134200432052013     0.0827302430738087     0.5300284845770984  2.401709901136544e-14 126.1859478462431
2.894162687477349      19.40202767870361      15.22989615112778   0.001779921729524013     0.6956277659374196      -11.7160861370362  0.0004656860712580576     0.1150576587534812    0.00104927990288734      17.19155748832485      456.4172338041204   0.007027778914915245     0.8061205339592301     0.5363833020162951     0.2586273170580122      1.634834926238628    0.02697911482578003     0.6134200432052013     0.0827302430738087     0.5300284845770984  2.401709901136544e-14 126.1859342754249
2.894162687477349      19.40202767870361      15.22989615112778   0.001779921729524013     0.6956277659374196      -11.7160861370362  0.0004656860712580576     0.1150576587534812    0.00104927990288734      17.19155748832485      456.4172338041204   0.007027778914915245     0.8061205190580689     0.5363833169174563     0.2586273170580122      1.634834926238628    0.02697911482578003     0.6134200432052013     0.0827302430738087     0.5300284845770984  2.401709901136544e-14 126.1859350293565
2.894162687477349      19.40202767870361      15.22989615112778   0.001779921729524013     0.6956277659374196      -11.7160861370362  0.0004656860712580576     0.1150576587534812    0.00104927990288734      17.19155748832485      456.4172338041204   0.007027778914915245     0.8061205190580689     0.5363833020162951     0.2586273319591734      1.634834926238628    0.02697911482578003     0.6134200432052013     0.0827302430738087     0.5300284845770984  2.401709901136544e-14 126.185935635706
2.894162687477349      19.40202767870361      15.22989615112778   0.001779921729524013     0.6956277659374196      -11.7160861370362  0.0004656860712580576     0.1150576587534812    0.00104927990288734      17.19155748832485      456.4172338041204   0.007027778914915245     0.8061205190580689     0.5363833020162951     0.2586273170580122      1.634834950599567    0.02697911482578003     0.6134200432052013     0.0827302430738087     0.5300284845770984  2.401709901136544e-14 126.1859338916588
2.894162687477349      19.40202767870361      15.22989615112778   0.001779921729524013     0.6956277659374196      -11.7160861370362  0.0004656860712580576     0.1150576587534812    0.00104927990288734      17.19155748832485      456.4172338041204   0.007027778914915245     0.8061205190580689     0.5363833020162951     0.2586273170580122      1.634834926238628    0.02697912972694122     0.6134200432052013     0.0827302430738087     0.5300284845770984  2.401709901136544e-14 126.1859337374466
2.894162687477349      19.40202767870361      15.22989615112778   0.001779921729524013     0.6956277659374196      -11.7160861370362  0.0004656860712580576     0.1150576587534812    0.00104927990288734      17.19155748832485      456.4172338041204   0.007027778914915245     0.8061205190580689     0.5363833020162951     0.2586273170580122      1.634834926238628    0.02697911482578003     0.6134200581063625     0.0827302430738087     0.5300284845770984  2.401709901136544e-14 126.1859337374447
2.894162687477349      19.40202767870361      15.22989615112778   0.001779921729524013     0.6956277659374196      -11.7160861370362  0.0004656860712580576     0.1150576587534812    0.00104927990288734      17.19155748832485      456.4172338041204   0.007027778914915245     0.8061205190580689     0.5363833020162951     0.2586273170580122      1.634834926238628    0.02697911482578003     0.6134200432052013     0.0827302579749699     0.5300284845770984  2.401709901136544e-14 126.1859337374454
2.894162687477349      19.40202767870361      15.22989615112778   0.001779921729524013     0.6956277659374196      -11.7160861370362  0.0004656860712580576     0.1150576587534812    0.00104927990288734      17.19155748832485      456.4172338041204   0.007027778914915245     0.8061205190580689     0.5363833020162951     0.2586273170580122      1.634834926238628    0.02697911482578003     0.6134200432052013     0.0827302430738087     0.5300284994782596  2.401709901136544e-14 126.185933737452
2.894162687477349      19.40202767870361      15.22989615112778   0.001779921729524013     0.6956277659374196      -11.7160861370362  0.0004656860712580576     0.1150576587534812    0.00104927990288734      17.19155748832485      456.4172338041204   0.007027778914915245     0.8061205190580689     0.5363833020162951     0.2586273170580122      1.634834926238628    0.02697911482578003     0.6134200432052013     0.0827302430738087     0.5300284845770984  1.490118521094667e-08 126.1860166008985
2.930496870649396      19.14650953318001      15.40798632030409   0.001600772170668022     0.6659107027007118     -11.77377322284805  0.0005160704244720159     0.1133277850644369   0.001074296235361306      15.52329967344215      456.3989812475275   0.007354710596602712     0.8018199333381323     0.5285316803214734     0.2537423891015789     0.9363282906426803    0.02697503906440781     0.6134200432052013    0.08272351389108693     0.5296564992020193   2.24907263927685e-14 127.2525197397012
2.930496914317203      19.14650953318001      15.40798632030409   0.001600772170668022     0.6659107027007118     -11.77377322284805  0.0005160704244720159     0.1133277850644369   0.001074296235361306      15.52329967344215      456.3989812475275   0.007354710596602712     0.8018199333381323     0.5285316803214734     0.2537423891015789     0.9363282906426803    0.02697503906440781     0.6134200432052013    0.08272351389108693     0.5296564992020193   2.24907263927685e-14 127.2525199123135
2.930496870649396      19.14650981848524      15.40798632030409   0.001600772170668022     0.6659107027007118     -11.77377322284805  0.0005160704244720159     0.1133277850644369   0.001074296235361306      15.52329967344215      456.3989812475275   0.007354710596602712     0.8018199333381323     0.5285316803214734     0.2537423891015789     0.9363282906426803    0.02697503906440781     0.6134200432052013    0.08272351389108693     0.5296564992020193   2.24907263927685e-14 127.2525207659136
2.930496870649396      19.14650953318001      15.40798654990098   0.001600772170668022     0.6659107027007118     -11.77377322284805  0.0005160704244720159     0.1133277850644369   0.001074296235361306      15.52329967344215      456.3989812475275   0.007354710596602712     0.8018199333381323     0.5285316803214734     0.2537423891015789     0.9363282906426803    0.02697503906440781     0.6134200432052013    0.08272351389108693     0.5296564992020193   2.24907263927685e-14 127.2525200745142
2.930496870649396      19.14650953318001      15.40798632030409   0.001600787071829216     0.6659107027007118     -11.77377322284805  0.0005160704244720159     0.1133277850644369   0.001074296235361306      15.52329967344215      456.3989812475275   0.007354710596602712     0.8018199333381323     0.5285316803214734     0.2537423891015789     0.9363282906426803    0.02697503906440781     0.6134200432052013    0.08272351389108693     0.5296564992020193   2.24907263927685e-14 127.2524787797741
2.930496870649396      19.14650953318001      15.40798632030409   0.001600772170668022      0.665910717601873     -11.77377322284805  0.0005160704244720159     0.1133277850644369   0.001074296235361306      15.52329967344215      456.3989812475275   0.007354710596602712     0.8018199333381323     0.5285316803214734     0.2537423891015789     0.9363282906426803    0.02697503906440781     0.6134200432052013    0.08272351389108693     0.5296564992020193   2.24907263927685e-14 127.2525197201582
2.930496870649396      19.14650953318001      15.40798632030409   0.001600772170668022     0.6659107027007118     -11.77377339829095  0.0005160704244720159     0.1133277850644369   0.001074296235361306      15.52329967344215      456.3989812475275   0.007354710596602712     0.8018199333381323     0.5285316803214734     0.2537423891015789     0.9363282906426803    0.02697503906440781     0.6134200432052013    0.08272351389108693     0.5296564992020193   2.24907263927685e-14 127.2525195415699
2.930496870649396      19.14650953318001      15.40798632030409   0.001600772170668022     0.6659107027007118     -11.77377322284805  0.0005160853256332097     0.1133277850644369   0.001074296235361306      15.52329967344215      456.3989812475275   0.007354710596602712     0.8018199333381323     0.5285316803214734     0.2537423891015789     0.9363282906426803    0.02697503906440781     0.6134200432052013    0.08272351389108693     0.5296564992020193   2.24907263927685e-14 127.2525316550968
2.930496870649396      19.14650953318001      15.40798632030409   0.001600772170668022     0.6659107027007118     -11.77377322284805  0.0005160704244720159     0.1133277999655981   0.001074296235361306      15.52329967344215      456.3989812475275   0.007354710596602712     0.8018199333381323     0.5285316803214734     0.2537423891015789     0.9363282906426803    0.02697503906440781     0.6134200432052013    0.08272351389108693     0.5296564992020193   2.24907263927685e-14 127.2525183542924
2.930496870649396      19.14650953318001      15.40798632030409   0.001600772170668022     0.6659107027007118     -11.77377322284805  0.0005160704244720159     0.1133277850644369     0.0010743111365225      15.52329967344215      456.3989812475275   0.007354710596602712     0.8018199333381323     0.5285316803214734     0.2537423891015789     0.9363282906426803    0.02697503906440781     0.6134200432052013    0.08272351389108693     0.5296564992020193   2.24907263927685e-14 127.2525025766047
2.930496870649396      19.14650953318001      15.40798632030409   0.001600772170668022     0.6659107027007118     -11.77377322284805  0.0005160704244720159     0.1133277850644369   0.001074296235361306      15.52329990475734      456.3989812475275   0.007354710596602712     0.8018199333381323     0.5285316803214734     0.2537423891015789     0.9363282906426803    0.02697503906440781     0.6134200432052013    0.08272351389108693     0.5296564992020193   2.24907263927685e-14 127.2525194413263
2.930496870649396      19.14650953318001      15.40798632030409   0.001600772170668022     0.6659107027007118     -11.77377322284805  0.0005160704244720159     0.1133277850644369   0.001074296235361306      15.52329967344215      456.3989880484023   0.007354710596602712     0.8018199333381323     0.5285316803214734     0.2537423891015789     0.9363282906426803    0.02697503906440781     0.6134200432052013    0.08272351389108693     0.5296564992020193   2.24907263927685e-14 127.2525207882334
2.930496870649396      19.14650953318001      15.40798632030409   0.001600772170668022     0.6659107027007118     -11.77377322284805  0.0005160704244720159     0.1133277850644369   0.001074296235361306      15.52329967344215      456.3989812475275   0.007354725497763906     0.8018199333381323     0.5285316803214734     0.2537423891015789     0.9363282906426803    0.02697503906440781     0.6134200432052013    0.08272351389108693     0.5296564992020193   2.24907263927685e-14 127.2527159608769
2.930496870649396      19.14650953318001      15.40798632030409   0.001600772170668022     0.6659107027007118     -11.77377322284805  0.0005160704244720159     0.1133277850644369   0.001074296235361306      15.52329967344215      456.3989812475275   0.007354710596602712     0.8018199482392935     0.5285316803214734     0.2537423891015789     0.9363282906426803    0.02697503906440781     0.6134200432052013    0.08272351389108693     0.5296564992020193   2.24907263927685e-14 127.2525210250692
2.930496870649396      19.14650953318001      15.40798632030409   0.001600772170668022     0.6659107027007118     -11.77377322284805  0.0005160704244720159     0.1133277850644369   0.001074296235361306      15.52329967344215      456.3989812475275   0.007354710596602712     0.8018199333381323     0.5285316952226346     0.2537423891015789     0.9363282906426803    0.02697503906440781     0.6134200432052013    0.08272351389108693     0.5296564992020193   2.24907263927685e-14 127.2525189033163
2.930496870649396      19.14650953318001      15.40798632030409   0.001600772170668022     0.6659107027007118     -11.77377322284805  0.0005160704244720159     0.1133277850644369   0.001074296235361306      15.52329967344215      456.3989812475275   0.007354710596602712     0.8018199333381323     0.5285316803214734     0.2537424040027401     0.9363282906426803    0.02697503906440781     0.6134200432052013    0.08272351389108693     0.5296564992020193   2.24907263927685e-14 127.2525280162749
2.930496870649396      19.14650953318001      15.40798632030409   0.001600772170668022     0.6659107027007118     -11.77377322284805  0.0005160704244720159     0.1133277850644369   0.001074296235361306      15.52329967344215      456.3989812475275   0.007354710596602712     0.8018199333381323     0.5285316803214734     0.2537423891015789     0.9363283055438415    0.02697503906440781     0.6134200432052013    0.08272351389108693     0.5296564992020193   2.24907263927685e-14 127.2525200490804
2.930496870649396      19.14650953318001      15.40798632030409   0.001600772170668022     0.6659107027007118     -11.77377322284805  0.0005160704244720159     0.1133277850644369   0.001074296235361306      15.52329967344215      456.3989812475275   0.007354710596602712     0.8018199333381323     0.5285316803214734     0.2537423891015789     0.9363282906426803    0.02697505396556901     0.6134200432052013    0.08272351389108693     0.5296564992020193   2.24907263927685e-14 127.2525197396954
2.930496870649396      19.14650953318001      15.40798632030409   0.001600772170668022     0.6659107027007118     -11.77377322284805  0.0005160704244720159     0.1133277850644369   0.001074296235361306      15.52329967344215      456.3989812475275   0.007354710596602712     0.8018199333381323     0.5285316803214734     0.2537423891015789     0.9363282906426803    0.02697503906440781     0.6134200581063625    0.08272351389108693     0.5296564992020193   2.24907263927685e-14 127.2525197397012
2.930496870649396      19.14650953318001      15.40798632030409   0.001600772170668022     0.6659107027007118     -11.77377322284805  0.0005160704244720159     0.1133277850644369   0.001074296235361306      15.52329967344215      456.3989812475275   0.007354710596602712     0.8018199333381323     0.5285316803214734     0.2537423891015789     0.9363282906426803    0.02697503906440781     0.6134200432052013    0.08272352879224812     0.5296564992020193   2.24907263927685e-14 127.2525197396915
2.930496870649396      19.14650953318001      15.40798632030409   0.001600772170668022     0.6659107027007118     -11.77377322284805  0.0005160704244720159     0.1133277850644369   0.001074296235361306      15.52329967344215      456.3989812475275   0.007354710596602712     0.8018199333381323     0.5285316803214734     0.2537423891015789     0.9363282906426803    0.02697503906440781     0.6134200432052013    0.08272351389108693     0.5296565141031805   2.24907263927685e-14 127.252519739695
2.930496870649396      19.14650953318001      15.40798632030409   0.001600772170668022     0.6659107027007118     -11.77377322284805  0.0005160704244720159     0.1133277850644369   0.001074296235361306      15.52329967344215      456.3989812475275   0.007354710596602712     0.8018199333381323     0.5285316803214734     0.2537423891015789     0.9363282906426803    0.02697503906440781     0.6134200432052013    0.08272351389108693     0.5296564992020193  1.490118368457405e-08 127.2526047202033
2.903187661175887      19.33855476134061      15.27413529446819   0.001735419362891044     0.6882457029142973     -11.73041610799218  0.0004781960048607266     0.1146279312589174   0.001062388433713777      16.77714699135898      456.4126997117574   0.007108814459491886     0.8041480360527391     0.5344316528480763     0.2574129813203956       1.46131955492611    0.02697810237127563     0.6134200432052013    0.08272857148645615     0.5299360801824277  4.032305859803397e-14 125.6360776608694
2.903187704436754      19.33855476134061      15.27413529446819   0.001735419362891044     0.6882457029142973     -11.73041610799218  0.0004781960048607266     0.1146279312589174   0.001062388433713777      16.77714699135898      456.4126997117574   0.007108814459491886     0.8041480360527391     0.5344316528480763     0.2574129813203956       1.46131955492611    0.02697810237127563     0.6134200432052013    0.08272857148645615     0.5299360801824277  4.032305859803397e-14 125.6360780329225
2.903187661175887      19.33855504950753      15.27413529446819   0.001735419362891044     0.6882457029142973     -11.73041610799218  0.0004781960048607266     0.1146279312589174   0.001062388433713777      16.77714699135898      456.4126997117574   0.007108814459491886     0.8041480360527391     0.5344316528480763     0.2574129813203956       1.46131955492611    0.02697810237127563     0.6134200432052013    0.08272857148645615     0.5299360801824277  4.032305859803397e-14 125.6360778836078
2.903187661175887      19.33855476134061      15.27413552207054   0.001735419362891044     0.6882457029142973     -11.73041610799218  0.0004781960048607266     0.1146279312589174   0.001062388433713777      16.77714699135898      456.4126997117574   0.007108814459491886     0.8041480360527391     0.5344316528480763     0.2574129813203956       1.46131955492611    0.02697810237127563     0.6134200432052013    0.08272857148645615     0.5299360801824277  4.032305859803397e-14 125.6360777243925
2.903187661175887      19.33855476134061      15.27413529446819   0.001735434264052238     0.6882457029142973     -11.73041610799218  0.0004781960048607266     0.1146279312589174   0.001062388433713777      16.77714699135898      456.4126997117574   0.007108814459491886     0.8041480360527391     0.5344316528480763     0.2574129813203956       1.46131955492611    0.02697810237127563     0.6134200432052013    0.08272857148645615     0.5299360801824277  4.032305859803397e-14 125.6360680131906
2.903187661175887      19.33855476134061      15.27413529446819   0.001735419362891044     0.6882457178154585     -11.73041610799218  0.0004781960048607266     0.1146279312589174   0.001062388433713777      16.77714699135898      456.4126997117574   0.007108814459491886     0.8041480360527391     0.5344316528480763     0.2574129813203956       1.46131955492611    0.02697810237127563     0.6134200432052013    0.08272857148645615     0.5299360801824277  4.032305859803397e-14 125.636077634648
2.903187661175887      19.33855476134061      15.27413529446819   0.001735419362891044     0.6882457029142973       -11.730416282789  0.0004781960048607266     0.1146279312589174   0.001062388433713777      16.77714699135898      456.4126997117574   0.007108814459491886     0.8041480360527391     0.5344316528480763     0.2574129813203956       1.46131955492611    0.02697810237127563     0.6134200432052013    0.08272857148645615     0.5299360801824277  4.032305859803397e-14 125.6360776193172
2.903187661175887      19.33855476134061      15.27413529446819   0.001735419362891044     0.6882457029142973     -11.73041610799218  0.0004782109060219204     0.1146279312589174   0.001062388433713777      16.77714699135898      456.4126997117574   0.007108814459491886     0.8041480360527391     0.5344316528480763     0.2574129813203956       1.46131955492611    0.02697810237127563     0.6134200432052013    0.08272857148645615     0.5299360801824277  4.032305859803397e-14 125.6360877818188
2.903187661175887      19.33855476134061      15.27413529446819   0.001735419362891044     0.6882457029142973     -11.73041610799218  0.0004781960048607266     0.1146279461600786   0.001062388433713777      16.77714699135898      456.4126997117574   0.007108814459491886     0.8041480360527391     0.5344316528480763     0.2574129813203956       1.46131955492611    0.02697810237127563     0.6134200432052013    0.08272857148645615     0.5299360801824277  4.032305859803397e-14 125.6360774141495
2.903187661175887      19.33855476134061      15.27413529446819   0.001735419362891044     0.6882457029142973     -11.73041610799218  0.0004781960048607266     0.1146279312589174   0.001062403334874971      16.77714699135898      456.4126997117574   0.007108814459491886     0.8041480360527391     0.5344316528480763     0.2574129813203956       1.46131955492611    0.02697810237127563     0.6134200432052013    0.08272857148645615     0.5299360801824277  4.032305859803397e-14 125.6360746542873
2.903187661175887      19.33855476134061      15.27413529446819   0.001735419362891044     0.6882457029142973     -11.73041610799218  0.0004781960048607266     0.1146279312589174   0.001062388433713777      16.77714724135796      456.4126997117574   0.007108814459491886     0.8041480360527391     0.5344316528480763     0.2574129813203956       1.46131955492611    0.02697810237127563     0.6134200432052013    0.08272857148645615     0.5299360801824277  4.032305859803397e-14 125.6360778677326
2.903187661175887      19.33855476134061      15.27413529446819   0.001735419362891044     0.6882457029142973     -11.73041610799218  0.0004781960048607266     0.1146279312589174   0.001062388433713777      16.77714699135898      456.4127065128366   0.007108814459491886     0.8041480360527391     0.5344316528480763     0.2574129813203956       1.46131955492611    0.02697810237127563     0.6134200432052013    0.08272857148645615     0.5299360801824277  4.032305859803397e-14 125.6360778249348
2.903187661175887      19.33855476134061      15.27413529446819   0.001735419362891044     0.6882457029142973     -11.73041610799218  0.0004781960048607266     0.1146279312589174   0.001062388433713777      16.77714699135898      456.4126997117574    0.00710882936065308     0.8041480360527391     0.5344316528480763     0.2574129813203956       1.46131955492611    0.02697810237127563     0.6134200432052013    0.08272857148645615     0.5299360801824277  4.032305859803397e-14 125.6361413055696
2.903187661175887      19.33855476134061      15.27413529446819   0.001735419362891044     0.6882457029142973     -11.73041610799218  0.0004781960048607266     0.1146279312589174   0.001062388433713777      16.77714699135898      456.4126997117574   0.007108814459491886     0.8041480509539003     0.5344316528480763     0.2574129813203956       1.46131955492611    0.02697810237127563     0.6134200432052013    0.08272857148645615     0.5299360801824277  4.032305859803397e-14 125.6360781850395
2.903187661175887      19.33855476134061      15.27413529446819   0.001735419362891044     0.6882457029142973     -11.73041610799218  0.0004781960048607266     0.1146279312589174   0.001062388433713777      16.77714699135898      456.4126997117574   0.007108814459491886     0.8041480360527391     0.5344316677492375     0.2574129813203956       1.46131955492611    0.02697810237127563     0.6134200432052013    0.08272857148645615     0.5299360801824277  4.032305859803397e-14 125.6360782595017
2.903187661175887      19.33855476134061      15.27413529446819   0.001735419362891044     0.6882457029142973     -11.73041610799218  0.0004781960048607266     0.1146279312589174   0.001062388433713777      16.77714699135898      456.4126997117574   0.007108814459491886     0.8041480360527391     0.5344316528480763     0.2574129962215568       1.46131955492611    0.02697810237127563     0.6134200432052013    0.08272857148645615     0.5299360801824277  4.032305859803397e-14 125.6360811323085
2.903187661175887      19.33855476134061      15.27413529446819   0.001735419362891044     0.6882457029142973     -11.73041610799218  0.0004781960048607266     0.1146279312589174   0.001062388433713777      16.77714699135898      456.4126997117574   0.007108814459491886     0.8041480360527391     0.5344316528480763     0.2574129813203956      1.461319576701468    0.02697810237127563     0.6134200432052013    0.08272857148645615     0.5299360801824277  4.032305859803397e-14 125.6360777047438
2.903187661175887      19.33855476134061      15.27413529446819   0.001735419362891044     0.6882457029142973     -11.73041610799218  0.0004781960048607266     0.1146279312589174   0.001062388433713777      16.77714699135898      456.4126997117574   0.007108814459491886     0.8041480360527391     0.5344316528480763     0.2574129813203956       1.46131955492611    0.02697811727243682     0.6134200432052013    0.08272857148645615     0.5299360801824277  4.032305859803397e-14 125.6360776608644
2.903187661175887      19.33855476134061      15.27413529446819   0.001735419362891044     0.6882457029142973     -11.73041610799218  0.0004781960048607266     0.1146279312589174   0.001062388433713777      16.77714699135898      456.4126997117574   0.007108814459491886     0.8041480360527391     0.5344316528480763     0.2574129813203956       1.46131955492611    0.02697810237127563     0.6134200581063625    0.08272857148645615     0.5299360801824277  4.032305859803397e-14 125.6360776608694
2.903187661175887      19.33855476134061      15.27413529446819   0.001735419362891044     0.6882457029142973     -11.73041610799218  0.0004781960048607266     0.1146279312589174   0.001062388433713777      16.77714699135898      456.4126997117574   0.007108814459491886     0.8041480360527391     0.5344316528480763     0.2574129813203956       1.46131955492611    0.02697810237127563     0.6134200432052013    0.08272858638761735     0.5299360801824277  4.032305859803397e-14 125.6360776608864
2.903187661175887      19.33855476134061      15.27413529446819   0.001735419362891044     0.6882457029142973     -11.73041610799218  0.0004781960048607266     0.1146279312589174   0.001062388433713777      16.77714699135898      456.4126997117574   0.007108814459491886     0.8041480360527391     0.5344316528480763     0.2574129813203956       1.46131955492611    0.02697810237127563     0.6134200432052013    0.08272857148645615     0.5299360950835889  4.032305859803397e-14 125.6360776608845
2.903187661175887      19.33855476134061      15.27413529446819   0.001735419362891044     0.6882457029142973     -11.73041610799218  0.0004781960048607266     0.1146279312589174   0.001062388433713777      16.77714699135898      456.4126997117574   0.007108814459491886     0.8041480360527391     0.5344316528480763     0.2574129813203956       1.46131955492611    0.02697810237127563     0.6134200432052013    0.08272857148645615     0.5299360801824277  1.490120151690625e-08 125.6361610704367
2.904234652715868      19.29345143710113      15.21365511005996   0.001752896858688266     0.6896700728414285     -11.69092575156147  0.0004769513103029751     0.1146380796400282   0.001068754867742472      16.63661526445979      452.9292821245177   0.007111046881643627     0.8039507762970852     0.5340785013889827     0.2572872063227397      1.437784033966648    0.02698319580849013     0.6134200432052013    0.08268658612540705     0.5296928519269315  3.867603844122021e-14 125.5067877536665
2.904234695992337      19.29345143710113      15.21365511005996   0.001752896858688266     0.6896700728414285     -11.69092575156147  0.0004769513103029751     0.1146380796400282   0.001068754867742472      16.63661526445979      452.9292821245177   0.007111046881643627     0.8039507762970852     0.5340785013889827     0.2572872063227397      1.437784033966648    0.02698319580849013     0.6134200432052013    0.08268658612540705     0.5296928519269315  3.867603844122021e-14 125.5067881067043
2.904234652715868      19.29345172459597      15.21365511005996   0.001752896858688266     0.6896700728414285     -11.69092575156147  0.0004769513103029751     0.1146380796400282   0.001068754867742472      16.63661526445979      452.9292821245177   0.007111046881643627     0.8039507762970852     0.5340785013889827     0.2572872063227397      1.437784033966648    0.02698319580849013     0.6134200432052013    0.08268658612540705     0.5296928519269315  3.867603844122021e-14 125.5067876971962
2.904234652715868      19.29345143710113      15.21365533676109   0.001752896858688266     0.6896700728414285     -11.69092575156147  0.0004769513103029751     0.1146380796400282   0.001068754867742472      16.63661526445979      452.9292821245177   0.007111046881643627     0.8039507762970852     0.5340785013889827     0.2572872063227397      1.437784033966648    0.02698319580849013     0.6134200432052013    0.08268658612540705     0.5296928519269315  3.867603844122021e-14 125.5067876976131
2.904234652715868      19.29345143710113      15.21365511005996    0.00175291175984946     0.6896700728414285     -11.69092575156147  0.0004769513103029751     0.1146380796400282   0.001068754867742472      16.63661526445979      452.9292821245177   0.007111046881643627     0.8039507762970852     0.5340785013889827     0.2572872063227397      1.437784033966648    0.02698319580849013     0.6134200432052013    0.08268658612540705     0.5296928519269315  3.867603844122021e-14 125.5067884147553
2.904234652715868      19.29345143710113      15.21365511005996   0.001752896858688266     0.6896700877425896     -11.69092575156147  0.0004769513103029751     0.1146380796400282   0.001068754867742472      16.63661526445979      452.9292821245177   0.007111046881643627     0.8039507762970852     0.5340785013889827     0.2572872063227397      1.437784033966648    0.02698319580849013     0.6134200432052013    0.08268658612540705     0.5296928519269315  3.867603844122021e-14 125.5067874069135
2.904234652715868      19.29345143710113      15.21365511005996   0.001752896858688266     0.6896700728414285     -11.69092592576983  0.0004769513103029751     0.1146380796400282   0.001068754867742472      16.63661526445979      452.9292821245177   0.007111046881643627     0.8039507762970852     0.5340785013889827     0.2572872063227397      1.437784033966648    0.02698319580849013     0.6134200432052013    0.08268658612540705     0.5296928519269315  3.867603844122021e-14 125.5067877042121
2.904234652715868      19.29345143710113      15.21365511005996   0.001752896858688266     0.6896700728414285     -11.69092575156147   0.000476966211464169     0.1146380796400282   0.001068754867742472      16.63661526445979      452.9292821245177   0.007111046881643627     0.8039507762970852     0.5340785013889827     0.2572872063227397      1.437784033966648    0.02698319580849013     0.6134200432052013    0.08268658612540705     0.5296928519269315  3.867603844122021e-14 125.5067992357466
2.904234652715868      19.29345143710113      15.21365511005996   0.001752896858688266     0.6896700728414285     -11.69092575156147  0.0004769513103029751     0.1146380945411893   0.001068754867742472      16.63661526445979      452.9292821245177   0.007111046881643627     0.8039507762970852     0.5340785013889827     0.2572872063227397      1.437784033966648    0.02698319580849013     0.6134200432052013    0.08268658612540705     0.5296928519269315  3.867603844122021e-14 125.506787449385
2.904234652715868      19.29345143710113      15.21365511005996   0.001752896858688266     0.6896700728414285     -11.69092575156147  0.0004769513103029751     0.1146380796400282   0.001068769768903666      16.63661526445979      452.9292821245177   0.007111046881643627     0.8039507762970852     0.5340785013889827     0.2572872063227397      1.437784033966648    0.02698319580849013     0.6134200432052013    0.08268658612540705     0.5296928519269315  3.867603844122021e-14 125.5067853863114
2.904234652715868      19.29345143710113      15.21365511005996   0.001752896858688266     0.6896700728414285     -11.69092575156147  0.0004769513103029751     0.1146380796400282   0.001068754867742472      16.63661551236467      452.9292821245177   0.007111046881643627     0.8039507762970852     0.5340785013889827     0.2572872063227397      1.437784033966648    0.02698319580849013     0.6134200432052013    0.08268658612540705     0.5296928519269315  3.867603844122021e-14 125.5067878069862
2.904234652715868      19.29345143710113      15.21365511005996   0.001752896858688266     0.6896700728414285     -11.69092575156147  0.0004769513103029751     0.1146380796400282   0.001068754867742472      16.63661526445979      452.9292888736899   0.007111046881643627     0.8039507762970852     0.5340785013889827     0.2572872063227397      1.437784033966648    0.02698319580849013     0.6134200432052013    0.08268658612540705     0.5296928519269315  3.867603844122021e-14 125.5067876964206
2.904234652715868      19.29345143710113      15.21365511005996   0.001752896858688266     0.6896700728414285     -11.69092575156147  0.0004769513103029751     0.1146380796400282   0.001068754867742472      16.63661526445979      452.9292821245177   0.007111061782804821     0.8039507762970852     0.5340785013889827     0.2572872063227397      1.437784033966648    0.02698319580849013     0.6134200432052013    0.08268658612540705     0.5296928519269315  3.867603844122021e-14 125.5068532278141
2.904234652715868      19.29345143710113      15.21365511005996   0.001752896858688266     0.6896700728414285     -11.69092575156147  0.0004769513103029751     0.1146380796400282   0.001068754867742472      16.63661526445979      452.9292821245177   0.007111046881643627     0.8039507911982464     0.5340785013889827     0.2572872063227397      1.437784033966648    0.02698319580849013     0.6134200432052013    0.08268658612540705     0.5296928519269315  3.867603844122021e-14 125.5067882595751
2.904234652715868      19.29345143710113      15.21365511005996   0.001752896858688266     0.6896700728414285     -11.69092575156147  0.0004769513103029751     0.1146380796400282   0.001068754867742472      16.63661526445979      452.9292821245177   0.007111046881643627     0.8039507762970852     0.5340785162901439     0.2572872063227397      1.437784033966648    0.02698319580849013     0.6134200432052013    0.08268658612540705     0.5296928519269315  3.867603844122021e-14 125.5067879884899
2.904234652715868      19.29345143710113      15.21365511005996   0.001752896858688266     0.6896700728414285     -11.69092575156147  0.0004769513103029751     0.1146380796400282   0.001068754867742472      16.63661526445979      452.9292821245177   0.007111046881643627     0.8039507762970852     0.5340785013889827     0.2572872212239009      1.437784033966648    0.02698319580849013     0.6134200432052013    0.08268658612540705     0.5296928519269315  3.867603844122021e-14 125.5067911721512
2.904234652715868      19.29345143710113      15.21365511005996   0.001752896858688266     0.6896700728414285     -11.69092575156147  0.0004769513103029751     0.1146380796400282   0.001068754867742472      16.63661526445979      452.9292821245177   0.007111046881643627     0.8039507762970852     0.5340785013889827     0.2572872063227397        1.4377840553913    0.02698319580849013     0.6134200432052013    0.08268658612540705     0.5296928519269315  3.867603844122021e-14 125.506787704353
2.904234652715868      19.29345143710113      15.21365511005996   0.001752896858688266     0.6896700728414285     -11.69092575156147  0.0004769513103029751     0.1146380796400282   0.001068754867742472      16.63661526445979      452.9292821245177   0.007111046881643627     0.8039507762970852     0.5340785013889827     0.2572872063227397      1.437784033966648    0.02698321070965132     0.6134200432052013    0.08268658612540705     0.5296928519269315  3.867603844122021e-14 125.5067877536624
2.904234652715868      19.29345143710113      15.21365511005996   0.001752896858688266     0.6896700728414285     -11.69092575156147  0.0004769513103029751     0.1146380796400282   0.001068754867742472      16.63661526445979      452.9292821245177   0.007111046881643627     0.8039507762970852     0.5340785013889827     0.2572872063227397      1.437784033966648    0.02698319580849013     0.6134200581063625    0.08268658612540705     0.5296928519269315  3.867603844122021e-14 125.5067877536665
2.904234652715868      19.29345143710113      15.21365511005996   0.001752896858688266     0.6896700728414285     -11.69092575156147  0.0004769513103029751     0.1146380796400282   0.001068754867742472      16.63661526445979      452.9292821245177   0.007111046881643627     0.8039507762970852     0.5340785013889827     0.2572872063227397      1.437784033966648    0.02698319580849013     0.6134200432052013    0.08268660102656825     0.5296928519269315  3.867603844122021e-14 125.5067877536718
2.904234652715868      19.29345143710113      15.21365511005996   0.001752896858688266     0.6896700728414285     -11.69092575156147  0.0004769513103029751     0.1146380796400282   0.001068754867742472      16.63661526445979      452.9292821245177   0.007111046881643627     0.8039507762970852     0.5340785013889827     0.2572872063227397      1.437784033966648    0.02698319580849013     0.6134200432052013    0.08268658612540705     0.5296928668280927  3.867603844122021e-14 125.506787753654
2.904234652715868      19.29345143710113      15.21365511005996   0.001752896858688266     0.6896700728414285     -11.69092575156147  0.0004769513103029751     0.1146380796400282   0.001068754867742472      16.63661526445979      452.9292821245177   0.007111046881643627     0.8039507762970852     0.5340785013889827     0.2572872063227397      1.437784033966648    0.02698319580849013     0.6134200432052013    0.08268658612540705     0.5296928519269315   1.49011998698861e-08 125.5068711648314
2.925459242826539      19.28705768211417      15.20467800486641   0.001779828093277248      0.702243078815275     -11.66823986168553  0.0004919842459046907     0.1142957139464281   0.001097507449406634      16.40700711506671      452.9288305884701   0.007094834616427508     0.8034064570002331     0.5315771283716138     0.2568850125936047       1.61395507000092    0.02698712154451041     0.6134200432052013    0.08268040035325402      0.529816473229124  3.483319133339145e-14 125.4193193999775
2.925459286419279      19.28705768211417      15.20467800486641   0.001779828093277248      0.702243078815275     -11.66823986168553  0.0004919842459046907     0.1142957139464281   0.001097507449406634      16.40700711506671      452.9288305884701   0.007094834616427508     0.8034064570002331     0.5315771283716138     0.2568850125936047       1.61395507000092    0.02698712154451041     0.6134200432052013    0.08268040035325402      0.529816473229124  3.483319133339145e-14 125.4193195360174
2.925459242826539      19.28705796951373      15.20467800486641   0.001779828093277248      0.702243078815275     -11.66823986168553  0.0004919842459046907     0.1142957139464281   0.001097507449406634      16.40700711506671      452.9288305884701   0.007094834616427508     0.8034064570002331     0.5315771283716138     0.2568850125936047       1.61395507000092    0.02698712154451041     0.6134200432052013    0.08268040035325402      0.529816473229124  3.483319133339145e-14 125.4193194419213
2.925459242826539      19.28705768211417      15.20467823143377   0.001779828093277248      0.702243078815275     -11.66823986168553  0.0004919842459046907     0.1142957139464281   0.001097507449406634      16.40700711506671      452.9288305884701   0.007094834616427508     0.8034064570002331     0.5315771283716138     0.2568850125936047       1.61395507000092    0.02698712154451041     0.6134200432052013    0.08268040035325402      0.529816473229124  3.483319133339145e-14 125.4193194008361
2.925459242826539      19.28705768211417      15.20467800486641   0.001779842994438442      0.702243078815275     -11.66823986168553  0.0004919842459046907     0.1142957139464281   0.001097507449406634      16.40700711506671      452.9288305884701   0.007094834616427508     0.8034064570002331     0.5315771283716138     0.2568850125936047       1.61395507000092    0.02698712154451041     0.6134200432052013    0.08268040035325402      0.529816473229124  3.483319133339145e-14 125.4193138762499
2.925459242826539      19.28705768211417      15.20467800486641   0.001779828093277248     0.7022430937164362     -11.66823986168553  0.0004919842459046907     0.1142957139464281   0.001097507449406634      16.40700711506671      452.9288305884701   0.007094834616427508     0.8034064570002331     0.5315771283716138     0.2568850125936047       1.61395507000092    0.02698712154451041     0.6134200432052013    0.08268040035325402      0.529816473229124  3.483319133339145e-14 125.4193193622784
2.925459242826539      19.28705768211417      15.20467800486641   0.001779828093277248      0.702243078815275     -11.66824003555585  0.0004919842459046907     0.1142957139464281   0.001097507449406634      16.40700711506671      452.9288305884701   0.007094834616427508     0.8034064570002331     0.5315771283716138     0.2568850125936047       1.61395507000092    0.02698712154451041     0.6134200432052013    0.08268040035325402      0.529816473229124  3.483319133339145e-14 125.4193193372034
2.925459242826539      19.28705768211417      15.20467800486641   0.001779828093277248      0.702243078815275     -11.66823986168553  0.0004919991470658846     0.1142957139464281   0.001097507449406634      16.40700711506671      452.9288305884701   0.007094834616427508     0.8034064570002331     0.5315771283716138     0.2568850125936047       1.61395507000092    0.02698712154451041     0.6134200432052013    0.08268040035325402      0.529816473229124  3.483319133339145e-14 125.4193381909897
2.925459242826539      19.28705768211417      15.20467800486641   0.001779828093277248      0.702243078815275     -11.66823986168553  0.0004919842459046907     0.1142957288475893   0.001097507449406634      16.40700711506671      452.9288305884701   0.007094834616427508     0.8034064570002331     0.5315771283716138     0.2568850125936047       1.61395507000092    0.02698712154451041     0.6134200432052013    0.08268040035325402      0.529816473229124  3.483319133339145e-14 125.4193194105327
2.925459242826539      19.28705768211417      15.20467800486641   0.001779828093277248      0.702243078815275     -11.66823986168553  0.0004919842459046907     0.1142957139464281   0.001097522350567828      16.40700711506671      452.9288305884701   0.007094834616427508     0.8034064570002331     0.5315771283716138     0.2568850125936047       1.61395507000092    0.02698712154451041     0.6134200432052013    0.08268040035325402      0.529816473229124  3.483319133339145e-14 125.4193311485712
2.925459242826539      19.28705768211417      15.20467800486641   0.001779828093277248      0.702243078815275     -11.66823986168553  0.0004919842459046907     0.1142957139464281   0.001097507449406634      16.40700735955016      452.9288305884701   0.007094834616427508     0.8034064570002331     0.5315771283716138     0.2568850125936047       1.61395507000092    0.02698712154451041     0.6134200432052013    0.08268040035325402      0.529816473229124  3.483319133339145e-14 125.4193194521522
2.925459242826539      19.28705768211417      15.20467800486641   0.001779828093277248      0.702243078815275     -11.66823986168553  0.0004919842459046907     0.1142957139464281   0.001097507449406634      16.40700711506671      452.9288373376356   0.007094834616427508     0.8034064570002331     0.5315771283716138     0.2568850125936047       1.61395507000092    0.02698712154451041     0.6134200432052013    0.08268040035325402      0.529816473229124  3.483319133339145e-14 125.4193193739667
2.925459242826539      19.28705768211417      15.20467800486641   0.001779828093277248      0.702243078815275     -11.66823986168553  0.0004919842459046907     0.1142957139464281   0.001097507449406634      16.40700711506671      452.9288305884701   0.007094849517588702     0.8034064570002331     0.5315771283716138     0.2568850125936047       1.61395507000092    0.02698712154451041     0.6134200432052013    0.08268040035325402      0.529816473229124  3.483319133339145e-14 125.4193908039791
2.925459242826539      19.28705768211417      15.20467800486641   0.001779828093277248      0.702243078815275     -11.66823986168553  0.0004919842459046907     0.1142957139464281   0.001097507449406634      16.40700711506671      452.9288305884701   0.007094834616427508     0.8034064719013943     0.5315771283716138     0.2568850125936047       1.61395507000092    0.02698712154451041     0.6134200432052013    0.08268040035325402      0.529816473229124  3.483319133339145e-14 125.4193200202806
2.925459242826539      19.28705768211417      15.20467800486641   0.001779828093277248      0.702243078815275     -11.66823986168553  0.0004919842459046907     0.1142957139464281   0.001097507449406634      16.40700711506671      452.9288305884701   0.007094834616427508     0.8034064570002331     0.5315771432727749     0.2568850125936047       1.61395507000092    0.02698712154451041     0.6134200432052013    0.08268040035325402      0.529816473229124  3.483319133339145e-14 125.419319763025
2.925459242826539      19.28705768211417      15.20467800486641   0.001779828093277248      0.702243078815275     -11.66823986168553  0.0004919842459046907     0.1142957139464281   0.001097507449406634      16.40700711506671      452.9288305884701   0.007094834616427508     0.8034064570002331     0.5315771283716138     0.2568850274947659       1.61395507000092    0.02698712154451041     0.6134200432052013    0.08268040035325402      0.529816473229124  3.483319133339145e-14 125.419322955877
2.925459242826539      19.28705768211417      15.20467800486641   0.001779828093277248      0.702243078815275     -11.66823986168553  0.0004919842459046907     0.1142957139464281   0.001097507449406634      16.40700711506671      452.9288305884701   0.007094834616427508     0.8034064570002331     0.5315771283716138     0.2568850125936047      1.613955094050724    0.02698712154451041     0.6134200432052013    0.08268040035325402      0.529816473229124  3.483319133339145e-14 125.4193194189585
2.925459242826539      19.28705768211417      15.20467800486641   0.001779828093277248      0.702243078815275     -11.66823986168553  0.0004919842459046907     0.1142957139464281   0.001097507449406634      16.40700711506671      452.9288305884701   0.007094834616427508     0.8034064570002331     0.5315771283716138     0.2568850125936047       1.61395507000092     0.0269871364456716     0.6134200432052013    0.08268040035325402      0.529816473229124  3.483319133339145e-14 125.4193193999909
2.925459242826539      19.28705768211417      15.20467800486641   0.001779828093277248      0.702243078815275     -11.66823986168553  0.0004919842459046907     0.1142957139464281   0.001097507449406634      16.40700711506671      452.9288305884701   0.007094834616427508     0.8034064570002331     0.5315771283716138     0.2568850125936047       1.61395507000092    0.02698712154451041     0.6134200581063625    0.08268040035325402      0.529816473229124  3.483319133339145e-14 125.4193193999775
2.925459242826539      19.28705768211417      15.20467800486641   0.001779828093277248      0.702243078815275     -11.66823986168553  0.0004919842459046907     0.1142957139464281   0.001097507449406634      16.40700711506671      452.9288305884701   0.007094834616427508     0.8034064570002331     0.5315771283716138     0.2568850125936047       1.61395507000092    0.02698712154451041     0.6134200432052013    0.08268041525441522      0.529816473229124  3.483319133339145e-14 125.4193193999813
2.925459242826539      19.28705768211417      15.20467800486641   0.001779828093277248      0.702243078815275     -11.66823986168553  0.0004919842459046907     0.1142957139464281   0.001097507449406634      16.40700711506671      452.9288305884701   0.007094834616427508     0.8034064570002331     0.5315771283716138     0.2568850125936047       1.61395507000092    0.02698712154451041     0.6134200432052013    0.08268040035325402     0.5298164881302852  3.483319133339145e-14 125.4193193999815
2.925459242826539      19.28705768211417      15.20467800486641   0.001779828093277248      0.702243078815275     -11.66823986168553  0.0004919842459046907     0.1142957139464281   0.001097507449406634      16.40700711506671      452.9288305884701   0.007094834616427508     0.8034064570002331     0.5315771283716138     0.2568850125936047       1.61395507000092    0.02698712154451041     0.6134200432052013    0.08268040035325402      0.529816473229124  1.490119602703899e-08 125.4194031075973
2.937419608980831      19.26613494446767      15.20923263470716   0.001795297795049865     0.7038867941972549     -11.66315668637094  0.0004845233223711355     0.1144443630921294   0.001095921473509803      16.29736144567984      452.9295676500585    0.00703662177267956     0.8030593903917449     0.5285914221080674     0.2571939396616324      1.577143215402283     0.0269810293624457     0.6134200432052013    0.08267480733910412     0.5297791028673944  3.207009825423824e-14 125.1659713668692
2.937419652751794      19.26613494446767      15.20923263470716   0.001795297795049865     0.7038867941972549     -11.66315668637094  0.0004845233223711355     0.1144443630921294   0.001095921473509803      16.29736144567984      452.9295676500585    0.00703662177267956     0.8030593903917449     0.5285914221080674     0.2571939396616324      1.577143215402283     0.0269810293624457     0.6134200432052013    0.08267480733910412     0.5297791028673944  3.207009825423824e-14 125.1659717309668
2.937419608980831      19.26613523155546      15.20923263470716   0.001795297795049865     0.7038867941972549     -11.66315668637094  0.0004845233223711355     0.1144443630921294   0.001095921473509803      16.29736144567984      452.9295676500585    0.00703662177267956     0.8030593903917449     0.5285914221080674     0.2571939396616324      1.577143215402283     0.0269810293624457     0.6134200432052013    0.08267480733910412     0.5297791028673944  3.207009825423824e-14 125.1659712083989
2.937419608980831      19.26613494446767      15.20923286134239   0.001795297795049865     0.7038867941972549     -11.66315668637094  0.0004845233223711355     0.1144443630921294   0.001095921473509803      16.29736144567984      452.9295676500585    0.00703662177267956     0.8030593903917449     0.5285914221080674     0.2571939396616324      1.577143215402283     0.0269810293624457     0.6134200432052013    0.08267480733910412     0.5297791028673944  3.207009825423824e-14 125.165971243336
2.937419608980831      19.26613494446767      15.20923263470716   0.001795312696211059     0.7038867941972549     -11.66315668637094  0.0004845233223711355     0.1144443630921294   0.001095921473509803      16.29736144567984      452.9295676500585    0.00703662177267956     0.8030593903917449     0.5285914221080674     0.2571939396616324      1.577143215402283     0.0269810293624457     0.6134200432052013    0.08267480733910412     0.5297791028673944  3.207009825423824e-14 125.1659779552491
2.937419608980831      19.26613494446767      15.20923263470716   0.001795297795049865     0.7038868090984161     -11.66315668637094  0.0004845233223711355     0.1144443630921294   0.001095921473509803      16.29736144567984      452.9295676500585    0.00703662177267956     0.8030593903917449     0.5285914221080674     0.2571939396616324      1.577143215402283     0.0269810293624457     0.6134200432052013    0.08267480733910412     0.5297791028673944  3.207009825423824e-14 125.1659713329701
2.937419608980831      19.26613494446767      15.20923263470716   0.001795297795049865     0.7038867941972549     -11.66315686016552  0.0004845233223711355     0.1144443630921294   0.001095921473509803      16.29736144567984      452.9295676500585    0.00703662177267956     0.8030593903917449     0.5285914221080674     0.2571939396616324      1.577143215402283     0.0269810293624457     0.6134200432052013    0.08267480733910412     0.5297791028673944  3.207009825423824e-14 125.1659715956146
2.937419608980831      19.26613494446767      15.20923263470716   0.001795297795049865     0.7038867941972549     -11.66315668637094  0.0004845382235323293     0.1144443630921294   0.001095921473509803      16.29736144567984      452.9295676500585    0.00703662177267956     0.8030593903917449     0.5285914221080674     0.2571939396616324      1.577143215402283     0.0269810293624457     0.6134200432052013    0.08267480733910412     0.5297791028673944  3.207009825423824e-14 125.1659888004069
2.937419608980831      19.26613494446767      15.20923263470716   0.001795297795049865     0.7038867941972549     -11.66315668637094  0.0004845233223711355     0.1144443779932906   0.001095921473509803      16.29736144567984      452.9295676500585    0.00703662177267956     0.8030593903917449     0.5285914221080674     0.2571939396616324      1.577143215402283     0.0269810293624457     0.6134200432052013    0.08267480733910412     0.5297791028673944  3.207009825423824e-14 125.1659715823249
2.937419608980831      19.26613494446767      15.20923263470716   0.001795297795049865     0.7038867941972549     -11.66315668637094  0.0004845233223711355     0.1144443630921294   0.001095936374670997      16.29736144567984      452.9295676500585    0.00703662177267956     0.8030593903917449     0.5285914221080674     0.2571939396616324      1.577143215402283     0.0269810293624457     0.6134200432052013    0.08267480733910412     0.5297791028673944  3.207009825423824e-14 125.1659798246001
2.937419608980831      19.26613494446767      15.20923263470716   0.001795297795049865     0.7038867941972549     -11.66315668637094  0.0004845233223711355     0.1144443630921294   0.001095921473509803      16.29736168852945      452.9295676500585    0.00703662177267956     0.8030593903917449     0.5285914221080674     0.2571939396616324      1.577143215402283     0.0269810293624457     0.6134200432052013    0.08267480733910412     0.5297791028673944  3.207009825423824e-14 125.1659714380569
2.937419608980831      19.26613494446767      15.20923263470716   0.001795297795049865     0.7038867941972549     -11.66315668637094  0.0004845233223711355     0.1144443630921294   0.001095921473509803      16.29736144567984       452.929574399235    0.00703662177267956     0.8030593903917449     0.5285914221080674     0.2571939396616324      1.577143215402283     0.0269810293624457     0.6134200432052013    0.08267480733910412     0.5297791028673944  3.207009825423824e-14 125.165971296327
2.937419608980831      19.26613494446767      15.20923263470716   0.001795297795049865     0.7038867941972549     -11.66315668637094  0.0004845233223711355     0.1144443630921294   0.001095921473509803      16.29736144567984      452.9295676500585   0.007036636673840754     0.8030593903917449     0.5285914221080674     0.2571939396616324      1.577143215402283     0.0269810293624457     0.6134200432052013    0.08267480733910412     0.5297791028673944  3.207009825423824e-14 125.1660357472821
2.937419608980831      19.26613494446767      15.20923263470716   0.001795297795049865     0.7038867941972549     -11.66315668637094  0.0004845233223711355     0.1144443630921294   0.001095921473509803      16.29736144567984      452.9295676500585    0.00703662177267956     0.8030594052929061     0.5285914221080674     0.2571939396616324      1.577143215402283     0.0269810293624457     0.6134200432052013    0.08267480733910412     0.5297791028673944  3.207009825423824e-14 125.1659719751954
2.937419608980831      19.26613494446767      15.20923263470716   0.001795297795049865     0.7038867941972549     -11.66315668637094  0.0004845233223711355     0.1144443630921294   0.001095921473509803      16.29736144567984      452.9295676500585    0.00703662177267956     0.8030593903917449     0.5285914370092286     0.2571939396616324      1.577143215402283     0.0269810293624457     0.6134200432052013    0.08267480733910412     0.5297791028673944  3.207009825423824e-14 125.1659717217646
2.937419608980831      19.26613494446767      15.20923263470716   0.001795297795049865     0.7038867941972549     -11.66315668637094  0.0004845233223711355     0.1144443630921294   0.001095921473509803      16.29736144567984      452.9295676500585    0.00703662177267956     0.8030593903917449     0.5285914221080674     0.2571939545627936      1.577143215402283     0.0269810293624457     0.6134200432052013    0.08267480733910412     0.5297791028673944  3.207009825423824e-14 125.1659745772999
2.937419608980831      19.26613494446767      15.20923263470716   0.001795297795049865     0.7038867941972549     -11.66315668637094  0.0004845233223711355     0.1144443630921294   0.001095921473509803      16.29736144567984      452.9295676500585    0.00703662177267956     0.8030593903917449     0.5285914221080674     0.2571939396616324      1.577143238903549     0.0269810293624457     0.6134200432052013    0.08267480733910412     0.5297791028673944  3.207009825423824e-14 125.165971379913
2.937419608980831      19.26613494446767      15.20923263470716   0.001795297795049865     0.7038867941972549     -11.66315668637094  0.0004845233223711355     0.1144443630921294   0.001095921473509803      16.29736144567984      452.9295676500585    0.00703662177267956     0.8030593903917449     0.5285914221080674     0.2571939396616324      1.577143215402283    0.02698104426360689     0.6134200432052013    0.08267480733910412     0.5297791028673944  3.207009825423824e-14 125.1659713668753
2.937419608980831      19.26613494446767      15.20923263470716   0.001795297795049865     0.7038867941972549     -11.66315668637094  0.0004845233223711355     0.1144443630921294   0.001095921473509803      16.29736144567984      452.9295676500585    0.00703662177267956     0.8030593903917449     0.5285914221080674     0.2571939396616324      1.577143215402283     0.0269810293624457     0.6134200581063625    0.08267480733910412     0.5297791028673944  3.207009825423824e-14 125.1659713668692
2.937419608980831      19.26613494446767      15.20923263470716   0.001795297795049865     0.7038867941972549     -11.66315668637094  0.0004845233223711355     0.1144443630921294   0.001095921473509803      16.29736144567984      452.9295676500585    0.00703662177267956     0.8030593903917449     0.5285914221080674     0.2571939396616324      1.577143215402283     0.0269810293624457     0.6134200432052013    0.08267482224026532     0.5297791028673944  3.207009825423824e-14 125.1659713668674
2.937419608980831      19.26613494446767      15.20923263470716   0.001795297795049865     0.7038867941972549     -11.66315668637094  0.0004845233223711355     0.1144443630921294   0.001095921473509803      16.29736144567984      452.9295676500585    0.00703662177267956     0.8030593903917449     0.5285914221080674     0.2571939396616324      1.577143215402283     0.0269810293624457     0.6134200432052013    0.08267480733910412     0.5297791177685556  3.207009825423824e-14 125.1659713668644
2.937419608980831      19.26613494446767      15.20923263470716   0.001795297795049865     0.7038867941972549     -11.66315668637094  0.0004845233223711355     0.1144443630921294   0.001095921473509803      16.29736144567984      452.9295676500585    0.00703662177267956     0.8030593903917449     0.5285914221080674     0.2571939396616324      1.577143215402283     0.0269810293624457     0.6134200432052013    0.08267480733910412     0.5297791028673944  1.490119326394591e-08 125.1660548875246
2.940947469545818      19.23987305020312      15.22223649098628   0.001802850750750512     0.7062954693507612     -11.65094487013549    0.00047018729274498     0.1146649266855781   0.001092503431074213      16.21184327884232      452.9307400658751     0.0068759217435297     0.8025030765791829     0.5250102679228897     0.2579635756912337      1.470235062945883    0.02697596481235777     0.6134200432052013    0.08276398456490455     0.5298797337210985  2.699703757521318e-14 124.6382578835152
2.94094751336935      19.23987305020312      15.22223649098628   0.001802850750750512     0.7062954693507612     -11.65094487013549    0.00047018729274498     0.1146649266855781   0.001092503431074213      16.21184327884232      452.9307400658751     0.0068759217435297     0.8025030765791829     0.5250102679228897     0.2579635756912337      1.470235062945883    0.02697596481235777     0.6134200432052013    0.08276398456490455     0.5298797337210985  2.699703757521318e-14 124.6382582098617
2.940947469545818      19.23987333689956      15.22223649098628   0.001802850750750512     0.7062954693507612     -11.65094487013549    0.00047018729274498     0.1146649266855781   0.001092503431074213      16.21184327884232      452.9307400658751     0.0068759217435297     0.8025030765791829     0.5250102679228897     0.2579635756912337      1.470235062945883    0.02697596481235777     0.6134200432052013    0.08276398456490455     0.5298797337210985  2.699703757521318e-14 124.6382577283758
2.940947469545818      19.23987305020312      15.22223671781528   0.001802850750750512     0.7062954693507612     -11.65094487013549    0.00047018729274498     0.1146649266855781   0.001092503431074213      16.21184327884232      452.9307400658751     0.0068759217435297     0.8025030765791829     0.5250102679228897     0.2579635756912337      1.470235062945883    0.02697596481235777     0.6134200432052013    0.08276398456490455     0.5298797337210985  2.699703757521318e-14 124.6382579685968
2.940947469545818      19.23987305020312      15.22223649098628   0.001802865651911706     0.7062954693507612     -11.65094487013549    0.00047018729274498     0.1146649266855781   0.001092503431074213      16.21184327884232      452.9307400658751     0.0068759217435297     0.8025030765791829     0.5250102679228897     0.2579635756912337      1.470235062945883    0.02697596481235777     0.6134200432052013    0.08276398456490455     0.5298797337210985  2.699703757521318e-14 124.6382660804678
2.940947469545818      19.23987305020312      15.22223649098628   0.001802850750750512     0.7062954842519224     -11.65094487013549    0.00047018729274498     0.1146649266855781   0.001092503431074213      16.21184327884232      452.9307400658751     0.0068759217435297     0.8025030765791829     0.5250102679228897     0.2579635756912337      1.470235062945883    0.02697596481235777     0.6134200432052013    0.08276398456490455     0.5298797337210985  2.699703757521318e-14 124.6382578064254
2.940947469545818      19.23987305020312      15.22223649098628   0.001802850750750512     0.7062954693507612      -11.6509450437481    0.00047018729274498     0.1146649266855781   0.001092503431074213      16.21184327884232      452.9307400658751     0.0068759217435297     0.8025030765791829     0.5250102679228897     0.2579635756912337      1.470235062945883    0.02697596481235777     0.6134200432052013    0.08276398456490455     0.5298797337210985  2.699703757521318e-14 124.6382579791318
2.940947469545818      19.23987305020312      15.22223649098628   0.001802850750750512     0.7062954693507612     -11.65094487013549  0.0004702021939061739     0.1146649266855781   0.001092503431074213      16.21184327884232      452.9307400658751     0.0068759217435297     0.8025030765791829     0.5250102679228897     0.2579635756912337      1.470235062945883    0.02697596481235777     0.6134200432052013    0.08276398456490455     0.5298797337210985  2.699703757521318e-14 124.6382669266099
2.940947469545818      19.23987305020312      15.22223649098628   0.001802850750750512     0.7062954693507612     -11.65094487013549    0.00047018729274498     0.1146649415867393   0.001092503431074213      16.21184327884232      452.9307400658751     0.0068759217435297     0.8025030765791829     0.5250102679228897     0.2579635756912337      1.470235062945883    0.02697596481235777     0.6134200432052013    0.08276398456490455     0.5298797337210985  2.699703757521318e-14 124.6382580110962
2.940947469545818      19.23987305020312      15.22223649098628   0.001802850750750512     0.7062954693507612     -11.65094487013549    0.00047018729274498     0.1146649266855781   0.001092518332235407      16.21184327884232      452.9307400658751     0.0068759217435297     0.8025030765791829     0.5250102679228897     0.2579635756912337      1.470235062945883    0.02697596481235777     0.6134200432052013    0.08276398456490455     0.5298797337210985  2.699703757521318e-14 124.6382628876041
2.940947469545818      19.23987305020312      15.22223649098628   0.001802850750750512     0.7062954693507612     -11.65094487013549    0.00047018729274498     0.1146649266855781   0.001092503431074213      16.21184352041761      452.9307400658751     0.0068759217435297     0.8025030765791829     0.5250102679228897     0.2579635756912337      1.470235062945883    0.02697596481235777     0.6134200432052013    0.08276398456490455     0.5298797337210985  2.699703757521318e-14 124.6382581766769
2.940947469545818      19.23987305020312      15.22223649098628   0.001802850750750512     0.7062954693507612     -11.65094487013549    0.00047018729274498     0.1146649266855781   0.001092503431074213      16.21184327884232      452.9307468150691     0.0068759217435297     0.8025030765791829     0.5250102679228897     0.2579635756912337      1.470235062945883    0.02697596481235777     0.6134200432052013    0.08276398456490455     0.5298797337210985  2.699703757521318e-14 124.6382578900436
2.940947469545818      19.23987305020312      15.22223649098628   0.001802850750750512     0.7062954693507612     -11.65094487013549    0.00047018729274498     0.1146649266855781   0.001092503431074213      16.21184327884232      452.9307400658751   0.006875936644690894     0.8025030765791829     0.5250102679228897     0.2579635756912337      1.470235062945883    0.02697596481235777     0.6134200432052013    0.08276398456490455     0.5298797337210985  2.699703757521318e-14 124.6382570262291
2.940947469545818      19.23987305020312      15.22223649098628   0.001802850750750512     0.7062954693507612     -11.65094487013549    0.00047018729274498     0.1146649266855781   0.001092503431074213      16.21184327884232      452.9307400658751     0.0068759217435297      0.802503091480344     0.5250102679228897     0.2579635756912337      1.470235062945883    0.02697596481235777     0.6134200432052013    0.08276398456490455     0.5298797337210985  2.699703757521318e-14 124.6382584470361
2.940947469545818      19.23987305020312      15.22223649098628   0.001802850750750512     0.7062954693507612     -11.65094487013549    0.00047018729274498     0.1146649266855781   0.001092503431074213      16.21184327884232      452.9307400658751     0.0068759217435297     0.8025030765791829     0.5250102828240509     0.2579635756912337      1.470235062945883    0.02697596481235777     0.6134200432052013    0.08276398456490455     0.5298797337210985  2.699703757521318e-14 124.6382589854948
2.940947469545818      19.23987305020312      15.22223649098628   0.001802850750750512     0.7062954693507612     -11.65094487013549    0.00047018729274498     0.1146649266855781   0.001092503431074213      16.21184327884232      452.9307400658751     0.0068759217435297     0.8025030765791829     0.5250102679228897     0.2579635905923949      1.470235062945883    0.02697596481235777     0.6134200432052013    0.08276398456490455     0.5298797337210985  2.699703757521318e-14 124.6382586175337
2.940947469545818      19.23987305020312      15.22223649098628   0.001802850750750512     0.7062954693507612     -11.65094487013549    0.00047018729274498     0.1146649266855781   0.001092503431074213      16.21184327884232      452.9307400658751     0.0068759217435297     0.8025030765791829     0.5250102679228897     0.2579635756912337      1.470235084854093    0.02697596481235777     0.6134200432052013    0.08276398456490455     0.5298797337210985  2.699703757521318e-14 124.638257998487
2.940947469545818      19.23987305020312      15.22223649098628   0.001802850750750512     0.7062954693507612     -11.65094487013549    0.00047018729274498     0.1146649266855781   0.001092503431074213      16.21184327884232      452.9307400658751     0.0068759217435297     0.8025030765791829     0.5250102679228897     0.2579635756912337      1.470235062945883    0.02697597971351896     0.6134200432052013    0.08276398456490455     0.5298797337210985  2.699703757521318e-14 124.6382578835191
2.940947469545818      19.23987305020312      15.22223649098628   0.001802850750750512     0.7062954693507612     -11.65094487013549    0.00047018729274498     0.1146649266855781   0.001092503431074213      16.21184327884232      452.9307400658751     0.0068759217435297     0.8025030765791829     0.5250102679228897     0.2579635756912337      1.470235062945883    0.02697596481235777     0.6134200581063625    0.08276398456490455     0.5298797337210985  2.699703757521318e-14 124.6382578835152
2.940947469545818      19.23987305020312      15.22223649098628   0.001802850750750512     0.7062954693507612     -11.65094487013549    0.00047018729274498     0.1146649266855781   0.001092503431074213      16.21184327884232      452.9307400658751     0.0068759217435297     0.8025030765791829     0.5250102679228897     0.2579635756912337      1.470235062945883    0.02697596481235777     0.6134200432052013    0.08276399946606575     0.5298797337210985  2.699703757521318e-14 124.6382578835097
2.940947469545818      19.23987305020312      15.22223649098628   0.001802850750750512     0.7062954693507612     -11.65094487013549    0.00047018729274498     0.1146649266855781   0.001092503431074213      16.21184327884232      452.9307400658751     0.0068759217435297     0.8025030765791829     0.5250102679228897     0.2579635756912337      1.470235062945883    0.02697596481235777     0.6134200432052013    0.08276398456490455     0.5298797486222597  2.699703757521318e-14 124.6382578835146
2.940947469545818      19.23987305020312      15.22223649098628   0.001802850750750512     0.7062954693507612     -11.65094487013549    0.00047018729274498     0.1146649266855781   0.001092503431074213      16.21184327884232      452.9307400658751     0.0068759217435297     0.8025030765791829     0.5250102679228897     0.2579635756912337      1.470235062945883    0.02697596481235777     0.6134200432052013    0.08276398456490455     0.5298797337210985  1.490118819088523e-08 124.6383415218744
2.945575511901413      19.20812402825253      15.14149338585823    0.00179305692622986     0.7104058307040991      -11.6085154797408  0.0004613940251944238     0.1147681603633029   0.001089298234609215      16.05009001224427      449.6403334401529    0.00691597953289486       0.80235576330273     0.5246433607409643     0.2577369101005043      1.442587537535553    0.02697117215630327     0.6134200432052013    0.08294518422252403     0.5298943083777742  2.413838054525228e-14 124.5667954284453
2.945575555793908      19.20812402825253      15.14149338585823    0.00179305692622986     0.7104058307040991      -11.6085154797408  0.0004613940251944238     0.1147681603633029   0.001089298234609215      16.05009001224427      449.6403334401529    0.00691597953289486       0.80235576330273     0.5246433607409643     0.2577369101005043      1.442587537535553    0.02697117215630327     0.6134200432052013    0.08294518422252403     0.5298943083777742  2.413838054525228e-14 124.5667956145722
2.945575511901413      19.20812431447588      15.14149338585823    0.00179305692622986     0.7104058307040991      -11.6085154797408  0.0004613940251944238     0.1147681603633029   0.001089298234609215      16.05009001224427      449.6403334401529    0.00691597953289486       0.80235576330273     0.5246433607409643     0.2577369101005043      1.442587537535553    0.02697117215630327     0.6134200432052013    0.08294518422252403     0.5298943083777742  2.413838054525228e-14 124.5667950682799
2.945575511901413      19.20812402825253      15.14149361148406    0.00179305692622986     0.7104058307040991      -11.6085154797408  0.0004613940251944238     0.1147681603633029   0.001089298234609215      16.05009001224427      449.6403334401529    0.00691597953289486       0.80235576330273     0.5246433607409643     0.2577369101005043      1.442587537535553    0.02697117215630327     0.6134200432052013    0.08294518422252403     0.5298943083777742  2.413838054525228e-14 124.5667950697565
2.945575511901413      19.20812402825253      15.14149338585823   0.001793071827391054     0.7104058307040991      -11.6085154797408  0.0004613940251944238     0.1147681603633029   0.001089298234609215      16.05009001224427      449.6403334401529    0.00691597953289486       0.80235576330273     0.5246433607409643     0.2577369101005043      1.442587537535553    0.02697117215630327     0.6134200432052013    0.08294518422252403     0.5298943083777742  2.413838054525228e-14 124.5667958984972
2.945575511901413      19.20812402825253      15.14149338585823    0.00179305692622986     0.7104058456052603      -11.6085154797408  0.0004613940251944238     0.1147681603633029   0.001089298234609215      16.05009001224427      449.6403334401529    0.00691597953289486       0.80235576330273     0.5246433607409643     0.2577369101005043      1.442587537535553    0.02697117215630327     0.6134200432052013    0.08294518422252403     0.5298943083777742  2.413838054525228e-14 124.5667949659354
2.945575511901413      19.20812402825253      15.14149338585823    0.00179305692622986     0.7104058307040991     -11.60851565272116  0.0004613940251944238     0.1147681603633029   0.001089298234609215      16.05009001224427      449.6403334401529    0.00691597953289486       0.80235576330273     0.5246433607409643     0.2577369101005043      1.442587537535553    0.02697117215630327     0.6134200432052013    0.08294518422252403     0.5298943083777742  2.413838054525228e-14 124.56679542969
2.945575511901413      19.20812402825253      15.14149338585823    0.00179305692622986     0.7104058307040991      -11.6085154797408  0.0004614089263556177     0.1147681603633029   0.001089298234609215      16.05009001224427      449.6403334401529    0.00691597953289486       0.80235576330273     0.5246433607409643     0.2577369101005043      1.442587537535553    0.02697117215630327     0.6134200432052013    0.08294518422252403     0.5298943083777742  2.413838054525228e-14 124.5668048130491
2.945575511901413      19.20812402825253      15.14149338585823    0.00179305692622986     0.7104058307040991      -11.6085154797408  0.0004613940251944238     0.1147681752644641   0.001089298234609215      16.05009001224427      449.6403334401529    0.00691597953289486       0.80235576330273     0.5246433607409643     0.2577369101005043      1.442587537535553    0.02697117215630327     0.6134200432052013    0.08294518422252403     0.5298943083777742  2.413838054525228e-14 124.5667952365419
2.945575511901413      19.20812402825253      15.14149338585823    0.00179305692622986     0.7104058307040991      -11.6085154797408  0.0004613940251944238     0.1147681603633029   0.001089313135770409      16.05009001224427      449.6403334401529    0.00691597953289486       0.80235576330273     0.5246433607409643     0.2577369101005043      1.442587537535553    0.02697117215630327     0.6134200432052013    0.08294518422252403     0.5298943083777742  2.413838054525228e-14 124.5667990439178
2.945575511901413      19.20812402825253      15.14149338585823    0.00179305692622986     0.7104058307040991      -11.6085154797408  0.0004613940251944238     0.1147681603633029   0.001089298234609215      16.05009025140925      449.6403334401529    0.00691597953289486       0.80235576330273     0.5246433607409643     0.2577369101005043      1.442587537535553    0.02697117215630327     0.6134200432052013    0.08294518422252403     0.5298943083777742  2.413838054525228e-14 124.5667953617754
2.945575511901413      19.20812402825253      15.14149338585823    0.00179305692622986     0.7104058307040991      -11.6085154797408  0.0004613940251944238     0.1147681603633029   0.001089298234609215      16.05009001224427       449.640340140316    0.00691597953289486       0.80235576330273     0.5246433607409643     0.2577369101005043      1.442587537535553    0.02697117215630327     0.6134200432052013    0.08294518422252403     0.5298943083777742  2.413838054525228e-14 124.5667954567677
2.945575511901413      19.20812402825253      15.14149338585823    0.00179305692622986     0.7104058307040991      -11.6085154797408  0.0004613940251944238     0.1147681603633029   0.001089298234609215      16.05009001224427      449.6403334401529   0.006915994434056054       0.80235576330273     0.5246433607409643     0.2577369101005043      1.442587537535553    0.02697117215630327     0.6134200432052013    0.08294518422252403     0.5298943083777742  2.413838054525228e-14 124.5668245733486
2.945575511901413      19.20812402825253      15.14149338585823    0.00179305692622986     0.7104058307040991      -11.6085154797408  0.0004613940251944238     0.1147681603633029   0.001089298234609215      16.05009001224427      449.6403334401529    0.00691597953289486     0.8023557782038912     0.5246433607409643     0.2577369101005043      1.442587537535553    0.02697117215630327     0.6134200432052013    0.08294518422252403     0.5298943083777742  2.413838054525228e-14 124.5667958462667
2.945575511901413      19.20812402825253      15.14149338585823    0.00179305692622986     0.7104058307040991      -11.6085154797408  0.0004613940251944238     0.1147681603633029   0.001089298234609215      16.05009001224427      449.6403334401529    0.00691597953289486       0.80235576330273     0.5246433756421255     0.2577369101005043      1.442587537535553    0.02697117215630327     0.6134200432052013    0.08294518422252403     0.5298943083777742  2.413838054525228e-14 124.5667957876185
2.945575511901413      19.20812402825253      15.14149338585823    0.00179305692622986     0.7104058307040991      -11.6085154797408  0.0004613940251944238     0.1147681603633029   0.001089298234609215      16.05009001224427      449.6403334401529    0.00691597953289486       0.80235576330273     0.5246433607409643     0.2577369250016655      1.442587537535553    0.02697117215630327     0.6134200432052013    0.08294518422252403     0.5298943083777742  2.413838054525228e-14 124.5667970350061
2.945575511901413      19.20812402825253      15.14149338585823    0.00179305692622986     0.7104058307040991      -11.6085154797408  0.0004613940251944238     0.1147681603633029   0.001089298234609215      16.05009001224427      449.6403334401529    0.00691597953289486       0.80235576330273     0.5246433607409643     0.2577369101005043      1.442587559031783    0.02697117215630327     0.6134200432052013    0.08294518422252403     0.5298943083777742  2.413838054525228e-14 124.5667953310111
2.945575511901413      19.20812402825253      15.14149338585823    0.00179305692622986     0.7104058307040991      -11.6085154797408  0.0004613940251944238     0.1147681603633029   0.001089298234609215      16.05009001224427      449.6403334401529    0.00691597953289486       0.80235576330273     0.5246433607409643     0.2577369101005043      1.442587537535553    0.02697118705746446     0.6134200432052013    0.08294518422252403     0.5298943083777742  2.413838054525228e-14 124.5667954284478
2.945575511901413      19.20812402825253      15.14149338585823    0.00179305692622986     0.7104058307040991      -11.6085154797408  0.0004613940251944238     0.1147681603633029   0.001089298234609215      16.05009001224427      449.6403334401529    0.00691597953289486       0.80235576330273     0.5246433607409643     0.2577369101005043      1.442587537535553    0.02697117215630327     0.6134200581063625    0.08294518422252403     0.5298943083777742  2.413838054525228e-14 124.5667954284453
2.945575511901413      19.20812402825253      15.14149338585823    0.00179305692622986     0.7104058307040991      -11.6085154797408  0.0004613940251944238     0.1147681603633029   0.001089298234609215      16.05009001224427      449.6403334401529    0.00691597953289486       0.80235576330273     0.5246433607409643     0.2577369101005043      1.442587537535553    0.02697117215630327     0.6134200432052013    0.08294519912368523     0.5298943083777742  2.413838054525228e-14 124.5667954284467
2.945575511901413      19.20812402825253      15.14149338585823    0.00179305692622986     0.7104058307040991      -11.6085154797408  0.0004613940251944238     0.1147681603633029   0.001089298234609215      16.05009001224427      449.6403334401529    0.00691597953289486       0.80235576330273     0.5246433607409643     0.2577369101005043      1.442587537535553    0.02697117215630327     0.6134200432052013    0.08294518422252403     0.5298943232789354  2.413838054525228e-14 124.5667954284445
2.945575511901413      19.20812402825253      15.14149338585823    0.00179305692622986     0.7104058307040991      -11.6085154797408  0.0004613940251944238     0.1147681603633029   0.001089298234609215      16.05009001224427      449.6403334401529    0.00691597953289486       0.80235576330273     0.5246433607409643     0.2577369101005043      1.442587537535553    0.02697117215630327     0.6134200432052013    0.08294518422252403     0.5298943083777742   1.49011853322282e-08 124.5668792068476
2.947702120691236      19.21719311533893      15.16161511138249   0.001800014577309596      0.711283225981465      -11.6157618600016  0.0004646120410172471     0.1147165466213141   0.001088530679614751      16.01594023319231      449.2751203862261   0.006885965617162591     0.8023180618434068     0.5245713423131915     0.2575320472007867      1.456925642057829    0.02697070979418745     0.6134200432052013     0.0829442320112125      0.529913304610988  2.358480444346533e-14 124.5232050876621
2.94770216461542      19.21719311533893      15.16161511138249   0.001800014577309596      0.711283225981465      -11.6157618600016  0.0004646120410172471     0.1147165466213141   0.001088530679614751      16.01594023319231      449.2751203862261   0.006885965617162591     0.8023180618434068     0.5245713423131915     0.2575320472007867      1.456925642057829    0.02697070979418745     0.6134200432052013     0.0829442320112125      0.529913304610988  2.358480444346533e-14 124.5232052028331
2.947702120691236      19.21719340169742      15.16161511138249   0.001800014577309596      0.711283225981465      -11.6157618600016  0.0004646120410172471     0.1147165466213141   0.001088530679614751      16.01594023319231      449.2751203862261   0.006885965617162591     0.8023180618434068     0.5245713423131915     0.2575320472007867      1.456925642057829    0.02697070979418745     0.6134200432052013     0.0829442320112125      0.529913304610988  2.358480444346533e-14 124.5232049844424
2.947702120691236      19.21719311533893      15.16161533730816   0.001800014577309596      0.711283225981465      -11.6157618600016  0.0004646120410172471     0.1147165466213141   0.001088530679614751      16.01594023319231      449.2751203862261   0.006885965617162591     0.8023180618434068     0.5245713423131915     0.2575320472007867      1.456925642057829    0.02697070979418745     0.6134200432052013     0.0829442320112125      0.529913304610988  2.358480444346533e-14 124.5232049373436
2.947702120691236      19.21719311533893      15.16161511138249    0.00180002947847079      0.711283225981465      -11.6157618600016  0.0004646120410172471     0.1147165466213141   0.001088530679614751      16.01594023319231      449.2751203862261   0.006885965617162591     0.8023180618434068     0.5245713423131915     0.2575320472007867      1.456925642057829    0.02697070979418745     0.6134200432052013     0.0829442320112125      0.529913304610988  2.358480444346533e-14 124.5232067581328
2.947702120691236      19.21719311533893      15.16161511138249   0.001800014577309596     0.7112832408826262      -11.6157618600016  0.0004646120410172471     0.1147165466213141   0.001088530679614751      16.01594023319231      449.2751203862261   0.006885965617162591     0.8023180618434068     0.5245713423131915     0.2575320472007867      1.456925642057829    0.02697070979418745     0.6134200432052013     0.0829442320112125      0.529913304610988  2.358480444346533e-14 124.523204901336
2.947702120691236      19.21719311533893      15.16161511138249   0.001800014577309596      0.711283225981465     -11.61576203308994  0.0004646120410172471     0.1147165466213141   0.001088530679614751      16.01594023319231      449.2751203862261   0.006885965617162591     0.8023180618434068     0.5245713423131915     0.2575320472007867      1.456925642057829    0.02697070979418745     0.6134200432052013     0.0829442320112125      0.529913304610988  2.358480444346533e-14 124.5232050697202
2.947702120691236      19.21719311533893      15.16161511138249   0.001800014577309596      0.711283225981465      -11.6157618600016  0.0004646269421784409     0.1147165466213141   0.001088530679614751      16.01594023319231      449.2751203862261   0.006885965617162591     0.8023180618434068     0.5245713423131915     0.2575320472007867      1.456925642057829    0.02697070979418745     0.6134200432052013     0.0829442320112125      0.529913304610988  2.358480444346533e-14 124.5232115979147
2.947702120691236      19.21719311533893      15.16161511138249   0.001800014577309596      0.711283225981465      -11.6157618600016  0.0004646120410172471     0.1147165615224753   0.001088530679614751      16.01594023319231      449.2751203862261   0.006885965617162591     0.8023180618434068     0.5245713423131915     0.2575320472007867      1.456925642057829    0.02697070979418745     0.6134200432052013     0.0829442320112125      0.529913304610988  2.358480444346533e-14 124.5232050718542
2.947702120691236      19.21719311533893      15.16161511138249   0.001800014577309596      0.711283225981465      -11.6157618600016  0.0004646120410172471     0.1147165466213141   0.001088545580775945      16.01594023319231      449.2751203862261   0.006885965617162591     0.8023180618434068     0.5245713423131915     0.2575320472007867      1.456925642057829    0.02697070979418745     0.6134200432052013     0.0829442320112125      0.529913304610988  2.358480444346533e-14 124.5232074884239
2.947702120691236      19.21719311533893      15.16161511138249   0.001800014577309596      0.711283225981465      -11.6157618600016  0.0004646120410172471     0.1147165466213141   0.001088530679614751      16.01594047184842      449.2751203862261   0.006885965617162591     0.8023180618434068     0.5245713423131915     0.2575320472007867      1.456925642057829    0.02697070979418745     0.6134200432052013     0.0829442320112125      0.529913304610988  2.358480444346533e-14 124.5232048719706
2.947702120691236      19.21719311533893      15.16161511138249   0.001800014577309596      0.711283225981465      -11.6157618600016  0.0004646120410172471     0.1147165466213141   0.001088530679614751      16.01594023319231      449.2751270809471   0.006885965617162591     0.8023180618434068     0.5245713423131915     0.2575320472007867      1.456925642057829    0.02697070979418745     0.6134200432052013     0.0829442320112125      0.529913304610988  2.358480444346533e-14 124.523205106396
2.947702120691236      19.21719311533893      15.16161511138249   0.001800014577309596      0.711283225981465      -11.6157618600016  0.0004646120410172471     0.1147165466213141   0.001088530679614751      16.01594023319231      449.2751203862261   0.006885980518323785     0.8023180618434068     0.5245713423131915     0.2575320472007867      1.456925642057829    0.02697070979418745     0.6134200432052013     0.0829442320112125      0.529913304610988  2.358480444346533e-14 124.5232065147744
2.947702120691236      19.21719311533893      15.16161511138249   0.001800014577309596      0.711283225981465      -11.6157618600016  0.0004646120410172471     0.1147165466213141   0.001088530679614751      16.01594023319231      449.2751203862261   0.006885965617162591      0.802318076744568     0.5245713423131915     0.2575320472007867      1.456925642057829    0.02697070979418745     0.6134200432052013     0.0829442320112125      0.529913304610988  2.358480444346533e-14 124.5232055413699
2.947702120691236      19.21719311533893      15.16161511138249   0.001800014577309596      0.711283225981465      -11.6157618600016  0.0004646120410172471     0.1147165466213141   0.001088530679614751      16.01594023319231      449.2751203862261   0.006885965617162591     0.8023180618434068     0.5245713572143527     0.2575320472007867      1.456925642057829    0.02697070979418745     0.6134200432052013     0.0829442320112125      0.529913304610988  2.358480444346533e-14 124.5232061507378
2.947702120691236      19.21719311533893      15.16161511138249   0.001800014577309596      0.711283225981465      -11.6157618600016  0.0004646120410172471     0.1147165466213141   0.001088530679614751      16.01594023319231      449.2751203862261   0.006885965617162591     0.8023180618434068     0.5245713423131915     0.2575320621019479      1.456925642057829    0.02697070979418745     0.6134200432052013     0.0829442320112125      0.529913304610988  2.358480444346533e-14 124.5232056302725
2.947702120691236      19.21719311533893      15.16161511138249   0.001800014577309596      0.711283225981465      -11.6157618600016  0.0004646120410172471     0.1147165466213141   0.001088530679614751      16.01594023319231      449.2751203862261   0.006885965617162591     0.8023180618434068     0.5245713423131915     0.2575320472007867      1.456925663767713    0.02697070979418745     0.6134200432052013     0.0829442320112125      0.529913304610988  2.358480444346533e-14 124.5232050917902
2.947702120691236      19.21719311533893      15.16161511138249   0.001800014577309596      0.711283225981465      -11.6157618600016  0.0004646120410172471     0.1147165466213141   0.001088530679614751      16.01594023319231      449.2751203862261   0.006885965617162591     0.8023180618434068     0.5245713423131915     0.2575320472007867      1.456925642057829    0.02697072469534865     0.6134200432052013     0.0829442320112125      0.529913304610988  2.358480444346533e-14 124.523205087651
2.947702120691236      19.21719311533893      15.16161511138249   0.001800014577309596      0.711283225981465      -11.6157618600016  0.0004646120410172471     0.1147165466213141   0.001088530679614751      16.01594023319231      449.2751203862261   0.006885965617162591     0.8023180618434068     0.5245713423131915     0.2575320472007867      1.456925642057829    0.02697070979418745     0.6134200581063625     0.0829442320112125      0.529913304610988  2.358480444346533e-14 124.5232050876621
2.947702120691236      19.21719311533893      15.16161511138249   0.001800014577309596      0.711283225981465      -11.6157618600016  0.0004646120410172471     0.1147165466213141   0.001088530679614751      16.01594023319231      449.2751203862261   0.006885965617162591     0.8023180618434068     0.5245713423131915     0.2575320472007867      1.456925642057829    0.02697070979418745     0.6134200432052013    0.08294424691237369      0.529913304610988  2.358480444346533e-14 124.5232050876556
2.947702120691236      19.21719311533893      15.16161511138249   0.001800014577309596      0.711283225981465      -11.6157618600016  0.0004646120410172471     0.1147165466213141   0.001088530679614751      16.01594023319231      449.2751203862261   0.006885965617162591     0.8023180618434068     0.5245713423131915     0.2575320472007867      1.456925642057829    0.02697070979418745     0.6134200432052013     0.0829442320112125     0.5299133195121492  2.358480444346533e-14 124.5232050876543
2.947702120691236      19.21719311533893      15.16161511138249   0.001800014577309596      0.711283225981465      -11.6157618600016  0.0004646120410172471     0.1147165466213141   0.001088530679614751      16.01594023319231      449.2751203862261   0.006885965617162591     0.8023180618434068     0.5245713423131915     0.2575320472007867      1.456925642057829    0.02697070979418745     0.6134200432052013     0.0829442320112125      0.529913304610988   1.49011847786521e-08 124.5232888840123
2.948509087647086      19.23219527785842      15.18752718686725   0.001789576051276911     0.7129202934827615     -11.62718043410854  0.0004464563233434732     0.1148053121917422    0.00107232830236659       16.0239589677053      449.9393430404722   0.006815520414687828     0.8022807627028117     0.5207046015314288     0.2567931916999526      1.469212046740887    0.02697411124035702     0.6134200432052013    0.08302380315683397     0.5299594771220703  3.344137051220156e-14 124.3310745075922
2.948509131583295      19.23219527785842      15.18752718686725   0.001789576051276911     0.7129202934827615     -11.62718043410854  0.0004464563233434732     0.1148053121917422    0.00107232830236659       16.0239589677053      449.9393430404722   0.006815520414687828     0.8022807627028117     0.5207046015314288     0.2567931916999526      1.469212046740887    0.02697411124035702     0.6134200432052013    0.08302380315683397     0.5299594771220703  3.344137051220156e-14 124.3310745408551
2.948509087647086      19.23219556444046      15.18752718686725   0.001789576051276911     0.7129202934827615     -11.62718043410854  0.0004464563233434732     0.1148053121917422    0.00107232830236659       16.0239589677053      449.9393430404722   0.006815520414687828     0.8022807627028117     0.5207046015314288     0.2567931916999526      1.469212046740887    0.02697411124035702     0.6134200432052013    0.08302380315683397     0.5299594771220703  3.344137051220156e-14 124.3310748891593
2.948509087647086      19.23219527785842      15.18752741317904   0.001789576051276911     0.7129202934827615     -11.62718043410854  0.0004464563233434732     0.1148053121917422    0.00107232830236659       16.0239589677053      449.9393430404722   0.006815520414687828     0.8022807627028117     0.5207046015314288     0.2567931916999526      1.469212046740887    0.02697411124035702     0.6134200432052013    0.08302380315683397     0.5299594771220703  3.344137051220156e-14 124.3310745828354
2.948509087647086      19.23219527785842      15.18752718686725   0.001789590952438105     0.7129202934827615     -11.62718043410854  0.0004464563233434732     0.1148053121917422    0.00107232830236659       16.0239589677053      449.9393430404722   0.006815520414687828     0.8022807627028117     0.5207046015314288     0.2567931916999526      1.469212046740887    0.02697411124035702     0.6134200432052013    0.08302380315683397     0.5299594771220703  3.344137051220156e-14 124.3310665246631
2.948509087647086      19.23219527785842      15.18752718686725   0.001789576051276911     0.7129203083839227     -11.62718043410854  0.0004464563233434732     0.1148053121917422    0.00107232830236659       16.0239589677053      449.9393430404722   0.006815520414687828     0.8022807627028117     0.5207046015314288     0.2567931916999526      1.469212046740887    0.02697411124035702     0.6134200432052013    0.08302380315683397     0.5299594771220703  3.344137051220156e-14 124.3310744328617
2.948509087647086      19.23219527785842      15.18752718686725   0.001789576051276911     0.7129202934827615     -11.62718060736703  0.0004464563233434732     0.1148053121917422    0.00107232830236659       16.0239589677053      449.9393430404722   0.006815520414687828     0.8022807627028117     0.5207046015314288     0.2567931916999526      1.469212046740887    0.02697411124035702     0.6134200432052013    0.08302380315683397     0.5299594771220703  3.344137051220156e-14 124.3310742621568
2.948509087647086      19.23219527785842      15.18752718686725   0.001789576051276911     0.7129202934827615     -11.62718043410854   0.000446471224504667     0.1148053121917422    0.00107232830236659       16.0239589677053      449.9393430404722   0.006815520414687828     0.8022807627028117     0.5207046015314288     0.2567931916999526      1.469212046740887    0.02697411124035702     0.6134200432052013    0.08302380315683397     0.5299594771220703  3.344137051220156e-14 124.3310694961519
2.948509087647086      19.23219527785842      15.18752718686725   0.001789576051276911     0.7129202934827615     -11.62718043410854  0.0004464563233434732     0.1148053270929034    0.00107232830236659       16.0239589677053      449.9393430404722   0.006815520414687828     0.8022807627028117     0.5207046015314288     0.2567931916999526      1.469212046740887    0.02697411124035702     0.6134200432052013    0.08302380315683397     0.5299594771220703  3.344137051220156e-14 124.3310740874084
2.948509087647086      19.23219527785842      15.18752718686725   0.001789576051276911     0.7129202934827615     -11.62718043410854  0.0004464563233434732     0.1148053121917422   0.001072343203527784       16.0239589677053      449.9393430404722   0.006815520414687828     0.8022807627028117     0.5207046015314288     0.2567931916999526      1.469212046740887    0.02697411124035702     0.6134200432052013    0.08302380315683397     0.5299594771220703  3.344137051220156e-14 124.3310690993791
2.948509087647086      19.23219527785842      15.18752718686725   0.001789576051276911     0.7129202934827615     -11.62718043410854  0.0004464563233434732     0.1148053121917422    0.00107232830236659      16.02395920648089      449.9393430404722   0.006815520414687828     0.8022807627028117     0.5207046015314288     0.2567931916999526      1.469212046740887    0.02697411124035702     0.6134200432052013    0.08302380315683397     0.5299594771220703  3.344137051220156e-14 124.3310745344335
2.948509087647086      19.23219527785842      15.18752718686725   0.001789576051276911     0.7129202934827615     -11.62718043410854  0.0004464563233434732     0.1148053121917422    0.00107232830236659       16.0239589677053      449.9393497450909   0.006815520414687828     0.8022807627028117     0.5207046015314288     0.2567931916999526      1.469212046740887    0.02697411124035702     0.6134200432052013    0.08302380315683397     0.5299594771220703  3.344137051220156e-14 124.3310745833814
2.948509087647086      19.23219527785842      15.18752718686725   0.001789576051276911     0.7129202934827615     -11.62718043410854  0.0004464563233434732     0.1148053121917422    0.00107232830236659       16.0239589677053      449.9393430404722   0.006815535315849022     0.8022807627028117     0.5207046015314288     0.2567931916999526      1.469212046740887    0.02697411124035702     0.6134200432052013    0.08302380315683397     0.5299594771220703  3.344137051220156e-14 124.3310465163083
2.948509087647086      19.23219527785842      15.18752718686725   0.001789576051276911     0.7129202934827615     -11.62718043410854  0.0004464563233434732     0.1148053121917422    0.00107232830236659       16.0239589677053      449.9393430404722   0.006815520414687828     0.8022807776039729     0.5207046015314288     0.2567931916999526      1.469212046740887    0.02697411124035702     0.6134200432052013    0.08302380315683397     0.5299594771220703  3.344137051220156e-14 124.3310753580155
2.948509087647086      19.23219527785842      15.18752718686725   0.001789576051276911     0.7129202934827615     -11.62718043410854  0.0004464563233434732     0.1148053121917422    0.00107232830236659       16.0239589677053      449.9393430404722   0.006815520414687828     0.8022807627028117       0.52070461643259     0.2567931916999526      1.469212046740887    0.02697411124035702     0.6134200432052013    0.08302380315683397     0.5299594771220703  3.344137051220156e-14 124.3310755361594
2.948509087647086      19.23219527785842      15.18752718686725   0.001789576051276911     0.7129202934827615     -11.62718043410854  0.0004464563233434732     0.1148053121917422    0.00107232830236659       16.0239589677053      449.9393430404722   0.006815520414687828     0.8022807627028117     0.5207046015314288     0.2567932066011138      1.469212046740887    0.02697411124035702     0.6134200432052013    0.08302380315683397     0.5299594771220703  3.344137051220156e-14 124.3310734970981
2.948509087647086      19.23219527785842      15.18752718686725   0.001789576051276911     0.7129202934827615     -11.62718043410854  0.0004464563233434732     0.1148053121917422    0.00107232830236659       16.0239589677053      449.9393430404722   0.006815520414687828     0.8022807627028117     0.5207046015314288     0.2567931916999526      1.469212068633853    0.02697411124035702     0.6134200432052013    0.08302380315683397     0.5299594771220703  3.344137051220156e-14 124.3310745446535
2.948509087647086      19.23219527785842      15.18752718686725   0.001789576051276911     0.7129202934827615     -11.62718043410854  0.0004464563233434732     0.1148053121917422    0.00107232830236659       16.0239589677053      449.9393430404722   0.006815520414687828     0.8022807627028117     0.5207046015314288     0.2567931916999526      1.469212046740887    0.02697412614151821     0.6134200432052013    0.08302380315683397     0.5299594771220703  3.344137051220156e-14 124.3310745076007
2.948509087647086      19.23219527785842      15.18752718686725   0.001789576051276911     0.7129202934827615     -11.62718043410854  0.0004464563233434732     0.1148053121917422    0.00107232830236659       16.0239589677053      449.9393430404722   0.006815520414687828     0.8022807627028117     0.5207046015314288     0.2567931916999526      1.469212046740887    0.02697411124035702     0.6134200581063625    0.08302380315683397     0.5299594771220703  3.344137051220156e-14 124.3310745075922
2.948509087647086      19.23219527785842      15.18752718686725   0.001789576051276911     0.7129202934827615     -11.62718043410854  0.0004464563233434732     0.1148053121917422    0.00107232830236659       16.0239589677053      449.9393430404722   0.006815520414687828     0.8022807627028117     0.5207046015314288     0.2567931916999526      1.469212046740887    0.02697411124035702     0.6134200432052013    0.08302381805799516     0.5299594771220703  3.344137051220156e-14 124.3310745075934
2.948509087647086      19.23219527785842      15.18752718686725   0.001789576051276911     0.7129202934827615     -11.62718043410854  0.0004464563233434732     0.1148053121917422    0.00107232830236659       16.0239589677053      449.9393430404722   0.006815520414687828     0.8022807627028117     0.5207046015314288     0.2567931916999526      1.469212046740887    0.02697411124035702     0.6134200432052013    0.08302380315683397     0.5299594920232315  3.344137051220156e-14 124.3310745075962
2.948509087647086      19.23219527785842      15.18752718686725   0.001789576051276911     0.7129202934827615     -11.62718043410854  0.0004464563233434732     0.1148053121917422    0.00107232830236659       16.0239589677053      449.9393430404722   0.006815520414687828     0.8022807627028117     0.5207046015314288     0.2567931916999526      1.469212046740887    0.02697411124035702     0.6134200432052013    0.08302380315683397     0.5299594771220703  1.490119463521817e-08 124.3311583632231
2.948340182465952      19.20333352266177      15.15524181809775   0.001804015610268852     0.7133999654963978      -11.6039371841752  0.0004514224651840521     0.1149040448241428   0.001082341799965485      15.97010165909995      448.3233563372925   0.006809750354228605     0.8022252772512971     0.5203403645890562     0.2570120688457682      1.443523438301911    0.02696838210616829     0.6134200432052013    0.08302256409226634     0.5299191275997949  3.248562422613486e-14 124.2485541731738
2.948340226399644      19.20333352266177      15.15524181809775   0.001804015610268852     0.7133999654963978      -11.6039371841752  0.0004514224651840521     0.1149040448241428   0.001082341799965485      15.97010165909995      448.3233563372925   0.006809750354228605     0.8022252772512971     0.5203403645890562     0.2570120688457682      1.443523438301911    0.02696838210616829     0.6134200432052013    0.08302256409226634     0.5299191275997949  3.248562422613486e-14 124.248554558771
2.948340182465952      19.20333380881374      15.15524181809775   0.001804015610268852     0.7133999654963978      -11.6039371841752  0.0004514224651840521     0.1149040448241428   0.001082341799965485      15.97010165909995      448.3233563372925   0.006809750354228605     0.8022252772512971     0.5203403645890562     0.2570120688457682      1.443523438301911    0.02696838210616829     0.6134200432052013    0.08302256409226634     0.5299191275997949  3.248562422613486e-14 124.2485543126844
2.948340182465952      19.20333352266177      15.15524204392845   0.001804015610268852     0.7133999654963978      -11.6039371841752  0.0004514224651840521     0.1149040448241428   0.001082341799965485      15.97010165909995      448.3233563372925   0.006809750354228605     0.8022252772512971     0.5203403645890562     0.2570120688457682      1.443523438301911    0.02696838210616829     0.6134200432052013    0.08302256409226634     0.5299191275997949  3.248562422613486e-14 124.2485541808907
2.948340182465952      19.20333352266177      15.15524181809775   0.001804030511430046     0.7133999654963978      -11.6039371841752  0.0004514224651840521     0.1149040448241428   0.001082341799965485      15.97010165909995      448.3233563372925   0.006809750354228605     0.8022252772512971     0.5203403645890562     0.2570120688457682      1.443523438301911    0.02696838210616829     0.6134200432052013    0.08302256409226634     0.5299191275997949  3.248562422613486e-14 124.2485539114839
2.948340182465952      19.20333352266177      15.15524181809775   0.001804015610268852      0.713399980397559      -11.6039371841752  0.0004514224651840521     0.1149040448241428   0.001082341799965485      15.97010165909995      448.3233563372925   0.006809750354228605     0.8022252772512971     0.5203403645890562     0.2570120688457682      1.443523438301911    0.02696838210616829     0.6134200432052013    0.08302256409226634     0.5299191275997949  3.248562422613486e-14 124.2485541256585
2.948340182465952      19.20333352266177      15.15524181809775   0.001804015610268852     0.7133999654963978     -11.60393735708733  0.0004514224651840521     0.1149040448241428   0.001082341799965485      15.97010165909995      448.3233563372925   0.006809750354228605     0.8022252772512971     0.5203403645890562     0.2570120688457682      1.443523438301911    0.02696838210616829     0.6134200432052013    0.08302256409226634     0.5299191275997949  3.248562422613486e-14 124.2485540652438
2.948340182465952      19.20333352266177      15.15524181809775   0.001804015610268852     0.7133999654963978      -11.6039371841752  0.0004514373663452459     0.1149040448241428   0.001082341799965485      15.97010165909995      448.3233563372925   0.006809750354228605     0.8022252772512971     0.5203403645890562     0.2570120688457682      1.443523438301911    0.02696838210616829     0.6134200432052013    0.08302256409226634     0.5299191275997949  3.248562422613486e-14 124.2485556419524
2.948340182465952      19.20333352266177      15.15524181809775   0.001804015610268852     0.7133999654963978      -11.6039371841752  0.0004514224651840521      0.114904059725304   0.001082341799965485      15.97010165909995      448.3233563372925   0.006809750354228605     0.8022252772512971     0.5203403645890562     0.2570120688457682      1.443523438301911    0.02696838210616829     0.6134200432052013    0.08302256409226634     0.5299191275997949  3.248562422613486e-14 124.2485541551
2.948340182465952      19.20333352266177      15.15524181809775   0.001804015610268852     0.7133999654963978      -11.6039371841752  0.0004514224651840521     0.1149040448241428   0.001082356701126678      15.97010165909995      448.3233563372925   0.006809750354228605     0.8022252772512971     0.5203403645890562     0.2570120688457682      1.443523438301911    0.02696838210616829     0.6134200432052013    0.08302256409226634     0.5299191275997949  3.248562422613486e-14 124.2485552251581
2.948340182465952      19.20333352266177      15.15524181809775   0.001804015610268852     0.7133999654963978      -11.6039371841752  0.0004514224651840521     0.1149040448241428   0.001082341799965485      15.97010189707301      448.3233563372925   0.006809750354228605     0.8022252772512971     0.5203403645890562     0.2570120688457682      1.443523438301911    0.02696838210616829     0.6134200432052013    0.08302256409226634     0.5299191275997949  3.248562422613486e-14 124.2485543455411
2.948340182465952      19.20333352266177      15.15524181809775   0.001804015610268852     0.7133999654963978      -11.6039371841752  0.0004514224651840521     0.1149040448241428   0.001082341799965485      15.97010165909995      448.3233630178311   0.006809750354228605     0.8022252772512971     0.5203403645890562     0.2570120688457682      1.443523438301911    0.02696838210616829     0.6134200432052013    0.08302256409226634     0.5299191275997949  3.248562422613486e-14 124.2485543878918
2.948340182465952      19.20333352266177      15.15524181809775   0.001804015610268852     0.7133999654963978      -11.6039371841752  0.0004514224651840521     0.1149040448241428   0.001082341799965485      15.97010165909995      448.3233563372925   0.006809765255389799     0.8022252772512971     0.5203403645890562     0.2570120688457682      1.443523438301911    0.02696838210616829     0.6134200432052013    0.08302256409226634     0.5299191275997949  3.248562422613486e-14 124.2485321979516
2.948340182465952      19.20333352266177      15.15524181809775   0.001804015610268852     0.7133999654963978      -11.6039371841752  0.0004514224651840521     0.1149040448241428   0.001082341799965485      15.97010165909995      448.3233563372925   0.006809750354228605     0.8022252921524583     0.5203403645890562     0.2570120688457682      1.443523438301911    0.02696838210616829     0.6134200432052013    0.08302256409226634     0.5299191275997949  3.248562422613486e-14 124.2485550183031
2.948340182465952      19.20333352266177      15.15524181809775   0.001804015610268852     0.7133999654963978      -11.6039371841752  0.0004514224651840521     0.1149040448241428   0.001082341799965485      15.97010165909995      448.3233563372925   0.006809750354228605     0.8022252772512971     0.5203403794902174     0.2570120688457682      1.443523438301911    0.02696838210616829     0.6134200432052013    0.08302256409226634     0.5299191275997949  3.248562422613486e-14 124.2485551636154
2.948340182465952      19.20333352266177      15.15524181809775   0.001804015610268852     0.7133999654963978      -11.6039371841752  0.0004514224651840521     0.1149040448241428   0.001082341799965485      15.97010165909995      448.3233563372925   0.006809750354228605     0.8022252772512971     0.5203403645890562     0.2570120837469294      1.443523438301911    0.02696838210616829     0.6134200432052013    0.08302256409226634     0.5299191275997949  3.248562422613486e-14 124.2485536012101
2.948340182465952      19.20333352266177      15.15524181809775   0.001804015610268852     0.7133999654963978      -11.6039371841752  0.0004514224651840521     0.1149040448241428   0.001082341799965485      15.97010165909995      448.3233563372925   0.006809750354228605     0.8022252772512971     0.5203403645890562     0.2570120688457682      1.443523459812086    0.02696838210616829     0.6134200432052013    0.08302256409226634     0.5299191275997949  3.248562422613486e-14 124.248554192064
2.948340182465952      19.20333352266177      15.15524181809775   0.001804015610268852     0.7133999654963978      -11.6039371841752  0.0004514224651840521     0.1149040448241428   0.001082341799965485      15.97010165909995      448.3233563372925   0.006809750354228605     0.8022252772512971     0.5203403645890562     0.2570120688457682      1.443523438301911    0.02696839700732948     0.6134200432052013    0.08302256409226634     0.5299191275997949  3.248562422613486e-14 124.2485541731696
2.948340182465952      19.20333352266177      15.15524181809775   0.001804015610268852     0.7133999654963978      -11.6039371841752  0.0004514224651840521     0.1149040448241428   0.001082341799965485      15.97010165909995      448.3233563372925   0.006809750354228605     0.8022252772512971     0.5203403645890562     0.2570120688457682      1.443523438301911    0.02696838210616829     0.6134200581063625    0.08302256409226634     0.5299191275997949  3.248562422613486e-14 124.2485541731738
2.948340182465952      19.20333352266177      15.15524181809775   0.001804015610268852     0.7133999654963978      -11.6039371841752  0.0004514224651840521     0.1149040448241428   0.001082341799965485      15.97010165909995      448.3233563372925   0.006809750354228605     0.8022252772512971     0.5203403645890562     0.2570120688457682      1.443523438301911    0.02696838210616829     0.6134200432052013    0.08302257899342753     0.5299191275997949  3.248562422613486e-14 124.2485541731747
2.948340182465952      19.20333352266177      15.15524181809775   0.001804015610268852     0.7133999654963978      -11.6039371841752  0.0004514224651840521     0.1149040448241428   0.001082341799965485      15.97010165909995      448.3233563372925   0.006809750354228605     0.8022252772512971     0.5203403645890562     0.2570120688457682      1.443523438301911    0.02696838210616829     0.6134200432052013    0.08302256409226634     0.5299191425009561  3.248562422613486e-14 124.2485541731691
2.948340182465952      19.20333352266177      15.15524181809775   0.001804015610268852     0.7133999654963978      -11.6039371841752  0.0004514224651840521     0.1149040448241428   0.001082341799965485      15.97010165909995      448.3233563372925   0.006809750354228605     0.8022252772512971     0.5203403645890562     0.2570120688457682      1.443523438301911    0.02696838210616829     0.6134200432052013    0.08302256409226634     0.5299191275997949  1.490119367947188e-08 124.2486380045365
2.946542148971997      19.20425314436025      15.15941038036221     0.0018130956548038     0.7132720806734398     -11.60458287039901  0.0004475144887039975     0.1149857869901906   0.001081850484583051      15.92988598539711      446.3597494307862   0.006828776755423657     0.8021992330887111     0.5202085631969488     0.2572087180088861      1.429895502048222    0.02697003319128198     0.6134200432052013    0.08302193773533048     0.5299474733260836  3.201621521661641e-14 124.1842575910893
2.946542192878896      19.20425314436025      15.15941038036221     0.0018130956548038     0.7132720806734398     -11.60458287039901  0.0004475144887039975     0.1149857869901906   0.001081850484583051      15.92988598539711      446.3597494307862   0.006828776755423657     0.8021992330887111     0.5202085631969488     0.2572087180088861      1.429895502048222    0.02697003319128198     0.6134200432052013    0.08302193773533048     0.5299474733260836  3.201621521661641e-14 124.1842575929669
2.946542148971997      19.20425343052592      15.15941038036221     0.0018130956548038     0.7132720806734398     -11.60458287039901  0.0004475144887039975     0.1149857869901906   0.001081850484583051      15.92988598539711      446.3597494307862   0.006828776755423657     0.8021992330887111     0.5202085631969488     0.2572087180088861      1.429895502048222    0.02697003319128198     0.6134200432052013    0.08302193773533048     0.5299474733260836  3.201621521661641e-14 124.1842575112069
2.946542148971997      19.20425314436025      15.15941060625503     0.0018130956548038     0.7132720806734398     -11.60458287039901  0.0004475144887039975     0.1149857869901906   0.001081850484583051      15.92988598539711      446.3597494307862   0.006828776755423657     0.8021992330887111     0.5202085631969488     0.2572087180088861      1.429895502048222    0.02697003319128198     0.6134200432052013    0.08302193773533048     0.5299474733260836  3.201621521661641e-14 124.1842573818645
2.946542148971997      19.20425314436025      15.15941038036221   0.001813110555964994     0.7132720806734398     -11.60458287039901  0.0004475144887039975     0.1149857869901906   0.001081850484583051      15.92988598539711      446.3597494307862   0.006828776755423657     0.8021992330887111     0.5202085631969488     0.2572087180088861      1.429895502048222    0.02697003319128198     0.6134200432052013    0.08302193773533048     0.5299474733260836  3.201621521661641e-14 124.184259717536
2.946542148971997      19.20425314436025      15.15941038036221     0.0018130956548038      0.713272095574601     -11.60458287039901  0.0004475144887039975     0.1149857869901906   0.001081850484583051      15.92988598539711      446.3597494307862   0.006828776755423657     0.8021992330887111     0.5202085631969488     0.2572087180088861      1.429895502048222    0.02697003319128198     0.6134200432052013    0.08302193773533048     0.5299474733260836  3.201621521661641e-14 124.1842575473758
2.946542148971997      19.20425314436025      15.15941038036221     0.0018130956548038     0.7132720806734398     -11.60458304332077  0.0004475144887039975     0.1149857869901906   0.001081850484583051      15.92988598539711      446.3597494307862   0.006828776755423657     0.8021992330887111     0.5202085631969488     0.2572087180088861      1.429895502048222    0.02697003319128198     0.6134200432052013    0.08302193773533048     0.5299474733260836  3.201621521661641e-14 124.1842574276973
2.946542148971997      19.20425314436025      15.15941038036221     0.0018130956548038     0.7132720806734398     -11.60458287039901  0.0004475293898651913     0.1149857869901906   0.001081850484583051      15.92988598539711      446.3597494307862   0.006828776755423657     0.8021992330887111     0.5202085631969488     0.2572087180088861      1.429895502048222    0.02697003319128198     0.6134200432052013    0.08302193773533048     0.5299474733260836  3.201621521661641e-14 124.1842610839559
2.946542148971997      19.20425314436025      15.15941038036221     0.0018130956548038     0.7132720806734398     -11.60458287039901  0.0004475144887039975     0.1149858018913517   0.001081850484583051      15.92988598539711      446.3597494307862   0.006828776755423657     0.8021992330887111     0.5202085631969488     0.2572087180088861      1.429895502048222    0.02697003319128198     0.6134200432052013    0.08302193773533048     0.5299474733260836  3.201621521661641e-14 124.1842573397445
2.946542148971997      19.20425314436025      15.15941038036221     0.0018130956548038     0.7132720806734398     -11.60458287039901  0.0004475144887039975     0.1149857869901906   0.001081865385744245      15.92988598539711      446.3597494307862   0.006828776755423657     0.8021992330887111     0.5202085631969488     0.2572087180088861      1.429895502048222    0.02697003319128198     0.6134200432052013    0.08302193773533048     0.5299474733260836  3.201621521661641e-14 124.1842586124388
2.946542148971997      19.20425314436025      15.15941038036221     0.0018130956548038     0.7132720806734398     -11.60458287039901  0.0004475144887039975     0.1149857869901906   0.001081850484583051      15.92988622277091      446.3597494307862   0.006828776755423657     0.8021992330887111     0.5202085631969488     0.2572087180088861      1.429895502048222    0.02697003319128198     0.6134200432052013    0.08302193773533048     0.5299474733260836  3.201621521661641e-14 124.1842575729727
2.946542148971997      19.20425314436025      15.15941038036221     0.0018130956548038     0.7132720806734398     -11.60458287039901  0.0004475144887039975     0.1149857869901906   0.001081850484583051      15.92988598539711      446.3597560820648   0.006828776755423657     0.8021992330887111     0.5202085631969488     0.2572087180088861      1.429895502048222    0.02697003319128198     0.6134200432052013    0.08302193773533048     0.5299474733260836  3.201621521661641e-14 124.1842573885413
2.946542148971997      19.20425314436025      15.15941038036221     0.0018130956548038     0.7132720806734398     -11.60458287039901  0.0004475144887039975     0.1149857869901906   0.001081850484583051      15.92988598539711      446.3597494307862   0.006828791656584851     0.8021992330887111     0.5202085631969488     0.2572087180088861      1.429895502048222    0.02697003319128198     0.6134200432052013    0.08302193773533048     0.5299474733260836  3.201621521661641e-14 124.1842566553121
2.946542148971997      19.20425314436025      15.15941038036221     0.0018130956548038     0.7132720806734398     -11.60458287039901  0.0004475144887039975     0.1149857869901906   0.001081850484583051      15.92988598539711      446.3597494307862   0.006828776755423657     0.8021992479898723     0.5202085631969488     0.2572087180088861      1.429895502048222    0.02697003319128198     0.6134200432052013    0.08302193773533048     0.5299474733260836  3.201621521661641e-14 124.1842583722294
2.946542148971997      19.20425314436025      15.15941038036221     0.0018130956548038     0.7132720806734398     -11.60458287039901  0.0004475144887039975     0.1149857869901906   0.001081850484583051      15.92988598539711      446.3597494307862   0.006828776755423657     0.8021992330887111     0.5202085780981099     0.2572087180088861      1.429895502048222    0.02697003319128198     0.6134200432052013    0.08302193773533048     0.5299474733260836  3.201621521661641e-14 124.1842582614973
2.946542148971997      19.20425314436025      15.15941038036221     0.0018130956548038     0.7132720806734398     -11.60458287039901  0.0004475144887039975     0.1149857869901906   0.001081850484583051      15.92988598539711      446.3597494307862   0.006828776755423657     0.8021992330887111     0.5202085631969488     0.2572087329100473      1.429895502048222    0.02697003319128198     0.6134200432052013    0.08302193773533048     0.5299474733260836  3.201621521661641e-14 124.18425760324
2.946542148971997      19.20425314436025      15.15941038036221     0.0018130956548038     0.7132720806734398     -11.60458287039901  0.0004475144887039975     0.1149857869901906   0.001081850484583051      15.92988598539711      446.3597494307862   0.006828776755423657     0.8021992330887111     0.5202085631969488     0.2572087180088861      1.429895523355325    0.02697003319128198     0.6134200432052013    0.08302193773533048     0.5299474733260836  3.201621521661641e-14 124.1842574970538
2.946542148971997      19.20425314436025      15.15941038036221     0.0018130956548038     0.7132720806734398     -11.60458287039901  0.0004475144887039975     0.1149857869901906   0.001081850484583051      15.92988598539711      446.3597494307862   0.006828776755423657     0.8021992330887111     0.5202085631969488     0.2572087180088861      1.429895502048222    0.02697004809244317     0.6134200432052013    0.08302193773533048     0.5299474733260836  3.201621521661641e-14 124.184257591127
2.946542148971997      19.20425314436025      15.15941038036221     0.0018130956548038     0.7132720806734398     -11.60458287039901  0.0004475144887039975     0.1149857869901906   0.001081850484583051      15.92988598539711      446.3597494307862   0.006828776755423657     0.8021992330887111     0.5202085631969488     0.2572087180088861      1.429895502048222    0.02697003319128198     0.6134200581063625    0.08302193773533048     0.5299474733260836  3.201621521661641e-14 124.1842575910893
2.946542148971997      19.20425314436025      15.15941038036221     0.0018130956548038     0.7132720806734398     -11.60458287039901  0.0004475144887039975     0.1149857869901906   0.001081850484583051      15.92988598539711      446.3597494307862   0.006828776755423657     0.8021992330887111     0.5202085631969488     0.2572087180088861      1.429895502048222    0.02697003319128198     0.6134200432052013    0.08302195263649168     0.5299474733260836  3.201621521661641e-14 124.1842575911172
2.946542148971997      19.20425314436025      15.15941038036221     0.0018130956548038     0.7132720806734398     -11.60458287039901  0.0004475144887039975     0.1149857869901906   0.001081850484583051      15.92988598539711      446.3597494307862   0.006828776755423657     0.8021992330887111     0.5202085631969488     0.2572087180088861      1.429895502048222    0.02697003319128198     0.6134200432052013    0.08302193773533048     0.5299474882272448  3.201621521661641e-14 124.1842575910946
2.946542148971997      19.20425314436025      15.15941038036221     0.0018130956548038     0.7132720806734398     -11.60458287039901  0.0004475144887039975     0.1149857869901906   0.001081850484583051      15.92988598539711      446.3597494307862   0.006828776755423657     0.8021992330887111     0.5202085631969488     0.2572087180088861      1.429895502048222    0.02697003319128198     0.6134200432052013    0.08302193773533048     0.5299474733260836  1.490119321006287e-08 124.1843413859198
2.953991468314835      19.20411257996577      15.18163318884079   0.001809466539694457     0.7125813929904903     -11.61405893882968   0.000459294030742746      0.114763304437755   0.001082429777096947      15.85798506094425      446.3631039139895   0.006857821102815439     0.8021789269262769     0.5199733407727732     0.2567798742596286      1.485095018048201    0.02696445272522866     0.6134200432052013    0.08300948728568471     0.5299331953408065  3.082818350510385e-14 124.2226682280877
2.953991512332738      19.20411257996577      15.18163318884079   0.001809466539694457     0.7125813929904903     -11.61405893882968   0.000459294030742746      0.114763304437755   0.001082429777096947      15.85798506094425      446.3631039139895   0.006857821102815439     0.8021789269262769     0.5199733407727732     0.2567798742596286      1.485095018048201    0.02696445272522866     0.6134200432052013    0.08300948728568471     0.5299331953408065  3.082818350510385e-14 124.2226684171338
2.953991468314835      19.20411286612935      15.18163318884079   0.001809466539694457     0.7125813929904903     -11.61405893882968   0.000459294030742746      0.114763304437755   0.001082429777096947      15.85798506094425      446.3631039139895   0.006857821102815439     0.8021789269262769     0.5199733407727732     0.2567798742596286      1.485095018048201    0.02696445272522866     0.6134200432052013    0.08300948728568471     0.5299331953408065  3.082818350510385e-14 124.2226683614917
2.953991468314835      19.20411257996577      15.18163341506475   0.001809466539694457     0.7125813929904903     -11.61405893882968   0.000459294030742746      0.114763304437755   0.001082429777096947      15.85798506094425      446.3631039139895   0.006857821102815439     0.8021789269262769     0.5199733407727732     0.2567798742596286      1.485095018048201    0.02696445272522866     0.6134200432052013    0.08300948728568471     0.5299331953408065  3.082818350510385e-14 124.2226682324316
2.953991468314835      19.20411257996577      15.18163318884079   0.001809481440855651     0.7125813929904903     -11.61405893882968   0.000459294030742746      0.114763304437755   0.001082429777096947      15.85798506094425      446.3631039139895   0.006857821102815439     0.8021789269262769     0.5199733407727732     0.2567798742596286      1.485095018048201    0.02696445272522866     0.6134200432052013    0.08300948728568471     0.5299331953408065  3.082818350510385e-14 124.2226681992298
2.953991468314835      19.20411257996577      15.18163318884079   0.001809466539694457     0.7125814078916515     -11.61405893882968   0.000459294030742746      0.114763304437755   0.001082429777096947      15.85798506094425      446.3631039139895   0.006857821102815439     0.8021789269262769     0.5199733407727732     0.2567798742596286      1.485095018048201    0.02696445272522866     0.6134200432052013    0.08300948728568471     0.5299331953408065  3.082818350510385e-14 124.2226682198513
2.953991468314835      19.20411257996577      15.18163318884079   0.001809466539694457     0.7125813929904903     -11.61405911189265   0.000459294030742746      0.114763304437755   0.001082429777096947      15.85798506094425      446.3631039139895   0.006857821102815439     0.8021789269262769     0.5199733407727732     0.2567798742596286      1.485095018048201    0.02696445272522866     0.6134200432052013    0.08300948728568471     0.5299331953408065  3.082818350510385e-14 124.2226681851533
2.953991468314835      19.20411257996577      15.18163318884079   0.001809466539694457     0.7125813929904903     -11.61405893882968  0.0004593089319039398      0.114763304437755   0.001082429777096947      15.85798506094425      446.3631039139895   0.006857821102815439     0.8021789269262769     0.5199733407727732     0.2567798742596286      1.485095018048201    0.02696445272522866     0.6134200432052013    0.08300948728568471     0.5299331953408065  3.082818350510385e-14 124.2226731780652
2.953991468314835      19.20411257996577      15.18163318884079   0.001809466539694457     0.7125813929904903     -11.61405893882968   0.000459294030742746     0.1147633193389162   0.001082429777096947      15.85798506094425      446.3631039139895   0.006857821102815439     0.8021789269262769     0.5199733407727732     0.2567798742596286      1.485095018048201    0.02696445272522866     0.6134200432052013    0.08300948728568471     0.5299331953408065  3.082818350510385e-14 124.2226679424316
2.953991468314835      19.20411257996577      15.18163318884079   0.001809466539694457     0.7125813929904903     -11.61405893882968   0.000459294030742746      0.114763304437755    0.00108244467825814      15.85798506094425      446.3631039139895   0.006857821102815439     0.8021789269262769     0.5199733407727732     0.2567798742596286      1.485095018048201    0.02696445272522866     0.6134200432052013    0.08300948728568471     0.5299331953408065  3.082818350510385e-14 124.2226692966324
2.953991468314835      19.20411257996577      15.18163318884079   0.001809466539694457     0.7125813929904903     -11.61405893882968   0.000459294030742746      0.114763304437755   0.001082429777096947      15.85798529724664      446.3631039139895   0.006857821102815439     0.8021789269262769     0.5199733407727732     0.2567798742596286      1.485095018048201    0.02696445272522866     0.6134200432052013    0.08300948728568471     0.5299331953408065  3.082818350510385e-14 124.2226684123078
2.953991468314835      19.20411257996577      15.18163318884079   0.001809466539694457     0.7125813929904903     -11.61405893882968   0.000459294030742746      0.114763304437755   0.001082429777096947      15.85798506094425      446.3631105653181   0.006857821102815439     0.8021789269262769     0.5199733407727732     0.2567798742596286      1.485095018048201    0.02696445272522866     0.6134200432052013    0.08300948728568471     0.5299331953408065  3.082818350510385e-14 124.2226683022682
2.953991468314835      19.20411257996577      15.18163318884079   0.001809466539694457     0.7125813929904903     -11.61405893882968   0.000459294030742746      0.114763304437755   0.001082429777096947      15.85798506094425      446.3631039139895   0.006857836003976633     0.8021789269262769     0.5199733407727732     0.2567798742596286      1.485095018048201    0.02696445272522866     0.6134200432052013    0.08300948728568471     0.5299331953408065  3.082818350510385e-14 124.2226827014612
2.953991468314835      19.20411257996577      15.18163318884079   0.001809466539694457     0.7125813929904903     -11.61405893882968   0.000459294030742746      0.114763304437755   0.001082429777096947      15.85798506094425      446.3631039139895   0.006857821102815439     0.8021789418274381     0.5199733407727732     0.2567798742596286      1.485095018048201    0.02696445272522866     0.6134200432052013    0.08300948728568471     0.5299331953408065  3.082818350510385e-14 124.2226689897194
2.953991468314835      19.20411257996577      15.18163318884079   0.001809466539694457     0.7125813929904903     -11.61405893882968   0.000459294030742746      0.114763304437755   0.001082429777096947      15.85798506094425      446.3631039139895   0.006857821102815439     0.8021789269262769     0.5199733556739344     0.2567798742596286      1.485095018048201    0.02696445272522866     0.6134200432052013    0.08300948728568471     0.5299331953408065  3.082818350510385e-14 124.2226686397469
2.953991468314835      19.20411257996577      15.18163318884079   0.001809466539694457     0.7125813929904903     -11.61405893882968   0.000459294030742746      0.114763304437755   0.001082429777096947      15.85798506094425      446.3631039139895   0.006857821102815439     0.8021789269262769     0.5199733407727732     0.2567798891607898      1.485095018048201    0.02696445272522866     0.6134200432052013    0.08300948728568471     0.5299331953408065  3.082818350510385e-14 124.2226688941053
2.953991468314835      19.20411257996577      15.18163318884079   0.001809466539694457     0.7125813929904903     -11.61405893882968   0.000459294030742746      0.114763304437755   0.001082429777096947      15.85798506094425      446.3631039139895   0.006857821102815439     0.8021789269262769     0.5199733407727732     0.2567798742596286      1.485095040177841    0.02696445272522866     0.6134200432052013    0.08300948728568471     0.5299331953408065  3.082818350510385e-14 124.2226683050732
2.953991468314835      19.20411257996577      15.18163318884079   0.001809466539694457     0.7125813929904903     -11.61405893882968   0.000459294030742746      0.114763304437755   0.001082429777096947      15.85798506094425      446.3631039139895   0.006857821102815439     0.8021789269262769     0.5199733407727732     0.2567798742596286      1.485095018048201    0.02696446762638986     0.6134200432052013    0.08300948728568471     0.5299331953408065  3.082818350510385e-14 124.2226682280769
2.953991468314835      19.20411257996577      15.18163318884079   0.001809466539694457     0.7125813929904903     -11.61405893882968   0.000459294030742746      0.114763304437755   0.001082429777096947      15.85798506094425      446.3631039139895   0.006857821102815439     0.8021789269262769     0.5199733407727732     0.2567798742596286      1.485095018048201    0.02696445272522866     0.6134200581063625    0.08300948728568471     0.5299331953408065  3.082818350510385e-14 124.2226682280877
2.953991468314835      19.20411257996577      15.18163318884079   0.001809466539694457     0.7125813929904903     -11.61405893882968   0.000459294030742746      0.114763304437755   0.001082429777096947      15.85798506094425      446.3631039139895   0.006857821102815439     0.8021789269262769     0.5199733407727732     0.2567798742596286      1.485095018048201    0.02696445272522866     0.6134200432052013     0.0830095021868459     0.5299331953408065  3.082818350510385e-14 124.2226682280845
2.953991468314835      19.20411257996577      15.18163318884079   0.001809466539694457     0.7125813929904903     -11.61405893882968   0.000459294030742746      0.114763304437755   0.001082429777096947      15.85798506094425      446.3631039139895   0.006857821102815439     0.8021789269262769     0.5199733407727732     0.2567798742596286      1.485095018048201    0.02696445272522866     0.6134200432052013    0.08300948728568471     0.5299332102419677  3.082818350510385e-14 124.2226682280745
2.953991468314835      19.20411257996577      15.18163318884079   0.001809466539694457     0.7125813929904903     -11.61405893882968   0.000459294030742746      0.114763304437755   0.001082429777096947      15.85798506094425      446.3631039139895   0.006857821102815439     0.8021789269262769     0.5199733407727732     0.2567798742596286      1.485095018048201    0.02696445272522866     0.6134200432052013    0.08300948728568471     0.5299331953408065  1.490119202203116e-08 124.2227520427982
2.948403901662358      19.20421855343068      15.16496651806126   0.001811687681707694     0.7131051422007829     -11.60695314016218  0.0004502552981759169     0.1149629038468722   0.001081851958352525      15.91191530673306      446.3605879051819   0.006842039334192186     0.8021939341342553     0.5201043674952264     0.2571011267522156      1.443700561648207    0.02696863828412337     0.6134200432052013    0.08301882558428564     0.5299439043354974  3.137000238494353e-14 124.1917813135978
2.948403945597      19.20421855343068      15.16496651806126   0.001811687681707694     0.7131051422007829     -11.60695314016218  0.0004502552981759169     0.1149629038468722   0.001081851958352525      15.91191530673306      446.3605879051819   0.006842039334192186     0.8021939341342553     0.5201043674952264     0.2571011267522156      1.443700561648207    0.02696863828412337     0.6134200432052013    0.08301882558428564     0.5299439043354974  3.137000238494353e-14 124.1917814736442
2.948403901662358      19.20421883959583      15.16496651806126   0.001811687681707694     0.7131051422007829     -11.60695314016218  0.0004502552981759169     0.1149629038468722   0.001081851958352525      15.91191530673306      446.3605879051819   0.006842039334192186     0.8021939341342553     0.5201043674952264     0.2571011267522156      1.443700561648207    0.02696863828412337     0.6134200432052013    0.08301882558428564     0.5299439043354974  3.137000238494353e-14 124.1917813504245
2.948403901662358      19.20421855343068      15.16496674403687   0.001811687681707694     0.7131051422007829     -11.60695314016218  0.0004502552981759169     0.1149629038468722   0.001081851958352525      15.91191530673306      446.3605879051819   0.006842039334192186     0.8021939341342553     0.5201043674952264     0.2571011267522156      1.443700561648207    0.02696863828412337     0.6134200432052013    0.08301882558428564     0.5299439043354974  3.137000238494353e-14 124.1917812267404
2.948403901662358      19.20421855343068      15.16496651806126   0.001811702582868888     0.7131051422007829     -11.60695314016218  0.0004502552981759169     0.1149629038468722   0.001081851958352525      15.91191530673306      446.3605879051819   0.006842039334192186     0.8021939341342553     0.5201043674952264     0.2571011267522156      1.443700561648207    0.02696863828412337     0.6134200432052013    0.08301882558428564     0.5299439043354974  3.137000238494353e-14 124.1917824484075
2.948403901662358      19.20421855343068      15.16496651806126   0.001811687681707694     0.7131051571019441     -11.60695314016218  0.0004502552981759169     0.1149629038468722   0.001081851958352525      15.91191530673306      446.3605879051819   0.006842039334192186     0.8021939341342553     0.5201043674952264     0.2571011267522156      1.443700561648207    0.02696863828412337     0.6134200432052013    0.08301882558428564     0.5299439043354974  3.137000238494353e-14 124.1917812844916
2.948403901662358      19.20421855343068      15.16496651806126   0.001811687681707694     0.7131051422007829     -11.60695331311926  0.0004502552981759169     0.1149629038468722   0.001081851958352525      15.91191530673306      446.3605879051819   0.006842039334192186     0.8021939341342553     0.5201043674952264     0.2571011267522156      1.443700561648207    0.02696863828412337     0.6134200432052013    0.08301882558428564     0.5299439043354974  3.137000238494353e-14 124.191781367471
2.948403901662358      19.20421855343068      15.16496651806126   0.001811687681707694     0.7131051422007829     -11.60695314016218  0.0004502701993371107     0.1149629038468722   0.001081851958352525      15.91191530673306      446.3605879051819   0.006842039334192186     0.8021939341342553     0.5201043674952264     0.2571011267522156      1.443700561648207    0.02696863828412337     0.6134200432052013    0.08301882558428564     0.5299439043354974  3.137000238494353e-14 124.1917859705564
2.948403901662358      19.20421855343068      15.16496651806126   0.001811687681707694     0.7131051422007829     -11.60695314016218  0.0004502552981759169     0.1149629187480334   0.001081851958352525      15.91191530673306      446.3605879051819   0.006842039334192186     0.8021939341342553     0.5201043674952264     0.2571011267522156      1.443700561648207    0.02696863828412337     0.6134200432052013    0.08301882558428564     0.5299439043354974  3.137000238494353e-14 124.1917810603538
2.948403901662358      19.20421855343068      15.16496651806126   0.001811687681707694     0.7131051422007829     -11.60695314016218  0.0004502552981759169     0.1149629038468722   0.001081866859513719      15.91191530673306      446.3605879051819   0.006842039334192186     0.8021939341342553     0.5201043674952264     0.2571011267522156      1.443700561648207    0.02696863828412337     0.6134200432052013    0.08301882558428564     0.5299439043354974  3.137000238494353e-14 124.1917831149437
2.948403901662358      19.20421855343068      15.16496651806126   0.001811687681707694     0.7131051422007829     -11.60695314016218  0.0004502552981759169     0.1149629038468722   0.001081851958352525      15.91191554383908      446.3605879051819   0.006842039334192186     0.8021939341342553     0.5201043674952264     0.2571011267522156      1.443700561648207    0.02696863828412337     0.6134200432052013    0.08301882558428564     0.5299439043354974  3.137000238494353e-14 124.1917811245893
2.948403901662358      19.20421855343068      15.16496651806126   0.001811687681707694     0.7131051422007829     -11.60695314016218  0.0004502552981759169     0.1149629038468722   0.001081851958352525      15.91191530673306       446.360594556473   0.006842039334192186     0.8021939341342553     0.5201043674952264     0.2571011267522156      1.443700561648207    0.02696863828412337     0.6134200432052013    0.08301882558428564     0.5299439043354974  3.137000238494353e-14 124.1917812474436
2.948403901662358      19.20421855343068      15.16496651806126   0.001811687681707694     0.7131051422007829     -11.60695314016218  0.0004502552981759169     0.1149629038468722   0.001081851958352525      15.91191530673306      446.3605879051819   0.006842054235353379     0.8021939341342553     0.5201043674952264     0.2571011267522156      1.443700561648207    0.02696863828412337     0.6134200432052013    0.08301882558428564     0.5299439043354974  3.137000238494353e-14 124.1917893120606
2.948403901662358      19.20421855343068      15.16496651806126   0.001811687681707694     0.7131051422007829     -11.60695314016218  0.0004502552981759169     0.1149629038468722   0.001081851958352525      15.91191530673306      446.3605879051819   0.006842039334192186     0.8021939490354165     0.5201043674952264     0.2571011267522156      1.443700561648207    0.02696863828412337     0.6134200432052013    0.08301882558428564     0.5299439043354974  3.137000238494353e-14 124.191782102171
2.948403901662358      19.20421855343068      15.16496651806126   0.001811687681707694     0.7131051422007829     -11.60695314016218  0.0004502552981759169     0.1149629038468722   0.001081851958352525      15.91191530673306      446.3605879051819   0.006842039334192186     0.8021939341342553     0.5201043823963876     0.2571011267522156      1.443700561648207    0.02696863828412337     0.6134200432052013    0.08301882558428564     0.5299439043354974  3.137000238494353e-14 124.1917817163811
2.948403901662358      19.20421855343068      15.16496651806126   0.001811687681707694     0.7131051422007829     -11.60695314016218  0.0004502552981759169     0.1149629038468722   0.001081851958352525      15.91191530673306      446.3605879051819   0.006842039334192186     0.8021939341342553     0.5201043674952264     0.2571011416533768      1.443700561648207    0.02696863828412337     0.6134200432052013    0.08301882558428564     0.5299439043354974  3.137000238494353e-14 124.1917816199937
2.948403901662358      19.20421855343068      15.16496651806126   0.001811687681707694     0.7131051422007829     -11.60695314016218  0.0004502552981759169     0.1149629038468722   0.001081851958352525      15.91191530673306      446.3605879051819   0.006842039334192186     0.8021939341342553     0.5201043674952264     0.2571011267522156      1.443700583161022    0.02696863828412337     0.6134200432052013    0.08301882558428564     0.5299439043354974  3.137000238494353e-14 124.191781330108
2.948403901662358      19.20421855343068      15.16496651806126   0.001811687681707694     0.7131051422007829     -11.60695314016218  0.0004502552981759169     0.1149629038468722   0.001081851958352525      15.91191530673306      446.3605879051819   0.006842039334192186     0.8021939341342553     0.5201043674952264     0.2571011267522156      1.443700561648207    0.02696865318528456     0.6134200432052013    0.08301882558428564     0.5299439043354974  3.137000238494353e-14 124.191781313457
2.948403901662358      19.20421855343068      15.16496651806126   0.001811687681707694     0.7131051422007829     -11.60695314016218  0.0004502552981759169     0.1149629038468722   0.001081851958352525      15.91191530673306      446.3605879051819   0.006842039334192186     0.8021939341342553     0.5201043674952264     0.2571011267522156      1.443700561648207    0.02696863828412337     0.6134200581063625    0.08301882558428564     0.5299439043354974  3.137000238494353e-14 124.1917813135978
2.948403901662358      19.20421855343068      15.16496651806126   0.001811687681707694     0.7131051422007829     -11.60695314016218  0.0004502552981759169     0.1149629038468722   0.001081851958352525      15.91191530673306      446.3605879051819   0.006842039334192186     0.8021939341342553     0.5201043674952264     0.2571011267522156      1.443700561648207    0.02696863828412337     0.6134200432052013    0.08301884048544683     0.5299439043354974  3.137000238494353e-14 124.1917813135178
2.948403901662358      19.20421855343068      15.16496651806126   0.001811687681707694     0.7131051422007829     -11.60695314016218  0.0004502552981759169     0.1149629038468722   0.001081851958352525      15.91191530673306      446.3605879051819   0.006842039334192186     0.8021939341342553     0.5201043674952264     0.2571011267522156      1.443700561648207    0.02696863828412337     0.6134200432052013    0.08301882558428564     0.5299439192366586  3.137000238494353e-14 124.1917813134944
2.948403901662358      19.20421855343068      15.16496651806126   0.001811687681707694     0.7131051422007829     -11.60695314016218  0.0004502552981759169     0.1149629038468722   0.001081851958352525      15.91191530673306      446.3605879051819   0.006842039334192186     0.8021939341342553     0.5201043674952264     0.2571011267522156      1.443700561648207    0.02696863828412337     0.6134200432052013    0.08301882558428564     0.5299439043354974  1.490119256385004e-08 124.1918651053023
2.947006959241397      19.20424504712429      15.16079969642382   0.001812243577545464     0.7132360775700709     -11.60517662360523  0.0004479957722556039     0.1150127669673189   0.001081707667232531      15.92539835928576      446.3599588799907   0.006838086676165623     0.8021976863364371     0.5201371788578512     0.2571814432808046      1.433351560377306    0.02696968471213165     0.6134200432052013    0.08302116024435846     0.5299465816821587   3.15058735044347e-14 124.1848639302807
2.947007003155223      19.20424504712429      15.16079969642382   0.001812243577545464     0.7132360775700709     -11.60517662360523  0.0004479957722556039     0.1150127669673189   0.001081707667232531      15.92539835928576      446.3599588799907   0.006838086676165623     0.8021976863364371     0.5201371788578512     0.2571814432808046      1.433351560377306    0.02696968471213165     0.6134200432052013    0.08302116024435846     0.5299465816821587   3.15058735044347e-14 124.1848639553349
2.947006959241397      19.20424533328984      15.16079969642382   0.001812243577545464     0.7132360775700709     -11.60517662360523  0.0004479957722556039     0.1150127669673189   0.001081707667232531      15.92539835928576      446.3599588799907   0.006838086676165623     0.8021976863364371     0.5201371788578512     0.2571814432808046      1.433351560377306    0.02696968471213165     0.6134200432052013    0.08302116024435846     0.5299465816821587   3.15058735044347e-14 124.1848639287034
2.947006959241397      19.20424504712429      15.16079992233735   0.001812243577545464     0.7132360775700709     -11.60517662360523  0.0004479957722556039     0.1150127669673189   0.001081707667232531      15.92539835928576      446.3599588799907   0.006838086676165623     0.8021976863364371     0.5201371788578512     0.2571814432808046      1.433351560377306    0.02696968471213165     0.6134200432052013    0.08302116024435846     0.5299465816821587   3.15058735044347e-14 124.1848638004031
2.947006959241397      19.20424504712429      15.16079969642382   0.001812258478706658     0.7132360775700709     -11.60517662360523  0.0004479957722556039     0.1150127669673189   0.001081707667232531      15.92539835928576      446.3599588799907   0.006838086676165623     0.8021976863364371     0.5201371788578512     0.2571814432808046      1.433351560377306    0.02696968471213165     0.6134200432052013    0.08302116024435846     0.5299465816821587   3.15058735044347e-14 124.1848653670461
2.947006959241397      19.20424504712429      15.16079969642382   0.001812243577545464     0.7132360924712321     -11.60517662360523  0.0004479957722556039     0.1150127669673189   0.001081707667232531      15.92539835928576      446.3599588799907   0.006838086676165623     0.8021976863364371     0.5201371788578512     0.2571814432808046      1.433351560377306    0.02696968471213165     0.6134200432052013    0.08302116024435846     0.5299465816821587   3.15058735044347e-14 124.1848638174017
2.947006959241397      19.20424504712429      15.16079969642382   0.001812243577545464     0.7132360775700709     -11.60517679653583  0.0004479957722556039     0.1150127669673189   0.001081707667232531      15.92539835928576      446.3599588799907   0.006838086676165623     0.8021976863364371     0.5201371788578512     0.2571814432808046      1.433351560377306    0.02696968471213165     0.6134200432052013    0.08302116024435846     0.5299465816821587   3.15058735044347e-14 124.1848639285977
2.947006959241397      19.20424504712429      15.16079969642382   0.001812243577545464     0.7132360775700709     -11.60517662360523  0.0004480106734167978     0.1150127669673189   0.001081707667232531      15.92539835928576      446.3599588799907   0.006838086676165623     0.8021976863364371     0.5201371788578512     0.2571814432808046      1.433351560377306    0.02696968471213165     0.6134200432052013    0.08302116024435846     0.5299465816821587   3.15058735044347e-14 124.1848685774888
2.947006959241397      19.20424504712429      15.16079969642382   0.001812243577545464     0.7132360775700709     -11.60517662360523  0.0004479957722556039     0.1150127818684801   0.001081707667232531      15.92539835928576      446.3599588799907   0.006838086676165623     0.8021976863364371     0.5201371788578512     0.2571814432808046      1.433351560377306    0.02696968471213165     0.6134200432052013    0.08302116024435846     0.5299465816821587   3.15058735044347e-14 124.1848635846726
2.947006959241397      19.20424504712429      15.16079969642382   0.001812243577545464     0.7132360775700709     -11.60517662360523  0.0004479957722556039     0.1150127669673189   0.001081722568393725      15.92539835928576      446.3599588799907   0.006838086676165623     0.8021976863364371     0.5201371788578512     0.2571814432808046      1.433351560377306    0.02696968471213165     0.6134200432052013    0.08302116024435846     0.5299465816821587   3.15058735044347e-14 124.1848657405754
2.947006959241397      19.20424504712429      15.16079969642382   0.001812243577545464     0.7132360775700709     -11.60517662360523  0.0004479957722556039     0.1150127669673189   0.001081707667232531      15.92539859659269      446.3599588799907   0.006838086676165623     0.8021976863364371     0.5201371788578512     0.2571814432808046      1.433351560377306    0.02696968471213165     0.6134200432052013    0.08302116024435846     0.5299465816821587   3.15058735044347e-14 124.184863950128
2.947006959241397      19.20424504712429      15.16079969642382   0.001812243577545464     0.7132360775700709     -11.60517662360523  0.0004479957722556039     0.1150127669673189   0.001081707667232531      15.92539835928576      446.3599655312724   0.006838086676165623     0.8021976863364371     0.5201371788578512     0.2571814432808046      1.433351560377306    0.02696968471213165     0.6134200432052013    0.08302116024435846     0.5299465816821587   3.15058735044347e-14 124.1848638433732
2.947006959241397      19.20424504712429      15.16079969642382   0.001812243577545464     0.7132360775700709     -11.60517662360523  0.0004479957722556039     0.1150127669673189   0.001081707667232531      15.92539835928576      446.3599588799907   0.006838101577326817     0.8021976863364371     0.5201371788578512     0.2571814432808046      1.433351560377306    0.02696968471213165     0.6134200432052013    0.08302116024435846     0.5299465816821587   3.15058735044347e-14 124.1848701186496
2.947006959241397      19.20424504712429      15.16079969642382   0.001812243577545464     0.7132360775700709     -11.60517662360523  0.0004479957722556039     0.1150127669673189   0.001081707667232531      15.92539835928576      446.3599588799907   0.006838086676165623     0.8021977012375983     0.5201371788578512     0.2571814432808046      1.433351560377306    0.02696968471213165     0.6134200432052013    0.08302116024435846     0.5299465816821587   3.15058735044347e-14 124.1848647594629
2.947006959241397      19.20424504712429      15.16079969642382   0.001812243577545464     0.7132360775700709     -11.60517662360523  0.0004479957722556039     0.1150127669673189   0.001081707667232531      15.92539835928576      446.3599588799907   0.006838086676165623     0.8021976863364371     0.5201371937590124     0.2571814432808046      1.433351560377306    0.02696968471213165     0.6134200432052013    0.08302116024435846     0.5299465816821587   3.15058735044347e-14 124.1848644345802
2.947006959241397      19.20424504712429      15.16079969642382   0.001812243577545464     0.7132360775700709     -11.60517662360523  0.0004479957722556039     0.1150127669673189   0.001081707667232531      15.92539835928576      446.3599588799907   0.006838086676165623     0.8021976863364371     0.5201371788578512     0.2571814581819658      1.433351560377306    0.02696968471213165     0.6134200432052013    0.08302116024435846     0.5299465816821587   3.15058735044347e-14 124.1848641773325
2.947006959241397      19.20424504712429      15.16079969642382   0.001812243577545464     0.7132360775700709     -11.60517662360523  0.0004479957722556039     0.1150127669673189   0.001081707667232531      15.92539835928576      446.3599588799907   0.006838086676165623     0.8021976863364371     0.5201371788578512     0.2571814432808046      1.433351581735908    0.02696968471213165     0.6134200432052013    0.08302116024435846     0.5299465816821587   3.15058735044347e-14 124.1848639465001
2.947006959241397      19.20424504712429      15.16079969642382   0.001812243577545464     0.7132360775700709     -11.60517662360523  0.0004479957722556039     0.1150127669673189   0.001081707667232531      15.92539835928576      446.3599588799907   0.006838086676165623     0.8021976863364371     0.5201371788578512     0.2571814432808046      1.433351560377306    0.02696969961329284     0.6134200432052013    0.08302116024435846     0.5299465816821587   3.15058735044347e-14 124.1848639302894
2.947006959241397      19.20424504712429      15.16079969642382   0.001812243577545464     0.7132360775700709     -11.60517662360523  0.0004479957722556039     0.1150127669673189   0.001081707667232531      15.92539835928576      446.3599588799907   0.006838086676165623     0.8021976863364371     0.5201371788578512     0.2571814432808046      1.433351560377306    0.02696968471213165     0.6134200581063625    0.08302116024435846     0.5299465816821587   3.15058735044347e-14 124.1848639302807
2.947006959241397      19.20424504712429      15.16079969642382   0.001812243577545464     0.7132360775700709     -11.60517662360523  0.0004479957722556039     0.1150127669673189   0.001081707667232531      15.92539835928576      446.3599588799907   0.006838086676165623     0.8021976863364371     0.5201371788578512     0.2571814432808046      1.433351560377306    0.02696968471213165     0.6134200432052013    0.08302117514551965     0.5299465816821587   3.15058735044347e-14 124.1848639302736
2.947006959241397      19.20424504712429      15.16079969642382   0.001812243577545464     0.7132360775700709     -11.60517662360523  0.0004479957722556039     0.1150127669673189   0.001081707667232531      15.92539835928576      446.3599588799907   0.006838086676165623     0.8021976863364371     0.5201371788578512     0.2571814432808046      1.433351560377306    0.02696968471213165     0.6134200432052013    0.08302116024435846     0.5299465965833199   3.15058735044347e-14 124.1848639302791
2.947006959241397      19.20424504712429      15.16079969642382   0.001812243577545464     0.7132360775700709     -11.60517662360523  0.0004479957722556039     0.1150127669673189   0.001081707667232531      15.92539835928576      446.3599588799907   0.006838086676165623     0.8021976863364371     0.5201371788578512     0.2571814432808046      1.433351560377306    0.02696968471213165     0.6134200432052013    0.08302116024435846     0.5299465816821587  1.490119269972116e-08 124.1849477229791
2.946657522297485      19.20425167182943      15.15975738031039    0.00181238498819479     0.7132688035656563     -11.60473222907406  0.0004474315207872525      0.115025086019259   0.001081672247754944      15.92877107050024      446.3598015324989   0.006837069700594803      0.802198625981407     0.5201456000265582     0.2572015359341193      1.430762773991028    0.02696994647100239     0.6134200432052013    0.08302174424823407     0.5299472514075296  3.154150394672728e-14 124.1831819878829
2.946657566206103      19.20425167182943      15.15975738031039    0.00181238498819479     0.7132688035656563     -11.60473222907406  0.0004474315207872525      0.115025086019259   0.001081672247754944      15.92877107050024      446.3598015324989   0.006837069700594803      0.802198625981407     0.5201456000265582     0.2572015359341193      1.430762773991028    0.02696994647100239     0.6134200432052013    0.08302174424823407     0.5299472514075296  3.154150394672728e-14 124.1831818983192
2.946657522297485      19.20425195799508      15.15975738031039    0.00181238498819479     0.7132688035656563     -11.60473222907406  0.0004474315207872525      0.115025086019259   0.001081672247754944      15.92877107050024      446.3598015324989   0.006837069700594803      0.802198625981407     0.5201456000265582     0.2572015359341193      1.430762773991028    0.02696994647100239     0.6134200432052013    0.08302174424823407     0.5299472514075296  3.154150394672728e-14 124.1831818835301
2.946657522297485      19.20425167182943      15.15975760620838    0.00181238498819479     0.7132688035656563     -11.60473222907406  0.0004474315207872525      0.115025086019259   0.001081672247754944      15.92877107050024      446.3598015324989   0.006837069700594803      0.802198625981407     0.5201456000265582     0.2572015359341193      1.430762773991028    0.02696994647100239     0.6134200432052013    0.08302174424823407     0.5299472514075296  3.154150394672728e-14 124.1831819421204
2.946657522297485      19.20425167182943      15.15975738031039   0.001812399889355984     0.7132688035656563     -11.60473222907406  0.0004474315207872525      0.115025086019259   0.001081672247754944      15.92877107050024      446.3598015324989   0.006837069700594803      0.802198625981407     0.5201456000265582     0.2572015359341193      1.430762773991028    0.02696994647100239     0.6134200432052013    0.08302174424823407     0.5299472514075296  3.154150394672728e-14 124.1831834924611
2.946657522297485      19.20425167182943      15.15975738031039    0.00181238498819479     0.7132688184668174     -11.60473222907406  0.0004474315207872525      0.115025086019259   0.001081672247754944      15.92877107050024      446.3598015324989   0.006837069700594803      0.802198625981407     0.5201456000265582     0.2572015359341193      1.430762773991028    0.02696994647100239     0.6134200432052013    0.08302174424823407     0.5299472514075296  3.154150394672728e-14 124.1831819175854
2.946657522297485      19.20425167182943      15.15975738031039    0.00181238498819479     0.7132688035656563     -11.60473240199804  0.0004474315207872525      0.115025086019259   0.001081672247754944      15.92877107050024      446.3598015324989   0.006837069700594803      0.802198625981407     0.5201456000265582     0.2572015359341193      1.430762773991028    0.02696994647100239     0.6134200432052013    0.08302174424823407     0.5299472514075296  3.154150394672728e-14 124.18318200015
2.946657522297485      19.20425167182943      15.15975738031039    0.00181238498819479     0.7132688035656563     -11.60473222907406  0.0004474464219484463      0.115025086019259   0.001081672247754944      15.92877107050024      446.3598015324989   0.006837069700594803      0.802198625981407     0.5201456000265582     0.2572015359341193      1.430762773991028    0.02696994647100239     0.6134200432052013    0.08302174424823407     0.5299472514075296  3.154150394672728e-14 124.1831865572357
2.946657522297485      19.20425167182943      15.15975738031039    0.00181238498819479     0.7132688035656563     -11.60473222907406  0.0004474315207872525     0.1150251009204202   0.001081672247754944      15.92877107050024      446.3598015324989   0.006837069700594803      0.802198625981407     0.5201456000265582     0.2572015359341193      1.430762773991028    0.02696994647100239     0.6134200432052013    0.08302174424823407     0.5299472514075296  3.154150394672728e-14 124.1831817891741
2.946657522297485      19.20425167182943      15.15975738031039    0.00181238498819479     0.7132688035656563     -11.60473222907406  0.0004474315207872525      0.115025086019259   0.001081687148916138      15.92877107050024      446.3598015324989   0.006837069700594803      0.802198625981407     0.5201456000265582     0.2572015359341193      1.430762773991028    0.02696994647100239     0.6134200432052013    0.08302174424823407     0.5299472514075296  3.154150394672728e-14 124.1831839696037
2.946657522297485      19.20425167182943      15.15975738031039    0.00181238498819479     0.7132688035656563     -11.60473222907406  0.0004474315207872525      0.115025086019259   0.001081672247754944      15.92877130785742      446.3598015324989   0.006837069700594803      0.802198625981407     0.5201456000265582     0.2572015359341193      1.430762773991028    0.02696994647100239     0.6134200432052013    0.08302174424823407     0.5299472514075296  3.154150394672728e-14 124.1831819901481
2.946657522297485      19.20425167182943      15.15975738031039    0.00181238498819479     0.7132688035656563     -11.60473222907406  0.0004474315207872525      0.115025086019259   0.001081672247754944      15.92877107050024      446.3598081837782   0.006837069700594803      0.802198625981407     0.5201456000265582     0.2572015359341193      1.430762773991028    0.02696994647100239     0.6134200432052013    0.08302174424823407     0.5299472514075296  3.154150394672728e-14 124.1831820411886
2.946657522297485      19.20425167182943      15.15975738031039    0.00181238498819479     0.7132688035656563     -11.60473222907406  0.0004474315207872525      0.115025086019259   0.001081672247754944      15.92877107050024      446.3598015324989   0.006837084601755997      0.802198625981407     0.5201456000265582     0.2572015359341193      1.430762773991028    0.02696994647100239     0.6134200432052013    0.08302174424823407     0.5299472514075296  3.154150394672728e-14 124.1831879357336
2.946657522297485      19.20425167182943      15.15975738031039    0.00181238498819479     0.7132688035656563     -11.60473222907406  0.0004474315207872525      0.115025086019259   0.001081672247754944      15.92877107050024      446.3598015324989   0.006837069700594803     0.8021986408825682     0.5201456000265582     0.2572015359341193      1.430762773991028    0.02696994647100239     0.6134200432052013    0.08302174424823407     0.5299472514075296  3.154150394672728e-14 124.18318274858
2.946657522297485      19.20425167182943      15.15975738031039    0.00181238498819479     0.7132688035656563     -11.60473222907406  0.0004474315207872525      0.115025086019259   0.001081672247754944      15.92877107050024      446.3598015324989   0.006837069700594803      0.802198625981407     0.5201456149277194     0.2572015359341193      1.430762773991028    0.02696994647100239     0.6134200432052013    0.08302174424823407     0.5299472514075296  3.154150394672728e-14 124.1831825300485
2.946657522297485      19.20425167182943      15.15975738031039    0.00181238498819479     0.7132688035656563     -11.60473222907406  0.0004474315207872525      0.115025086019259   0.001081672247754944      15.92877107050024      446.3598015324989   0.006837069700594803      0.802198625981407     0.5201456000265582     0.2572015508352805      1.430762773991028    0.02696994647100239     0.6134200432052013    0.08302174424823407     0.5299472514075296  3.154150394672728e-14 124.1831822251151
2.946657522297485      19.20425167182943      15.15975738031039    0.00181238498819479     0.7132688035656563     -11.60473222907406  0.0004474315207872525      0.115025086019259   0.001081672247754944      15.92877107050024      446.3598015324989   0.006837069700594803      0.802198625981407     0.5201456000265582     0.2572015359341193      1.430762795311054    0.02696994647100239     0.6134200432052013    0.08302174424823407     0.5299472514075296  3.154150394672728e-14 124.1831817728171
2.946657522297485      19.20425167182943      15.15975738031039    0.00181238498819479     0.7132688035656563     -11.60473222907406  0.0004474315207872525      0.115025086019259   0.001081672247754944      15.92877107050024      446.3598015324989   0.006837069700594803      0.802198625981407     0.5201456000265582     0.2572015359341193      1.430762773991028    0.02696996137216358     0.6134200432052013    0.08302174424823407     0.5299472514075296  3.154150394672728e-14 124.1831819878544
2.946657522297485      19.20425167182943      15.15975738031039    0.00181238498819479     0.7132688035656563     -11.60473222907406  0.0004474315207872525      0.115025086019259   0.001081672247754944      15.92877107050024      446.3598015324989   0.006837069700594803      0.802198625981407     0.5201456000265582     0.2572015359341193      1.430762773991028    0.02696994647100239     0.6134200581063625    0.08302174424823407     0.5299472514075296  3.154150394672728e-14 124.1831819878829
2.946657522297485      19.20425167182943      15.15975738031039    0.00181238498819479     0.7132688035656563     -11.60473222907406  0.0004474315207872525      0.115025086019259   0.001081672247754944      15.92877107050024      446.3598015324989   0.006837069700594803      0.802198625981407     0.5201456000265582     0.2572015359341193      1.430762773991028    0.02696994647100239     0.6134200432052013    0.08302175914939526     0.5299472514075296  3.154150394672728e-14 124.1831819878148
2.946657522297485      19.20425167182943      15.15975738031039    0.00181238498819479     0.7132688035656563     -11.60473222907406  0.0004474315207872525      0.115025086019259   0.001081672247754944      15.92877107050024      446.3598015324989   0.006837069700594803      0.802198625981407     0.5201456000265582     0.2572015359341193      1.430762773991028    0.02696994647100239     0.6134200432052013    0.08302174424823407     0.5299472663086908  3.154150394672728e-14 124.1831819879324
2.946657522297485      19.20425167182943      15.15975738031039    0.00181238498819479     0.7132688035656563     -11.60473222907406  0.0004474315207872525      0.115025086019259   0.001081672247754944      15.92877107050024      446.3598015324989   0.006837069700594803      0.802198625981407     0.5201456000265582     0.2572015359341193      1.430762773991028    0.02696994647100239     0.6134200432052013    0.08302174424823407     0.5299472514075296   1.49011927353516e-08 124.1832657781681
2.946665195216384      19.20424367745739      15.15976272223985    0.00181134683249385     0.7132968101159867     -11.60472623163908  0.0004466642130542599     0.1151009277474515   0.001080852398353082       15.9285388018551      446.3551611526873   0.006821588797342247     0.8021978873285814     0.5200391477234747     0.2571769579250769      1.430879723705825    0.02697000031002121     0.6134200432052013    0.08302573297609697     0.5299455459210763  3.052522831736542e-14 124.1775589317798
2.946665239125117      19.20424367745739      15.15976272223985    0.00181134683249385     0.7132968101159867     -11.60472623163908  0.0004466642130542599     0.1151009277474515   0.001080852398353082       15.9285388018551      446.3551611526873   0.006821588797342247     0.8021978873285814     0.5200391477234747     0.2571769579250769      1.430879723705825    0.02697000031002121     0.6134200432052013    0.08302573297609697     0.5299455459210763  3.052522831736542e-14 124.1775590031554
2.946665195216384      19.20424396362292      15.15976272223985    0.00181134683249385     0.7132968101159867     -11.60472623163908  0.0004466642130542599     0.1151009277474515   0.001080852398353082       15.9285388018551      446.3551611526873   0.006821588797342247     0.8021978873285814     0.5200391477234747     0.2571769579250769      1.430879723705825    0.02697000031002121     0.6134200432052013    0.08302573297609697     0.5299455459210763  3.052522831736542e-14 124.177558869686
2.946665195216384      19.20424367745739      15.15976294813792    0.00181134683249385     0.7132968101159867     -11.60472623163908  0.0004466642130542599     0.1151009277474515   0.001080852398353082       15.9285388018551      446.3551611526873   0.006821588797342247     0.8021978873285814     0.5200391477234747     0.2571769579250769      1.430879723705825    0.02697000031002121     0.6134200432052013    0.08302573297609697     0.5299455459210763  3.052522831736542e-14 124.1775588506161
2.946665195216384      19.20424367745739      15.15976272223985   0.001811361733655044     0.7132968101159867     -11.60472623163908  0.0004466642130542599     0.1151009277474515   0.001080852398353082       15.9285388018551      446.3551611526873   0.006821588797342247     0.8021978873285814     0.5200391477234747     0.2571769579250769      1.430879723705825    0.02697000031002121     0.6134200432052013    0.08302573297609697     0.5299455459210763  3.052522831736542e-14 124.1775606766279
2.946665195216384      19.20424367745739      15.15976272223985    0.00181134683249385     0.7132968250171479     -11.60472623163908  0.0004466642130542599     0.1151009277474515   0.001080852398353082       15.9285388018551      446.3551611526873   0.006821588797342247     0.8021978873285814     0.5200391477234747     0.2571769579250769      1.430879723705825    0.02697000031002121     0.6134200432052013    0.08302573297609697     0.5299455459210763  3.052522831736542e-14 124.1775588626706
2.946665195216384      19.20424367745739      15.15976272223985    0.00181134683249385     0.7132968101159867     -11.60472640456297  0.0004466642130542599     0.1151009277474515   0.001080852398353082       15.9285388018551      446.3551611526873   0.006821588797342247     0.8021978873285814     0.5200391477234747     0.2571769579250769      1.430879723705825    0.02697000031002121     0.6134200432052013    0.08302573297609697     0.5299455459210763  3.052522831736542e-14 124.1775588749979
2.946665195216384      19.20424367745739      15.15976272223985    0.00181134683249385     0.7132968101159867     -11.60472623163908  0.0004466791142154537     0.1151009277474515   0.001080852398353082       15.9285388018551      446.3551611526873   0.006821588797342247     0.8021978873285814     0.5200391477234747     0.2571769579250769      1.430879723705825    0.02697000031002121     0.6134200432052013    0.08302573297609697     0.5299455459210763  3.052522831736542e-14 124.1775632302524
2.946665195216384      19.20424367745739      15.15976272223985    0.00181134683249385     0.7132968101159867     -11.60472623163908  0.0004466642130542599     0.1151009426486127   0.001080852398353082       15.9285388018551      446.3551611526873   0.006821588797342247     0.8021978873285814     0.5200391477234747     0.2571769579250769      1.430879723705825    0.02697000031002121     0.6134200432052013    0.08302573297609697     0.5299455459210763  3.052522831736542e-14 124.1775587971365
2.946665195216384      19.20424367745739      15.15976272223985    0.00181134683249385     0.7132968101159867     -11.60472623163908  0.0004466642130542599     0.1151009277474515   0.001080867299514276       15.9285388018551      446.3551611526873   0.006821588797342247     0.8021978873285814     0.5200391477234747     0.2571769579250769      1.430879723705825    0.02697000031002121     0.6134200432052013    0.08302573297609697     0.5299455459210763  3.052522831736542e-14 124.1775612178908
2.946665195216384      19.20424367745739      15.15976272223985    0.00181134683249385     0.7132968101159867     -11.60472623163908  0.0004466642130542599     0.1151009277474515   0.001080852398353082      15.92853903920882      446.3551611526873   0.006821588797342247     0.8021978873285814     0.5200391477234747     0.2571769579250769      1.430879723705825    0.02697000031002121     0.6134200432052013    0.08302573297609697     0.5299455459210763  3.052522831736542e-14 124.1775590414599
2.946665195216384      19.20424367745739      15.15976272223985    0.00181134683249385     0.7132968101159867     -11.60472623163908  0.0004466642130542599     0.1151009277474515   0.001080852398353082       15.9285388018551      446.3551678038975   0.006821588797342247     0.8021978873285814     0.5200391477234747     0.2571769579250769      1.430879723705825    0.02697000031002121     0.6134200432052013    0.08302573297609697     0.5299455459210763  3.052522831736542e-14 124.1775588915838
2.946665195216384      19.20424367745739      15.15976272223985    0.00181134683249385     0.7132968101159867     -11.60472623163908  0.0004466642130542599     0.1151009277474515   0.001080852398353082       15.9285388018551      446.3551611526873   0.006821603698503441     0.8021978873285814     0.5200391477234747     0.2571769579250769      1.430879723705825    0.02697000031002121     0.6134200432052013    0.08302573297609697     0.5299455459210763  3.052522831736542e-14 124.1775534502725
2.946665195216384      19.20424367745739      15.15976272223985    0.00181134683249385     0.7132968101159867     -11.60472623163908  0.0004466642130542599     0.1151009277474515   0.001080852398353082       15.9285388018551      446.3551611526873   0.006821588797342247     0.8021979022297426     0.5200391477234747     0.2571769579250769      1.430879723705825    0.02697000031002121     0.6134200432052013    0.08302573297609697     0.5299455459210763  3.052522831736542e-14 124.1775596587359
2.946665195216384      19.20424367745739      15.15976272223985    0.00181134683249385     0.7132968101159867     -11.60472623163908  0.0004466642130542599     0.1151009277474515   0.001080852398353082       15.9285388018551      446.3551611526873   0.006821588797342247     0.8021978873285814     0.5200391626246359     0.2571769579250769      1.430879723705825    0.02697000031002121     0.6134200432052013    0.08302573297609697     0.5299455459210763  3.052522831736542e-14 124.1775595191753
2.946665195216384      19.20424367745739      15.15976272223985    0.00181134683249385     0.7132968101159867     -11.60472623163908  0.0004466642130542599     0.1151009277474515   0.001080852398353082       15.9285388018551      446.3551611526873   0.006821588797342247     0.8021978873285814     0.5200391477234747     0.2571769728262381      1.430879723705825    0.02697000031002121     0.6134200432052013    0.08302573297609697     0.5299455459210763  3.052522831736542e-14 124.1775586621531
2.946665195216384      19.20424367745739      15.15976272223985    0.00181134683249385     0.7132968101159867     -11.60472623163908  0.0004466642130542599     0.1151009277474515   0.001080852398353082       15.9285388018551      446.3551611526873   0.006821588797342247     0.8021978873285814     0.5200391477234747     0.2571769579250769      1.430879745027594    0.02697000031002121     0.6134200432052013    0.08302573297609697     0.5299455459210763  3.052522831736542e-14 124.1775588892687
2.946665195216384      19.20424367745739      15.15976272223985    0.00181134683249385     0.7132968101159867     -11.60472623163908  0.0004466642130542599     0.1151009277474515   0.001080852398353082       15.9285388018551      446.3551611526873   0.006821588797342247     0.8021978873285814     0.5200391477234747     0.2571769579250769      1.430879723705825    0.02697001521118241     0.6134200432052013    0.08302573297609697     0.5299455459210763  3.052522831736542e-14 124.1775589317744
2.946665195216384      19.20424367745739      15.15976272223985    0.00181134683249385     0.7132968101159867     -11.60472623163908  0.0004466642130542599     0.1151009277474515   0.001080852398353082       15.9285388018551      446.3551611526873   0.006821588797342247     0.8021978873285814     0.5200391477234747     0.2571769579250769      1.430879723705825    0.02697000031002121     0.6134200581063625    0.08302573297609697     0.5299455459210763  3.052522831736542e-14 124.1775589317798
2.946665195216384      19.20424367745739      15.15976272223985    0.00181134683249385     0.7132968101159867     -11.60472623163908  0.0004466642130542599     0.1151009277474515   0.001080852398353082       15.9285388018551      446.3551611526873   0.006821588797342247     0.8021978873285814     0.5200391477234747     0.2571769579250769      1.430879723705825    0.02697000031002121     0.6134200432052013    0.08302574787725817     0.5299455459210763  3.052522831736542e-14 124.1775589317786
2.946665195216384      19.20424367745739      15.15976272223985    0.00181134683249385     0.7132968101159867     -11.60472623163908  0.0004466642130542599     0.1151009277474515   0.001080852398353082       15.9285388018551      446.3551611526873   0.006821588797342247     0.8021978873285814     0.5200391477234747     0.2571769579250769      1.430879723705825    0.02697000031002121     0.6134200432052013    0.08302573297609697     0.5299455608222375  3.052522831736542e-14 124.177558931771
2.946665195216384      19.20424367745739      15.15976272223985    0.00181134683249385     0.7132968101159867     -11.60472623163908  0.0004466642130542599     0.1151009277474515   0.001080852398353082       15.9285388018551      446.3551611526873   0.006821588797342247     0.8021978873285814     0.5200391477234747     0.2571769579250769      1.430879723705825    0.02697000031002121     0.6134200432052013    0.08302573297609697     0.5299455459210763  1.490119171907598e-08 124.1776427130521
2.946791438829848      19.20439347435576      15.15994953825051   0.001811283795033251     0.7133221877231387     -11.60483592189731  0.0004466211263324485     0.1151043703123546   0.001080789346806822      15.92747822938828      446.3551653376488   0.006829326470555622     0.8021966914074235     0.5200240567047746     0.2571807926536373      1.431501267744743    0.02697001367550723     0.6134200432052013    0.08302584539362319     0.5299459326455867  3.043774572232533e-14 124.1759962947955
2.946791482740462      19.20439347435576      15.15994953825051   0.001811283795033251     0.7133221877231387     -11.60483592189731  0.0004466211263324485     0.1151043703123546   0.001080789346806822      15.92747822938828      446.3551653376488   0.006829326470555622     0.8021966914074235     0.5200240567047746     0.2571807926536373      1.431501267744743    0.02697001367550723     0.6134200432052013    0.08302584539362319     0.5299459326455867  3.043774572232533e-14 124.1759966793202
2.946791438829848      19.20439376052352      15.15994953825051   0.001811283795033251     0.7133221877231387     -11.60483592189731  0.0004466211263324485     0.1151043703123546   0.001080789346806822      15.92747822938828      446.3551653376488   0.006829326470555622     0.8021966914074235     0.5200240567047746     0.2571807926536373      1.431501267744743    0.02697001367550723     0.6134200432052013    0.08302584539362319     0.5299459326455867  3.043774572232533e-14 124.175996406319
2.946791438829848      19.20439347435576      15.15994976415136   0.001811283795033251     0.7133221877231387     -11.60483592189731  0.0004466211263324485     0.1151043703123546   0.001080789346806822      15.92747822938828      446.3551653376488   0.006829326470555622     0.8021966914074235     0.5200240567047746     0.2571807926536373      1.431501267744743    0.02697001367550723     0.6134200432052013    0.08302584539362319     0.5299459326455867  3.043774572232533e-14 124.1759963675293
2.946791438829848      19.20439347435576      15.15994953825051   0.001811298696194444     0.7133221877231387     -11.60483592189731  0.0004466211263324485     0.1151043703123546   0.001080789346806822      15.92747822938828      446.3551653376488   0.006829326470555622     0.8021966914074235     0.5200240567047746     0.2571807926536373      1.431501267744743    0.02697001367550723     0.6134200432052013    0.08302584539362319     0.5299459326455867  3.043774572232533e-14 124.1759975904949
2.946791438829848      19.20439347435576      15.15994953825051   0.001811283795033251     0.7133222026242999     -11.60483592189731  0.0004466211263324485     0.1151043703123546   0.001080789346806822      15.92747822938828      446.3551653376488   0.006829326470555622     0.8021966914074235     0.5200240567047746     0.2571807926536373      1.431501267744743    0.02697001367550723     0.6134200432052013    0.08302584539362319     0.5299459326455867  3.043774572232533e-14 124.175996303418
2.946791438829848      19.20439347435576      15.15994953825051   0.001811283795033251     0.7133221877231387     -11.60483609482284  0.0004466211263324485     0.1151043703123546   0.001080789346806822      15.92747822938828      446.3551653376488   0.006829326470555622     0.8021966914074235     0.5200240567047746     0.2571807926536373      1.431501267744743    0.02697001367550723     0.6134200432052013    0.08302584539362319     0.5299459326455867  3.043774572232533e-14 124.1759962837508
2.946791438829848      19.20439347435576      15.15994953825051   0.001811283795033251     0.7133221877231387     -11.60483592189731  0.0004466360274936424     0.1151043703123546   0.001080789346806822      15.92747822938828      446.3551653376488   0.006829326470555622     0.8021966914074235     0.5200240567047746     0.2571807926536373      1.431501267744743    0.02697001367550723     0.6134200432052013    0.08302584539362319     0.5299459326455867  3.043774572232533e-14 124.1760012065262
2.946791438829848      19.20439347435576      15.15994953825051   0.001811283795033251     0.7133221877231387     -11.60483592189731  0.0004466211263324485     0.1151043852135158   0.001080789346806822      15.92747822938828      446.3551653376488   0.006829326470555622     0.8021966914074235     0.5200240567047746     0.2571807926536373      1.431501267744743    0.02697001367550723     0.6134200432052013    0.08302584539362319     0.5299459326455867  3.043774572232533e-14 124.1759960551425
2.946791438829848      19.20439347435576      15.15994953825051   0.001811283795033251     0.7133221877231387     -11.60483592189731  0.0004466211263324485     0.1151043703123546   0.001080804247968016      15.92747822938828      446.3551653376488   0.006829326470555622     0.8021966914074235     0.5200240567047746     0.2571807926536373      1.431501267744743    0.02697001367550723     0.6134200432052013    0.08302584539362319     0.5299459326455867  3.043774572232533e-14 124.1759985606479
2.946791438829848      19.20439347435576      15.15994953825051   0.001811283795033251     0.7133221877231387     -11.60483592189731  0.0004466211263324485     0.1151043703123546   0.001080789346806822       15.9274784667262      446.3551653376488   0.006829326470555622     0.8021966914074235     0.5200240567047746     0.2571807926536373      1.431501267744743    0.02697001367550723     0.6134200432052013    0.08302584539362319     0.5299459326455867  3.043774572232533e-14 124.17599642223
2.946791438829848      19.20439347435576      15.15994953825051   0.001811283795033251     0.7133221877231387     -11.60483592189731  0.0004466211263324485     0.1151043703123546   0.001080789346806822      15.92747822938828       446.355171988859   0.006829326470555622     0.8021966914074235     0.5200240567047746     0.2571807926536373      1.431501267744743    0.02697001367550723     0.6134200432052013    0.08302584539362319     0.5299459326455867  3.043774572232533e-14 124.1759964266656
2.946791438829848      19.20439347435576      15.15994953825051   0.001811283795033251     0.7133221877231387     -11.60483592189731  0.0004466211263324485     0.1151043703123546   0.001080789346806822      15.92747822938828      446.3551653376488   0.006829341371716815     0.8021966914074235     0.5200240567047746     0.2571807926536373      1.431501267744743    0.02697001367550723     0.6134200432052013    0.08302584539362319     0.5299459326455867  3.043774572232533e-14 124.1759969520462
2.946791438829848      19.20439347435576      15.15994953825051   0.001811283795033251     0.7133221877231387     -11.60483592189731  0.0004466211263324485     0.1151043703123546   0.001080789346806822      15.92747822938828      446.3551653376488   0.006829326470555622     0.8021967063085846     0.5200240567047746     0.2571807926536373      1.431501267744743    0.02697001367550723     0.6134200432052013    0.08302584539362319     0.5299459326455867  3.043774572232533e-14 124.175997115886
2.946791438829848      19.20439347435576      15.15994953825051   0.001811283795033251     0.7133221877231387     -11.60483592189731  0.0004466211263324485     0.1151043703123546   0.001080789346806822      15.92747822938828      446.3551653376488   0.006829326470555622     0.8021966914074235     0.5200240716059358     0.2571807926536373      1.431501267744743    0.02697001367550723     0.6134200432052013    0.08302584539362319     0.5299459326455867  3.043774572232533e-14 124.1759968281499
2.946791438829848      19.20439347435576      15.15994953825051   0.001811283795033251     0.7133221877231387     -11.60483592189731  0.0004466211263324485     0.1151043703123546   0.001080789346806822      15.92747822938828      446.3551653376488   0.006829326470555622     0.8021966914074235     0.5200240567047746     0.2571808075547984      1.431501267744743    0.02697001367550723     0.6134200432052013    0.08302584539362319     0.5299459326455867  3.043774572232533e-14 124.1759963279288
2.946791438829848      19.20439347435576      15.15994953825051   0.001811283795033251     0.7133221877231387     -11.60483592189731  0.0004466211263324485     0.1151043703123546   0.001080789346806822      15.92747822938828      446.3551653376488   0.006829326470555622     0.8021966914074235     0.5200240567047746     0.2571807926536373      1.431501289075774    0.02697001367550723     0.6134200432052013    0.08302584539362319     0.5299459326455867  3.043774572232533e-14 124.1759962928213
2.946791438829848      19.20439347435576      15.15994953825051   0.001811283795033251     0.7133221877231387     -11.60483592189731  0.0004466211263324485     0.1151043703123546   0.001080789346806822      15.92747822938828      446.3551653376488   0.006829326470555622     0.8021966914074235     0.5200240567047746     0.2571807926536373      1.431501267744743    0.02697002857666843     0.6134200432052013    0.08302584539362319     0.5299459326455867  3.043774572232533e-14 124.1759962947901
2.946791438829848      19.20439347435576      15.15994953825051   0.001811283795033251     0.7133221877231387     -11.60483592189731  0.0004466211263324485     0.1151043703123546   0.001080789346806822      15.92747822938828      446.3551653376488   0.006829326470555622     0.8021966914074235     0.5200240567047746     0.2571807926536373      1.431501267744743    0.02697001367550723     0.6134200581063625    0.08302584539362319     0.5299459326455867  3.043774572232533e-14 124.1759962947955
2.946791438829848      19.20439347435576      15.15994953825051   0.001811283795033251     0.7133221877231387     -11.60483592189731  0.0004466211263324485     0.1151043703123546   0.001080789346806822      15.92747822938828      446.3551653376488   0.006829326470555622     0.8021966914074235     0.5200240567047746     0.2571807926536373      1.431501267744743    0.02697001367550723     0.6134200432052013    0.08302586029478438     0.5299459326455867  3.043774572232533e-14 124.1759962947947
2.946791438829848      19.20439347435576      15.15994953825051   0.001811283795033251     0.7133221877231387     -11.60483592189731  0.0004466211263324485     0.1151043703123546   0.001080789346806822      15.92747822938828      446.3551653376488   0.006829326470555622     0.8021966914074235     0.5200240567047746     0.2571807926536373      1.431501267744743    0.02697001367550723     0.6134200432052013    0.08302584539362319     0.5299459475467478  3.043774572232533e-14 124.1759962947905
2.946791438829848      19.20439347435576      15.15994953825051   0.001811283795033251     0.7133221877231387     -11.60483592189731  0.0004466211263324485     0.1151043703123546   0.001080789346806822      15.92747822938828      446.3551653376488   0.006829326470555622     0.8021966914074235     0.5200240567047746     0.2571807926536373      1.431501267744743    0.02697001367550723     0.6134200432052013    0.08302584539362319     0.5299459326455867  1.490119163159338e-08 124.1760800753504
2.946514817013009      19.20438430175834      15.15994143196327   0.001807882103373975     0.7133132378443595     -11.60483666369518  0.0004434322768051835     0.1154529128104932   0.001077233893008788      15.92729075366906      446.3548610628304   0.006822856091397789     0.8021940667003195     0.5196207033344195     0.2571684135073475      1.431502507427628    0.02697001403225547     0.6134200432052013    0.08302584746512327     0.5299459387166503  2.672911866408992e-14 124.1569792527378
2.946514860919501      19.20438430175834      15.15994143196327   0.001807882103373975     0.7133132378443595     -11.60483666369518  0.0004434322768051835     0.1154529128104932   0.001077233893008788      15.92729075366906      446.3548610628304   0.006822856091397789     0.8021940667003195     0.5196207033344195     0.2571684135073475      1.431502507427628    0.02697001403225547     0.6134200432052013    0.08302584746512327     0.5299459387166503  2.672911866408992e-14 124.1569795456934
2.946514817013009      19.20438458792596      15.15994143196327   0.001807882103373975     0.7133132378443595     -11.60483666369518  0.0004434322768051835     0.1154529128104932   0.001077233893008788      15.92729075366906      446.3548610628304   0.006822856091397789     0.8021940667003195     0.5196207033344195     0.2571684135073475      1.431502507427628    0.02697001403225547     0.6134200432052013    0.08302584746512327     0.5299459387166503  2.672911866408992e-14 124.156979313996
2.946514817013009      19.20438430175834      15.15994165786401   0.001807882103373975     0.7133132378443595     -11.60483666369518  0.0004434322768051835     0.1154529128104932   0.001077233893008788      15.92729075366906      446.3548610628304   0.006822856091397789     0.8021940667003195     0.5196207033344195     0.2571684135073475      1.431502507427628    0.02697001403225547     0.6134200432052013    0.08302584746512327     0.5299459387166503  2.672911866408992e-14 124.1569792212254
2.946514817013009      19.20438430175834      15.15994143196327   0.001807897004535168     0.7133132378443595     -11.60483666369518  0.0004434322768051835     0.1154529128104932   0.001077233893008788      15.92729075366906      446.3548610628304   0.006822856091397789     0.8021940667003195     0.5196207033344195     0.2571684135073475      1.431502507427628    0.02697001403225547     0.6134200432052013    0.08302584746512327     0.5299459387166503  2.672911866408992e-14 124.1569791382339
2.946514817013009      19.20438430175834      15.15994143196327   0.001807882103373975     0.7133132527455207     -11.60483666369518  0.0004434322768051835     0.1154529128104932   0.001077233893008788      15.92729075366906      446.3548610628304   0.006822856091397789     0.8021940667003195     0.5196207033344195     0.2571684135073475      1.431502507427628    0.02697001403225547     0.6134200432052013    0.08302584746512327     0.5299459387166503  2.672911866408992e-14 124.1569791934781
2.946514817013009      19.20438430175834      15.15994143196327   0.001807882103373975     0.7133132378443595     -11.60483683662072  0.0004434322768051835     0.1154529128104932   0.001077233893008788      15.92729075366906      446.3548610628304   0.006822856091397789     0.8021940667003195     0.5196207033344195     0.2571684135073475      1.431502507427628    0.02697001403225547     0.6134200432052013    0.08302584746512327     0.5299459387166503  2.672911866408992e-14 124.1569791590614
2.946514817013009      19.20438430175834      15.15994143196327   0.001807882103373975     0.7133132378443595     -11.60483666369518  0.0004434471779663774     0.1154529128104932   0.001077233893008788      15.92729075366906      446.3548610628304   0.006822856091397789     0.8021940667003195     0.5196207033344195     0.2571684135073475      1.431502507427628    0.02697001403225547     0.6134200432052013    0.08302584746512327     0.5299459387166503  2.672911866408992e-14 124.1569876829383
2.946514817013009      19.20438430175834      15.15994143196327   0.001807882103373975     0.7133132378443595     -11.60483666369518  0.0004434322768051835     0.1154529277116544   0.001077233893008788      15.92729075366906      446.3548610628304   0.006822856091397789     0.8021940667003195     0.5196207033344195     0.2571684135073475      1.431502507427628    0.02697001403225547     0.6134200432052013    0.08302584746512327     0.5299459387166503  2.672911866408992e-14 124.1569793257915
2.946514817013009      19.20438430175834      15.15994143196327   0.001807882103373975     0.7133132378443595     -11.60483666369518  0.0004434322768051835     0.1154529128104932   0.001077248794169981      15.92729075366906      446.3548610628304   0.006822856091397789     0.8021940667003195     0.5196207033344195     0.2571684135073475      1.431502507427628    0.02697001403225547     0.6134200432052013    0.08302584746512327     0.5299459387166503  2.672911866408992e-14 124.1569844274601
2.946514817013009      19.20438430175834      15.15994143196327   0.001807882103373975     0.7133132378443595     -11.60483666369518  0.0004434322768051835     0.1154529128104932   0.001077233893008788      15.92729099100418      446.3548610628304   0.006822856091397789     0.8021940667003195     0.5196207033344195     0.2571684135073475      1.431502507427628    0.02697001403225547     0.6134200432052013    0.08302584746512327     0.5299459387166503  2.672911866408992e-14 124.1569794049065
2.946514817013009      19.20438430175834      15.15994143196327   0.001807882103373975     0.7133132378443595     -11.60483666369518  0.0004434322768051835     0.1154529128104932   0.001077233893008788      15.92729075366906      446.3548677140361   0.006822856091397789     0.8021940667003195     0.5196207033344195     0.2571684135073475      1.431502507427628    0.02697001403225547     0.6134200432052013    0.08302584746512327     0.5299459387166503  2.672911866408992e-14 124.1569791565955
2.946514817013009      19.20438430175834      15.15994143196327   0.001807882103373975     0.7133132378443595     -11.60483666369518  0.0004434322768051835     0.1154529128104932   0.001077233893008788      15.92729075366906      446.3548610628304   0.006822870992558983     0.8021940667003195     0.5196207033344195     0.2571684135073475      1.431502507427628    0.02697001403225547     0.6134200432052013    0.08302584746512327     0.5299459387166503  2.672911866408992e-14 124.1569788103942
2.946514817013009      19.20438430175834      15.15994143196327   0.001807882103373975     0.7133132378443595     -11.60483666369518  0.0004434322768051835     0.1154529128104932   0.001077233893008788      15.92729075366906      446.3548610628304   0.006822856091397789     0.8021940816014807     0.5196207033344195     0.2571684135073475      1.431502507427628    0.02697001403225547     0.6134200432052013    0.08302584746512327     0.5299459387166503  2.672911866408992e-14 124.1569800177711
2.946514817013009      19.20438430175834      15.15994143196327   0.001807882103373975     0.7133132378443595     -11.60483666369518  0.0004434322768051835     0.1154529128104932   0.001077233893008788      15.92729075366906      446.3548610628304   0.006822856091397789     0.8021940667003195     0.5196207182355807     0.2571684135073475      1.431502507427628    0.02697001403225547     0.6134200432052013    0.08302584746512327     0.5299459387166503  2.672911866408992e-14 124.1569797100142
2.946514817013009      19.20438430175834      15.15994143196327   0.001807882103373975     0.7133132378443595     -11.60483666369518  0.0004434322768051835     0.1154529128104932   0.001077233893008788      15.92729075366906      446.3548610628304   0.006822856091397789     0.8021940667003195     0.5196207033344195     0.2571684284085087      1.431502507427628    0.02697001403225547     0.6134200432052013    0.08302584746512327     0.5299459387166503  2.672911866408992e-14 124.1569790414278
2.946514817013009      19.20438430175834      15.15994143196327   0.001807882103373975     0.7133132378443595     -11.60483666369518  0.0004434322768051835     0.1154529128104932   0.001077233893008788      15.92729075366906      446.3548610628304   0.006822856091397789     0.8021940667003195     0.5196207033344195     0.2571684135073475      1.431502528758678    0.02697001403225547     0.6134200432052013    0.08302584746512327     0.5299459387166503  2.672911866408992e-14 124.1569790500568
2.946514817013009      19.20438430175834      15.15994143196327   0.001807882103373975     0.7133132378443595     -11.60483666369518  0.0004434322768051835     0.1154529128104932   0.001077233893008788      15.92729075366906      446.3548610628304   0.006822856091397789     0.8021940667003195     0.5196207033344195     0.2571684135073475      1.431502507427628    0.02697002893341666     0.6134200432052013    0.08302584746512327     0.5299459387166503  2.672911866408992e-14 124.1569792527194
2.946514817013009      19.20438430175834      15.15994143196327   0.001807882103373975     0.7133132378443595     -11.60483666369518  0.0004434322768051835     0.1154529128104932   0.001077233893008788      15.92729075366906      446.3548610628304   0.006822856091397789     0.8021940667003195     0.5196207033344195     0.2571684135073475      1.431502507427628    0.02697001403225547     0.6134200581063625    0.08302584746512327     0.5299459387166503  2.672911866408992e-14 124.1569792527378
2.946514817013009      19.20438430175834      15.15994143196327   0.001807882103373975     0.7133132378443595     -11.60483666369518  0.0004434322768051835     0.1154529128104932   0.001077233893008788      15.92729075366906      446.3548610628304   0.006822856091397789     0.8021940667003195     0.5196207033344195     0.2571684135073475      1.431502507427628    0.02697001403225547     0.6134200432052013    0.08302586236628447     0.5299459387166503  2.672911866408992e-14 124.1569792527274
2.946514817013009      19.20438430175834      15.15994143196327   0.001807882103373975     0.7133132378443595     -11.60483666369518  0.0004434322768051835     0.1154529128104932   0.001077233893008788      15.92729075366906      446.3548610628304   0.006822856091397789     0.8021940667003195     0.5196207033344195     0.2571684135073475      1.431502507427628    0.02697001403225547     0.6134200432052013    0.08302584746512327     0.5299459536178115  2.672911866408992e-14 124.1569792527241
2.946514817013009      19.20438430175834      15.15994143196327   0.001807882103373975     0.7133132378443595     -11.60483666369518  0.0004434322768051835     0.1154529128104932   0.001077233893008788      15.92729075366906      446.3548610628304   0.006822856091397789     0.8021940667003195     0.5196207033344195     0.2571684135073475      1.431502507427628    0.02697001403225547     0.6134200432052013    0.08302584746512327     0.5299459387166503  1.490118792296632e-08 124.1570629813673
2.946698061915068      19.20417674407182      15.16002662343454   0.001811278751533449     0.7133236641188269     -11.60481173421775  0.0004436723028501749     0.1154444309245634   0.001077087712833384       15.9249000551641      446.3548613551118   0.006826046104750523      0.802192524958922     0.5196531158219728     0.2571415124977984      1.432815138335704    0.02697005995424061     0.6134200432052013    0.08302666395108606     0.5299465193853675  2.663550191894004e-14 124.1587820270751
2.946698105824291      19.20417674407182      15.16002662343454   0.001811278751533449     0.7133236641188269     -11.60481173421775  0.0004436723028501749     0.1154444309245634   0.001077087712833384       15.9249000551641      446.3548613551118   0.006826046104750523      0.802192524958922     0.5196531158219728     0.2571415124977984      1.432815138335704    0.02697005995424061     0.6134200432052013    0.08302666395108606     0.5299465193853675  2.663550191894004e-14 124.1587821377503
2.946698061915068      19.20417703023635      15.16002662343454   0.001811278751533449     0.7133236641188269     -11.60481173421775  0.0004436723028501749     0.1154444309245634   0.001077087712833384       15.9249000551641      446.3548613551118   0.006826046104750523      0.802192524958922     0.5196531158219728     0.2571415124977984      1.432815138335704    0.02697005995424061     0.6134200432052013    0.08302666395108606     0.5299465193853675  2.663550191894004e-14 124.158782111056
2.946698061915068      19.20417674407182      15.16002684933654   0.001811278751533449     0.7133236641188269     -11.60481173421775  0.0004436723028501749     0.1154444309245634   0.001077087712833384       15.9249000551641      446.3548613551118   0.006826046104750523      0.802192524958922     0.5196531158219728     0.2571415124977984      1.432815138335704    0.02697005995424061     0.6134200432052013    0.08302666395108606     0.5299465193853675  2.663550191894004e-14 124.1587819676869
2.946698061915068      19.20417674407182      15.16002662343454   0.001811293652694643     0.7133236641188269     -11.60481173421775  0.0004436723028501749     0.1154444309245634   0.001077087712833384       15.9249000551641      446.3548613551118   0.006826046104750523      0.802192524958922     0.5196531158219728     0.2571415124977984      1.432815138335704    0.02697005995424061     0.6134200432052013    0.08302666395108606     0.5299465193853675  2.663550191894004e-14 124.1587839181686
2.946698061915068      19.20417674407182      15.16002662343454   0.001811278751533449     0.7133236790199881     -11.60481173421775  0.0004436723028501749     0.1154444309245634   0.001077087712833384       15.9249000551641      446.3548613551118   0.006826046104750523      0.802192524958922     0.5196531158219728     0.2571415124977984      1.432815138335704    0.02697005995424061     0.6134200432052013    0.08302666395108606     0.5299465193853675  2.663550191894004e-14 124.1587818544351
2.946698061915068      19.20417674407182      15.16002662343454   0.001811278751533449     0.7133236641188269     -11.60481190714292  0.0004436723028501749     0.1154444309245634   0.001077087712833384       15.9249000551641      446.3548613551118   0.006826046104750523      0.802192524958922     0.5196531158219728     0.2571415124977984      1.432815138335704    0.02697005995424061     0.6134200432052013    0.08302666395108606     0.5299465193853675  2.663550191894004e-14 124.1587820686313
2.946698061915068      19.20417674407182      15.16002662343454   0.001811278751533449     0.7133236641188269     -11.60481173421775  0.0004436872040113687     0.1154444309245634   0.001077087712833384       15.9249000551641      446.3548613551118   0.006826046104750523      0.802192524958922     0.5196531158219728     0.2571415124977984      1.432815138335704    0.02697005995424061     0.6134200432052013    0.08302666395108606     0.5299465193853675  2.663550191894004e-14 124.1587904324195
2.946698061915068      19.20417674407182      15.16002662343454   0.001811278751533449     0.7133236641188269     -11.60481173421775  0.0004436723028501749     0.1154444458257246   0.001077087712833384       15.9249000551641      446.3548613551118   0.006826046104750523      0.802192524958922     0.5196531158219728     0.2571415124977984      1.432815138335704    0.02697005995424061     0.6134200432052013    0.08302666395108606     0.5299465193853675  2.663550191894004e-14 124.1587819137451
2.946698061915068      19.20417674407182      15.16002662343454   0.001811278751533449     0.7133236641188269     -11.60481173421775  0.0004436723028501749     0.1154444309245634   0.001077102613994577       15.9249000551641      446.3548613551118   0.006826046104750523      0.802192524958922     0.5196531158219728     0.2571415124977984      1.432815138335704    0.02697005995424061     0.6134200432052013    0.08302666395108606     0.5299465193853675  2.663550191894004e-14 124.1587868700806
2.946698061915068      19.20417674407182      15.16002662343454   0.001811278751533449     0.7133236641188269     -11.60481173421775  0.0004436723028501749     0.1154444309245634   0.001077087712833384       15.9249002924636      446.3548613551118   0.006826046104750523      0.802192524958922     0.5196531158219728     0.2571415124977984      1.432815138335704    0.02697005995424061     0.6134200432052013    0.08302666395108606     0.5299465193853675  2.663550191894004e-14 124.1587821652224
2.946698061915068      19.20417674407182      15.16002662343454   0.001811278751533449     0.7133236641188269     -11.60481173421775  0.0004436723028501749     0.1154444309245634   0.001077087712833384       15.9249000551641      446.3548680063175   0.006826046104750523      0.802192524958922     0.5196531158219728     0.2571415124977984      1.432815138335704    0.02697005995424061     0.6134200432052013    0.08302666395108606     0.5299465193853675  2.663550191894004e-14 124.1587818840599
2.946698061915068      19.20417674407182      15.16002662343454   0.001811278751533449     0.7133236641188269     -11.60481173421775  0.0004436723028501749     0.1154444309245634   0.001077087712833384       15.9249000551641      446.3548613551118   0.006826061005911717      0.802192524958922     0.5196531158219728     0.2571415124977984      1.432815138335704    0.02697005995424061     0.6134200432052013    0.08302666395108606     0.5299465193853675  2.663550191894004e-14 124.1587827743126
2.946698061915068      19.20417674407182      15.16002662343454   0.001811278751533449     0.7133236641188269     -11.60481173421775  0.0004436723028501749     0.1154444309245634   0.001077087712833384       15.9249000551641      446.3548613551118   0.006826046104750523     0.8021925398600832     0.5196531158219728     0.2571415124977984      1.432815138335704    0.02697005995424061     0.6134200432052013    0.08302666395108606     0.5299465193853675  2.663550191894004e-14 124.1587828193774
2.946698061915068      19.20417674407182      15.16002662343454   0.001811278751533449     0.7133236641188269     -11.60481173421775  0.0004436723028501749     0.1154444309245634   0.001077087712833384       15.9249000551641      446.3548613551118   0.006826046104750523      0.802192524958922      0.519653130723134     0.2571415124977984      1.432815138335704    0.02697005995424061     0.6134200432052013    0.08302666395108606     0.5299465193853675  2.663550191894004e-14 124.1587824799839
2.946698061915068      19.20417674407182      15.16002662343454   0.001811278751533449     0.7133236641188269     -11.60481173421775  0.0004436723028501749     0.1154444309245634   0.001077087712833384       15.9249000551641      446.3548613551118   0.006826046104750523      0.802192524958922     0.5196531158219728     0.2571415273989596      1.432815138335704    0.02697005995424061     0.6134200432052013    0.08302666395108606     0.5299465193853675  2.663550191894004e-14 124.1587819533855
2.946698061915068      19.20417674407182      15.16002662343454   0.001811278751533449     0.7133236641188269     -11.60481173421775  0.0004436723028501749     0.1154444309245634   0.001077087712833384       15.9249000551641      446.3548613551118   0.006826046104750523      0.802192524958922     0.5196531158219728     0.2571415124977984      1.432815159686314    0.02697005995424061     0.6134200432052013    0.08302666395108606     0.5299465193853675  2.663550191894004e-14 124.1587820260749
2.946698061915068      19.20417674407182      15.16002662343454   0.001811278751533449     0.7133236641188269     -11.60481173421775  0.0004436723028501749     0.1154444309245634   0.001077087712833384       15.9249000551641      446.3548613551118   0.006826046104750523      0.802192524958922     0.5196531158219728     0.2571415124977984      1.432815138335704     0.0269700748554018     0.6134200432052013    0.08302666395108606     0.5299465193853675  2.663550191894004e-14 124.158782027069
2.946698061915068      19.20417674407182      15.16002662343454   0.001811278751533449     0.7133236641188269     -11.60481173421775  0.0004436723028501749     0.1154444309245634   0.001077087712833384       15.9249000551641      446.3548613551118   0.006826046104750523      0.802192524958922     0.5196531158219728     0.2571415124977984      1.432815138335704    0.02697005995424061     0.6134200581063625    0.08302666395108606     0.5299465193853675  2.663550191894004e-14 124.1587820270751
2.946698061915068      19.20417674407182      15.16002662343454   0.001811278751533449     0.7133236641188269     -11.60481173421775  0.0004436723028501749     0.1154444309245634   0.001077087712833384       15.9249000551641      446.3548613551118   0.006826046104750523      0.802192524958922     0.5196531158219728     0.2571415124977984      1.432815138335704    0.02697005995424061     0.6134200432052013    0.08302667885224725     0.5299465193853675  2.663550191894004e-14 124.1587820270685
2.946698061915068      19.20417674407182      15.16002662343454   0.001811278751533449     0.7133236641188269     -11.60481173421775  0.0004436723028501749     0.1154444309245634   0.001077087712833384       15.9249000551641      446.3548613551118   0.006826046104750523      0.802192524958922     0.5196531158219728     0.2571415124977984      1.432815138335704    0.02697005995424061     0.6134200432052013    0.08302666395108606     0.5299465342865287  2.663550191894004e-14 124.1587820271042
2.946698061915068      19.20417674407182      15.16002662343454   0.001811278751533449     0.7133236641188269     -11.60481173421775  0.0004436723028501749     0.1154444309245634   0.001077087712833384       15.9249000551641      446.3548613551118   0.006826046104750523      0.802192524958922     0.5196531158219728     0.2571415124977984      1.432815138335704    0.02697005995424061     0.6134200432052013    0.08302666395108606     0.5299465193853675  1.490118782934958e-08 124.1588657333752
2.946557135706945      19.20433272885321      15.15996261666537   0.001811312416120137     0.7133171147911573     -11.60483065337349  0.0004434105008170935      0.115450624558087   0.001077076385601048       15.9266942124981      446.3548611400452   0.006824125351271345     0.8021936475991127      0.519623574721847     0.2571651547562242      1.431831305973026    0.02697002543895299     0.6134200432052013    0.08302605027587105     0.5299460829443579  2.665717955162382e-14 124.1572660215466
2.946557179614068      19.20433272885321      15.15996261666537   0.001811312416120137     0.7133171147911573     -11.60483065337349  0.0004434105008170935      0.115450624558087   0.001077076385601048       15.9266942124981      446.3548611400452   0.006824125351271345     0.8021936475991127      0.519623574721847     0.2571651547562242      1.431831305973026    0.02697002543895299     0.6134200432052013    0.08302605027587105     0.5299460829443579  2.665717955162382e-14 124.1572659782602
2.946557135706945      19.20433301502007      15.15996261666537   0.001811312416120137     0.7133171147911573     -11.60483065337349  0.0004434105008170935      0.115450624558087   0.001077076385601048       15.9266942124981      446.3548611400452   0.006824125351271345     0.8021936475991127      0.519623574721847     0.2571651547562242      1.431831305973026    0.02697002543895299     0.6134200432052013    0.08302605027587105     0.5299460829443579  2.665717955162382e-14 124.1572661963474
2.946557135706945      19.20433272885321      15.15996284256642   0.001811312416120137     0.7133171147911573     -11.60483065337349  0.0004434105008170935      0.115450624558087   0.001077076385601048       15.9266942124981      446.3548611400452   0.006824125351271345     0.8021936475991127      0.519623574721847     0.2571651547562242      1.431831305973026    0.02697002543895299     0.6134200432052013    0.08302605027587105     0.5299460829443579  2.665717955162382e-14 124.1572661754406
2.946557135706945      19.20433272885321      15.15996261666537   0.001811327317281331     0.7133171147911573     -11.60483065337349  0.0004434105008170935      0.115450624558087   0.001077076385601048       15.9266942124981      446.3548611400452   0.006824125351271345     0.8021936475991127      0.519623574721847     0.2571651547562242      1.431831305973026    0.02697002543895299     0.6134200432052013    0.08302605027587105     0.5299460829443579  2.665717955162382e-14 124.1572679303479
2.946557135706945      19.20433272885321      15.15996261666537   0.001811312416120137     0.7133171296923185     -11.60483065337349  0.0004434105008170935      0.115450624558087   0.001077076385601048       15.9266942124981      446.3548611400452   0.006824125351271345     0.8021936475991127      0.519623574721847     0.2571651547562242      1.431831305973026    0.02697002543895299     0.6134200432052013    0.08302605027587105     0.5299460829443579  2.665717955162382e-14 124.1572660680077
2.946557135706945      19.20433272885321      15.15996261666537   0.001811312416120137     0.7133171147911573     -11.60483082629894  0.0004434105008170935      0.115450624558087   0.001077076385601048       15.9266942124981      446.3548611400452   0.006824125351271345     0.8021936475991127      0.519623574721847     0.2571651547562242      1.431831305973026    0.02697002543895299     0.6134200432052013    0.08302605027587105     0.5299460829443579  2.665717955162382e-14 124.1572661100349
2.946557135706945      19.20433272885321      15.15996261666537   0.001811312416120137     0.7133171147911573     -11.60483065337349  0.0004434254019782874      0.115450624558087   0.001077076385601048       15.9266942124981      446.3548611400452   0.006824125351271345     0.8021936475991127      0.519623574721847     0.2571651547562242      1.431831305973026    0.02697002543895299     0.6134200432052013    0.08302605027587105     0.5299460829443579  2.665717955162382e-14 124.1572745617898
2.946557135706945      19.20433272885321      15.15996261666537   0.001811312416120137     0.7133171147911573     -11.60483065337349  0.0004434105008170935     0.1154506394592482   0.001077076385601048       15.9266942124981      446.3548611400452   0.006824125351271345     0.8021936475991127      0.519623574721847     0.2571651547562242      1.431831305973026    0.02697002543895299     0.6134200432052013    0.08302605027587105     0.5299460829443579  2.665717955162382e-14 124.1572659654417
2.946557135706945      19.20433272885321      15.15996261666537   0.001811312416120137     0.7133171147911573     -11.60483065337349  0.0004434105008170935      0.115450624558087   0.001077091286762241       15.9266942124981      446.3548611400452   0.006824125351271345     0.8021936475991127      0.519623574721847     0.2571651547562242      1.431831305973026    0.02697002543895299     0.6134200432052013    0.08302605027587105     0.5299460829443579  2.665717955162382e-14 124.1572708441842
2.946557135706945      19.20433272885321      15.15996261666537   0.001811312416120137     0.7133171147911573     -11.60483065337349  0.0004434105008170935      0.115450624558087   0.001077076385601048      15.92669444982434      446.3548611400452   0.006824125351271345     0.8021936475991127      0.519623574721847     0.2571651547562242      1.431831305973026    0.02697002543895299     0.6134200432052013    0.08302605027587105     0.5299460829443579  2.665717955162382e-14 124.1572662184661
2.946557135706945      19.20433272885321      15.15996261666537   0.001811312416120137     0.7133171147911573     -11.60483065337349  0.0004434105008170935      0.115450624558087   0.001077076385601048       15.9266942124981       446.354867791251   0.006824125351271345     0.8021936475991127      0.519623574721847     0.2571651547562242      1.431831305973026    0.02697002543895299     0.6134200432052013    0.08302605027587105     0.5299460829443579  2.665717955162382e-14 124.1572661008664
2.946557135706945      19.20433272885321      15.15996261666537   0.001811312416120137     0.7133171147911573     -11.60483065337349  0.0004434105008170935      0.115450624558087   0.001077076385601048       15.9266942124981      446.3548611400452   0.006824140252432539     0.8021936475991127      0.519623574721847     0.2571651547562242      1.431831305973026    0.02697002543895299     0.6134200432052013    0.08302605027587105     0.5299460829443579  2.665717955162382e-14 124.157266350354
2.946557135706945      19.20433272885321      15.15996261666537   0.001811312416120137     0.7133171147911573     -11.60483065337349  0.0004434105008170935      0.115450624558087   0.001077076385601048       15.9266942124981      446.3548611400452   0.006824125351271345     0.8021936625002739      0.519623574721847     0.2571651547562242      1.431831305973026    0.02697002543895299     0.6134200432052013    0.08302605027587105     0.5299460829443579  2.665717955162382e-14 124.157266932447
2.946557135706945      19.20433272885321      15.15996261666537   0.001811312416120137     0.7133171147911573     -11.60483065337349  0.0004434105008170935      0.115450624558087   0.001077076385601048       15.9266942124981      446.3548611400452   0.006824125351271345     0.8021936475991127     0.5196235896230081     0.2571651547562242      1.431831305973026    0.02697002543895299     0.6134200432052013    0.08302605027587105     0.5299460829443579  2.665717955162382e-14 124.1572665513503
2.946557135706945      19.20433272885321      15.15996261666537   0.001811312416120137     0.7133171147911573     -11.60483065337349  0.0004434105008170935      0.115450624558087   0.001077076385601048       15.9266942124981      446.3548611400452   0.006824125351271345     0.8021936475991127      0.519623574721847     0.2571651696573853      1.431831305973026    0.02697002543895299     0.6134200432052013    0.08302605027587105     0.5299460829443579  2.665717955162382e-14 124.1572660256557
2.946557135706945      19.20433272885321      15.15996261666537   0.001811312416120137     0.7133171147911573     -11.60483065337349  0.0004434105008170935      0.115450624558087   0.001077076385601048       15.9266942124981      446.3548611400452   0.006824125351271345     0.8021936475991127      0.519623574721847     0.2571651547562242      1.431831327308975    0.02697002543895299     0.6134200432052013    0.08302605027587105     0.5299460829443579  2.665717955162382e-14 124.1572659630648
2.946557135706945      19.20433272885321      15.15996261666537   0.001811312416120137     0.7133171147911573     -11.60483065337349  0.0004434105008170935      0.115450624558087   0.001077076385601048       15.9266942124981      446.3548611400452   0.006824125351271345     0.8021936475991127      0.519623574721847     0.2571651547562242      1.431831305973026    0.02697004034011418     0.6134200432052013    0.08302605027587105     0.5299460829443579  2.665717955162382e-14 124.1572660215461
2.946557135706945      19.20433272885321      15.15996261666537   0.001811312416120137     0.7133171147911573     -11.60483065337349  0.0004434105008170935      0.115450624558087   0.001077076385601048       15.9266942124981      446.3548611400452   0.006824125351271345     0.8021936475991127      0.519623574721847     0.2571651547562242      1.431831305973026    0.02697002543895299     0.6134200581063625    0.08302605027587105     0.5299460829443579  2.665717955162382e-14 124.1572660215466
2.946557135706945      19.20433272885321      15.15996261666537   0.001811312416120137     0.7133171147911573     -11.60483065337349  0.0004434105008170935      0.115450624558087   0.001077076385601048       15.9266942124981      446.3548611400452   0.006824125351271345     0.8021936475991127      0.519623574721847     0.2571651547562242      1.431831305973026    0.02697002543895299     0.6134200432052013    0.08302606517703225     0.5299460829443579  2.665717955162382e-14 124.1572660215553
2.946557135706945      19.20433272885321      15.15996261666537   0.001811312416120137     0.7133171147911573     -11.60483065337349  0.0004434105008170935      0.115450624558087   0.001077076385601048       15.9266942124981      446.3548611400452   0.006824125351271345     0.8021936475991127      0.519623574721847     0.2571651547562242      1.431831305973026    0.02697002543895299     0.6134200432052013    0.08302605027587105     0.5299460978455191  2.665717955162382e-14 124.1572660215359
2.946557135706945      19.20433272885321      15.15996261666537   0.001811312416120137     0.7133171147911573     -11.60483065337349  0.0004434105008170935      0.115450624558087   0.001077076385601048       15.9266942124981      446.3548611400452   0.006824125351271345     0.8021936475991127      0.519623574721847     0.2571651547562242      1.431831305973026    0.02697002543895299     0.6134200432052013    0.08302605027587105     0.5299460829443579  1.490118785102721e-08 124.1573497265001
2.9465219207684      19.20437182422521      15.15994657372332   0.001811235356864392     0.7133154307743889     -11.60483538910785  0.0004433475752519213     0.1154521828783844   0.001077077552635418      15.92714397562253      446.3548610859901   0.006823628185913093      0.802193930163565     0.5196163419767753     0.2571709671161336      1.431584634997713    0.02697001678831054     0.6134200432052013    0.08302589646905638     0.5299459735583963  2.666422189002138e-14 124.1568904786029
2.946521964674997      19.20437182422521      15.15994657372332   0.001811235356864392     0.7133154307743889     -11.60483538910785  0.0004433475752519213     0.1154521828783844   0.001077077552635418      15.92714397562253      446.3548610859901   0.006823628185913093      0.802193930163565     0.5196163419767753     0.2571709671161336      1.431584634997713    0.02697001678831054     0.6134200432052013    0.08302589646905638     0.5299459735583963  2.666422189002138e-14 124.1568905833144
2.9465219207684      19.20437211039265      15.15994657372332   0.001811235356864392     0.7133154307743889     -11.60483538910785  0.0004433475752519213     0.1154521828783844   0.001077077552635418      15.92714397562253      446.3548610859901   0.006823628185913093      0.802193930163565     0.5196163419767753     0.2571709671161336      1.431584634997713    0.02697001678831054     0.6134200432052013    0.08302589646905638     0.5299459735583963  2.666422189002138e-14 124.1568904012422
2.9465219207684      19.20437182422521      15.15994679962413   0.001811235356864392     0.7133154307743889     -11.60483538910785  0.0004433475752519213     0.1154521828783844   0.001077077552635418      15.92714397562253      446.3548610859901   0.006823628185913093      0.802193930163565     0.5196163419767753     0.2571709671161336      1.431584634997713    0.02697001678831054     0.6134200432052013    0.08302589646905638     0.5299459735583963  2.666422189002138e-14 124.156890418704
2.9465219207684      19.20437182422521      15.15994657372332   0.001811250258025586     0.7133154307743889     -11.60483538910785  0.0004433475752519213     0.1154521828783844   0.001077077552635418      15.92714397562253      446.3548610859901   0.006823628185913093      0.802193930163565     0.5196163419767753     0.2571709671161336      1.431584634997713    0.02697001678831054     0.6134200432052013    0.08302589646905638     0.5299459735583963  2.666422189002138e-14 124.1568923149384
2.9465219207684      19.20437182422521      15.15994657372332   0.001811235356864392     0.7133154456755501     -11.60483538910785  0.0004433475752519213     0.1154521828783844   0.001077077552635418      15.92714397562253      446.3548610859901   0.006823628185913093      0.802193930163565     0.5196163419767753     0.2571709671161336      1.431584634997713    0.02697001678831054     0.6134200432052013    0.08302589646905638     0.5299459735583963  2.666422189002138e-14 124.1568904352816
2.9465219207684      19.20437182422521      15.15994657372332   0.001811235356864392     0.7133154307743889     -11.60483556203337  0.0004433475752519213     0.1154521828783844   0.001077077552635418      15.92714397562253      446.3548610859901   0.006823628185913093      0.802193930163565     0.5196163419767753     0.2571709671161336      1.431584634997713    0.02697001678831054     0.6134200432052013    0.08302589646905638     0.5299459735583963  2.666422189002138e-14 124.1568904729601
2.9465219207684      19.20437182422521      15.15994657372332   0.001811235356864392     0.7133154307743889     -11.60483538910785  0.0004433624764131151     0.1154521828783844   0.001077077552635418      15.92714397562253      446.3548610859901   0.006823628185913093      0.802193930163565     0.5196163419767753     0.2571709671161336      1.431584634997713    0.02697001678831054     0.6134200432052013    0.08302589646905638     0.5299459735583963  2.666422189002138e-14 124.1568988727017
2.9465219207684      19.20437182422521      15.15994657372332   0.001811235356864392     0.7133154307743889     -11.60483538910785  0.0004433475752519213     0.1154521977795456   0.001077077552635418      15.92714397562253      446.3548610859901   0.006823628185913093      0.802193930163565     0.5196163419767753     0.2571709671161336      1.431584634997713    0.02697001678831054     0.6134200432052013    0.08302589646905638     0.5299459735583963  2.666422189002138e-14 124.1568905682527
2.9465219207684      19.20437182422521      15.15994657372332   0.001811235356864392     0.7133154307743889     -11.60483538910785  0.0004433475752519213     0.1154521828783844   0.001077092453796612      15.92714397562253      446.3548610859901   0.006823628185913093      0.802193930163565     0.5196163419767753     0.2571709671161336      1.431584634997713    0.02697001678831054     0.6134200432052013    0.08302589646905638     0.5299459735583963  2.666422189002138e-14 124.1568953963757
2.9465219207684      19.20437182422521      15.15994657372332   0.001811235356864392     0.7133154307743889     -11.60483538910785  0.0004433475752519213     0.1154521828783844   0.001077077552635418      15.92714421295547      446.3548610859901   0.006823628185913093      0.802193930163565     0.5196163419767753     0.2571709671161336      1.431584634997713    0.02697001678831054     0.6134200432052013    0.08302589646905638     0.5299459735583963  2.666422189002138e-14 124.1568906218832
2.9465219207684      19.20437182422521      15.15994657372332   0.001811235356864392     0.7133154307743889     -11.60483538910785  0.0004433475752519213     0.1154521828783844   0.001077077552635418      15.92714397562253      446.3548677371958   0.006823628185913093      0.802193930163565     0.5196163419767753     0.2571709671161336      1.431584634997713    0.02697001678831054     0.6134200432052013    0.08302589646905638     0.5299459735583963  2.666422189002138e-14 124.1568905639138
2.9465219207684      19.20437182422521      15.15994657372332   0.001811235356864392     0.7133154307743889     -11.60483538910785  0.0004433475752519213     0.1154521828783844   0.001077077552635418      15.92714397562253      446.3548610859901   0.006823643087074287      0.802193930163565     0.5196163419767753     0.2571709671161336      1.431584634997713    0.02697001678831054     0.6134200432052013    0.08302589646905638     0.5299459735583963  2.666422189002138e-14 124.1568905860062
2.9465219207684      19.20437182422521      15.15994657372332   0.001811235356864392     0.7133154307743889     -11.60483538910785  0.0004433475752519213     0.1154521828783844   0.001077077552635418      15.92714397562253      446.3548610859901   0.006823628185913093     0.8021939450647262     0.5196163419767753     0.2571709671161336      1.431584634997713    0.02697001678831054     0.6134200432052013    0.08302589646905638     0.5299459735583963  2.666422189002138e-14 124.1568913124189
2.9465219207684      19.20437182422521      15.15994657372332   0.001811235356864392     0.7133154307743889     -11.60483538910785  0.0004433475752519213     0.1154521828783844   0.001077077552635418      15.92714397562253      446.3548610859901   0.006823628185913093      0.802193930163565     0.5196163568779365     0.2571709671161336      1.431584634997713    0.02697001678831054     0.6134200432052013    0.08302589646905638     0.5299459735583963  2.666422189002138e-14 124.1568909980693
2.9465219207684      19.20437182422521      15.15994657372332   0.001811235356864392     0.7133154307743889     -11.60483538910785  0.0004433475752519213     0.1154521828783844   0.001077077552635418      15.92714397562253      446.3548610859901   0.006823628185913093      0.802193930163565     0.5196163419767753     0.2571709820172948      1.431584634997713    0.02697001678831054     0.6134200432052013    0.08302589646905638     0.5299459735583963  2.666422189002138e-14 124.1568904012654
2.9465219207684      19.20437182422521      15.15994657372332   0.001811235356864392     0.7133154307743889     -11.60483538910785  0.0004433475752519213     0.1154521828783844   0.001077077552635418      15.92714397562253      446.3548610859901   0.006823628185913093      0.802193930163565     0.5196163419767753     0.2571709671161336      1.431584656329987    0.02697001678831054     0.6134200432052013    0.08302589646905638     0.5299459735583963  2.666422189002138e-14 124.156890476978
2.9465219207684      19.20437182422521      15.15994657372332   0.001811235356864392     0.7133154307743889     -11.60483538910785  0.0004433475752519213     0.1154521828783844   0.001077077552635418      15.92714397562253      446.3548610859901   0.006823628185913093      0.802193930163565     0.5196163419767753     0.2571709671161336      1.431584634997713    0.02697003168947174     0.6134200432052013    0.08302589646905638     0.5299459735583963  2.666422189002138e-14 124.1568904785976
2.9465219207684      19.20437182422521      15.15994657372332   0.001811235356864392     0.7133154307743889     -11.60483538910785  0.0004433475752519213     0.1154521828783844   0.001077077552635418      15.92714397562253      446.3548610859901   0.006823628185913093      0.802193930163565     0.5196163419767753     0.2571709671161336      1.431584634997713    0.02697001678831054     0.6134200581063625    0.08302589646905638     0.5299459735583963  2.666422189002138e-14 124.1568904786029
2.9465219207684      19.20437182422521      15.15994657372332   0.001811235356864392     0.7133154307743889     -11.60483538910785  0.0004433475752519213     0.1154521828783844   0.001077077552635418      15.92714397562253      446.3548610859901   0.006823628185913093      0.802193930163565     0.5196163419767753     0.2571709671161336      1.431584634997713    0.02697001678831054     0.6134200432052013    0.08302591137021757     0.5299459735583963  2.666422189002138e-14 124.1568904785764
2.9465219207684      19.20437182422521      15.15994657372332   0.001811235356864392     0.7133154307743889     -11.60483538910785  0.0004433475752519213     0.1154521828783844   0.001077077552635418      15.92714397562253      446.3548610859901   0.006823628185913093      0.802193930163565     0.5196163419767753     0.2571709671161336      1.431584634997713    0.02697001678831054     0.6134200432052013    0.08302589646905638     0.5299459884595575  2.666422189002138e-14 124.1568904785889
2.9465219207684      19.20437182422521      15.15994657372332   0.001811235356864392     0.7133154307743889     -11.60483538910785  0.0004433475752519213     0.1154521828783844   0.001077077552635418      15.92714397562253      446.3548610859901   0.006823628185913093      0.802193930163565     0.5196163419767753     0.2571709671161336      1.431584634997713    0.02697001678831054     0.6134200432052013    0.08302589646905638     0.5299459735583963  1.490118785806955e-08 124.156974183816
2.946519359896636      19.20437202537042      15.15994677242647   0.001811071196639512     0.7133175740685043      -11.6048354147427  0.0004431635128503674     0.1154516708483731   0.001076815701341168      15.92713688114964      446.3548566673271    0.00682359387610865     0.8021938396548587     0.5196029877644441     0.2571738096800062      1.431584689964674    0.02697001679633071     0.6134200432052013    0.08302589774793354     0.5299459739042535  2.655379873407832e-14 124.1561834948031
2.946519403803196      19.20437202537042      15.15994677242647   0.001811071196639512     0.7133175740685043      -11.6048354147427  0.0004431635128503674     0.1154516708483731   0.001076815701341168      15.92713688114964      446.3548566673271    0.00682359387610865     0.8021938396548587     0.5196029877644441     0.2571738096800062      1.431584689964674    0.02697001679633071     0.6134200432052013    0.08302589774793354     0.5299459739042535  2.655379873407832e-14 124.1561835024702
2.946519359896636      19.20437231153786      15.15994677242647   0.001811071196639512     0.7133175740685043      -11.6048354147427  0.0004431635128503674     0.1154516708483731   0.001076815701341168      15.92713688114964      446.3548566673271    0.00682359387610865     0.8021938396548587     0.5196029877644441     0.2571738096800062      1.431584689964674    0.02697001679633071     0.6134200432052013    0.08302589774793354     0.5299459739042535  2.655379873407832e-14 124.156183576217
2.946519359896636      19.20437202537042      15.15994699832728   0.001811071196639512     0.7133175740685043      -11.6048354147427  0.0004431635128503674     0.1154516708483731   0.001076815701341168      15.92713688114964      446.3548566673271    0.00682359387610865     0.8021938396548587     0.5196029877644441     0.2571738096800062      1.431584689964674    0.02697001679633071     0.6134200432052013    0.08302589774793354     0.5299459739042535  2.655379873407832e-14 124.156183454502
2.946519359896636      19.20437202537042      15.15994677242647   0.001811086097800706     0.7133175740685043      -11.6048354147427  0.0004431635128503674     0.1154516708483731   0.001076815701341168      15.92713688114964      446.3548566673271    0.00682359387610865     0.8021938396548587     0.5196029877644441     0.2571738096800062      1.431584689964674    0.02697001679633071     0.6134200432052013    0.08302589774793354     0.5299459739042535  2.655379873407832e-14 124.1561852039981
2.946519359896636      19.20437202537042      15.15994677242647   0.001811071196639512     0.7133175889696655      -11.6048354147427  0.0004431635128503674     0.1154516708483731   0.001076815701341168      15.92713688114964      446.3548566673271    0.00682359387610865     0.8021938396548587     0.5196029877644441     0.2571738096800062      1.431584689964674    0.02697001679633071     0.6134200432052013    0.08302589774793354     0.5299459739042535  2.655379873407832e-14 124.1561834474124
2.946519359896636      19.20437202537042      15.15994677242647   0.001811071196639512     0.7133175740685043     -11.60483558766822  0.0004431635128503674     0.1154516708483731   0.001076815701341168      15.92713688114964      446.3548566673271    0.00682359387610865     0.8021938396548587     0.5196029877644441     0.2571738096800062      1.431584689964674    0.02697001679633071     0.6134200432052013    0.08302589774793354     0.5299459739042535  2.655379873407832e-14 124.1561834861438
2.946519359896636      19.20437202537042      15.15994677242647   0.001811071196639512     0.7133175740685043      -11.6048354147427  0.0004431784140115613     0.1154516708483731   0.001076815701341168      15.92713688114964      446.3548566673271    0.00682359387610865     0.8021938396548587     0.5196029877644441     0.2571738096800062      1.431584689964674    0.02697001679633071     0.6134200432052013    0.08302589774793354     0.5299459739042535  2.655379873407832e-14 124.1561916987324
2.946519359896636      19.20437202537042      15.15994677242647   0.001811071196639512     0.7133175740685043      -11.6048354147427  0.0004431635128503674     0.1154516857495343   0.001076815701341168      15.92713688114964      446.3548566673271    0.00682359387610865     0.8021938396548587     0.5196029877644441     0.2571738096800062      1.431584689964674    0.02697001679633071     0.6134200432052013    0.08302589774793354     0.5299459739042535  2.655379873407832e-14 124.156183650401
2.946519359896636      19.20437202537042      15.15994677242647   0.001811071196639512     0.7133175740685043      -11.6048354147427  0.0004431635128503674     0.1154516708483731   0.001076830602502362      15.92713688114964      446.3548566673271    0.00682359387610865     0.8021938396548587     0.5196029877644441     0.2571738096800062      1.431584689964674    0.02697001679633071     0.6134200432052013    0.08302589774793354     0.5299459739042535  2.655379873407832e-14 124.1561880894283
2.946519359896636      19.20437202537042      15.15994677242647   0.001811071196639512     0.7133175740685043      -11.6048354147427  0.0004431635128503674     0.1154516708483731   0.001076815701341168      15.92713711848247      446.3548566673271    0.00682359387610865     0.8021938396548587     0.5196029877644441     0.2571738096800062      1.431584689964674    0.02697001679633071     0.6134200432052013    0.08302589774793354     0.5299459739042535  2.655379873407832e-14 124.1561835948639
2.946519359896636      19.20437202537042      15.15994677242647   0.001811071196639512     0.7133175740685043      -11.6048354147427  0.0004431635128503674     0.1154516708483731   0.001076815701341168      15.92713688114964      446.3548633185328    0.00682359387610865     0.8021938396548587     0.5196029877644441     0.2571738096800062      1.431584689964674    0.02697001679633071     0.6134200432052013    0.08302589774793354     0.5299459739042535  2.655379873407832e-14 124.1561834419341
2.946519359896636      19.20437202537042      15.15994677242647   0.001811071196639512     0.7133175740685043      -11.6048354147427  0.0004431635128503674     0.1154516708483731   0.001076815701341168      15.92713688114964      446.3548566673271   0.006823608777269844     0.8021938396548587     0.5196029877644441     0.2571738096800062      1.431584689964674    0.02697001679633071     0.6134200432052013    0.08302589774793354     0.5299459739042535  2.655379873407832e-14 124.1561836929593
2.946519359896636      19.20437202537042      15.15994677242647   0.001811071196639512     0.7133175740685043      -11.6048354147427  0.0004431635128503674     0.1154516708483731   0.001076815701341168      15.92713688114964      446.3548566673271    0.00682359387610865     0.8021938545560199     0.5196029877644441     0.2571738096800062      1.431584689964674    0.02697001679633071     0.6134200432052013    0.08302589774793354     0.5299459739042535  2.655379873407832e-14 124.1561842854749
2.946519359896636      19.20437202537042      15.15994677242647   0.001811071196639512     0.7133175740685043      -11.6048354147427  0.0004431635128503674     0.1154516708483731   0.001076815701341168      15.92713688114964      446.3548566673271    0.00682359387610865     0.8021938396548587     0.5196030026656053     0.2571738096800062      1.431584689964674    0.02697001679633071     0.6134200432052013    0.08302589774793354     0.5299459739042535  2.655379873407832e-14 124.1561840295743
2.946519359896636      19.20437202537042      15.15994677242647   0.001811071196639512     0.7133175740685043      -11.6048354147427  0.0004431635128503674     0.1154516708483731   0.001076815701341168      15.92713688114964      446.3548566673271    0.00682359387610865     0.8021938396548587     0.5196029877644441     0.2571738245811674      1.431584689964674    0.02697001679633071     0.6134200432052013    0.08302589774793354     0.5299459739042535  2.655379873407832e-14 124.1561834104329
2.946519359896636      19.20437202537042      15.15994677242647   0.001811071196639512     0.7133175740685043      -11.6048354147427  0.0004431635128503674     0.1154516708483731   0.001076815701341168      15.92713688114964      446.3548566673271    0.00682359387610865     0.8021938396548587     0.5196029877644441     0.2571738096800062      1.431584711296948    0.02697001679633071     0.6134200432052013    0.08302589774793354     0.5299459739042535  2.655379873407832e-14 124.1561832901788
2.946519359896636      19.20437202537042      15.15994677242647   0.001811071196639512     0.7133175740685043      -11.6048354147427  0.0004431635128503674     0.1154516708483731   0.001076815701341168      15.92713688114964      446.3548566673271    0.00682359387610865     0.8021938396548587     0.5196029877644441     0.2571738096800062      1.431584689964674     0.0269700316974919     0.6134200432052013    0.08302589774793354     0.5299459739042535  2.655379873407832e-14 124.1561834947927
2.946519359896636      19.20437202537042      15.15994677242647   0.001811071196639512     0.7133175740685043      -11.6048354147427  0.0004431635128503674     0.1154516708483731   0.001076815701341168      15.92713688114964      446.3548566673271    0.00682359387610865     0.8021938396548587     0.5196029877644441     0.2571738096800062      1.431584689964674    0.02697001679633071     0.6134200581063625    0.08302589774793354     0.5299459739042535  2.655379873407832e-14 124.1561834948031
2.946519359896636      19.20437202537042      15.15994677242647   0.001811071196639512     0.7133175740685043      -11.6048354147427  0.0004431635128503674     0.1154516708483731   0.001076815701341168      15.92713688114964      446.3548566673271    0.00682359387610865     0.8021938396548587     0.5196029877644441     0.2571738096800062      1.431584689964674    0.02697001679633071     0.6134200432052013    0.08302591264909473     0.5299459739042535  2.655379873407832e-14 124.1561834947986
2.946519359896636      19.20437202537042      15.15994677242647   0.001811071196639512     0.7133175740685043      -11.6048354147427  0.0004431635128503674     0.1154516708483731   0.001076815701341168      15.92713688114964      446.3548566673271    0.00682359387610865     0.8021938396548587     0.5196029877644441     0.2571738096800062      1.431584689964674    0.02697001679633071     0.6134200432052013    0.08302589774793354     0.5299459888054147  2.655379873407832e-14 124.1561834948099
2.946519359896636      19.20437202537042      15.15994677242647   0.001811071196639512     0.7133175740685043      -11.6048354147427  0.0004431635128503674     0.1154516708483731   0.001076815701341168      15.92713688114964      446.3548566673271    0.00682359387610865     0.8021938396548587     0.5196029877644441     0.2571738096800062      1.431584689964674    0.02697001679633071     0.6134200432052013    0.08302589774793354     0.5299459739042535  1.490118774764639e-08 124.1562672000807
2.946519054534717      19.20437157218949      15.15994702547826   0.001810781735220269     0.7133220179240274     -11.60483547987794  0.0004428229049148462     0.1154499848487556   0.001076352314861127      15.92712696189241      446.3548566790011   0.006823471290093642      0.802193676840206     0.5195769476939046        0.2571796785311      1.431598342349933    0.02697001682919624     0.6134200432052013    0.08302589821144805     0.5299459735093419  2.634544005890576e-14 124.1548832564125
2.946519098441272      19.20437157218949      15.15994702547826   0.001810781735220269     0.7133220179240274     -11.60483547987794  0.0004428229049148462     0.1154499848487556   0.001076352314861127      15.92712696189241      446.3548566790011   0.006823471290093642      0.802193676840206     0.5195769476939046        0.2571796785311      1.431598342349933    0.02697001682919624     0.6134200432052013    0.08302589821144805     0.5299459735093419  2.634544005890576e-14 124.1548834566188
2.946519054534717      19.20437185835693      15.15994702547826   0.001810781735220269     0.7133220179240274     -11.60483547987794  0.0004428229049148462     0.1154499848487556   0.001076352314861127      15.92712696189241      446.3548566790011   0.006823471290093642      0.802193676840206     0.5195769476939046        0.2571796785311      1.431598342349933    0.02697001682919624     0.6134200432052013    0.08302589821144805     0.5299459735093419  2.634544005890576e-14 124.1548832461567
2.946519054534717      19.20437157218949      15.15994725137907   0.001810781735220269     0.7133220179240274     -11.60483547987794  0.0004428229049148462     0.1154499848487556   0.001076352314861127      15.92712696189241      446.3548566790011   0.006823471290093642      0.802193676840206     0.5195769476939046        0.2571796785311      1.431598342349933    0.02697001682919624     0.6134200432052013    0.08302589821144805     0.5299459735093419  2.634544005890576e-14 124.1548832882362
2.946519054534717      19.20437157218949      15.15994702547826   0.001810796636381463     0.7133220179240274     -11.60483547987794  0.0004428229049148462     0.1154499848487556   0.001076352314861127      15.92712696189241      446.3548566790011   0.006823471290093642      0.802193676840206     0.5195769476939046        0.2571796785311      1.431598342349933    0.02697001682919624     0.6134200432052013    0.08302589821144805     0.5299459735093419  2.634544005890576e-14 124.1548849232091
2.946519054534717      19.20437157218949      15.15994702547826   0.001810781735220269     0.7133220328251886     -11.60483547987794  0.0004428229049148462     0.1154499848487556   0.001076352314861127      15.92712696189241      446.3548566790011   0.006823471290093642      0.802193676840206     0.5195769476939046        0.2571796785311      1.431598342349933    0.02697001682919624     0.6134200432052013    0.08302589821144805     0.5299459735093419  2.634544005890576e-14 124.1548832228518
2.946519054534717      19.20437157218949      15.15994702547826   0.001810781735220269     0.7133220179240274     -11.60483565280346  0.0004428229049148462     0.1154499848487556   0.001076352314861127      15.92712696189241      446.3548566790011   0.006823471290093642      0.802193676840206     0.5195769476939046        0.2571796785311      1.431598342349933    0.02697001682919624     0.6134200432052013    0.08302589821144805     0.5299459735093419  2.634544005890576e-14 124.1548832487078
2.946519054534717      19.20437157218949      15.15994702547826   0.001810781735220269     0.7133220179240274     -11.60483547987794    0.00044283780607604     0.1154499848487556   0.001076352314861127      15.92712696189241      446.3548566790011   0.006823471290093642      0.802193676840206     0.5195769476939046        0.2571796785311      1.431598342349933    0.02697001682919624     0.6134200432052013    0.08302589821144805     0.5299459735093419  2.634544005890576e-14 124.1548911843153
2.946519054534717      19.20437157218949      15.15994702547826   0.001810781735220269     0.7133220179240274     -11.60483547987794  0.0004428229049148462     0.1154499997499168   0.001076352314861127      15.92712696189241      446.3548566790011   0.006823471290093642      0.802193676840206     0.5195769476939046        0.2571796785311      1.431598342349933    0.02697001682919624     0.6134200432052013    0.08302589821144805     0.5299459735093419  2.634544005890576e-14 124.1548833723949
2.946519054534717      19.20437157218949      15.15994702547826   0.001810781735220269     0.7133220179240274     -11.60483547987794  0.0004428229049148462     0.1154499848487556   0.001076367216022321      15.92712696189241      446.3548566790011   0.006823471290093642      0.802193676840206     0.5195769476939046        0.2571796785311      1.431598342349933    0.02697001682919624     0.6134200432052013    0.08302589821144805     0.5299459735093419  2.634544005890576e-14 124.1548877915592
2.946519054534717      19.20437157218949      15.15994702547826   0.001810781735220269     0.7133220179240274     -11.60483547987794  0.0004428229049148462     0.1154499848487556   0.001076352314861127       15.9271271992251      446.3548566790011   0.006823471290093642      0.802193676840206     0.5195769476939046        0.2571796785311      1.431598342349933    0.02697001682919624     0.6134200432052013    0.08302589821144805     0.5299459735093419  2.634544005890576e-14 124.1548834150253
2.946519054534717      19.20437157218949      15.15994702547826   0.001810781735220269     0.7133220179240274     -11.60483547987794  0.0004428229049148462     0.1154499848487556   0.001076352314861127      15.92712696189241      446.3548633302067   0.006823471290093642      0.802193676840206     0.5195769476939046        0.2571796785311      1.431598342349933    0.02697001682919624     0.6134200432052013    0.08302589821144805     0.5299459735093419  2.634544005890576e-14 124.1548834201249
2.946519054534717      19.20437157218949      15.15994702547826   0.001810781735220269     0.7133220179240274     -11.60483547987794  0.0004428229049148462     0.1154499848487556   0.001076352314861127      15.92712696189241      446.3548566790011   0.006823486191254836      0.802193676840206     0.5195769476939046        0.2571796785311      1.431598342349933    0.02697001682919624     0.6134200432052013    0.08302589821144805     0.5299459735093419  2.634544005890576e-14 124.1548839937669
2.946519054534717      19.20437157218949      15.15994702547826   0.001810781735220269     0.7133220179240274     -11.60483547987794  0.0004428229049148462     0.1154499848487556   0.001076352314861127      15.92712696189241      446.3548566790011   0.006823471290093642     0.8021936917413672     0.5195769476939046        0.2571796785311      1.431598342349933    0.02697001682919624     0.6134200432052013    0.08302589821144805     0.5299459735093419  2.634544005890576e-14 124.1548842401478
2.946519054534717      19.20437157218949      15.15994702547826   0.001810781735220269     0.7133220179240274     -11.60483547987794  0.0004428229049148462     0.1154499848487556   0.001076352314861127      15.92712696189241      446.3548566790011   0.006823471290093642      0.802193676840206     0.5195769625950658        0.2571796785311      1.431598342349933    0.02697001682919624     0.6134200432052013    0.08302589821144805     0.5299459735093419  2.634544005890576e-14 124.1548838578604
2.946519054534717      19.20437157218949      15.15994702547826   0.001810781735220269     0.7133220179240274     -11.60483547987794  0.0004428229049148462     0.1154499848487556   0.001076352314861127      15.92712696189241      446.3548566790011   0.006823471290093642      0.802193676840206     0.5195769476939046     0.2571796934322612      1.431598342349933    0.02697001682919624     0.6134200432052013    0.08302589821144805     0.5299459735093419  2.634544005890576e-14 124.154883269981
2.946519054534717      19.20437157218949      15.15994702547826   0.001810781735220269     0.7133220179240274     -11.60483547987794  0.0004428229049148462     0.1154499848487556   0.001076352314861127      15.92712696189241      446.3548566790011   0.006823471290093642      0.802193676840206     0.5195769476939046        0.2571796785311       1.43159836368241    0.02697001682919624     0.6134200432052013    0.08302589821144805     0.5299459735093419  2.634544005890576e-14 124.1548831951018
2.946519054534717      19.20437157218949      15.15994702547826   0.001810781735220269     0.7133220179240274     -11.60483547987794  0.0004428229049148462     0.1154499848487556   0.001076352314861127      15.92712696189241      446.3548566790011   0.006823471290093642      0.802193676840206     0.5195769476939046        0.2571796785311      1.431598342349933    0.02697003173035744     0.6134200432052013    0.08302589821144805     0.5299459735093419  2.634544005890576e-14 124.1548832564131
2.946519054534717      19.20437157218949      15.15994702547826   0.001810781735220269     0.7133220179240274     -11.60483547987794  0.0004428229049148462     0.1154499848487556   0.001076352314861127      15.92712696189241      446.3548566790011   0.006823471290093642      0.802193676840206     0.5195769476939046        0.2571796785311      1.431598342349933    0.02697001682919624     0.6134200581063625    0.08302589821144805     0.5299459735093419  2.634544005890576e-14 124.1548832564125
2.946519054534717      19.20437157218949      15.15994702547826   0.001810781735220269     0.7133220179240274     -11.60483547987794  0.0004428229049148462     0.1154499848487556   0.001076352314861127      15.92712696189241      446.3548566790011   0.006823471290093642      0.802193676840206     0.5195769476939046        0.2571796785311      1.431598342349933    0.02697001682919624     0.6134200432052013    0.08302591311260925     0.5299459735093419  2.634544005890576e-14 124.1548832564161
2.946519054534717      19.20437157218949      15.15994702547826   0.001810781735220269     0.7133220179240274     -11.60483547987794  0.0004428229049148462     0.1154499848487556   0.001076352314861127      15.92712696189241      446.3548566790011   0.006823471290093642      0.802193676840206     0.5195769476939046        0.2571796785311      1.431598342349933    0.02697001682919624     0.6134200432052013    0.08302589821144805     0.5299459884105031  2.634544005890576e-14 124.1548832564187
2.946519054534717      19.20437157218949      15.15994702547826   0.001810781735220269     0.7133220179240274     -11.60483547987794  0.0004428229049148462     0.1154499848487556   0.001076352314861127      15.92712696189241      446.3548566790011   0.006823471290093642      0.802193676840206     0.5195769476939046        0.2571796785311      1.431598342349933    0.02697001682919624     0.6134200432052013    0.08302589821144805     0.5299459735093419  1.490118753928772e-08 124.1549669629234
2.946501282328876      19.20437163886923      15.15994661390124   0.001810241000319224     0.7133280466631409     -11.60483557800296  0.0004421925031922585     0.1154475796738565   0.001075476225438523      15.92709833288244      446.3548241728553   0.006822574651219738     0.8021932891317231      0.519520815218289     0.2571790516133106      1.431606095053032    0.02697001682460879     0.6134200432052013    0.08302589814727453     0.5299459727994654  2.594931088501265e-14 124.1522195059774
2.946501326235167      19.20437163886923      15.15994661390124   0.001810241000319224     0.7133280466631409     -11.60483557800296  0.0004421925031922585     0.1154475796738565   0.001075476225438523      15.92709833288244      446.3548241728553   0.006822574651219738     0.8021932891317231      0.519520815218289     0.2571790516133106      1.431606095053032    0.02697001682460879     0.6134200432052013    0.08302589814727453     0.5299459727994654  2.594931088501265e-14 124.1522196633274
2.946501282328876      19.20437192503667      15.15994661390124   0.001810241000319224     0.7133280466631409     -11.60483557800296  0.0004421925031922585     0.1154475796738565   0.001075476225438523      15.92709833288244      446.3548241728553   0.006822574651219738     0.8021932891317231      0.519520815218289     0.2571790516133106      1.431606095053032    0.02697001682460879     0.6134200432052013    0.08302589814727453     0.5299459727994654  2.594931088501265e-14 124.1522196608555
2.946501282328876      19.20437163886923      15.15994683980205   0.001810241000319224     0.7133280466631409     -11.60483557800296  0.0004421925031922585     0.1154475796738565   0.001075476225438523      15.92709833288244      446.3548241728553   0.006822574651219738     0.8021932891317231      0.519520815218289     0.2571790516133106      1.431606095053032    0.02697001682460879     0.6134200432052013    0.08302589814727453     0.5299459727994654  2.594931088501265e-14 124.1522194153718
2.946501282328876      19.20437163886923      15.15994661390124   0.001810255901480417     0.7133280466631409     -11.60483557800296  0.0004421925031922585     0.1154475796738565   0.001075476225438523      15.92709833288244      446.3548241728553   0.006822574651219738     0.8021932891317231      0.519520815218289     0.2571790516133106      1.431606095053032    0.02697001682460879     0.6134200432052013    0.08302589814727453     0.5299459727994654  2.594931088501265e-14 124.1522208340207
2.946501282328876      19.20437163886923      15.15994661390124   0.001810241000319224     0.7133280615643021     -11.60483557800296  0.0004421925031922585     0.1154475796738565   0.001075476225438523      15.92709833288244      446.3548241728553   0.006822574651219738     0.8021932891317231      0.519520815218289     0.2571790516133106      1.431606095053032    0.02697001682460879     0.6134200432052013    0.08302589814727453     0.5299459727994654  2.594931088501265e-14 124.1522194978236
2.946501282328876      19.20437163886923      15.15994661390124   0.001810241000319224     0.7133280466631409     -11.60483575092849  0.0004421925031922585     0.1154475796738565   0.001075476225438523      15.92709833288244      446.3548241728553   0.006822574651219738     0.8021932891317231      0.519520815218289     0.2571790516133106      1.431606095053032    0.02697001682460879     0.6134200432052013    0.08302589814727453     0.5299459727994654  2.594931088501265e-14 124.1522194602386
2.946501282328876      19.20437163886923      15.15994661390124   0.001810241000319224     0.7133280466631409     -11.60483557800296  0.0004422074043534524     0.1154475796738565   0.001075476225438523      15.92709833288244      446.3548241728553   0.006822574651219738     0.8021932891317231      0.519520815218289     0.2571790516133106      1.431606095053032    0.02697001682460879     0.6134200432052013    0.08302589814727453     0.5299459727994654  2.594931088501265e-14 124.1522269807916
2.946501282328876      19.20437163886923      15.15994661390124   0.001810241000319224     0.7133280466631409     -11.60483557800296  0.0004421925031922585     0.1154475945750177   0.001075476225438523      15.92709833288244      446.3548241728553   0.006822574651219738     0.8021932891317231      0.519520815218289     0.2571790516133106      1.431606095053032    0.02697001682460879     0.6134200432052013    0.08302589814727453     0.5299459727994654  2.594931088501265e-14 124.1522193705046
2.946501282328876      19.20437163886923      15.15994661390124   0.001810241000319224     0.7133280466631409     -11.60483557800296  0.0004421925031922585     0.1154475796738565   0.001075491126599717      15.92709833288244      446.3548241728553   0.006822574651219738     0.8021932891317231      0.519520815218289     0.2571790516133106      1.431606095053032    0.02697001682460879     0.6134200432052013    0.08302589814727453     0.5299459727994654  2.594931088501265e-14 124.1522232969375
2.946501282328876      19.20437163886923      15.15994661390124   0.001810241000319224     0.7133280466631409     -11.60483557800296  0.0004421925031922585     0.1154475796738565   0.001075476225438523       15.9270985702147      446.3548241728553   0.006822574651219738     0.8021932891317231      0.519520815218289     0.2571790516133106      1.431606095053032    0.02697001682460879     0.6134200432052013    0.08302589814727453     0.5299459727994654  2.594931088501265e-14 124.1522195837082
2.946501282328876      19.20437163886923      15.15994661390124   0.001810241000319224     0.7133280466631409     -11.60483557800296  0.0004421925031922585     0.1154475796738565   0.001075476225438523      15.92709833288244      446.3548308240605   0.006822574651219738     0.8021932891317231      0.519520815218289     0.2571790516133106      1.431606095053032    0.02697001682460879     0.6134200432052013    0.08302589814727453     0.5299459727994654  2.594931088501265e-14 124.1522193638483
2.946501282328876      19.20437163886923      15.15994661390124   0.001810241000319224     0.7133280466631409     -11.60483557800296  0.0004421925031922585     0.1154475796738565   0.001075476225438523      15.92709833288244      446.3548241728553   0.006822589552380932     0.8021932891317231      0.519520815218289     0.2571790516133106      1.431606095053032    0.02697001682460879     0.6134200432052013    0.08302589814727453     0.5299459727994654  2.594931088501265e-14 124.1522200257216
2.946501282328876      19.20437163886923      15.15994661390124   0.001810241000319224     0.7133280466631409     -11.60483557800296  0.0004421925031922585     0.1154475796738565   0.001075476225438523      15.92709833288244      446.3548241728553   0.006822574651219738     0.8021933040328843      0.519520815218289     0.2571790516133106      1.431606095053032    0.02697001682460879     0.6134200432052013    0.08302589814727453     0.5299459727994654  2.594931088501265e-14 124.1522201044012
2.946501282328876      19.20437163886923      15.15994661390124   0.001810241000319224     0.7133280466631409     -11.60483557800296  0.0004421925031922585     0.1154475796738565   0.001075476225438523      15.92709833288244      446.3548241728553   0.006822574651219738     0.8021932891317231     0.5195208301194502     0.2571790516133106      1.431606095053032    0.02697001682460879     0.6134200432052013    0.08302589814727453     0.5299459727994654  2.594931088501265e-14 124.1522199408906
2.946501282328876      19.20437163886923      15.15994661390124   0.001810241000319224     0.7133280466631409     -11.60483557800296  0.0004421925031922585     0.1154475796738565   0.001075476225438523      15.92709833288244      446.3548241728553   0.006822574651219738     0.8021932891317231      0.519520815218289     0.2571790665144718      1.431606095053032    0.02697001682460879     0.6134200432052013    0.08302589814727453     0.5299459727994654  2.594931088501265e-14 124.1522194155239
2.946501282328876      19.20437163886923      15.15994661390124   0.001810241000319224     0.7133280466631409     -11.60483557800296  0.0004421925031922585     0.1154475796738565   0.001075476225438523      15.92709833288244      446.3548241728553   0.006822574651219738     0.8021932891317231      0.519520815218289     0.2571790516133106      1.431606116385625    0.02697001682460879     0.6134200432052013    0.08302589814727453     0.5299459727994654  2.594931088501265e-14 124.152219496433
2.946501282328876      19.20437163886923      15.15994661390124   0.001810241000319224     0.7133280466631409     -11.60483557800296  0.0004421925031922585     0.1154475796738565   0.001075476225438523      15.92709833288244      446.3548241728553   0.006822574651219738     0.8021932891317231      0.519520815218289     0.2571790516133106      1.431606095053032    0.02697003172576999     0.6134200432052013    0.08302589814727453     0.5299459727994654  2.594931088501265e-14 124.1522195052647
2.946501282328876      19.20437163886923      15.15994661390124   0.001810241000319224     0.7133280466631409     -11.60483557800296  0.0004421925031922585     0.1154475796738565   0.001075476225438523      15.92709833288244      446.3548241728553   0.006822574651219738     0.8021932891317231      0.519520815218289     0.2571790516133106      1.431606095053032    0.02697001682460879     0.6134200581063625    0.08302589814727453     0.5299459727994654  2.594931088501265e-14 124.1522195059774
2.946501282328876      19.20437163886923      15.15994661390124   0.001810241000319224     0.7133280466631409     -11.60483557800296  0.0004421925031922585     0.1154475796738565   0.001075476225438523      15.92709833288244      446.3548241728553   0.006822574651219738     0.8021932891317231      0.519520815218289     0.2571790516133106      1.431606095053032    0.02697001682460879     0.6134200432052013    0.08302591304843572     0.5299459727994654  2.594931088501265e-14 124.152219505871
2.946501282328876      19.20437163886923      15.15994661390124   0.001810241000319224     0.7133280466631409     -11.60483557800296  0.0004421925031922585     0.1154475796738565   0.001075476225438523      15.92709833288244      446.3548241728553   0.006822574651219738     0.8021932891317231      0.519520815218289     0.2571790516133106      1.431606095053032    0.02697001682460879     0.6134200432052013    0.08302589814727453     0.5299459877006266  2.594931088501265e-14 124.1522195047482
2.946501282328876      19.20437163886923      15.15994661390124   0.001810241000319224     0.7133280466631409     -11.60483557800296  0.0004421925031922585     0.1154475796738565   0.001075476225438523      15.92709833288244      446.3548241728553   0.006822574651219738     0.8021932891317231      0.519520815218289     0.2571790516133106      1.431606095053032    0.02697001682460879     0.6134200432052013    0.08302589814727453     0.5299459727994654  1.490118714315854e-08 124.1523032062055
2.946466981434175      19.20436811136328       15.1599495224095   0.001809183527035956     0.7133316375836386     -11.60483743373811  0.0004407342637903855     0.1155073699380244   0.001073678761790482      15.92706373908307      446.3548243551643   0.006821026830367181     0.8021927091097241     0.5194210916241709     0.2572087113506875      1.431609107545835    0.02697003000493563     0.6134200432052013    0.08302596718624249     0.5299463261120802  2.499077891034813e-14 124.1473391601228
2.946467025339954      19.20436811136328       15.1599495224095   0.001809183527035956     0.7133316375836386     -11.60483743373811  0.0004407342637903855     0.1155073699380244   0.001073678761790482      15.92706373908307      446.3548243551643   0.006821026830367181     0.8021927091097241     0.5194210916241709     0.2572087113506875      1.431609107545835    0.02697003000493563     0.6134200432052013    0.08302596718624249     0.5299463261120802  2.499077891034813e-14 124.1473393098216
2.946466981434175      19.20436839753066       15.1599495224095   0.001809183527035956     0.7133316375836386     -11.60483743373811  0.0004407342637903855     0.1155073699380244   0.001073678761790482      15.92706373908307      446.3548243551643   0.006821026830367181     0.8021927091097241     0.5194210916241709     0.2572087113506875      1.431609107545835    0.02697003000493563     0.6134200432052013    0.08302596718624249     0.5299463261120802  2.499077891034813e-14 124.1473392472483
2.946466981434175      19.20436811136328      15.15994974831035   0.001809183527035956     0.7133316375836386     -11.60483743373811  0.0004407342637903855     0.1155073699380244   0.001073678761790482      15.92706373908307      446.3548243551643   0.006821026830367181     0.8021927091097241     0.5194210916241709     0.2572087113506875      1.431609107545835    0.02697003000493563     0.6134200432052013    0.08302596718624249     0.5299463261120802  2.499077891034813e-14 124.1473391036785
2.946466981434175      19.20436811136328       15.1599495224095    0.00180919842819715     0.7133316375836386     -11.60483743373811  0.0004407342637903855     0.1155073699380244   0.001073678761790482      15.92706373908307      446.3548243551643   0.006821026830367181     0.8021927091097241     0.5194210916241709     0.2572087113506875      1.431609107545835    0.02697003000493563     0.6134200432052013    0.08302596718624249     0.5299463261120802  2.499077891034813e-14 124.1473400836745
2.946466981434175      19.20436811136328       15.1599495224095   0.001809183527035956     0.7133316524847998     -11.60483743373811  0.0004407342637903855     0.1155073699380244   0.001073678761790482      15.92706373908307      446.3548243551643   0.006821026830367181     0.8021927091097241     0.5194210916241709     0.2572087113506875      1.431609107545835    0.02697003000493563     0.6134200432052013    0.08302596718624249     0.5299463261120802  2.499077891034813e-14 124.1473391703823
2.946466981434175      19.20436811136328       15.1599495224095   0.001809183527035956     0.7133316375836386     -11.60483760666367  0.0004407342637903855     0.1155073699380244   0.001073678761790482      15.92706373908307      446.3548243551643   0.006821026830367181     0.8021927091097241     0.5194210916241709     0.2572087113506875      1.431609107545835    0.02697003000493563     0.6134200432052013    0.08302596718624249     0.5299463261120802  2.499077891034813e-14 124.1473391773974
2.946466981434175      19.20436811136328       15.1599495224095   0.001809183527035956     0.7133316375836386     -11.60483743373811  0.0004407491649515794     0.1155073699380244   0.001073678761790482      15.92706373908307      446.3548243551643   0.006821026830367181     0.8021927091097241     0.5194210916241709     0.2572087113506875      1.431609107545835    0.02697003000493563     0.6134200432052013    0.08302596718624249     0.5299463261120802  2.499077891034813e-14 124.1473467582178
2.946466981434175      19.20436811136328       15.1599495224095   0.001809183527035956     0.7133316375836386     -11.60483743373811  0.0004407342637903855     0.1155073848391856   0.001073678761790482      15.92706373908307      446.3548243551643   0.006821026830367181     0.8021927091097241     0.5194210916241709     0.2572087113506875      1.431609107545835    0.02697003000493563     0.6134200432052013    0.08302596718624249     0.5299463261120802  2.499077891034813e-14 124.1473391368821
2.946466981434175      19.20436811136328       15.1599495224095   0.001809183527035956     0.7133316375836386     -11.60483743373811  0.0004407342637903855     0.1155073699380244   0.001073693662951676      15.92706373908307      446.3548243551643   0.006821026830367181     0.8021927091097241     0.5194210916241709     0.2572087113506875      1.431609107545835    0.02697003000493563     0.6134200432052013    0.08302596718624249     0.5299463261120802  2.499077891034813e-14 124.1473426465987
2.946466981434175      19.20436811136328       15.1599495224095   0.001809183527035956     0.7133316375836386     -11.60483743373811  0.0004407342637903855     0.1155073699380244   0.001073678761790482      15.92706397641481      446.3548243551643   0.006821026830367181     0.8021927091097241     0.5194210916241709     0.2572087113506875      1.431609107545835    0.02697003000493563     0.6134200432052013    0.08302596718624249     0.5299463261120802  2.499077891034813e-14 124.1473392535311
2.946466981434175      19.20436811136328       15.1599495224095   0.001809183527035956     0.7133316375836386     -11.60483743373811  0.0004407342637903855     0.1155073699380244   0.001073678761790482      15.92706373908307      446.3548310063695   0.006821026830367181     0.8021927091097241     0.5194210916241709     0.2572087113506875      1.431609107545835    0.02697003000493563     0.6134200432052013    0.08302596718624249     0.5299463261120802  2.499077891034813e-14 124.1473389773264
2.946466981434175      19.20436811136328       15.1599495224095   0.001809183527035956     0.7133316375836386     -11.60483743373811  0.0004407342637903855     0.1155073699380244   0.001073678761790482      15.92706373908307      446.3548243551643   0.006821041731528375     0.8021927091097241     0.5194210916241709     0.2572087113506875      1.431609107545835    0.02697003000493563     0.6134200432052013    0.08302596718624249     0.5299463261120802  2.499077891034813e-14 124.1473401760112
2.946466981434175      19.20436811136328       15.1599495224095   0.001809183527035956     0.7133316375836386     -11.60483743373811  0.0004407342637903855     0.1155073699380244   0.001073678761790482      15.92706373908307      446.3548243551643   0.006821026830367181     0.8021927240108853     0.5194210916241709     0.2572087113506875      1.431609107545835    0.02697003000493563     0.6134200432052013    0.08302596718624249     0.5299463261120802  2.499077891034813e-14 124.1473398447173
2.946466981434175      19.20436811136328       15.1599495224095   0.001809183527035956     0.7133316375836386     -11.60483743373811  0.0004407342637903855     0.1155073699380244   0.001073678761790482      15.92706373908307      446.3548243551643   0.006821026830367181     0.8021927091097241     0.5194211065253321     0.2572087113506875      1.431609107545835    0.02697003000493563     0.6134200432052013    0.08302596718624249     0.5299463261120802  2.499077891034813e-14 124.1473395625335
2.946466981434175      19.20436811136328       15.1599495224095   0.001809183527035956     0.7133316375836386     -11.60483743373811  0.0004407342637903855     0.1155073699380244   0.001073678761790482      15.92706373908307      446.3548243551643   0.006821026830367181     0.8021927091097241     0.5194210916241709     0.2572087262518487      1.431609107545835    0.02697003000493563     0.6134200432052013    0.08302596718624249     0.5299463261120802  2.499077891034813e-14 124.1473390926559
2.946466981434175      19.20436811136328       15.1599495224095   0.001809183527035956     0.7133316375836386     -11.60483743373811  0.0004407342637903855     0.1155073699380244   0.001073678761790482      15.92706373908307      446.3548243551643   0.006821026830367181     0.8021927091097241     0.5194210916241709     0.2572087113506875      1.431609128878473    0.02697003000493563     0.6134200432052013    0.08302596718624249     0.5299463261120802  2.499077891034813e-14 124.1473391659979
2.946466981434175      19.20436811136328       15.1599495224095   0.001809183527035956     0.7133316375836386     -11.60483743373811  0.0004407342637903855     0.1155073699380244   0.001073678761790482      15.92706373908307      446.3548243551643   0.006821026830367181     0.8021927091097241     0.5194210916241709     0.2572087113506875      1.431609107545835    0.02697004490609683     0.6134200432052013    0.08302596718624249     0.5299463261120802  2.499077891034813e-14 124.1473391601257
2.946466981434175      19.20436811136328       15.1599495224095   0.001809183527035956     0.7133316375836386     -11.60483743373811  0.0004407342637903855     0.1155073699380244   0.001073678761790482      15.92706373908307      446.3548243551643   0.006821026830367181     0.8021927091097241     0.5194210916241709     0.2572087113506875      1.431609107545835    0.02697003000493563     0.6134200581063625    0.08302596718624249     0.5299463261120802  2.499077891034813e-14 124.1473391601228
2.946466981434175      19.20436811136328       15.1599495224095   0.001809183527035956     0.7133316375836386     -11.60483743373811  0.0004407342637903855     0.1155073699380244   0.001073678761790482      15.92706373908307      446.3548243551643   0.006821026830367181     0.8021927091097241     0.5194210916241709     0.2572087113506875      1.431609107545835    0.02697003000493563     0.6134200432052013    0.08302598208740368     0.5299463261120802  2.499077891034813e-14 124.1473391601259
2.946466981434175      19.20436811136328       15.1599495224095   0.001809183527035956     0.7133316375836386     -11.60483743373811  0.0004407342637903855     0.1155073699380244   0.001073678761790482      15.92706373908307      446.3548243551643   0.006821026830367181     0.8021927091097241     0.5194210916241709     0.2572087113506875      1.431609107545835    0.02697003000493563     0.6134200432052013    0.08302596718624249     0.5299463410132413  2.499077891034813e-14 124.1473391601136
2.946466981434175      19.20436811136328       15.1599495224095   0.001809183527035956     0.7133316375836386     -11.60483743373811  0.0004407342637903855     0.1155073699380244   0.001073678761790482      15.92706373908307      446.3548243551643   0.006821026830367181     0.8021927091097241     0.5194210916241709     0.2572087113506875      1.431609107545835    0.02697003000493563     0.6134200432052013    0.08302596718624249     0.5299463261120802  1.490118618462657e-08 124.1474228582523
2.946395270129103      19.20436182861013       15.1599583256419   0.001807557730378379     0.7133241908570176     -11.60483735262821  0.0004374592216350189     0.1155301508518479   0.001070024215105621      15.92696183572462      446.3548262045823   0.006814272475713175     0.8021912013704788     0.5192161870542402      0.257257999136078      1.431597090675329    0.02697002921940828     0.6134200432052013    0.08302596446345262     0.5299463584127073  2.294597023111013e-14 124.1375972530025
2.946395314033814      19.20436182861013       15.1599583256419   0.001807557730378379     0.7133241908570176     -11.60483735262821  0.0004374592216350189     0.1155301508518479   0.001070024215105621      15.92696183572462      446.3548262045823   0.006814272475713175     0.8021912013704788     0.5192161870542402      0.257257999136078      1.431597090675329    0.02697002921940828     0.6134200432052013    0.08302596446345262     0.5299463584127073  2.294597023111013e-14 124.1375974647718
2.946395270129103      19.20436211477742       15.1599583256419   0.001807557730378379     0.7133241908570176     -11.60483735262821  0.0004374592216350189     0.1155301508518479   0.001070024215105621      15.92696183572462      446.3548262045823   0.006814272475713175     0.8021912013704788     0.5192161870542402      0.257257999136078      1.431597090675329    0.02697002921940828     0.6134200432052013    0.08302596446345262     0.5299463584127073  2.294597023111013e-14 124.1375973601824
2.946395270129103      19.20436182861013      15.15995855154288   0.001807557730378379     0.7133241908570176     -11.60483735262821  0.0004374592216350189     0.1155301508518479   0.001070024215105621      15.92696183572462      446.3548262045823   0.006814272475713175     0.8021912013704788     0.5192161870542402      0.257257999136078      1.431597090675329    0.02697002921940828     0.6134200432052013    0.08302596446345262     0.5299463584127073  2.294597023111013e-14 124.1375972191908
2.946395270129103      19.20436182861013       15.1599583256419   0.001807572631539573     0.7133241908570176     -11.60483735262821  0.0004374592216350189     0.1155301508518479   0.001070024215105621      15.92696183572462      446.3548262045823   0.006814272475713175     0.8021912013704788     0.5192161870542402      0.257257999136078      1.431597090675329    0.02697002921940828     0.6134200432052013    0.08302596446345262     0.5299463584127073  2.294597023111013e-14 124.137597634799
2.946395270129103      19.20436182861013       15.1599583256419   0.001807557730378379     0.7133242057581788     -11.60483735262821  0.0004374592216350189     0.1155301508518479   0.001070024215105621      15.92696183572462      446.3548262045823   0.006814272475713175     0.8021912013704788     0.5192161870542402      0.257257999136078      1.431597090675329    0.02697002921940828     0.6134200432052013    0.08302596446345262     0.5299463584127073  2.294597023111013e-14 124.1375972115823
2.946395270129103      19.20436182861013       15.1599583256419   0.001807557730378379     0.7133241908570176     -11.60483752555376  0.0004374592216350189     0.1155301508518479   0.001070024215105621      15.92696183572462      446.3548262045823   0.006814272475713175     0.8021912013704788     0.5192161870542402      0.257257999136078      1.431597090675329    0.02697002921940828     0.6134200432052013    0.08302596446345262     0.5299463584127073  2.294597023111013e-14 124.1375972111311
2.946395270129103      19.20436182861013       15.1599583256419   0.001807557730378379     0.7133241908570176     -11.60483735262821  0.0004374741227962127     0.1155301508518479   0.001070024215105621      15.92696183572462      446.3548262045823   0.006814272475713175     0.8021912013704788     0.5192161870542402      0.257257999136078      1.431597090675329    0.02697002921940828     0.6134200432052013    0.08302596446345262     0.5299463584127073  2.294597023111013e-14 124.1376030253759
2.946395270129103      19.20436182861013       15.1599583256419   0.001807557730378379     0.7133241908570176     -11.60483735262821  0.0004374592216350189     0.1155301657530091   0.001070024215105621      15.92696183572462      446.3548262045823   0.006814272475713175     0.8021912013704788     0.5192161870542402      0.257257999136078      1.431597090675329    0.02697002921940828     0.6134200432052013    0.08302596446345262     0.5299463584127073  2.294597023111013e-14 124.1375971807545
2.946395270129103      19.20436182861013       15.1599583256419   0.001807557730378379     0.7133241908570176     -11.60483735262821  0.0004374592216350189     0.1155301508518479   0.001070039116266815      15.92696183572462      446.3548262045823   0.006814272475713175     0.8021912013704788     0.5192161870542402      0.257257999136078      1.431597090675329    0.02697002921940828     0.6134200432052013    0.08302596446345262     0.5299463584127073  2.294597023111013e-14 124.1375986181492
2.946395270129103      19.20436182861013       15.1599583256419   0.001807557730378379     0.7133241908570176     -11.60483735262821  0.0004374592216350189     0.1155301508518479   0.001070024215105621      15.92696207305485      446.3548262045823   0.006814272475713175     0.8021912013704788     0.5192161870542402      0.257257999136078      1.431597090675329    0.02697002921940828     0.6134200432052013    0.08302596446345262     0.5299463584127073  2.294597023111013e-14 124.1375974279527
2.946395270129103      19.20436182861013       15.1599583256419   0.001807557730378379     0.7133241908570176     -11.60483735262821  0.0004374592216350189     0.1155301508518479   0.001070024215105621      15.92696183572462      446.3548328557876   0.006814272475713175     0.8021912013704788     0.5192161870542402      0.257257999136078      1.431597090675329    0.02697002921940828     0.6134200432052013    0.08302596446345262     0.5299463584127073  2.294597023111013e-14 124.1375972107881
2.946395270129103      19.20436182861013       15.1599583256419   0.001807557730378379     0.7133241908570176     -11.60483735262821  0.0004374592216350189     0.1155301508518479   0.001070024215105621      15.92696183572462      446.3548262045823   0.006814287376874369     0.8021912013704788     0.5192161870542402      0.257257999136078      1.431597090675329    0.02697002921940828     0.6134200432052013    0.08302596446345262     0.5299463584127073  2.294597023111013e-14 124.137596793603
2.946395270129103      19.20436182861013       15.1599583256419   0.001807557730378379     0.7133241908570176     -11.60483735262821  0.0004374592216350189     0.1155301508518479   0.001070024215105621      15.92696183572462      446.3548262045823   0.006814272475713175       0.80219121627164     0.5192161870542402      0.257257999136078      1.431597090675329    0.02697002921940828     0.6134200432052013    0.08302596446345262     0.5299463584127073  2.294597023111013e-14 124.1375980886552
2.946395270129103      19.20436182861013       15.1599583256419   0.001807557730378379     0.7133241908570176     -11.60483735262821  0.0004374592216350189     0.1155301508518479   0.001070024215105621      15.92696183572462      446.3548262045823   0.006814272475713175     0.8021912013704788     0.5192162019554014      0.257257999136078      1.431597090675329    0.02697002921940828     0.6134200432052013    0.08302596446345262     0.5299463584127073  2.294597023111013e-14 124.1375977434062
2.946395270129103      19.20436182861013       15.1599583256419   0.001807557730378379     0.7133241908570176     -11.60483735262821  0.0004374592216350189     0.1155301508518479   0.001070024215105621      15.92696183572462      446.3548262045823   0.006814272475713175     0.8021912013704788     0.5192161870542402     0.2572580140372392      1.431597090675329    0.02697002921940828     0.6134200432052013    0.08302596446345262     0.5299463584127073  2.294597023111013e-14 124.1375970944631
2.946395270129103      19.20436182861013       15.1599583256419   0.001807557730378379     0.7133241908570176     -11.60483735262821  0.0004374592216350189     0.1155301508518479   0.001070024215105621      15.92696183572462      446.3548262045823   0.006814272475713175     0.8021912013704788     0.5192161870542402      0.257257999136078      1.431597112007788    0.02697002921940828     0.6134200432052013    0.08302596446345262     0.5299463584127073  2.294597023111013e-14 124.1375972490147
2.946395270129103      19.20436182861013       15.1599583256419   0.001807557730378379     0.7133241908570176     -11.60483735262821  0.0004374592216350189     0.1155301508518479   0.001070024215105621      15.92696183572462      446.3548262045823   0.006814272475713175     0.8021912013704788     0.5192161870542402      0.257257999136078      1.431597090675329    0.02697004412056947     0.6134200432052013    0.08302596446345262     0.5299463584127073  2.294597023111013e-14 124.1375972529954
2.946395270129103      19.20436182861013       15.1599583256419   0.001807557730378379     0.7133241908570176     -11.60483735262821  0.0004374592216350189     0.1155301508518479   0.001070024215105621      15.92696183572462      446.3548262045823   0.006814272475713175     0.8021912013704788     0.5192161870542402      0.257257999136078      1.431597090675329    0.02697002921940828     0.6134200581063625    0.08302596446345262     0.5299463584127073  2.294597023111013e-14 124.1375972530025
2.946395270129103      19.20436182861013       15.1599583256419   0.001807557730378379     0.7133241908570176     -11.60483735262821  0.0004374592216350189     0.1155301508518479   0.001070024215105621      15.92696183572462      446.3548262045823   0.006814272475713175     0.8021912013704788     0.5192161870542402      0.257257999136078      1.431597090675329    0.02697002921940828     0.6134200432052013    0.08302597936461381     0.5299463584127073  2.294597023111013e-14 124.1375972530037
2.946395270129103      19.20436182861013       15.1599583256419   0.001807557730378379     0.7133241908570176     -11.60483735262821  0.0004374592216350189     0.1155301508518479   0.001070024215105621      15.92696183572462      446.3548262045823   0.006814272475713175     0.8021912013704788     0.5192161870542402      0.257257999136078      1.431597090675329    0.02697002921940828     0.6134200432052013    0.08302596446345262     0.5299463733138685  2.294597023111013e-14 124.1375972529965
2.946395270129103      19.20436182861013       15.1599583256419   0.001807557730378379     0.7133241908570176     -11.60483735262821  0.0004374592216350189     0.1155301508518479   0.001070024215105621      15.92696183572462      446.3548262045823   0.006814272475713175     0.8021912013704788     0.5192161870542402      0.257257999136078      1.431597090675329    0.02697002921940828     0.6134200432052013    0.08302596446345262     0.5299463584127073  1.490118413981789e-08 124.1376809501549
2.946511484362136      19.20417611809896      15.16023515705518   0.001807401253057188     0.7133535648031086     -11.60485003476074  0.0004366354921318579     0.1155516015347425   0.001069679697407107      15.92528867068118       446.354784194632   0.006818302339842832     0.8021875884125257      0.519099019233344     0.2573093350298922      1.432047523679311    0.02697009047398668     0.6134200432052013     0.0830259134643777     0.5299471293383942  2.244056172683524e-14 124.1337339636376
2.946511528268578      19.20417611809896      15.16023515705518   0.001807401253057188     0.7133535648031086     -11.60485003476074  0.0004366354921318579     0.1155516015347425   0.001069679697407107      15.92528867068118       446.354784194632   0.006818302339842832     0.8021875884125257      0.519099019233344     0.2573093350298922      1.432047523679311    0.02697009047398668     0.6134200432052013     0.0830259134643777     0.5299471293383942  2.244056172683524e-14 124.1337343394995
2.946511484362136      19.20417640426349      15.16023515705518   0.001807401253057188     0.7133535648031086     -11.60485003476074  0.0004366354921318579     0.1155516015347425   0.001069679697407107      15.92528867068118       446.354784194632   0.006818302339842832     0.8021875884125257      0.519099019233344     0.2573093350298922      1.432047523679311    0.02697009047398668     0.6134200432052013     0.0830259134643777     0.5299471293383942  2.244056172683524e-14 124.1337340383853
2.946511484362136      19.20417611809896      15.16023538296028   0.001807401253057188     0.7133535648031086     -11.60485003476074  0.0004366354921318579     0.1155516015347425   0.001069679697407107      15.92528867068118       446.354784194632   0.006818302339842832     0.8021875884125257      0.519099019233344     0.2573093350298922      1.432047523679311    0.02697009047398668     0.6134200432052013     0.0830259134643777     0.5299471293383942  2.244056172683524e-14 124.1337339511414
2.946511484362136      19.20417611809896      15.16023515705518   0.001807416154218382     0.7133535648031086     -11.60485003476074  0.0004366354921318579     0.1155516015347425   0.001069679697407107      15.92528867068118       446.354784194632   0.006818302339842832     0.8021875884125257      0.519099019233344     0.2573093350298922      1.432047523679311    0.02697009047398668     0.6134200432052013     0.0830259134643777     0.5299471293383942  2.244056172683524e-14 124.1337339078968
2.946511484362136      19.20417611809896      15.16023515705518   0.001807401253057188     0.7133535797042698     -11.60485003476074  0.0004366354921318579     0.1155516015347425   0.001069679697407107      15.92528867068118       446.354784194632   0.006818302339842832     0.8021875884125257      0.519099019233344     0.2573093350298922      1.432047523679311    0.02697009047398668     0.6134200432052013     0.0830259134643777     0.5299471293383942  2.244056172683524e-14 124.133733892918
2.946511484362136      19.20417611809896      15.16023515705518   0.001807401253057188     0.7133535648031086     -11.60485020768648  0.0004366354921318579     0.1155516015347425   0.001069679697407107      15.92528867068118       446.354784194632   0.006818302339842832     0.8021875884125257      0.519099019233344     0.2573093350298922      1.432047523679311    0.02697009047398668     0.6134200432052013     0.0830259134643777     0.5299471293383942  2.244056172683524e-14 124.1337338785081
2.946511484362136      19.20417611809896      15.16023515705518   0.001807401253057188     0.7133535648031086     -11.60485003476074  0.0004366503932930517     0.1155516015347425   0.001069679697407107      15.92528867068118       446.354784194632   0.006818302339842832     0.8021875884125257      0.519099019233344     0.2573093350298922      1.432047523679311    0.02697009047398668     0.6134200432052013     0.0830259134643777     0.5299471293383942  2.244056172683524e-14 124.133740167962
2.946511484362136      19.20417611809896      15.16023515705518   0.001807401253057188     0.7133535648031086     -11.60485003476074  0.0004366354921318579     0.1155516164359037   0.001069679697407107      15.92528867068118       446.354784194632   0.006818302339842832     0.8021875884125257      0.519099019233344     0.2573093350298922      1.432047523679311    0.02697009047398668     0.6134200432052013     0.0830259134643777     0.5299471293383942  2.244056172683524e-14 124.1337336293423
2.946511484362136      19.20417611809896      15.16023515705518   0.001807401253057188     0.7133535648031086     -11.60485003476074  0.0004366354921318579     0.1155516015347425   0.001069694598568301      15.92528867068118       446.354784194632   0.006818302339842832     0.8021875884125257      0.519099019233344     0.2573093350298922      1.432047523679311    0.02697009047398668     0.6134200432052013     0.0830259134643777     0.5299471293383942  2.244056172683524e-14 124.1337354533838
2.946511484362136      19.20417611809896      15.16023515705518   0.001807401253057188     0.7133535648031086     -11.60485003476074  0.0004366354921318579     0.1155516015347425   0.001069679697407107      15.92528890798648       446.354784194632   0.006818302339842832     0.8021875884125257      0.519099019233344     0.2573093350298922      1.432047523679311    0.02697009047398668     0.6134200432052013     0.0830259134643777     0.5299471293383942  2.244056172683524e-14 124.133734201014
2.946511484362136      19.20417611809896      15.16023515705518   0.001807401253057188     0.7133535648031086     -11.60485003476074  0.0004366354921318579     0.1155516015347425   0.001069679697407107      15.92528867068118      446.3547908458366   0.006818302339842832     0.8021875884125257      0.519099019233344     0.2573093350298922      1.432047523679311    0.02697009047398668     0.6134200432052013     0.0830259134643777     0.5299471293383942  2.244056172683524e-14 124.1337340674721
2.946511484362136      19.20417611809896      15.16023515705518   0.001807401253057188     0.7133535648031086     -11.60485003476074  0.0004366354921318579     0.1155516015347425   0.001069679697407107      15.92528867068118       446.354784194632   0.006818317241004026     0.8021875884125257      0.519099019233344     0.2573093350298922      1.432047523679311    0.02697009047398668     0.6134200432052013     0.0830259134643777     0.5299471293383942  2.244056172683524e-14 124.1337391084843
2.946511484362136      19.20417611809896      15.16023515705518   0.001807401253057188     0.7133535648031086     -11.60485003476074  0.0004366354921318579     0.1155516015347425   0.001069679697407107      15.92528867068118       446.354784194632   0.006818302339842832     0.8021876033136869      0.519099019233344     0.2573093350298922      1.432047523679311    0.02697009047398668     0.6134200432052013     0.0830259134643777     0.5299471293383942  2.244056172683524e-14 124.1337347457761
2.946511484362136      19.20417611809896      15.16023515705518   0.001807401253057188     0.7133535648031086     -11.60485003476074  0.0004366354921318579     0.1155516015347425   0.001069679697407107      15.92528867068118       446.354784194632   0.006818302339842832     0.8021875884125257     0.5190990341345052     0.2573093350298922      1.432047523679311    0.02697009047398668     0.6134200432052013     0.0830259134643777     0.5299471293383942  2.244056172683524e-14 124.133734231115
2.946511484362136      19.20417611809896      15.16023515705518   0.001807401253057188     0.7133535648031086     -11.60485003476074  0.0004366354921318579     0.1155516015347425   0.001069679697407107      15.92528867068118       446.354784194632   0.006818302339842832     0.8021875884125257      0.519099019233344     0.2573093499310534      1.432047523679311    0.02697009047398668     0.6134200432052013     0.0830259134643777     0.5299471293383942  2.244056172683524e-14 124.133733907577
2.946511484362136      19.20417611809896      15.16023515705518   0.001807401253057188     0.7133535648031086     -11.60485003476074  0.0004366354921318579     0.1155516015347425   0.001069679697407107      15.92528867068118       446.354784194632   0.006818302339842832     0.8021875884125257      0.519099019233344     0.2573093350298922      1.432047545018482    0.02697009047398668     0.6134200432052013     0.0830259134643777     0.5299471293383942  2.244056172683524e-14 124.1337339743356
2.946511484362136      19.20417611809896      15.16023515705518   0.001807401253057188     0.7133535648031086     -11.60485003476074  0.0004366354921318579     0.1155516015347425   0.001069679697407107      15.92528867068118       446.354784194632   0.006818302339842832     0.8021875884125257      0.519099019233344     0.2573093350298922      1.432047523679311    0.02697010537514787     0.6134200432052013     0.0830259134643777     0.5299471293383942  2.244056172683524e-14 124.1337339636649
2.946511484362136      19.20417611809896      15.16023515705518   0.001807401253057188     0.7133535648031086     -11.60485003476074  0.0004366354921318579     0.1155516015347425   0.001069679697407107      15.92528867068118       446.354784194632   0.006818302339842832     0.8021875884125257      0.519099019233344     0.2573093350298922      1.432047523679311    0.02697009047398668     0.6134200581063625     0.0830259134643777     0.5299471293383942  2.244056172683524e-14 124.1337339636376
2.946511484362136      19.20417611809896      15.16023515705518   0.001807401253057188     0.7133535648031086     -11.60485003476074  0.0004366354921318579     0.1155516015347425   0.001069679697407107      15.92528867068118       446.354784194632   0.006818302339842832     0.8021875884125257      0.519099019233344     0.2573093350298922      1.432047523679311    0.02697009047398668     0.6134200432052013    0.08302592836553889     0.5299471293383942  2.244056172683524e-14 124.1337339636341
2.946511484362136      19.20417611809896      15.16023515705518   0.001807401253057188     0.7133535648031086     -11.60485003476074  0.0004366354921318579     0.1155516015347425   0.001069679697407107      15.92528867068118       446.354784194632   0.006818302339842832     0.8021875884125257      0.519099019233344     0.2573093350298922      1.432047523679311    0.02697009047398668     0.6134200432052013     0.0830259134643777     0.5299471442395554  2.244056172683524e-14 124.1337339636043
2.946511484362136      19.20417611809896      15.16023515705518   0.001807401253057188     0.7133535648031086     -11.60485003476074  0.0004366354921318579     0.1155516015347425   0.001069679697407107      15.92528867068118       446.354784194632   0.006818302339842832     0.8021875884125257      0.519099019233344     0.2573093350298922      1.432047523679311    0.02697009047398668     0.6134200432052013     0.0830259134643777     0.5299471293383942  1.490118363440939e-08 124.1338176635245
2.946458381881083      19.20428625935763      15.16041096676081   0.001814690479550365     0.7133648202354928     -11.60491632093457  0.0004362063817542474     0.1155939471398439   0.001069477670177193       15.9246570727175      446.3244815114424   0.006813933651160791     0.8021869671658537     0.5190799336920048     0.2573177606611738      1.431865362138163    0.02696995533921718     0.6134200432052013     0.0830264951086334     0.5299499852127246  2.221113797271723e-14 124.1321658024659
2.946458425786734      19.20428625935763      15.16041096676081   0.001814690479550365     0.7133648202354928     -11.60491632093457  0.0004362063817542474     0.1155939471398439   0.001069477670177193       15.9246570727175      446.3244815114424   0.006813933651160791     0.8021869671658537     0.5190799336920048     0.2573177606611738      1.431865362138163    0.02696995533921718     0.6134200432052013     0.0830264951086334     0.5299499852127246  2.221113797271723e-14 124.1321657448533
2.946458381881083      19.20428654552379      15.16041096676081   0.001814690479550365     0.7133648202354928     -11.60491632093457  0.0004362063817542474     0.1155939471398439   0.001069477670177193       15.9246570727175      446.3244815114424   0.006813933651160791     0.8021869671658537     0.5190799336920048     0.2573177606611738      1.431865362138163    0.02696995533921718     0.6134200432052013     0.0830264951086334     0.5299499852127246  2.221113797271723e-14 124.1321658117964
2.946458381881083      19.20428625935763      15.16041119266854   0.001814690479550365     0.7133648202354928     -11.60491632093457  0.0004362063817542474     0.1155939471398439   0.001069477670177193       15.9246570727175      446.3244815114424   0.006813933651160791     0.8021869671658537     0.5190799336920048     0.2573177606611738      1.431865362138163    0.02696995533921718     0.6134200432052013     0.0830264951086334     0.5299499852127246  2.221113797271723e-14 124.1321654930045
2.946458381881083      19.20428625935763      15.16041096676081   0.001814705380711558     0.7133648202354928     -11.60491632093457  0.0004362063817542474     0.1155939471398439   0.001069477670177193       15.9246570727175      446.3244815114424   0.006813933651160791     0.8021869671658537     0.5190799336920048     0.2573177606611738      1.431865362138163    0.02696995533921718     0.6134200432052013     0.0830264951086334     0.5299499852127246  2.221113797271723e-14 124.1321702042414
2.946458381881083      19.20428625935763      15.16041096676081   0.001814690479550365     0.7133648351366539     -11.60491632093457  0.0004362063817542474     0.1155939471398439   0.001069477670177193       15.9246570727175      446.3244815114424   0.006813933651160791     0.8021869671658537     0.5190799336920048     0.2573177606611738      1.431865362138163    0.02696995533921718     0.6134200432052013     0.0830264951086334     0.5299499852127246  2.221113797271723e-14 124.1321656839519
2.946458381881083      19.20428625935763      15.16041096676081   0.001814690479550365     0.7133648202354928     -11.60491649386129  0.0004362063817542474     0.1155939471398439   0.001069477670177193       15.9246570727175      446.3244815114424   0.006813933651160791     0.8021869671658537     0.5190799336920048     0.2573177606611738      1.431865362138163    0.02696995533921718     0.6134200432052013     0.0830264951086334     0.5299499852127246  2.221113797271723e-14 124.1321658315576
2.946458381881083      19.20428625935763      15.16041096676081   0.001814690479550365     0.7133648202354928     -11.60491632093457  0.0004362212829154413     0.1155939471398439   0.001069477670177193       15.9246570727175      446.3244815114424   0.006813933651160791     0.8021869671658537     0.5190799336920048     0.2573177606611738      1.431865362138163    0.02696995533921718     0.6134200432052013     0.0830264951086334     0.5299499852127246  2.221113797271723e-14 124.1321722273338
2.946458381881083      19.20428625935763      15.16041096676081   0.001814690479550365     0.7133648202354928     -11.60491632093457  0.0004362063817542474     0.1155939620410051   0.001069477670177193       15.9246570727175      446.3244815114424   0.006813933651160791     0.8021869671658537     0.5190799336920048     0.2573177606611738      1.431865362138163    0.02696995533921718     0.6134200432052013     0.0830264951086334     0.5299499852127246  2.221113797271723e-14 124.132165737964
2.946458381881083      19.20428625935763      15.16041096676081   0.001814690479550365     0.7133648202354928     -11.60491632093457  0.0004362063817542474     0.1155939471398439   0.001069492571338386       15.9246570727175      446.3244815114424   0.006813933651160791     0.8021869671658537     0.5190799336920048     0.2573177606611738      1.431865362138163    0.02696995533921718     0.6134200432052013     0.0830264951086334     0.5299499852127246  2.221113797271723e-14 124.1321668108642
2.946458381881083      19.20428625935763      15.16041096676081   0.001814690479550365     0.7133648202354928     -11.60491632093457  0.0004362063817542474     0.1155939471398439   0.001069477670177193      15.92465731001338      446.3244815114424   0.006813933651160791     0.8021869671658537     0.5190799336920048     0.2573177606611738      1.431865362138163    0.02696995533921718     0.6134200432052013     0.0830264951086334     0.5299499852127246  2.221113797271723e-14 124.1321657959114
2.946458381881083      19.20428625935763      15.16041096676081   0.001814690479550365     0.7133648202354928     -11.60491632093457  0.0004362063817542474     0.1155939471398439   0.001069477670177193       15.9246570727175      446.3244881621955   0.006813933651160791     0.8021869671658537     0.5190799336920048     0.2573177606611738      1.431865362138163    0.02696995533921718     0.6134200432052013     0.0830264951086334     0.5299499852127246  2.221113797271723e-14 124.1321657349953
2.946458381881083      19.20428625935763      15.16041096676081   0.001814690479550365     0.7133648202354928     -11.60491632093457  0.0004362063817542474     0.1155939471398439   0.001069477670177193       15.9246570727175      446.3244815114424   0.006813948552321985     0.8021869671658537     0.5190799336920048     0.2573177606611738      1.431865362138163    0.02696995533921718     0.6134200432052013     0.0830264951086334     0.5299499852127246  2.221113797271723e-14 124.1321677054739
2.946458381881083      19.20428625935763      15.16041096676081   0.001814690479550365     0.7133648202354928     -11.60491632093457  0.0004362063817542474     0.1155939471398439   0.001069477670177193       15.9246570727175      446.3244815114424   0.006813933651160791     0.8021869820670149     0.5190799336920048     0.2573177606611738      1.431865362138163    0.02696995533921718     0.6134200432052013     0.0830264951086334     0.5299499852127246  2.221113797271723e-14 124.1321664046369
2.946458381881083      19.20428625935763      15.16041096676081   0.001814690479550365     0.7133648202354928     -11.60491632093457  0.0004362063817542474     0.1155939471398439   0.001069477670177193       15.9246570727175      446.3244815114424   0.006813933651160791     0.8021869671658537      0.519079948593166     0.2573177606611738      1.431865362138163    0.02696995533921718     0.6134200432052013     0.0830264951086334     0.5299499852127246  2.221113797271723e-14 124.1321661870144
2.946458381881083      19.20428625935763      15.16041096676081   0.001814690479550365     0.7133648202354928     -11.60491632093457  0.0004362063817542474     0.1155939471398439   0.001069477670177193       15.9246570727175      446.3244815114424   0.006813933651160791     0.8021869671658537     0.5190799336920048      0.257317775562335      1.431865362138163    0.02696995533921718     0.6134200432052013     0.0830264951086334     0.5299499852127246  2.221113797271723e-14 124.1321656988824
2.946458381881083      19.20428625935763      15.16041096676081   0.001814690479550365     0.7133648202354928     -11.60491632093457  0.0004362063817542474     0.1155939471398439   0.001069477670177193       15.9246570727175      446.3244815114424   0.006813933651160791     0.8021869671658537     0.5190799336920048     0.2573177606611738      1.431865383474619    0.02696995533921718     0.6134200432052013     0.0830264951086334     0.5299499852127246  2.221113797271723e-14 124.1321657823103
2.946458381881083      19.20428625935763      15.16041096676081   0.001814690479550365     0.7133648202354928     -11.60491632093457  0.0004362063817542474     0.1155939471398439   0.001069477670177193       15.9246570727175      446.3244815114424   0.006813933651160791     0.8021869671658537     0.5190799336920048     0.2573177606611738      1.431865362138163    0.02696997024037837     0.6134200432052013     0.0830264951086334     0.5299499852127246  2.221113797271723e-14 124.1321658019276
2.946458381881083      19.20428625935763      15.16041096676081   0.001814690479550365     0.7133648202354928     -11.60491632093457  0.0004362063817542474     0.1155939471398439   0.001069477670177193       15.9246570727175      446.3244815114424   0.006813933651160791     0.8021869671658537     0.5190799336920048     0.2573177606611738      1.431865362138163    0.02696995533921718     0.6134200581063625     0.0830264951086334     0.5299499852127246  2.221113797271723e-14 124.1321658024659
2.946458381881083      19.20428625935763      15.16041096676081   0.001814690479550365     0.7133648202354928     -11.60491632093457  0.0004362063817542474     0.1155939471398439   0.001069477670177193       15.9246570727175      446.3244815114424   0.006813933651160791     0.8021869671658537     0.5190799336920048     0.2573177606611738      1.431865362138163    0.02696995533921718     0.6134200432052013    0.08302651000979459     0.5299499852127246  2.221113797271723e-14 124.1321658023799
2.946458381881083      19.20428625935763      15.16041096676081   0.001814690479550365     0.7133648202354928     -11.60491632093457  0.0004362063817542474     0.1155939471398439   0.001069477670177193       15.9246570727175      446.3244815114424   0.006813933651160791     0.8021869671658537     0.5190799336920048     0.2573177606611738      1.431865362138163    0.02696995533921718     0.6134200432052013     0.0830264951086334     0.5299500001138858  2.221113797271723e-14 124.1321658025194
2.946458381881083      19.20428625935763      15.16041096676081   0.001814690479550365     0.7133648202354928     -11.60491632093457  0.0004362063817542474     0.1155939471398439   0.001069477670177193       15.9246570727175      446.3244815114424   0.006813933651160791     0.8021869671658537     0.5190799336920048     0.2573177606611738      1.431865362138163    0.02696995533921718     0.6134200432052013     0.0830264951086334     0.5299499852127246  1.490118340498563e-08 124.1322494583648
2.946491566873861       19.2046813159026      15.16126875240136   0.001796665832479569      0.713643103925902     -11.60528317686628  0.0004298692606243869     0.1157398768696102   0.001067030686196651       15.9242988931335      446.3244914751942   0.006784440810823804     0.8021834084672332     0.5186211241517994     0.2574944275532473      1.432034767333109    0.02697229542168721     0.6134200432052013    0.08304171381837547     0.5299447685901715  4.017584367878623e-14 124.1169502528843
2.946491610780007       19.2046813159026      15.16126875240136   0.001796665832479569      0.713643103925902     -11.60528317686628  0.0004298692606243869     0.1157398768696102   0.001067030686196651       15.9242988931335      446.3244914751942   0.006784440810823804     0.8021834084672332     0.5186211241517994     0.2574944275532473      1.432034767333109    0.02697229542168721     0.6134200432052013    0.08304171381837547     0.5299447685901715  4.017584367878623e-14 124.1169503880679
2.946491566873861      19.20468160207465      15.16126875240136   0.001796665832479569      0.713643103925902     -11.60528317686628  0.0004298692606243869     0.1157398768696102   0.001067030686196651       15.9242988931335      446.3244914751942   0.006784440810823804     0.8021834084672332     0.5186211241517994     0.2574944275532473      1.432034767333109    0.02697229542168721     0.6134200432052013    0.08304171381837547     0.5299447685901715  4.017584367878623e-14 124.1169504641824
2.946491566873861       19.2046813159026      15.16126897832187   0.001796665832479569      0.713643103925902     -11.60528317686628  0.0004298692606243869     0.1157398768696102   0.001067030686196651       15.9242988931335      446.3244914751942   0.006784440810823804     0.8021834084672332     0.5186211241517994     0.2574944275532473      1.432034767333109    0.02697229542168721     0.6134200432052013    0.08304171381837547     0.5299447685901715  4.017584367878623e-14 124.116950286147
2.946491566873861       19.2046813159026      15.16126875240136   0.001796680733640763      0.713643103925902     -11.60528317686628  0.0004298692606243869     0.1157398768696102   0.001067030686196651       15.9242988931335      446.3244914751942   0.006784440810823804     0.8021834084672332     0.5186211241517994     0.2574944275532473      1.432034767333109    0.02697229542168721     0.6134200432052013    0.08304171381837547     0.5299447685901715  4.017584367878623e-14 124.1169453306168
2.946491566873861       19.2046813159026      15.16126875240136   0.001796665832479569     0.7136431188270632     -11.60528317686628  0.0004298692606243869     0.1157398768696102   0.001067030686196651       15.9242988931335      446.3244914751942   0.006784440810823804     0.8021834084672332     0.5186211241517994     0.2574944275532473      1.432034767333109    0.02697229542168721     0.6134200432052013    0.08304171381837547     0.5299447685901715  4.017584367878623e-14 124.1169502073372
2.946491566873861       19.2046813159026      15.16126875240136   0.001796665832479569      0.713643103925902     -11.60528334979847  0.0004298692606243869     0.1157398768696102   0.001067030686196651       15.9242988931335      446.3244914751942   0.006784440810823804     0.8021834084672332     0.5186211241517994     0.2574944275532473      1.432034767333109    0.02697229542168721     0.6134200432052013    0.08304171381837547     0.5299447685901715  4.017584367878623e-14 124.1169500783591
2.946491566873861       19.2046813159026      15.16126875240136   0.001796665832479569      0.713643103925902     -11.60528317686628  0.0004298841617855808     0.1157398768696102   0.001067030686196651       15.9242988931335      446.3244914751942   0.006784440810823804     0.8021834084672332     0.5186211241517994     0.2574944275532473      1.432034767333109    0.02697229542168721     0.6134200432052013    0.08304171381837547     0.5299447685901715  4.017584367878623e-14 124.1169552389944
2.946491566873861       19.2046813159026      15.16126875240136   0.001796665832479569      0.713643103925902     -11.60528317686628  0.0004298692606243869     0.1157398917707714   0.001067030686196651       15.9242988931335      446.3244914751942   0.006784440810823804     0.8021834084672332     0.5186211241517994     0.2574944275532473      1.432034767333109    0.02697229542168721     0.6134200432052013    0.08304171381837547     0.5299447685901715  4.017584367878623e-14 124.1169502146656
2.946491566873861       19.2046813159026      15.16126875240136   0.001796665832479569      0.713643103925902     -11.60528317686628  0.0004298692606243869     0.1157398768696102   0.001067045587357845       15.9242988931335      446.3244914751942   0.006784440810823804     0.8021834084672332     0.5186211241517994     0.2574944275532473      1.432034767333109    0.02697229542168721     0.6134200432052013    0.08304171381837547     0.5299447685901715  4.017584367878623e-14 124.1169519782288
2.946491566873861       19.2046813159026      15.16126875240136   0.001796665832479569      0.713643103925902     -11.60528317686628  0.0004298692606243869     0.1157398768696102   0.001067030686196651      15.92429913042405      446.3244914751942   0.006784440810823804     0.8021834084672332     0.5186211241517994     0.2574944275532473      1.432034767333109    0.02697229542168721     0.6134200432052013    0.08304171381837547     0.5299447685901715  4.017584367878623e-14 124.1169503547019
2.946491566873861       19.2046813159026      15.16126875240136   0.001796665832479569      0.713643103925902     -11.60528317686628  0.0004298692606243869     0.1157398768696102   0.001067030686196651       15.9242988931335      446.3244981259473   0.006784440810823804     0.8021834084672332     0.5186211241517994     0.2574944275532473      1.432034767333109    0.02697229542168721     0.6134200432052013    0.08304171381837547     0.5299447685901715  4.017584367878623e-14 124.1169501273289
2.946491566873861       19.2046813159026      15.16126875240136   0.001796665832479569      0.713643103925902     -11.60528317686628  0.0004298692606243869     0.1157398768696102   0.001067030686196651       15.9242988931335      446.3244914751942   0.006784455711984998     0.8021834084672332     0.5186211241517994     0.2574944275532473      1.432034767333109    0.02697229542168721     0.6134200432052013    0.08304171381837547     0.5299447685901715  4.017584367878623e-14 124.1169400761268
2.946491566873861       19.2046813159026      15.16126875240136   0.001796665832479569      0.713643103925902     -11.60528317686628  0.0004298692606243869     0.1157398768696102   0.001067030686196651       15.9242988931335      446.3244914751942   0.006784440810823804     0.8021834233683944     0.5186211241517994     0.2574944275532473      1.432034767333109    0.02697229542168721     0.6134200432052013    0.08304171381837547     0.5299447685901715  4.017584367878623e-14 124.1169510886388
2.946491566873861       19.2046813159026      15.16126875240136   0.001796665832479569      0.713643103925902     -11.60528317686628  0.0004298692606243869     0.1157398768696102   0.001067030686196651       15.9242988931335      446.3244914751942   0.006784440810823804     0.8021834084672332     0.5186211390529606     0.2574944275532473      1.432034767333109    0.02697229542168721     0.6134200432052013    0.08304171381837547     0.5299447685901715  4.017584367878623e-14 124.1169507287099
2.946491566873861       19.2046813159026      15.16126875240136   0.001796665832479569      0.713643103925902     -11.60528317686628  0.0004298692606243869     0.1157398768696102   0.001067030686196651       15.9242988931335      446.3244914751942   0.006784440810823804     0.8021834084672332     0.5186211241517994     0.2574944424544085      1.432034767333109    0.02697229542168721     0.6134200432052013    0.08304171381837547     0.5299447685901715  4.017584367878623e-14 124.1169496765022
2.946491566873861       19.2046813159026      15.16126875240136   0.001796665832479569      0.713643103925902     -11.60528317686628  0.0004298692606243869     0.1157398768696102   0.001067030686196651       15.9242988931335      446.3244914751942   0.006784440810823804     0.8021834084672332     0.5186211241517994     0.2574944275532473       1.43203478867209    0.02697229542168721     0.6134200432052013    0.08304171381837547     0.5299447685901715  4.017584367878623e-14 124.1169502530783
2.946491566873861       19.2046813159026      15.16126875240136   0.001796665832479569      0.713643103925902     -11.60528317686628  0.0004298692606243869     0.1157398768696102   0.001067030686196651       15.9242988931335      446.3244914751942   0.006784440810823804     0.8021834084672332     0.5186211241517994     0.2574944275532473      1.432034767333109     0.0269723103228484     0.6134200432052013    0.08304171381837547     0.5299447685901715  4.017584367878623e-14 124.116950252881
2.946491566873861       19.2046813159026      15.16126875240136   0.001796665832479569      0.713643103925902     -11.60528317686628  0.0004298692606243869     0.1157398768696102   0.001067030686196651       15.9242988931335      446.3244914751942   0.006784440810823804     0.8021834084672332     0.5186211241517994     0.2574944275532473      1.432034767333109    0.02697229542168721     0.6134200581063625    0.08304171381837547     0.5299447685901715  4.017584367878623e-14 124.1169502528843
2.946491566873861       19.2046813159026      15.16126875240136   0.001796665832479569      0.713643103925902     -11.60528317686628  0.0004298692606243869     0.1157398768696102   0.001067030686196651       15.9242988931335      446.3244914751942   0.006784440810823804     0.8021834084672332     0.5186211241517994     0.2574944275532473      1.432034767333109    0.02697229542168721     0.6134200432052013    0.08304172871953666     0.5299447685901715  4.017584367878623e-14 124.1169502528753
2.946491566873861       19.2046813159026      15.16126875240136   0.001796665832479569      0.713643103925902     -11.60528317686628  0.0004298692606243869     0.1157398768696102   0.001067030686196651       15.9242988931335      446.3244914751942   0.006784440810823804     0.8021834084672332     0.5186211241517994     0.2574944275532473      1.432034767333109    0.02697229542168721     0.6134200432052013    0.08304171381837547     0.5299447834913327  4.017584367878623e-14 124.1169502528861
2.946491566873861       19.2046813159026      15.16126875240136   0.001796665832479569      0.713643103925902     -11.60528317686628  0.0004298692606243869     0.1157398768696102   0.001067030686196651       15.9242988931335      446.3244914751942   0.006784440810823804     0.8021834084672332     0.5186211241517994     0.2574944275532473      1.432034767333109    0.02697229542168721     0.6134200432052013    0.08304171381837547     0.5299447685901715  1.490120136969134e-08 124.117033977343
2.947139991649636      19.20344059104573      15.16240142520064   0.001807643750481586     0.7138339487810856     -11.60474313084385  0.0004277487536983523      0.115781096510124    0.00106700588131156      15.91600684658452      446.3247720303543   0.006774505301759965     0.8021586554565299     0.5182739302435631      0.257657774042886      1.432627058707494    0.02697247989971386     0.6134200432052013    0.08305808943735138     0.5299432850201991  3.971073374360832e-14 124.0982935170158
2.947140035565444      19.20344059104573      15.16240142520064   0.001807643750481586     0.7138339487810856     -11.60474313084385  0.0004277487536983523      0.115781096510124    0.00106700588131156      15.91600684658452      446.3247720303543   0.006774505301759965     0.8021586554565299     0.5182739302435631      0.257657774042886      1.432627058707494    0.02697247989971386     0.6134200432052013    0.08305808943735138     0.5299432850201991  3.971073374360832e-14 124.0982939519997
2.947139991649636      19.20344087719929      15.16240142520064   0.001807643750481586     0.7138339487810856     -11.60474313084385  0.0004277487536983523      0.115781096510124    0.00106700588131156      15.91600684658452      446.3247720303543   0.006774505301759965     0.8021586554565299     0.5182739302435631      0.257657774042886      1.432627058707494    0.02697247989971386     0.6134200432052013    0.08305808943735138     0.5299432850201991  3.971073374360832e-14 124.098293540082
2.947139991649636      19.20344059104573      15.16240165113803   0.001807643750481586     0.7138339487810856     -11.60474313084385  0.0004277487536983523      0.115781096510124    0.00106700588131156      15.91600684658452      446.3247720303543   0.006774505301759965     0.8021586554565299     0.5182739302435631      0.257657774042886      1.432627058707494    0.02697247989971386     0.6134200432052013    0.08305808943735138     0.5299432850201991  3.971073374360832e-14 124.0982933994067
2.947139991649636      19.20344059104573      15.16240142520064    0.00180765865164278     0.7138339487810856     -11.60474313084385  0.0004277487536983523      0.115781096510124    0.00106700588131156      15.91600684658452      446.3247720303543   0.006774505301759965     0.8021586554565299     0.5182739302435631      0.257657774042886      1.432627058707494    0.02697247989971386     0.6134200432052013    0.08305808943735138     0.5299432850201991  3.971073374360832e-14 124.0982944590869
2.947139991649636      19.20344059104573      15.16240142520064   0.001807643750481586     0.7138339636822468     -11.60474313084385  0.0004277487536983523      0.115781096510124    0.00106700588131156      15.91600684658452      446.3247720303543   0.006774505301759965     0.8021586554565299     0.5182739302435631      0.257657774042886      1.432627058707494    0.02697247989971386     0.6134200432052013    0.08305808943735138     0.5299432850201991  3.971073374360832e-14 124.0982934179948
2.947139991649636      19.20344059104573      15.16240142520064   0.001807643750481586     0.7138339487810856     -11.60474330376799  0.0004277487536983523      0.115781096510124    0.00106700588131156      15.91600684658452      446.3247720303543   0.006774505301759965     0.8021586554565299     0.5182739302435631      0.257657774042886      1.432627058707494    0.02697247989971386     0.6134200432052013    0.08305808943735138     0.5299432850201991  3.971073374360832e-14 124.0982935484602
2.947139991649636      19.20344059104573      15.16240142520064   0.001807643750481586     0.7138339487810856     -11.60474313084385  0.0004277636548595461      0.115781096510124    0.00106700588131156      15.91600684658452      446.3247720303543   0.006774505301759965     0.8021586554565299     0.5182739302435631      0.257657774042886      1.432627058707494    0.02697247989971386     0.6134200432052013    0.08305808943735138     0.5299432850201991  3.971073374360832e-14 124.0982984644917
2.947139991649636      19.20344059104573      15.16240142520064   0.001807643750481586     0.7138339487810856     -11.60474313084385  0.0004277487536983523     0.1157811114112852    0.00106700588131156      15.91600684658452      446.3247720303543   0.006774505301759965     0.8021586554565299     0.5182739302435631      0.257657774042886      1.432627058707494    0.02697247989971386     0.6134200432052013    0.08305808943735138     0.5299432850201991  3.971073374360832e-14 124.0982934642765
2.947139991649636      19.20344059104573      15.16240142520064   0.001807643750481586     0.7138339487810856     -11.60474313084385  0.0004277487536983523      0.115781096510124   0.001067020782472754      15.91600684658452      446.3247720303543   0.006774505301759965     0.8021586554565299     0.5182739302435631      0.257657774042886      1.432627058707494    0.02697247989971386     0.6134200432052013    0.08305808943735138     0.5299432850201991  3.971073374360832e-14 124.0982942740059
2.947139991649636      19.20344059104573      15.16240142520064   0.001807643750481586     0.7138339487810856     -11.60474313084385  0.0004277487536983523      0.115781096510124    0.00106700588131156       15.9160070837515      446.3247720303543   0.006774505301759965     0.8021586554565299     0.5182739302435631      0.257657774042886      1.432627058707494    0.02697247989971386     0.6134200432052013    0.08305808943735138     0.5299432850201991  3.971073374360832e-14 124.0982936502791
2.947139991649636      19.20344059104573      15.16240142520064   0.001807643750481586     0.7138339487810856     -11.60474313084385  0.0004277487536983523      0.115781096510124    0.00106700588131156      15.91600684658452      446.3247786811116   0.006774505301759965     0.8021586554565299     0.5182739302435631      0.257657774042886      1.432627058707494    0.02697247989971386     0.6134200432052013    0.08305808943735138     0.5299432850201991  3.971073374360832e-14 124.0982934426816
2.947139991649636      19.20344059104573      15.16240142520064   0.001807643750481586     0.7138339487810856     -11.60474313084385  0.0004277487536983523      0.115781096510124    0.00106700588131156      15.91600684658452      446.3247720303543   0.006774520202921159     0.8021586554565299     0.5182739302435631      0.257657774042886      1.432627058707494    0.02697247989971386     0.6134200432052013    0.08305808943735138     0.5299432850201991  3.971073374360832e-14 124.0982837251965
2.947139991649636      19.20344059104573      15.16240142520064   0.001807643750481586     0.7138339487810856     -11.60474313084385  0.0004277487536983523      0.115781096510124    0.00106700588131156      15.91600684658452      446.3247720303543   0.006774505301759965     0.8021586703576911     0.5182739302435631      0.257657774042886      1.432627058707494    0.02697247989971386     0.6134200432052013    0.08305808943735138     0.5299432850201991  3.971073374360832e-14 124.0982943672863
2.947139991649636      19.20344059104573      15.16240142520064   0.001807643750481586     0.7138339487810856     -11.60474313084385  0.0004277487536983523      0.115781096510124    0.00106700588131156      15.91600684658452      446.3247720303543   0.006774505301759965     0.8021586554565299     0.5182739451447243      0.257657774042886      1.432627058707494    0.02697247989971386     0.6134200432052013    0.08305808943735138     0.5299432850201991  3.971073374360832e-14 124.0982941387691
2.947139991649636      19.20344059104573      15.16240142520064   0.001807643750481586     0.7138339487810856     -11.60474313084385  0.0004277487536983523      0.115781096510124    0.00106700588131156      15.91600684658452      446.3247720303543   0.006774505301759965     0.8021586554565299     0.5182739302435631     0.2576577889440472      1.432627058707494    0.02697247989971386     0.6134200432052013    0.08305808943735138     0.5299432850201991  3.971073374360832e-14 124.0982930900822
2.947139991649636      19.20344059104573      15.16240142520064   0.001807643750481586     0.7138339487810856     -11.60474313084385  0.0004277487536983523      0.115781096510124    0.00106700588131156      15.91600684658452      446.3247720303543   0.006774505301759965     0.8021586554565299     0.5182739302435631      0.257657774042886      1.432627080055301    0.02697247989971386     0.6134200432052013    0.08305808943735138     0.5299432850201991  3.971073374360832e-14 124.0982936133894
2.947139991649636      19.20344059104573      15.16240142520064   0.001807643750481586     0.7138339487810856     -11.60474313084385  0.0004277487536983523      0.115781096510124    0.00106700588131156      15.91600684658452      446.3247720303543   0.006774505301759965     0.8021586554565299     0.5182739302435631      0.257657774042886      1.432627058707494    0.02697249480087505     0.6134200432052013    0.08305808943735138     0.5299432850201991  3.971073374360832e-14 124.0982935170591
2.947139991649636      19.20344059104573      15.16240142520064   0.001807643750481586     0.7138339487810856     -11.60474313084385  0.0004277487536983523      0.115781096510124    0.00106700588131156      15.91600684658452      446.3247720303543   0.006774505301759965     0.8021586554565299     0.5182739302435631      0.257657774042886      1.432627058707494    0.02697247989971386     0.6134200581063625    0.08305808943735138     0.5299432850201991  3.971073374360832e-14 124.0982935170158
2.947139991649636      19.20344059104573      15.16240142520064   0.001807643750481586     0.7138339487810856     -11.60474313084385  0.0004277487536983523      0.115781096510124    0.00106700588131156      15.91600684658452      446.3247720303543   0.006774505301759965     0.8021586554565299     0.5182739302435631      0.257657774042886      1.432627058707494    0.02697247989971386     0.6134200432052013    0.08305810433851257     0.5299432850201991  3.971073374360832e-14 124.0982935170035
2.947139991649636      19.20344059104573      15.16240142520064   0.001807643750481586     0.7138339487810856     -11.60474313084385  0.0004277487536983523      0.115781096510124    0.00106700588131156      15.91600684658452      446.3247720303543   0.006774505301759965     0.8021586554565299     0.5182739302435631      0.257657774042886      1.432627058707494    0.02697247989971386     0.6134200432052013    0.08305808943735138     0.5299432999213602  3.971073374360832e-14 124.0982935170726
2.947139991649636      19.20344059104573      15.16240142520064   0.001807643750481586     0.7138339487810856     -11.60474313084385  0.0004277487536983523      0.115781096510124    0.00106700588131156      15.91600684658452      446.3247720303543   0.006774505301759965     0.8021586554565299     0.5182739302435631      0.257657774042886      1.432627058707494    0.02697247989971386     0.6134200432052013    0.08305808943735138     0.5299432850201991   1.49012009045814e-08 124.0983771707164
2.947066420201079      19.20543998248382      15.16692737171627    0.00180972793557627     0.7139775696142637     -11.60609857433126  0.0004275810992027377     0.1157836677355113   0.001066932998771729      15.91324085181638      446.3243277161835   0.006787930731470202     0.8021526039953778     0.5182644050771018     0.2576786159219386      1.429345742197453     0.0269690852850502     0.6134200432052013    0.08308702323748163     0.5298559103021744  3.944640533943619e-14 124.0891688852842
2.947066464115791      19.20543998248382      15.16692737171627    0.00180972793557627     0.7139775696142637     -11.60609857433126  0.0004275810992027377     0.1157836677355113   0.001066932998771729      15.91324085181638      446.3243277161835   0.006787930731470202     0.8021526039953778     0.5182644050771018     0.2576786159219386      1.429345742197453     0.0269690852850502     0.6134200432052013    0.08308702323748163     0.5298559103021744  3.944640533943619e-14 124.0891688414399
2.947066420201079      19.20544026866718      15.16692737171627    0.00180972793557627     0.7139775696142637     -11.60609857433126  0.0004275810992027377     0.1157836677355113   0.001066932998771729      15.91324085181638      446.3243277161835   0.006787930731470202     0.8021526039953778     0.5182644050771018     0.2576786159219386      1.429345742197453     0.0269690852850502     0.6134200432052013    0.08308702323748163     0.5298559103021744  3.944640533943619e-14 124.0891689622359
2.947066420201079      19.20543998248382       15.1669275977211    0.00180972793557627     0.7139775696142637     -11.60609857433126  0.0004275810992027377     0.1157836677355113   0.001066932998771729      15.91324085181638      446.3243277161835   0.006787930731470202     0.8021526039953778     0.5182644050771018     0.2576786159219386      1.429345742197453     0.0269690852850502     0.6134200432052013    0.08308702323748163     0.5298559103021744  3.944640533943619e-14 124.0891688172841
2.947066420201079      19.20543998248382      15.16692737171627   0.001809742836737464     0.7139775696142637     -11.60609857433126  0.0004275810992027377     0.1157836677355113   0.001066932998771729      15.91324085181638      446.3243277161835   0.006787930731470202     0.8021526039953778     0.5182644050771018     0.2576786159219386      1.429345742197453     0.0269690852850502     0.6134200432052013    0.08308702323748163     0.5298559103021744  3.944640533943619e-14 124.0891691545597
2.947066420201079      19.20543998248382      15.16692737171627    0.00180972793557627     0.7139775845154249     -11.60609857433126  0.0004275810992027377     0.1157836677355113   0.001066932998771729      15.91324085181638      446.3243277161835   0.006787930731470202     0.8021526039953778     0.5182644050771018     0.2576786159219386      1.429345742197453     0.0269690852850502     0.6134200432052013    0.08308702323748163     0.5298559103021744  3.944640533943619e-14 124.089168840892
2.947066420201079      19.20543998248382      15.16692737171627    0.00180972793557627     0.7139775696142637      -11.6060987472756  0.0004275810992027377     0.1157836677355113   0.001066932998771729      15.91324085181638      446.3243277161835   0.006787930731470202     0.8021526039953778     0.5182644050771018     0.2576786159219386      1.429345742197453     0.0269690852850502     0.6134200432052013    0.08308702323748163     0.5298559103021744  3.944640533943619e-14 124.0891688228587
2.947066420201079      19.20543998248382      15.16692737171627    0.00180972793557627     0.7139775696142637     -11.60609857433126  0.0004275960003639316     0.1157836677355113   0.001066932998771729      15.91324085181638      446.3243277161835   0.006787930731470202     0.8021526039953778     0.5182644050771018     0.2576786159219386      1.429345742197453     0.0269690852850502     0.6134200432052013    0.08308702323748163     0.5298559103021744  3.944640533943619e-14 124.0891748758634
2.947066420201079      19.20543998248382      15.16692737171627    0.00180972793557627     0.7139775696142637     -11.60609857433126  0.0004275810992027377     0.1157836826366725   0.001066932998771729      15.91324085181638      446.3243277161835   0.006787930731470202     0.8021526039953778     0.5182644050771018     0.2576786159219386      1.429345742197453     0.0269690852850502     0.6134200432052013    0.08308702323748163     0.5298559103021744  3.944640533943619e-14 124.0891688217795
2.947066420201079      19.20543998248382      15.16692737171627    0.00180972793557627     0.7139775696142637     -11.60609857433126  0.0004275810992027377     0.1157836677355113   0.001066947899932922      15.91324085181638      446.3243277161835   0.006787930731470202     0.8021526039953778     0.5182644050771018     0.2576786159219386      1.429345742197453     0.0269690852850502     0.6134200432052013    0.08308702323748163     0.5298559103021744  3.944640533943619e-14 124.089170004512
2.947066420201079      19.20543998248382      15.16692737171627    0.00180972793557627     0.7139775696142637     -11.60609857433126  0.0004275810992027377     0.1157836677355113   0.001066932998771729      15.91324108894214      446.3243277161835   0.006787930731470202     0.8021526039953778     0.5182644050771018     0.2576786159219386      1.429345742197453     0.0269690852850502     0.6134200432052013    0.08308702323748163     0.5298559103021744  3.944640533943619e-14 124.0891690073365
2.947066420201079      19.20543998248382      15.16692737171627    0.00180972793557627     0.7139775696142637     -11.60609857433126  0.0004275810992027377     0.1157836677355113   0.001066932998771729      15.91324085181638      446.3243343669342   0.006787930731470202     0.8021526039953778     0.5182644050771018     0.2576786159219386      1.429345742197453     0.0269690852850502     0.6134200432052013    0.08308702323748163     0.5298559103021744  3.944640533943619e-14 124.0891689478739
2.947066420201079      19.20543998248382      15.16692737171627    0.00180972793557627     0.7139775696142637     -11.60609857433126  0.0004275810992027377     0.1157836677355113   0.001066932998771729      15.91324085181638      446.3243277161835   0.006787945632631396     0.8021526039953778     0.5182644050771018     0.2576786159219386      1.429345742197453     0.0269690852850502     0.6134200432052013    0.08308702323748163     0.5298559103021744  3.944640533943619e-14 124.0891697662727
2.947066420201079      19.20543998248382      15.16692737171627    0.00180972793557627     0.7139775696142637     -11.60609857433126  0.0004275810992027377     0.1157836677355113   0.001066932998771729      15.91324085181638      446.3243277161835   0.006787930731470202      0.802152618896539     0.5182644050771018     0.2576786159219386      1.429345742197453     0.0269690852850502     0.6134200432052013    0.08308702323748163     0.5298559103021744  3.944640533943619e-14 124.0891697066602
2.947066420201079      19.20543998248382      15.16692737171627    0.00180972793557627     0.7139775696142637     -11.60609857433126  0.0004275810992027377     0.1157836677355113   0.001066932998771729      15.91324085181638      446.3243277161835   0.006787930731470202     0.8021526039953778      0.518264419978263     0.2576786159219386      1.429345742197453     0.0269690852850502     0.6134200432052013    0.08308702323748163     0.5298559103021744  3.944640533943619e-14 124.0891693515477
2.947066420201079      19.20543998248382      15.16692737171627    0.00180972793557627     0.7139775696142637     -11.60609857433126  0.0004275810992027377     0.1157836677355113   0.001066932998771729      15.91324085181638      446.3243277161835   0.006787930731470202     0.8021526039953778     0.5182644050771018     0.2576786308230998      1.429345742197453     0.0269690852850502     0.6134200432052013    0.08308702323748163     0.5298559103021744  3.944640533943619e-14 124.08916856638
2.947066420201079      19.20543998248382      15.16692737171627    0.00180972793557627     0.7139775696142637     -11.60609857433126  0.0004275810992027377     0.1157836677355113   0.001066932998771729      15.91324085181638      446.3243277161835   0.006787930731470202     0.8021526039953778     0.5182644050771018     0.2576786159219386      1.429345763496364     0.0269690852850502     0.6134200432052013    0.08308702323748163     0.5298559103021744  3.944640533943619e-14 124.089168875371
2.947066420201079      19.20543998248382      15.16692737171627    0.00180972793557627     0.7139775696142637     -11.60609857433126  0.0004275810992027377     0.1157836677355113   0.001066932998771729      15.91324085181638      446.3243277161835   0.006787930731470202     0.8021526039953778     0.5182644050771018     0.2576786159219386      1.429345742197453    0.02696910018621139     0.6134200432052013    0.08308702323748163     0.5298559103021744  3.944640533943619e-14 124.0891688853065
2.947066420201079      19.20543998248382      15.16692737171627    0.00180972793557627     0.7139775696142637     -11.60609857433126  0.0004275810992027377     0.1157836677355113   0.001066932998771729      15.91324085181638      446.3243277161835   0.006787930731470202     0.8021526039953778     0.5182644050771018     0.2576786159219386      1.429345742197453     0.0269690852850502     0.6134200581063625    0.08308702323748163     0.5298559103021744  3.944640533943619e-14 124.0891688852842
2.947066420201079      19.20543998248382      15.16692737171627    0.00180972793557627     0.7139775696142637     -11.60609857433126  0.0004275810992027377     0.1157836677355113   0.001066932998771729      15.91324085181638      446.3243277161835   0.006787930731470202     0.8021526039953778     0.5182644050771018     0.2576786159219386      1.429345742197453     0.0269690852850502     0.6134200432052013    0.08308703813864282     0.5298559103021744  3.944640533943619e-14 124.0891688853233
2.947066420201079      19.20543998248382      15.16692737171627    0.00180972793557627     0.7139775696142637     -11.60609857433126  0.0004275810992027377     0.1157836677355113   0.001066932998771729      15.91324085181638      446.3243277161835   0.006787930731470202     0.8021526039953778     0.5182644050771018     0.2576786159219386      1.429345742197453     0.0269690852850502     0.6134200432052013    0.08308702323748163     0.5298559252033356  3.944640533943619e-14 124.0891688853071
2.947066420201079      19.20543998248382      15.16692737171627    0.00180972793557627     0.7139775696142637     -11.60609857433126  0.0004275810992027377     0.1157836677355113   0.001066932998771729      15.91324085181638      446.3243277161835   0.006787930731470202     0.8021526039953778     0.5182644050771018     0.2576786159219386      1.429345742197453     0.0269690852850502     0.6134200432052013    0.08308702323748163     0.5298559103021744  1.490120064025299e-08 124.0892525484866
2.947139777719892      19.20606965799989      15.16863777767269   0.001806493884029703     0.7143035733994322     -11.60685764568241  0.0004084788355627809     0.1162564586318103   0.001058121042849261      15.90905754656435      446.2369444321527   0.006742808449882811     0.8021371975405142     0.5164386428301592     0.2594514411045372      1.429519954980975    0.02696826576639909     0.6134200432052013    0.08308267044271629     0.5298397549820216  3.714709559188563e-14 124.0587322306864
2.947139821635697      19.20606965799989      15.16863777767269   0.001806493884029703     0.7143035733994322     -11.60685764568241  0.0004084788355627809     0.1162564586318103   0.001058121042849261      15.90905754656435      446.2369444321527   0.006742808449882811     0.8021371975405142     0.5164386428301592     0.2594514411045372      1.429519954980975    0.02696826576639909     0.6134200432052013    0.08308267044271629     0.5298397549820216  3.714709559188563e-14 124.0587325051909
2.947139777719892      19.20606994419263      15.16863777767269   0.001806493884029703     0.7143035733994322     -11.60685764568241  0.0004084788355627809     0.1162564586318103   0.001058121042849261      15.90905754656435      446.2369444321527   0.006742808449882811     0.8021371975405142     0.5164386428301592     0.2594514411045372      1.429519954980975    0.02696826576639909     0.6134200432052013    0.08308267044271629     0.5298397549820216  3.714709559188563e-14 124.058732316276
2.947139777719892      19.20606965799989        15.168638003703   0.001806493884029703     0.7143035733994322     -11.60685764568241  0.0004084788355627809     0.1162564586318103   0.001058121042849261      15.90905754656435      446.2369444321527   0.006742808449882811     0.8021371975405142     0.5164386428301592     0.2594514411045372      1.429519954980975    0.02696826576639909     0.6134200432052013    0.08308267044271629     0.5298397549820216  3.714709559188563e-14 124.0587322081931
2.947139777719892      19.20606965799989      15.16863777767269   0.001806508785190897     0.7143035733994322     -11.60685764568241  0.0004084788355627809     0.1162564586318103   0.001058121042849261      15.90905754656435      446.2369444321527   0.006742808449882811     0.8021371975405142     0.5164386428301592     0.2594514411045372      1.429519954980975    0.02696826576639909     0.6134200432052013    0.08308267044271629     0.5298397549820216  3.714709559188563e-14 124.058730710829
2.947139777719892      19.20606965799989      15.16863777767269   0.001806493884029703     0.7143035883005934     -11.60685764568241  0.0004084788355627809     0.1162564586318103   0.001058121042849261      15.90905754656435      446.2369444321527   0.006742808449882811     0.8021371975405142     0.5164386428301592     0.2594514411045372      1.429519954980975    0.02696826576639909     0.6134200432052013    0.08308267044271629     0.5298397549820216  3.714709559188563e-14 124.0587321994598
2.947139777719892      19.20606965799989      15.16863777767269   0.001806493884029703     0.7143035733994322     -11.60685781863806  0.0004084788355627809     0.1162564586318103   0.001058121042849261      15.90905754656435      446.2369444321527   0.006742808449882811     0.8021371975405142     0.5164386428301592     0.2594514411045372      1.429519954980975    0.02696826576639909     0.6134200432052013    0.08308267044271629     0.5298397549820216  3.714709559188563e-14 124.05873223083
2.947139777719892      19.20606965799989      15.16863777767269   0.001806493884029703     0.7143035733994322     -11.60685764568241  0.0004084937367239747     0.1162564586318103   0.001058121042849261      15.90905754656435      446.2369444321527   0.006742808449882811     0.8021371975405142     0.5164386428301592     0.2594514411045372      1.429519954980975    0.02696826576639909     0.6134200432052013    0.08308267044271629     0.5298397549820216  3.714709559188563e-14 124.0587406417112
2.947139777719892      19.20606965799989      15.16863777767269   0.001806493884029703     0.7143035733994322     -11.60685764568241  0.0004084788355627809     0.1162564735329715   0.001058121042849261      15.90905754656435      446.2369444321527   0.006742808449882811     0.8021371975405142     0.5164386428301592     0.2594514411045372      1.429519954980975    0.02696826576639909     0.6134200432052013    0.08308267044271629     0.5298397549820216  3.714709559188563e-14 124.0587320679813
2.947139777719892      19.20606965799989      15.16863777767269   0.001806493884029703     0.7143035733994322     -11.60685764568241  0.0004084788355627809     0.1162564586318103   0.001058135944010455      15.90905754656435      446.2369444321527   0.006742808449882811     0.8021371975405142     0.5164386428301592     0.2594514411045372      1.429519954980975    0.02696826576639909     0.6134200432052013    0.08308267044271629     0.5298397549820216  3.714709559188563e-14 124.0587315056
2.947139777719892      19.20606965799989      15.16863777767269   0.001806493884029703     0.7143035733994322     -11.60685764568241  0.0004084788355627809     0.1162564586318103   0.001058121042849261      15.90905778362778      446.2369444321527   0.006742808449882811     0.8021371975405142     0.5164386428301592     0.2594514411045372      1.429519954980975    0.02696826576639909     0.6134200432052013    0.08308267044271629     0.5298397549820216  3.714709559188563e-14 124.0587323954398
2.947139777719892      19.20606965799989      15.16863777767269   0.001806493884029703     0.7143035733994322     -11.60685764568241  0.0004084788355627809     0.1162564586318103   0.001058121042849261      15.90905754656435      446.2369510816014   0.006742808449882811     0.8021371975405142     0.5164386428301592     0.2594514411045372      1.429519954980975    0.02696826576639909     0.6134200432052013    0.08308267044271629     0.5298397549820216  3.714709559188563e-14 124.0587322370684
2.947139777719892      19.20606965799989      15.16863777767269   0.001806493884029703     0.7143035733994322     -11.60685764568241  0.0004084788355627809     0.1162564586318103   0.001058121042849261      15.90905754656435      446.2369444321527   0.006742823351044005     0.8021371975405142     0.5164386428301592     0.2594514411045372      1.429519954980975    0.02696826576639909     0.6134200432052013    0.08308267044271629     0.5298397549820216  3.714709559188563e-14 124.0587655930366
2.947139777719892      19.20606965799989      15.16863777767269   0.001806493884029703     0.7143035733994322     -11.60685764568241  0.0004084788355627809     0.1162564586318103   0.001058121042849261      15.90905754656435      446.2369444321527   0.006742808449882811     0.8021372124416754     0.5164386428301592     0.2594514411045372      1.429519954980975    0.02696826576639909     0.6134200432052013    0.08308267044271629     0.5298397549820216  3.714709559188563e-14 124.0587330516865
2.947139777719892      19.20606965799989      15.16863777767269   0.001806493884029703     0.7143035733994322     -11.60685764568241  0.0004084788355627809     0.1162564586318103   0.001058121042849261      15.90905754656435      446.2369444321527   0.006742808449882811     0.8021371975405142     0.5164386577313204     0.2594514411045372      1.429519954980975    0.02696826576639909     0.6134200432052013    0.08308267044271629     0.5298397549820216  3.714709559188563e-14 124.0587322333901
2.947139777719892      19.20606965799989      15.16863777767269   0.001806493884029703     0.7143035733994322     -11.60685764568241  0.0004084788355627809     0.1162564586318103   0.001058121042849261      15.90905754656435      446.2369444321527   0.006742808449882811     0.8021371975405142     0.5164386428301592     0.2594514560056984      1.429519954980975    0.02696826576639909     0.6134200432052013    0.08308267044271629     0.5298397549820216  3.714709559188563e-14 124.0587334079834
2.947139777719892      19.20606965799989      15.16863777767269   0.001806493884029703     0.7143035733994322     -11.60685764568241  0.0004084788355627809     0.1162564586318103   0.001058121042849261      15.90905754656435      446.2369444321527   0.006742808449882811     0.8021371975405142     0.5164386428301592     0.2594514411045372      1.429519976282483    0.02696826576639909     0.6134200432052013    0.08308267044271629     0.5298397549820216  3.714709559188563e-14 124.0587323229534
2.947139777719892      19.20606965799989      15.16863777767269   0.001806493884029703     0.7143035733994322     -11.60685764568241  0.0004084788355627809     0.1162564586318103   0.001058121042849261      15.90905754656435      446.2369444321527   0.006742808449882811     0.8021371975405142     0.5164386428301592     0.2594514411045372      1.429519954980975    0.02696828066756029     0.6134200432052013    0.08308267044271629     0.5298397549820216  3.714709559188563e-14 124.0587322312684
2.947139777719892      19.20606965799989      15.16863777767269   0.001806493884029703     0.7143035733994322     -11.60685764568241  0.0004084788355627809     0.1162564586318103   0.001058121042849261      15.90905754656435      446.2369444321527   0.006742808449882811     0.8021371975405142     0.5164386428301592     0.2594514411045372      1.429519954980975    0.02696826576639909     0.6134200581063625    0.08308267044271629     0.5298397549820216  3.714709559188563e-14 124.0587322306864
2.947139777719892      19.20606965799989      15.16863777767269   0.001806493884029703     0.7143035733994322     -11.60685764568241  0.0004084788355627809     0.1162564586318103   0.001058121042849261      15.90905754656435      446.2369444321527   0.006742808449882811     0.8021371975405142     0.5164386428301592     0.2594514411045372      1.429519954980975    0.02696826576639909     0.6134200432052013    0.08308268534387749     0.5298397549820216  3.714709559188563e-14 124.0587322310269
2.947139777719892      19.20606965799989      15.16863777767269   0.001806493884029703     0.7143035733994322     -11.60685764568241  0.0004084788355627809     0.1162564586318103   0.001058121042849261      15.90905754656435      446.2369444321527   0.006742808449882811     0.8021371975405142     0.5164386428301592     0.2594514411045372      1.429519954980975    0.02696826576639909     0.6134200432052013    0.08308267044271629     0.5298397698831828  3.714709559188563e-14 124.0587322310215
2.947139777719892      19.20606965799989      15.16863777767269   0.001806493884029703     0.7143035733994322     -11.60685764568241  0.0004084788355627809     0.1162564586318103   0.001058121042849261      15.90905754656435      446.2369444321527   0.006742808449882811     0.8021371975405142     0.5164386428301592     0.2594514411045372      1.429519954980975    0.02696826576639909     0.6134200432052013    0.08308267044271629     0.5298397549820216  1.490119834094325e-08 124.0588157982855
2.947012866307781      19.20569772260956      15.16820641373428   0.001815743051419249      0.714310263432742     -11.60649766661809  0.0004083012452072419     0.1162602838802545   0.001062494053614118      15.90606814415984      446.1156950872157   0.006741339307831155     0.8021355505859262      0.516444432063755     0.2594551612310618      1.428638077806852    0.02695566696386778     0.6134200432052013    0.08305800938784931     0.5296846518551444  3.708741534380678e-14 124.0537209925755
2.947012910221694      19.20569772260956      15.16820641373428   0.001815743051419249      0.714310263432742     -11.60649766661809  0.0004083012452072419     0.1162602838802545   0.001062494053614118      15.90606814415984      446.1156950872157   0.006741339307831155     0.8021355505859262      0.516444432063755     0.2594551612310618      1.428638077806852    0.02695566696386778     0.6134200432052013    0.08305800938784931     0.5296846518551444  3.708741534380678e-14 124.0537211216325
2.947012866307781      19.20569800879676      15.16820641373428   0.001815743051419249      0.714310263432742     -11.60649766661809  0.0004083012452072419     0.1162602838802545   0.001062494053614118      15.90606814415984      446.1156950872157   0.006741339307831155     0.8021355505859262      0.516444432063755     0.2594551612310618      1.428638077806852    0.02695566696386778     0.6134200432052013    0.08305800938784931     0.5296846518551444  3.708741534380678e-14 124.0537210165256
2.947012866307781      19.20569772260956      15.16820663975817   0.001815743051419249      0.714310263432742     -11.60649766661809  0.0004083012452072419     0.1162602838802545   0.001062494053614118      15.90606814415984      446.1156950872157   0.006741339307831155     0.8021355505859262      0.516444432063755     0.2594551612310618      1.428638077806852    0.02695566696386778     0.6134200432052013    0.08305800938784931     0.5296846518551444  3.708741534380678e-14 124.053720849822
2.947012866307781      19.20569772260956      15.16820641373428   0.001815757952580443      0.714310263432742     -11.60649766661809  0.0004083012452072419     0.1162602838802545   0.001062494053614118      15.90606814415984      446.1156950872157   0.006741339307831155     0.8021355505859262      0.516444432063755     0.2594551612310618      1.428638077806852    0.02695566696386778     0.6134200432052013    0.08305800938784931     0.5296846518551444  3.708741534380678e-14 124.0537245002723
2.947012866307781      19.20569772260956      15.16820641373428   0.001815743051419249     0.7143102783339032     -11.60649766661809  0.0004083012452072419     0.1162602838802545   0.001062494053614118      15.90606814415984      446.1156950872157   0.006741339307831155     0.8021355505859262      0.516444432063755     0.2594551612310618      1.428638077806852    0.02695566696386778     0.6134200432052013    0.08305800938784931     0.5296846518551444  3.708741534380678e-14 124.0537207236531
2.947012866307781      19.20569772260956      15.16820641373428   0.001815743051419249      0.714310263432742     -11.60649783956838  0.0004083012452072419     0.1162602838802545   0.001062494053614118      15.90606814415984      446.1156950872157   0.006741339307831155     0.8021355505859262      0.516444432063755     0.2594551612310618      1.428638077806852    0.02695566696386778     0.6134200432052013    0.08305800938784931     0.5296846518551444  3.708741534380678e-14 124.0537210032261
2.947012866307781      19.20569772260956      15.16820641373428   0.001815743051419249      0.714310263432742     -11.60649766661809  0.0004083161463684357     0.1162602838802545   0.001062494053614118      15.90606814415984      446.1156950872157   0.006741339307831155     0.8021355505859262      0.516444432063755     0.2594551612310618      1.428638077806852    0.02695566696386778     0.6134200432052013    0.08305800938784931     0.5296846518551444  3.708741534380678e-14 124.0537303240993
2.947012866307781      19.20569772260956      15.16820641373428   0.001815743051419249      0.714310263432742     -11.60649766661809  0.0004083012452072419     0.1162602987814157   0.001062494053614118      15.90606814415984      446.1156950872157   0.006741339307831155     0.8021355505859262      0.516444432063755     0.2594551612310618      1.428638077806852    0.02695566696386778     0.6134200432052013    0.08305800938784931     0.5296846518551444  3.708741534380678e-14 124.0537208752786
2.947012866307781      19.20569772260956      15.16820641373428   0.001815743051419249      0.714310263432742     -11.60649766661809  0.0004083012452072419     0.1162602838802545   0.001062508954775312      15.90606814415984      446.1156950872157   0.006741339307831155     0.8021355505859262      0.516444432063755     0.2594551612310618      1.428638077806852    0.02695566696386778     0.6134200432052013    0.08305800938784931     0.5296846518551444  3.708741534380678e-14 124.0537214037909
2.947012866307781      19.20569772260956      15.16820641373428   0.001815743051419249      0.714310263432742     -11.60649766661809  0.0004083012452072419     0.1162602838802545   0.001062494053614118      15.90606838117872      446.1156950872157   0.006741339307831155     0.8021355505859262      0.516444432063755     0.2594551612310618      1.428638077806852    0.02695566696386778     0.6134200432052013    0.08305800938784931     0.5296846518551444  3.708741534380678e-14 124.0537211819611
2.947012866307781      19.20569772260956      15.16820641373428   0.001815743051419249      0.714310263432742     -11.60649766661809  0.0004083012452072419     0.1162602838802545   0.001062494053614118      15.90606814415984      446.1157017348576   0.006741339307831155     0.8021355505859262      0.516444432063755     0.2594551612310618      1.428638077806852    0.02695566696386778     0.6134200432052013    0.08305800938784931     0.5296846518551444  3.708741534380678e-14 124.0537210550719
2.947012866307781      19.20569772260956      15.16820641373428   0.001815743051419249      0.714310263432742     -11.60649766661809  0.0004083012452072419     0.1162602838802545   0.001062494053614118      15.90606814415984      446.1156950872157   0.006741354208992348     0.8021355505859262      0.516444432063755     0.2594551612310618      1.428638077806852    0.02695566696386778     0.6134200432052013    0.08305800938784931     0.5296846518551444  3.708741534380678e-14 124.0537527929617
2.947012866307781      19.20569772260956      15.16820641373428   0.001815743051419249      0.714310263432742     -11.60649766661809  0.0004083012452072419     0.1162602838802545   0.001062494053614118      15.90606814415984      446.1156950872157   0.006741339307831155     0.8021355654870874      0.516444432063755     0.2594551612310618      1.428638077806852    0.02695566696386778     0.6134200432052013    0.08305800938784931     0.5296846518551444  3.708741534380678e-14 124.0537217622122
[truncated: 592,928 more chars]
