# Supplementary material for: Model-Based Quantification of the Systemic Interplay between Glucose and Fatty Acids in the Postprandial State
Source: PLoS One. 2015 Sep 10;10(9):e0135665. doi: 10.1371/journal.pone.0135665 (PMC4565650; doi:10.1371/journal.pone.0135665)
Supplement: S3 File — Zip file containing all Matlab m-files to generate figures. The zip-file includes a README file, containing an overview of the simulation files and basic instructions. (ZIP) [file pone.0135665.s004.zip › GlcNEFA/OPT parameters/OPT_solver1_seed100000000_n100_r25/parameters_it18.txt]

2.422116641247804      15.54120622038319      9.928706969042899   0.003766268173106132     0.7468640853499295     -7.740365151937705  5.507181649778708e-05     0.1313573003443588  0.0008009335066186515      14.40922769489784       284.125555593069   0.006576043277589956     0.8861483338141236     0.5677544653959585     0.2738365974602456      0.393967665436041   0.001799986245714522     0.1809710780742072     0.6025783891876115    0.06251439126163784  2.388832907721175e-06 153.0573814440421
2.422116677340154      15.54120622038319      9.928706969042899   0.003766268173106132     0.7468640853499295     -7.740365151937705  5.507181649778708e-05     0.1313573003443588  0.0008009335066186515      14.40922769489784       284.125555593069   0.006576043277589956     0.8861483338141236     0.5677544653959585     0.2738365974602456      0.393967665436041   0.001799986245714522     0.1809710780742072     0.6025783891876115    0.06251439126163784  2.388832907721175e-06 153.0573812513382
2.422116641247804      15.54120645196521      9.928706969042899   0.003766268173106132     0.7468640853499295     -7.740365151937705  5.507181649778708e-05     0.1313573003443588  0.0008009335066186515      14.40922769489784       284.125555593069   0.006576043277589956     0.8861483338141236     0.5677544653959585     0.2738365974602456      0.393967665436041   0.001799986245714522     0.1809710780742072     0.6025783891876115    0.06251439126163784  2.388832907721175e-06 153.0573757437234
2.422116641247804      15.54120622038319      9.928707116992163   0.003766268173106132     0.7468640853499295     -7.740365151937705  5.507181649778708e-05     0.1313573003443588  0.0008009335066186515      14.40922769489784       284.125555593069   0.006576043277589956     0.8861483338141236     0.5677544653959585     0.2738365974602456      0.393967665436041   0.001799986245714522     0.1809710780742072     0.6025783891876115    0.06251439126163784  2.388832907721175e-06 153.0573785136062
2.422116641247804      15.54120622038319      9.928706969042899   0.003766283074267326     0.7468640853499295     -7.740365151937705  5.507181649778708e-05     0.1313573003443588  0.0008009335066186515      14.40922769489784       284.125555593069   0.006576043277589956     0.8861483338141236     0.5677544653959585     0.2738365974602456      0.393967665436041   0.001799986245714522     0.1809710780742072     0.6025783891876115    0.06251439126163784  2.388832907721175e-06 153.057774336089
2.422116641247804      15.54120622038319      9.928706969042899   0.003766268173106132     0.7468641002510907     -7.740365151937705  5.507181649778708e-05     0.1313573003443588  0.0008009335066186515      14.40922769489784       284.125555593069   0.006576043277589956     0.8861483338141236     0.5677544653959585     0.2738365974602456      0.393967665436041   0.001799986245714522     0.1809710780742072     0.6025783891876115    0.06251439126163784  2.388832907721175e-06 153.0573814461992
2.422116641247804      15.54120622038319      9.928706969042899   0.003766268173106132     0.7468640853499295     -7.740365267278134  5.507181649778708e-05     0.1313573003443588  0.0008009335066186515      14.40922769489784       284.125555593069   0.006576043277589956     0.8861483338141236     0.5677544653959585     0.2738365974602456      0.393967665436041   0.001799986245714522     0.1809710780742072     0.6025783891876115    0.06251439126163784  2.388832907721175e-06 153.057387631887
2.422116641247804      15.54120622038319      9.928706969042899   0.003766268173106132     0.7468640853499295     -7.740365151937705  5.508671765898093e-05     0.1313573003443588  0.0008009335066186515      14.40922769489784       284.125555593069   0.006576043277589956     0.8861483338141236     0.5677544653959585     0.2738365974602456      0.393967665436041   0.001799986245714522     0.1809710780742072     0.6025783891876115    0.06251439126163784  2.388832907721175e-06 153.0574443376883
2.422116641247804      15.54120622038319      9.928706969042899   0.003766268173106132     0.7468640853499295     -7.740365151937705  5.507181649778708e-05       0.13135731524552  0.0008009335066186515      14.40922769489784       284.125555593069   0.006576043277589956     0.8861483338141236     0.5677544653959585     0.2738365974602456      0.393967665436041   0.001799986245714522     0.1809710780742072     0.6025783891876115    0.06251439126163784  2.388832907721175e-06 153.0573846624008
2.422116641247804      15.54120622038319      9.928706969042899   0.003766268173106132     0.7468640853499295     -7.740365151937705  5.507181649778708e-05     0.1313573003443588  0.0008009484077798454      14.40922769489784       284.125555593069   0.006576043277589956     0.8861483338141236     0.5677544653959585     0.2738365974602456      0.393967665436041   0.001799986245714522     0.1809710780742072     0.6025783891876115    0.06251439126163784  2.388832907721175e-06 153.0572854017446
2.422116641247804      15.54120622038319      9.928706969042899   0.003766268173106132     0.7468640853499295     -7.740365151937705  5.507181649778708e-05     0.1313573003443588  0.0008009335066186515      14.40922790961207       284.125555593069   0.006576043277589956     0.8861483338141236     0.5677544653959585     0.2738365974602456      0.393967665436041   0.001799986245714522     0.1809710780742072     0.6025783891876115    0.06251439126163784  2.388832907721175e-06 153.0573811865335
2.422116641247804      15.54120622038319      9.928706969042899   0.003766268173106132     0.7468640853499295     -7.740365151937705  5.507181649778708e-05     0.1313573003443588  0.0008009335066186515      14.40922769489784      284.1255598268697   0.006576043277589956     0.8861483338141236     0.5677544653959585     0.2738365974602456      0.393967665436041   0.001799986245714522     0.1809710780742072     0.6025783891876115    0.06251439126163784  2.388832907721175e-06 153.0573816229429
2.422116641247804      15.54120622038319      9.928706969042899   0.003766268173106132     0.7468640853499295     -7.740365151937705  5.507181649778708e-05     0.1313573003443588  0.0008009335066186515      14.40922769489784       284.125555593069    0.00657605817875115     0.8861483338141236     0.5677544653959585     0.2738365974602456      0.393967665436041   0.001799986245714522     0.1809710780742072     0.6025783891876115    0.06251439126163784  2.388832907721175e-06 153.0569292813427
2.422116641247804      15.54120622038319      9.928706969042899   0.003766268173106132     0.7468640853499295     -7.740365151937705  5.507181649778708e-05     0.1313573003443588  0.0008009335066186515      14.40922769489784       284.125555593069   0.006576043277589956     0.8861483487152848     0.5677544653959585     0.2738365974602456      0.393967665436041   0.001799986245714522     0.1809710780742072     0.6025783891876115    0.06251439126163784  2.388832907721175e-06 153.057382182422
2.422116641247804      15.54120622038319      9.928706969042899   0.003766268173106132     0.7468640853499295     -7.740365151937705  5.507181649778708e-05     0.1313573003443588  0.0008009335066186515      14.40922769489784       284.125555593069   0.006576043277589956     0.8861483338141236     0.5677544802971197     0.2738365974602456      0.393967665436041   0.001799986245714522     0.1809710780742072     0.6025783891876115    0.06251439126163784  2.388832907721175e-06 153.0573870567696
2.422116641247804      15.54120622038319      9.928706969042899   0.003766268173106132     0.7468640853499295     -7.740365151937705  5.507181649778708e-05     0.1313573003443588  0.0008009335066186515      14.40922769489784       284.125555593069   0.006576043277589956     0.8861483338141236     0.5677544653959585     0.2738366123614068      0.393967665436041   0.001799986245714522     0.1809710780742072     0.6025783891876115    0.06251439126163784  2.388832907721175e-06 153.0573700539923
2.422116641247804      15.54120622038319      9.928706969042899   0.003766268173106132     0.7468640853499295     -7.740365151937705  5.507181649778708e-05     0.1313573003443588  0.0008009335066186515      14.40922769489784       284.125555593069   0.006576043277589956     0.8861483338141236     0.5677544653959585     0.2738365974602456     0.3939676803372021   0.001799986245714522     0.1809710780742072     0.6025783891876115    0.06251439126163784  2.388832907721175e-06 153.0573814662775
2.422116641247804      15.54120622038319      9.928706969042899   0.003766268173106132     0.7468640853499295     -7.740365151937705  5.507181649778708e-05     0.1313573003443588  0.0008009335066186515      14.40922769489784       284.125555593069   0.006576043277589956     0.8861483338141236     0.5677544653959585     0.2738365974602456      0.393967665436041   0.001800001146875716     0.1809710780742072     0.6025783891876115    0.06251439126163784  2.388832907721175e-06 153.0573814459509
2.422116641247804      15.54120622038319      9.928706969042899   0.003766268173106132     0.7468640853499295     -7.740365151937705  5.507181649778708e-05     0.1313573003443588  0.0008009335066186515      14.40922769489784       284.125555593069   0.006576043277589956     0.8861483338141236     0.5677544653959585     0.2738365974602456      0.393967665436041   0.001799986245714522     0.1809710929753684     0.6025783891876115    0.06251439126163784  2.388832907721175e-06 153.0573814442335
2.422116641247804      15.54120622038319      9.928706969042899   0.003766268173106132     0.7468640853499295     -7.740365151937705  5.507181649778708e-05     0.1313573003443588  0.0008009335066186515      14.40922769489784       284.125555593069   0.006576043277589956     0.8861483338141236     0.5677544653959585     0.2738365974602456      0.393967665436041   0.001799986245714522     0.1809710780742072     0.6025784040887727    0.06251439126163784  2.388832907721175e-06 153.0573814437824
2.422116641247804      15.54120622038319      9.928706969042899   0.003766268173106132     0.7468640853499295     -7.740365151937705  5.507181649778708e-05     0.1313573003443588  0.0008009335066186515      14.40922769489784       284.125555593069   0.006576043277589956     0.8861483338141236     0.5677544653959585     0.2738365974602456      0.393967665436041   0.001799986245714522     0.1809710780742072     0.6025783891876115    0.06251440616279903  2.388832907721175e-06 153.057381443779
2.422116641247804      15.54120622038319      9.928706969042899   0.003766268173106132     0.7468640853499295     -7.740365151937705  5.507181649778708e-05     0.1313573003443588  0.0008009335066186515      14.40922769489784       284.125555593069   0.006576043277589956     0.8861483338141236     0.5677544653959585     0.2738365974602456      0.393967665436041   0.001799986245714522     0.1809710780742072     0.6025783891876115    0.06251439126163784  2.403734068915023e-06 153.0573975722478
2.429339315199464      19.37953945716688      15.89394153842853   0.003788487034452765     0.7902039583728576      -10.9649296758378  5.719434608585082e-05     0.1184853520550098   0.001334378686734668      13.82346157818731      265.9493408074939   0.006763807835558576     0.8336641004990475      0.559178537101479      0.272095352911766     0.3462474823050682  1.218339377887607e-05   0.001150866237335124     0.9998594231968736     0.9935988436579515   1.26727193978206e-07 127.7722414185153
2.429339351399441      19.37953945716688      15.89394153842853   0.003788487034452765     0.7902039583728576      -10.9649296758378  5.719434608585082e-05     0.1184853520550098   0.001334378686734668      13.82346157818731      265.9493408074939   0.006763807835558576     0.8336641004990475      0.559178537101479      0.272095352911766     0.3462474823050682  1.218339377887607e-05   0.001150866237335124     0.9998594231968736     0.9935988436579515   1.26727193978206e-07 127.7722413267286
2.429339315199464      19.37953974594452      15.89394153842853   0.003788487034452765     0.7902039583728576      -10.9649296758378  5.719434608585082e-05     0.1184853520550098   0.001334378686734668      13.82346157818731      265.9493408074939   0.006763807835558576     0.8336641004990475      0.559178537101479      0.272095352911766     0.3462474823050682  1.218339377887607e-05   0.001150866237335124     0.9998594231968736     0.9935988436579515   1.26727193978206e-07 127.772242115899
2.429339315199464      19.37953945716688      15.89394177526672   0.003788487034452765     0.7902039583728576      -10.9649296758378  5.719434608585082e-05     0.1184853520550098   0.001334378686734668      13.82346157818731      265.9493408074939   0.006763807835558576     0.8336641004990475      0.559178537101479      0.272095352911766     0.3462474823050682  1.218339377887607e-05   0.001150866237335124     0.9998594231968736     0.9935988436579515   1.26727193978206e-07 127.7722420138265
2.429339315199464      19.37953945716688      15.89394153842853   0.003788501935613959     0.7902039583728576      -10.9649296758378  5.719434608585082e-05     0.1184853520550098   0.001334378686734668      13.82346157818731      265.9493408074939   0.006763807835558576     0.8336641004990475      0.559178537101479      0.272095352911766     0.3462474823050682  1.218339377887607e-05   0.001150866237335124     0.9998594231968736     0.9935988436579515   1.26727193978206e-07 127.7722154583623
2.429339315199464      19.37953945716688      15.89394153842853   0.003788487034452765     0.7902039732740188      -10.9649296758378  5.719434608585082e-05     0.1184853520550098   0.001334378686734668      13.82346157818731      265.9493408074939   0.006763807835558576     0.8336641004990475      0.559178537101479      0.272095352911766     0.3462474823050682  1.218339377887607e-05   0.001150866237335124     0.9998594231968736     0.9935988436579515   1.26727193978206e-07 127.7722414496326
2.429339315199464      19.37953945716688      15.89394153842853   0.003788487034452765     0.7902039583728576     -10.96492983922799  5.719434608585082e-05     0.1184853520550098   0.001334378686734668      13.82346157818731      265.9493408074939   0.006763807835558576     0.8336641004990475      0.559178537101479      0.272095352911766     0.3462474823050682  1.218339377887607e-05   0.001150866237335124     0.9998594231968736     0.9935988436579515   1.26727193978206e-07 127.7722402939127
2.429339315199464      19.37953945716688      15.89394153842853   0.003788487034452765     0.7902039583728576      -10.9649296758378  5.720924724704466e-05     0.1184853520550098   0.001334378686734668      13.82346157818731      265.9493408074939   0.006763807835558576     0.8336641004990475      0.559178537101479      0.272095352911766     0.3462474823050682  1.218339377887607e-05   0.001150866237335124     0.9998594231968736     0.9935988436579515   1.26727193978206e-07 127.7722379784172
2.429339315199464      19.37953945716688      15.89394153842853   0.003788487034452765     0.7902039583728576      -10.9649296758378  5.719434608585082e-05      0.118485366956171   0.001334378686734668      13.82346157818731      265.9493408074939   0.006763807835558576     0.8336641004990475      0.559178537101479      0.272095352911766     0.3462474823050682  1.218339377887607e-05   0.001150866237335124     0.9998594231968736     0.9935988436579515   1.26727193978206e-07 127.7722414427199
2.429339315199464      19.37953945716688      15.89394153842853   0.003788487034452765     0.7902039583728576      -10.9649296758378  5.719434608585082e-05     0.1184853520550098   0.001334393587895862      13.82346157818731      265.9493408074939   0.006763807835558576     0.8336641004990475      0.559178537101479      0.272095352911766     0.3462474823050682  1.218339377887607e-05   0.001150866237335124     0.9998594231968736     0.9935988436579515   1.26727193978206e-07 127.7723956647998
2.429339315199464      19.37953945716688      15.89394153842853   0.003788487034452765     0.7902039583728576      -10.9649296758378  5.719434608585082e-05     0.1184853520550098   0.001334378686734668      13.82346178417294      265.9493408074939   0.006763807835558576     0.8336641004990475      0.559178537101479      0.272095352911766     0.3462474823050682  1.218339377887607e-05   0.001150866237335124     0.9998594231968736     0.9935988436579515   1.26727193978206e-07 127.7722413942535
2.429339315199464      19.37953945716688      15.89394153842853   0.003788487034452765     0.7902039583728576      -10.9649296758378  5.719434608585082e-05     0.1184853520550098   0.001334378686734668      13.82346157818731      265.9493447704479   0.006763807835558576     0.8336641004990475      0.559178537101479      0.272095352911766     0.3462474823050682  1.218339377887607e-05   0.001150866237335124     0.9998594231968736     0.9935988436579515   1.26727193978206e-07 127.7722414575384
2.429339315199464      19.37953945716688      15.89394153842853   0.003788487034452765     0.7902039583728576      -10.9649296758378  5.719434608585082e-05     0.1184853520550098   0.001334378686734668      13.82346157818731      265.9493408074939    0.00676382273671977     0.8336641004990475      0.559178537101479      0.272095352911766     0.3462474823050682  1.218339377887607e-05   0.001150866237335124     0.9998594231968736     0.9935988436579515   1.26727193978206e-07 127.7720840593919
2.429339315199464      19.37953945716688      15.89394153842853   0.003788487034452765     0.7902039583728576      -10.9649296758378  5.719434608585082e-05     0.1184853520550098   0.001334378686734668      13.82346157818731      265.9493408074939   0.006763807835558576     0.8336641154002087      0.559178537101479      0.272095352911766     0.3462474823050682  1.218339377887607e-05   0.001150866237335124     0.9998594231968736     0.9935988436579515   1.26727193978206e-07 127.7722420117568
2.429339315199464      19.37953945716688      15.89394153842853   0.003788487034452765     0.7902039583728576      -10.9649296758378  5.719434608585082e-05     0.1184853520550098   0.001334378686734668      13.82346157818731      265.9493408074939   0.006763807835558576     0.8336641004990475     0.5591785520026402      0.272095352911766     0.3462474823050682  1.218339377887607e-05   0.001150866237335124     0.9998594231968736     0.9935988436579515   1.26727193978206e-07 127.7722431254723
2.429339315199464      19.37953945716688      15.89394153842853   0.003788487034452765     0.7902039583728576      -10.9649296758378  5.719434608585082e-05     0.1184853520550098   0.001334378686734668      13.82346157818731      265.9493408074939   0.006763807835558576     0.8336641004990475      0.559178537101479     0.2720953678129272     0.3462474823050682  1.218339377887607e-05   0.001150866237335124     0.9998594231968736     0.9935988436579515   1.26727193978206e-07 127.7722362717307
2.429339315199464      19.37953945716688      15.89394153842853   0.003788487034452765     0.7902039583728576      -10.9649296758378  5.719434608585082e-05     0.1184853520550098   0.001334378686734668      13.82346157818731      265.9493408074939   0.006763807835558576     0.8336641004990475      0.559178537101479      0.272095352911766     0.3462474972062294  1.218339377887607e-05   0.001150866237335124     0.9998594231968736     0.9935988436579515   1.26727193978206e-07 127.7722414411288
2.429339315199464      19.37953945716688      15.89394153842853   0.003788487034452765     0.7902039583728576      -10.9649296758378  5.719434608585082e-05     0.1184853520550098   0.001334378686734668      13.82346157818731      265.9493408074939   0.006763807835558576     0.8336641004990475      0.559178537101479      0.272095352911766     0.3462474823050682  1.219829494006992e-05   0.001150866237335124     0.9998594231968736     0.9935988436579515   1.26727193978206e-07 127.7722414184507
2.429339315199464      19.37953945716688      15.89394153842853   0.003788487034452765     0.7902039583728576      -10.9649296758378  5.719434608585082e-05     0.1184853520550098   0.001334378686734668      13.82346157818731      265.9493408074939   0.006763807835558576     0.8336641004990475      0.559178537101479      0.272095352911766     0.3462474823050682  1.218339377887607e-05   0.001150881138496318     0.9998594231968736     0.9935988436579515   1.26727193978206e-07 127.7722414185215
2.429339315199464      19.37953945716688      15.89394153842853   0.003788487034452765     0.7902039583728576      -10.9649296758378  5.719434608585082e-05     0.1184853520550098   0.001334378686734668      13.82346157818731      265.9493408074939   0.006763807835558576     0.8336641004990475      0.559178537101479      0.272095352911766     0.3462474823050682  1.218339377887607e-05   0.001150866237335124     0.9998594380980348     0.9935988436579515   1.26727193978206e-07 127.7722414184955
2.429339315199464      19.37953945716688      15.89394153842853   0.003788487034452765     0.7902039583728576      -10.9649296758378  5.719434608585082e-05     0.1184853520550098   0.001334378686734668      13.82346157818731      265.9493408074939   0.006763807835558576     0.8336641004990475      0.559178537101479      0.272095352911766     0.3462474823050682  1.218339377887607e-05   0.001150866237335124     0.9998594231968736     0.9935988585591127   1.26727193978206e-07 127.7722414185083
2.429339315199464      19.37953945716688      15.89394153842853   0.003788487034452765     0.7902039583728576      -10.9649296758378  5.719434608585082e-05     0.1184853520550098   0.001334378686734668      13.82346157818731      265.9493408074939   0.006763807835558576     0.8336641004990475      0.559178537101479      0.272095352911766     0.3462474823050682  1.218339377887607e-05   0.001150866237335124     0.9998594231968736     0.9935988436579515  1.416283551720537e-07 127.7722415967425
2.45319931163754      18.96583213606039      14.76410661696336   0.002650122073031824     0.7129920413427627     -11.00582351064633  5.424805950568559e-06     0.1230184015578207   0.001134271979210503      13.58753835920525      266.6204201550243   0.006795890056918128     0.8197231360909523     0.5534883314742842     0.2709941003472499     0.3537155510890562    0.03103020715803927  5.223632084698764e-06     0.9999229420576806     0.9962829616014086  6.099735487268369e-08 124.0781280970739
2.453199348193058      18.96583213606039      14.76410661696336   0.002650122073031824     0.7129920413427627     -11.00582351064633  5.424805950568559e-06     0.1230184015578207   0.001134271979210503      13.58753835920525      266.6204201550243   0.006795890056918128     0.8197231360909523     0.5534883314742842     0.2709941003472499     0.3537155510890562    0.03103020715803927  5.223632084698764e-06     0.9999229420576806     0.9962829616014086  6.099735487268369e-08 124.0781279903338
2.45319931163754      18.96583241867332      14.76410661696336   0.002650122073031824     0.7129920413427627     -11.00582351064633  5.424805950568559e-06     0.1230184015578207   0.001134271979210503      13.58753835920525      266.6204201550243   0.006795890056918128     0.8197231360909523     0.5534883314742842     0.2709941003472499     0.3537155510890562    0.03103020715803927  5.223632084698764e-06     0.9999229420576806     0.9962829616014086  6.099735487268369e-08 124.0781275117909
2.45319931163754      18.96583213606039      14.76410683696569   0.002650122073031824     0.7129920413427627     -11.00582351064633  5.424805950568559e-06     0.1230184015578207   0.001134271979210503      13.58753835920525      266.6204201550243   0.006795890056918128     0.8197231360909523     0.5534883314742842     0.2709941003472499     0.3537155510890562    0.03103020715803927  5.223632084698764e-06     0.9999229420576806     0.9962829616014086  6.099735487268369e-08 124.0781276961834
2.45319931163754      18.96583213606039      14.76410661696336   0.002650136974193018     0.7129920413427627     -11.00582351064633  5.424805950568559e-06     0.1230184015578207   0.001134271979210503      13.58753835920525      266.6204201550243   0.006795890056918128     0.8197231360909523     0.5534883314742842     0.2709941003472499     0.3537155510890562    0.03103020715803927  5.223632084698764e-06     0.9999229420576806     0.9962829616014086  6.099735487268369e-08 124.078169173932
2.45319931163754      18.96583213606039      14.76410661696336   0.002650122073031824     0.7129920562439239     -11.00582351064633  5.424805950568559e-06     0.1230184015578207   0.001134271979210503      13.58753835920525      266.6204201550243   0.006795890056918128     0.8197231360909523     0.5534883314742842     0.2709941003472499     0.3537155510890562    0.03103020715803927  5.223632084698764e-06     0.9999229420576806     0.9962829616014086  6.099735487268369e-08 124.0781281055423
2.45319931163754      18.96583213606039      14.76410661696336   0.002650122073031824     0.7129920413427627     -11.00582367464588  5.424805950568559e-06     0.1230184015578207   0.001134271979210503      13.58753835920525      266.6204201550243   0.006795890056918128     0.8197231360909523     0.5534883314742842     0.2709941003472499     0.3537155510890562    0.03103020715803927  5.223632084698764e-06     0.9999229420576806     0.9962829616014086  6.099735487268369e-08 124.078128832211
2.45319931163754      18.96583213606039      14.76410661696336   0.002650122073031824     0.7129920413427627     -11.00582351064633  5.439707111762407e-06     0.1230184015578207   0.001134271979210503      13.58753835920525      266.6204201550243   0.006795890056918128     0.8197231360909523     0.5534883314742842     0.2709941003472499     0.3537155510890562    0.03103020715803927  5.223632084698764e-06     0.9999229420576806     0.9962829616014086  6.099735487268369e-08 124.0781345480385
2.45319931163754      18.96583213606039      14.76410661696336   0.002650122073031824     0.7129920413427627     -11.00582351064633  5.424805950568559e-06     0.1230184164589819   0.001134271979210503      13.58753835920525      266.6204201550243   0.006795890056918128     0.8197231360909523     0.5534883314742842     0.2709941003472499     0.3537155510890562    0.03103020715803927  5.223632084698764e-06     0.9999229420576806     0.9962829616014086  6.099735487268369e-08 124.0781284639392
2.45319931163754      18.96583213606039      14.76410661696336   0.002650122073031824     0.7129920413427627     -11.00582351064633  5.424805950568559e-06     0.1230184015578207   0.001134286880371697      13.58753835920525      266.6204201550243   0.006795890056918128     0.8197231360909523     0.5534883314742842     0.2709941003472499     0.3537155510890562    0.03103020715803927  5.223632084698764e-06     0.9999229420576806     0.9962829616014086  6.099735487268369e-08 124.0781901961876
2.45319931163754      18.96583213606039      14.76410661696336   0.002650122073031824     0.7129920413427627     -11.00582351064633  5.424805950568559e-06     0.1230184015578207   0.001134271979210503      13.58753856167535      266.6204201550243   0.006795890056918128     0.8197231360909523     0.5534883314742842     0.2709941003472499     0.3537155510890562    0.03103020715803927  5.223632084698764e-06     0.9999229420576806     0.9962829616014086  6.099735487268369e-08 124.0781280244775
2.45319931163754      18.96583213606039      14.76410661696336   0.002650122073031824     0.7129920413427627     -11.00582351064633  5.424805950568559e-06     0.1230184015578207   0.001134271979210503      13.58753835920525      266.6204241279781   0.006795890056918128     0.8197231360909523     0.5534883314742842     0.2709941003472499     0.3537155510890562    0.03103020715803927  5.223632084698764e-06     0.9999229420576806     0.9962829616014086  6.099735487268369e-08 124.0781279292915
2.45319931163754      18.96583213606039      14.76410661696336   0.002650122073031824     0.7129920413427627     -11.00582351064633  5.424805950568559e-06     0.1230184015578207   0.001134271979210503      13.58753835920525      266.6204201550243   0.006795904958079322     0.8197231360909523     0.5534883314742842     0.2709941003472499     0.3537155510890562    0.03103020715803927  5.223632084698764e-06     0.9999229420576806     0.9962829616014086  6.099735487268369e-08 124.0780835537837
2.45319931163754      18.96583213606039      14.76410661696336   0.002650122073031824     0.7129920413427627     -11.00582351064633  5.424805950568559e-06     0.1230184015578207   0.001134271979210503      13.58753835920525      266.6204201550243   0.006795890056918128     0.8197231509921135     0.5534883314742842     0.2709941003472499     0.3537155510890562    0.03103020715803927  5.223632084698764e-06     0.9999229420576806     0.9962829616014086  6.099735487268369e-08 124.0781286024673
2.45319931163754      18.96583213606039      14.76410661696336   0.002650122073031824     0.7129920413427627     -11.00582351064633  5.424805950568559e-06     0.1230184015578207   0.001134271979210503      13.58753835920525      266.6204201550243   0.006795890056918128     0.8197231360909523     0.5534883463754454     0.2709941003472499     0.3537155510890562    0.03103020715803927  5.223632084698764e-06     0.9999229420576806     0.9962829616014086  6.099735487268369e-08 124.0781288260744
2.45319931163754      18.96583213606039      14.76410661696336   0.002650122073031824     0.7129920413427627     -11.00582351064633  5.424805950568559e-06     0.1230184015578207   0.001134271979210503      13.58753835920525      266.6204201550243   0.006795890056918128     0.8197231360909523     0.5534883314742842     0.2709941152484111     0.3537155510890562    0.03103020715803927  5.223632084698764e-06     0.9999229420576806     0.9962829616014086  6.099735487268369e-08 124.0781269119146
2.45319931163754      18.96583213606039      14.76410661696336   0.002650122073031824     0.7129920413427627     -11.00582351064633  5.424805950568559e-06     0.1230184015578207   0.001134271979210503      13.58753835920525      266.6204201550243   0.006795890056918128     0.8197231360909523     0.5534883314742842     0.2709941003472499     0.3537155659902174    0.03103020715803927  5.223632084698764e-06     0.9999229420576806     0.9962829616014086  6.099735487268369e-08 124.0781280950179
2.45319931163754      18.96583213606039      14.76410661696336   0.002650122073031824     0.7129920413427627     -11.00582351064633  5.424805950568559e-06     0.1230184015578207   0.001134271979210503      13.58753835920525      266.6204201550243   0.006795890056918128     0.8197231360909523     0.5534883314742842     0.2709941003472499     0.3537155510890562    0.03103022205920046  5.223632084698764e-06     0.9999229420576806     0.9962829616014086  6.099735487268369e-08 124.0781280969778
2.45319931163754      18.96583213606039      14.76410661696336   0.002650122073031824     0.7129920413427627     -11.00582351064633  5.424805950568559e-06     0.1230184015578207   0.001134271979210503      13.58753835920525      266.6204201550243   0.006795890056918128     0.8197231360909523     0.5534883314742842     0.2709941003472499     0.3537155510890562    0.03103020715803927  5.238533245892612e-06     0.9999229420576806     0.9962829616014086  6.099735487268369e-08 124.0781280970681
2.45319931163754      18.96583213606039      14.76410661696336   0.002650122073031824     0.7129920413427627     -11.00582351064633  5.424805950568559e-06     0.1230184015578207   0.001134271979210503      13.58753835920525      266.6204201550243   0.006795890056918128     0.8197231360909523     0.5534883314742842     0.2709941003472499     0.3537155510890562    0.03103020715803927  5.223632084698764e-06     0.9999229569588418     0.9962829616014086  6.099735487268369e-08 124.0781280971493
2.45319931163754      18.96583213606039      14.76410661696336   0.002650122073031824     0.7129920413427627     -11.00582351064633  5.424805950568559e-06     0.1230184015578207   0.001134271979210503      13.58753835920525      266.6204201550243   0.006795890056918128     0.8197231360909523     0.5534883314742842     0.2709941003472499     0.3537155510890562    0.03103020715803927  5.223632084698764e-06     0.9999229420576806     0.9962829765025698  6.099735487268369e-08 124.0781280970881
2.45319931163754      18.96583213606039      14.76410661696336   0.002650122073031824     0.7129920413427627     -11.00582351064633  5.424805950568559e-06     0.1230184015578207   0.001134271979210503      13.58753835920525      266.6204201550243   0.006795890056918128     0.8197231360909523     0.5534883314742842     0.2709941003472499     0.3537155510890562    0.03103020715803927  5.223632084698764e-06     0.9999229420576806     0.9962829616014086  7.589851606653134e-08 124.0781280978149
2.497063758999709      19.06673108495825      14.91148262854687   0.002615115273310376     0.7149484142187823     -11.11037269514784  7.423311377602484e-06     0.1232677878881419   0.001108741587883169      14.04895421236342      286.6123187063363   0.006781867185922249     0.8181026333787905     0.5485344353609638     0.2717570470712429     0.3657799221772492    0.03497061120325115     0.1149967681889313     0.8445571878495664     0.8340545032557362  5.149340466766736e-08 123.4915786745129
2.497063796208859      19.06673108495825      14.91148262854687   0.002615115273310376     0.7149484142187823     -11.11037269514784  7.423311377602484e-06     0.1232677878881419   0.001108741587883169      14.04895421236342      286.6123187063363   0.006781867185922249     0.8181026333787905     0.5485344353609638     0.2717570470712429     0.3657799221772492    0.03497061120325115     0.1149967681889313     0.8445571878495664     0.8340545032557362  5.149340466766736e-08 123.4915787820751
2.497063758999709      19.06673136907468      14.91148262854687   0.002615115273310376     0.7149484142187823     -11.11037269514784  7.423311377602484e-06     0.1232677878881419   0.001108741587883169      14.04895421236342      286.6123187063363   0.006781867185922249     0.8181026333787905     0.5485344353609638     0.2717570470712429     0.3657799221772492    0.03497061120325115     0.1149967681889313     0.8445571878495664     0.8340545032557362  5.149340466766736e-08 123.491578019883
2.497063758999709      19.06673108495825      14.91148285074527   0.002615115273310376     0.7149484142187823     -11.11037269514784  7.423311377602484e-06     0.1232677878881419   0.001108741587883169      14.04895421236342      286.6123187063363   0.006781867185922249     0.8181026333787905     0.5485344353609638     0.2717570470712429     0.3657799221772492    0.03497061120325115     0.1149967681889313     0.8445571878495664     0.8340545032557362  5.149340466766736e-08 123.4915782694852
2.497063758999709      19.06673108495825      14.91148262854687    0.00261513017447157     0.7149484142187823     -11.11037269514784  7.423311377602484e-06     0.1232677878881419   0.001108741587883169      14.04895421236342      286.6123187063363   0.006781867185922249     0.8181026333787905     0.5485344353609638     0.2717570470712429     0.3657799221772492    0.03497061120325115     0.1149967681889313     0.8445571878495664     0.8340545032557362  5.149340466766736e-08 123.4916177729926
2.497063758999709      19.06673108495825      14.91148262854687   0.002615115273310376     0.7149484291199435     -11.11037269514784  7.423311377602484e-06     0.1232677878881419   0.001108741587883169      14.04895421236342      286.6123187063363   0.006781867185922249     0.8181026333787905     0.5485344353609638     0.2717570470712429     0.3657799221772492    0.03497061120325115     0.1149967681889313     0.8445571878495664     0.8340545032557362  5.149340466766736e-08 123.491578718341
2.497063758999709      19.06673108495825      14.91148262854687   0.002615115273310376     0.7149484142187823      -11.1103728607053  7.423311377602484e-06     0.1232677878881419   0.001108741587883169      14.04895421236342      286.6123187063363   0.006781867185922249     0.8181026333787905     0.5485344353609638     0.2717570470712429     0.3657799221772492    0.03497061120325115     0.1149967681889313     0.8445571878495664     0.8340545032557362  5.149340466766736e-08 123.4915794898577
2.497063758999709      19.06673108495825      14.91148262854687   0.002615115273310376     0.7149484142187823     -11.11037269514784  7.438212538796332e-06     0.1232677878881419   0.001108741587883169      14.04895421236342      286.6123187063363   0.006781867185922249     0.8181026333787905     0.5485344353609638     0.2717570470712429     0.3657799221772492    0.03497061120325115     0.1149967681889313     0.8445571878495664     0.8340545032557362  5.149340466766736e-08 123.4915874898048
2.497063758999709      19.06673108495825      14.91148262854687   0.002615115273310376     0.7149484142187823     -11.11037269514784  7.423311377602484e-06     0.1232678027893031   0.001108741587883169      14.04895421236342      286.6123187063363   0.006781867185922249     0.8181026333787905     0.5485344353609638     0.2717570470712429     0.3657799221772492    0.03497061120325115     0.1149967681889313     0.8445571878495664     0.8340545032557362  5.149340466766736e-08 123.4915788921987
2.497063758999709      19.06673108495825      14.91148262854687   0.002615115273310376     0.7149484142187823     -11.11037269514784  7.423311377602484e-06     0.1232677878881419   0.001108756489044363      14.04895421236342      286.6123187063363   0.006781867185922249     0.8181026333787905     0.5485344353609638     0.2717570470712429     0.3657799221772492    0.03497061120325115     0.1149967681889313     0.8445571878495664     0.8340545032557362  5.149340466766736e-08 123.4916318284245
2.497063758999709      19.06673108495825      14.91148262854687   0.002615115273310376     0.7149484142187823     -11.11037269514784  7.423311377602484e-06     0.1232677878881419   0.001108741587883169      14.04895442170915      286.6123187063363   0.006781867185922249     0.8181026333787905     0.5485344353609638     0.2717570470712429     0.3657799221772492    0.03497061120325115     0.1149967681889313     0.8445571878495664     0.8340545032557362  5.149340466766736e-08 123.491578716968
2.497063758999709      19.06673108495825      14.91148262854687   0.002615115273310376     0.7149484142187823     -11.11037269514784  7.423311377602484e-06     0.1232677878881419   0.001108741587883169      14.04895421236342      286.6123229771927   0.006781867185922249     0.8181026333787905     0.5485344353609638     0.2717570470712429     0.3657799221772492    0.03497061120325115     0.1149967681889313     0.8445571878495664     0.8340545032557362  5.149340466766736e-08 123.4915786171817
2.497063758999709      19.06673108495825      14.91148262854687   0.002615115273310376     0.7149484142187823     -11.11037269514784  7.423311377602484e-06     0.1232677878881419   0.001108741587883169      14.04895421236342      286.6123187063363   0.006781882087083443     0.8181026333787905     0.5485344353609638     0.2717570470712429     0.3657799221772492    0.03497061120325115     0.1149967681889313     0.8445571878495664     0.8340545032557362  5.149340466766736e-08 123.4915974822883
2.497063758999709      19.06673108495825      14.91148262854687   0.002615115273310376     0.7149484142187823     -11.11037269514784  7.423311377602484e-06     0.1232677878881419   0.001108741587883169      14.04895421236342      286.6123187063363   0.006781867185922249     0.8181026482799517     0.5485344353609638     0.2717570470712429     0.3657799221772492    0.03497061120325115     0.1149967681889313     0.8445571878495664     0.8340545032557362  5.149340466766736e-08 123.4915791266514
2.497063758999709      19.06673108495825      14.91148262854687   0.002615115273310376     0.7149484142187823     -11.11037269514784  7.423311377602484e-06     0.1232677878881419   0.001108741587883169      14.04895421236342      286.6123187063363   0.006781867185922249     0.8181026333787905      0.548534450262125     0.2717570470712429     0.3657799221772492    0.03497061120325115     0.1149967681889313     0.8445571878495664     0.8340545032557362  5.149340466766736e-08 123.4915788541048
2.497063758999709      19.06673108495825      14.91148262854687   0.002615115273310376     0.7149484142187823     -11.11037269514784  7.423311377602484e-06     0.1232677878881419   0.001108741587883169      14.04895421236342      286.6123187063363   0.006781867185922249     0.8181026333787905     0.5485344353609638     0.2717570619724041     0.3657799221772492    0.03497061120325115     0.1149967681889313     0.8445571878495664     0.8340545032557362  5.149340466766736e-08 123.4915798645545
2.497063758999709      19.06673108495825      14.91148262854687   0.002615115273310376     0.7149484142187823     -11.11037269514784  7.423311377602484e-06     0.1232677878881419   0.001108741587883169      14.04895421236342      286.6123187063363   0.006781867185922249     0.8181026333787905     0.5485344353609638     0.2717570470712429     0.3657799370784104    0.03497061120325115     0.1149967681889313     0.8445571878495664     0.8340545032557362  5.149340466766736e-08 123.491578686526
2.497063758999709      19.06673108495825      14.91148262854687   0.002615115273310376     0.7149484142187823     -11.11037269514784  7.423311377602484e-06     0.1232677878881419   0.001108741587883169      14.04895421236342      286.6123187063363   0.006781867185922249     0.8181026333787905     0.5485344353609638     0.2717570470712429     0.3657799221772492    0.03497062610441235     0.1149967681889313     0.8445571878495664     0.8340545032557362  5.149340466766736e-08 123.4915786756259
2.497063758999709      19.06673108495825      14.91148262854687   0.002615115273310376     0.7149484142187823     -11.11037269514784  7.423311377602484e-06     0.1232677878881419   0.001108741587883169      14.04895421236342      286.6123187063363   0.006781867185922249     0.8181026333787905     0.5485344353609638     0.2717570470712429     0.3657799221772492    0.03497061120325115     0.1149967830900925     0.8445571878495664     0.8340545032557362  5.149340466766736e-08 123.491578674515
2.497063758999709      19.06673108495825      14.91148262854687   0.002615115273310376     0.7149484142187823     -11.11037269514784  7.423311377602484e-06     0.1232677878881419   0.001108741587883169      14.04895421236342      286.6123187063363   0.006781867185922249     0.8181026333787905     0.5485344353609638     0.2717570470712429     0.3657799221772492    0.03497061120325115     0.1149967681889313     0.8445572027507275     0.8340545032557362  5.149340466766736e-08 123.4915786745102
2.497063758999709      19.06673108495825      14.91148262854687   0.002615115273310376     0.7149484142187823     -11.11037269514784  7.423311377602484e-06     0.1232677878881419   0.001108741587883169      14.04895421236342      286.6123187063363   0.006781867185922249     0.8181026333787905     0.5485344353609638     0.2717570470712429     0.3657799221772492    0.03497061120325115     0.1149967681889313     0.8445571878495664     0.8340545181568974  5.149340466766736e-08 123.4915786745124
2.497063758999709      19.06673108495825      14.91148262854687   0.002615115273310376     0.7149484142187823     -11.11037269514784  7.423311377602484e-06     0.1232677878881419   0.001108741587883169      14.04895421236342      286.6123187063363   0.006781867185922249     0.8181026333787905     0.5485344353609638     0.2717570470712429     0.3657799221772492    0.03497061120325115     0.1149967681889313     0.8445571878495664     0.8340545032557362  6.639456586151502e-08 123.4915952616979
2.524280044404038      19.51545299268964      15.69468468319183   0.002466029015745339     0.6925430968664312     -11.62061139670142   8.90849630864943e-06     0.1254064979809904  0.0009569289763394938      14.20194032987806      302.4100725889762    0.00673493869547789       0.80115509297588     0.5406299267301641     0.2710206613451899     0.3831720772705468  0.0009821883832078354    0.04535588363790523     0.9843884990516164     0.6720927693167134  7.553319433847967e-10 122.1031599638532
2.524280082018742      19.51545299268964      15.69468468319183   0.002466029015745339     0.6925430968664312     -11.62061139670142   8.90849630864943e-06     0.1254064979809904  0.0009569289763394938      14.20194032987806      302.4100725889762    0.00673493869547789       0.80115509297588     0.5406299267301641     0.2710206613451899     0.3831720772705468  0.0009821883832078354    0.04535588363790523     0.9843884990516164     0.6720927693167134  7.553319433847967e-10 122.1031599772107
2.524280044404038      19.51545328349255      15.69468468319183   0.002466029015745339     0.6925430968664312     -11.62061139670142   8.90849630864943e-06     0.1254064979809904  0.0009569289763394938      14.20194032987806      302.4100725889762    0.00673493869547789       0.80115509297588     0.5406299267301641     0.2710206613451899     0.3831720772705468  0.0009821883832078354    0.04535588363790523     0.9843884990516164     0.6720927693167134  7.553319433847967e-10 122.1031595072926
2.524280044404038      19.51545299268964      15.69468491706086   0.002466029015745339     0.6925430968664312     -11.62061139670142   8.90849630864943e-06     0.1254064979809904  0.0009569289763394938      14.20194032987806      302.4100725889762    0.00673493869547789       0.80115509297588     0.5406299267301641     0.2710206613451899     0.3831720772705468  0.0009821883832078354    0.04535588363790523     0.9843884990516164     0.6720927693167134  7.553319433847967e-10 122.1031596389976
2.524280044404038      19.51545299268964      15.69468468319183   0.002466043916906533     0.6925430968664312     -11.62061139670142   8.90849630864943e-06     0.1254064979809904  0.0009569289763394938      14.20194032987806      302.4100725889762    0.00673493869547789       0.80115509297588     0.5406299267301641     0.2710206613451899     0.3831720772705468  0.0009821883832078354    0.04535588363790523     0.9843884990516164     0.6720927693167134  7.553319433847967e-10 122.1031875365879
2.524280044404038      19.51545299268964      15.69468468319183   0.002466029015745339     0.6925431117675924     -11.62061139670142   8.90849630864943e-06     0.1254064979809904  0.0009569289763394938      14.20194032987806      302.4100725889762    0.00673493869547789       0.80115509297588     0.5406299267301641     0.2710206613451899     0.3831720772705468  0.0009821883832078354    0.04535588363790523     0.9843884990516164     0.6720927693167134  7.553319433847967e-10 122.1031599627984
2.524280044404038      19.51545299268964      15.69468468319183   0.002466029015745339     0.6925430968664312     -11.62061156986202   8.90849630864943e-06     0.1254064979809904  0.0009569289763394938      14.20194032987806      302.4100725889762    0.00673493869547789       0.80115509297588     0.5406299267301641     0.2710206613451899     0.3831720772705468  0.0009821883832078354    0.04535588363790523     0.9843884990516164     0.6720927693167134  7.553319433847967e-10 122.1031606613777
2.524280044404038      19.51545299268964      15.69468468319183   0.002466029015745339     0.6925430968664312     -11.62061139670142  8.923397469843277e-06     0.1254064979809904  0.0009569289763394938      14.20194032987806      302.4100725889762    0.00673493869547789       0.80115509297588     0.5406299267301641     0.2710206613451899     0.3831720772705468  0.0009821883832078354    0.04535588363790523     0.9843884990516164     0.6720927693167134  7.553319433847967e-10 122.1031611212215
2.524280044404038      19.51545299268964      15.69468468319183   0.002466029015745339     0.6925430968664312     -11.62061139670142   8.90849630864943e-06     0.1254065128821516  0.0009569289763394938      14.20194032987806      302.4100725889762    0.00673493869547789       0.80115509297588     0.5406299267301641     0.2710206613451899     0.3831720772705468  0.0009821883832078354    0.04535588363790523     0.9843884990516164     0.6720927693167134  7.553319433847967e-10 122.1031599778842
2.524280044404038      19.51545299268964      15.69468468319183   0.002466029015745339     0.6925430968664312     -11.62061139670142   8.90849630864943e-06     0.1254064979809904  0.0009569438775006876      14.20194032987806      302.4100725889762    0.00673493869547789       0.80115509297588     0.5406299267301641     0.2710206613451899     0.3831720772705468  0.0009821883832078354    0.04535588363790523     0.9843884990516164     0.6720927693167134  7.553319433847967e-10 122.1031725058549
2.524280044404038      19.51545299268964      15.69468468319183   0.002466029015745339     0.6925430968664312     -11.62061139670142   8.90849630864943e-06     0.1254064979809904  0.0009569289763394938      14.20194054150346      302.4100725889762    0.00673493869547789       0.80115509297588     0.5406299267301641     0.2710206613451899     0.3831720772705468  0.0009821883832078354    0.04535588363790523     0.9843884990516164     0.6720927693167134  7.553319433847967e-10 122.1031599858416
2.524280044404038      19.51545299268964      15.69468468319183   0.002466029015745339     0.6925430968664312     -11.62061139670142   8.90849630864943e-06     0.1254064979809904  0.0009569289763394938      14.20194032987806      302.4100770952374    0.00673493869547789       0.80115509297588     0.5406299267301641     0.2710206613451899     0.3831720772705468  0.0009821883832078354    0.04535588363790523     0.9843884990516164     0.6720927693167134  7.553319433847967e-10 122.1031599594838
2.524280044404038      19.51545299268964      15.69468468319183   0.002466029015745339     0.6925430968664312     -11.62061139670142   8.90849630864943e-06     0.1254064979809904  0.0009569289763394938      14.20194032987806      302.4100725889762   0.006734953596639084       0.80115509297588     0.5406299267301641     0.2710206613451899     0.3831720772705468  0.0009821883832078354    0.04535588363790523     0.9843884990516164     0.6720927693167134  7.553319433847967e-10 122.103168342885
2.524280044404038      19.51545299268964      15.69468468319183   0.002466029015745339     0.6925430968664312     -11.62061139670142   8.90849630864943e-06     0.1254064979809904  0.0009569289763394938      14.20194032987806      302.4100725889762    0.00673493869547789     0.8011551078770411     0.5406299267301641     0.2710206613451899     0.3831720772705468  0.0009821883832078354    0.04535588363790523     0.9843884990516164     0.6720927693167134  7.553319433847967e-10 122.1031603770046
2.524280044404038      19.51545299268964      15.69468468319183   0.002466029015745339     0.6925430968664312     -11.62061139670142   8.90849630864943e-06     0.1254064979809904  0.0009569289763394938      14.20194032987806      302.4100725889762    0.00673493869547789       0.80115509297588     0.5406299416313253     0.2710206613451899     0.3831720772705468  0.0009821883832078354    0.04535588363790523     0.9843884990516164     0.6720927693167134  7.553319433847967e-10 122.1031601040745
2.524280044404038      19.51545299268964      15.69468468319183   0.002466029015745339     0.6925430968664312     -11.62061139670142   8.90849630864943e-06     0.1254064979809904  0.0009569289763394938      14.20194032987806      302.4100725889762    0.00673493869547789       0.80115509297588     0.5406299267301641     0.2710206762463511     0.3831720772705468  0.0009821883832078354    0.04535588363790523     0.9843884990516164     0.6720927693167134  7.553319433847967e-10 122.1031606021365
2.524280044404038      19.51545299268964      15.69468468319183   0.002466029015745339     0.6925430968664312     -11.62061139670142   8.90849630864943e-06     0.1254064979809904  0.0009569289763394938      14.20194032987806      302.4100725889762    0.00673493869547789       0.80115509297588     0.5406299267301641     0.2710206613451899      0.383172092171708  0.0009821883832078354    0.04535588363790523     0.9843884990516164     0.6720927693167134  7.553319433847967e-10 122.1031599776547
2.524280044404038      19.51545299268964      15.69468468319183   0.002466029015745339     0.6925430968664312     -11.62061139670142   8.90849630864943e-06     0.1254064979809904  0.0009569289763394938      14.20194032987806      302.4100725889762    0.00673493869547789       0.80115509297588     0.5406299267301641     0.2710206613451899     0.3831720772705468  0.0009822032843690293    0.04535588363790523     0.9843884990516164     0.6720927693167134  7.553319433847967e-10 122.1031599640034
2.524280044404038      19.51545299268964      15.69468468319183   0.002466029015745339     0.6925430968664312     -11.62061139670142   8.90849630864943e-06     0.1254064979809904  0.0009569289763394938      14.20194032987806      302.4100725889762    0.00673493869547789       0.80115509297588     0.5406299267301641     0.2710206613451899     0.3831720772705468  0.0009821883832078354    0.04535589853906642     0.9843884990516164     0.6720927693167134  7.553319433847967e-10 122.1031599638506
2.524280044404038      19.51545299268964      15.69468468319183   0.002466029015745339     0.6925430968664312     -11.62061139670142   8.90849630864943e-06     0.1254064979809904  0.0009569289763394938      14.20194032987806      302.4100725889762    0.00673493869547789       0.80115509297588     0.5406299267301641     0.2710206613451899     0.3831720772705468  0.0009821883832078354    0.04535588363790523     0.9843885139527776     0.6720927693167134  7.553319433847967e-10 122.1031599638396
2.524280044404038      19.51545299268964      15.69468468319183   0.002466029015745339     0.6925430968664312     -11.62061139670142   8.90849630864943e-06     0.1254064979809904  0.0009569289763394938      14.20194032987806      302.4100725889762    0.00673493869547789       0.80115509297588     0.5406299267301641     0.2710206613451899     0.3831720772705468  0.0009821883832078354    0.04535588363790523     0.9843884990516164     0.6720927842178746  7.553319433847967e-10 122.1031599638473
2.524280044404038      19.51545299268964      15.69468468319183   0.002466029015745339     0.6925430968664312     -11.62061139670142   8.90849630864943e-06     0.1254064979809904  0.0009569289763394938      14.20194032987806      302.4100725889762    0.00673493869547789       0.80115509297588     0.5406299267301641     0.2710206613451899     0.3831720772705468  0.0009821883832078354    0.04535588363790523     0.9843884990516164     0.6720927693167134  1.565649313723245e-08 122.1031664910839
2.558741955626898      19.25855201700952      15.36368873770422   0.002479868233518548     0.7146265292174805     -11.36081797736322  5.242508292687272e-06     0.1260489246445226  0.0009255768573105756      14.09198657198746      307.1447799180799   0.006613443904866919     0.8000116912628893     0.5343691349107052     0.2722696287629093     0.3896452853091185  0.0001704969538197075     0.7698183632126849     0.9975766447141221     0.9719501404511044  1.232535906865142e-10 121.9422313510591
2.558741993755124      19.25855201700952      15.36368873770422   0.002479868233518548     0.7146265292174805     -11.36081797736322  5.242508292687272e-06     0.1260489246445226  0.0009255768573105756      14.09198657198746      307.1447799180799   0.006613443904866919     0.8000116912628893     0.5343691349107052     0.2722696287629093     0.3896452853091185  0.0001704969538197075     0.7698183632126849     0.9975766447141221     0.9719501404511044  1.232535906865142e-10 121.942231414675
2.558741955626898      19.25855230398431      15.36368873770422   0.002479868233518548     0.7146265292174805     -11.36081797736322  5.242508292687272e-06     0.1260489246445226  0.0009255768573105756      14.09198657198746      307.1447799180799   0.006613443904866919     0.8000116912628893     0.5343691349107052     0.2722696287629093     0.3896452853091185  0.0001704969538197075     0.7698183632126849     0.9975766447141221     0.9719501404511044  1.232535906865142e-10 121.9422311633794
2.558741955626898      19.25855201700952      15.36368896664102   0.002479868233518548     0.7146265292174805     -11.36081797736322  5.242508292687272e-06     0.1260489246445226  0.0009255768573105756      14.09198657198746      307.1447799180799   0.006613443904866919     0.8000116912628893     0.5343691349107052     0.2722696287629093     0.3896452853091185  0.0001704969538197075     0.7698183632126849     0.9975766447141221     0.9719501404511044  1.232535906865142e-10 121.9422312551412
2.558741955626898      19.25855201700952      15.36368873770422   0.002479883134679742     0.7146265292174805     -11.36081797736322  5.242508292687272e-06     0.1260489246445226  0.0009255768573105756      14.09198657198746      307.1447799180799   0.006613443904866919     0.8000116912628893     0.5343691349107052     0.2722696287629093     0.3896452853091185  0.0001704969538197075     0.7698183632126849     0.9975766447141221     0.9719501404511044  1.232535906865142e-10 121.9422413472272
2.558741955626898      19.25855201700952      15.36368873770422   0.002479868233518548     0.7146265441186417     -11.36081797736322  5.242508292687272e-06     0.1260489246445226  0.0009255768573105756      14.09198657198746      307.1447799180799   0.006613443904866919     0.8000116912628893     0.5343691349107052     0.2722696287629093     0.3896452853091185  0.0001704969538197075     0.7698183632126849     0.9975766447141221     0.9719501404511044  1.232535906865142e-10 121.9422313890749
2.558741955626898      19.25855201700952      15.36368873770422   0.002479868233518548     0.7146265292174805      -11.3608181466526  5.242508292687272e-06     0.1260489246445226  0.0009255768573105756      14.09198657198746      307.1447799180799   0.006613443904866919     0.8000116912628893     0.5343691349107052     0.2722696287629093     0.3896452853091185  0.0001704969538197075     0.7698183632126849     0.9975766447141221     0.9719501404511044  1.232535906865142e-10 121.9422315807808
2.558741955626898      19.25855201700952      15.36368873770422   0.002479868233518548     0.7146265292174805     -11.36081797736322  5.257409453881119e-06     0.1260489246445226  0.0009255768573105756      14.09198657198746      307.1447799180799   0.006613443904866919     0.8000116912628893     0.5343691349107052     0.2722696287629093     0.3896452853091185  0.0001704969538197075     0.7698183632126849     0.9975766447141221     0.9719501404511044  1.232535906865142e-10 121.9422332513316
2.558741955626898      19.25855201700952      15.36368873770422   0.002479868233518548     0.7146265292174805     -11.36081797736322  5.242508292687272e-06     0.1260489395456838  0.0009255768573105756      14.09198657198746      307.1447799180799   0.006613443904866919     0.8000116912628893     0.5343691349107052     0.2722696287629093     0.3896452853091185  0.0001704969538197075     0.7698183632126849     0.9975766447141221     0.9719501404511044  1.232535906865142e-10 121.9422313922144
2.558741955626898      19.25855201700952      15.36368873770422   0.002479868233518548     0.7146265292174805     -11.36081797736322  5.242508292687272e-06     0.1260489246445226  0.0009255917584717695      14.09198657198746      307.1447799180799   0.006613443904866919     0.8000116912628893     0.5343691349107052     0.2722696287629093     0.3896452853091185  0.0001704969538197075     0.7698183632126849     0.9975766447141221     0.9719501404511044  1.232535906865142e-10 121.9422410197508
2.558741955626898      19.25855201700952      15.36368873770422   0.002479868233518548     0.7146265292174805     -11.36081797736322  5.242508292687272e-06     0.1260489246445226  0.0009255768573105756      14.09198678197442      307.1447799180799   0.006613443904866919     0.8000116912628893     0.5343691349107052     0.2722696287629093     0.3896452853091185  0.0001704969538197075     0.7698183632126849     0.9975766447141221     0.9719501404511044  1.232535906865142e-10 121.9422313843917
2.558741955626898      19.25855201700952      15.36368873770422   0.002479868233518548     0.7146265292174805     -11.36081797736322  5.242508292687272e-06     0.1260489246445226  0.0009255768573105756      14.09198657198746      307.1447844948937   0.006613443904866919     0.8000116912628893     0.5343691349107052     0.2722696287629093     0.3896452853091185  0.0001704969538197075     0.7698183632126849     0.9975766447141221     0.9719501404511044  1.232535906865142e-10 121.9422313714201
2.558741955626898      19.25855201700952      15.36368873770422   0.002479868233518548     0.7146265292174805     -11.36081797736322  5.242508292687272e-06     0.1260489246445226  0.0009255768573105756      14.09198657198746      307.1447799180799   0.006613458806028112     0.8000116912628893     0.5343691349107052     0.2722696287629093     0.3896452853091185  0.0001704969538197075     0.7698183632126849     0.9975766447141221     0.9719501404511044  1.232535906865142e-10 121.9422339901026
2.558741955626898      19.25855201700952      15.36368873770422   0.002479868233518548     0.7146265292174805     -11.36081797736322  5.242508292687272e-06     0.1260489246445226  0.0009255768573105756      14.09198657198746      307.1447799180799   0.006613443904866919     0.8000117061640505     0.5343691349107052     0.2722696287629093     0.3896452853091185  0.0001704969538197075     0.7698183632126849     0.9975766447141221     0.9719501404511044  1.232535906865142e-10 121.9422318059006
2.558741955626898      19.25855201700952      15.36368873770422   0.002479868233518548     0.7146265292174805     -11.36081797736322  5.242508292687272e-06     0.1260489246445226  0.0009255768573105756      14.09198657198746      307.1447799180799   0.006613443904866919     0.8000116912628893     0.5343691498118663     0.2722696287629093     0.3896452853091185  0.0001704969538197075     0.7698183632126849     0.9975766447141221     0.9719501404511044  1.232535906865142e-10 121.9422315955659
2.558741955626898      19.25855201700952      15.36368873770422   0.002479868233518548     0.7146265292174805     -11.36081797736322  5.242508292687272e-06     0.1260489246445226  0.0009255768573105756      14.09198657198746      307.1447799180799   0.006613443904866919     0.8000116912628893     0.5343691349107052     0.2722696436640705     0.3896452853091185  0.0001704969538197075     0.7698183632126849     0.9975766447141221     0.9719501404511044  1.232535906865142e-10 121.9422318146189
2.558741955626898      19.25855201700952      15.36368873770422   0.002479868233518548     0.7146265292174805     -11.36081797736322  5.242508292687272e-06     0.1260489246445226  0.0009255768573105756      14.09198657198746      307.1447799180799   0.006613443904866919     0.8000116912628893     0.5343691349107052     0.2722696287629093     0.3896453002102797  0.0001704969538197075     0.7698183632126849     0.9975766447141221     0.9719501404511044  1.232535906865142e-10 121.9422313775047
2.558741955626898      19.25855201700952      15.36368873770422   0.002479868233518548     0.7146265292174805     -11.36081797736322  5.242508292687272e-06     0.1260489246445226  0.0009255768573105756      14.09198657198746      307.1447799180799   0.006613443904866919     0.8000116912628893     0.5343691349107052     0.2722696287629093     0.3896452853091185  0.0001705118549809013     0.7698183632126849     0.9975766447141221     0.9719501404511044  1.232535906865142e-10 121.9422313510668
2.558741955626898      19.25855201700952      15.36368873770422   0.002479868233518548     0.7146265292174805     -11.36081797736322  5.242508292687272e-06     0.1260489246445226  0.0009255768573105756      14.09198657198746      307.1447799180799   0.006613443904866919     0.8000116912628893     0.5343691349107052     0.2722696287629093     0.3896452853091185  0.0001704969538197075     0.7698183781138461     0.9975766447141221     0.9719501404511044  1.232535906865142e-10 121.9422313510629
2.558741955626898      19.25855201700952      15.36368873770422   0.002479868233518548     0.7146265292174805     -11.36081797736322  5.242508292687272e-06     0.1260489246445226  0.0009255768573105756      14.09198657198746      307.1447799180799   0.006613443904866919     0.8000116912628893     0.5343691349107052     0.2722696287629093     0.3896452853091185  0.0001704969538197075     0.7698183632126849     0.9975766596152833     0.9719501404511044  1.232535906865142e-10 121.9422313510493
2.558741955626898      19.25855201700952      15.36368873770422   0.002479868233518548     0.7146265292174805     -11.36081797736322  5.242508292687272e-06     0.1260489246445226  0.0009255768573105756      14.09198657198746      307.1447799180799   0.006613443904866919     0.8000116912628893     0.5343691349107052     0.2722696287629093     0.3896452853091185  0.0001704969538197075     0.7698183632126849     0.9975766447141221     0.9719501553522656  1.232535906865142e-10 121.9422313510504
2.558741955626898      19.25855201700952      15.36368873770422   0.002479868233518548     0.7146265292174805     -11.36081797736322  5.242508292687272e-06     0.1260489246445226  0.0009255768573105756      14.09198657198746      307.1447799180799   0.006613443904866919     0.8000116912628893     0.5343691349107052     0.2722696287629093     0.3896452853091185  0.0001704969538197075     0.7698183632126849     0.9975766447141221     0.9719501404511044  1.502441478453417e-08 121.9423431018038
2.509821372335114      19.40655051190413      15.46519910296551   0.002346374983842799     0.6973739020237931     -11.51940878631439  7.267788515234084e-06     0.1265613199888565  0.0008892810032071428      13.71216534076736      285.9700762930792   0.007115725007501583     0.8000007674388815     0.5464608605257344     0.2637719854496868     0.3596054541560704  1.080466023694834e-05    0.04217510551045889     0.9999731976967775     0.9995420680030867  3.983008820606543e-13 122.3726286812806
2.509821409734367      19.40655051190413      15.46519910296551   0.002346374983842799     0.6973739020237931     -11.51940878631439  7.267788515234084e-06     0.1265613199888565  0.0008892810032071428      13.71216534076736      285.9700762930792   0.007115725007501583     0.8000007674388815     0.5464608605257344     0.2637719854496868     0.3596054541560704  1.080466023694834e-05    0.04217510551045889     0.9999731976967775     0.9995420680030867  3.983008820606543e-13 122.3726286269752
2.509821372335114      19.40655080108427      15.46519910296551   0.002346374983842799     0.6973739020237931     -11.51940878631439  7.267788515234084e-06     0.1265613199888565  0.0008892810032071428      13.71216534076736      285.9700762930792   0.007115725007501583     0.8000007674388815     0.5464608605257344     0.2637719854496868     0.3596054541560704  1.080466023694834e-05    0.04217510551045889     0.9999731976967775     0.9995420680030867  3.983008820606543e-13 122.3726288638122
2.509821372335114      19.40655051190413      15.46519933341493   0.002346374983842799     0.6973739020237931     -11.51940878631439  7.267788515234084e-06     0.1265613199888565  0.0008892810032071428      13.71216534076736      285.9700762930792   0.007115725007501583     0.8000007674388815     0.5464608605257344     0.2637719854496868     0.3596054541560704  1.080466023694834e-05    0.04217510551045889     0.9999731976967775     0.9995420680030867  3.983008820606543e-13 122.3726286658846
2.509821372335114      19.40655051190413      15.46519910296551   0.002346389885003993     0.6973739020237931     -11.51940878631439  7.267788515234084e-06     0.1265613199888565  0.0008892810032071428      13.71216534076736      285.9700762930792   0.007115725007501583     0.8000007674388815     0.5464608605257344     0.2637719854496868     0.3596054541560704  1.080466023694834e-05    0.04217510551045889     0.9999731976967775     0.9995420680030867  3.983008820606543e-13 122.3726218114014
2.509821372335114      19.40655051190413      15.46519910296551   0.002346374983842799     0.6973739169249543     -11.51940878631439  7.267788515234084e-06     0.1265613199888565  0.0008892810032071428      13.71216534076736      285.9700762930792   0.007115725007501583     0.8000007674388815     0.5464608605257344     0.2637719854496868     0.3596054541560704  1.080466023694834e-05    0.04217510551045889     0.9999731976967775     0.9995420680030867  3.983008820606543e-13 122.3726286598478
2.509821372335114      19.40655051190413      15.46519910296551   0.002346374983842799     0.6973739020237931     -11.51940895796695  7.267788515234084e-06     0.1265613199888565  0.0008892810032071428      13.71216534076736      285.9700762930792   0.007115725007501583     0.8000007674388815     0.5464608605257344     0.2637719854496868     0.3596054541560704  1.080466023694834e-05    0.04217510551045889     0.9999731976967775     0.9995420680030867  3.983008820606543e-13 122.3726285743332
2.509821372335114      19.40655051190413      15.46519910296551   0.002346374983842799     0.6973739020237931     -11.51940878631439  7.282689676427932e-06     0.1265613199888565  0.0008892810032071428      13.71216534076736      285.9700762930792   0.007115725007501583     0.8000007674388815     0.5464608605257344     0.2637719854496868     0.3596054541560704  1.080466023694834e-05    0.04217510551045889     0.9999731976967775     0.9995420680030867  3.983008820606543e-13 122.3726333059761
2.509821372335114      19.40655051190413      15.46519910296551   0.002346374983842799     0.6973739020237931     -11.51940878631439  7.267788515234084e-06     0.1265613348900177  0.0008892810032071428      13.71216534076736      285.9700762930792   0.007115725007501583     0.8000007674388815     0.5464608605257344     0.2637719854496868     0.3596054541560704  1.080466023694834e-05    0.04217510551045889     0.9999731976967775     0.9995420680030867  3.983008820606543e-13 122.3726282440884
2.509821372335114      19.40655051190413      15.46519910296551   0.002346374983842799     0.6973739020237931     -11.51940878631439  7.267788515234084e-06     0.1265613199888565  0.0008892959043683366      13.71216534076736      285.9700762930792   0.007115725007501583     0.8000007674388815     0.5464608605257344     0.2637719854496868     0.3596054541560704  1.080466023694834e-05    0.04217510551045889     0.9999731976967775     0.9995420680030867  3.983008820606543e-13 122.3726329186337
2.509821372335114      19.40655051190413      15.46519910296551   0.002346374983842799     0.6973739020237931     -11.51940878631439  7.267788515234084e-06     0.1265613199888565  0.0008892810032071428      13.71216554509455      285.9700762930792   0.007115725007501583     0.8000007674388815     0.5464608605257344     0.2637719854496868     0.3596054541560704  1.080466023694834e-05    0.04217510551045889     0.9999731976967775     0.9995420680030867  3.983008820606543e-13 122.3726286504769
2.509821372335114      19.40655051190413      15.46519910296551   0.002346374983842799     0.6973739020237931     -11.51940878631439  7.267788515234084e-06     0.1265613199888565  0.0008892810032071428      13.71216534076736      285.9700805543654   0.007115725007501583     0.8000007674388815     0.5464608605257344     0.2637719854496868     0.3596054541560704  1.080466023694834e-05    0.04217510551045889     0.9999731976967775     0.9995420680030867  3.983008820606543e-13 122.3726287034976
2.509821372335114      19.40655051190413      15.46519910296551   0.002346374983842799     0.6973739020237931     -11.51940878631439  7.267788515234084e-06     0.1265613199888565  0.0008892810032071428      13.71216534076736      285.9700762930792   0.007115739908662776     0.8000007674388815     0.5464608605257344     0.2637719854496868     0.3596054541560704  1.080466023694834e-05    0.04217510551045889     0.9999731976967775     0.9995420680030867  3.983008820606543e-13 122.372693931578
2.509821372335114      19.40655051190413      15.46519910296551   0.002346374983842799     0.6973739020237931     -11.51940878631439  7.267788515234084e-06     0.1265613199888565  0.0008892810032071428      13.71216534076736      285.9700762930792   0.007115725007501583     0.8000007823400427     0.5464608605257344     0.2637719854496868     0.3596054541560704  1.080466023694834e-05    0.04217510551045889     0.9999731976967775     0.9995420680030867  3.983008820606543e-13 122.3726293845677
2.509821372335114      19.40655051190413      15.46519910296551   0.002346374983842799     0.6973739020237931     -11.51940878631439  7.267788515234084e-06     0.1265613199888565  0.0008892810032071428      13.71216534076736      285.9700762930792   0.007115725007501583     0.8000007674388815     0.5464608754268956     0.2637719854496868     0.3596054541560704  1.080466023694834e-05    0.04217510551045889     0.9999731976967775     0.9995420680030867  3.983008820606543e-13 122.3726278281854
2.509821372335114      19.40655051190413      15.46519910296551   0.002346374983842799     0.6973739020237931     -11.51940878631439  7.267788515234084e-06     0.1265613199888565  0.0008892810032071428      13.71216534076736      285.9700762930792   0.007115725007501583     0.8000007674388815     0.5464608605257344      0.263772000350848     0.3596054541560704  1.080466023694834e-05    0.04217510551045889     0.9999731976967775     0.9995420680030867  3.983008820606543e-13 122.3726304239716
2.509821372335114      19.40655051190413      15.46519910296551   0.002346374983842799     0.6973739020237931     -11.51940878631439  7.267788515234084e-06     0.1265613199888565  0.0008892810032071428      13.71216534076736      285.9700762930792   0.007115725007501583     0.8000007674388815     0.5464608605257344     0.2637719854496868     0.3596054690572316  1.080466023694834e-05    0.04217510551045889     0.9999731976967775     0.9995420680030867  3.983008820606543e-13 122.372628674274
2.509821372335114      19.40655051190413      15.46519910296551   0.002346374983842799     0.6973739020237931     -11.51940878631439  7.267788515234084e-06     0.1265613199888565  0.0008892810032071428      13.71216534076736      285.9700762930792   0.007115725007501583     0.8000007674388815     0.5464608605257344     0.2637719854496868     0.3596054541560704  1.081956139814219e-05    0.04217510551045889     0.9999731976967775     0.9995420680030867  3.983008820606543e-13 122.3726286812774
2.509821372335114      19.40655051190413      15.46519910296551   0.002346374983842799     0.6973739020237931     -11.51940878631439  7.267788515234084e-06     0.1265613199888565  0.0008892810032071428      13.71216534076736      285.9700762930792   0.007115725007501583     0.8000007674388815     0.5464608605257344     0.2637719854496868     0.3596054541560704  1.080466023694834e-05    0.04217512041162008     0.9999731976967775     0.9995420680030867  3.983008820606543e-13 122.3726286812806
2.509821372335114      19.40655051190413      15.46519910296551   0.002346374983842799     0.6973739020237931     -11.51940878631439  7.267788515234084e-06     0.1265613199888565  0.0008892810032071428      13.71216534076736      285.9700762930792   0.007115725007501583     0.8000007674388815     0.5464608605257344     0.2637719854496868     0.3596054541560704  1.080466023694834e-05    0.04217510551045889     0.9999732125979387     0.9995420680030867  3.983008820606543e-13 122.3726286812826
2.509821372335114      19.40655051190413      15.46519910296551   0.002346374983842799     0.6973739020237931     -11.51940878631439  7.267788515234084e-06     0.1265613199888565  0.0008892810032071428      13.71216534076736      285.9700762930792   0.007115725007501583     0.8000007674388815     0.5464608605257344     0.2637719854496868     0.3596054541560704  1.080466023694834e-05    0.04217510551045889     0.9999731976967775     0.9995420829042478  3.983008820606543e-13 122.3726286812784
2.509821372335114      19.40655051190413      15.46519910296551   0.002346374983842799     0.6973739020237931     -11.51940878631439  7.267788515234084e-06     0.1265613199888565  0.0008892810032071428      13.71216534076736      285.9700762930792   0.007115725007501583     0.8000007674388815     0.5464608605257344     0.2637719854496868     0.3596054541560704  1.080466023694834e-05    0.04217510551045889     0.9999731976967775     0.9995420680030867  1.490155949472972e-08 122.3726348036899
2.54650031602612      19.29555569384785      15.38906891721678   0.002435719352657173     0.7103015799449433     -11.40045668847974  5.744499497970201e-06     0.1261747672908408  0.0009126128725742497      13.99701724330372      301.8511215958114   0.006731446646032599     0.8000085742905357     0.5373352337465741     0.2700903443781868     0.3821308840104281  0.0001305740792457511     0.5879084560281923     0.9981757799778483      0.978848087994846  8.655023788683396e-11 121.9547799572116
2.546500353971931      19.29555569384785      15.38906891721678   0.002435719352657173     0.7103015799449433     -11.40045668847974  5.744499497970201e-06     0.1261747672908408  0.0009126128725742497      13.99701724330372      301.8511215958114   0.006731446646032599     0.8000085742905357     0.5373352337465741     0.2700903443781868     0.3821308840104281  0.0001305740792457511     0.5879084560281923     0.9981757799778483      0.978848087994846  8.655023788683396e-11 121.9547798166096
2.54650031602612      19.29555598137403      15.38906891721678   0.002435719352657173     0.7103015799449433     -11.40045668847974  5.744499497970201e-06     0.1261747672908408  0.0009126128725742497      13.99701724330372      301.8511215958114   0.006731446646032599     0.8000085742905357     0.5373352337465741     0.2700903443781868     0.3821308840104281  0.0001305740792457511     0.5879084560281923     0.9981757799778483      0.978848087994846  8.655023788683396e-11 121.9547799325577
2.54650031602612      19.29555569384785      15.38906914653178   0.002435719352657173     0.7103015799449433     -11.40045668847974  5.744499497970201e-06     0.1261747672908408  0.0009126128725742497      13.99701724330372      301.8511215958114   0.006731446646032599     0.8000085742905357     0.5373352337465741     0.2700903443781868     0.3821308840104281  0.0001305740792457511     0.5879084560281923     0.9981757799778483      0.978848087994846  8.655023788683396e-11 121.954779907877
2.54650031602612      19.29555569384785      15.38906891721678   0.002435734253818367     0.7103015799449433     -11.40045668847974  5.744499497970201e-06     0.1261747672908408  0.0009126128725742497      13.99701724330372      301.8511215958114   0.006731446646032599     0.8000085742905357     0.5373352337465741     0.2700903443781868     0.3821308840104281  0.0001305740792457511     0.5879084560281923     0.9981757799778483      0.978848087994846  8.655023788683396e-11 121.9547810263233
2.54650031602612      19.29555569384785      15.38906891721678   0.002435719352657173     0.7103015948461044     -11.40045668847974  5.744499497970201e-06     0.1261747672908408  0.0009126128725742497      13.99701724330372      301.8511215958114   0.006731446646032599     0.8000085742905357     0.5373352337465741     0.2700903443781868     0.3821308840104281  0.0001305740792457511     0.5879084560281923     0.9981757799778483      0.978848087994846  8.655023788683396e-11 121.9547799242168
2.54650031602612      19.29555569384785      15.38906891721678   0.002435719352657173     0.7103015799449433     -11.40045685835979  5.744499497970201e-06     0.1261747672908408  0.0009126128725742497      13.99701724330372      301.8511215958114   0.006731446646032599     0.8000085742905357     0.5373352337465741     0.2700903443781868     0.3821308840104281  0.0001305740792457511     0.5879084560281923     0.9981757799778483      0.978848087994846  8.655023788683396e-11 121.9547799230577
2.54650031602612      19.29555569384785      15.38906891721678   0.002435719352657173     0.7103015799449433     -11.40045668847974  5.759400659164049e-06     0.1261747672908408  0.0009126128725742497      13.99701724330372      301.8511215958114   0.006731446646032599     0.8000085742905357     0.5373352337465741     0.2700903443781868     0.3821308840104281  0.0001305740792457511     0.5879084560281923     0.9981757799778483      0.978848087994846  8.655023788683396e-11 121.9547806320058
2.54650031602612      19.29555569384785      15.38906891721678   0.002435719352657173     0.7103015799449433     -11.40045668847974  5.744499497970201e-06      0.126174782192002  0.0009126128725742497      13.99701724330372      301.8511215958114   0.006731446646032599     0.8000085742905357     0.5373352337465741     0.2700903443781868     0.3821308840104281  0.0001305740792457511     0.5879084560281923     0.9981757799778483      0.978848087994846  8.655023788683396e-11 121.9547798010307
2.54650031602612      19.29555569384785      15.38906891721678   0.002435719352657173     0.7103015799449433     -11.40045668847974  5.744499497970201e-06     0.1261747672908408  0.0009126277737354435      13.99701724330372      301.8511215958114   0.006731446646032599     0.8000085742905357     0.5373352337465741     0.2700903443781868     0.3821308840104281  0.0001305740792457511     0.5879084560281923     0.9981757799778483      0.978848087994846  8.655023788683396e-11 121.9547871264034
2.54650031602612      19.29555569384785      15.38906891721678   0.002435719352657173     0.7103015799449433     -11.40045668847974  5.744499497970201e-06     0.1261747672908408  0.0009126128725742497      13.99701745187553      301.8511215958114   0.006731446646032599     0.8000085742905357     0.5373352337465741     0.2700903443781868     0.3821308840104281  0.0001305740792457511     0.5879084560281923     0.9981757799778483      0.978848087994846  8.655023788683396e-11 121.9547798252436
2.54650031602612      19.29555569384785      15.38906891721678   0.002435719352657173     0.7103015799449433     -11.40045668847974  5.744499497970201e-06     0.1261747672908408  0.0009126128725742497      13.99701724330372      301.8511260937436   0.006731446646032599     0.8000085742905357     0.5373352337465741     0.2700903443781868     0.3821308840104281  0.0001305740792457511     0.5879084560281923     0.9981757799778483      0.978848087994846  8.655023788683396e-11 121.9547799160817
2.54650031602612      19.29555569384785      15.38906891721678   0.002435719352657173     0.7103015799449433     -11.40045668847974  5.744499497970201e-06     0.1261747672908408  0.0009126128725742497      13.99701724330372      301.8511215958114   0.006731461547193793     0.8000085742905357     0.5373352337465741     0.2700903443781868     0.3821308840104281  0.0001305740792457511     0.5879084560281923     0.9981757799778483      0.978848087994846  8.655023788683396e-11 121.9547900645505
2.54650031602612      19.29555569384785      15.38906891721678   0.002435719352657173     0.7103015799449433     -11.40045668847974  5.744499497970201e-06     0.1261747672908408  0.0009126128725742497      13.99701724330372      301.8511215958114   0.006731446646032599     0.8000085891916969     0.5373352337465741     0.2700903443781868     0.3821308840104281  0.0001305740792457511     0.5879084560281923     0.9981757799778483      0.978848087994846  8.655023788683396e-11 121.9547804185256
2.54650031602612      19.29555569384785      15.38906891721678   0.002435719352657173     0.7103015799449433     -11.40045668847974  5.744499497970201e-06     0.1261747672908408  0.0009126128725742497      13.99701724330372      301.8511215958114   0.006731446646032599     0.8000085742905357     0.5373352486477353     0.2700903443781868     0.3821308840104281  0.0001305740792457511     0.5879084560281923     0.9981757799778483      0.978848087994846  8.655023788683396e-11 121.9547799464346
2.54650031602612      19.29555569384785      15.38906891721678   0.002435719352657173     0.7103015799449433     -11.40045668847974  5.744499497970201e-06     0.1261747672908408  0.0009126128725742497      13.99701724330372      301.8511215958114   0.006731446646032599     0.8000085742905357     0.5373352337465741      0.270090359279348     0.3821308840104281  0.0001305740792457511     0.5879084560281923     0.9981757799778483      0.978848087994846  8.655023788683396e-11 121.9547803538148
2.54650031602612      19.29555569384785      15.38906891721678   0.002435719352657173     0.7103015799449433     -11.40045668847974  5.744499497970201e-06     0.1261747672908408  0.0009126128725742497      13.99701724330372      301.8511215958114   0.006731446646032599     0.8000085742905357     0.5373352337465741     0.2700903443781868     0.3821308989115893  0.0001305740792457511     0.5879084560281923     0.9981757799778483      0.978848087994846  8.655023788683396e-11 121.954779946442
2.54650031602612      19.29555569384785      15.38906891721678   0.002435719352657173     0.7103015799449433     -11.40045668847974  5.744499497970201e-06     0.1261747672908408  0.0009126128725742497      13.99701724330372      301.8511215958114   0.006731446646032599     0.8000085742905357     0.5373352337465741     0.2700903443781868     0.3821308840104281  0.0001305889804069449     0.5879084560281923     0.9981757799778483      0.978848087994846  8.655023788683396e-11 121.9547799572185
2.54650031602612      19.29555569384785      15.38906891721678   0.002435719352657173     0.7103015799449433     -11.40045668847974  5.744499497970201e-06     0.1261747672908408  0.0009126128725742497      13.99701724330372      301.8511215958114   0.006731446646032599     0.8000085742905357     0.5373352337465741     0.2700903443781868     0.3821308840104281  0.0001305740792457511     0.5879084709293535     0.9981757799778483      0.978848087994846  8.655023788683396e-11 121.9547799572087
2.54650031602612      19.29555569384785      15.38906891721678   0.002435719352657173     0.7103015799449433     -11.40045668847974  5.744499497970201e-06     0.1261747672908408  0.0009126128725742497      13.99701724330372      301.8511215958114   0.006731446646032599     0.8000085742905357     0.5373352337465741     0.2700903443781868     0.3821308840104281  0.0001305740792457511     0.5879084560281923     0.9981757948790095      0.978848087994846  8.655023788683396e-11 121.9547799572091
2.54650031602612      19.29555569384785      15.38906891721678   0.002435719352657173     0.7103015799449433     -11.40045668847974  5.744499497970201e-06     0.1261747672908408  0.0009126128725742497      13.99701724330372      301.8511215958114   0.006731446646032599     0.8000085742905357     0.5373352337465741     0.2700903443781868     0.3821308840104281  0.0001305740792457511     0.5879084560281923     0.9981757799778483     0.9788481028960072  8.655023788683396e-11 121.9547799572103
2.54650031602612      19.29555569384785      15.38906891721678   0.002435719352657173     0.7103015799449433     -11.40045668847974  5.744499497970201e-06     0.1261747672908408  0.0009126128725742497      13.99701724330372      301.8511215958114   0.006731446646032599     0.8000085742905357     0.5373352337465741     0.2700903443781868     0.3821308840104281  0.0001305740792457511     0.5879084560281923     0.9981757799778483      0.978848087994846  1.498771143173449e-08 121.9548653685717
2.555670064996345      19.26780695505813       15.3700363473028   0.002458057298037169     0.7135335053358222     -11.37071862954806  5.363677516295051e-06     0.1260781293817173  0.0009184465062198871      14.06823030751455      305.8213877243661   0.006635378221849489     0.8000109097261062     0.5350538339216626     0.2716699453217867     0.3877622490436067  0.0001605164702083491     0.7243419586512871     0.9977264250046948     0.9736745867362855  1.080892632567769e-10 121.9325961210302
2.555670103078797      19.26780695505813       15.3700363473028   0.002458057298037169     0.7135335053358222     -11.37071862954806  5.363677516295051e-06     0.1260781293817173  0.0009184465062198871      14.06823030751455      305.8213877243661   0.006635378221849489     0.8000109097261062     0.5350538339216626     0.2716699453217867     0.3877622490436067  0.0001605164702083491     0.7243419586512871     0.9977264250046948     0.9736745867362855  1.080892632567769e-10 121.9325961451545
2.555670064996345      19.26780724217083       15.3700363473028   0.002458057298037169     0.7135335053358222     -11.37071862954806  5.363677516295051e-06     0.1260781293817173  0.0009184465062198871      14.06823030751455      305.8213877243661   0.006635378221849489     0.8000109097261062     0.5350538339216626     0.2716699453217867     0.3877622490436067  0.0001605164702083491     0.7243419586512871     0.9977264250046948     0.9736745867362855  1.080892632567769e-10 121.9325960739177
2.555670064996345      19.26780695505813      15.37003657633419   0.002458057298037169     0.7135335053358222     -11.37071862954806  5.363677516295051e-06     0.1260781293817173  0.0009184465062198871      14.06823030751455      305.8213877243661   0.006635378221849489     0.8000109097261062     0.5350538339216626     0.2716699453217867     0.3877622490436067  0.0001605164702083491     0.7243419586512871     0.9977264250046948     0.9736745867362855  1.080892632567769e-10 121.9325960969675
2.555670064996345      19.26780695505813       15.3700363473028   0.002458072199198363     0.7135335053358222     -11.37071862954806  5.363677516295051e-06     0.1260781293817173  0.0009184465062198871      14.06823030751455      305.8213877243661   0.006635378221849489     0.8000109097261062     0.5350538339216626     0.2716699453217867     0.3877622490436067  0.0001605164702083491     0.7243419586512871     0.9977264250046948     0.9736745867362855  1.080892632567769e-10 121.9325990271231
2.555670064996345      19.26780695505813       15.3700363473028   0.002458057298037169     0.7135335202369834     -11.37071862954806  5.363677516295051e-06     0.1260781293817173  0.0009184465062198871      14.06823030751455      305.8213877243661   0.006635378221849489     0.8000109097261062     0.5350538339216626     0.2716699453217867     0.3877622490436067  0.0001605164702083491     0.7243419586512871     0.9977264250046948     0.9736745867362855  1.080892632567769e-10 121.9325961008681
2.555670064996345      19.26780695505813       15.3700363473028   0.002458057298037169     0.7135335053358222     -11.37071879898497  5.363677516295051e-06     0.1260781293817173  0.0009184465062198871      14.06823030751455      305.8213877243661   0.006635378221849489     0.8000109097261062     0.5350538339216626     0.2716699453217867     0.3877622490436067  0.0001605164702083491     0.7243419586512871     0.9977264250046948     0.9736745867362855  1.080892632567769e-10 121.9325961394351
2.555670064996345      19.26780695505813       15.3700363473028   0.002458057298037169     0.7135335053358222     -11.37071862954806  5.378578677488899e-06     0.1260781293817173  0.0009184465062198871      14.06823030751455      305.8213877243661   0.006635378221849489     0.8000109097261062     0.5350538339216626     0.2716699453217867     0.3877622490436067  0.0001605164702083491     0.7243419586512871     0.9977264250046948     0.9736745867362855  1.080892632567769e-10 121.9325960115992
2.555670064996345      19.26780695505813       15.3700363473028   0.002458057298037169     0.7135335053358222     -11.37071862954806  5.363677516295051e-06     0.1260781442828785  0.0009184465062198871      14.06823030751455      305.8213877243661   0.006635378221849489     0.8000109097261062     0.5350538339216626     0.2716699453217867     0.3877622490436067  0.0001605164702083491     0.7243419586512871     0.9977264250046948     0.9736745867362855  1.080892632567769e-10 121.9325960175441
2.555670064996345      19.26780695505813       15.3700363473028   0.002458057298037169     0.7135335053358222     -11.37071862954806  5.363677516295051e-06     0.1260781293817173   0.000918461407381081      14.06823030751455      305.8213877243661   0.006635378221849489     0.8000109097261062     0.5350538339216626     0.2716699453217867     0.3877622490436067  0.0001605164702083491     0.7243419586512871     0.9977264250046948     0.9736745867362855  1.080892632567769e-10 121.9326040398491
2.555670064996345      19.26780695505813       15.3700363473028   0.002458057298037169     0.7135335053358222     -11.37071862954806  5.363677516295051e-06     0.1260781293817173  0.0009184465062198871      14.06823051714752      305.8213877243661   0.006635378221849489     0.8000109097261062     0.5350538339216626     0.2716699453217867     0.3877622490436067  0.0001605164702083491     0.7243419586512871     0.9977264250046948     0.9736745867362855  1.080892632567769e-10 121.9325960115748
2.555670064996345      19.26780695505813       15.3700363473028   0.002458057298037169     0.7135335053358222     -11.37071862954806  5.363677516295051e-06     0.1260781293817173  0.0009184465062198871      14.06823030751455      305.8213922814599   0.006635378221849489     0.8000109097261062     0.5350538339216626     0.2716699453217867     0.3877622490436067  0.0001605164702083491     0.7243419586512871     0.9977264250046948     0.9736745867362855  1.080892632567769e-10 121.9325960797188
2.555670064996345      19.26780695505813       15.3700363473028   0.002458057298037169     0.7135335053358222     -11.37071862954806  5.363677516295051e-06     0.1260781293817173  0.0009184465062198871      14.06823030751455      305.8213877243661   0.006635393123010683     0.8000109097261062     0.5350538339216626     0.2716699453217867     0.3877622490436067  0.0001605164702083491     0.7243419586512871     0.9977264250046948     0.9736745867362855  1.080892632567769e-10 121.9325922076605
2.555670064996345      19.26780695505813       15.3700363473028   0.002458057298037169     0.7135335053358222     -11.37071862954806  5.363677516295051e-06     0.1260781293817173  0.0009184465062198871      14.06823030751455      305.8213877243661   0.006635378221849489     0.8000109246272674     0.5350538339216626     0.2716699453217867     0.3877622490436067  0.0001605164702083491     0.7243419586512871     0.9977264250046948     0.9736745867362855  1.080892632567769e-10 121.9325965620564
2.555670064996345      19.26780695505813       15.3700363473028   0.002458057298037169     0.7135335053358222     -11.37071862954806  5.363677516295051e-06     0.1260781293817173  0.0009184465062198871      14.06823030751455      305.8213877243661   0.006635378221849489     0.8000109097261062     0.5350538488228238     0.2716699453217867     0.3877622490436067  0.0001605164702083491     0.7243419586512871     0.9977264250046948     0.9736745867362855  1.080892632567769e-10 121.9325963644345
2.555670064996345      19.26780695505813       15.3700363473028   0.002458057298037169     0.7135335053358222     -11.37071862954806  5.363677516295051e-06     0.1260781293817173  0.0009184465062198871      14.06823030751455      305.8213877243661   0.006635378221849489     0.8000109097261062     0.5350538339216626     0.2716699602229479     0.3877622490436067  0.0001605164702083491     0.7243419586512871     0.9977264250046948     0.9736745867362855  1.080892632567769e-10 121.9325962121315
2.555670064996345      19.26780695505813       15.3700363473028   0.002458057298037169     0.7135335053358222     -11.37071862954806  5.363677516295051e-06     0.1260781293817173  0.0009184465062198871      14.06823030751455      305.8213877243661   0.006635378221849489     0.8000109097261062     0.5350538339216626     0.2716699453217867     0.3877622639447679  0.0001605164702083491     0.7243419586512871     0.9977264250046948     0.9736745867362855  1.080892632567769e-10 121.9325961105851
2.555670064996345      19.26780695505813       15.3700363473028   0.002458057298037169     0.7135335053358222     -11.37071862954806  5.363677516295051e-06     0.1260781293817173  0.0009184465062198871      14.06823030751455      305.8213877243661   0.006635378221849489     0.8000109097261062     0.5350538339216626     0.2716699453217867     0.3877622490436067  0.0001605313713695429     0.7243419586512871     0.9977264250046948     0.9736745867362855  1.080892632567769e-10 121.9325961209085
2.555670064996345      19.26780695505813       15.3700363473028   0.002458057298037169     0.7135335053358222     -11.37071862954806  5.363677516295051e-06     0.1260781293817173  0.0009184465062198871      14.06823030751455      305.8213877243661   0.006635378221849489     0.8000109097261062     0.5350538339216626     0.2716699453217867     0.3877622490436067  0.0001605164702083491     0.7243419735524483     0.9977264250046948     0.9736745867362855  1.080892632567769e-10 121.9325961210238
2.555670064996345      19.26780695505813       15.3700363473028   0.002458057298037169     0.7135335053358222     -11.37071862954806  5.363677516295051e-06     0.1260781293817173  0.0009184465062198871      14.06823030751455      305.8213877243661   0.006635378221849489     0.8000109097261062     0.5350538339216626     0.2716699453217867     0.3877622490436067  0.0001605164702083491     0.7243419586512871      0.997726439905856     0.9736745867362855  1.080892632567769e-10 121.932596121013
2.555670064996345      19.26780695505813       15.3700363473028   0.002458057298037169     0.7135335053358222     -11.37071862954806  5.363677516295051e-06     0.1260781293817173  0.0009184465062198871      14.06823030751455      305.8213877243661   0.006635378221849489     0.8000109097261062     0.5350538339216626     0.2716699453217867     0.3877622490436067  0.0001605164702083491     0.7243419586512871     0.9977264250046948     0.9736746016374467  1.080892632567769e-10 121.9325961210179
2.555670064996345      19.26780695505813       15.3700363473028   0.002458057298037169     0.7135335053358222     -11.37071862954806  5.363677516295051e-06     0.1260781293817173  0.0009184465062198871      14.06823030751455      305.8213877243661   0.006635378221849489     0.8000109097261062     0.5350538339216626     0.2716699453217867     0.3877622490436067  0.0001605164702083491     0.7243419586512871     0.9977264250046948     0.9736745867362855  1.500925045710443e-08 121.9327013695674
2.555768518692572      19.26809448400026       15.3702734889564   0.002457839601286343     0.7135501413404032     -11.37095420680105  7.727342898534376e-06     0.1260750955977731  0.0009182836317009001      14.07100632656433      305.9151004825216   0.006639053915993869     0.8000108963500496     0.5350414992606282     0.2716660390942102     0.3877787145808407  0.0002346228179553678      0.724708522092792     0.9977293606281606     0.9737088300204195  1.077333066649363e-10 121.9314517106163
2.55576855677649      19.26809448400026       15.3702734889564   0.002457839601286343     0.7135501413404032     -11.37095420680105  7.727342898534376e-06     0.1260750955977731  0.0009182836317009001      14.07100632656433      305.9151004825216   0.006639053915993869     0.8000108963500496     0.5350414992606282     0.2716660390942102     0.3877787145808407  0.0002346228179553678      0.724708522092792     0.9977293606281606     0.9737088300204195  1.077333066649363e-10 121.931451781588
2.555768518692572      19.26809477111724       15.3702734889564   0.002457839601286343     0.7135501413404032     -11.37095420680105  7.727342898534376e-06     0.1260750955977731  0.0009182836317009001      14.07100632656433      305.9151004825216   0.006639053915993869     0.8000108963500496     0.5350414992606282     0.2716660390942102     0.3877787145808407  0.0002346228179553678      0.724708522092792     0.9977293606281606     0.9737088300204195  1.077333066649363e-10 121.9314516846636
2.555768518692572      19.26809448400026      15.37027371799132   0.002457839601286343     0.7135501413404032     -11.37095420680105  7.727342898534376e-06     0.1260750955977731  0.0009182836317009001      14.07100632656433      305.9151004825216   0.006639053915993869     0.8000108963500496     0.5350414992606282     0.2716660390942102     0.3877787145808407  0.0002346228179553678      0.724708522092792     0.9977293606281606     0.9737088300204195  1.077333066649363e-10 121.9314517024524
2.555768518692572      19.26809448400026       15.3702734889564   0.002457854502447537     0.7135501413404032     -11.37095420680105  7.727342898534376e-06     0.1260750955977731  0.0009182836317009001      14.07100632656433      305.9151004825216   0.006639053915993869     0.8000108963500496     0.5350414992606282     0.2716660390942102     0.3877787145808407  0.0002346228179553678      0.724708522092792     0.9977293606281606     0.9737088300204195  1.077333066649363e-10 121.931454380772
2.555768518692572      19.26809448400026       15.3702734889564   0.002457839601286343     0.7135501562415644     -11.37095420680105  7.727342898534376e-06     0.1260750955977731  0.0009182836317009001      14.07100632656433      305.9151004825216   0.006639053915993869     0.8000108963500496     0.5350414992606282     0.2716660390942102     0.3877787145808407  0.0002346228179553678      0.724708522092792     0.9977293606281606     0.9737088300204195  1.077333066649363e-10 121.9314517198794
2.555768518692572      19.26809448400026       15.3702734889564   0.002457839601286343     0.7135501413404032     -11.37095437624148  7.727342898534376e-06     0.1260750955977731  0.0009182836317009001      14.07100632656433      305.9151004825216   0.006639053915993869     0.8000108963500496     0.5350414992606282     0.2716660390942102     0.3877787145808407  0.0002346228179553678      0.724708522092792     0.9977293606281606     0.9737088300204195  1.077333066649363e-10 121.9314517384985
2.555768518692572      19.26809448400026       15.3702734889564   0.002457839601286343     0.7135501413404032     -11.37095420680105  7.742244059728224e-06     0.1260750955977731  0.0009182836317009001      14.07100632656433      305.9151004825216   0.006639053915993869     0.8000108963500496     0.5350414992606282     0.2716660390942102     0.3877787145808407  0.0002346228179553678      0.724708522092792     0.9977293606281606     0.9737088300204195  1.077333066649363e-10 121.9314525924307
2.555768518692572      19.26809448400026       15.3702734889564   0.002457839601286343     0.7135501413404032     -11.37095420680105  7.727342898534376e-06     0.1260751104989343  0.0009182836317009001      14.07100632656433      305.9151004825216   0.006639053915993869     0.8000108963500496     0.5350414992606282     0.2716660390942102     0.3877787145808407  0.0002346228179553678      0.724708522092792     0.9977293606281606     0.9737088300204195  1.077333066649363e-10 121.931451658256
2.555768518692572      19.26809448400026       15.3702734889564   0.002457839601286343     0.7135501413404032     -11.37095420680105  7.727342898534376e-06     0.1260750955977731   0.000918298532862094      14.07100632656433      305.9151004825216   0.006639053915993869     0.8000108963500496     0.5350414992606282     0.2716660390942102     0.3877787145808407  0.0002346228179553678      0.724708522092792     0.9977293606281606     0.9737088300204195  1.077333066649363e-10 121.9314602600539
2.555768518692572      19.26809448400026       15.3702734889564   0.002457839601286343     0.7135501413404032     -11.37095420680105  7.727342898534376e-06     0.1260750955977731  0.0009182836317009001      14.07100653623867      305.9151004825216   0.006639053915993869     0.8000108963500496     0.5350414992606282     0.2716660390942102     0.3877787145808407  0.0002346228179553678      0.724708522092792     0.9977293606281606     0.9737088300204195  1.077333066649363e-10 121.9314517716772
2.555768518692572      19.26809448400026       15.3702734889564   0.002457839601286343     0.7135501413404032     -11.37095420680105  7.727342898534376e-06     0.1260750955977731  0.0009182836317009001      14.07100632656433      305.9151050410118   0.006639053915993869     0.8000108963500496     0.5350414992606282     0.2716660390942102     0.3877787145808407  0.0002346228179553678      0.724708522092792     0.9977293606281606     0.9737088300204195  1.077333066649363e-10 121.9314518081504
2.555768518692572      19.26809448400026       15.3702734889564   0.002457839601286343     0.7135501413404032     -11.37095420680105  7.727342898534376e-06     0.1260750955977731  0.0009182836317009001      14.07100632656433      305.9151004825216   0.006639068817155063     0.8000108963500496     0.5350414992606282     0.2716660390942102     0.3877787145808407  0.0002346228179553678      0.724708522092792     0.9977293606281606     0.9737088300204195  1.077333066649363e-10 121.931451641523
2.555768518692572      19.26809448400026       15.3702734889564   0.002457839601286343     0.7135501413404032     -11.37095420680105  7.727342898534376e-06     0.1260750955977731  0.0009182836317009001      14.07100632656433      305.9151004825216   0.006639053915993869     0.8000109112512108     0.5350414992606282     0.2716660390942102     0.3877787145808407  0.0002346228179553678      0.724708522092792     0.9977293606281606     0.9737088300204195  1.077333066649363e-10 121.9314521766339
2.555768518692572      19.26809448400026       15.3702734889564   0.002457839601286343     0.7135501413404032     -11.37095420680105  7.727342898534376e-06     0.1260750955977731  0.0009182836317009001      14.07100632656433      305.9151004825216   0.006639053915993869     0.8000108963500496     0.5350415141617894     0.2716660390942102     0.3877787145808407  0.0002346228179553678      0.724708522092792     0.9977293606281606     0.9737088300204195  1.077333066649363e-10 121.931451930633
2.555768518692572      19.26809448400026       15.3702734889564   0.002457839601286343     0.7135501413404032     -11.37095420680105  7.727342898534376e-06     0.1260750955977731  0.0009182836317009001      14.07100632656433      305.9151004825216   0.006639053915993869     0.8000108963500496     0.5350414992606282     0.2716660539953714     0.3877787145808407  0.0002346228179553678      0.724708522092792     0.9977293606281606     0.9737088300204195  1.077333066649363e-10 121.9314519446737
2.555768518692572      19.26809448400026       15.3702734889564   0.002457839601286343     0.7135501413404032     -11.37095420680105  7.727342898534376e-06     0.1260750955977731  0.0009182836317009001      14.07100632656433      305.9151004825216   0.006639053915993869     0.8000108963500496     0.5350414992606282     0.2716660390942102     0.3877787294820019  0.0002346228179553678      0.724708522092792     0.9977293606281606     0.9737088300204195  1.077333066649363e-10 121.9314517268074
2.555768518692572      19.26809448400026       15.3702734889564   0.002457839601286343     0.7135501413404032     -11.37095420680105  7.727342898534376e-06     0.1260750955977731  0.0009182836317009001      14.07100632656433      305.9151004825216   0.006639053915993869     0.8000108963500496     0.5350414992606282     0.2716660390942102     0.3877787145808407  0.0002346377191165616      0.724708522092792     0.9977293606281606     0.9737088300204195  1.077333066649363e-10 121.9314517106238
2.555768518692572      19.26809448400026       15.3702734889564   0.002457839601286343     0.7135501413404032     -11.37095420680105  7.727342898534376e-06     0.1260750955977731  0.0009182836317009001      14.07100632656433      305.9151004825216   0.006639053915993869     0.8000108963500496     0.5350414992606282     0.2716660390942102     0.3877787145808407  0.0002346228179553678     0.7247085369939532     0.9977293606281606     0.9737088300204195  1.077333066649363e-10 121.9314517106156
2.555768518692572      19.26809448400026       15.3702734889564   0.002457839601286343     0.7135501413404032     -11.37095420680105  7.727342898534376e-06     0.1260750955977731  0.0009182836317009001      14.07100632656433      305.9151004825216   0.006639053915993869     0.8000108963500496     0.5350414992606282     0.2716660390942102     0.3877787145808407  0.0002346228179553678      0.724708522092792     0.9977293755293218     0.9737088300204195  1.077333066649363e-10 121.9314517106261
2.555768518692572      19.26809448400026       15.3702734889564   0.002457839601286343     0.7135501413404032     -11.37095420680105  7.727342898534376e-06     0.1260750955977731  0.0009182836317009001      14.07100632656433      305.9151004825216   0.006639053915993869     0.8000108963500496     0.5350414992606282     0.2716660390942102     0.3877787145808407  0.0002346228179553678      0.724708522092792     0.9977293606281606     0.9737088449215807  1.077333066649363e-10 121.9314517106291
2.555768518692572      19.26809448400026       15.3702734889564   0.002457839601286343     0.7135501413404032     -11.37095420680105  7.727342898534376e-06     0.1260750955977731  0.0009182836317009001      14.07100632656433      305.9151004825216   0.006639053915993869     0.8000108963500496     0.5350414992606282     0.2716660390942102     0.3877787145808407  0.0002346228179553678      0.724708522092792     0.9977293606281606     0.9737088300204195  1.500889450051259e-08 121.9315570059265
2.553658130614378      19.26770725242096      15.36871197497814   0.002442525317728798     0.7131361454965652     -11.37155322111741  7.288396226816325e-06     0.1262013554479636  0.0009021418020137983      14.03651736995601      304.3847482265779   0.006654653592275146     0.8000106356897221     0.5351025500269342      0.271435794303951     0.3867941667658874  0.0002296602689838041     0.7306623167191112     0.9762759262247619     0.9527814796333597  8.345522334644902e-11 121.929331230603
2.55365816866685      19.26770725242096      15.36871197497814   0.002442525317728798     0.7131361454965652     -11.37155322111741  7.288396226816325e-06     0.1262013554479636  0.0009021418020137983      14.03651736995601      304.3847482265779   0.006654653592275146     0.8000106356897221     0.5351025500269342      0.271435794303951     0.3867941667658874  0.0002296602689838041     0.7306623167191112     0.9762759262247619     0.9527814796333597  8.345522334644902e-11 121.9293312693631
2.553658130614378      19.26770753953218      15.36871197497814   0.002442525317728798     0.7131361454965652     -11.37155322111741  7.288396226816325e-06     0.1262013554479636  0.0009021418020137983      14.03651736995601      304.3847482265779   0.006654653592275146     0.8000106356897221     0.5351025500269342      0.271435794303951     0.3867941667658874  0.0002296602689838041     0.7306623167191112     0.9762759262247619     0.9527814796333597  8.345522334644902e-11 121.9293312820511
2.553658130614378      19.26770725242096      15.36871220398979   0.002442525317728798     0.7131361454965652     -11.37155322111741  7.288396226816325e-06     0.1262013554479636  0.0009021418020137983      14.03651736995601      304.3847482265779   0.006654653592275146     0.8000106356897221     0.5351025500269342      0.271435794303951     0.3867941667658874  0.0002296602689838041     0.7306623167191112     0.9762759262247619     0.9527814796333597  8.345522334644902e-11 121.92933124404
2.553658130614378      19.26770725242096      15.36871197497814   0.002442540218889992     0.7131361454965652     -11.37155322111741  7.288396226816325e-06     0.1262013554479636  0.0009021418020137983      14.03651736995601      304.3847482265779   0.006654653592275146     0.8000106356897221     0.5351025500269342      0.271435794303951     0.3867941667658874  0.0002296602689838041     0.7306623167191112     0.9762759262247619     0.9527814796333597  8.345522334644902e-11 121.9293282859593
2.553658130614378      19.26770725242096      15.36871197497814   0.002442525317728798     0.7131361603977264     -11.37155322111741  7.288396226816325e-06     0.1262013554479636  0.0009021418020137983      14.03651736995601      304.3847482265779   0.006654653592275146     0.8000106356897221     0.5351025500269342      0.271435794303951     0.3867941667658874  0.0002296602689838041     0.7306623167191112     0.9762759262247619     0.9527814796333597  8.345522334644902e-11 121.929331219882
2.553658130614378      19.26770725242096      15.36871197497814   0.002442525317728798     0.7131361454965652     -11.37155339056676  7.288396226816325e-06     0.1262013554479636  0.0009021418020137983      14.03651736995601      304.3847482265779   0.006654653592275146     0.8000106356897221     0.5351025500269342      0.271435794303951     0.3867941667658874  0.0002296602689838041     0.7306623167191112     0.9762759262247619     0.9527814796333597  8.345522334644902e-11 121.9293311398923
2.553658130614378      19.26770725242096      15.36871197497814   0.002442525317728798     0.7131361454965652     -11.37155322111741  7.303297388010172e-06     0.1262013554479636  0.0009021418020137983      14.03651736995601      304.3847482265779   0.006654653592275146     0.8000106356897221     0.5351025500269342      0.271435794303951     0.3867941667658874  0.0002296602689838041     0.7306623167191112     0.9762759262247619     0.9527814796333597  8.345522334644902e-11 121.9293303160645
2.553658130614378      19.26770725242096      15.36871197497814   0.002442525317728798     0.7131361454965652     -11.37155322111741  7.288396226816325e-06     0.1262013703491248  0.0009021418020137983      14.03651736995601      304.3847482265779   0.006654653592275146     0.8000106356897221     0.5351025500269342      0.271435794303951     0.3867941667658874  0.0002296602689838041     0.7306623167191112     0.9762759262247619     0.9527814796333597  8.345522334644902e-11 121.9293309983011
2.553658130614378      19.26770725242096      15.36871197497814   0.002442525317728798     0.7131361454965652     -11.37155322111741  7.288396226816325e-06     0.1262013554479636  0.0009021567031749922      14.03651736995601      304.3847482265779   0.006654653592275146     0.8000106356897221     0.5351025500269342      0.271435794303951     0.3867941667658874  0.0002296602689838041     0.7306623167191112     0.9762759262247619     0.9527814796333597  8.345522334644902e-11 121.9293348381917
2.553658130614378      19.26770725242096      15.36871197497814   0.002442525317728798     0.7131361454965652     -11.37155322111741  7.288396226816325e-06     0.1262013554479636  0.0009021418020137983      14.03651757911642      304.3847482265779   0.006654653592275146     0.8000106356897221     0.5351025500269342      0.271435794303951     0.3867941667658874  0.0002296602689838041     0.7306623167191112     0.9762759262247619     0.9527814796333597  8.345522334644902e-11 121.9293311519161
2.553658130614378      19.26770725242096      15.36871197497814   0.002442525317728798     0.7131361454965652     -11.37155322111741  7.288396226816325e-06     0.1262013554479636  0.0009021418020137983      14.03651736995601      304.3847527622641   0.006654653592275146     0.8000106356897221     0.5351025500269342      0.271435794303951     0.3867941667658874  0.0002296602689838041     0.7306623167191112     0.9762759262247619     0.9527814796333597  8.345522334644902e-11 121.9293311370748
2.553658130614378      19.26770725242096      15.36871197497814   0.002442525317728798     0.7131361454965652     -11.37155322111741  7.288396226816325e-06     0.1262013554479636  0.0009021418020137983      14.03651736995601      304.3847482265779    0.00665466849343634     0.8000106356897221     0.5351025500269342      0.271435794303951     0.3867941667658874  0.0002296602689838041     0.7306623167191112     0.9762759262247619     0.9527814796333597  8.345522334644902e-11 121.929338186075
2.553658130614378      19.26770725242096      15.36871197497814   0.002442525317728798     0.7131361454965652     -11.37155322111741  7.288396226816325e-06     0.1262013554479636  0.0009021418020137983      14.03651736995601      304.3847482265779   0.006654653592275146     0.8000106505908833     0.5351025500269342      0.271435794303951     0.3867941667658874  0.0002296602689838041     0.7306623167191112     0.9762759262247619     0.9527814796333597  8.345522334644902e-11 121.929331706347
2.553658130614378      19.26770725242096      15.36871197497814   0.002442525317728798     0.7131361454965652     -11.37155322111741  7.288396226816325e-06     0.1262013554479636  0.0009021418020137983      14.03651736995601      304.3847482265779   0.006654653592275146     0.8000106356897221     0.5351025649280954      0.271435794303951     0.3867941667658874  0.0002296602689838041     0.7306623167191112     0.9762759262247619     0.9527814796333597  8.345522334644902e-11 121.9293312768367
2.553658130614378      19.26770725242096      15.36871197497814   0.002442525317728798     0.7131361454965652     -11.37155322111741  7.288396226816325e-06     0.1262013554479636  0.0009021418020137983      14.03651736995601      304.3847482265779   0.006654653592275146     0.8000106356897221     0.5351025500269342     0.2714358092051122     0.3867941667658874  0.0002296602689838041     0.7306623167191112     0.9762759262247619     0.9527814796333597  8.345522334644902e-11 121.9293316084707
2.553658130614378      19.26770725242096      15.36871197497814   0.002442525317728798     0.7131361454965652     -11.37155322111741  7.288396226816325e-06     0.1262013554479636  0.0009021418020137983      14.03651736995601      304.3847482265779   0.006654653592275146     0.8000106356897221     0.5351025500269342      0.271435794303951     0.3867941816670485  0.0002296602689838041     0.7306623167191112     0.9762759262247619     0.9527814796333597  8.345522334644902e-11 121.9293312286445
2.553658130614378      19.26770725242096      15.36871197497814   0.002442525317728798     0.7131361454965652     -11.37155322111741  7.288396226816325e-06     0.1262013554479636  0.0009021418020137983      14.03651736995601      304.3847482265779   0.006654653592275146     0.8000106356897221     0.5351025500269342      0.271435794303951     0.3867941667658874   0.000229675170144998     0.7306623167191112     0.9762759262247619     0.9527814796333597  8.345522334644902e-11 121.9293312306051
2.553658130614378      19.26770725242096      15.36871197497814   0.002442525317728798     0.7131361454965652     -11.37155322111741  7.288396226816325e-06     0.1262013554479636  0.0009021418020137983      14.03651736995601      304.3847482265779   0.006654653592275146     0.8000106356897221     0.5351025500269342      0.271435794303951     0.3867941667658874  0.0002296602689838041     0.7306623316202724     0.9762759262247619     0.9527814796333597  8.345522334644902e-11 121.9293312305975
2.553658130614378      19.26770725242096      15.36871197497814   0.002442525317728798     0.7131361454965652     -11.37155322111741  7.288396226816325e-06     0.1262013554479636  0.0009021418020137983      14.03651736995601      304.3847482265779   0.006654653592275146     0.8000106356897221     0.5351025500269342      0.271435794303951     0.3867941667658874  0.0002296602689838041     0.7306623167191112     0.9762759411259231     0.9527814796333597  8.345522334644902e-11 121.9293312305922
2.553658130614378      19.26770725242096      15.36871197497814   0.002442525317728798     0.7131361454965652     -11.37155322111741  7.288396226816325e-06     0.1262013554479636  0.0009021418020137983      14.03651736995601      304.3847482265779   0.006654653592275146     0.8000106356897221     0.5351025500269342      0.271435794303951     0.3867941667658874  0.0002296602689838041     0.7306623167191112     0.9762759262247619     0.9527814945345209  8.345522334644902e-11 121.9293312306082
2.553658130614378      19.26770725242096      15.36871197497814   0.002442525317728798     0.7131361454965652     -11.37155322111741  7.288396226816325e-06     0.1262013554479636  0.0009021418020137983      14.03651736995601      304.3847482265779   0.006654653592275146     0.8000106356897221     0.5351025500269342      0.271435794303951     0.3867941667658874  0.0002296602689838041     0.7306623167191112     0.9762759262247619     0.9527814796333597  1.498461641719411e-08 121.9294373912644
2.553695253391238      19.26776469150929      15.36876921820501     0.0024484933412708     0.7131365716606541     -11.37161059384047  9.194146856378336e-06      0.126201031785777  0.0009021356309436623      14.03709615311914      304.4081788028621   0.006654607121923021     0.8000106333188507      0.535101334865965      0.271433637885751     0.3868062989485528  0.0002296171515011853     0.7307314232261951     0.9762822450892987     0.9525495212561591  8.341599505780948e-11 121.9285018204947
2.553695291444262      19.26776469150929      15.36876921820501     0.0024484933412708     0.7131365716606541     -11.37161059384047  9.194146856378336e-06      0.126201031785777  0.0009021356309436623      14.03709615311914      304.4081788028621   0.006654607121923021     0.8000106333188507      0.535101334865965      0.271433637885751     0.3868062989485528  0.0002296171515011853     0.7307314232261951     0.9762822450892987     0.9525495212561591  8.341599505780948e-11 121.9285018260018
2.553695253391238      19.26776497862136      15.36876921820501     0.0024484933412708     0.7131365716606541     -11.37161059384047  9.194146856378336e-06      0.126201031785777  0.0009021356309436623      14.03709615311914      304.4081788028621   0.006654607121923021     0.8000106333188507      0.535101334865965      0.271433637885751     0.3868062989485528  0.0002296171515011853     0.7307314232261951     0.9762822450892987     0.9525495212561591  8.341599505780948e-11 121.9285018173444
2.553695253391238      19.26776469150929      15.36876944721752     0.0024484933412708     0.7131365716606541     -11.37161059384047  9.194146856378336e-06      0.126201031785777  0.0009021356309436623      14.03709615311914      304.4081788028621   0.006654607121923021     0.8000106333188507      0.535101334865965      0.271433637885751     0.3868062989485528  0.0002296171515011853     0.7307314232261951     0.9762822450892987     0.9525495212561591  8.341599505780948e-11 121.9285017961067
2.553695253391238      19.26776469150929      15.36876921820501   0.002448508242431994     0.7131365716606541     -11.37161059384047  9.194146856378336e-06      0.126201031785777  0.0009021356309436623      14.03709615311914      304.4081788028621   0.006654607121923021     0.8000106333188507      0.535101334865965      0.271433637885751     0.3868062989485528  0.0002296171515011853     0.7307314232261951     0.9762822450892987     0.9525495212561591  8.341599505780948e-11 121.9285020165898
2.553695253391238      19.26776469150929      15.36876921820501     0.0024484933412708     0.7131365865618153     -11.37161059384047  9.194146856378336e-06      0.126201031785777  0.0009021356309436623      14.03709615311914      304.4081788028621   0.006654607121923021     0.8000106333188507      0.535101334865965      0.271433637885751     0.3868062989485528  0.0002296171515011853     0.7307314232261951     0.9762822450892987     0.9525495212561591  8.341599505780948e-11 121.92850180866
2.553695253391238      19.26776469150929      15.36876921820501     0.0024484933412708     0.7131365716606541     -11.37161076329067  9.194146856378336e-06      0.126201031785777  0.0009021356309436623      14.03709615311914      304.4081788028621   0.006654607121923021     0.8000106333188507      0.535101334865965      0.271433637885751     0.3868062989485528  0.0002296171515011853     0.7307314232261951     0.9762822450892987     0.9525495212561591  8.341599505780948e-11 121.928501813755
2.553695253391238      19.26776469150929      15.36876921820501     0.0024484933412708     0.7131365716606541     -11.37161059384047  9.209048017572184e-06      0.126201031785777  0.0009021356309436623      14.03709615311914      304.4081788028621   0.006654607121923021     0.8000106333188507      0.535101334865965      0.271433637885751     0.3868062989485528  0.0002296171515011853     0.7307314232261951     0.9762822450892987     0.9525495212561591  8.341599505780948e-11 121.92850151367
2.553695253391238      19.26776469150929      15.36876921820501     0.0024484933412708     0.7131365716606541     -11.37161059384047  9.194146856378336e-06     0.1262010466869382  0.0009021356309436623      14.03709615311914      304.4081788028621   0.006654607121923021     0.8000106333188507      0.535101334865965      0.271433637885751     0.3868062989485528  0.0002296171515011853     0.7307314232261951     0.9762822450892987     0.9525495212561591  8.341599505780948e-11 121.92850161509
2.553695253391238      19.26776469150929      15.36876921820501     0.0024484933412708     0.7131365716606541     -11.37161059384047  9.194146856378336e-06      0.126201031785777  0.0009021505321048562      14.03709615311914      304.4081788028621   0.006654607121923021     0.8000106333188507      0.535101334865965      0.271433637885751     0.3868062989485528  0.0002296171515011853     0.7307314232261951     0.9762822450892987     0.9525495212561591  8.341599505780948e-11 121.9285053518437
2.553695253391238      19.26776469150929      15.36876921820501     0.0024484933412708     0.7131365716606541     -11.37161059384047  9.194146856378336e-06      0.126201031785777  0.0009021356309436623      14.03709636228817      304.4081788028621   0.006654607121923021     0.8000106333188507      0.535101334865965      0.271433637885751     0.3868062989485528  0.0002296171515011853     0.7307314232261951     0.9762822450892987     0.9525495212561591  8.341599505780948e-11 121.9285018722893
2.553695253391238      19.26776469150929      15.36876921820501     0.0024484933412708     0.7131365716606541     -11.37161059384047  9.194146856378336e-06      0.126201031785777  0.0009021356309436623      14.03709615311914      304.4081833388975   0.006654607121923021     0.8000106333188507      0.535101334865965      0.271433637885751     0.3868062989485528  0.0002296171515011853     0.7307314232261951     0.9762822450892987     0.9525495212561591  8.341599505780948e-11 121.9285018859395
2.553695253391238      19.26776469150929      15.36876921820501     0.0024484933412708     0.7131365716606541     -11.37161059384047  9.194146856378336e-06      0.126201031785777  0.0009021356309436623      14.03709615311914      304.4081788028621   0.006654622023084215     0.8000106333188507      0.535101334865965      0.271433637885751     0.3868062989485528  0.0002296171515011853     0.7307314232261951     0.9762822450892987     0.9525495212561591  8.341599505780948e-11 121.9285085193365
2.553695253391238      19.26776469150929      15.36876921820501     0.0024484933412708     0.7131365716606541     -11.37161059384047  9.194146856378336e-06      0.126201031785777  0.0009021356309436623      14.03709615311914      304.4081788028621   0.006654607121923021     0.8000106482200119      0.535101334865965      0.271433637885751     0.3868062989485528  0.0002296171515011853     0.7307314232261951     0.9762822450892987     0.9525495212561591  8.341599505780948e-11 121.9285023005947
2.553695253391238      19.26776469150929      15.36876921820501     0.0024484933412708     0.7131365716606541     -11.37161059384047  9.194146856378336e-06      0.126201031785777  0.0009021356309436623      14.03709615311914      304.4081788028621   0.006654607121923021     0.8000106333188507     0.5351013497671262      0.271433637885751     0.3868062989485528  0.0002296171515011853     0.7307314232261951     0.9762822450892987     0.9525495212561591  8.341599505780948e-11 121.9285018722363
2.553695253391238      19.26776469150929      15.36876921820501     0.0024484933412708     0.7131365716606541     -11.37161059384047  9.194146856378336e-06      0.126201031785777  0.0009021356309436623      14.03709615311914      304.4081788028621   0.006654607121923021     0.8000106333188507      0.535101334865965     0.2714336527869122     0.3868062989485528  0.0002296171515011853     0.7307314232261951     0.9762822450892987     0.9525495212561591  8.341599505780948e-11 121.928502227251
2.553695253391238      19.26776469150929      15.36876921820501     0.0024484933412708     0.7131365716606541     -11.37161059384047  9.194146856378336e-06      0.126201031785777  0.0009021356309436623      14.03709615311914      304.4081788028621   0.006654607121923021     0.8000106333188507      0.535101334865965      0.271433637885751      0.386806313849714  0.0002296171515011853     0.7307314232261951     0.9762822450892987     0.9525495212561591  8.341599505780948e-11 121.9285018122296
2.553695253391238      19.26776469150929      15.36876921820501     0.0024484933412708     0.7131365716606541     -11.37161059384047  9.194146856378336e-06      0.126201031785777  0.0009021356309436623      14.03709615311914      304.4081788028621   0.006654607121923021     0.8000106333188507      0.535101334865965      0.271433637885751     0.3868062989485528  0.0002296320526623791     0.7307314232261951     0.9762822450892987     0.9525495212561591  8.341599505780948e-11 121.9285018204338
2.553695253391238      19.26776469150929      15.36876921820501     0.0024484933412708     0.7131365716606541     -11.37161059384047  9.194146856378336e-06      0.126201031785777  0.0009021356309436623      14.03709615311914      304.4081788028621   0.006654607121923021     0.8000106333188507      0.535101334865965      0.271433637885751     0.3868062989485528  0.0002296171515011853     0.7307314381273563     0.9762822450892987     0.9525495212561591  8.341599505780948e-11 121.9285018204968
2.553695253391238      19.26776469150929      15.36876921820501     0.0024484933412708     0.7131365716606541     -11.37161059384047  9.194146856378336e-06      0.126201031785777  0.0009021356309436623      14.03709615311914      304.4081788028621   0.006654607121923021     0.8000106333188507      0.535101334865965      0.271433637885751     0.3868062989485528  0.0002296171515011853     0.7307314232261951     0.9762822599904599     0.9525495212561591  8.341599505780948e-11 121.9285018204997
2.553695253391238      19.26776469150929      15.36876921820501     0.0024484933412708     0.7131365716606541     -11.37161059384047  9.194146856378336e-06      0.126201031785777  0.0009021356309436623      14.03709615311914      304.4081788028621   0.006654607121923021     0.8000106333188507      0.535101334865965      0.271433637885751     0.3868062989485528  0.0002296171515011853     0.7307314232261951     0.9762822450892987     0.9525495361573203  8.341599505780948e-11 121.9285018204831
2.553695253391238      19.26776469150929      15.36876921820501     0.0024484933412708     0.7131365716606541     -11.37161059384047  9.194146856378336e-06      0.126201031785777  0.0009021356309436623      14.03709615311914      304.4081788028621   0.006654607121923021     0.8000106333188507      0.535101334865965      0.271433637885751     0.3868062989485528  0.0002296171515011853     0.7307314232261951     0.9762822450892987     0.9525495212561591  1.498457718890547e-08 121.9286079335397
2.553529397866233      19.27004849169426      15.37406860136533    0.00244976205420403     0.7131358892513258     -11.37383387941977  1.214245128028767e-05     0.1262386677145821  0.0009017827465888937      14.02694463930898      304.0651139116583   0.006651394115573011     0.8000105510111808     0.5350446067542687      0.271490930714996     0.3867818478975358  0.0006439577812782766     0.7239450044989914     0.9693937448144646      0.952889137629657  8.267151573379186e-11 121.9290448040577
2.553529435916786      19.27004849169426      15.37406860136533    0.00244976205420403     0.7131358892513258     -11.37383387941977  1.214245128028767e-05     0.1262386677145821  0.0009017827465888937      14.02694463930898      304.0651139116583   0.006651394115573011     0.8000105510111808     0.5350446067542687      0.271490930714996     0.3867818478975358  0.0006439577812782766     0.7239450044989914     0.9693937448144646      0.952889137629657  8.267151573379186e-11 121.9290447119877
2.553529397866233      19.27004877884036      15.37406860136533    0.00244976205420403     0.7131358892513258     -11.37383387941977  1.214245128028767e-05     0.1262386677145821  0.0009017827465888937      14.02694463930898      304.0651139116583   0.006651394115573011     0.8000105510111808     0.5350446067542687      0.271490930714996     0.3867818478975358  0.0006439577812782766     0.7239450044989914     0.9693937448144646      0.952889137629657  8.267151573379186e-11 121.9290448260209
2.553529397866233      19.27004849169426       15.3740688304568    0.00244976205420403     0.7131358892513258     -11.37383387941977  1.214245128028767e-05     0.1262386677145821  0.0009017827465888937      14.02694463930898      304.0651139116583   0.006651394115573011     0.8000105510111808     0.5350446067542687      0.271490930714996     0.3867818478975358  0.0006439577812782766     0.7239450044989914     0.9693937448144646      0.952889137629657  8.267151573379186e-11 121.9290448147377
2.553529397866233      19.27004849169426      15.37406860136533   0.002449776955365223     0.7131358892513258     -11.37383387941977  1.214245128028767e-05     0.1262386677145821  0.0009017827465888937      14.02694463930898      304.0651139116583   0.006651394115573011     0.8000105510111808     0.5350446067542687      0.271490930714996     0.3867818478975358  0.0006439577812782766     0.7239450044989914     0.9693937448144646      0.952889137629657  8.267151573379186e-11 121.9290450975209
2.553529397866233      19.27004849169426      15.37406860136533    0.00244976205420403      0.713135904152487     -11.37383387941977  1.214245128028767e-05     0.1262386677145821  0.0009017827465888937      14.02694463930898      304.0651139116583   0.006651394115573011     0.8000105510111808     0.5350446067542687      0.271490930714996     0.3867818478975358  0.0006439577812782766     0.7239450044989914     0.9693937448144646      0.952889137629657  8.267151573379186e-11 121.9290448004146
2.553529397866233      19.27004849169426      15.37406860136533    0.00244976205420403     0.7131358892513258      -11.3738340489031  1.214245128028767e-05     0.1262386677145821  0.0009017827465888937      14.02694463930898      304.0651139116583   0.006651394115573011     0.8000105510111808     0.5350446067542687      0.271490930714996     0.3867818478975358  0.0006439577812782766     0.7239450044989914     0.9693937448144646      0.952889137629657  8.267151573379186e-11 121.929044829575
2.553529397866233      19.27004849169426      15.37406860136533    0.00244976205420403     0.7131358892513258     -11.37383387941977  1.215735244148152e-05     0.1262386677145821  0.0009017827465888937      14.02694463930898      304.0651139116583   0.006651394115573011     0.8000105510111808     0.5350446067542687      0.271490930714996     0.3867818478975358  0.0006439577812782766     0.7239450044989914     0.9693937448144646      0.952889137629657  8.267151573379186e-11 121.9290460334497
2.553529397866233      19.27004849169426      15.37406860136533    0.00244976205420403     0.7131358892513258     -11.37383387941977  1.214245128028767e-05     0.1262386826157433  0.0009017827465888937      14.02694463930898      304.0651139116583   0.006651394115573011     0.8000105510111808     0.5350446067542687      0.271490930714996     0.3867818478975358  0.0006439577812782766     0.7239450044989914     0.9693937448144646      0.952889137629657  8.267151573379186e-11 121.9290447267451
2.553529397866233      19.27004849169426      15.37406860136533    0.00244976205420403     0.7131358892513258     -11.37383387941977  1.214245128028767e-05     0.1262386677145821  0.0009017976477500876      14.02694463930898      304.0651139116583   0.006651394115573011     0.8000105510111808     0.5350446067542687      0.271490930714996     0.3867818478975358  0.0006439577812782766     0.7239450044989914     0.9693937448144646      0.952889137629657  8.267151573379186e-11 121.9290495091374
2.553529397866233      19.27004849169426      15.37406860136533    0.00244976205420403     0.7131358892513258     -11.37383387941977  1.214245128028767e-05     0.1262386677145821  0.0009017827465888937      14.02694484832675      304.0651139116583   0.006651394115573011     0.8000105510111808     0.5350446067542687      0.271490930714996     0.3867818478975358  0.0006439577812782766     0.7239450044989914     0.9693937448144646      0.952889137629657  8.267151573379186e-11 121.9290448171391
2.553529397866233      19.27004849169426      15.37406860136533    0.00244976205420403     0.7131358892513258     -11.37383387941977  1.214245128028767e-05     0.1262386677145821  0.0009017827465888937      14.02694463930898      304.0651184425815   0.006651394115573011     0.8000105510111808     0.5350446067542687      0.271490930714996     0.3867818478975358  0.0006439577812782766     0.7239450044989914     0.9693937448144646      0.952889137629657  8.267151573379186e-11 121.9290447767728
2.553529397866233      19.27004849169426      15.37406860136533    0.00244976205420403     0.7131358892513258     -11.37383387941977  1.214245128028767e-05     0.1262386677145821  0.0009017827465888937      14.02694463930898      304.0651139116583   0.006651409016734205     0.8000105510111808     0.5350446067542687      0.271490930714996     0.3867818478975358  0.0006439577812782766     0.7239450044989914     0.9693937448144646      0.952889137629657  8.267151573379186e-11 121.9290512026742
2.553529397866233      19.27004849169426      15.37406860136533    0.00244976205420403     0.7131358892513258     -11.37383387941977  1.214245128028767e-05     0.1262386677145821  0.0009017827465888937      14.02694463930898      304.0651139116583   0.006651394115573011      0.800010565912342     0.5350446067542687      0.271490930714996     0.3867818478975358  0.0006439577812782766     0.7239450044989914     0.9693937448144646      0.952889137629657  8.267151573379186e-11 121.9290452778856
2.553529397866233      19.27004849169426      15.37406860136533    0.00244976205420403     0.7131358892513258     -11.37383387941977  1.214245128028767e-05     0.1262386677145821  0.0009017827465888937      14.02694463930898      304.0651139116583   0.006651394115573011     0.8000105510111808     0.5350446216554299      0.271490930714996     0.3867818478975358  0.0006439577812782766     0.7239450044989914     0.9693937448144646      0.952889137629657  8.267151573379186e-11 121.929044859381
2.553529397866233      19.27004849169426      15.37406860136533    0.00244976205420403     0.7131358892513258     -11.37383387941977  1.214245128028767e-05     0.1262386677145821  0.0009017827465888937      14.02694463930898      304.0651139116583   0.006651394115573011     0.8000105510111808     0.5350446067542687     0.2714909456161572     0.3867818478975358  0.0006439577812782766     0.7239450044989914     0.9693937448144646      0.952889137629657  8.267151573379186e-11 121.9290452003302
2.553529397866233      19.27004849169426      15.37406860136533    0.00244976205420403     0.7131358892513258     -11.37383387941977  1.214245128028767e-05     0.1262386677145821  0.0009017827465888937      14.02694463930898      304.0651139116583   0.006651394115573011     0.8000105510111808     0.5350446067542687      0.271490930714996      0.386781862798697  0.0006439577812782766     0.7239450044989914     0.9693937448144646      0.952889137629657  8.267151573379186e-11 121.9290447988647
2.553529397866233      19.27004849169426      15.37406860136533    0.00244976205420403     0.7131358892513258     -11.37383387941977  1.214245128028767e-05     0.1262386677145821  0.0009017827465888937      14.02694463930898      304.0651139116583   0.006651394115573011     0.8000105510111808     0.5350446067542687      0.271490930714996     0.3867818478975358  0.0006439726824394704     0.7239450044989914     0.9693937448144646      0.952889137629657  8.267151573379186e-11 121.9290448364299
2.553529397866233      19.27004849169426      15.37406860136533    0.00244976205420403     0.7131358892513258     -11.37383387941977  1.214245128028767e-05     0.1262386677145821  0.0009017827465888937      14.02694463930898      304.0651139116583   0.006651394115573011     0.8000105510111808     0.5350446067542687      0.271490930714996     0.3867818478975358  0.0006439577812782766     0.7239450194001526     0.9693937448144646      0.952889137629657  8.267151573379186e-11 121.9290448040531
2.553529397866233      19.27004849169426      15.37406860136533    0.00244976205420403     0.7131358892513258     -11.37383387941977  1.214245128028767e-05     0.1262386677145821  0.0009017827465888937      14.02694463930898      304.0651139116583   0.006651394115573011     0.8000105510111808     0.5350446067542687      0.271490930714996     0.3867818478975358  0.0006439577812782766     0.7239450044989914     0.9693937597156258      0.952889137629657  8.267151573379186e-11 121.9290448370172
2.553529397866233      19.27004849169426      15.37406860136533    0.00244976205420403     0.7131358892513258     -11.37383387941977  1.214245128028767e-05     0.1262386677145821  0.0009017827465888937      14.02694463930898      304.0651139116583   0.006651394115573011     0.8000105510111808     0.5350446067542687      0.271490930714996     0.3867818478975358  0.0006439577812782766     0.7239450044989914     0.9693937448144646     0.9528891525308182  8.267151573379186e-11 121.9290448040764
2.553529397866233      19.27004849169426      15.37406860136533    0.00244976205420403     0.7131358892513258     -11.37383387941977  1.214245128028767e-05     0.1262386677145821  0.0009017827465888937      14.02694463930898      304.0651139116583   0.006651394115573011     0.8000105510111808     0.5350446067542687      0.271490930714996     0.3867818478975358  0.0006439577812782766     0.7239450044989914     0.9693937448144646      0.952889137629657  1.498383270958145e-08 121.9291499434036
2.553653765554832      19.26833563697565      15.37009406621825   0.002448805508401188     0.7131365270246268     -11.37216641539227  1.322440067979748e-05     0.1262126269730181  0.0009020135410302297      14.03455775148478       304.322412832992   0.006653329964227217      0.800010612687825     0.5350868583213588     0.2714467858429529     0.3868002742241049  0.0003332011982400654     0.7290348373109628     0.9745601390340453     0.9526344244154442  8.313566547225902e-11 121.9284567575784
2.553653803607239      19.26833563697565      15.37009406621825   0.002448805508401188     0.7131365270246268     -11.37216641539227  1.322440067979748e-05     0.1262126269730181  0.0009020135410302297      14.03455775148478       304.322412832992   0.006653329964227217      0.800010612687825     0.5350868583213588     0.2714467858429529     0.3868002742241049  0.0003332011982400654     0.7290348373109628     0.9745601390340453     0.9526344244154442  8.313566547225902e-11 121.9284567296587
2.553653765554832      19.26833592409622      15.37009406621825   0.002448805508401188     0.7131365270246268     -11.37216641539227  1.322440067979748e-05     0.1262126269730181  0.0009020135410302297      14.03455775148478       304.322412832992   0.006653329964227217      0.800010612687825     0.5350868583213588     0.2714467858429529     0.3868002742241049  0.0003332011982400654     0.7290348373109628     0.9745601390340453     0.9526344244154442  8.313566547225902e-11 121.92845675459
2.553653765554832      19.26833563697565      15.37009429525049   0.002448805508401188     0.7131365270246268     -11.37216641539227  1.322440067979748e-05     0.1262126269730181  0.0009020135410302297      14.03455775148478       304.322412832992   0.006653329964227217      0.800010612687825     0.5350868583213588     0.2714467858429529     0.3868002742241049  0.0003332011982400654     0.7290348373109628     0.9745601390340453     0.9526344244154442  8.313566547225902e-11 121.9284567419899
2.553653765554832      19.26833563697565      15.37009406621825   0.002448820409562381     0.7131365270246268     -11.37216641539227  1.322440067979748e-05     0.1262126269730181  0.0009020135410302297      14.03455775148478       304.322412832992   0.006653329964227217      0.800010612687825     0.5350868583213588     0.2714467858429529     0.3868002742241049  0.0003332011982400654     0.7290348373109628     0.9745601390340453     0.9526344244154442  8.313566547225902e-11 121.928457009377
2.553653765554832      19.26833563697565      15.37009406621825   0.002448805508401188      0.713136541925788     -11.37216641539227  1.322440067979748e-05     0.1262126269730181  0.0009020135410302297      14.03455775148478       304.322412832992   0.006653329964227217      0.800010612687825     0.5350868583213588     0.2714467858429529     0.3868002742241049  0.0003332011982400654     0.7290348373109628     0.9745601390340453     0.9526344244154442  8.313566547225902e-11 121.9284567604655
2.553653765554832      19.26833563697565      15.37009406621825   0.002448805508401188     0.7131365270246268     -11.37216658485075  1.322440067979748e-05     0.1262126269730181  0.0009020135410302297      14.03455775148478       304.322412832992   0.006653329964227217      0.800010612687825     0.5350868583213588     0.2714467858429529     0.3868002742241049  0.0003332011982400654     0.7290348373109628     0.9745601390340453     0.9526344244154442  8.313566547225902e-11 121.9284567487956
2.553653765554832      19.26833563697565      15.37009406621825   0.002448805508401188     0.7131365270246268     -11.37216641539227  1.323930184099133e-05     0.1262126269730181  0.0009020135410302297      14.03455775148478       304.322412832992   0.006653329964227217      0.800010612687825     0.5350868583213588     0.2714467858429529     0.3868002742241049  0.0003332011982400654     0.7290348373109628     0.9745601390340453     0.9526344244154442  8.313566547225902e-11 121.9284579494645
2.553653765554832      19.26833563697565      15.37009406621825   0.002448805508401188     0.7131365270246268     -11.37216641539227  1.322440067979748e-05     0.1262126418741793  0.0009020135410302297      14.03455775148478       304.322412832992   0.006653329964227217      0.800010612687825     0.5350868583213588     0.2714467858429529     0.3868002742241049  0.0003332011982400654     0.7290348373109628     0.9745601390340453     0.9526344244154442  8.313566547225902e-11 121.9284566454909
2.553653765554832      19.26833563697565      15.37009406621825   0.002448805508401188     0.7131365270246268     -11.37216641539227  1.322440067979748e-05     0.1262126269730181  0.0009020284421914236      14.03455775148478       304.322412832992   0.006653329964227217      0.800010612687825     0.5350868583213588     0.2714467858429529     0.3868002742241049  0.0003332011982400654     0.7290348373109628     0.9745601390340453     0.9526344244154442  8.313566547225902e-11 121.9284614468242
2.553653765554832      19.26833563697565      15.37009406621825   0.002448805508401188     0.7131365270246268     -11.37216641539227  1.322440067979748e-05     0.1262126269730181  0.0009020135410302297      14.03455796061599       304.322412832992   0.006653329964227217      0.800010612687825     0.5350868583213588     0.2714467858429529     0.3868002742241049  0.0003332011982400654     0.7290348373109628     0.9745601390340453     0.9526344244154442  8.313566547225902e-11 121.9284568017206
2.553653765554832      19.26833563697565      15.37009406621825   0.002448805508401188     0.7131365270246268     -11.37216641539227  1.322440067979748e-05     0.1262126269730181  0.0009020135410302297      14.03455775148478      304.3224173677493   0.006653329964227217      0.800010612687825     0.5350868583213588     0.2714467858429529     0.3868002742241049  0.0003332011982400654     0.7290348373109628     0.9745601390340453     0.9526344244154442  8.313566547225902e-11 121.9284567131639
2.553653765554832      19.26833563697565      15.37009406621825   0.002448805508401188     0.7131365270246268     -11.37216641539227  1.322440067979748e-05     0.1262126269730181  0.0009020135410302297      14.03455775148478       304.322412832992   0.006653344865388411      0.800010612687825     0.5350868583213588     0.2714467858429529     0.3868002742241049  0.0003332011982400654     0.7290348373109628     0.9745601390340453     0.9526344244154442  8.313566547225902e-11 121.9284631074194
2.553653765554832      19.26833563697565      15.37009406621825   0.002448805508401188     0.7131365270246268     -11.37216641539227  1.322440067979748e-05     0.1262126269730181  0.0009020135410302297      14.03455775148478       304.322412832992   0.006653329964227217     0.8000106275889862     0.5350868583213588     0.2714467858429529     0.3868002742241049  0.0003332011982400654     0.7290348373109628     0.9745601390340453     0.9526344244154442  8.313566547225902e-11 121.9284572449464
2.553653765554832      19.26833563697565      15.37009406621825   0.002448805508401188     0.7131365270246268     -11.37216641539227  1.322440067979748e-05     0.1262126269730181  0.0009020135410302297      14.03455775148478       304.322412832992   0.006653329964227217      0.800010612687825       0.53508687322252     0.2714467858429529     0.3868002742241049  0.0003332011982400654     0.7290348373109628     0.9745601390340453     0.9526344244154442  8.313566547225902e-11 121.928456825764
2.553653765554832      19.26833563697565      15.37009406621825   0.002448805508401188     0.7131365270246268     -11.37216641539227  1.322440067979748e-05     0.1262126269730181  0.0009020135410302297      14.03455775148478       304.322412832992   0.006653329964227217      0.800010612687825     0.5350868583213588     0.2714468007441141     0.3868002742241049  0.0003332011982400654     0.7290348373109628     0.9745601390340453     0.9526344244154442  8.313566547225902e-11 121.9284571445212
2.553653765554832      19.26833563697565      15.37009406621825   0.002448805508401188     0.7131365270246268     -11.37216641539227  1.322440067979748e-05     0.1262126269730181  0.0009020135410302297      14.03455775148478       304.322412832992   0.006653329964227217      0.800010612687825     0.5350868583213588     0.2714467858429529      0.386800289125266  0.0003332011982400654     0.7290348373109628     0.9745601390340453     0.9526344244154442  8.313566547225902e-11 121.9284567758043
2.553653765554832      19.26833563697565      15.37009406621825   0.002448805508401188     0.7131365270246268     -11.37216641539227  1.322440067979748e-05     0.1262126269730181  0.0009020135410302297      14.03455775148478       304.322412832992   0.006653329964227217      0.800010612687825     0.5350868583213588     0.2714467858429529     0.3868002742241049  0.0003332160994012592     0.7290348373109628     0.9745601390340453     0.9526344244154442  8.313566547225902e-11 121.9284567576054
2.553653765554832      19.26833563697565      15.37009406621825   0.002448805508401188     0.7131365270246268     -11.37216641539227  1.322440067979748e-05     0.1262126269730181  0.0009020135410302297      14.03455775148478       304.322412832992   0.006653329964227217      0.800010612687825     0.5350868583213588     0.2714467858429529     0.3868002742241049  0.0003332011982400654     0.7290348522121239     0.9745601390340453     0.9526344244154442  8.313566547225902e-11 121.9284567575877
2.553653765554832      19.26833563697565      15.37009406621825   0.002448805508401188     0.7131365270246268     -11.37216641539227  1.322440067979748e-05     0.1262126269730181  0.0009020135410302297      14.03455775148478       304.322412832992   0.006653329964227217      0.800010612687825     0.5350868583213588     0.2714467858429529     0.3868002742241049  0.0003332011982400654     0.7290348373109628     0.9745601539352065     0.9526344244154442  8.313566547225902e-11 121.928456757592
2.553653765554832      19.26833563697565      15.37009406621825   0.002448805508401188     0.7131365270246268     -11.37216641539227  1.322440067979748e-05     0.1262126269730181  0.0009020135410302297      14.03455775148478       304.322412832992   0.006653329964227217      0.800010612687825     0.5350868583213588     0.2714467858429529     0.3868002742241049  0.0003332011982400654     0.7290348373109628     0.9745601390340453     0.9526344393166054  8.313566547225902e-11 121.928456757582
2.553653765554832      19.26833563697565      15.37009406621825   0.002448805508401188     0.7131365270246268     -11.37216641539227  1.322440067979748e-05     0.1262126269730181  0.0009020135410302297      14.03455775148478       304.322412832992   0.006653329964227217      0.800010612687825     0.5350868583213588     0.2714467858429529     0.3868002742241049  0.0003332011982400654     0.7290348373109628     0.9745601390340453     0.9526344244154442  1.498429685931992e-08 121.9285626147393
2.553660446221449       19.2683387165172      15.37010896190872   0.002448705583503964     0.7131360031766834     -11.37217638229989  1.322179654875842e-05     0.1262299611162031  0.0009013603381710511      14.03455467945085      304.3238722683594   0.006646795114310439     0.8000106112803664     0.5350803467796395     0.2714307030416032     0.3868006293666035  0.0003331831212532442     0.7289941391871394     0.9745064902232284     0.9525875117331933  8.177152109897017e-11 121.926537473965
2.553660484273955       19.2683387165172      15.37010896190872   0.002448705583503964     0.7131360031766834     -11.37217638229989  1.322179654875842e-05     0.1262299611162031  0.0009013603381710511      14.03455467945085      304.3238722683594   0.006646795114310439     0.8000106112803664     0.5350803467796395     0.2714307030416032     0.3868006293666035  0.0003331831212532442     0.7289941391871394     0.9745064902232284     0.9525875117331933  8.177152109897017e-11 121.9265373939029
2.553660446221449      19.26833900363782      15.37010896190872   0.002448705583503964     0.7131360031766834     -11.37217638229989  1.322179654875842e-05     0.1262299611162031  0.0009013603381710511      14.03455467945085      304.3238722683594   0.006646795114310439     0.8000106112803664     0.5350803467796395     0.2714307030416032     0.3868006293666035  0.0003331831212532442     0.7289941391871394     0.9745064902232284     0.9525875117331933  8.177152109897017e-11 121.9265374451313
2.553660446221449       19.2683387165172      15.37010919094119   0.002448705583503964     0.7131360031766834     -11.37217638229989  1.322179654875842e-05     0.1262299611162031  0.0009013603381710511      14.03455467945085      304.3238722683594   0.006646795114310439     0.8000106112803664     0.5350803467796395     0.2714307030416032     0.3868006293666035  0.0003331831212532442     0.7289941391871394     0.9745064902232284     0.9525875117331933  8.177152109897017e-11 121.9265374329556
2.553660446221449       19.2683387165172      15.37010896190872   0.002448720484665158     0.7131360031766834     -11.37217638229989  1.322179654875842e-05     0.1262299611162031  0.0009013603381710511      14.03455467945085      304.3238722683594   0.006646795114310439     0.8000106112803664     0.5350803467796395     0.2714307030416032     0.3868006293666035  0.0003331831212532442     0.7289941391871394     0.9745064902232284     0.9525875117331933  8.177152109897017e-11 121.9265380622146
2.553660446221449       19.2683387165172      15.37010896190872   0.002448705583503964     0.7131360180778446     -11.37217638229989  1.322179654875842e-05     0.1262299611162031  0.0009013603381710511      14.03455467945085      304.3238722683594   0.006646795114310439     0.8000106112803664     0.5350803467796395     0.2714307030416032     0.3868006293666035  0.0003331831212532442     0.7289941391871394     0.9745064902232284     0.9525875117331933  8.177152109897017e-11 121.9265374633155
2.553660446221449       19.2683387165172      15.37010896190872   0.002448705583503964     0.7131360031766834     -11.37217655175853  1.322179654875842e-05     0.1262299611162031  0.0009013603381710511      14.03455467945085      304.3238722683594   0.006646795114310439     0.8000106112803664     0.5350803467796395     0.2714307030416032     0.3868006293666035  0.0003331831212532442     0.7289941391871394     0.9745064902232284     0.9525875117331933  8.177152109897017e-11 121.9265374612991
2.553660446221449       19.2683387165172      15.37010896190872   0.002448705583503964     0.7131360031766834     -11.37217638229989  1.323669770995227e-05     0.1262299611162031  0.0009013603381710511      14.03455467945085      304.3238722683594   0.006646795114310439     0.8000106112803664     0.5350803467796395     0.2714307030416032     0.3868006293666035  0.0003331831212532442     0.7289941391871394     0.9745064902232284     0.9525875117331933  8.177152109897017e-11 121.926538233507
2.553660446221449       19.2683387165172      15.37010896190872   0.002448705583503964     0.7131360031766834     -11.37217638229989  1.322179654875842e-05     0.1262299760173642  0.0009013603381710511      14.03455467945085      304.3238722683594   0.006646795114310439     0.8000106112803664     0.5350803467796395     0.2714307030416032     0.3868006293666035  0.0003331831212532442     0.7289941391871394     0.9745064902232284     0.9525875117331933  8.177152109897017e-11 121.9265373695045
2.553660446221449       19.2683387165172      15.37010896190872   0.002448705583503964     0.7131360031766834     -11.37217638229989  1.322179654875842e-05     0.1262299611162031  0.0009013752393322449      14.03455467945085      304.3238722683594   0.006646795114310439     0.8000106112803664     0.5350803467796395     0.2714307030416032     0.3868006293666035  0.0003331831212532442     0.7289941391871394     0.9745064902232284     0.9525875117331933  8.177152109897017e-11 121.9265419126205
2.553660446221449       19.2683387165172      15.37010896190872   0.002448705583503964     0.7131360031766834     -11.37217638229989  1.322179654875842e-05     0.1262299611162031  0.0009013603381710511      14.03455488858201      304.3238722683594   0.006646795114310439     0.8000106112803664     0.5350803467796395     0.2714307030416032     0.3868006293666035  0.0003331831212532442     0.7289941391871394     0.9745064902232284     0.9525875117331933  8.177152109897017e-11 121.9265373862413
2.553660446221449       19.2683387165172      15.37010896190872   0.002448705583503964     0.7131360031766834     -11.37217638229989  1.322179654875842e-05     0.1262299611162031  0.0009013603381710511      14.03455467945085      304.3238768031384   0.006646795114310439     0.8000106112803664     0.5350803467796395     0.2714307030416032     0.3868006293666035  0.0003331831212532442     0.7289941391871394     0.9745064902232284     0.9525875117331933  8.177152109897017e-11 121.9265373855252
2.553660446221449       19.2683387165172      15.37010896190872   0.002448705583503964     0.7131360031766834     -11.37217638229989  1.322179654875842e-05     0.1262299611162031  0.0009013603381710511      14.03455467945085      304.3238722683594   0.006646810015471633     0.8000106112803664     0.5350803467796395     0.2714307030416032     0.3868006293666035  0.0003331831212532442     0.7289941391871394     0.9745064902232284     0.9525875117331933  8.177152109897017e-11 121.926536880767
2.553660446221449       19.2683387165172      15.37010896190872   0.002448705583503964     0.7131360031766834     -11.37217638229989  1.322179654875842e-05     0.1262299611162031  0.0009013603381710511      14.03455467945085      304.3238722683594   0.006646795114310439     0.8000106261815276     0.5350803467796395     0.2714307030416032     0.3868006293666035  0.0003331831212532442     0.7289941391871394     0.9745064902232284     0.9525875117331933  8.177152109897017e-11 121.9265379439442
2.553660446221449       19.2683387165172      15.37010896190872   0.002448705583503964     0.7131360031766834     -11.37217638229989  1.322179654875842e-05     0.1262299611162031  0.0009013603381710511      14.03455467945085      304.3238722683594   0.006646795114310439     0.8000106112803664     0.5350803616808006     0.2714307030416032     0.3868006293666035  0.0003331831212532442     0.7289941391871394     0.9745064902232284     0.9525875117331933  8.177152109897017e-11 121.9265376026963
2.553660446221449       19.2683387165172      15.37010896190872   0.002448705583503964     0.7131360031766834     -11.37217638229989  1.322179654875842e-05     0.1262299611162031  0.0009013603381710511      14.03455467945085      304.3238722683594   0.006646795114310439     0.8000106112803664     0.5350803467796395     0.2714307179427644     0.3868006293666035  0.0003331831212532442     0.7289941391871394     0.9745064902232284     0.9525875117331933  8.177152109897017e-11 121.9265375864071
2.553660446221449       19.2683387165172      15.37010896190872   0.002448705583503964     0.7131360031766834     -11.37217638229989  1.322179654875842e-05     0.1262299611162031  0.0009013603381710511      14.03455467945085      304.3238722683594   0.006646795114310439     0.8000106112803664     0.5350803467796395     0.2714307030416032     0.3868006442677647  0.0003331831212532442     0.7289941391871394     0.9745064902232284     0.9525875117331933  8.177152109897017e-11 121.9265374718871
2.553660446221449       19.2683387165172      15.37010896190872   0.002448705583503964     0.7131360031766834     -11.37217638229989  1.322179654875842e-05     0.1262299611162031  0.0009013603381710511      14.03455467945085      304.3238722683594   0.006646795114310439     0.8000106112803664     0.5350803467796395     0.2714307030416032     0.3868006293666035   0.000333198022414438     0.7289941391871394     0.9745064902232284     0.9525875117331933  8.177152109897017e-11 121.9265374739354
2.553660446221449       19.2683387165172      15.37010896190872   0.002448705583503964     0.7131360031766834     -11.37217638229989  1.322179654875842e-05     0.1262299611162031  0.0009013603381710511      14.03455467945085      304.3238722683594   0.006646795114310439     0.8000106112803664     0.5350803467796395     0.2714307030416032     0.3868006293666035  0.0003331831212532442     0.7289941540883006     0.9745064902232284     0.9525875117331933  8.177152109897017e-11 121.926537473967
2.553660446221449       19.2683387165172      15.37010896190872   0.002448705583503964     0.7131360031766834     -11.37217638229989  1.322179654875842e-05     0.1262299611162031  0.0009013603381710511      14.03455467945085      304.3238722683594   0.006646795114310439     0.8000106112803664     0.5350803467796395     0.2714307030416032     0.3868006293666035  0.0003331831212532442     0.7289941391871394     0.9745065051243896     0.9525875117331933  8.177152109897017e-11 121.9265374739597
2.553660446221449       19.2683387165172      15.37010896190872   0.002448705583503964     0.7131360031766834     -11.37217638229989  1.322179654875842e-05     0.1262299611162031  0.0009013603381710511      14.03455467945085      304.3238722683594   0.006646795114310439     0.8000106112803664     0.5350803467796395     0.2714307030416032     0.3868006293666035  0.0003331831212532442     0.7289941391871394     0.9745064902232284     0.9525875266343545  8.177152109897017e-11 121.9265374739588
2.553660446221449       19.2683387165172      15.37010896190872   0.002448705583503964     0.7131360031766834     -11.37217638229989  1.322179654875842e-05     0.1262299611162031  0.0009013603381710511      14.03455467945085      304.3238722683594   0.006646795114310439     0.8000106112803664     0.5350803467796395     0.2714307030416032     0.3868006293666035  0.0003331831212532442     0.7289941391871394     0.9745064902232284     0.9525875117331933  1.498293271494663e-08 121.9266433175487
2.553665756618894      19.26834267420075       15.3700989001523   0.002448594062808308     0.7131364386841104     -11.37218231097292  1.322507045980987e-05     0.1262368140982655  0.0009010950269460095      14.03462979459828      304.3268005315209   0.006648794554842489     0.8000106105598186     0.5350762308274715     0.2714278803353956     0.3868020781484085  0.0003358976620804142     0.7289435582500979      0.974507319099991     0.9525893153085463  8.119307805078815e-11 121.9263758968537
2.553665794671479      19.26834267420075       15.3700989001523   0.002448594062808308     0.7131364386841104     -11.37218231097292  1.322507045980987e-05     0.1262368140982655  0.0009010950269460095      14.03462979459828      304.3268005315209   0.006648794554842489     0.8000106105598186     0.5350762308274715     0.2714278803353956     0.3868020781484085  0.0003358976620804142     0.7289435582500979      0.974507319099991     0.9525893153085463  8.119307805078815e-11 121.9263758449157
2.553665756618894      19.26834296132143       15.3700989001523   0.002448594062808308     0.7131364386841104     -11.37218231097292  1.322507045980987e-05     0.1262368140982655  0.0009010950269460095      14.03462979459828      304.3268005315209   0.006648794554842489     0.8000106105598186     0.5350762308274715     0.2714278803353956     0.3868020781484085  0.0003358976620804142     0.7289435582500979      0.974507319099991     0.9525893153085463  8.119307805078815e-11 121.9263758969185
2.553665756618894      19.26834267420075      15.37009912918462   0.002448594062808308     0.7131364386841104     -11.37218231097292  1.322507045980987e-05     0.1262368140982655  0.0009010950269460095      14.03462979459828      304.3268005315209   0.006648794554842489     0.8000106105598186     0.5350762308274715     0.2714278803353956     0.3868020781484085  0.0003358976620804142     0.7289435582500979      0.974507319099991     0.9525893153085463  8.119307805078815e-11 121.9263758943263
2.553665756618894      19.26834267420075       15.3700989001523   0.002448608963969502     0.7131364386841104     -11.37218231097292  1.322507045980987e-05     0.1262368140982655  0.0009010950269460095      14.03462979459828      304.3268005315209   0.006648794554842489     0.8000106105598186     0.5350762308274715     0.2714278803353956     0.3868020781484085  0.0003358976620804142     0.7289435582500979      0.974507319099991     0.9525893153085463  8.119307805078815e-11 121.9263763831622
2.553665756618894      19.26834267420075       15.3700989001523   0.002448594062808308     0.7131364535852716     -11.37218231097292  1.322507045980987e-05     0.1262368140982655  0.0009010950269460095      14.03462979459828      304.3268005315209   0.006648794554842489     0.8000106105598186     0.5350762308274715     0.2714278803353956     0.3868020781484085  0.0003358976620804142     0.7289435582500979      0.974507319099991     0.9525893153085463  8.119307805078815e-11 121.9263759119145
2.553665756618894      19.26834267420075       15.3700989001523   0.002448594062808308     0.7131364386841104     -11.37218248043164  1.322507045980987e-05     0.1262368140982655  0.0009010950269460095      14.03462979459828      304.3268005315209   0.006648794554842489     0.8000106105598186     0.5350762308274715     0.2714278803353956     0.3868020781484085  0.0003358976620804142     0.7289435582500979      0.974507319099991     0.9525893153085463  8.119307805078815e-11 121.926375883257
2.553665756618894      19.26834267420075       15.3700989001523   0.002448594062808308     0.7131364386841104     -11.37218231097292  1.323997162100372e-05     0.1262368140982655  0.0009010950269460095      14.03462979459828      304.3268005315209   0.006648794554842489     0.8000106105598186     0.5350762308274715     0.2714278803353956     0.3868020781484085  0.0003358976620804142     0.7289435582500979      0.974507319099991     0.9525893153085463  8.119307805078815e-11 121.9263768689
2.553665756618894      19.26834267420075       15.3700989001523   0.002448594062808308     0.7131364386841104     -11.37218231097292  1.322507045980987e-05     0.1262368289994267  0.0009010950269460095      14.03462979459828      304.3268005315209   0.006648794554842489     0.8000106105598186     0.5350762308274715     0.2714278803353956     0.3868020781484085  0.0003358976620804142     0.7289435582500979      0.974507319099991     0.9525893153085463  8.119307805078815e-11 121.9263758090799
2.553665756618894      19.26834267420075       15.3700989001523   0.002448594062808308     0.7131364386841104     -11.37218231097292  1.322507045980987e-05     0.1262368140982655  0.0009011099281072034      14.03462979459828      304.3268005315209   0.006648794554842489     0.8000106105598186     0.5350762308274715     0.2714278803353956     0.3868020781484085  0.0003358976620804142     0.7289435582500979      0.974507319099991     0.9525893153085463  8.119307805078815e-11 121.9263803848477
2.553665756618894      19.26834267420075       15.3700989001523   0.002448594062808308     0.7131364386841104     -11.37218231097292  1.322507045980987e-05     0.1262368140982655  0.0009010950269460095      14.03463000373056      304.3268005315209   0.006648794554842489     0.8000106105598186     0.5350762308274715     0.2714278803353956     0.3868020781484085  0.0003358976620804142     0.7289435582500979      0.974507319099991     0.9525893153085463  8.119307805078815e-11 121.92637590994
2.553665756618894      19.26834267420075       15.3700989001523   0.002448594062808308     0.7131364386841104     -11.37218231097292  1.322507045980987e-05     0.1262368140982655  0.0009010950269460095      14.03462979459828      304.3268050663436   0.006648794554842489     0.8000106105598186     0.5350762308274715     0.2714278803353956     0.3868020781484085  0.0003358976620804142     0.7289435582500979      0.974507319099991     0.9525893153085463  8.119307805078815e-11 121.9263758090647
2.553665756618894      19.26834267420075       15.3700989001523   0.002448594062808308     0.7131364386841104     -11.37218231097292  1.322507045980987e-05     0.1262368140982655  0.0009010950269460095      14.03462979459828      304.3268005315209   0.006648809456003683     0.8000106105598186     0.5350762308274715     0.2714278803353956     0.3868020781484085  0.0003358976620804142     0.7289435582500979      0.974507319099991     0.9525893153085463  8.119307805078815e-11 121.9263772097711
2.553665756618894      19.26834267420075       15.3700989001523   0.002448594062808308     0.7131364386841104     -11.37218231097292  1.322507045980987e-05     0.1262368140982655  0.0009010950269460095      14.03462979459828      304.3268005315209   0.006648794554842489     0.8000106254609798     0.5350762308274715     0.2714278803353956     0.3868020781484085  0.0003358976620804142     0.7289435582500979      0.974507319099991     0.9525893153085463  8.119307805078815e-11 121.9263763868231
2.553665756618894      19.26834267420075       15.3700989001523   0.002448594062808308     0.7131364386841104     -11.37218231097292  1.322507045980987e-05     0.1262368140982655  0.0009010950269460095      14.03462979459828      304.3268005315209   0.006648794554842489     0.8000106105598186     0.5350762457286327     0.2714278803353956     0.3868020781484085  0.0003358976620804142     0.7289435582500979      0.974507319099991     0.9525893153085463  8.119307805078815e-11 121.9263760358568
2.553665756618894      19.26834267420075       15.3700989001523   0.002448594062808308     0.7131364386841104     -11.37218231097292  1.322507045980987e-05     0.1262368140982655  0.0009010950269460095      14.03462979459828      304.3268005315209   0.006648794554842489     0.8000106105598186     0.5350762308274715     0.2714278952365568     0.3868020781484085  0.0003358976620804142     0.7289435582500979      0.974507319099991     0.9525893153085463  8.119307805078815e-11 121.9263760979847
2.553665756618894      19.26834267420075       15.3700989001523   0.002448594062808308     0.7131364386841104     -11.37218231097292  1.322507045980987e-05     0.1262368140982655  0.0009010950269460095      14.03462979459828      304.3268005315209   0.006648794554842489     0.8000106105598186     0.5350762308274715     0.2714278803353956     0.3868020930495696  0.0003358976620804142     0.7289435582500979      0.974507319099991     0.9525893153085463  8.119307805078815e-11 121.9263758866817
2.553665756618894      19.26834267420075       15.3700989001523   0.002448594062808308     0.7131364386841104     -11.37218231097292  1.322507045980987e-05     0.1262368140982655  0.0009010950269460095      14.03462979459828      304.3268005315209   0.006648794554842489     0.8000106105598186     0.5350762308274715     0.2714278803353956     0.3868020781484085   0.000335912563241608     0.7289435582500979      0.974507319099991     0.9525893153085463  8.119307805078815e-11 121.9263758968016
2.553665756618894      19.26834267420075       15.3700989001523   0.002448594062808308     0.7131364386841104     -11.37218231097292  1.322507045980987e-05     0.1262368140982655  0.0009010950269460095      14.03462979459828      304.3268005315209   0.006648794554842489     0.8000106105598186     0.5350762308274715     0.2714278803353956     0.3868020781484085  0.0003358976620804142     0.7289435731512591      0.974507319099991     0.9525893153085463  8.119307805078815e-11 121.9263758968538
2.553665756618894      19.26834267420075       15.3700989001523   0.002448594062808308     0.7131364386841104     -11.37218231097292  1.322507045980987e-05     0.1262368140982655  0.0009010950269460095      14.03462979459828      304.3268005315209   0.006648794554842489     0.8000106105598186     0.5350762308274715     0.2714278803353956     0.3868020781484085  0.0003358976620804142     0.7289435582500979     0.9745073340011522     0.9525893153085463  8.119307805078815e-11 121.926375896843
2.553665756618894      19.26834267420075       15.3700989001523   0.002448594062808308     0.7131364386841104     -11.37218231097292  1.322507045980987e-05     0.1262368140982655  0.0009010950269460095      14.03462979459828      304.3268005315209   0.006648794554842489     0.8000106105598186     0.5350762308274715     0.2714278803353956     0.3868020781484085  0.0003358976620804142     0.7289435582500979      0.974507319099991     0.9525893302097075  8.119307805078815e-11 121.9263758968431
2.553665756618894      19.26834267420075       15.3700989001523   0.002448594062808308     0.7131364386841104     -11.37218231097292  1.322507045980987e-05     0.1262368140982655  0.0009010950269460095      14.03462979459828      304.3268005315209   0.006648794554842489     0.8000106105598186     0.5350762308274715     0.2714278803353956     0.3868020781484085  0.0003358976620804142     0.7289435582500979      0.974507319099991     0.9525893153085463  1.498235427189845e-08 121.9264817304693
2.553678599402277      19.26833500000181      15.37008708930106    0.00244796614152003     0.7131310112848154     -11.37218018661798  1.321921151860464e-05     0.1262827586170397  0.0008989796879665109      14.03466662877659      304.3297271964729   0.006644235504510959     0.8000106074637697     0.5350363769248311     0.2713993615947572     0.3868104311499453  0.0003378287516194018     0.7289056846026625     0.9745081471766175     0.9525909140870233  7.669043874881299e-11 121.9252678571414
2.553678637455054      19.26833500000181      15.37008708930106    0.00244796614152003     0.7131310112848154     -11.37218018661798  1.321921151860464e-05     0.1262827586170397  0.0008989796879665109      14.03466662877659      304.3297271964729   0.006644235504510959     0.8000106074637697     0.5350363769248311     0.2713993615947572     0.3868104311499453  0.0003378287516194018     0.7289056846026625     0.9745081471766175     0.9525909140870233  7.669043874881299e-11 121.9252679288104
2.553678599402277      19.26833528712237      15.37008708930106    0.00244796614152003     0.7131310112848154     -11.37218018661798  1.321921151860464e-05     0.1262827586170397  0.0008989796879665109      14.03466662877659      304.3297271964729   0.006644235504510959     0.8000106074637697     0.5350363769248311     0.2713993615947572     0.3868104311499453  0.0003378287516194018     0.7289056846026625     0.9745081471766175     0.9525909140870233  7.669043874881299e-11 121.925267854153
2.553678599402277      19.26833500000181       15.3700873183332    0.00244796614152003     0.7131310112848154     -11.37218018661798  1.321921151860464e-05     0.1262827586170397  0.0008989796879665109      14.03466662877659      304.3297271964729   0.006644235504510959     0.8000106074637697     0.5350363769248311     0.2713993615947572     0.3868104311499453  0.0003378287516194018     0.7289056846026625     0.9745081471766175     0.9525909140870233  7.669043874881299e-11 121.9252678416278
2.553678599402277      19.26833500000181      15.37008708930106   0.002447981042681224     0.7131310112848154     -11.37218018661798  1.321921151860464e-05     0.1262827586170397  0.0008989796879665109      14.03466662877659      304.3297271964729   0.006644235504510959     0.8000106074637697     0.5350363769248311     0.2713993615947572     0.3868104311499453  0.0003378287516194018     0.7289056846026625     0.9745081471766175     0.9525909140870233  7.669043874881299e-11 121.9252684922957
2.553678599402277      19.26833500000181      15.37008708930106    0.00244796614152003     0.7131310261859766     -11.37218018661798  1.321921151860464e-05     0.1262827586170397  0.0008989796879665109      14.03466662877659      304.3297271964729   0.006644235504510959     0.8000106074637697     0.5350363769248311     0.2713993615947572     0.3868104311499453  0.0003378287516194018     0.7289056846026625     0.9745081471766175     0.9525909140870233  7.669043874881299e-11 121.9252678521913
2.553678599402277      19.26833500000181      15.37008708930106    0.00244796614152003     0.7131310112848154     -11.37218035607667  1.321921151860464e-05     0.1262827586170397  0.0008989796879665109      14.03466662877659      304.3297271964729   0.006644235504510959     0.8000106074637697     0.5350363769248311     0.2713993615947572     0.3868104311499453  0.0003378287516194018     0.7289056846026625     0.9745081471766175     0.9525909140870233  7.669043874881299e-11 121.9252678477385
2.553678599402277      19.26833500000181      15.37008708930106    0.00244796614152003     0.7131310112848154     -11.37218018661798  1.323411267979849e-05     0.1262827586170397  0.0008989796879665109      14.03466662877659      304.3297271964729   0.006644235504510959     0.8000106074637697     0.5350363769248311     0.2713993615947572     0.3868104311499453  0.0003378287516194018     0.7289056846026625     0.9745081471766175     0.9525909140870233  7.669043874881299e-11 121.9252686272996
2.553678599402277      19.26833500000181      15.37008708930106    0.00244796614152003     0.7131310112848154     -11.37218018661798  1.321921151860464e-05     0.1262827735182009  0.0008989796879665109      14.03466662877659      304.3297271964729   0.006644235504510959     0.8000106074637697     0.5350363769248311     0.2713993615947572     0.3868104311499453  0.0003378287516194018     0.7289056846026625     0.9745081471766175     0.9525909140870233  7.669043874881299e-11 121.9252677707709
2.553678599402277      19.26833500000181      15.37008708930106    0.00244796614152003     0.7131310112848154     -11.37218018661798  1.321921151860464e-05     0.1262827586170397  0.0008989945891277047      14.03466662877659      304.3297271964729   0.006644235504510959     0.8000106074637697     0.5350363769248311     0.2713993615947572     0.3868104311499453  0.0003378287516194018     0.7289056846026625     0.9745081471766175     0.9525909140870233  7.669043874881299e-11 121.9252718914383
2.553678599402277      19.26833500000181      15.37008708930106    0.00244796614152003     0.7131310112848154     -11.37218018661798  1.321921151860464e-05     0.1262827586170397  0.0008989796879665109      14.03466683790942      304.3297271964729   0.006644235504510959     0.8000106074637697     0.5350363769248311     0.2713993615947572     0.3868104311499453  0.0003378287516194018     0.7289056846026625     0.9745081471766175     0.9525909140870233  7.669043874881299e-11 121.9252678548016
2.553678599402277      19.26833500000181      15.37008708930106    0.00244796614152003     0.7131310112848154     -11.37218018661798  1.321921151860464e-05     0.1262827586170397  0.0008989796879665109      14.03466662877659      304.3297317313392   0.006644235504510959     0.8000106074637697     0.5350363769248311     0.2713993615947572     0.3868104311499453  0.0003378287516194018     0.7289056846026625     0.9745081471766175     0.9525909140870233  7.669043874881299e-11 121.9252679038757
2.553678599402277      19.26833500000181      15.37008708930106    0.00244796614152003     0.7131310112848154     -11.37218018661798  1.321921151860464e-05     0.1262827586170397  0.0008989796879665109      14.03466662877659      304.3297271964729   0.006644250405672153     0.8000106074637697     0.5350363769248311     0.2713993615947572     0.3868104311499453  0.0003378287516194018     0.7289056846026625     0.9745081471766175     0.9525909140870233  7.669043874881299e-11 121.9252640464571
2.553678599402277      19.26833500000181      15.37008708930106    0.00244796614152003     0.7131310112848154     -11.37218018661798  1.321921151860464e-05     0.1262827586170397  0.0008989796879665109      14.03466662877659      304.3297271964729   0.006644235504510959     0.8000106223649309     0.5350363769248311     0.2713993615947572     0.3868104311499453  0.0003378287516194018     0.7289056846026625     0.9745081471766175     0.9525909140870233  7.669043874881299e-11 121.9252683562574
2.553678599402277      19.26833500000181      15.37008708930106    0.00244796614152003     0.7131310112848154     -11.37218018661798  1.321921151860464e-05     0.1262827586170397  0.0008989796879665109      14.03466662877659      304.3297271964729   0.006644235504510959     0.8000106074637697     0.5350363918259923     0.2713993615947572     0.3868104311499453  0.0003378287516194018     0.7289056846026625     0.9745081471766175     0.9525909140870233  7.669043874881299e-11 121.9252680245927
2.553678599402277      19.26833500000181      15.37008708930106    0.00244796614152003     0.7131310112848154     -11.37218018661798  1.321921151860464e-05     0.1262827586170397  0.0008989796879665109      14.03466662877659      304.3297271964729   0.006644235504510959     0.8000106074637697     0.5350363769248311     0.2713993764959184     0.3868104311499453  0.0003378287516194018     0.7289056846026625     0.9745081471766175     0.9525909140870233  7.669043874881299e-11 121.9252678740423
2.553678599402277      19.26833500000181      15.37008708930106    0.00244796614152003     0.7131310112848154     -11.37218018661798  1.321921151860464e-05     0.1262827586170397  0.0008989796879665109      14.03466662877659      304.3297271964729   0.006644235504510959     0.8000106074637697     0.5350363769248311     0.2713993615947572     0.3868104460511065  0.0003378287516194018     0.7289056846026625     0.9745081471766175     0.9525909140870233  7.669043874881299e-11 121.9252678561844
2.553678599402277      19.26833500000181      15.37008708930106    0.00244796614152003     0.7131310112848154     -11.37218018661798  1.321921151860464e-05     0.1262827586170397  0.0008989796879665109      14.03466662877659      304.3297271964729   0.006644235504510959     0.8000106074637697     0.5350363769248311     0.2713993615947572     0.3868104311499453  0.0003378436527805956     0.7289056846026625     0.9745081471766175     0.9525909140870233  7.669043874881299e-11 121.9252678571045
2.553678599402277      19.26833500000181      15.37008708930106    0.00244796614152003     0.7131310112848154     -11.37218018661798  1.321921151860464e-05     0.1262827586170397  0.0008989796879665109      14.03466662877659      304.3297271964729   0.006644235504510959     0.8000106074637697     0.5350363769248311     0.2713993615947572     0.3868104311499453  0.0003378287516194018     0.7289056995038237     0.9745081471766175     0.9525909140870233  7.669043874881299e-11 121.9252678571474
2.553678599402277      19.26833500000181      15.37008708930106    0.00244796614152003     0.7131310112848154     -11.37218018661798  1.321921151860464e-05     0.1262827586170397  0.0008989796879665109      14.03466662877659      304.3297271964729   0.006644235504510959     0.8000106074637697     0.5350363769248311     0.2713993615947572     0.3868104311499453  0.0003378287516194018     0.7289056846026625     0.9745081620777787     0.9525909140870233  7.669043874881299e-11 121.9252678571446
2.553678599402277      19.26833500000181      15.37008708930106    0.00244796614152003     0.7131310112848154     -11.37218018661798  1.321921151860464e-05     0.1262827586170397  0.0008989796879665109      14.03466662877659      304.3297271964729   0.006644235504510959     0.8000106074637697     0.5350363769248311     0.2713993615947572     0.3868104311499453  0.0003378287516194018     0.7289056846026625     0.9745081471766175     0.9525909289881845  7.669043874881299e-11 121.9252678571347
2.553678599402277      19.26833500000181      15.37008708930106    0.00244796614152003     0.7131310112848154     -11.37218018661798  1.321921151860464e-05     0.1262827586170397  0.0008989796879665109      14.03466662877659      304.3297271964729   0.006644235504510959     0.8000106074637697     0.5350363769248311     0.2713993615947572     0.3868104311499453  0.0003378287516194018     0.7289056846026625     0.9745081471766175     0.9525909140870233  1.497785163259647e-08 121.9253736662636
2.553485274810228      19.26909504451356      15.37145945988703   0.002448225867115176      0.713101661064401     -11.37284597430237  1.311904386482995e-05     0.1262879697599307  0.0008988227843794288      14.03332288537629       304.247944811043   0.006648527859394809     0.8000105837928049     0.5350584758907372     0.2713929696147965     0.3867372470581222  0.0004605846219582635     0.7271885835095451     0.9727864735039541      0.952699554062532  7.635823067592051e-11 121.9250524581574
2.553485312860123      19.26909504451356      15.37145945988703   0.002448225867115176      0.713101661064401     -11.37284597430237  1.311904386482995e-05     0.1262879697599307  0.0008988227843794288      14.03332288537629       304.247944811043   0.006648527859394809     0.8000105837928049     0.5350584758907372     0.2713929696147965     0.3867372470581222  0.0004605846219582635     0.7271885835095451     0.9727864735039541      0.952699554062532  7.635823067592051e-11 121.9250524026951
2.553485274810228      19.26909533164545      15.37145945988703   0.002448225867115176      0.713101661064401     -11.37284597430237  1.311904386482995e-05     0.1262879697599307  0.0008988227843794288      14.03332288537629       304.247944811043   0.006648527859394809     0.8000105837928049     0.5350584758907372     0.2713929696147965     0.3867372470581222  0.0004605846219582635     0.7271885835095451     0.9727864735039541      0.952699554062532  7.635823067592051e-11 121.9250524557052
2.553485274810228      19.26909504451356      15.37145968893962   0.002448225867115176      0.713101661064401     -11.37284597430237  1.311904386482995e-05     0.1262879697599307  0.0008988227843794288      14.03332288537629       304.247944811043   0.006648527859394809     0.8000105837928049     0.5350584758907372     0.2713929696147965     0.3867372470581222  0.0004605846219582635     0.7271885835095451     0.9727864735039541      0.952699554062532  7.635823067592051e-11 121.9250524405252
2.553485274810228      19.26909504451356      15.37145945988703    0.00244824076827637      0.713101661064401     -11.37284597430237  1.311904386482995e-05     0.1262879697599307  0.0008988227843794288      14.03332288537629       304.247944811043   0.006648527859394809     0.8000105837928049     0.5350584758907372     0.2713929696147965     0.3867372470581222  0.0004605846219582635     0.7271885835095451     0.9727864735039541      0.952699554062532  7.635823067592051e-11 121.9250529209753
2.553485274810228      19.26909504451356      15.37145945988703   0.002448225867115176     0.7131016759655622     -11.37284597430237  1.311904386482995e-05     0.1262879697599307  0.0008988227843794288      14.03332288537629       304.247944811043   0.006648527859394809     0.8000105837928049     0.5350584758907372     0.2713929696147965     0.3867372470581222  0.0004605846219582635     0.7271885835095451     0.9727864735039541      0.952699554062532  7.635823067592051e-11 121.925052454589
2.553485274810228      19.26909504451356      15.37145945988703   0.002448225867115176      0.713101661064401     -11.37284614377098  1.311904386482995e-05     0.1262879697599307  0.0008988227843794288      14.03332288537629       304.247944811043   0.006648527859394809     0.8000105837928049     0.5350584758907372     0.2713929696147965     0.3867372470581222  0.0004605846219582635     0.7271885835095451     0.9727864735039541      0.952699554062532  7.635823067592051e-11 121.9250524611434
2.553485274810228      19.26909504451356      15.37145945988703   0.002448225867115176      0.713101661064401     -11.37284597430237   1.31339450260238e-05     0.1262879697599307  0.0008988227843794288      14.03332288537629       304.247944811043   0.006648527859394809     0.8000105837928049     0.5350584758907372     0.2713929696147965     0.3867372470581222  0.0004605846219582635     0.7271885835095451     0.9727864735039541      0.952699554062532  7.635823067592051e-11 121.9250535113324
2.553485274810228      19.26909504451356      15.37145945988703   0.002448225867115176      0.713101661064401     -11.37284597430237  1.311904386482995e-05     0.1262879846610918  0.0008988227843794288      14.03332288537629       304.247944811043   0.006648527859394809     0.8000105837928049     0.5350584758907372     0.2713929696147965     0.3867372470581222  0.0004605846219582635     0.7271885835095451     0.9727864735039541      0.952699554062532  7.635823067592051e-11 121.9250523703909
2.553485274810228      19.26909504451356      15.37145945988703   0.002448225867115176      0.713101661064401     -11.37284597430237  1.311904386482995e-05     0.1262879697599307  0.0008988376855406226      14.03332288537629       304.247944811043   0.006648527859394809     0.8000105837928049     0.5350584758907372     0.2713929696147965     0.3867372470581222  0.0004605846219582635     0.7271885835095451     0.9727864735039541      0.952699554062532  7.635823067592051e-11 121.9250565657249
2.553485274810228      19.26909504451356      15.37145945988703   0.002448225867115176      0.713101661064401     -11.37284597430237  1.311904386482995e-05     0.1262879697599307  0.0008988227843794288       14.0333230944891       304.247944811043   0.006648527859394809     0.8000105837928049     0.5350584758907372     0.2713929696147965     0.3867372470581222  0.0004605846219582635     0.7271885835095451     0.9727864735039541      0.952699554062532  7.635823067592051e-11 121.9250524033379
2.553485274810228      19.26909504451356      15.37145945988703   0.002448225867115176      0.713101661064401     -11.37284597430237  1.311904386482995e-05     0.1262879697599307  0.0008988227843794288      14.03332288537629      304.2479493446907   0.006648527859394809     0.8000105837928049     0.5350584758907372     0.2713929696147965     0.3867372470581222  0.0004605846219582635     0.7271885835095451     0.9727864735039541      0.952699554062532  7.635823067592051e-11 121.925052357804
2.553485274810228      19.26909504451356      15.37145945988703   0.002448225867115176      0.713101661064401     -11.37284597430237  1.311904386482995e-05     0.1262879697599307  0.0008988227843794288      14.03332288537629       304.247944811043   0.006648542760556003     0.8000105837928049     0.5350584758907372     0.2713929696147965     0.3867372470581222  0.0004605846219582635     0.7271885835095451     0.9727864735039541      0.952699554062532  7.635823067592051e-11 121.9250523728053
2.553485274810228      19.26909504451356      15.37145945988703   0.002448225867115176      0.713101661064401     -11.37284597430237  1.311904386482995e-05     0.1262879697599307  0.0008988227843794288      14.03332288537629       304.247944811043   0.006648527859394809     0.8000105986939661     0.5350584758907372     0.2713929696147965     0.3867372470581222  0.0004605846219582635     0.7271885835095451     0.9727864735039541      0.952699554062532  7.635823067592051e-11 121.9250529432429
2.553485274810228      19.26909504451356      15.37145945988703   0.002448225867115176      0.713101661064401     -11.37284597430237  1.311904386482995e-05     0.1262879697599307  0.0008988227843794288      14.03332288537629       304.247944811043   0.006648527859394809     0.8000105837928049     0.5350584907918984     0.2713929696147965     0.3867372470581222  0.0004605846219582635     0.7271885835095451     0.9727864735039541      0.952699554062532  7.635823067592051e-11 121.9250525809114
2.553485274810228      19.26909504451356      15.37145945988703   0.002448225867115176      0.713101661064401     -11.37284597430237  1.311904386482995e-05     0.1262879697599307  0.0008988227843794288      14.03332288537629       304.247944811043   0.006648527859394809     0.8000105837928049     0.5350584758907372     0.2713929845159577     0.3867372470581222  0.0004605846219582635     0.7271885835095451     0.9727864735039541      0.952699554062532  7.635823067592051e-11 121.9250525885793
2.553485274810228      19.26909504451356      15.37145945988703   0.002448225867115176      0.713101661064401     -11.37284597430237  1.311904386482995e-05     0.1262879697599307  0.0008988227843794288      14.03332288537629       304.247944811043   0.006648527859394809     0.8000105837928049     0.5350584758907372     0.2713929696147965     0.3867372619592834  0.0004605846219582635     0.7271885835095451     0.9727864735039541      0.952699554062532  7.635823067592051e-11 121.9250524815784
2.553485274810228      19.26909504451356      15.37145945988703   0.002448225867115176      0.713101661064401     -11.37284597430237  1.311904386482995e-05     0.1262879697599307  0.0008988227843794288      14.03332288537629       304.247944811043   0.006648527859394809     0.8000105837928049     0.5350584758907372     0.2713929696147965     0.3867372470581222  0.0004605995231194573     0.7271885835095451     0.9727864735039541      0.952699554062532  7.635823067592051e-11 121.9250524581909
2.553485274810228      19.26909504451356      15.37145945988703   0.002448225867115176      0.713101661064401     -11.37284597430237  1.311904386482995e-05     0.1262879697599307  0.0008988227843794288      14.03332288537629       304.247944811043   0.006648527859394809     0.8000105837928049     0.5350584758907372     0.2713929696147965     0.3867372470581222  0.0004605846219582635     0.7271885984107063     0.9727864735039541      0.952699554062532  7.635823067592051e-11 121.925052458156
2.553485274810228      19.26909504451356      15.37145945988703   0.002448225867115176      0.713101661064401     -11.37284597430237  1.311904386482995e-05     0.1262879697599307  0.0008988227843794288      14.03332288537629       304.247944811043   0.006648527859394809     0.8000105837928049     0.5350584758907372     0.2713929696147965     0.3867372470581222  0.0004605846219582635     0.7271885835095451     0.9727864884051153      0.952699554062532  7.635823067592051e-11 121.9250524581516
2.553485274810228      19.26909504451356      15.37145945988703   0.002448225867115176      0.713101661064401     -11.37284597430237  1.311904386482995e-05     0.1262879697599307  0.0008988227843794288      14.03332288537629       304.247944811043   0.006648527859394809     0.8000105837928049     0.5350584758907372     0.2713929696147965     0.3867372470581222  0.0004605846219582635     0.7271885835095451     0.9727864735039541     0.9526995689636932  7.635823067592051e-11 121.9250524581595
2.553485274810228      19.26909504451356      15.37145945988703   0.002448225867115176      0.713101661064401     -11.37284597430237  1.311904386482995e-05     0.1262879697599307  0.0008988227843794288      14.03332288537629       304.247944811043   0.006648527859394809     0.8000105837928049     0.5350584758907372     0.2713929696147965     0.3867372470581222  0.0004605846219582635     0.7271885835095451     0.9727864735039541      0.952699554062532  1.497751942452358e-08 121.9251580148088
2.553503510412753      19.26909626863716      15.37146188789061    0.00244644370656244     0.7131074609139227     -11.37284712423531  1.309794808219988e-05     0.1264270364949013  0.0008929782384424752      14.03336020374095      304.2493770659348   0.006655786418311568     0.8000105755369664     0.5349540939947706     0.2713368902428252     0.3867235989909947  0.0004605774816629083     0.7271922976878779     0.9727868990083231     0.9526807840138372  6.358506507645127e-11 121.9228434433936
2.553503548462921      19.26909626863716      15.37146188789061    0.00244644370656244     0.7131074609139227     -11.37284712423531  1.309794808219988e-05     0.1264270364949013  0.0008929782384424752      14.03336020374095      304.2493770659348   0.006655786418311568     0.8000105755369664     0.5349540939947706     0.2713368902428252     0.3867235989909947  0.0004605774816629083     0.7271922976878779     0.9727868990083231     0.9526807840138372  6.358506507645127e-11 121.9228435501694
2.553503510412753      19.26909655576907      15.37146188789061    0.00244644370656244     0.7131074609139227     -11.37284712423531  1.309794808219988e-05     0.1264270364949013  0.0008929782384424752      14.03336020374095      304.2493770659348   0.006655786418311568     0.8000105755369664     0.5349540939947706     0.2713368902428252     0.3867235989909947  0.0004605774816629083     0.7271922976878779     0.9727868990083231     0.9526807840138372  6.358506507645127e-11 121.9228434536534
2.553503510412753      19.26909626863716      15.37146211694325    0.00244644370656244     0.7131074609139227     -11.37284712423531  1.309794808219988e-05     0.1264270364949013  0.0008929782384424752      14.03336020374095      304.2493770659348   0.006655786418311568     0.8000105755369664     0.5349540939947706     0.2713368902428252     0.3867235989909947  0.0004605774816629083     0.7271922976878779     0.9727868990083231     0.9526807840138372  6.358506507645127e-11 121.9228434352449
2.553503510412753      19.26909626863716      15.37146188789061   0.002446458607723634     0.7131074609139227     -11.37284712423531  1.309794808219988e-05     0.1264270364949013  0.0008929782384424752      14.03336020374095      304.2493770659348   0.006655786418311568     0.8000105755369664     0.5349540939947706     0.2713368902428252     0.3867235989909947  0.0004605774816629083     0.7271922976878779     0.9727868990083231     0.9526807840138372  6.358506507645127e-11 121.9228433127905
2.553503510412753      19.26909626863716      15.37146188789061    0.00244644370656244     0.7131074758150839     -11.37284712423531  1.309794808219988e-05     0.1264270364949013  0.0008929782384424752      14.03336020374095      304.2493770659348   0.006655786418311568     0.8000105755369664     0.5349540939947706     0.2713368902428252     0.3867235989909947  0.0004605774816629083     0.7271922976878779     0.9727868990083231     0.9526807840138372  6.358506507645127e-11 121.922843446957
2.553503510412753      19.26909626863716      15.37146188789061    0.00244644370656244     0.7131074609139227     -11.37284729370393  1.309794808219988e-05     0.1264270364949013  0.0008929782384424752      14.03336020374095      304.2493770659348   0.006655786418311568     0.8000105755369664     0.5349540939947706     0.2713368902428252     0.3867235989909947  0.0004605774816629083     0.7271922976878779     0.9727868990083231     0.9526807840138372  6.358506507645127e-11 121.9228434253775
2.553503510412753      19.26909626863716      15.37146188789061    0.00244644370656244     0.7131074609139227     -11.37284712423531  1.311284924339373e-05     0.1264270364949013  0.0008929782384424752      14.03336020374095      304.2493770659348   0.006655786418311568     0.8000105755369664     0.5349540939947706     0.2713368902428252     0.3867235989909947  0.0004605774816629083     0.7271922976878779     0.9727868990083231     0.9526807840138372  6.358506507645127e-11 121.9228456788379
2.553503510412753      19.26909626863716      15.37146188789061    0.00244644370656244     0.7131074609139227     -11.37284712423531  1.309794808219988e-05     0.1264270513960625  0.0008929782384424752      14.03336020374095      304.2493770659348   0.006655786418311568     0.8000105755369664     0.5349540939947706     0.2713368902428252     0.3867235989909947  0.0004605774816629083     0.7271922976878779     0.9727868990083231     0.9526807840138372  6.358506507645127e-11 121.9228433737758
2.553503510412753      19.26909626863716      15.37146188789061    0.00244644370656244     0.7131074609139227     -11.37284712423531  1.309794808219988e-05     0.1264270364949013   0.000892993139603669      14.03336020374095      304.2493770659348   0.006655786418311568     0.8000105755369664     0.5349540939947706     0.2713368902428252     0.3867235989909947  0.0004605774816629083     0.7271922976878779     0.9727868990083231     0.9526807840138372  6.358506507645127e-11 121.9228469050661
2.553503510412753      19.26909626863716      15.37146188789061    0.00244644370656244     0.7131074609139227     -11.37284712423531  1.309794808219988e-05     0.1264270364949013  0.0008929782384424752      14.03336041285431      304.2493770659348   0.006655786418311568     0.8000105755369664     0.5349540939947706     0.2713368902428252     0.3867235989909947  0.0004605774816629083     0.7271922976878779     0.9727868990083231     0.9526807840138372  6.358506507645127e-11 121.9228434891936
2.553503510412753      19.26909626863716      15.37146188789061    0.00244644370656244     0.7131074609139227     -11.37284712423531  1.309794808219988e-05     0.1264270364949013  0.0008929782384424752      14.03336020374095      304.2493815996039   0.006655786418311568     0.8000105755369664     0.5349540939947706     0.2713368902428252     0.3867235989909947  0.0004605774816629083     0.7271922976878779     0.9727868990083231     0.9526807840138372  6.358506507645127e-11 121.9228434430317
2.553503510412753      19.26909626863716      15.37146188789061    0.00244644370656244     0.7131074609139227     -11.37284712423531  1.309794808219988e-05     0.1264270364949013  0.0008929782384424752      14.03336020374095      304.2493770659348   0.006655801319472762     0.8000105755369664     0.5349540939947706     0.2713368902428252     0.3867235989909947  0.0004605774816629083     0.7271922976878779     0.9727868990083231     0.9526807840138372  6.358506507645127e-11 121.9228494133967
2.553503510412753      19.26909626863716      15.37146188789061    0.00244644370656244     0.7131074609139227     -11.37284712423531  1.309794808219988e-05     0.1264270364949013  0.0008929782384424752      14.03336020374095      304.2493770659348   0.006655786418311568     0.8000105904381276     0.5349540939947706     0.2713368902428252     0.3867235989909947  0.0004605774816629083     0.7271922976878779     0.9727868990083231     0.9526807840138372  6.358506507645127e-11 121.9228439548234
2.553503510412753      19.26909626863716      15.37146188789061    0.00244644370656244     0.7131074609139227     -11.37284712423531  1.309794808219988e-05     0.1264270364949013  0.0008929782384424752      14.03336020374095      304.2493770659348   0.006655786418311568     0.8000105755369664     0.5349541088959318     0.2713368902428252     0.3867235989909947  0.0004605774816629083     0.7271922976878779     0.9727868990083231     0.9526807840138372  6.358506507645127e-11 121.9228434690609
2.553503510412753      19.26909626863716      15.37146188789061    0.00244644370656244     0.7131074609139227     -11.37284712423531  1.309794808219988e-05     0.1264270364949013  0.0008929782384424752      14.03336020374095      304.2493770659348   0.006655786418311568     0.8000105755369664     0.5349540939947706     0.2713369051439863     0.3867235989909947  0.0004605774816629083     0.7271922976878779     0.9727868990083231     0.9526807840138372  6.358506507645127e-11 121.922843770731
2.553503510412753      19.26909626863716      15.37146188789061    0.00244644370656244     0.7131074609139227     -11.37284712423531  1.309794808219988e-05     0.1264270364949013  0.0008929782384424752      14.03336020374095      304.2493770659348   0.006655786418311568     0.8000105755369664     0.5349540939947706     0.2713368902428252     0.3867236138921559  0.0004605774816629083     0.7271922976878779     0.9727868990083231     0.9526807840138372  6.358506507645127e-11 121.922843457619
2.553503510412753      19.26909626863716      15.37146188789061    0.00244644370656244     0.7131074609139227     -11.37284712423531  1.309794808219988e-05     0.1264270364949013  0.0008929782384424752      14.03336020374095      304.2493770659348   0.006655786418311568     0.8000105755369664     0.5349540939947706     0.2713368902428252     0.3867235989909947  0.0004605923828241021     0.7271922976878779     0.9727868990083231     0.9526807840138372  6.358506507645127e-11 121.9228434433996
2.553503510412753      19.26909626863716      15.37146188789061    0.00244644370656244     0.7131074609139227     -11.37284712423531  1.309794808219988e-05     0.1264270364949013  0.0008929782384424752      14.03336020374095      304.2493770659348   0.006655786418311568     0.8000105755369664     0.5349540939947706     0.2713368902428252     0.3867235989909947  0.0004605774816629083     0.7271923125890391     0.9727868990083231     0.9526807840138372  6.358506507645127e-11 121.9228434433925
2.553503510412753      19.26909626863716      15.37146188789061    0.00244644370656244     0.7131074609139227     -11.37284712423531  1.309794808219988e-05     0.1264270364949013  0.0008929782384424752      14.03336020374095      304.2493770659348   0.006655786418311568     0.8000105755369664     0.5349540939947706     0.2713368902428252     0.3867235989909947  0.0004605774816629083     0.7271922976878779     0.9727869139094842     0.9526807840138372  6.358506507645127e-11 121.922843443385
2.553503510412753      19.26909626863716      15.37146188789061    0.00244644370656244     0.7131074609139227     -11.37284712423531  1.309794808219988e-05     0.1264270364949013  0.0008929782384424752      14.03336020374095      304.2493770659348   0.006655786418311568     0.8000105755369664     0.5349540939947706     0.2713368902428252     0.3867235989909947  0.0004605774816629083     0.7271922976878779     0.9727868990083231     0.9526807989149984  6.358506507645127e-11 121.9228434433938
2.553503510412753      19.26909626863716      15.37146188789061    0.00244644370656244     0.7131074609139227     -11.37284712423531  1.309794808219988e-05     0.1264270364949013  0.0008929782384424752      14.03336020374095      304.2493770659348   0.006655786418311568     0.8000105755369664     0.5349540939947706     0.2713368902428252     0.3867235989909947  0.0004605774816629083     0.7271922976878779     0.9727868990083231     0.9526807840138372  1.496474625892411e-08 121.9229489463094
2.553495664346191       19.2691186648504      15.37151525613428   0.002449831916043609     0.7131055170599071     -11.37287337806235  1.309474422805363e-05     0.1264288878921639  0.0008928979120800336      14.03330152856925      304.2464553078849   0.006654792681075683     0.8000105742501406     0.5349542341693084     0.2713347078349451      0.386720104125527  0.0004605288421805566     0.7272255938466876     0.9727899344738318     0.9524881513030242   6.34096601348947e-11 121.9226040898719
2.553495702396242       19.2691186648504      15.37151525613428   0.002449831916043609     0.7131055170599071     -11.37287337806235  1.309474422805363e-05     0.1264288878921639  0.0008928979120800336      14.03330152856925      304.2464553078849   0.006654792681075683     0.8000105742501406     0.5349542341693084     0.2713347078349451      0.386720104125527  0.0004605288421805566     0.7272255938466876     0.9727899344738318     0.9524881513030242   6.34096601348947e-11 121.9226039957806
2.553495664346191      19.26911895198264      15.37151525613428   0.002449831916043609     0.7131055170599071     -11.37287337806235  1.309474422805363e-05     0.1264288878921639  0.0008928979120800336      14.03330152856925      304.2464553078849   0.006654792681075683     0.8000105742501406     0.5349542341693084     0.2713347078349451      0.386720104125527  0.0004605288421805566     0.7272255938466876     0.9727899344738318     0.9524881513030242   6.34096601348947e-11 121.9226040559651
2.553495664346191       19.2691186648504       15.3715154851877   0.002449831916043609     0.7131055170599071     -11.37287337806235  1.309474422805363e-05     0.1264288878921639  0.0008928979120800336      14.03330152856925      304.2464553078849   0.006654792681075683     0.8000105742501406     0.5349542341693084     0.2713347078349451      0.386720104125527  0.0004605288421805566     0.7272255938466876     0.9727899344738318     0.9524881513030242   6.34096601348947e-11 121.9226040537508
2.553495664346191       19.2691186648504      15.37151525613428   0.002449846817204803     0.7131055170599071     -11.37287337806235  1.309474422805363e-05     0.1264288878921639  0.0008928979120800336      14.03330152856925      304.2464553078849   0.006654792681075683     0.8000105742501406     0.5349542341693084     0.2713347078349451      0.386720104125527  0.0004605288421805566     0.7272255938466876     0.9727899344738318     0.9524881513030242   6.34096601348947e-11 121.9226057854208
2.553495664346191       19.2691186648504      15.37151525613428   0.002449831916043609     0.7131055319610683     -11.37287337806235  1.309474422805363e-05     0.1264288878921639  0.0008928979120800336      14.03330152856925      304.2464553078849   0.006654792681075683     0.8000105742501406     0.5349542341693084     0.2713347078349451      0.386720104125527  0.0004605288421805566     0.7272255938466876     0.9727899344738318     0.9524881513030242   6.34096601348947e-11 121.9226040875017
2.553495664346191       19.2691186648504      15.37151525613428   0.002449831916043609     0.7131055170599071     -11.37287354753137  1.309474422805363e-05     0.1264288878921639  0.0008928979120800336      14.03330152856925      304.2464553078849   0.006654792681075683     0.8000105742501406     0.5349542341693084     0.2713347078349451      0.386720104125527  0.0004605288421805566     0.7272255938466876     0.9727899344738318     0.9524881513030242   6.34096601348947e-11 121.9226041180601
2.553495664346191       19.2691186648504      15.37151525613428   0.002449831916043609     0.7131055170599071     -11.37287337806235  1.310964538924748e-05     0.1264288878921639  0.0008928979120800336      14.03330152856925      304.2464553078849   0.006654792681075683     0.8000105742501406     0.5349542341693084     0.2713347078349451      0.386720104125527  0.0004605288421805566     0.7272255938466876     0.9727899344738318     0.9524881513030242   6.34096601348947e-11 121.9226062416824
2.553495664346191       19.2691186648504      15.37151525613428   0.002449831916043609     0.7131055170599071     -11.37287337806235  1.309474422805363e-05     0.1264289027933251  0.0008928979120800336      14.03330152856925      304.2464553078849   0.006654792681075683     0.8000105742501406     0.5349542341693084     0.2713347078349451      0.386720104125527  0.0004605288421805566     0.7272255938466876     0.9727899344738318     0.9524881513030242   6.34096601348947e-11 121.9226040321825
2.553495664346191       19.2691186648504      15.37151525613428   0.002449831916043609     0.7131055170599071     -11.37287337806235  1.309474422805363e-05     0.1264288878921639  0.0008929128132412274      14.03330152856925      304.2464553078849   0.006654792681075683     0.8000105742501406     0.5349542341693084     0.2713347078349451      0.386720104125527  0.0004605288421805566     0.7272255938466876     0.9727899344738318     0.9524881513030242   6.34096601348947e-11 121.9226071578001
2.553495664346191       19.2691186648504      15.37151525613428   0.002449831916043609     0.7131055170599071     -11.37287337806235  1.309474422805363e-05     0.1264288878921639  0.0008928979120800336      14.03330173768173      304.2464553078849   0.006654792681075683     0.8000105742501406     0.5349542341693084     0.2713347078349451      0.386720104125527  0.0004605288421805566     0.7272255938466876     0.9727899344738318     0.9524881513030242   6.34096601348947e-11 121.9226041271741
2.553495664346191       19.2691186648504      15.37151525613428   0.002449831916043609     0.7131055170599071     -11.37287337806235  1.309474422805363e-05     0.1264288878921639  0.0008928979120800336      14.03330152856925      304.2464598415104   0.006654792681075683     0.8000105742501406     0.5349542341693084     0.2713347078349451      0.386720104125527  0.0004605288421805566     0.7272255938466876     0.9727899344738318     0.9524881513030242   6.34096601348947e-11 121.9226040388205
2.553495664346191       19.2691186648504      15.37151525613428   0.002449831916043609     0.7131055170599071     -11.37287337806235  1.309474422805363e-05     0.1264288878921639  0.0008928979120800336      14.03330152856925      304.2464553078849   0.006654807582236876     0.8000105742501406     0.5349542341693084     0.2713347078349451      0.386720104125527  0.0004605288421805566     0.7272255938466876     0.9727899344738318     0.9524881513030242   6.34096601348947e-11 121.9226088432704
2.553495664346191       19.2691186648504      15.37151525613428   0.002449831916043609     0.7131055170599071     -11.37287337806235  1.309474422805363e-05     0.1264288878921639  0.0008928979120800336      14.03330152856925      304.2464553078849   0.006654792681075683     0.8000105891513017     0.5349542341693084     0.2713347078349451      0.386720104125527  0.0004605288421805566     0.7272255938466876     0.9727899344738318     0.9524881513030242   6.34096601348947e-11 121.9226045944481
2.553495664346191       19.2691186648504      15.37151525613428   0.002449831916043609     0.7131055170599071     -11.37287337806235  1.309474422805363e-05     0.1264288878921639  0.0008928979120800336      14.03330152856925      304.2464553078849   0.006654792681075683     0.8000105742501406     0.5349542490704696     0.2713347078349451      0.386720104125527  0.0004605288421805566     0.7272255938466876     0.9727899344738318     0.9524881513030242   6.34096601348947e-11 121.9226041250629
2.553495664346191       19.2691186648504      15.37151525613428   0.002449831916043609     0.7131055170599071     -11.37287337806235  1.309474422805363e-05     0.1264288878921639  0.0008928979120800336      14.03330152856925      304.2464553078849   0.006654792681075683     0.8000105742501406     0.5349542341693084     0.2713347227361063      0.386720104125527  0.0004605288421805566     0.7272255938466876     0.9727899344738318     0.9524881513030242   6.34096601348947e-11 121.9226043613393
2.553495664346191       19.2691186648504      15.37151525613428   0.002449831916043609     0.7131055170599071     -11.37287337806235  1.309474422805363e-05     0.1264288878921639  0.0008928979120800336      14.03330152856925      304.2464553078849   0.006654792681075683     0.8000105742501406     0.5349542341693084     0.2713347078349451     0.3867201190266882  0.0004605288421805566     0.7272255938466876     0.9727899344738318     0.9524881513030242   6.34096601348947e-11 121.922604098864
2.553495664346191       19.2691186648504      15.37151525613428   0.002449831916043609     0.7131055170599071     -11.37287337806235  1.309474422805363e-05     0.1264288878921639  0.0008928979120800336      14.03330152856925      304.2464553078849   0.006654792681075683     0.8000105742501406     0.5349542341693084     0.2713347078349451      0.386720104125527  0.0004605437433417505     0.7272255938466876     0.9727899344738318     0.9524881513030242   6.34096601348947e-11 121.9226040898794
2.553495664346191       19.2691186648504      15.37151525613428   0.002449831916043609     0.7131055170599071     -11.37287337806235  1.309474422805363e-05     0.1264288878921639  0.0008928979120800336      14.03330152856925      304.2464553078849   0.006654792681075683     0.8000105742501406     0.5349542341693084     0.2713347078349451      0.386720104125527  0.0004605288421805566     0.7272256087478488     0.9727899344738318     0.9524881513030242   6.34096601348947e-11 121.9226040898767
2.553495664346191       19.2691186648504      15.37151525613428   0.002449831916043609     0.7131055170599071     -11.37287337806235  1.309474422805363e-05     0.1264288878921639  0.0008928979120800336      14.03330152856925      304.2464553078849   0.006654792681075683     0.8000105742501406     0.5349542341693084     0.2713347078349451      0.386720104125527  0.0004605288421805566     0.7272255938466876      0.972789949374993     0.9524881513030242   6.34096601348947e-11 121.9226040898736
2.553495664346191       19.2691186648504      15.37151525613428   0.002449831916043609     0.7131055170599071     -11.37287337806235  1.309474422805363e-05     0.1264288878921639  0.0008928979120800336      14.03330152856925      304.2464553078849   0.006654792681075683     0.8000105742501406     0.5349542341693084     0.2713347078349451      0.386720104125527  0.0004605288421805566     0.7272255938466876     0.9727899344738318     0.9524881662041854   6.34096601348947e-11 121.9226040898721
2.553495664346191       19.2691186648504      15.37151525613428   0.002449831916043609     0.7131055170599071     -11.37287337806235  1.309474422805363e-05     0.1264288878921639  0.0008928979120800336      14.03330152856925      304.2464553078849   0.006654792681075683     0.8000105742501406     0.5349542341693084     0.2713347078349451      0.386720104125527  0.0004605288421805566     0.7272255938466876     0.9727899344738318     0.9524881513030242  1.496457085398255e-08 121.9227095662113
2.553518963924138       19.2691572902664      15.37158540258099   0.002449184826114659     0.7131072985476444     -11.37291680624576  1.309091909279479e-05     0.1264377925786459  0.0008924759806849865      14.03333453574635      304.2521643237527   0.006649889804286385     0.8000105717741548      0.534949176894996     0.2713232417572286     0.3867261301287899  0.0004604507318729373      0.727106854820028       0.97262618421556     0.9512215612723773  6.236604151246455e-11 121.9214901760059
2.553519001974536       19.2691572902664      15.37158540258099   0.002449184826114659     0.7131072985476444     -11.37291680624576  1.309091909279479e-05     0.1264377925786459  0.0008924759806849865      14.03333453574635      304.2521643237527   0.006649889804286385     0.8000105717741548      0.534949176894996     0.2713232417572286     0.3867261301287899  0.0004604507318729373      0.727106854820028       0.97262618421556     0.9512215612723773  6.236604151246455e-11 121.9214901840043
2.553518963924138      19.26915757739921      15.37158540258099   0.002449184826114659     0.7131072985476444     -11.37291680624576  1.309091909279479e-05     0.1264377925786459  0.0008924759806849865      14.03333453574635      304.2521643237527   0.006649889804286385     0.8000105717741548      0.534949176894996     0.2713232417572286     0.3867261301287899  0.0004604507318729373      0.727106854820028       0.97262618421556     0.9512215612723773  6.236604151246455e-11 121.9214901501303
2.553518963924138       19.2691572902664      15.37158563163547   0.002449184826114659     0.7131072985476444     -11.37291680624576  1.309091909279479e-05     0.1264377925786459  0.0008924759806849865      14.03333453574635      304.2521643237527   0.006649889804286385     0.8000105717741548      0.534949176894996     0.2713232417572286     0.3867261301287899  0.0004604507318729373      0.727106854820028       0.97262618421556     0.9512215612723773  6.236604151246455e-11 121.9214901387031
2.553518963924138       19.2691572902664      15.37158540258099   0.002449199727275852     0.7131072985476444     -11.37291680624576  1.309091909279479e-05     0.1264377925786459  0.0008924759806849865      14.03333453574635      304.2521643237527   0.006649889804286385     0.8000105717741548      0.534949176894996     0.2713232417572286     0.3867261301287899  0.0004604507318729373      0.727106854820028       0.97262618421556     0.9512215612723773  6.236604151246455e-11 121.9214918103303
2.553518963924138       19.2691572902664      15.37158540258099   0.002449184826114659     0.7131073134488056     -11.37291680624576  1.309091909279479e-05     0.1264377925786459  0.0008924759806849865      14.03333453574635      304.2521643237527   0.006649889804286385     0.8000105717741548      0.534949176894996     0.2713232417572286     0.3867261301287899  0.0004604507318729373      0.727106854820028       0.97262618421556     0.9512215612723773  6.236604151246455e-11 121.9214901654064
2.553518963924138       19.2691572902664      15.37158540258099   0.002449184826114659     0.7131072985476444     -11.37291697571543  1.309091909279479e-05     0.1264377925786459  0.0008924759806849865      14.03333453574635      304.2521643237527   0.006649889804286385     0.8000105717741548      0.534949176894996     0.2713232417572286     0.3867261301287899  0.0004604507318729373      0.727106854820028       0.97262618421556     0.9512215612723773  6.236604151246455e-11 121.9214902091754
2.553518963924138       19.2691572902664      15.37158540258099   0.002449184826114659     0.7131072985476444     -11.37291680624576  1.310582025398864e-05     0.1264377925786459  0.0008924759806849865      14.03333453574635      304.2521643237527   0.006649889804286385     0.8000105717741548      0.534949176894996     0.2713232417572286     0.3867261301287899  0.0004604507318729373      0.727106854820028       0.97262618421556     0.9512215612723773  6.236604151246455e-11 121.9214919740136
2.553518963924138       19.2691572902664      15.37158540258099   0.002449184826114659     0.7131072985476444     -11.37291680624576  1.309091909279479e-05     0.1264378074798071  0.0008924759806849865      14.03333453574635      304.2521643237527   0.006649889804286385     0.8000105717741548      0.534949176894996     0.2713232417572286     0.3867261301287899  0.0004604507318729373      0.727106854820028       0.97262618421556     0.9512215612723773  6.236604151246455e-11 121.9214901086679
2.553518963924138       19.2691572902664      15.37158540258099   0.002449184826114659     0.7131072985476444     -11.37291680624576  1.309091909279479e-05     0.1264377925786459  0.0008924908818461803      14.03333453574635      304.2521643237527   0.006649889804286385     0.8000105717741548      0.534949176894996     0.2713232417572286     0.3867261301287899  0.0004604507318729373      0.727106854820028       0.97262618421556     0.9512215612723773  6.236604151246455e-11 121.9214931201069
2.553518963924138       19.2691572902664      15.37158540258099   0.002449184826114659     0.7131072985476444     -11.37291680624576  1.309091909279479e-05     0.1264377925786459  0.0008924759806849865      14.03333474485933      304.2521643237527   0.006649889804286385     0.8000105717741548      0.534949176894996     0.2713232417572286     0.3867261301287899  0.0004604507318729373      0.727106854820028       0.97262618421556     0.9512215612723773  6.236604151246455e-11 121.9214902442452
2.553518963924138       19.2691572902664      15.37158540258099   0.002449184826114659     0.7131072985476444     -11.37291680624576  1.309091909279479e-05     0.1264377925786459  0.0008924759806849865      14.03333453574635      304.2521688574632   0.006649889804286385     0.8000105717741548      0.534949176894996     0.2713232417572286     0.3867261301287899  0.0004604507318729373      0.727106854820028       0.97262618421556     0.9512215612723773  6.236604151246455e-11 121.9214902345054
2.553518963924138       19.2691572902664      15.37158540258099   0.002449184826114659     0.7131072985476444     -11.37291680624576  1.309091909279479e-05     0.1264377925786459  0.0008924759806849865      14.03333453574635      304.2521643237527   0.006649904705447579     0.8000105717741548      0.534949176894996     0.2713232417572286     0.3867261301287899  0.0004604507318729373      0.727106854820028       0.97262618421556     0.9512215612723773  6.236604151246455e-11 121.9214897795761
2.553518963924138       19.2691572902664      15.37158540258099   0.002449184826114659     0.7131072985476444     -11.37291680624576  1.309091909279479e-05     0.1264377925786459  0.0008924759806849865      14.03333453574635      304.2521643237527   0.006649889804286385      0.800010586675316      0.534949176894996     0.2713232417572286     0.3867261301287899  0.0004604507318729373      0.727106854820028       0.97262618421556     0.9512215612723773  6.236604151246455e-11 121.9214906751174
2.553518963924138       19.2691572902664      15.37158540258099   0.002449184826114659     0.7131072985476444     -11.37291680624576  1.309091909279479e-05     0.1264377925786459  0.0008924759806849865      14.03333453574635      304.2521643237527   0.006649889804286385     0.8000105717741548     0.5349491917961572     0.2713232417572286     0.3867261301287899  0.0004604507318729373      0.727106854820028       0.97262618421556     0.9512215612723773  6.236604151246455e-11 121.9214902603572
2.553518963924138       19.2691572902664      15.37158540258099   0.002449184826114659     0.7131072985476444     -11.37291680624576  1.309091909279479e-05     0.1264377925786459  0.0008924759806849865      14.03333453574635      304.2521643237527   0.006649889804286385     0.8000105717741548      0.534949176894996     0.2713232566583897     0.3867261301287899  0.0004604507318729373      0.727106854820028       0.97262618421556     0.9512215612723773  6.236604151246455e-11 121.9214902620288
2.553518963924138       19.2691572902664      15.37158540258099   0.002449184826114659     0.7131072985476444     -11.37291680624576  1.309091909279479e-05     0.1264377925786459  0.0008924759806849865      14.03333453574635      304.2521643237527   0.006649889804286385     0.8000105717741548      0.534949176894996     0.2713232417572286     0.3867261450299511  0.0004604507318729373      0.727106854820028       0.97262618421556     0.9512215612723773  6.236604151246455e-11 121.9214901635441
2.553518963924138       19.2691572902664      15.37158540258099   0.002449184826114659     0.7131072985476444     -11.37291680624576  1.309091909279479e-05     0.1264377925786459  0.0008924759806849865      14.03333453574635      304.2521643237527   0.006649889804286385     0.8000105717741548      0.534949176894996     0.2713232417572286     0.3867261301287899  0.0004604656330341311      0.727106854820028       0.97262618421556     0.9512215612723773  6.236604151246455e-11 121.9214901761809
2.553518963924138       19.2691572902664      15.37158540258099   0.002449184826114659     0.7131072985476444     -11.37291680624576  1.309091909279479e-05     0.1264377925786459  0.0008924759806849865      14.03333453574635      304.2521643237527   0.006649889804286385     0.8000105717741548      0.534949176894996     0.2713232417572286     0.3867261301287899  0.0004604507318729373     0.7271068697211892       0.97262618421556     0.9512215612723773  6.236604151246455e-11 121.9214901760013
2.553518963924138       19.2691572902664      15.37158540258099   0.002449184826114659     0.7131072985476444     -11.37291680624576  1.309091909279479e-05     0.1264377925786459  0.0008924759806849865      14.03333453574635      304.2521643237527   0.006649889804286385     0.8000105717741548      0.534949176894996     0.2713232417572286     0.3867261301287899  0.0004604507318729373      0.727106854820028     0.9726261991167212     0.9512215612723773  6.236604151246455e-11 121.9214901759983
2.553518963924138       19.2691572902664      15.37158540258099   0.002449184826114659     0.7131072985476444     -11.37291680624576  1.309091909279479e-05     0.1264377925786459  0.0008924759806849865      14.03333453574635      304.2521643237527   0.006649889804286385     0.8000105717741548      0.534949176894996     0.2713232417572286     0.3867261301287899  0.0004604507318729373      0.727106854820028       0.97262618421556     0.9512215761735385  6.236604151246455e-11 121.9214901760048
2.553518963924138       19.2691572902664      15.37158540258099   0.002449184826114659     0.7131072985476444     -11.37291680624576  1.309091909279479e-05     0.1264377925786459  0.0008924759806849865      14.03333453574635      304.2521643237527   0.006649889804286385     0.8000105717741548      0.534949176894996     0.2713232417572286     0.3867261301287899  0.0004604507318729373      0.727106854820028       0.97262618421556     0.9512215612723773  1.496352723536012e-08 121.92159563539
2.553396625784513      19.27018239548906      15.37376386499813   0.002449507027249374     0.7131181614203774     -11.37379950549832  1.298870852092606e-05     0.1264471308071636  0.0008921757023908078      14.02766383314607      304.0573214420548   0.006651852028650452     0.8000105280979488     0.5349612662340703      0.271315713959266     0.3867066222048155  0.0004587480408547656      0.728002367342379     0.9727274301622255     0.9513565110270446  6.161571288163092e-11 121.9221332132181
2.553396663833087      19.27018239548906      15.37376386499813   0.002449507027249374     0.7131181614203774     -11.37379950549832  1.298870852092606e-05     0.1264471308071636  0.0008921757023908078      14.02766383314607      304.0573214420548   0.006651852028650452     0.8000105280979488     0.5349612662340703      0.271315713959266     0.3867066222048155  0.0004587480408547656      0.728002367342379     0.9727274301622255     0.9513565110270446  6.161571288163092e-11 121.9221333165379
2.553396625784513      19.27018268263716      15.37376386499813   0.002449507027249374     0.7131181614203774     -11.37379950549832  1.298870852092606e-05     0.1264471308071636  0.0008921757023908078      14.02766383314607      304.0573214420548   0.006651852028650452     0.8000105280979488     0.5349612662340703      0.271315713959266     0.3867066222048155  0.0004587480408547656      0.728002367342379     0.9727274301622255     0.9513565110270446  6.161571288163092e-11 121.9221332046133
2.553396625784513      19.27018239548906      15.37376409408506   0.002449507027249374     0.7131181614203774     -11.37379950549832  1.298870852092606e-05     0.1264471308071636  0.0008921757023908078      14.02766383314607      304.0573214420548   0.006651852028650452     0.8000105280979488     0.5349612662340703      0.271315713959266     0.3867066222048155  0.0004587480408547656      0.728002367342379     0.9727274301622255     0.9513565110270446  6.161571288163092e-11 121.9221331949743
2.553396625784513      19.27018239548906      15.37376386499813   0.002449521928410568     0.7131181614203774     -11.37379950549832  1.298870852092606e-05     0.1264471308071636  0.0008921757023908078      14.02766383314607      304.0573214420548   0.006651852028650452     0.8000105280979488     0.5349612662340703      0.271315713959266     0.3867066222048155  0.0004587480408547656      0.728002367342379     0.9727274301622255     0.9513565110270446  6.161571288163092e-11 121.9221346624933
2.553396625784513      19.27018239548906      15.37376386499813   0.002449507027249374     0.7131181763215386     -11.37379950549832  1.298870852092606e-05     0.1264471308071636  0.0008921757023908078      14.02766383314607      304.0573214420548   0.006651852028650452     0.8000105280979488     0.5349612662340703      0.271315713959266     0.3867066222048155  0.0004587480408547656      0.728002367342379     0.9727274301622255     0.9513565110270446  6.161571288163092e-11 121.9221332246089
2.553396625784513      19.27018239548906      15.37376386499813   0.002449507027249374     0.7131181614203774     -11.37379967498114  1.298870852092606e-05     0.1264471308071636  0.0008921757023908078      14.02766383314607      304.0573214420548   0.006651852028650452     0.8000105280979488     0.5349612662340703      0.271315713959266     0.3867066222048155  0.0004587480408547656      0.728002367342379     0.9727274301622255     0.9513565110270446  6.161571288163092e-11 121.9221332579681
2.553396625784513      19.27018239548906      15.37376386499813   0.002449507027249374     0.7131181614203774     -11.37379950549832  1.300360968211991e-05     0.1264471308071636  0.0008921757023908078      14.02766383314607      304.0573214420548   0.006651852028650452     0.8000105280979488     0.5349612662340703      0.271315713959266     0.3867066222048155  0.0004587480408547656      0.728002367342379     0.9727274301622255     0.9513565110270446  6.161571288163092e-11 121.9221351489924
2.553396625784513      19.27018239548906      15.37376386499813   0.002449507027249374     0.7131181614203774     -11.37379950549832  1.298870852092606e-05     0.1264471457083248  0.0008921757023908078      14.02766383314607      304.0573214420548   0.006651852028650452     0.8000105280979488     0.5349612662340703      0.271315713959266     0.3867066222048155  0.0004587480408547656      0.728002367342379     0.9727274301622255     0.9513565110270446  6.161571288163092e-11 121.9221331722008
2.553396625784513      19.27018239548906      15.37376386499813   0.002449507027249374     0.7131181614203774     -11.37379950549832  1.298870852092606e-05     0.1264471308071636  0.0008921906035520016      14.02766383314607      304.0573214420548   0.006651852028650452     0.8000105280979488     0.5349612662340703      0.271315713959266     0.3867066222048155  0.0004587480408547656      0.728002367342379     0.9727274301622255     0.9513565110270446  6.161571288163092e-11 121.9221362237468
2.553396625784513      19.27018239548906      15.37376386499813   0.002449507027249374     0.7131181614203774     -11.37379950549832  1.298870852092606e-05     0.1264471308071636  0.0008921757023908078      14.02766404217454      304.0573214420548   0.006651852028650452     0.8000105280979488     0.5349612662340703      0.271315713959266     0.3867066222048155  0.0004587480408547656      0.728002367342379     0.9727274301622255     0.9513565110270446  6.161571288163092e-11 121.9221332510641
2.553396625784513      19.27018239548906      15.37376386499813   0.002449507027249374     0.7131181614203774     -11.37379950549832  1.298870852092606e-05     0.1264471308071636  0.0008921757023908078      14.02766383314607      304.0573259728619   0.006651852028650452     0.8000105280979488     0.5349612662340703      0.271315713959266     0.3867066222048155  0.0004587480408547656      0.728002367342379     0.9727274301622255     0.9513565110270446  6.161571288163092e-11 121.9221332683583
2.553396625784513      19.27018239548906      15.37376386499813   0.002449507027249374     0.7131181614203774     -11.37379950549832  1.298870852092606e-05     0.1264471308071636  0.0008921757023908078      14.02766383314607      304.0573214420548   0.006651866929811645     0.8000105280979488     0.5349612662340703      0.271315713959266     0.3867066222048155  0.0004587480408547656      0.728002367342379     0.9727274301622255     0.9513565110270446  6.161571288163092e-11 121.9221343923821
2.553396625784513      19.27018239548906      15.37376386499813   0.002449507027249374     0.7131181614203774     -11.37379950549832  1.298870852092606e-05     0.1264471308071636  0.0008921757023908078      14.02766383314607      304.0573214420548   0.006651852028650452       0.80001054299911     0.5349612662340703      0.271315713959266     0.3867066222048155  0.0004587480408547656      0.728002367342379     0.9727274301622255     0.9513565110270446  6.161571288163092e-11 121.9221337451348
2.553396625784513      19.27018239548906      15.37376386499813   0.002449507027249374     0.7131181614203774     -11.37379950549832  1.298870852092606e-05     0.1264471308071636  0.0008921757023908078      14.02766383314607      304.0573214420548   0.006651852028650452     0.8000105280979488     0.5349612811352315      0.271315713959266     0.3867066222048155  0.0004587480408547656      0.728002367342379     0.9727274301622255     0.9513565110270446  6.161571288163092e-11 121.9221333338535
2.553396625784513      19.27018239548906      15.37376386499813   0.002449507027249374     0.7131181614203774     -11.37379950549832  1.298870852092606e-05     0.1264471308071636  0.0008921757023908078      14.02766383314607      304.0573214420548   0.006651852028650452     0.8000105280979488     0.5349612662340703     0.2713157288604272     0.3867066222048155  0.0004587480408547656      0.728002367342379     0.9727274301622255     0.9513565110270446  6.161571288163092e-11 121.9221333690211
2.553396625784513      19.27018239548906      15.37376386499813   0.002449507027249374     0.7131181614203774     -11.37379950549832  1.298870852092606e-05     0.1264471308071636  0.0008921757023908078      14.02766383314607      304.0573214420548   0.006651852028650452     0.8000105280979488     0.5349612662340703      0.271315713959266     0.3867066371059767  0.0004587480408547656      0.728002367342379     0.9727274301622255     0.9513565110270446  6.161571288163092e-11 121.9221332247763
2.553396625784513      19.27018239548906      15.37376386499813   0.002449507027249374     0.7131181614203774     -11.37379950549832  1.298870852092606e-05     0.1264471308071636  0.0008921757023908078      14.02766383314607      304.0573214420548   0.006651852028650452     0.8000105280979488     0.5349612662340703      0.271315713959266     0.3867066222048155  0.0004587629420159595      0.728002367342379     0.9727274301622255     0.9513565110270446  6.161571288163092e-11 121.9221332132535
2.553396625784513      19.27018239548906      15.37376386499813   0.002449507027249374     0.7131181614203774     -11.37379950549832  1.298870852092606e-05     0.1264471308071636  0.0008921757023908078      14.02766383314607      304.0573214420548   0.006651852028650452     0.8000105280979488     0.5349612662340703      0.271315713959266     0.3867066222048155  0.0004587480408547656     0.7280023822435402     0.9727274301622255     0.9513565110270446  6.161571288163092e-11 121.9221332132123
2.553396625784513      19.27018239548906      15.37376386499813   0.002449507027249374     0.7131181614203774     -11.37379950549832  1.298870852092606e-05     0.1264471308071636  0.0008921757023908078      14.02766383314607      304.0573214420548   0.006651852028650452     0.8000105280979488     0.5349612662340703      0.271315713959266     0.3867066222048155  0.0004587480408547656      0.728002367342379     0.9727274450633867     0.9513565110270446  6.161571288163092e-11 121.9221332132113
2.553396625784513      19.27018239548906      15.37376386499813   0.002449507027249374     0.7131181614203774     -11.37379950549832  1.298870852092606e-05     0.1264471308071636  0.0008921757023908078      14.02766383314607      304.0573214420548   0.006651852028650452     0.8000105280979488     0.5349612662340703      0.271315713959266     0.3867066222048155  0.0004587480408547656      0.728002367342379     0.9727274301622255     0.9513565259282057  6.161571288163092e-11 121.9221332132273
2.553396625784513      19.27018239548906      15.37376386499813   0.002449507027249374     0.7131181614203774     -11.37379950549832  1.298870852092606e-05     0.1264471308071636  0.0008921757023908078      14.02766383314607      304.0573214420548   0.006651852028650452     0.8000105280979488     0.5349612662340703      0.271315713959266     0.3867066222048155  0.0004587480408547656      0.728002367342379     0.9727274301622255     0.9513565110270446  1.496277690672929e-08 121.922238805038
2.553488184217907      19.26941361340663      15.37213009217991   0.002449026628043415     0.7131106476298319     -11.37313727789028  1.306396455105931e-05     0.1264441531845986  0.0008922440380968251      14.03191296531552      304.2034564646614   0.006651568354648279     0.8000105605410602     0.5349495010859947     0.2713199648181014     0.3867219988492157  0.0004600251098698905     0.7273307037996065     0.9726514924104087     0.9512552943100998  6.178525634979593e-11 121.9215799392602
2.553488222267846      19.26941361340663      15.37213009217991   0.002449026628043415     0.7131106476298319     -11.37313727789028  1.306396455105931e-05     0.1264441531845986  0.0008922440380968251      14.03191296531552      304.2034564646614   0.006651568354648279     0.8000105605410602     0.5349495010859947     0.2713199648181014     0.3867219988492157  0.0004600251098698905     0.7273307037996065     0.9726514924104087     0.9512552943100998  6.178525634979593e-11 121.9215798044302
2.553488184217907      19.26941390054327      15.37213009217991   0.002449026628043415     0.7131106476298319     -11.37313727789028  1.306396455105931e-05     0.1264441531845986  0.0008922440380968251      14.03191296531552      304.2034564646614   0.006651568354648279     0.8000105605410602     0.5349495010859947     0.2713199648181014     0.3867219988492157  0.0004600251098698905     0.7273307037996065     0.9726514924104087     0.9512552943100998  6.178525634979593e-11 121.9215799086639
2.553488184217907      19.26941361340663       15.3721303212425   0.002449026628043415     0.7131106476298319     -11.37313727789028  1.306396455105931e-05     0.1264441531845986  0.0008922440380968251      14.03191296531552      304.2034564646614   0.006651568354648279     0.8000105605410602     0.5349495010859947     0.2713199648181014     0.3867219988492157  0.0004600251098698905     0.7273307037996065     0.9726514924104087     0.9512552943100998  6.178525634979593e-11 121.9215799102084
2.553488184217907      19.26941361340663      15.37213009217991   0.002449041529204609     0.7131106476298319     -11.37313727789028  1.306396455105931e-05     0.1264441531845986  0.0008922440380968251      14.03191296531552      304.2034564646614   0.006651568354648279     0.8000105605410602     0.5349495010859947     0.2713199648181014     0.3867219988492157  0.0004600251098698905     0.7273307037996065     0.9726514924104087     0.9512552943100998  6.178525634979593e-11 121.9215813634833
2.553488184217907      19.26941361340663      15.37213009217991   0.002449026628043415     0.7131106625309931     -11.37313727789028  1.306396455105931e-05     0.1264441531845986  0.0008922440380968251      14.03191296531552      304.2034564646614   0.006651568354648279     0.8000105605410602     0.5349495010859947     0.2713199648181014     0.3867219988492157  0.0004600251098698905     0.7273307037996065     0.9726514924104087     0.9512552943100998  6.178525634979593e-11 121.9215799293613
2.553488184217907      19.26941361340663      15.37213009217991   0.002449026628043415     0.7131106476298319     -11.37313744736323  1.306396455105931e-05     0.1264441531845986  0.0008922440380968251      14.03191296531552      304.2034564646614   0.006651568354648279     0.8000105605410602     0.5349495010859947     0.2713199648181014     0.3867219988492157  0.0004600251098698905     0.7273307037996065     0.9726514924104087     0.9512552943100998  6.178525634979593e-11 121.9215799602948
2.553488184217907      19.26941361340663      15.37213009217991   0.002449026628043415     0.7131106476298319     -11.37313727789028  1.307886571225315e-05     0.1264441531845986  0.0008922440380968251      14.03191296531552      304.2034564646614   0.006651568354648279     0.8000105605410602     0.5349495010859947     0.2713199648181014     0.3867219988492157  0.0004600251098698905     0.7273307037996065     0.9726514924104087     0.9512552943100998  6.178525634979593e-11 121.9215818782579
2.553488184217907      19.26941361340663      15.37213009217991   0.002449026628043415     0.7131106476298319     -11.37313727789028  1.306396455105931e-05     0.1264441680857598  0.0008922440380968251      14.03191296531552      304.2034564646614   0.006651568354648279     0.8000105605410602     0.5349495010859947     0.2713199648181014     0.3867219988492157  0.0004600251098698905     0.7273307037996065     0.9726514924104087     0.9512552943100998  6.178525634979593e-11 121.9215798809698
2.553488184217907      19.26941361340663      15.37213009217991   0.002449026628043415     0.7131106476298319     -11.37313727789028  1.306396455105931e-05     0.1264441531845986   0.000892258939258019      14.03191296531552      304.2034564646614   0.006651568354648279     0.8000105605410602     0.5349495010859947     0.2713199648181014     0.3867219988492157  0.0004600251098698905     0.7273307037996065     0.9726514924104087     0.9512552943100998  6.178525634979593e-11 121.9215829448274
2.553488184217907      19.26941361340663      15.37213009217991   0.002449026628043415     0.7131106476298319     -11.37313727789028  1.306396455105931e-05     0.1264441531845986  0.0008922440380968251      14.03191317440732      304.2034564646614   0.006651568354648279     0.8000105605410602     0.5349495010859947     0.2713199648181014     0.3867219988492157  0.0004600251098698905     0.7273307037996065     0.9726514924104087     0.9512552943100998  6.178525634979593e-11 121.9215799178636
2.553488184217907      19.26941361340663      15.37213009217991   0.002449026628043415     0.7131106476298319     -11.37313727789028  1.306396455105931e-05     0.1264441531845986  0.0008922440380968251      14.03191296531552      304.2034609976461   0.006651568354648279     0.8000105605410602     0.5349495010859947     0.2713199648181014     0.3867219988492157  0.0004600251098698905     0.7273307037996065     0.9726514924104087     0.9512552943100998  6.178525634979593e-11 121.9215799210163
2.553488184217907      19.26941361340663      15.37213009217991   0.002449026628043415     0.7131106476298319     -11.37313727789028  1.306396455105931e-05     0.1264441531845986  0.0008922440380968251      14.03191296531552      304.2034564646614   0.006651583255809473     0.8000105605410602     0.5349495010859947     0.2713199648181014     0.3867219988492157  0.0004600251098698905     0.7273307037996065     0.9726514924104087     0.9512552943100998  6.178525634979593e-11 121.9215810795224
2.553488184217907      19.26941361340663      15.37213009217991   0.002449026628043415     0.7131106476298319     -11.37313727789028  1.306396455105931e-05     0.1264441531845986  0.0008922440380968251      14.03191296531552      304.2034564646614   0.006651568354648279     0.8000105754422214     0.5349495010859947     0.2713199648181014     0.3867219988492157  0.0004600251098698905     0.7273307037996065     0.9726514924104087     0.9512552943100998  6.178525634979593e-11 121.9215804362257
2.553488184217907      19.26941361340663      15.37213009217991   0.002449026628043415     0.7131106476298319     -11.37313727789028  1.306396455105931e-05     0.1264441531845986  0.0008922440380968251      14.03191296531552      304.2034564646614   0.006651568354648279     0.8000105605410602     0.5349495159871559     0.2713199648181014     0.3867219988492157  0.0004600251098698905     0.7273307037996065     0.9726514924104087     0.9512552943100998  6.178525634979593e-11 121.9215800189691
2.553488184217907      19.26941361340663      15.37213009217991   0.002449026628043415     0.7131106476298319     -11.37313727789028  1.306396455105931e-05     0.1264441531845986  0.0008922440380968251      14.03191296531552      304.2034564646614   0.006651568354648279     0.8000105605410602     0.5349495010859947     0.2713199797192626     0.3867219988492157  0.0004600251098698905     0.7273307037996065     0.9726514924104087     0.9512552943100998  6.178525634979593e-11 121.9215800555581
2.553488184217907      19.26941361340663      15.37213009217991   0.002449026628043415     0.7131106476298319     -11.37313727789028  1.306396455105931e-05     0.1264441531845986  0.0008922440380968251      14.03191296531552      304.2034564646614   0.006651568354648279     0.8000105605410602     0.5349495010859947     0.2713199648181014     0.3867220137503769  0.0004600251098698905     0.7273307037996065     0.9726514924104087     0.9512552943100998  6.178525634979593e-11 121.9215799317131
2.553488184217907      19.26941361340663      15.37213009217991   0.002449026628043415     0.7131106476298319     -11.37313727789028  1.306396455105931e-05     0.1264441531845986  0.0008922440380968251      14.03191296531552      304.2034564646614   0.006651568354648279     0.8000105605410602     0.5349495010859947     0.2713199648181014     0.3867219988492157  0.0004600400110310844     0.7273307037996065     0.9726514924104087     0.9512552943100998  6.178525634979593e-11 121.9215799382101
2.553488184217907      19.26941361340663      15.37213009217991   0.002449026628043415     0.7131106476298319     -11.37313727789028  1.306396455105931e-05     0.1264441531845986  0.0008922440380968251      14.03191296531552      304.2034564646614   0.006651568354648279     0.8000105605410602     0.5349495010859947     0.2713199648181014     0.3867219988492157  0.0004600251098698905     0.7273307187007677     0.9726514924104087     0.9512552943100998  6.178525634979593e-11 121.9215799392511
2.553488184217907      19.26941361340663      15.37213009217991   0.002449026628043415     0.7131106476298319     -11.37313727789028  1.306396455105931e-05     0.1264441531845986  0.0008922440380968251      14.03191296531552      304.2034564646614   0.006651568354648279     0.8000105605410602     0.5349495010859947     0.2713199648181014     0.3867219988492157  0.0004600251098698905     0.7273307037996065     0.9726515073115699     0.9512552943100998  6.178525634979593e-11 121.9215799395006
2.553488184217907      19.26941361340663      15.37213009217991   0.002449026628043415     0.7131106476298319     -11.37313727789028  1.306396455105931e-05     0.1264441531845986  0.0008922440380968251      14.03191296531552      304.2034564646614   0.006651568354648279     0.8000105605410602     0.5349495010859947     0.2713199648181014     0.3867219988492157  0.0004600251098698905     0.7273307037996065     0.9726514924104087      0.951255309211261  6.178525634979593e-11 121.9215799393259
2.553488184217907      19.26941361340663      15.37213009217991   0.002449026628043415     0.7131106476298319     -11.37313727789028  1.306396455105931e-05     0.1264441531845986  0.0008922440380968251      14.03191296531552      304.2034564646614   0.006651568354648279     0.8000105605410602     0.5349495010859947     0.2713199648181014     0.3867219988492157  0.0004600251098698905     0.7273307037996065     0.9726514924104087     0.9512552943100998  1.496294645019745e-08 121.9216854232639
2.553511074997843      19.26922140899568      15.37172163009729   0.002448906664734255     0.7131087687187915       -11.372971713475  1.308278026012369e-05     0.1264434063495528  0.0008922612161341667      14.03297529965865      304.2399919032479   0.006651496726144988     0.8000105686523988     0.5349465612684616     0.2713210284116871     0.3867258427439625  0.0004603443918154661     0.7271627801883523     0.9726325070990064     0.9512299889666606   6.18278780860643e-11 121.9214428652938
2.553511113048123      19.26922140899568      15.37172163009729   0.002448906664734255     0.7131087687187915       -11.372971713475  1.308278026012369e-05     0.1264434063495528  0.0008922612161341667      14.03297529965865      304.2399919032479   0.006651496726144988     0.8000105686523988     0.5349465612684616     0.2713210284116871     0.3867258427439625  0.0004603443918154661     0.7271627801883523     0.9726325070990064     0.9512299889666606   6.18278780860643e-11 121.9214429252391
2.553511074997843      19.26922169612945      15.37172163009729   0.002448906664734255     0.7131087687187915       -11.372971713475  1.308278026012369e-05     0.1264434063495528  0.0008922612161341667      14.03297529965865      304.2399919032479   0.006651496726144988     0.8000105686523988     0.5349465612684616     0.2713210284116871     0.3867258427439625  0.0004603443918154661     0.7271627801883523     0.9726325070990064     0.9512299889666606   6.18278780860643e-11 121.9214428346368
2.553511074997843      19.26922140899568      15.37172185915379   0.002448906664734255     0.7131087687187915       -11.372971713475  1.308278026012369e-05     0.1264434063495528  0.0008922612161341667      14.03297529965865      304.2399919032479   0.006651496726144988     0.8000105686523988     0.5349465612684616     0.2713210284116871     0.3867258427439625  0.0004603443918154661     0.7271627801883523     0.9726325070990064     0.9512299889666606   6.18278780860643e-11 121.9214428225568
2.553511074997843      19.26922140899568      15.37172163009729   0.002448921565895449     0.7131087687187915       -11.372971713475  1.308278026012369e-05     0.1264434063495528  0.0008922612161341667      14.03297529965865      304.2399919032479   0.006651496726144988     0.8000105686523988     0.5349465612684616     0.2713210284116871     0.3867258427439625  0.0004603443918154661     0.7271627801883523     0.9726325070990064     0.9512299889666606   6.18278780860643e-11 121.9214443281268
2.553511074997843      19.26922140899568      15.37172163009729   0.002448906664734255     0.7131087836199527       -11.372971713475  1.308278026012369e-05     0.1264434063495528  0.0008922612161341667      14.03297529965865      304.2399919032479   0.006651496726144988     0.8000105686523988     0.5349465612684616     0.2713210284116871     0.3867258427439625  0.0004603443918154661     0.7271627801883523     0.9726325070990064     0.9512299889666606   6.18278780860643e-11 121.9214428458879
2.553511074997843      19.26922140899568      15.37172163009729   0.002448906664734255     0.7131087687187915     -11.37297188294549  1.308278026012369e-05     0.1264434063495528  0.0008922612161341667      14.03297529965865      304.2399919032479   0.006651496726144988     0.8000105686523988     0.5349465612684616     0.2713210284116871     0.3867258427439625  0.0004603443918154661     0.7271627801883523     0.9726325070990064     0.9512299889666606   6.18278780860643e-11 121.9214428497869
2.553511074997843      19.26922140899568      15.37172163009729   0.002448906664734255     0.7131087687187915       -11.372971713475  1.309768142131754e-05     0.1264434063495528  0.0008922612161341667      14.03297529965865      304.2399919032479   0.006651496726144988     0.8000105686523988     0.5349465612684616     0.2713210284116871     0.3867258427439625  0.0004603443918154661     0.7271627801883523     0.9726325070990064     0.9512299889666606   6.18278780860643e-11 121.9214447864523
2.553511074997843      19.26922140899568      15.37172163009729   0.002448906664734255     0.7131087687187915       -11.372971713475  1.308278026012369e-05      0.126443421250714  0.0008922612161341667      14.03297529965865      304.2399919032479   0.006651496726144988     0.8000105686523988     0.5349465612684616     0.2713210284116871     0.3867258427439625  0.0004603443918154661     0.7271627801883523     0.9726325070990064     0.9512299889666606   6.18278780860643e-11 121.9214428088129
2.553511074997843      19.26922140899568      15.37172163009729   0.002448906664734255     0.7131087687187915       -11.372971713475  1.308278026012369e-05     0.1264434063495528  0.0008922761172953605      14.03297529965865      304.2399919032479   0.006651496726144988     0.8000105686523988     0.5349465612684616     0.2713210284116871     0.3867258427439625  0.0004603443918154661     0.7271627801883523     0.9726325070990064     0.9512299889666606   6.18278780860643e-11 121.9214458305548
2.553511074997843      19.26922140899568      15.37172163009729   0.002448906664734255     0.7131087687187915       -11.372971713475  1.308278026012369e-05     0.1264434063495528  0.0008922612161341667      14.03297550876628      304.2399919032479   0.006651496726144988     0.8000105686523988     0.5349465612684616     0.2713210284116871     0.3867258427439625  0.0004603443918154661     0.7271627801883523     0.9726325070990064     0.9512299889666606   6.18278780860643e-11 121.9214429523764
2.553511074997843      19.26922140899568      15.37172163009729   0.002448906664734255     0.7131087687187915       -11.372971713475  1.308278026012369e-05     0.1264434063495528  0.0008922612161341667      14.03297529965865      304.2399964367771   0.006651496726144988     0.8000105686523988     0.5349465612684616     0.2713210284116871     0.3867258427439625  0.0004603443918154661     0.7271627801883523     0.9726325070990064     0.9512299889666606   6.18278780860643e-11 121.9214429429712
2.553511074997843      19.26922140899568      15.37172163009729   0.002448906664734255     0.7131087687187915       -11.372971713475  1.308278026012369e-05     0.1264434063495528  0.0008922612161341667      14.03297529965865      304.2399919032479   0.006651511627306182     0.8000105686523988     0.5349465612684616     0.2713210284116871     0.3867258427439625  0.0004603443918154661     0.7271627801883523     0.9726325070990064     0.9512299889666606   6.18278780860643e-11 121.9214439978953
2.553511074997843      19.26922140899568      15.37172163009729   0.002448906664734255     0.7131087687187915       -11.372971713475  1.308278026012369e-05     0.1264434063495528  0.0008922612161341667      14.03297529965865      304.2399919032479   0.006651496726144988       0.80001058355356     0.5349465612684616     0.2713210284116871     0.3867258427439625  0.0004603443918154661     0.7271627801883523     0.9726325070990064     0.9512299889666606   6.18278780860643e-11 121.9214433428058
2.553511074997843      19.26922140899568      15.37172163009729   0.002448906664734255     0.7131087687187915       -11.372971713475  1.308278026012369e-05     0.1264434063495528  0.0008922612161341667      14.03297529965865      304.2399919032479   0.006651496726144988     0.8000105686523988     0.5349465761696228     0.2713210284116871     0.3867258427439625  0.0004603443918154661     0.7271627801883523     0.9726325070990064     0.9512299889666606   6.18278780860643e-11 121.9214429467816
2.553511074997843      19.26922140899568      15.37172163009729   0.002448906664734255     0.7131087687187915       -11.372971713475  1.308278026012369e-05     0.1264434063495528  0.0008922612161341667      14.03297529965865      304.2399919032479   0.006651496726144988     0.8000105686523988     0.5349465612684616     0.2713210433128483     0.3867258427439625  0.0004603443918154661     0.7271627801883523     0.9726325070990064     0.9512299889666606   6.18278780860643e-11 121.9214429951435
2.553511074997843      19.26922140899568      15.37172163009729   0.002448906664734255     0.7131087687187915       -11.372971713475  1.308278026012369e-05     0.1264434063495528  0.0008922612161341667      14.03297529965865      304.2399919032479   0.006651496726144988     0.8000105686523988     0.5349465612684616     0.2713210284116871     0.3867258576451237  0.0004603443918154661     0.7271627801883523     0.9726325070990064     0.9512299889666606   6.18278780860643e-11 121.9214428615053
2.553511074997843      19.26922140899568      15.37172163009729   0.002448906664734255     0.7131087687187915       -11.372971713475  1.308278026012369e-05     0.1264434063495528  0.0008922612161341667      14.03297529965865      304.2399919032479   0.006651496726144988     0.8000105686523988     0.5349465612684616     0.2713210284116871     0.3867258427439625  0.0004603592929766599     0.7271627801883523     0.9726325070990064     0.9512299889666606   6.18278780860643e-11 121.9214428655566
2.553511074997843      19.26922140899568      15.37172163009729   0.002448906664734255     0.7131087687187915       -11.372971713475  1.308278026012369e-05     0.1264434063495528  0.0008922612161341667      14.03297529965865      304.2399919032479   0.006651496726144988     0.8000105686523988     0.5349465612684616     0.2713210284116871     0.3867258427439625  0.0004603443918154661     0.7271627950895135     0.9726325070990064     0.9512299889666606   6.18278780860643e-11 121.9214428652823
2.553511074997843      19.26922140899568      15.37172163009729   0.002448906664734255     0.7131087687187915       -11.372971713475  1.308278026012369e-05     0.1264434063495528  0.0008922612161341667      14.03297529965865      304.2399919032479   0.006651496726144988     0.8000105686523988     0.5349465612684616     0.2713210284116871     0.3867258427439625  0.0004603443918154661     0.7271627801883523     0.9726325220001676     0.9512299889666606   6.18278780860643e-11 121.92144286529
2.553511074997843      19.26922140899568      15.37172163009729   0.002448906664734255     0.7131087687187915       -11.372971713475  1.308278026012369e-05     0.1264434063495528  0.0008922612161341667      14.03297529965865      304.2399919032479   0.006651496726144988     0.8000105686523988     0.5349465612684616     0.2713210284116871     0.3867258427439625  0.0004603443918154661     0.7271627801883523     0.9726325070990064     0.9512300038678218   6.18278780860643e-11 121.9214428653885
2.553511074997843      19.26922140899568      15.37172163009729   0.002448906664734255     0.7131087687187915       -11.372971713475  1.308278026012369e-05     0.1264434063495528  0.0008922612161341667      14.03297529965865      304.2399919032479   0.006651496726144988     0.8000105686523988     0.5349465612684616     0.2713210284116871     0.3867258427439625  0.0004603443918154661     0.7271627801883523     0.9726325070990064     0.9512299889666606  1.496298907193372e-08 121.9215483320639
2.553498501352805      19.26925638969113      15.37178005860644   0.002447449050022279     0.7131165623447578     -11.37300135393704  1.307181667306517e-05     0.1264666644200729   0.000891173654324361      14.03287763380817      304.2375602823209   0.006648433741821599     0.8000105661684044     0.5349290822640339     0.2713063428624782     0.3867264003254791  0.0004603263395617994     0.7271752050112422     0.9726342513501771     0.9511922751028358  5.914438906245887e-11 121.9209414467297
2.553498539402898      19.26925638969113      15.37178005860644   0.002447449050022279     0.7131165623447578     -11.37300135393704  1.307181667306517e-05     0.1264666644200729   0.000891173654324361      14.03287763380817      304.2375602823209   0.006648433741821599     0.8000105661684044     0.5349290822640339     0.2713063428624782     0.3867264003254791  0.0004603263395617994     0.7271752050112422     0.9726342513501771     0.9511922751028358  5.914438906245887e-11 121.9209414395935
2.553498501352805      19.26925667682543      15.37178005860644   0.002447449050022279     0.7131165623447578     -11.37300135393704  1.307181667306517e-05     0.1264666644200729   0.000891173654324361      14.03287763380817      304.2375602823209   0.006648433741821599     0.8000105661684044     0.5349290822640339     0.2713063428624782     0.3867264003254791  0.0004603263395617994     0.7271752050112422     0.9726342513501771     0.9511922751028358  5.914438906245887e-11 121.9209414292502
2.553498501352805      19.26925638969113      15.37178028766381   0.002447449050022279     0.7131165623447578     -11.37300135393704  1.307181667306517e-05     0.1264666644200729   0.000891173654324361      14.03287763380817      304.2375602823209   0.006648433741821599     0.8000105661684044     0.5349290822640339     0.2713063428624782     0.3867264003254791  0.0004603263395617994     0.7271752050112422     0.9726342513501771     0.9511922751028358  5.914438906245887e-11 121.920941414284
2.553498501352805      19.26925638969113      15.37178005860644   0.002447463951183473     0.7131165623447578     -11.37300135393704  1.307181667306517e-05     0.1264666644200729   0.000891173654324361      14.03287763380817      304.2375602823209   0.006648433741821599     0.8000105661684044     0.5349290822640339     0.2713063428624782     0.3867264003254791  0.0004603263395617994     0.7271752050112422     0.9726342513501771     0.9511922751028358  5.914438906245887e-11 121.9209424169824
2.553498501352805      19.26925638969113      15.37178005860644   0.002447449050022279      0.713116577245919     -11.37300135393704  1.307181667306517e-05     0.1264666644200729   0.000891173654324361      14.03287763380817      304.2375602823209   0.006648433741821599     0.8000105661684044     0.5349290822640339     0.2713063428624782     0.3867264003254791  0.0004603263395617994     0.7271752050112422     0.9726342513501771     0.9511922751028358  5.914438906245887e-11 121.9209414530728
2.553498501352805      19.26925638969113      15.37178005860644   0.002447449050022279     0.7131165623447578     -11.37300152340796  1.307181667306517e-05     0.1264666644200729   0.000891173654324361      14.03287763380817      304.2375602823209   0.006648433741821599     0.8000105661684044     0.5349290822640339     0.2713063428624782     0.3867264003254791  0.0004603263395617994     0.7271752050112422     0.9726342513501771     0.9511922751028358  5.914438906245887e-11 121.9209414307278
2.553498501352805      19.26925638969113      15.37178005860644   0.002447449050022279     0.7131165623447578     -11.37300135393704  1.308671783425902e-05     0.1264666644200729   0.000891173654324361      14.03287763380817      304.2375602823209   0.006648433741821599     0.8000105661684044     0.5349290822640339     0.2713063428624782     0.3867264003254791  0.0004603263395617994     0.7271752050112422     0.9726342513501771     0.9511922751028358  5.914438906245887e-11 121.9209432467403
2.553498501352805      19.26925638969113      15.37178005860644   0.002447449050022279     0.7131165623447578     -11.37300135393704  1.307181667306517e-05     0.1264666793212341   0.000891173654324361      14.03287763380817      304.2375602823209   0.006648433741821599     0.8000105661684044     0.5349290822640339     0.2713063428624782     0.3867264003254791  0.0004603263395617994     0.7271752050112422     0.9726342513501771     0.9511922751028358  5.914438906245887e-11 121.9209413879752
2.553498501352805      19.26925638969113      15.37178005860644   0.002447449050022279     0.7131165623447578     -11.37300135393704  1.307181667306517e-05     0.1264666644200729  0.0008911885554855548      14.03287763380817      304.2375602823209   0.006648433741821599     0.8000105661684044     0.5349290822640339     0.2713063428624782     0.3867264003254791  0.0004603263395617994     0.7271752050112422     0.9726342513501771     0.9511922751028358  5.914438906245887e-11 121.9209442773506
2.553498501352805      19.26925638969113      15.37178005860644   0.002447449050022279     0.7131165623447578     -11.37300135393704  1.307181667306517e-05     0.1264666644200729   0.000891173654324361      14.03287784291434      304.2375602823209   0.006648433741821599     0.8000105661684044     0.5349290822640339     0.2713063428624782     0.3867264003254791  0.0004603263395617994     0.7271752050112422     0.9726342513501771     0.9511922751028358  5.914438906245887e-11 121.9209415874991
2.553498501352805      19.26925638969113      15.37178005860644   0.002447449050022279     0.7131165623447578     -11.37300135393704  1.307181667306517e-05     0.1264666644200729   0.000891173654324361      14.03287763380817      304.2375648158138   0.006648433741821599     0.8000105661684044     0.5349290822640339     0.2713063428624782     0.3867264003254791  0.0004603263395617994     0.7271752050112422     0.9726342513501771     0.9511922751028358  5.914438906245887e-11 121.9209416451752
2.553498501352805      19.26925638969113      15.37178005860644   0.002447449050022279     0.7131165623447578     -11.37300135393704  1.307181667306517e-05     0.1264666644200729   0.000891173654324361      14.03287763380817      304.2375602823209   0.006648448642982793     0.8000105661684044     0.5349290822640339     0.2713063428624782     0.3867264003254791  0.0004603263395617994     0.7271752050112422     0.9726342513501771     0.9511922751028358  5.914438906245887e-11 121.9209392496036
2.553498501352805      19.26925638969113      15.37178005860644   0.002447449050022279     0.7131165623447578     -11.37300135393704  1.307181667306517e-05     0.1264666644200729   0.000891173654324361      14.03287763380817      304.2375602823209   0.006648433741821599     0.8000105810695656     0.5349290822640339     0.2713063428624782     0.3867264003254791  0.0004603263395617994     0.7271752050112422     0.9726342513501771     0.9511922751028358  5.914438906245887e-11 121.9209419373886
2.553498501352805      19.26925638969113      15.37178005860644   0.002447449050022279     0.7131165623447578     -11.37300135393704  1.307181667306517e-05     0.1264666644200729   0.000891173654324361      14.03287763380817      304.2375602823209   0.006648433741821599     0.8000105661684044     0.5349290971651951     0.2713063428624782     0.3867264003254791  0.0004603263395617994     0.7271752050112422     0.9726342513501771     0.9511922751028358  5.914438906245887e-11 121.9209415428144
2.553498501352805      19.26925638969113      15.37178005860644   0.002447449050022279     0.7131165623447578     -11.37300135393704  1.307181667306517e-05     0.1264666644200729   0.000891173654324361      14.03287763380817      304.2375602823209   0.006648433741821599     0.8000105661684044     0.5349290822640339     0.2713063577636394     0.3867264003254791  0.0004603263395617994     0.7271752050112422     0.9726342513501771     0.9511922751028358  5.914438906245887e-11 121.9209414555191
2.553498501352805      19.26925638969113      15.37178005860644   0.002447449050022279     0.7131165623447578     -11.37300135393704  1.307181667306517e-05     0.1264666644200729   0.000891173654324361      14.03287763380817      304.2375602823209   0.006648433741821599     0.8000105661684044     0.5349290822640339     0.2713063428624782     0.3867264152266403  0.0004603263395617994     0.7271752050112422     0.9726342513501771     0.9511922751028358  5.914438906245887e-11 121.9209414331755
2.553498501352805      19.26925638969113      15.37178005860644   0.002447449050022279     0.7131165623447578     -11.37300135393704  1.307181667306517e-05     0.1264666644200729   0.000891173654324361      14.03287763380817      304.2375602823209   0.006648433741821599     0.8000105661684044     0.5349290822640339     0.2713063428624782     0.3867264003254791  0.0004603412407229933     0.7271752050112422     0.9726342513501771     0.9511922751028358  5.914438906245887e-11 121.9209414467596
2.553498501352805      19.26925638969113      15.37178005860644   0.002447449050022279     0.7131165623447578     -11.37300135393704  1.307181667306517e-05     0.1264666644200729   0.000891173654324361      14.03287763380817      304.2375602823209   0.006648433741821599     0.8000105661684044     0.5349290822640339     0.2713063428624782     0.3867264003254791  0.0004603263395617994     0.7271752199124034     0.9726342513501771     0.9511922751028358  5.914438906245887e-11 121.9209414467314
2.553498501352805      19.26925638969113      15.37178005860644   0.002447449050022279     0.7131165623447578     -11.37300135393704  1.307181667306517e-05     0.1264666644200729   0.000891173654324361      14.03287763380817      304.2375602823209   0.006648433741821599     0.8000105661684044     0.5349290822640339     0.2713063428624782     0.3867264003254791  0.0004603263395617994     0.7271752050112422     0.9726342662513383     0.9511922751028358  5.914438906245887e-11 121.9209414467271
2.553498501352805      19.26925638969113      15.37178005860644   0.002447449050022279     0.7131165623447578     -11.37300135393704  1.307181667306517e-05     0.1264666644200729   0.000891173654324361      14.03287763380817      304.2375602823209   0.006648433741821599     0.8000105661684044     0.5349290822640339     0.2713063428624782     0.3867264003254791  0.0004603263395617994     0.7271752050112422     0.9726342513501771      0.951192290003997  5.914438906245887e-11 121.9209414467388
2.553498501352805      19.26925638969113      15.37178005860644   0.002447449050022279     0.7131165623447578     -11.37300135393704  1.307181667306517e-05     0.1264666644200729   0.000891173654324361      14.03287763380817      304.2375602823209   0.006648433741821599     0.8000105661684044     0.5349290822640339     0.2713063428624782     0.3867264003254791  0.0004603263395617994     0.7271752050112422     0.9726342513501771     0.9511922751028358  1.496030558291012e-08 121.9210469174074
2.553497567262713      19.26930064845123      15.37186617607404   0.002447407694828211     0.7131146472668564     -11.37304741898995  1.306980661898293e-05     0.1264679301425722  0.0008911204026221977      14.03271578868412      304.2318976324594    0.00665066840672174     0.8000105653253886     0.5349281576968826     0.2713062865002331     0.3867267963888648  0.0004602934551075309      0.727092523172724     0.9726359073970052      0.951118294115639  5.901179061029983e-11 121.9207745787687
2.553497605312792      19.26930064845123      15.37186617607404   0.002447407694828211     0.7131146472668564     -11.37304741898995  1.306980661898293e-05     0.1264679301425722  0.0008911204026221977      14.03271578868412      304.2318976324594    0.00665066840672174     0.8000105653253886     0.5349281576968826     0.2713062865002331     0.3867267963888648  0.0004602934551075309      0.727092523172724     0.9726359073970052      0.951118294115639  5.901179061029983e-11 121.9207745301608
2.553497567262713      19.26930093558618      15.37186617607404   0.002447407694828211     0.7131146472668564     -11.37304741898995  1.306980661898293e-05     0.1264679301425722  0.0008911204026221977      14.03271578868412      304.2318976324594    0.00665066840672174     0.8000105653253886     0.5349281576968826     0.2713062865002331     0.3867267963888648  0.0004602934551075309      0.727092523172724     0.9726359073970052      0.951118294115639  5.901179061029983e-11 121.9207745586681
2.553497567262713      19.26930064845123      15.37186640513269   0.002447407694828211     0.7131146472668564     -11.37304741898995  1.306980661898293e-05     0.1264679301425722  0.0008911204026221977      14.03271578868412      304.2318976324594    0.00665066840672174     0.8000105653253886     0.5349281576968826     0.2713062865002331     0.3867267963888648  0.0004602934551075309      0.727092523172724     0.9726359073970052      0.951118294115639  5.901179061029983e-11 121.9207745780798
2.553497567262713      19.26930064845123      15.37186617607404   0.002447422595989404     0.7131146472668564     -11.37304741898995  1.306980661898293e-05     0.1264679301425722  0.0008911204026221977      14.03271578868412      304.2318976324594    0.00665066840672174     0.8000105653253886     0.5349281576968826     0.2713062865002331     0.3867267963888648  0.0004602934551075309      0.727092523172724     0.9726359073970052      0.951118294115639  5.901179061029983e-11 121.9207754303681
2.553497567262713      19.26930064845123      15.37186617607404   0.002447407694828211     0.7131146621680176     -11.37304741898995  1.306980661898293e-05     0.1264679301425722  0.0008911204026221977      14.03271578868412      304.2318976324594    0.00665066840672174     0.8000105653253886     0.5349281576968826     0.2713062865002331     0.3867267963888648  0.0004602934551075309      0.727092523172724     0.9726359073970052      0.951118294115639  5.901179061029983e-11 121.9207745888361
2.553497567262713      19.26930064845123      15.37186617607404   0.002447407694828211     0.7131146472668564     -11.37304758846157  1.306980661898293e-05     0.1264679301425722  0.0008911204026221977      14.03271578868412      304.2318976324594    0.00665066840672174     0.8000105653253886     0.5349281576968826     0.2713062865002331     0.3867267963888648  0.0004602934551075309      0.727092523172724     0.9726359073970052      0.951118294115639  5.901179061029983e-11 121.920774589026
2.553497567262713      19.26930064845123      15.37186617607404   0.002447407694828211     0.7131146472668564     -11.37304741898995  1.308470778017678e-05     0.1264679301425722  0.0008911204026221977      14.03271578868412      304.2318976324594    0.00665066840672174     0.8000105653253886     0.5349281576968826     0.2713062865002331     0.3867267963888648  0.0004602934551075309      0.727092523172724     0.9726359073970052      0.951118294115639  5.901179061029983e-11 121.9207765633697
2.553497567262713      19.26930064845123      15.37186617607404   0.002447407694828211     0.7131146472668564     -11.37304741898995  1.306980661898293e-05     0.1264679450437334  0.0008911204026221977      14.03271578868412      304.2318976324594    0.00665066840672174     0.8000105653253886     0.5349281576968826     0.2713062865002331     0.3867267963888648  0.0004602934551075309      0.727092523172724     0.9726359073970052      0.951118294115639  5.901179061029983e-11 121.920774549056
2.553497567262713      19.26930064845123      15.37186617607404   0.002447407694828211     0.7131146472668564     -11.37304741898995  1.306980661898293e-05     0.1264679301425722  0.0008911353037833915      14.03271578868412      304.2318976324594    0.00665066840672174     0.8000105653253886     0.5349281576968826     0.2713062865002331     0.3867267963888648  0.0004602934551075309      0.727092523172724     0.9726359073970052      0.951118294115639  5.901179061029983e-11 121.9207774829057
2.553497567262713      19.26930064845123      15.37186617607404   0.002447407694828211     0.7131146472668564     -11.37304741898995  1.306980661898293e-05     0.1264679301425722  0.0008911204026221977      14.03271599778788      304.2318976324594    0.00665066840672174     0.8000105653253886     0.5349281576968826     0.2713062865002331     0.3867267963888648  0.0004602934551075309      0.727092523172724     0.9726359073970052      0.951118294115639  5.901179061029983e-11 121.9207745846751
2.553497567262713      19.26930064845123      15.37186617607404   0.002447407694828211     0.7131146472668564     -11.37304741898995  1.306980661898293e-05     0.1264679301425722  0.0008911204026221977      14.03271578868412       304.231902165868    0.00665066840672174     0.8000105653253886     0.5349281576968826     0.2713062865002331     0.3867267963888648  0.0004602934551075309      0.727092523172724     0.9726359073970052      0.951118294115639  5.901179061029983e-11 121.9207745806488
2.553497567262713      19.26930064845123      15.37186617607404   0.002447407694828211     0.7131146472668564     -11.37304741898995  1.306980661898293e-05     0.1264679301425722  0.0008911204026221977      14.03271578868412      304.2318976324594   0.006650683307882934     0.8000105653253886     0.5349281576968826     0.2713062865002331     0.3867267963888648  0.0004602934551075309      0.727092523172724     0.9726359073970052      0.951118294115639  5.901179061029983e-11 121.9207746498942
2.553497567262713      19.26930064845123      15.37186617607404   0.002447407694828211     0.7131146472668564     -11.37304741898995  1.306980661898293e-05     0.1264679301425722  0.0008911204026221977      14.03271578868412      304.2318976324594    0.00665066840672174     0.8000105802265498     0.5349281576968826     0.2713062865002331     0.3867267963888648  0.0004602934551075309      0.727092523172724     0.9726359073970052      0.951118294115639  5.901179061029983e-11 121.9207750872613
2.553497567262713      19.26930064845123      15.37186617607404   0.002447407694828211     0.7131146472668564     -11.37304741898995  1.306980661898293e-05     0.1264679301425722  0.0008911204026221977      14.03271578868412      304.2318976324594    0.00665066840672174     0.8000105653253886     0.5349281725980438     0.2713062865002331     0.3867267963888648  0.0004602934551075309      0.727092523172724     0.9726359073970052      0.951118294115639  5.901179061029983e-11 121.9207746862833
2.553497567262713      19.26930064845123      15.37186617607404   0.002447407694828211     0.7131146472668564     -11.37304741898995  1.306980661898293e-05     0.1264679301425722  0.0008911204026221977      14.03271578868412      304.2318976324594    0.00665066840672174     0.8000105653253886     0.5349281576968826     0.2713063014013943     0.3867267963888648  0.0004602934551075309      0.727092523172724     0.9726359073970052      0.951118294115639  5.901179061029983e-11 121.9207746782485
2.553497567262713      19.26930064845123      15.37186617607404   0.002447407694828211     0.7131146472668564     -11.37304741898995  1.306980661898293e-05     0.1264679301425722  0.0008911204026221977      14.03271578868412      304.2318976324594    0.00665066840672174     0.8000105653253886     0.5349281576968826     0.2713062865002331      0.386726811290026  0.0004602934551075309      0.727092523172724     0.9726359073970052      0.951118294115639  5.901179061029983e-11 121.9207746011597
2.553497567262713      19.26930064845123      15.37186617607404   0.002447407694828211     0.7131146472668564     -11.37304741898995  1.306980661898293e-05     0.1264679301425722  0.0008911204026221977      14.03271578868412      304.2318976324594    0.00665066840672174     0.8000105653253886     0.5349281576968826     0.2713062865002331     0.3867267963888648  0.0004603083562687248      0.727092523172724     0.9726359073970052      0.951118294115639  5.901179061029983e-11 121.9207745787592
2.553497567262713      19.26930064845123      15.37186617607404   0.002447407694828211     0.7131146472668564     -11.37304741898995  1.306980661898293e-05     0.1264679301425722  0.0008911204026221977      14.03271578868412      304.2318976324594    0.00665066840672174     0.8000105653253886     0.5349281576968826     0.2713062865002331     0.3867267963888648  0.0004602934551075309     0.7270925380738852     0.9726359073970052      0.951118294115639  5.901179061029983e-11 121.9207745787702
2.553497567262713      19.26930064845123      15.37186617607404   0.002447407694828211     0.7131146472668564     -11.37304741898995  1.306980661898293e-05     0.1264679301425722  0.0008911204026221977      14.03271578868412      304.2318976324594    0.00665066840672174     0.8000105653253886     0.5349281576968826     0.2713062865002331     0.3867267963888648  0.0004602934551075309      0.727092523172724     0.9726359222981664      0.951118294115639  5.901179061029983e-11 121.9207745787695
2.553497567262713      19.26930064845123      15.37186617607404   0.002447407694828211     0.7131146472668564     -11.37304741898995  1.306980661898293e-05     0.1264679301425722  0.0008911204026221977      14.03271578868412      304.2318976324594    0.00665066840672174     0.8000105653253886     0.5349281576968826     0.2713062865002331     0.3867267963888648  0.0004602934551075309      0.727092523172724     0.9726359073970052     0.9511183090168002  5.901179061029983e-11 121.9207745787661
2.553497567262713      19.26930064845123      15.37186617607404   0.002447407694828211     0.7131146472668564     -11.37304741898995  1.306980661898293e-05     0.1264679301425722  0.0008911204026221977      14.03271578868412      304.2318976324594    0.00665066840672174     0.8000105653253886     0.5349281576968826     0.2713062865002331     0.3867267963888648  0.0004602934551075309      0.727092523172724     0.9726359073970052      0.951118294115639  1.496017298445796e-08 121.9208800370683
2.553522617135287      19.26930372298557      15.37186630826056   0.002441293589980486     0.7130934888051334     -11.37304476149199  1.299346069477306e-05     0.1265555177452691  0.0008835036625808114      14.03269838152791      304.2318920915346   0.006649428511544569      0.800010549491933     0.5347586610566326     0.2712267534981701     0.3867012760481235  0.0004602950110161815     0.7270925199044886     0.9726359049970365     0.9511182944874325  4.067059213910563e-11 121.9184809221738
2.55352265518574      19.26930372298557      15.37186630826056   0.002441293589980486     0.7130934888051334     -11.37304476149199  1.299346069477306e-05     0.1265555177452691  0.0008835036625808114      14.03269838152791      304.2318920915346   0.006649428511544569      0.800010549491933     0.5347586610566326     0.2712267534981701     0.3867012760481235  0.0004602950110161815     0.7270925199044886     0.9726359049970365     0.9511182944874325  4.067059213910563e-11 121.9184809401772
2.553522617135287      19.26930401012057      15.37186630826056   0.002441293589980486     0.7130934888051334     -11.37304476149199  1.299346069477306e-05     0.1265555177452691  0.0008835036625808114      14.03269838152791      304.2318920915346   0.006649428511544569      0.800010549491933     0.5347586610566326     0.2712267534981701     0.3867012760481235  0.0004602950110161815     0.7270925199044886     0.9726359049970365     0.9511182944874325  4.067059213910563e-11 121.9184809655887
2.553522617135287      19.26930372298557      15.37186653731922   0.002441293589980486     0.7130934888051334     -11.37304476149199  1.299346069477306e-05     0.1265555177452691  0.0008835036625808114      14.03269838152791      304.2318920915346   0.006649428511544569      0.800010549491933     0.5347586610566326     0.2712267534981701     0.3867012760481235  0.0004602950110161815     0.7270925199044886     0.9726359049970365     0.9511182944874325  4.067059213910563e-11 121.9184809154006
2.553522617135287      19.26930372298557      15.37186630826056    0.00244130849114168     0.7130934888051334     -11.37304476149199  1.299346069477306e-05     0.1265555177452691  0.0008835036625808114      14.03269838152791      304.2318920915346   0.006649428511544569      0.800010549491933     0.5347586610566326     0.2712267534981701     0.3867012760481235  0.0004602950110161815     0.7270925199044886     0.9726359049970365     0.9511182944874325  4.067059213910563e-11 121.9184793732995
2.553522617135287      19.26930372298557      15.37186630826056   0.002441293589980486     0.7130935037062945     -11.37304476149199  1.299346069477306e-05     0.1265555177452691  0.0008835036625808114      14.03269838152791      304.2318920915346   0.006649428511544569      0.800010549491933     0.5347586610566326     0.2712267534981701     0.3867012760481235  0.0004602950110161815     0.7270925199044886     0.9726359049970365     0.9511182944874325  4.067059213910563e-11 121.9184809229631
2.553522617135287      19.26930372298557      15.37186630826056   0.002441293589980486     0.7130934888051334     -11.37304493096356  1.299346069477306e-05     0.1265555177452691  0.0008835036625808114      14.03269838152791      304.2318920915346   0.006649428511544569      0.800010549491933     0.5347586610566326     0.2712267534981701     0.3867012760481235  0.0004602950110161815     0.7270925199044886     0.9726359049970365     0.9511182944874325  4.067059213910563e-11 121.9184808776837
2.553522617135287      19.26930372298557      15.37186630826056   0.002441293589980486     0.7130934888051334     -11.37304476149199  1.300836185596691e-05     0.1265555177452691  0.0008835036625808114      14.03269838152791      304.2318920915346   0.006649428511544569      0.800010549491933     0.5347586610566326     0.2712267534981701     0.3867012760481235  0.0004602950110161815     0.7270925199044886     0.9726359049970365     0.9511182944874325  4.067059213910563e-11 121.9184821488922
2.553522617135287      19.26930372298557      15.37186630826056   0.002441293589980486     0.7130934888051334     -11.37304476149199  1.299346069477306e-05     0.1265555326464303  0.0008835036625808114      14.03269838152791      304.2318920915346   0.006649428511544569      0.800010549491933     0.5347586610566326     0.2712267534981701     0.3867012760481235  0.0004602950110161815     0.7270925199044886     0.9726359049970365     0.9511182944874325  4.067059213910563e-11 121.9184808385677
2.553522617135287      19.26930372298557      15.37186630826056   0.002441293589980486     0.7130934888051334     -11.37304476149199  1.299346069477306e-05     0.1265555177452691  0.0008835185637420053      14.03269838152791      304.2318920915346   0.006649428511544569      0.800010549491933     0.5347586610566326     0.2712267534981701     0.3867012760481235  0.0004602950110161815     0.7270925199044886     0.9726359049970365     0.9511182944874325  4.067059213910563e-11 121.9184817840411
2.553522617135287      19.26930372298557      15.37186630826056   0.002441293589980486     0.7130934888051334     -11.37304476149199  1.299346069477306e-05     0.1265555177452691  0.0008835036625808114      14.03269859063141      304.2318920915346   0.006649428511544569      0.800010549491933     0.5347586610566326     0.2712267534981701     0.3867012760481235  0.0004602950110161815     0.7270925199044886     0.9726359049970365     0.9511182944874325  4.067059213910563e-11 121.9184809636153
2.553522617135287      19.26930372298557      15.37186630826056   0.002441293589980486     0.7130934888051334     -11.37304476149199  1.299346069477306e-05     0.1265555177452691  0.0008835036625808114      14.03269838152791       304.231896624943   0.006649428511544569      0.800010549491933     0.5347586610566326     0.2712267534981701     0.3867012760481235  0.0004602950110161815     0.7270925199044886     0.9726359049970365     0.9511182944874325  4.067059213910563e-11 121.9184809037935
2.553522617135287      19.26930372298557      15.37186630826056   0.002441293589980486     0.7130934888051334     -11.37304476149199  1.299346069477306e-05     0.1265555177452691  0.0008835036625808114      14.03269838152791      304.2318920915346   0.006649443412705763      0.800010549491933     0.5347586610566326     0.2712267534981701     0.3867012760481235  0.0004602950110161815     0.7270925199044886     0.9726359049970365     0.9511182944874325  4.067059213910563e-11 121.9184789171861
2.553522617135287      19.26930372298557      15.37186630826056   0.002441293589980486     0.7130934888051334     -11.37304476149199  1.299346069477306e-05     0.1265555177452691  0.0008835036625808114      14.03269838152791      304.2318920915346   0.006649428511544569     0.8000105643930942     0.5347586610566326     0.2712267534981701     0.3867012760481235  0.0004602950110161815     0.7270925199044886     0.9726359049970365     0.9511182944874325  4.067059213910563e-11 121.9184814378468
2.553522617135287      19.26930372298557      15.37186630826056   0.002441293589980486     0.7130934888051334     -11.37304476149199  1.299346069477306e-05     0.1265555177452691  0.0008835036625808114      14.03269838152791      304.2318920915346   0.006649428511544569      0.800010549491933     0.5347586759577938     0.2712267534981701     0.3867012760481235  0.0004602950110161815     0.7270925199044886     0.9726359049970365     0.9511182944874325  4.067059213910563e-11 121.9184810010667
2.553522617135287      19.26930372298557      15.37186630826056   0.002441293589980486     0.7130934888051334     -11.37304476149199  1.299346069477306e-05     0.1265555177452691  0.0008835036625808114      14.03269838152791      304.2318920915346   0.006649428511544569      0.800010549491933     0.5347586610566326     0.2712267683993312     0.3867012760481235  0.0004602950110161815     0.7270925199044886     0.9726359049970365     0.9511182944874325  4.067059213910563e-11 121.9184809039251
2.553522617135287      19.26930372298557      15.37186630826056   0.002441293589980486     0.7130934888051334     -11.37304476149199  1.299346069477306e-05     0.1265555177452691  0.0008835036625808114      14.03269838152791      304.2318920915346   0.006649428511544569      0.800010549491933     0.5347586610566326     0.2712267534981701     0.3867012909492847  0.0004602950110161815     0.7270925199044886     0.9726359049970365     0.9511182944874325  4.067059213910563e-11 121.918480920126
2.553522617135287      19.26930372298557      15.37186630826056   0.002441293589980486     0.7130934888051334     -11.37304476149199  1.299346069477306e-05     0.1265555177452691  0.0008835036625808114      14.03269838152791      304.2318920915346   0.006649428511544569      0.800010549491933     0.5347586610566326     0.2712267534981701     0.3867012760481235  0.0004603099121773754     0.7270925199044886     0.9726359049970365     0.9511182944874325  4.067059213910563e-11 121.9184809221785
2.553522617135287      19.26930372298557      15.37186630826056   0.002441293589980486     0.7130934888051334     -11.37304476149199  1.299346069477306e-05     0.1265555177452691  0.0008835036625808114      14.03269838152791      304.2318920915346   0.006649428511544569      0.800010549491933     0.5347586610566326     0.2712267534981701     0.3867012760481235  0.0004602950110161815     0.7270925348056498     0.9726359049970365     0.9511182944874325  4.067059213910563e-11 121.9184809221564
2.553522617135287      19.26930372298557      15.37186630826056   0.002441293589980486     0.7130934888051334     -11.37304476149199  1.299346069477306e-05     0.1265555177452691  0.0008835036625808114      14.03269838152791      304.2318920915346   0.006649428511544569      0.800010549491933     0.5347586610566326     0.2712267534981701     0.3867012760481235  0.0004602950110161815     0.7270925199044886     0.9726359198981976     0.9511182944874325  4.067059213910563e-11 121.9184809221737
2.553522617135287      19.26930372298557      15.37186630826056   0.002441293589980486     0.7130934888051334     -11.37304476149199  1.299346069477306e-05     0.1265555177452691  0.0008835036625808114      14.03269838152791      304.2318920915346   0.006649428511544569      0.800010549491933     0.5347586610566326     0.2712267534981701     0.3867012760481235  0.0004602950110161815     0.7270925199044886     0.9726359049970365     0.9511183093885937  4.067059213910563e-11 121.9184809221714
2.553522617135287      19.26930372298557      15.37186630826056   0.002441293589980486     0.7130934888051334     -11.37304476149199  1.299346069477306e-05     0.1265555177452691  0.0008835036625808114      14.03269838152791      304.2318920915346   0.006649428511544569      0.800010549491933     0.5347586610566326     0.2712267534981701     0.3867012760481235  0.0004602950110161815     0.7270925199044886     0.9726359049970365     0.9511182944874325  1.494183178598676e-08 121.918586367089
2.553527724947429      19.26938134171017      15.37206632937017    0.00244449995383067     0.7130909527817105     -11.37313980366455  1.298730650796049e-05     0.1265558904934887  0.0008834993920746881      14.03261462308759      304.2313133753065   0.006649604317869694     0.8000105459442862     0.5347572413287999     0.2712272050734463      0.386703164724758  0.0004601293254008762     0.7271842496379871     0.9725809293933714     0.9511333908065969  4.064834957915847e-11 121.9182710872852
2.553527762997957      19.26938134171017      15.37206632937017    0.00244449995383067     0.7130909527817105     -11.37313980366455  1.298730650796049e-05     0.1265558904934887  0.0008834993920746881      14.03261462308759      304.2313133753065   0.006649604317869694     0.8000105459442862     0.5347572413287999     0.2712272050734463      0.386703164724758  0.0004601293254008762     0.7271842496379871     0.9725809293933714     0.9511333908065969  4.064834957915847e-11 121.9182714202576
2.553527724947429      19.26938162884633      15.37206632937017    0.00244449995383067     0.7130909527817105     -11.37313980366455  1.298730650796049e-05     0.1265558904934887  0.0008834993920746881      14.03261462308759      304.2313133753065   0.006649604317869694     0.8000105459442862     0.5347572413287999     0.2712272050734463      0.386703164724758  0.0004601293254008762     0.7271842496379871     0.9725809293933714     0.9511333908065969  4.064834957915847e-11 121.9182711119497
2.553527724947429      19.26938134171017      15.37206655843181    0.00244449995383067     0.7130909527817105     -11.37313980366455  1.298730650796049e-05     0.1265558904934887  0.0008834993920746881      14.03261462308759      304.2313133753065   0.006649604317869694     0.8000105459442862     0.5347572413287999     0.2712272050734463      0.386703164724758  0.0004601293254008762     0.7271842496379871     0.9725809293933714     0.9511333908065969  4.064834957915847e-11 121.9182710875718
2.553527724947429      19.26938134171017      15.37206632937017   0.002444514854991863     0.7130909527817105     -11.37313980366455  1.298730650796049e-05     0.1265558904934887  0.0008834993920746881      14.03261462308759      304.2313133753065   0.006649604317869694     0.8000105459442862     0.5347572413287999     0.2712272050734463      0.386703164724758  0.0004601293254008762     0.7271842496379871     0.9725809293933714     0.9511333908065969  4.064834957915847e-11 121.9182712120863
2.553527724947429      19.26938134171017      15.37206632937017    0.00244449995383067     0.7130909676828717     -11.37313980366455  1.298730650796049e-05     0.1265558904934887  0.0008834993920746881      14.03261462308759      304.2313133753065   0.006649604317869694     0.8000105459442862     0.5347572413287999     0.2712272050734463      0.386703164724758  0.0004601293254008762     0.7271842496379871     0.9725809293933714     0.9511333908065969  4.064834957915847e-11 121.9182710841226
2.553527724947429      19.26938134171017      15.37206632937017    0.00244449995383067     0.7130909527817105     -11.37313997313754  1.298730650796049e-05     0.1265558904934887  0.0008834993920746881      14.03261462308759      304.2313133753065   0.006649604317869694     0.8000105459442862     0.5347572413287999     0.2712272050734463      0.386703164724758  0.0004601293254008762     0.7271842496379871     0.9725809293933714     0.9511333908065969  4.064834957915847e-11 121.918271075123
2.553527724947429      19.26938134171017      15.37206632937017    0.00244449995383067     0.7130909527817105     -11.37313980366455  1.300220766915434e-05     0.1265558904934887  0.0008834993920746881      14.03261462308759      304.2313133753065   0.006649604317869694     0.8000105459442862     0.5347572413287999     0.2712272050734463      0.386703164724758  0.0004601293254008762     0.7271842496379871     0.9725809293933714     0.9511333908065969  4.064834957915847e-11 121.9182723610253
2.553527724947429      19.26938134171017      15.37206632937017    0.00244449995383067     0.7130909527817105     -11.37313980366455  1.298730650796049e-05     0.1265559053946499  0.0008834993920746881      14.03261462308759      304.2313133753065   0.006649604317869694     0.8000105459442862     0.5347572413287999     0.2712272050734463      0.386703164724758  0.0004601293254008762     0.7271842496379871     0.9725809293933714     0.9511333908065969  4.064834957915847e-11 121.918271019587
2.553527724947429      19.26938134171017      15.37206632937017    0.00244449995383067     0.7130909527817105     -11.37313980366455  1.298730650796049e-05     0.1265558904934887  0.0008835142932358819      14.03261462308759      304.2313133753065   0.006649604317869694     0.8000105459442862     0.5347572413287999     0.2712272050734463      0.386703164724758  0.0004601293254008762     0.7271842496379871     0.9725809293933714     0.9511333908065969  4.064834957915847e-11 121.9182716871267
2.553527724947429      19.26938134171017      15.37206632937017    0.00244449995383067     0.7130909527817105     -11.37313980366455  1.298730650796049e-05     0.1265558904934887  0.0008834993920746881      14.03261483218985      304.2313133753065   0.006649604317869694     0.8000105459442862     0.5347572413287999     0.2712272050734463      0.386703164724758  0.0004601293254008762     0.7271842496379871     0.9725809293933714     0.9511333908065969  4.064834957915847e-11 121.9182711971272
2.553527724947429      19.26938134171017      15.37206632937017    0.00244449995383067     0.7130909527817105     -11.37313980366455  1.298730650796049e-05     0.1265558904934887  0.0008834993920746881      14.03261462308759      304.2313179087063   0.006649604317869694     0.8000105459442862     0.5347572413287999     0.2712272050734463      0.386703164724758  0.0004601293254008762     0.7271842496379871     0.9725809293933714     0.9511333908065969  4.064834957915847e-11 121.9182712407529
2.553527724947429      19.26938134171017      15.37206632937017    0.00244449995383067     0.7130909527817105     -11.37313980366455  1.298730650796049e-05     0.1265558904934887  0.0008834993920746881      14.03261462308759      304.2313133753065   0.006649619219030888     0.8000105459442862     0.5347572413287999     0.2712272050734463      0.386703164724758  0.0004601293254008762     0.7271842496379871     0.9725809293933714     0.9511333908065969  4.064834957915847e-11 121.9182691713924
2.553527724947429      19.26938134171017      15.37206632937017    0.00244449995383067     0.7130909527817105     -11.37313980366455  1.298730650796049e-05     0.1265558904934887  0.0008834993920746881      14.03261462308759      304.2313133753065   0.006649604317869694     0.8000105608454474     0.5347572413287999     0.2712272050734463      0.386703164724758  0.0004601293254008762     0.7271842496379871     0.9725809293933714     0.9511333908065969  4.064834957915847e-11 121.9182716290514
2.553527724947429      19.26938134171017      15.37206632937017    0.00244449995383067     0.7130909527817105     -11.37313980366455  1.298730650796049e-05     0.1265558904934887  0.0008834993920746881      14.03261462308759      304.2313133753065   0.006649604317869694     0.8000105459442862     0.5347572562299611     0.2712272050734463      0.386703164724758  0.0004601293254008762     0.7271842496379871     0.9725809293933714     0.9511333908065969  4.064834957915847e-11 121.9182712047306
2.553527724947429      19.26938134171017      15.37206632937017    0.00244449995383067     0.7130909527817105     -11.37313980366455  1.298730650796049e-05     0.1265558904934887  0.0008834993920746881      14.03261462308759      304.2313133753065   0.006649604317869694     0.8000105459442862     0.5347572413287999     0.2712272199746075      0.386703164724758  0.0004601293254008762     0.7271842496379871     0.9725809293933714     0.9511333908065969  4.064834957915847e-11 121.9182710780298
2.553527724947429      19.26938134171017      15.37206632937017    0.00244449995383067     0.7130909527817105     -11.37313980366455  1.298730650796049e-05     0.1265558904934887  0.0008834993920746881      14.03261462308759      304.2313133753065   0.006649604317869694     0.8000105459442862     0.5347572413287999     0.2712272050734463     0.3867031796259192  0.0004601293254008762     0.7271842496379871     0.9725809293933714     0.9511333908065969  4.064834957915847e-11 121.9182711058822
2.553527724947429      19.26938134171017      15.37206632937017    0.00244449995383067     0.7130909527817105     -11.37313980366455  1.298730650796049e-05     0.1265558904934887  0.0008834993920746881      14.03261462308759      304.2313133753065   0.006649604317869694     0.8000105459442862     0.5347572413287999     0.2712272050734463      0.386703164724758  0.0004601442265620701     0.7271842496379871     0.9725809293933714     0.9511333908065969  4.064834957915847e-11 121.9182710883128
2.553527724947429      19.26938134171017      15.37206632937017    0.00244449995383067     0.7130909527817105     -11.37313980366455  1.298730650796049e-05     0.1265558904934887  0.0008834993920746881      14.03261462308759      304.2313133753065   0.006649604317869694     0.8000105459442862     0.5347572413287999     0.2712272050734463      0.386703164724758  0.0004601293254008762     0.7271842645391483     0.9725809293933714     0.9511333908065969  4.064834957915847e-11 121.9182710872808
2.553527724947429      19.26938134171017      15.37206632937017    0.00244449995383067     0.7130909527817105     -11.37313980366455  1.298730650796049e-05     0.1265558904934887  0.0008834993920746881      14.03261462308759      304.2313133753065   0.006649604317869694     0.8000105459442862     0.5347572413287999     0.2712272050734463      0.386703164724758  0.0004601293254008762     0.7271842496379871     0.9725809442945326     0.9511333908065969  4.064834957915847e-11 121.9182710872328
2.553527724947429      19.26938134171017      15.37206632937017    0.00244449995383067     0.7130909527817105     -11.37313980366455  1.298730650796049e-05     0.1265558904934887  0.0008834993920746881      14.03261462308759      304.2313133753065   0.006649604317869694     0.8000105459442862     0.5347572413287999     0.2712272050734463      0.386703164724758  0.0004601293254008762     0.7271842496379871     0.9725809293933714     0.9511334057077581  4.064834957915847e-11 121.9182710873609
2.553527724947429      19.26938134171017      15.37206632937017    0.00244449995383067     0.7130909527817105     -11.37313980366455  1.298730650796049e-05     0.1265558904934887  0.0008834993920746881      14.03261462308759      304.2313133753065   0.006649604317869694     0.8000105459442862     0.5347572413287999     0.2712272050734463      0.386703164724758  0.0004601293254008762     0.7271842496379871     0.9725809293933714     0.9511333908065969  1.494180954342682e-08 121.9183764987797
2.553480836999219      19.26941267970081      15.37208595210676   0.002444517159179007     0.7130872403464262     -11.37314728833566  1.297623564407566e-05     0.1265577235935336  0.0008834792324860369       14.0321531252888      304.2064658723303   0.006651845908815303     0.8000105432543259     0.5347620288553442      0.271225859210481     0.3866842368703654  0.0004600013775553628     0.7272600204105151     0.9725885559669373     0.9508684382486599  4.054218486927481e-11 121.9182751413598
2.553480875049049      19.26941267970081      15.37208595210676   0.002444517159179007     0.7130872403464262     -11.37314728833566  1.297623564407566e-05     0.1265577235935336  0.0008834792324860369       14.0321531252888      304.2064658723303   0.006651845908815303     0.8000105432543259     0.5347620288553442      0.271225859210481     0.3866842368703654  0.0004600013775553628     0.7272600204105151     0.9725885559669373     0.9508684382486599  4.054218486927481e-11 121.9182750784863
2.553480836999219      19.26941296683744      15.37208595210676   0.002444517159179007     0.7130872403464262     -11.37314728833566  1.297623564407566e-05     0.1265577235935336  0.0008834792324860369       14.0321531252888      304.2064658723303   0.006651845908815303     0.8000105432543259     0.5347620288553442      0.271225859210481     0.3866842368703654  0.0004600013775553628     0.7272600204105151     0.9725885559669373     0.9508684382486599  4.054218486927481e-11 121.9182751528145
2.553480836999219      19.26941267970081      15.37208618116869   0.002444517159179007     0.7130872403464262     -11.37314728833566  1.297623564407566e-05     0.1265577235935336  0.0008834792324860369       14.0321531252888      304.2064658723303   0.006651845908815303     0.8000105432543259     0.5347620288553442      0.271225859210481     0.3866842368703654  0.0004600013775553628     0.7272600204105151     0.9725885559669373     0.9508684382486599  4.054218486927481e-11 121.9182751138088
2.553480836999219      19.26941267970081      15.37208595210676   0.002444532060340201     0.7130872403464262     -11.37314728833566  1.297623564407566e-05     0.1265577235935336  0.0008834792324860369       14.0321531252888      304.2064658723303   0.006651845908815303     0.8000105432543259     0.5347620288553442      0.271225859210481     0.3866842368703654  0.0004600013775553628     0.7272600204105151     0.9725885559669373     0.9508684382486599  4.054218486927481e-11 121.9182751300667
2.553480836999219      19.26941267970081      15.37208595210676   0.002444517159179007     0.7130872552475874     -11.37314728833566  1.297623564407566e-05     0.1265577235935336  0.0008834792324860369       14.0321531252888      304.2064658723303   0.006651845908815303     0.8000105432543259     0.5347620288553442      0.271225859210481     0.3866842368703654  0.0004600013775553628     0.7272600204105151     0.9725885559669373     0.9508684382486599  4.054218486927481e-11 121.9182751268529
2.553480836999219      19.26941267970081      15.37208595210676   0.002444517159179007     0.7130872403464262     -11.37314745780877  1.297623564407566e-05     0.1265577235935336  0.0008834792324860369       14.0321531252888      304.2064658723303   0.006651845908815303     0.8000105432543259     0.5347620288553442      0.271225859210481     0.3866842368703654  0.0004600013775553628     0.7272600204105151     0.9725885559669373     0.9508684382486599  4.054218486927481e-11 121.9182751183642
2.553480836999219      19.26941267970081      15.37208595210676   0.002444517159179007     0.7130872403464262     -11.37314728833566   1.29911368052695e-05     0.1265577235935336  0.0008834792324860369       14.0321531252888      304.2064658723303   0.006651845908815303     0.8000105432543259     0.5347620288553442      0.271225859210481     0.3866842368703654  0.0004600013775553628     0.7272600204105151     0.9725885559669373     0.9508684382486599  4.054218486927481e-11 121.9182765536179
2.553480836999219      19.26941267970081      15.37208595210676   0.002444517159179007     0.7130872403464262     -11.37314728833566  1.297623564407566e-05     0.1265577384946948  0.0008834792324860369       14.0321531252888      304.2064658723303   0.006651845908815303     0.8000105432543259     0.5347620288553442      0.271225859210481     0.3866842368703654  0.0004600013775553628     0.7272600204105151     0.9725885559669373     0.9508684382486599  4.054218486927481e-11 121.9182750274998
2.553480836999219      19.26941267970081      15.37208595210676   0.002444517159179007     0.7130872403464262     -11.37314728833566  1.297623564407566e-05     0.1265577235935336  0.0008834941336472307       14.0321531252888      304.2064658723303   0.006651845908815303     0.8000105432543259     0.5347620288553442      0.271225859210481     0.3866842368703654  0.0004600013775553628     0.7272600204105151     0.9725885559669373     0.9508684382486599  4.054218486927481e-11 121.918275767694
2.553480836999219      19.26941267970081      15.37208595210676   0.002444517159179007     0.7130872403464262     -11.37314728833566  1.297623564407566e-05     0.1265577235935336  0.0008834792324860369      14.03215333438417      304.2064658723303   0.006651845908815303     0.8000105432543259     0.5347620288553442      0.271225859210481     0.3866842368703654  0.0004600013775553628     0.7272600204105151     0.9725885559669373     0.9508684382486599  4.054218486927481e-11 121.9182751051018
2.553480836999219      19.26941267970081      15.37208595210676   0.002444517159179007     0.7130872403464262     -11.37314728833566  1.297623564407566e-05     0.1265577235935336  0.0008834792324860369       14.0321531252888      304.2064704053599   0.006651845908815303     0.8000105432543259     0.5347620288553442      0.271225859210481     0.3866842368703654  0.0004600013775553628     0.7272600204105151     0.9725885559669373     0.9508684382486599  4.054218486927481e-11 121.9182751410511
2.553480836999219      19.26941267970081      15.37208595210676   0.002444517159179007     0.7130872403464262     -11.37314728833566  1.297623564407566e-05     0.1265577235935336  0.0008834792324860369       14.0321531252888      304.2064658723303   0.006651860809976496     0.8000105432543259     0.5347620288553442      0.271225859210481     0.3866842368703654  0.0004600013775553628     0.7272600204105151     0.9725885559669373     0.9508684382486599  4.054218486927481e-11 121.9182752664307
2.553480836999219      19.26941267970081      15.37208595210676   0.002444517159179007     0.7130872403464262     -11.37314728833566  1.297623564407566e-05     0.1265577235935336  0.0008834792324860369       14.0321531252888      304.2064658723303   0.006651845908815303     0.8000105581554871     0.5347620288553442      0.271225859210481     0.3866842368703654  0.0004600013775553628     0.7272600204105151     0.9725885559669373     0.9508684382486599  4.054218486927481e-11 121.918275647559
2.553480836999219      19.26941267970081      15.37208595210676   0.002444517159179007     0.7130872403464262     -11.37314728833566  1.297623564407566e-05     0.1265577235935336  0.0008834792324860369       14.0321531252888      304.2064658723303   0.006651845908815303     0.8000105432543259     0.5347620437565054      0.271225859210481     0.3866842368703654  0.0004600013775553628     0.7272600204105151     0.9725885559669373     0.9508684382486599  4.054218486927481e-11 121.9182751860129
2.553480836999219      19.26941267970081      15.37208595210676   0.002444517159179007     0.7130872403464262     -11.37314728833566  1.297623564407566e-05     0.1265577235935336  0.0008834792324860369       14.0321531252888      304.2064658723303   0.006651845908815303     0.8000105432543259     0.5347620288553442     0.2712258741116422     0.3866842368703654  0.0004600013775553628     0.7272600204105151     0.9725885559669373     0.9508684382486599  4.054218486927481e-11 121.9182751841796
2.553480836999219      19.26941267970081      15.37208595210676   0.002444517159179007     0.7130872403464262     -11.37314728833566  1.297623564407566e-05     0.1265577235935336  0.0008834792324860369       14.0321531252888      304.2064658723303   0.006651845908815303     0.8000105432543259     0.5347620288553442      0.271225859210481     0.3866842517715265  0.0004600013775553628     0.7272600204105151     0.9725885559669373     0.9508684382486599  4.054218486927481e-11 121.9182751249427
2.553480836999219      19.26941267970081      15.37208595210676   0.002444517159179007     0.7130872403464262     -11.37314728833566  1.297623564407566e-05     0.1265577235935336  0.0008834792324860369       14.0321531252888      304.2064658723303   0.006651845908815303     0.8000105432543259     0.5347620288553442      0.271225859210481     0.3866842368703654  0.0004600162787165567     0.7272600204105151     0.9725885559669373     0.9508684382486599  4.054218486927481e-11 121.9182751413903
2.553480836999219      19.26941267970081      15.37208595210676   0.002444517159179007     0.7130872403464262     -11.37314728833566  1.297623564407566e-05     0.1265577235935336  0.0008834792324860369       14.0321531252888      304.2064658723303   0.006651845908815303     0.8000105432543259     0.5347620288553442      0.271225859210481     0.3866842368703654  0.0004600013775553628     0.7272600353116763     0.9725885559669373     0.9508684382486599  4.054218486927481e-11 121.9182751413635
2.553480836999219      19.26941267970081      15.37208595210676   0.002444517159179007     0.7130872403464262     -11.37314728833566  1.297623564407566e-05     0.1265577235935336  0.0008834792324860369       14.0321531252888      304.2064658723303   0.006651845908815303     0.8000105432543259     0.5347620288553442      0.271225859210481     0.3866842368703654  0.0004600013775553628     0.7272600204105151     0.9725885708680985     0.9508684382486599  4.054218486927481e-11 121.9182751413762
2.553480836999219      19.26941267970081      15.37208595210676   0.002444517159179007     0.7130872403464262     -11.37314728833566  1.297623564407566e-05     0.1265577235935336  0.0008834792324860369       14.0321531252888      304.2064658723303   0.006651845908815303     0.8000105432543259     0.5347620288553442      0.271225859210481     0.3866842368703654  0.0004600013775553628     0.7272600204105151     0.9725885559669373     0.9508684531498211  4.054218486927481e-11 121.9182751413521
2.553480836999219      19.26941267970081      15.37208595210676   0.002444517159179007     0.7130872403464262     -11.37314728833566  1.297623564407566e-05     0.1265577235935336  0.0008834792324860369       14.0321531252888      304.2064658723303   0.006651845908815303     0.8000105432543259     0.5347620288553442      0.271225859210481     0.3866842368703654  0.0004600013775553628     0.7272600204105151     0.9725885559669373     0.9508684382486599  1.494170337871693e-08 121.9183805819867
2.553513709599283      19.26938914678153      15.37207122964299   0.002444499339464803     0.7130900782167626     -11.37314169066785  1.298426721090902e-05      0.126557473872144  0.0008834856051052268      14.03249754251698      304.2251054085004   0.006651736070773483     0.8000105451775104     0.5347573928657934     0.2712269812500273     0.3866983181243173  0.0004600973638454947     0.7272031726507016      0.972582834077747     0.9510672203584354   4.05506016671816e-11 121.9181632813169
2.553513747649602      19.26938914678153      15.37207122964299   0.002444499339464803     0.7130900782167626     -11.37314169066785  1.298426721090902e-05      0.126557473872144  0.0008834856051052268      14.03249754251698      304.2251054085004   0.006651736070773483     0.8000105451775104     0.5347573928657934     0.2712269812500273     0.3866983181243173  0.0004600973638454947     0.7272031726507016      0.972582834077747     0.9510672203584354   4.05506016671816e-11 121.9181633107566
2.553513709599283      19.26938943391781      15.37207122964299   0.002444499339464803     0.7130900782167626     -11.37314169066785  1.298426721090902e-05      0.126557473872144  0.0008834856051052268      14.03249754251698      304.2251054085004   0.006651736070773483     0.8000105451775104     0.5347573928657934     0.2712269812500273     0.3866983181243173  0.0004600973638454947     0.7272031726507016      0.972582834077747     0.9510672203584354   4.05506016671816e-11 121.9181632869347
2.553513709599283      19.26938914678153       15.3720714587047   0.002444499339464803     0.7130900782167626     -11.37314169066785  1.298426721090902e-05      0.126557473872144  0.0008834856051052268      14.03249754251698      304.2251054085004   0.006651736070773483     0.8000105451775104     0.5347573928657934     0.2712269812500273     0.3866983181243173  0.0004600973638454947     0.7272031726507016      0.972582834077747     0.9510672203584354   4.05506016671816e-11 121.9181632605951
2.553513709599283      19.26938914678153      15.37207122964299   0.002444514240625997     0.7130900782167626     -11.37314169066785  1.298426721090902e-05      0.126557473872144  0.0008834856051052268      14.03249754251698      304.2251054085004   0.006651736070773483     0.8000105451775104     0.5347573928657934     0.2712269812500273     0.3866983181243173  0.0004600973638454947     0.7272031726507016      0.972582834077747     0.9510672203584354   4.05506016671816e-11 121.918163283316
2.553513709599283      19.26938914678153      15.37207122964299   0.002444499339464803     0.7130900931179238     -11.37314169066785  1.298426721090902e-05      0.126557473872144  0.0008834856051052268      14.03249754251698      304.2251054085004   0.006651736070773483     0.8000105451775104     0.5347573928657934     0.2712269812500273     0.3866983181243173  0.0004600973638454947     0.7272031726507016      0.972582834077747     0.9510672203584354   4.05506016671816e-11 121.9181632769549
2.553513709599283      19.26938914678153      15.37207122964299   0.002444499339464803     0.7130900782167626     -11.37314186014087  1.298426721090902e-05      0.126557473872144  0.0008834856051052268      14.03249754251698      304.2251054085004   0.006651736070773483     0.8000105451775104     0.5347573928657934     0.2712269812500273     0.3866983181243173  0.0004600973638454947     0.7272031726507016      0.972582834077747     0.9510672203584354   4.05506016671816e-11 121.9181632690508
2.553513709599283      19.26938914678153      15.37207122964299   0.002444499339464803     0.7130900782167626     -11.37314169066785  1.299916837210287e-05      0.126557473872144  0.0008834856051052268      14.03249754251698      304.2251054085004   0.006651736070773483     0.8000105451775104     0.5347573928657934     0.2712269812500273     0.3866983181243173  0.0004600973638454947     0.7272031726507016      0.972582834077747     0.9510672203584354   4.05506016671816e-11 121.9181647012204
2.553513709599283      19.26938914678153      15.37207122964299   0.002444499339464803     0.7130900782167626     -11.37314169066785  1.298426721090902e-05     0.1265574887733052  0.0008834856051052268      14.03249754251698      304.2251054085004   0.006651736070773483     0.8000105451775104     0.5347573928657934     0.2712269812500273     0.3866983181243173  0.0004600973638454947     0.7272031726507016      0.972582834077747     0.9510672203584354   4.05506016671816e-11 121.9181632026268
2.553513709599283      19.26938914678153      15.37207122964299   0.002444499339464803     0.7130900782167626     -11.37314169066785  1.298426721090902e-05      0.126557473872144  0.0008835005062664207      14.03249754251698      304.2251054085004   0.006651736070773483     0.8000105451775104     0.5347573928657934     0.2712269812500273     0.3866983181243173  0.0004600973638454947     0.7272031726507016      0.972582834077747     0.9510672203584354   4.05506016671816e-11 121.9181639134108
2.553513709599283      19.26938914678153      15.37207122964299   0.002444499339464803     0.7130900782167626     -11.37314169066785  1.298426721090902e-05      0.126557473872144  0.0008834856051052268      14.03249775161748      304.2251054085004   0.006651736070773483     0.8000105451775104     0.5347573928657934     0.2712269812500273     0.3866983181243173  0.0004600973638454947     0.7272031726507016      0.972582834077747     0.9510672203584354   4.05506016671816e-11 121.918163249389
2.553513709599283      19.26938914678153      15.37207122964299   0.002444499339464803     0.7130900782167626     -11.37314169066785  1.298426721090902e-05      0.126557473872144  0.0008834856051052268      14.03249754251698      304.2251099418077   0.006651736070773483     0.8000105451775104     0.5347573928657934     0.2712269812500273     0.3866983181243173  0.0004600973638454947     0.7272031726507016      0.972582834077747     0.9510672203584354   4.05506016671816e-11 121.9181632287444
2.553513709599283      19.26938914678153      15.37207122964299   0.002444499339464803     0.7130900782167626     -11.37314169066785  1.298426721090902e-05      0.126557473872144  0.0008834856051052268      14.03249754251698      304.2251054085004   0.006651750971934677     0.8000105451775104     0.5347573928657934     0.2712269812500273     0.3866983181243173  0.0004600973638454947     0.7272031726507016      0.972582834077747     0.9510672203584354   4.05506016671816e-11 121.9181633993862
2.553513709599283      19.26938914678153      15.37207122964299   0.002444499339464803     0.7130900782167626     -11.37314169066785  1.298426721090902e-05      0.126557473872144  0.0008834856051052268      14.03249754251698      304.2251054085004   0.006651736070773483     0.8000105600786716     0.5347573928657934     0.2712269812500273     0.3866983181243173  0.0004600973638454947     0.7272031726507016      0.972582834077747     0.9510672203584354   4.05506016671816e-11 121.9181638042035
2.553513709599283      19.26938914678153      15.37207122964299   0.002444499339464803     0.7130900782167626     -11.37314169066785  1.298426721090902e-05      0.126557473872144  0.0008834856051052268      14.03249754251698      304.2251054085004   0.006651736070773483     0.8000105451775104     0.5347574077669546     0.2712269812500273     0.3866983181243173  0.0004600973638454947     0.7272031726507016      0.972582834077747     0.9510672203584354   4.05506016671816e-11 121.9181633480217
2.553513709599283      19.26938914678153      15.37207122964299   0.002444499339464803     0.7130900782167626     -11.37314169066785  1.298426721090902e-05      0.126557473872144  0.0008834856051052268      14.03249754251698      304.2251054085004   0.006651736070773483     0.8000105451775104     0.5347573928657934     0.2712269961511885     0.3866983181243173  0.0004600973638454947     0.7272031726507016      0.972582834077747     0.9510672203584354   4.05506016671816e-11 121.918163347917
2.553513709599283      19.26938914678153      15.37207122964299   0.002444499339464803     0.7130900782167626     -11.37314169066785  1.298426721090902e-05      0.126557473872144  0.0008834856051052268      14.03249754251698      304.2251054085004   0.006651736070773483     0.8000105451775104     0.5347573928657934     0.2712269812500273     0.3866983330254785  0.0004600973638454947     0.7272031726507016      0.972582834077747     0.9510672203584354   4.05506016671816e-11 121.9181632854358
2.553513709599283      19.26938914678153      15.37207122964299   0.002444499339464803     0.7130900782167626     -11.37314169066785  1.298426721090902e-05      0.126557473872144  0.0008834856051052268      14.03249754251698      304.2251054085004   0.006651736070773483     0.8000105451775104     0.5347573928657934     0.2712269812500273     0.3866983181243173  0.0004601122650066885     0.7272031726507016      0.972582834077747     0.9510672203584354   4.05506016671816e-11 121.9181632812991
2.553513709599283      19.26938914678153      15.37207122964299   0.002444499339464803     0.7130900782167626     -11.37314169066785  1.298426721090902e-05      0.126557473872144  0.0008834856051052268      14.03249754251698      304.2251054085004   0.006651736070773483     0.8000105451775104     0.5347573928657934     0.2712269812500273     0.3866983181243173  0.0004600973638454947     0.7272031875518628      0.972582834077747     0.9510672203584354   4.05506016671816e-11 121.918163281314
2.553513709599283      19.26938914678153      15.37207122964299   0.002444499339464803     0.7130900782167626     -11.37314169066785  1.298426721090902e-05      0.126557473872144  0.0008834856051052268      14.03249754251698      304.2251054085004   0.006651736070773483     0.8000105451775104     0.5347573928657934     0.2712269812500273     0.3866983181243173  0.0004600973638454947     0.7272031726507016     0.9725828489789082     0.9510672203584354   4.05506016671816e-11 121.9181632813174
2.553513709599283      19.26938914678153      15.37207122964299   0.002444499339464803     0.7130900782167626     -11.37314169066785  1.298426721090902e-05      0.126557473872144  0.0008834856051052268      14.03249754251698      304.2251054085004   0.006651736070773483     0.8000105451775104     0.5347573928657934     0.2712269812500273     0.3866983181243173  0.0004600973638454947     0.7272031726507016      0.972582834077747     0.9510672352595966   4.05506016671816e-11 121.9181632813239
2.553513709599283      19.26938914678153      15.37207122964299   0.002444499339464803     0.7130900782167626     -11.37314169066785  1.298426721090902e-05      0.126557473872144  0.0008834856051052268      14.03249754251698      304.2251054085004   0.006651736070773483     0.8000105451775104     0.5347573928657934     0.2712269812500273     0.3866983181243173  0.0004600973638454947     0.7272031726507016      0.972582834077747     0.9510672203584354  1.494171179551484e-08 121.918268713481
2.553502708657951      19.26938888951304      15.37207244504965   0.002446252759184322     0.7130939920232933     -11.37314266225016   1.29677553843848e-05     0.1266280840522161  0.0008829876820801749      14.03249959843674      304.2251061027203   0.006651078203518352     0.8000105402300162     0.5347253885026586     0.2712107766373786      0.386696889073386  0.0004600990562821554     0.7272031769264784     0.9725828113261318     0.9510671988692311  3.671456507063025e-11 121.9177582645832
2.553502746708106      19.26938888951304      15.37207244504965   0.002446252759184322     0.7130939920232933     -11.37314266225016   1.29677553843848e-05     0.1266280840522161  0.0008829876820801749      14.03249959843674      304.2251061027203   0.006651078203518352     0.8000105402300162     0.5347253885026586     0.2712107766373786      0.386696889073386  0.0004600990562821554     0.7272031769264784     0.9725828113261318     0.9510671988692311  3.671456507063025e-11 121.9177583964192
2.553502708657951      19.26938917664931      15.37207244504965   0.002446252759184322     0.7130939920232933     -11.37314266225016   1.29677553843848e-05     0.1266280840522161  0.0008829876820801749      14.03249959843674      304.2251061027203   0.006651078203518352     0.8000105402300162     0.5347253885026586     0.2712107766373786      0.386696889073386  0.0004600990562821554     0.7272031769264784     0.9725828113261318     0.9510671988692311  3.671456507063025e-11 121.9177582516837
2.553502708657951      19.26938888951304      15.37207267411138   0.002446252759184322     0.7130939920232933     -11.37314266225016   1.29677553843848e-05     0.1266280840522161  0.0008829876820801749      14.03249959843674      304.2251061027203   0.006651078203518352     0.8000105402300162     0.5347253885026586     0.2712107766373786      0.386696889073386  0.0004600990562821554     0.7272031769264784     0.9725828113261318     0.9510671988692311  3.671456507063025e-11 121.9177582332572
2.553502708657951      19.26938888951304      15.37207244504965   0.002446267660345516     0.7130939920232933     -11.37314266225016   1.29677553843848e-05     0.1266280840522161  0.0008829876820801749      14.03249959843674      304.2251061027203   0.006651078203518352     0.8000105402300162     0.5347253885026586     0.2712107766373786      0.386696889073386  0.0004600990562821554     0.7272031769264784     0.9725828113261318     0.9510671988692311  3.671456507063025e-11 121.9177593362807
2.553502708657951      19.26938888951304      15.37207244504965   0.002446252759184322     0.7130940069244545     -11.37314266225016   1.29677553843848e-05     0.1266280840522161  0.0008829876820801749      14.03249959843674      304.2251061027203   0.006651078203518352     0.8000105402300162     0.5347253885026586     0.2712107766373786      0.386696889073386  0.0004600990562821554     0.7272031769264784     0.9725828113261318     0.9510671988692311  3.671456507063025e-11 121.917758248997
2.553502708657951      19.26938888951304      15.37207244504965   0.002446252759184322     0.7130939920232933      -11.3731428317232   1.29677553843848e-05     0.1266280840522161  0.0008829876820801749      14.03249959843674      304.2251061027203   0.006651078203518352     0.8000105402300162     0.5347253885026586     0.2712107766373786      0.386696889073386  0.0004600990562821554     0.7272031769264784     0.9725828113261318     0.9510671988692311  3.671456507063025e-11 121.9177582472677
2.553502708657951      19.26938888951304      15.37207244504965   0.002446252759184322     0.7130939920232933     -11.37314266225016  1.298265654557864e-05     0.1266280840522161  0.0008829876820801749      14.03249959843674      304.2251061027203   0.006651078203518352     0.8000105402300162     0.5347253885026586     0.2712107766373786      0.386696889073386  0.0004600990562821554     0.7272031769264784     0.9725828113261318     0.9510671988692311  3.671456507063025e-11 121.9177606147143
2.553502708657951      19.26938888951304      15.37207244504965   0.002446252759184322     0.7130939920232933     -11.37314266225016   1.29677553843848e-05     0.1266280989533773  0.0008829876820801749      14.03249959843674      304.2251061027203   0.006651078203518352     0.8000105402300162     0.5347253885026586     0.2712107766373786      0.386696889073386  0.0004600990562821554     0.7272031769264784     0.9725828113261318     0.9510671988692311  3.671456507063025e-11 121.9177582325233
2.553502708657951      19.26938888951304      15.37207244504965   0.002446252759184322     0.7130939920232933     -11.37314266225016   1.29677553843848e-05     0.1266280840522161  0.0008830025832413688      14.03249959843674      304.2251061027203   0.006651078203518352     0.8000105402300162     0.5347253885026586     0.2712107766373786      0.386696889073386  0.0004600990562821554     0.7272031769264784     0.9725828113261318     0.9510671988692311  3.671456507063025e-11 121.9177594648653
2.553502708657951      19.26938888951304      15.37207244504965   0.002446252759184322     0.7130939920232933     -11.37314266225016   1.29677553843848e-05     0.1266280840522161  0.0008829876820801749      14.03249980753728      304.2251061027203   0.006651078203518352     0.8000105402300162     0.5347253885026586     0.2712107766373786      0.386696889073386  0.0004600990562821554     0.7272031769264784     0.9725828113261318     0.9510671988692311  3.671456507063025e-11 121.9177584037237
2.553502708657951      19.26938888951304      15.37207244504965   0.002446252759184322     0.7130939920232933     -11.37314266225016   1.29677553843848e-05     0.1266280840522161  0.0008829876820801749      14.03249959843674      304.2251106360276   0.006651078203518352     0.8000105402300162     0.5347253885026586     0.2712107766373786      0.386696889073386  0.0004600990562821554     0.7272031769264784     0.9725828113261318     0.9510671988692311  3.671456507063025e-11 121.9177583890023
2.553502708657951      19.26938888951304      15.37207244504965   0.002446252759184322     0.7130939920232933     -11.37314266225016   1.29677553843848e-05     0.1266280840522161  0.0008829876820801749      14.03249959843674      304.2251061027203   0.006651093104679546     0.8000105402300162     0.5347253885026586     0.2712107766373786      0.386696889073386  0.0004600990562821554     0.7272031769264784     0.9725828113261318     0.9510671988692311  3.671456507063025e-11 121.9177573241554
2.553502708657951      19.26938888951304      15.37207244504965   0.002446252759184322     0.7130939920232933     -11.37314266225016   1.29677553843848e-05     0.1266280840522161  0.0008829876820801749      14.03249959843674      304.2251061027203   0.006651078203518352     0.8000105551311774     0.5347253885026586     0.2712107766373786      0.386696889073386  0.0004600990562821554     0.7272031769264784     0.9725828113261318     0.9510671988692311  3.671456507063025e-11 121.9177587835253
2.553502708657951      19.26938888951304      15.37207244504965   0.002446252759184322     0.7130939920232933     -11.37314266225016   1.29677553843848e-05     0.1266280840522161  0.0008829876820801749      14.03249959843674      304.2251061027203   0.006651078203518352     0.8000105402300162     0.5347254034038198     0.2712107766373786      0.386696889073386  0.0004600990562821554     0.7272031769264784     0.9725828113261318     0.9510671988692311  3.671456507063025e-11 121.9177583238054
2.553502708657951      19.26938888951304      15.37207244504965   0.002446252759184322     0.7130939920232933     -11.37314266225016   1.29677553843848e-05     0.1266280840522161  0.0008829876820801749      14.03249959843674      304.2251061027203   0.006651078203518352     0.8000105402300162     0.5347253885026586     0.2712107915385398      0.386696889073386  0.0004600990562821554     0.7272031769264784     0.9725828113261318     0.9510671988692311  3.671456507063025e-11 121.9177582639071
2.553502708657951      19.26938888951304      15.37207244504965   0.002446252759184322     0.7130939920232933     -11.37314266225016   1.29677553843848e-05     0.1266280840522161  0.0008829876820801749      14.03249959843674      304.2251061027203   0.006651078203518352     0.8000105402300162     0.5347253885026586     0.2712107766373786     0.3866969039745472  0.0004600990562821554     0.7272031769264784     0.9725828113261318     0.9510671988692311  3.671456507063025e-11 121.9177582687243
2.553502708657951      19.26938888951304      15.37207244504965   0.002446252759184322     0.7130939920232933     -11.37314266225016   1.29677553843848e-05     0.1266280840522161  0.0008829876820801749      14.03249959843674      304.2251061027203   0.006651078203518352     0.8000105402300162     0.5347253885026586     0.2712107766373786      0.386696889073386  0.0004601139574433493     0.7272031769264784     0.9725828113261318     0.9510671988692311  3.671456507063025e-11 121.9177582644584
2.553502708657951      19.26938888951304      15.37207244504965   0.002446252759184322     0.7130939920232933     -11.37314266225016   1.29677553843848e-05     0.1266280840522161  0.0008829876820801749      14.03249959843674      304.2251061027203   0.006651078203518352     0.8000105402300162     0.5347253885026586     0.2712107766373786      0.386696889073386  0.0004600990562821554     0.7272031918276396     0.9725828113261318     0.9510671988692311  3.671456507063025e-11 121.9177582645889
2.553502708657951      19.26938888951304      15.37207244504965   0.002446252759184322     0.7130939920232933     -11.37314266225016   1.29677553843848e-05     0.1266280840522161  0.0008829876820801749      14.03249959843674      304.2251061027203   0.006651078203518352     0.8000105402300162     0.5347253885026586     0.2712107766373786      0.386696889073386  0.0004600990562821554     0.7272031769264784      0.972582826227293     0.9510671988692311  3.671456507063025e-11 121.9177582646024
2.553502708657951      19.26938888951304      15.37207244504965   0.002446252759184322     0.7130939920232933     -11.37314266225016   1.29677553843848e-05     0.1266280840522161  0.0008829876820801749      14.03249959843674      304.2251061027203   0.006651078203518352     0.8000105402300162     0.5347253885026586     0.2712107766373786      0.386696889073386  0.0004600990562821554     0.7272031769264784     0.9725828113261318     0.9510672137703923  3.671456507063025e-11 121.9177582645821
2.553502708657951      19.26938888951304      15.37207244504965   0.002446252759184322     0.7130939920232933     -11.37314266225016   1.29677553843848e-05     0.1266280840522161  0.0008829876820801749      14.03249959843674      304.2251061027203   0.006651078203518352     0.8000105402300162     0.5347253885026586     0.2712107766373786      0.386696889073386  0.0004600990562821554     0.7272031769264784     0.9725828113261318     0.9510671988692311  1.493787575891829e-08 121.9178636602211
2.553498346435875      19.26941747981944      15.37212263478977   0.002446201249693621      0.713093973534789     -11.37316726491792  1.296612989085554e-05     0.1266288799959055  0.0008829616221399604      14.03243076381433      304.2222728110941   0.006652189323940634     0.8000105397265873      0.534724902082556     0.2712108067050331     0.3866956422240423  0.0004621859235562454      0.727174462740084     0.9725450167661024     0.9510697783768334  3.662115041725514e-11 121.9177281159365
2.553498384485965      19.26941747981944      15.37212263478977   0.002446201249693621      0.713093973534789     -11.37316726491792  1.296612989085554e-05     0.1266288799959055  0.0008829616221399604      14.03243076381433      304.2222728110941   0.006652189323940634     0.8000105397265873      0.534724902082556     0.2712108067050331     0.3866956422240423  0.0004621859235562454      0.727174462740084     0.9725450167661024     0.9510697783768334  3.662115041725514e-11 121.9177280524088
2.553498346435875      19.26941776695613      15.37212263478977   0.002446201249693621      0.713093973534789     -11.37316726491792  1.296612989085554e-05     0.1266288799959055  0.0008829616221399604      14.03243076381433      304.2222728110941   0.006652189323940634     0.8000105397265873      0.534724902082556     0.2712108067050331     0.3866956422240423  0.0004621859235562454      0.727174462740084     0.9725450167661024     0.9510697783768334  3.662115041725514e-11 121.9177280997661
2.553498346435875      19.26941747981944      15.37212286385224   0.002446201249693621      0.713093973534789     -11.37316726491792  1.296612989085554e-05     0.1266288799959055  0.0008829616221399604      14.03243076381433      304.2222728110941   0.006652189323940634     0.8000105397265873      0.534724902082556     0.2712108067050331     0.3866956422240423  0.0004621859235562454      0.727174462740084     0.9725450167661024     0.9510697783768334  3.662115041725514e-11 121.9177280920981
2.553498346435875      19.26941747981944      15.37212263478977   0.002446216150854815      0.713093973534789     -11.37316726491792  1.296612989085554e-05     0.1266288799959055  0.0008829616221399604      14.03243076381433      304.2222728110941   0.006652189323940634     0.8000105397265873      0.534724902082556     0.2712108067050331     0.3866956422240423  0.0004621859235562454      0.727174462740084     0.9725450167661024     0.9510697783768334  3.662115041725514e-11 121.9177290935689
2.553498346435875      19.26941747981944      15.37212263478977   0.002446201249693621     0.7130939884359502     -11.37316726491792  1.296612989085554e-05     0.1266288799959055  0.0008829616221399604      14.03243076381433      304.2222728110941   0.006652189323940634     0.8000105397265873      0.534724902082556     0.2712108067050331     0.3866956422240423  0.0004621859235562454      0.727174462740084     0.9725450167661024     0.9510697783768334  3.662115041725514e-11 121.9177281116518
2.553498346435875      19.26941747981944      15.37212263478977   0.002446201249693621      0.713093973534789     -11.37316743439132  1.296612989085554e-05     0.1266288799959055  0.0008829616221399604      14.03243076381433      304.2222728110941   0.006652189323940634     0.8000105397265873      0.534724902082556     0.2712108067050331     0.3866956422240423  0.0004621859235562454      0.727174462740084     0.9725450167661024     0.9510697783768334  3.662115041725514e-11 121.9177281442722
2.553498346435875      19.26941747981944      15.37212263478977   0.002446201249693621      0.713093973534789     -11.37316726491792  1.298103105204939e-05     0.1266288799959055  0.0008829616221399604      14.03243076381433      304.2222728110941   0.006652189323940634     0.8000105397265873      0.534724902082556     0.2712108067050331     0.3866956422240423  0.0004621859235562454      0.727174462740084     0.9725450167661024     0.9510697783768334  3.662115041725514e-11 121.9177305108932
2.553498346435875      19.26941747981944      15.37212263478977   0.002446201249693621      0.713093973534789     -11.37316726491792  1.296612989085554e-05     0.1266288948970667  0.0008829616221399604      14.03243076381433      304.2222728110941   0.006652189323940634     0.8000105397265873      0.534724902082556     0.2712108067050331     0.3866956422240423  0.0004621859235562454      0.727174462740084     0.9725450167661024     0.9510697783768334  3.662115041725514e-11 121.9177280822804
2.553498346435875      19.26941747981944      15.37212263478977   0.002446201249693621      0.713093973534789     -11.37316726491792  1.296612989085554e-05     0.1266288799959055  0.0008829765233011542      14.03243076381433      304.2222728110941   0.006652189323940634     0.8000105397265873      0.534724902082556     0.2712108067050331     0.3866956422240423  0.0004621859235562454      0.727174462740084     0.9725450167661024     0.9510697783768334  3.662115041725514e-11 121.9177293697194
2.553498346435875      19.26941747981944      15.37212263478977   0.002446201249693621      0.713093973534789     -11.37316726491792  1.296612989085554e-05     0.1266288799959055  0.0008829616221399604      14.03243097291384      304.2222728110941   0.006652189323940634     0.8000105397265873      0.534724902082556     0.2712108067050331     0.3866956422240423  0.0004621859235562454      0.727174462740084     0.9725450167661024     0.9510697783768334  3.662115041725514e-11 121.9177281341246
2.553498346435875      19.26941747981944      15.37212263478977   0.002446201249693621      0.713093973534789     -11.37316726491792  1.296612989085554e-05     0.1266288799959055  0.0008829616221399604      14.03243076381433      304.2222773443592   0.006652189323940634     0.8000105397265873      0.534724902082556     0.2712108067050331     0.3866956422240423  0.0004621859235562454      0.727174462740084     0.9725450167661024     0.9510697783768334  3.662115041725514e-11 121.917728071951
2.553498346435875      19.26941747981944      15.37212263478977   0.002446201249693621      0.713093973534789     -11.37316726491792  1.296612989085554e-05     0.1266288799959055  0.0008829616221399604      14.03243076381433      304.2222728110941   0.006652204225101828     0.8000105397265873      0.534724902082556     0.2712108067050331     0.3866956422240423  0.0004621859235562454      0.727174462740084     0.9725450167661024     0.9510697783768334  3.662115041725514e-11 121.9177282568686
2.553498346435875      19.26941747981944      15.37212263478977   0.002446201249693621      0.713093973534789     -11.37316726491792  1.296612989085554e-05     0.1266288799959055  0.0008829616221399604      14.03243076381433      304.2222728110941   0.006652189323940634     0.8000105546277485      0.534724902082556     0.2712108067050331     0.3866956422240423  0.0004621859235562454      0.727174462740084     0.9725450167661024     0.9510697783768334  3.662115041725514e-11 121.9177286070643
2.553498346435875      19.26941747981944      15.37212263478977   0.002446201249693621      0.713093973534789     -11.37316726491792  1.296612989085554e-05     0.1266288799959055  0.0008829616221399604      14.03243076381433      304.2222728110941   0.006652189323940634     0.8000105397265873     0.5347249169837172     0.2712108067050331     0.3866956422240423  0.0004621859235562454      0.727174462740084     0.9725450167661024     0.9510697783768334  3.662115041725514e-11 121.9177281540243
2.553498346435875      19.26941747981944      15.37212263478977   0.002446201249693621      0.713093973534789     -11.37316726491792  1.296612989085554e-05     0.1266288799959055  0.0008829616221399604      14.03243076381433      304.2222728110941   0.006652189323940634     0.8000105397265873      0.534724902082556     0.2712108216061943     0.3866956422240423  0.0004621859235562454      0.727174462740084     0.9725450167661024     0.9510697783768334  3.662115041725514e-11 121.9177281333584
2.553498346435875      19.26941747981944      15.37212263478977   0.002446201249693621      0.713093973534789     -11.37316726491792  1.296612989085554e-05     0.1266288799959055  0.0008829616221399604      14.03243076381433      304.2222728110941   0.006652189323940634     0.8000105397265873      0.534724902082556     0.2712108067050331     0.3866956571252035  0.0004621859235562454      0.727174462740084     0.9725450167661024     0.9510697783768334  3.662115041725514e-11 121.9177281133972
2.553498346435875      19.26941747981944      15.37212263478977   0.002446201249693621      0.713093973534789     -11.37316726491792  1.296612989085554e-05     0.1266288799959055  0.0008829616221399604      14.03243076381433      304.2222728110941   0.006652189323940634     0.8000105397265873      0.534724902082556     0.2712108067050331     0.3866956422240423  0.0004622008247174393      0.727174462740084     0.9725450167661024     0.9510697783768334  3.662115041725514e-11 121.917728115953
2.553498346435875      19.26941747981944      15.37212263478977   0.002446201249693621      0.713093973534789     -11.37316726491792  1.296612989085554e-05     0.1266288799959055  0.0008829616221399604      14.03243076381433      304.2222728110941   0.006652189323940634     0.8000105397265873      0.534724902082556     0.2712108067050331     0.3866956422240423  0.0004621859235562454     0.7271744776412452     0.9725450167661024     0.9510697783768334  3.662115041725514e-11 121.9177281159369
2.553498346435875      19.26941747981944      15.37212263478977   0.002446201249693621      0.713093973534789     -11.37316726491792  1.296612989085554e-05     0.1266288799959055  0.0008829616221399604      14.03243076381433      304.2222728110941   0.006652189323940634     0.8000105397265873      0.534724902082556     0.2712108067050331     0.3866956422240423  0.0004621859235562454      0.727174462740084     0.9725450316672636     0.9510697783768334  3.662115041725514e-11 121.9177281159371
2.553498346435875      19.26941747981944      15.37212263478977   0.002446201249693621      0.713093973534789     -11.37316726491792  1.296612989085554e-05     0.1266288799959055  0.0008829616221399604      14.03243076381433      304.2222728110941   0.006652189323940634     0.8000105397265873      0.534724902082556     0.2712108067050331     0.3866956422240423  0.0004621859235562454      0.727174462740084     0.9725450167661024     0.9510697932779946  3.662115041725514e-11 121.9177281159338
2.553498346435875      19.26941747981944      15.37212263478977   0.002446201249693621      0.713093973534789     -11.37316726491792  1.296612989085554e-05     0.1266288799959055  0.0008829616221399604      14.03243076381433      304.2222728110941   0.006652189323940634     0.8000105397265873      0.534724902082556     0.2712108067050331     0.3866956422240423  0.0004621859235562454      0.727174462740084     0.9725450167661024     0.9510697783768334  1.493778234426491e-08 121.9178335080838
2.553504795677574      19.26941796737263      15.37212353572286   0.002444818494539082     0.7130964610316493     -11.37316581898993  1.294812143293376e-05     0.1266484225260579  0.0008823209647734058      14.03242020569949      304.2222729889388    0.00665167530231172       0.80001053672145     0.5347130791526428     0.2712080656018544     0.3866971164825098  0.0004621859178299598     0.7271744592638055     0.9725450134195516     0.9510697785702472   3.43804889519089e-11 121.9175170441636
2.55350483372776      19.26941796737263      15.37212353572286   0.002444818494539082     0.7130964610316493     -11.37316581898993  1.294812143293376e-05     0.1266484225260579  0.0008823209647734058      14.03242020569949      304.2222729889388    0.00665167530231172       0.80001053672145     0.5347130791526428     0.2712080656018544     0.3866971164825098  0.0004621859178299598     0.7271744592638055     0.9725450134195516     0.9510697785702472   3.43804889519089e-11 121.9175169561957
2.553504795677574      19.26941825450934      15.37212353572286   0.002444818494539082     0.7130964610316493     -11.37316581898993  1.294812143293376e-05     0.1266484225260579  0.0008823209647734058      14.03242020569949      304.2222729889388    0.00665167530231172       0.80001053672145     0.5347130791526428     0.2712080656018544     0.3866971164825098  0.0004621859178299598     0.7271744592638055     0.9725450134195516     0.9510697785702472   3.43804889519089e-11 121.9175170167934
2.553504795677574      19.26941796737263      15.37212376478535   0.002444818494539082     0.7130964610316493     -11.37316581898993  1.294812143293376e-05     0.1266484225260579  0.0008823209647734058      14.03242020569949      304.2222729889388    0.00665167530231172       0.80001053672145     0.5347130791526428     0.2712080656018544     0.3866971164825098  0.0004621859178299598     0.7271744592638055     0.9725450134195516     0.9510697785702472   3.43804889519089e-11 121.9175170242988
2.553504795677574      19.26941796737263      15.37212353572286   0.002444833395700276     0.7130964610316493     -11.37316581898993  1.294812143293376e-05     0.1266484225260579  0.0008823209647734058      14.03242020569949      304.2222729889388    0.00665167530231172       0.80001053672145     0.5347130791526428     0.2712080656018544     0.3866971164825098  0.0004621859178299598     0.7271744592638055     0.9725450134195516     0.9510697785702472   3.43804889519089e-11 121.9175174077823
2.553504795677574      19.26941796737263      15.37212353572286   0.002444818494539082     0.7130964759328105     -11.37316581898993  1.294812143293376e-05     0.1266484225260579  0.0008823209647734058      14.03242020569949      304.2222729889388    0.00665167530231172       0.80001053672145     0.5347130791526428     0.2712080656018544     0.3866971164825098  0.0004621859178299598     0.7271744592638055     0.9725450134195516     0.9510697785702472   3.43804889519089e-11 121.917517033395
2.553504795677574      19.26941796737263      15.37212353572286   0.002444818494539082     0.7130964610316493      -11.3731659884633  1.294812143293376e-05     0.1266484225260579  0.0008823209647734058      14.03242020569949      304.2222729889388    0.00665167530231172       0.80001053672145     0.5347130791526428     0.2712080656018544     0.3866971164825098  0.0004621859178299598     0.7271744592638055     0.9725450134195516     0.9510697785702472   3.43804889519089e-11 121.9175170368094
2.553504795677574      19.26941796737263      15.37212353572286   0.002444818494539082     0.7130964610316493     -11.37316581898993   1.29630225941276e-05     0.1266484225260579  0.0008823209647734058      14.03242020569949      304.2222729889388    0.00665167530231172       0.80001053672145     0.5347130791526428     0.2712080656018544     0.3866971164825098  0.0004621859178299598     0.7271744592638055     0.9725450134195516     0.9510697785702472   3.43804889519089e-11 121.9175195953685
2.553504795677574      19.26941796737263      15.37212353572286   0.002444818494539082     0.7130964610316493     -11.37316581898993  1.294812143293376e-05     0.1266484374272191  0.0008823209647734058      14.03242020569949      304.2222729889388    0.00665167530231172       0.80001053672145     0.5347130791526428     0.2712080656018544     0.3866971164825098  0.0004621859178299598     0.7271744592638055     0.9725450134195516     0.9510697785702472   3.43804889519089e-11 121.9175169981099
2.553504795677574      19.26941796737263      15.37212353572286   0.002444818494539082     0.7130964610316493     -11.37316581898993  1.294812143293376e-05     0.1266484225260579  0.0008823358659345997      14.03242020569949      304.2222729889388    0.00665167530231172       0.80001053672145     0.5347130791526428     0.2712080656018544     0.3866971164825098  0.0004621859178299598     0.7271744592638055     0.9725450134195516     0.9510697785702472   3.43804889519089e-11 121.9175183614099
2.553504795677574      19.26941796737263      15.37212353572286   0.002444818494539082     0.7130964610316493     -11.37316581898993  1.294812143293376e-05     0.1266484225260579  0.0008823209647734058      14.03242041479884      304.2222729889388    0.00665167530231172       0.80001053672145     0.5347130791526428     0.2712080656018544     0.3866971164825098  0.0004621859178299598     0.7271744592638055     0.9725450134195516     0.9510697785702472   3.43804889519089e-11 121.9175170305552
2.553504795677574      19.26941796737263      15.37212353572286   0.002444818494539082     0.7130964610316493     -11.37316581898993  1.294812143293376e-05     0.1266484225260579  0.0008823209647734058      14.03242020569949      304.2222775222039    0.00665167530231172       0.80001053672145     0.5347130791526428     0.2712080656018544     0.3866971164825098  0.0004621859178299598     0.7271744592638055     0.9725450134195516     0.9510697785702472   3.43804889519089e-11 121.9175169342292
2.553504795677574      19.26941796737263      15.37212353572286   0.002444818494539082     0.7130964610316493     -11.37316581898993  1.294812143293376e-05     0.1266484225260579  0.0008823209647734058      14.03242020569949      304.2222729889388   0.006651690203472914       0.80001053672145     0.5347130791526428     0.2712080656018544     0.3866971164825098  0.0004621859178299598     0.7271744592638055     0.9725450134195516     0.9510697785702472   3.43804889519089e-11 121.9175167439274
2.553504795677574      19.26941796737263      15.37212353572286   0.002444818494539082     0.7130964610316493     -11.37316581898993  1.294812143293376e-05     0.1266484225260579  0.0008823209647734058      14.03242020569949      304.2222729889388    0.00665167530231172     0.8000105516226111     0.5347130791526428     0.2712080656018544     0.3866971164825098  0.0004621859178299598     0.7271744592638055     0.9725450134195516     0.9510697785702472   3.43804889519089e-11 121.9175175570498
2.553504795677574      19.26941796737263      15.37212353572286   0.002444818494539082     0.7130964610316493     -11.37316581898993  1.294812143293376e-05     0.1266484225260579  0.0008823209647734058      14.03242020569949      304.2222729889388    0.00665167530231172       0.80001053672145      0.534713094053804     0.2712080656018544     0.3866971164825098  0.0004621859178299598     0.7271744592638055     0.9725450134195516     0.9510697785702472   3.43804889519089e-11 121.9175170587459
2.553504795677574      19.26941796737263      15.37212353572286   0.002444818494539082     0.7130964610316493     -11.37316581898993  1.294812143293376e-05     0.1266484225260579  0.0008823209647734058      14.03242020569949      304.2222729889388    0.00665167530231172       0.80001053672145     0.5347130791526428     0.2712080805030156     0.3866971164825098  0.0004621859178299598     0.7271744592638055     0.9725450134195516     0.9510697785702472   3.43804889519089e-11 121.9175170672949
2.553504795677574      19.26941796737263      15.37212353572286   0.002444818494539082     0.7130964610316493     -11.37316581898993  1.294812143293376e-05     0.1266484225260579  0.0008823209647734058      14.03242020569949      304.2222729889388    0.00665167530231172       0.80001053672145     0.5347130791526428     0.2712080656018544      0.386697131383671  0.0004621859178299598     0.7271744592638055     0.9725450134195516     0.9510697785702472   3.43804889519089e-11 121.9175170339717
2.553504795677574      19.26941796737263      15.37212353572286   0.002444818494539082     0.7130964610316493     -11.37316581898993  1.294812143293376e-05     0.1266484225260579  0.0008823209647734058      14.03242020569949      304.2222729889388    0.00665167530231172       0.80001053672145     0.5347130791526428     0.2712080656018544     0.3866971164825098  0.0004622008189911536     0.7271744592638055     0.9725450134195516     0.9510697785702472   3.43804889519089e-11 121.9175170441765
2.553504795677574      19.26941796737263      15.37212353572286   0.002444818494539082     0.7130964610316493     -11.37316581898993  1.294812143293376e-05     0.1266484225260579  0.0008823209647734058      14.03242020569949      304.2222729889388    0.00665167530231172       0.80001053672145     0.5347130791526428     0.2712080656018544     0.3866971164825098  0.0004621859178299598     0.7271744741649667     0.9725450134195516     0.9510697785702472   3.43804889519089e-11 121.9175170441617
2.553504795677574      19.26941796737263      15.37212353572286   0.002444818494539082     0.7130964610316493     -11.37316581898993  1.294812143293376e-05     0.1266484225260579  0.0008823209647734058      14.03242020569949      304.2222729889388    0.00665167530231172       0.80001053672145     0.5347130791526428     0.2712080656018544     0.3866971164825098  0.0004621859178299598     0.7271744592638055     0.9725450283207128     0.9510697785702472   3.43804889519089e-11 121.9175170441609
2.553504795677574      19.26941796737263      15.37212353572286   0.002444818494539082     0.7130964610316493     -11.37316581898993  1.294812143293376e-05     0.1266484225260579  0.0008823209647734058      14.03242020569949      304.2222729889388    0.00665167530231172       0.80001053672145     0.5347130791526428     0.2712080656018544     0.3866971164825098  0.0004621859178299598     0.7271744592638055     0.9725450134195516     0.9510697934714084   3.43804889519089e-11 121.9175170441662
2.553504795677574      19.26941796737263      15.37212353572286   0.002444818494539082     0.7130964610316493     -11.37316581898993  1.294812143293376e-05     0.1266484225260579  0.0008823209647734058      14.03242020569949      304.2222729889388    0.00665167530231172       0.80001053672145     0.5347130791526428     0.2712080656018544     0.3866971164825098  0.0004621859178299598     0.7271744592638055     0.9725450134195516     0.9510697785702472  1.493554168279957e-08 121.9176224398238
2.553505649982774      19.26941816812701      15.37212380175819   0.002444782237206086     0.7130969192407141     -11.37316602037053  1.294677351150711e-05     0.1266503164820724  0.0008822733278684112      14.03242186315985      304.2223644349069   0.006652297716758842     0.8000105364910878     0.5347127343691845     0.2712078099313604     0.3866976165150184  0.0004621855139768946     0.7271747832231996     0.9725450339866556     0.9510691261510288  3.423140642276422e-11 121.9175048793997
2.553505688032973      19.26941816812701      15.37212380175819   0.002444782237206086     0.7130969192407141     -11.37316602037053  1.294677351150711e-05     0.1266503164820724  0.0008822733278684112      14.03242186315985      304.2223644349069   0.006652297716758842     0.8000105364910878     0.5347127343691845     0.2712078099313604     0.3866976165150184  0.0004621855139768946     0.7271747832231996     0.9725450339866556     0.9510691261510288  3.423140642276422e-11 121.9175048456527
2.553505649982774      19.26941845526372      15.37212380175819   0.002444782237206086     0.7130969192407141     -11.37316602037053  1.294677351150711e-05     0.1266503164820724  0.0008822733278684112      14.03242186315985      304.2223644349069   0.006652297716758842     0.8000105364910878     0.5347127343691845     0.2712078099313604     0.3866976165150184  0.0004621855139768946     0.7271747832231996     0.9725450339866556     0.9510691261510288  3.423140642276422e-11 121.9175048873587
2.553505649982774      19.26941816812701      15.37212403082068   0.002444782237206086     0.7130969192407141     -11.37316602037053  1.294677351150711e-05     0.1266503164820724  0.0008822733278684112      14.03242186315985      304.2223644349069   0.006652297716758842     0.8000105364910878     0.5347127343691845     0.2712078099313604     0.3866976165150184  0.0004621855139768946     0.7271747832231996     0.9725450339866556     0.9510691261510288  3.423140642276422e-11 121.9175048483621
2.553505649982774      19.26941816812701      15.37212380175819    0.00244479713836728     0.7130969192407141     -11.37316602037053  1.294677351150711e-05     0.1266503164820724  0.0008822733278684112      14.03242186315985      304.2223644349069   0.006652297716758842     0.8000105364910878     0.5347127343691845     0.2712078099313604     0.3866976165150184  0.0004621855139768946     0.7271747832231996     0.9725450339866556     0.9510691261510288  3.423140642276422e-11 121.9175052125528
2.553505649982774      19.26941816812701      15.37212380175819   0.002444782237206086     0.7130969341418753     -11.37316602037053  1.294677351150711e-05     0.1266503164820724  0.0008822733278684112      14.03242186315985      304.2223644349069   0.006652297716758842     0.8000105364910878     0.5347127343691845     0.2712078099313604     0.3866976165150184  0.0004621855139768946     0.7271747832231996     0.9725450339866556     0.9510691261510288  3.423140642276422e-11 121.9175048805998
2.553505649982774      19.26941816812701      15.37212380175819   0.002444782237206086     0.7130969192407141     -11.37316618984391  1.294677351150711e-05     0.1266503164820724  0.0008822733278684112      14.03242186315985      304.2223644349069   0.006652297716758842     0.8000105364910878     0.5347127343691845     0.2712078099313604     0.3866976165150184  0.0004621855139768946     0.7271747832231996     0.9725450339866556     0.9510691261510288  3.423140642276422e-11 121.9175048699528
2.553505649982774      19.26941816812701      15.37212380175819   0.002444782237206086     0.7130969192407141     -11.37316602037053  1.296167467270096e-05     0.1266503164820724  0.0008822733278684112      14.03242186315985      304.2223644349069   0.006652297716758842     0.8000105364910878     0.5347127343691845     0.2712078099313604     0.3866976165150184  0.0004621855139768946     0.7271747832231996     0.9725450339866556     0.9510691261510288  3.423140642276422e-11 121.9175074856052
2.553505649982774      19.26941816812701      15.37212380175819   0.002444782237206086     0.7130969192407141     -11.37316602037053  1.294677351150711e-05     0.1266503313832336  0.0008822733278684112      14.03242186315985      304.2223644349069   0.006652297716758842     0.8000105364910878     0.5347127343691845     0.2712078099313604     0.3866976165150184  0.0004621855139768946     0.7271747832231996     0.9725450339866556     0.9510691261510288  3.423140642276422e-11 121.9175048272476
2.553505649982774      19.26941816812701      15.37212380175819   0.002444782237206086     0.7130969192407141     -11.37316602037053  1.294677351150711e-05     0.1266503164820724   0.000882288229029605      14.03242186315985      304.2223644349069   0.006652297716758842     0.8000105364910878     0.5347127343691845     0.2712078099313604     0.3866976165150184  0.0004621855139768946     0.7271747832231996     0.9725450339866556     0.9510691261510288  3.423140642276422e-11 121.9175062228725
2.553505649982774      19.26941816812701      15.37212380175819   0.002444782237206086     0.7130969192407141     -11.37316602037053  1.294677351150711e-05     0.1266503164820724  0.0008822733278684112      14.03242207225923      304.2223644349069   0.006652297716758842     0.8000105364910878     0.5347127343691845     0.2712078099313604     0.3866976165150184  0.0004621855139768946     0.7271747832231996     0.9725450339866556     0.9510691261510288  3.423140642276422e-11 121.9175048102038
2.553505649982774      19.26941816812701      15.37212380175819   0.002444782237206086     0.7130969192407141     -11.37316602037053  1.294677351150711e-05     0.1266503164820724  0.0008822733278684112      14.03242186315985      304.2223689681734   0.006652297716758842     0.8000105364910878     0.5347127343691845     0.2712078099313604     0.3866976165150184  0.0004621855139768946     0.7271747832231996     0.9725450339866556     0.9510691261510288  3.423140642276422e-11 121.9175048668711
2.553505649982774      19.26941816812701      15.37212380175819   0.002444782237206086     0.7130969192407141     -11.37316602037053  1.294677351150711e-05     0.1266503164820724  0.0008822733278684112      14.03242186315985      304.2223644349069   0.006652312617920036     0.8000105364910878     0.5347127343691845     0.2712078099313604     0.3866976165150184  0.0004621855139768946     0.7271747832231996     0.9725450339866556     0.9510691261510288  3.423140642276422e-11 121.9175051936489
2.553505649982774      19.26941816812701      15.37212380175819   0.002444782237206086     0.7130969192407141     -11.37316602037053  1.294677351150711e-05     0.1266503164820724  0.0008822733278684112      14.03242186315985      304.2223644349069   0.006652297716758842      0.800010551392249     0.5347127343691845     0.2712078099313604     0.3866976165150184  0.0004621855139768946     0.7271747832231996     0.9725450339866556     0.9510691261510288  3.423140642276422e-11 121.9175053712809
2.553505649982774      19.26941816812701      15.37212380175819   0.002444782237206086     0.7130969192407141     -11.37316602037053  1.294677351150711e-05     0.1266503164820724  0.0008822733278684112      14.03242186315985      304.2223644349069   0.006652297716758842     0.8000105364910878     0.5347127492703457     0.2712078099313604     0.3866976165150184  0.0004621855139768946     0.7271747832231996     0.9725450339866556     0.9510691261510288  3.423140642276422e-11 121.9175049038819
2.553505649982774      19.26941816812701      15.37212380175819   0.002444782237206086     0.7130969192407141     -11.37316602037053  1.294677351150711e-05     0.1266503164820724  0.0008822733278684112      14.03242186315985      304.2223644349069   0.006652297716758842     0.8000105364910878     0.5347127343691845     0.2712078248325216     0.3866976165150184  0.0004621855139768946     0.7271747832231996     0.9725450339866556     0.9510691261510288  3.423140642276422e-11 121.9175049525142
2.553505649982774      19.26941816812701      15.37212380175819   0.002444782237206086     0.7130969192407141     -11.37316602037053  1.294677351150711e-05     0.1266503164820724  0.0008822733278684112      14.03242186315985      304.2223644349069   0.006652297716758842     0.8000105364910878     0.5347127343691845     0.2712078099313604     0.3866976314161796  0.0004621855139768946     0.7271747832231996     0.9725450339866556     0.9510691261510288  3.423140642276422e-11 121.9175048613747
2.553505649982774      19.26941816812701      15.37212380175819   0.002444782237206086     0.7130969192407141     -11.37316602037053  1.294677351150711e-05     0.1266503164820724  0.0008822733278684112      14.03242186315985      304.2223644349069   0.006652297716758842     0.8000105364910878     0.5347127343691845     0.2712078099313604     0.3866976165150184  0.0004622004151380885     0.7271747832231996     0.9725450339866556     0.9510691261510288  3.423140642276422e-11 121.9175048794206
2.553505649982774      19.26941816812701      15.37212380175819   0.002444782237206086     0.7130969192407141     -11.37316602037053  1.294677351150711e-05     0.1266503164820724  0.0008822733278684112      14.03242186315985      304.2223644349069   0.006652297716758842     0.8000105364910878     0.5347127343691845     0.2712078099313604     0.3866976165150184  0.0004621855139768946     0.7271747981243608     0.9725450339866556     0.9510691261510288  3.423140642276422e-11 121.9175048793984
2.553505649982774      19.26941816812701      15.37212380175819   0.002444782237206086     0.7130969192407141     -11.37316602037053  1.294677351150711e-05     0.1266503164820724  0.0008822733278684112      14.03242186315985      304.2223644349069   0.006652297716758842     0.8000105364910878     0.5347127343691845     0.2712078099313604     0.3866976165150184  0.0004621855139768946     0.7271747832231996     0.9725450488878168     0.9510691261510288  3.423140642276422e-11 121.9175048794045
2.553505649982774      19.26941816812701      15.37212380175819   0.002444782237206086     0.7130969192407141     -11.37316602037053  1.294677351150711e-05     0.1266503164820724  0.0008822733278684112      14.03242186315985      304.2223644349069   0.006652297716758842     0.8000105364910878     0.5347127343691845     0.2712078099313604     0.3866976165150184  0.0004621855139768946     0.7271747832231996     0.9725450339866556       0.95106914105219  3.423140642276422e-11 121.9175048794072
2.553505649982774      19.26941816812701      15.37212380175819   0.002444782237206086     0.7130969192407141     -11.37316602037053  1.294677351150711e-05     0.1266503164820724  0.0008822733278684112      14.03242186315985      304.2223644349069   0.006652297716758842     0.8000105364910878     0.5347127343691845     0.2712078099313604     0.3866976165150184  0.0004621855139768946     0.7271747832231996     0.9725450339866556     0.9510691261510288  1.493539260027042e-08 121.9176102746417
2.553510430121527       19.2694183012195       15.3721262909523   0.002444142862390299     0.7130962294156227      -11.3731671751067  1.291999756521669e-05     0.1266917543163169  0.0008813344145578753      14.03242728007745      304.2224246920039   0.006650678237036412     0.8000105323604592     0.5347023267144372     0.2711920588813102     0.3867119780158687  0.0004621848190411944     0.7271751405192648     0.9725433826710771     0.9510677914471986   3.13650689486374e-11 121.9173703658503
2.553510468171797       19.2694183012195       15.3721262909523   0.002444142862390299     0.7130962294156227      -11.3731671751067  1.291999756521669e-05     0.1266917543163169  0.0008813344145578753      14.03242728007745      304.2224246920039   0.006650678237036412     0.8000105323604592     0.5347023267144372     0.2711920588813102     0.3867119780158687  0.0004621848190411944     0.7271751405192648     0.9725433826710771     0.9510677914471986   3.13650689486374e-11 121.9173702137933
2.553510430121527      19.26941858835621       15.3721262909523   0.002444142862390299     0.7130962294156227      -11.3731671751067  1.291999756521669e-05     0.1266917543163169  0.0008813344145578753      14.03242728007745      304.2224246920039   0.006650678237036412     0.8000105323604592     0.5347023267144372     0.2711920588813102     0.3867119780158687  0.0004621848190411944     0.7271751405192648     0.9725433826710771     0.9510677914471986   3.13650689486374e-11 121.9173703839679
2.553510430121527       19.2694183012195      15.37212652001483   0.002444142862390299     0.7130962294156227      -11.3731671751067  1.291999756521669e-05     0.1266917543163169  0.0008813344145578753      14.03242728007745      304.2224246920039   0.006650678237036412     0.8000105323604592     0.5347023267144372     0.2711920588813102     0.3867119780158687  0.0004621848190411944     0.7271751405192648     0.9725433826710771     0.9510677914471986   3.13650689486374e-11 121.9173703544476
2.553510430121527       19.2694183012195       15.3721262909523   0.002444157763551493     0.7130962294156227      -11.3731671751067  1.291999756521669e-05     0.1266917543163169  0.0008813344145578753      14.03242728007745      304.2224246920039   0.006650678237036412     0.8000105323604592     0.5347023267144372     0.2711920588813102     0.3867119780158687  0.0004621848190411944     0.7271751405192648     0.9725433826710771     0.9510677914471986   3.13650689486374e-11 121.9173706244315
2.553510430121527       19.2694183012195       15.3721262909523   0.002444142862390299     0.7130962443167839      -11.3731671751067  1.291999756521669e-05     0.1266917543163169  0.0008813344145578753      14.03242728007745      304.2224246920039   0.006650678237036412     0.8000105323604592     0.5347023267144372     0.2711920588813102     0.3867119780158687  0.0004621848190411944     0.7271751405192648     0.9725433826710771     0.9510677914471986   3.13650689486374e-11 121.917370370635
2.553510430121527       19.2694183012195       15.3721262909523   0.002444142862390299     0.7130962294156227      -11.3731673445801  1.291999756521669e-05     0.1266917543163169  0.0008813344145578753      14.03242728007745      304.2224246920039   0.006650678237036412     0.8000105323604592     0.5347023267144372     0.2711920588813102     0.3867119780158687  0.0004621848190411944     0.7271751405192648     0.9725433826710771     0.9510677914471986   3.13650689486374e-11 121.9173703792926
2.553510430121527       19.2694183012195       15.3721262909523   0.002444142862390299     0.7130962294156227      -11.3731671751067  1.293489872641054e-05     0.1266917543163169  0.0008813344145578753      14.03242728007745      304.2224246920039   0.006650678237036412     0.8000105323604592     0.5347023267144372     0.2711920588813102     0.3867119780158687  0.0004621848190411944     0.7271751405192648     0.9725433826710771     0.9510677914471986   3.13650689486374e-11 121.9173732713743
2.553510430121527       19.2694183012195       15.3721262909523   0.002444142862390299     0.7130962294156227      -11.3731671751067  1.291999756521669e-05     0.1266917692174781  0.0008813344145578753      14.03242728007745      304.2224246920039   0.006650678237036412     0.8000105323604592     0.5347023267144372     0.2711920588813102     0.3867119780158687  0.0004621848190411944     0.7271751405192648     0.9725433826710771     0.9510677914471986   3.13650689486374e-11 121.9173703784564
2.553510430121527       19.2694183012195       15.3721262909523   0.002444142862390299     0.7130962294156227      -11.3731671751067  1.291999756521669e-05     0.1266917543163169  0.0008813493157190692      14.03242728007745      304.2224246920039   0.006650678237036412     0.8000105323604592     0.5347023267144372     0.2711920588813102     0.3867119780158687  0.0004621848190411944     0.7271751405192648     0.9725433826710771     0.9510677914471986   3.13650689486374e-11 121.917371827961
2.553510430121527       19.2694183012195       15.3721262909523   0.002444142862390299     0.7130962294156227      -11.3731671751067  1.291999756521669e-05     0.1266917543163169  0.0008813344145578753      14.03242748917691      304.2224246920039   0.006650678237036412     0.8000105323604592     0.5347023267144372     0.2711920588813102     0.3867119780158687  0.0004621848190411944     0.7271751405192648     0.9725433826710771     0.9510677914471986   3.13650689486374e-11 121.9173702593009
2.553510430121527       19.2694183012195       15.3721262909523   0.002444142862390299     0.7130962294156227      -11.3731671751067  1.291999756521669e-05     0.1266917543163169  0.0008813344145578753      14.03242728007745      304.2224292252712   0.006650678237036412     0.8000105323604592     0.5347023267144372     0.2711920588813102     0.3867119780158687  0.0004621848190411944     0.7271751405192648     0.9725433826710771     0.9510677914471986   3.13650689486374e-11 121.9173702164186
2.553510430121527       19.2694183012195       15.3721262909523   0.002444142862390299     0.7130962294156227      -11.3731671751067  1.291999756521669e-05     0.1266917543163169  0.0008813344145578753      14.03242728007745      304.2224246920039   0.006650693138197606     0.8000105323604592     0.5347023267144372     0.2711920588813102     0.3867119780158687  0.0004621848190411944     0.7271751405192648     0.9725433826710771     0.9510677914471986   3.13650689486374e-11 121.9173686261281
2.553510430121527       19.2694183012195       15.3721262909523   0.002444142862390299     0.7130962294156227      -11.3731671751067  1.291999756521669e-05     0.1266917543163169  0.0008813344145578753      14.03242728007745      304.2224246920039   0.006650678237036412     0.8000105472616204     0.5347023267144372     0.2711920588813102     0.3867119780158687  0.0004621848190411944     0.7271751405192648     0.9725433826710771     0.9510677914471986   3.13650689486374e-11 121.9173708788125
2.553510430121527       19.2694183012195       15.3721262909523   0.002444142862390299     0.7130962294156227      -11.3731671751067  1.291999756521669e-05     0.1266917543163169  0.0008813344145578753      14.03242728007745      304.2224246920039   0.006650678237036412     0.8000105323604592     0.5347023416155984     0.2711920588813102     0.3867119780158687  0.0004621848190411944     0.7271751405192648     0.9725433826710771     0.9510677914471986   3.13650689486374e-11 121.9173704460377
2.553510430121527       19.2694183012195       15.3721262909523   0.002444142862390299     0.7130962294156227      -11.3731671751067  1.291999756521669e-05     0.1266917543163169  0.0008813344145578753      14.03242728007745      304.2224246920039   0.006650678237036412     0.8000105323604592     0.5347023267144372     0.2711920737824714     0.3867119780158687  0.0004621848190411944     0.7271751405192648     0.9725433826710771     0.9510677914471986   3.13650689486374e-11 121.9173703734225
2.553510430121527       19.2694183012195       15.3721262909523   0.002444142862390299     0.7130962294156227      -11.3731671751067  1.291999756521669e-05     0.1266917543163169  0.0008813344145578753      14.03242728007745      304.2224246920039   0.006650678237036412     0.8000105323604592     0.5347023267144372     0.2711920588813102     0.3867119929170299  0.0004621848190411944     0.7271751405192648     0.9725433826710771     0.9510677914471986   3.13650689486374e-11 121.9173703496224
2.553510430121527       19.2694183012195       15.3721262909523   0.002444142862390299     0.7130962294156227      -11.3731671751067  1.291999756521669e-05     0.1266917543163169  0.0008813344145578753      14.03242728007745      304.2224246920039   0.006650678237036412     0.8000105323604592     0.5347023267144372     0.2711920588813102     0.3867119780158687  0.0004621997202023883     0.7271751405192648     0.9725433826710771     0.9510677914471986   3.13650689486374e-11 121.9173703658878
2.553510430121527       19.2694183012195       15.3721262909523   0.002444142862390299     0.7130962294156227      -11.3731671751067  1.291999756521669e-05     0.1266917543163169  0.0008813344145578753      14.03242728007745      304.2224246920039   0.006650678237036412     0.8000105323604592     0.5347023267144372     0.2711920588813102     0.3867119780158687  0.0004621848190411944      0.727175155420426     0.9725433826710771     0.9510677914471986   3.13650689486374e-11 121.9173703658476
2.553510430121527       19.2694183012195       15.3721262909523   0.002444142862390299     0.7130962294156227      -11.3731671751067  1.291999756521669e-05     0.1266917543163169  0.0008813344145578753      14.03242728007745      304.2224246920039   0.006650678237036412     0.8000105323604592     0.5347023267144372     0.2711920588813102     0.3867119780158687  0.0004621848190411944     0.7271751405192648     0.9725433975722383     0.9510677914471986   3.13650689486374e-11 121.9173703658473
2.553510430121527       19.2694183012195       15.3721262909523   0.002444142862390299     0.7130962294156227      -11.3731671751067  1.291999756521669e-05     0.1266917543163169  0.0008813344145578753      14.03242728007745      304.2224246920039   0.006650678237036412     0.8000105323604592     0.5347023267144372     0.2711920588813102     0.3867119780158687  0.0004621848190411944     0.7271751405192648     0.9725433826710771     0.9510678063483598   3.13650689486374e-11 121.9173703658614
2.553510430121527       19.2694183012195       15.3721262909523   0.002444142862390299     0.7130962294156227      -11.3731671751067  1.291999756521669e-05     0.1266917543163169  0.0008813344145578753      14.03242728007745      304.2224246920039   0.006650678237036412     0.8000105323604592     0.5347023267144372     0.2711920588813102     0.3867119780158687  0.0004621848190411944     0.7271751405192648     0.9725433826710771     0.9510677914471986  1.493252626279629e-08 121.917475750756
2.553511155518953      19.26941814142472      15.37212593430688   0.002444130128570565     0.7130961671518448      -11.3731670695922  1.291926774160777e-05     0.1266917211820901   0.000881308629010036      14.03242950809269      304.2225158699384   0.006652403251641755     0.8000105322463796     0.5347014496840979     0.2711920134625132     0.3867123610379046  0.0004621844965823838     0.7271753416964554     0.9725434032578952     0.9510671055227656  3.129865780215029e-11 121.9172572162101
2.553511193569234      19.26941814142472      15.37212593430688   0.002444130128570565     0.7130961671518448      -11.3731670695922  1.291926774160777e-05     0.1266917211820901   0.000881308629010036      14.03242950809269      304.2225158699384   0.006652403251641755     0.8000105322463796     0.5347014496840979     0.2711920134625132     0.3867123610379046  0.0004621844965823838     0.7271753416964554     0.9725434032578952     0.9510671055227656  3.129865780215029e-11 121.9172571947225
2.553511155518953      19.26941842856143      15.37212593430688   0.002444130128570565     0.7130961671518448      -11.3731670695922  1.291926774160777e-05     0.1266917211820901   0.000881308629010036      14.03242950809269      304.2225158699384   0.006652403251641755     0.8000105322463796     0.5347014496840979     0.2711920134625132     0.3867123610379046  0.0004621844965823838     0.7271753416964554     0.9725434032578952     0.9510671055227656  3.129865780215029e-11 121.9172572175089
2.553511155518953      19.26941814142472      15.37212616336941   0.002444130128570565     0.7130961671518448      -11.3731670695922  1.291926774160777e-05     0.1266917211820901   0.000881308629010036      14.03242950809269      304.2225158699384   0.006652403251641755     0.8000105322463796     0.5347014496840979     0.2711920134625132     0.3867123610379046  0.0004621844965823838     0.7271753416964554     0.9725434032578952     0.9510671055227656  3.129865780215029e-11 121.9172572012613
2.553511155518953      19.26941814142472      15.37212593430688   0.002444145029731759     0.7130961671518448      -11.3731670695922  1.291926774160777e-05     0.1266917211820901   0.000881308629010036      14.03242950809269      304.2225158699384   0.006652403251641755     0.8000105322463796     0.5347014496840979     0.2711920134625132     0.3867123610379046  0.0004621844965823838     0.7271753416964554     0.9725434032578952     0.9510671055227656  3.129865780215029e-11 121.9172573748444
2.553511155518953      19.26941814142472      15.37212593430688   0.002444130128570565      0.713096182053006      -11.3731670695922  1.291926774160777e-05     0.1266917211820901   0.000881308629010036      14.03242950809269      304.2225158699384   0.006652403251641755     0.8000105322463796     0.5347014496840979     0.2711920134625132     0.3867123610379046  0.0004621844965823838     0.7271753416964554     0.9725434032578952     0.9510671055227656  3.129865780215029e-11 121.9172572205563
2.553511155518953      19.26941814142472      15.37212593430688   0.002444130128570565     0.7130961671518448     -11.37316723906559  1.291926774160777e-05     0.1266917211820901   0.000881308629010036      14.03242950809269      304.2225158699384   0.006652403251641755     0.8000105322463796     0.5347014496840979     0.2711920134625132     0.3867123610379046  0.0004621844965823838     0.7271753416964554     0.9725434032578952     0.9510671055227656  3.129865780215029e-11 121.9172572217071
2.553511155518953      19.26941814142472      15.37212593430688   0.002444130128570565     0.7130961671518448      -11.3731670695922  1.293416890280162e-05     0.1266917211820901   0.000881308629010036      14.03242950809269      304.2225158699384   0.006652403251641755     0.8000105322463796     0.5347014496840979     0.2711920134625132     0.3867123610379046  0.0004621844965823838     0.7271753416964554     0.9725434032578952     0.9510671055227656  3.129865780215029e-11 121.9172602334277
2.553511155518953      19.26941814142472      15.37212593430688   0.002444130128570565     0.7130961671518448      -11.3731670695922  1.291926774160777e-05     0.1266917360832513   0.000881308629010036      14.03242950809269      304.2225158699384   0.006652403251641755     0.8000105322463796     0.5347014496840979     0.2711920134625132     0.3867123610379046  0.0004621844965823838     0.7271753416964554     0.9725434032578952     0.9510671055227656  3.129865780215029e-11 121.9172571961287
2.553511155518953      19.26941814142472      15.37212593430688   0.002444130128570565     0.7130961671518448      -11.3731670695922  1.291926774160777e-05     0.1266917211820901  0.0008813235301712299      14.03242950809269      304.2225158699384   0.006652403251641755     0.8000105322463796     0.5347014496840979     0.2711920134625132     0.3867123610379046  0.0004621844965823838     0.7271753416964554     0.9725434032578952     0.9510671055227656  3.129865780215029e-11 121.9172587224983
2.553511155518953      19.26941814142472      15.37212593430688   0.002444130128570565     0.7130961671518448      -11.3731670695922  1.291926774160777e-05     0.1266917211820901   0.000881308629010036      14.03242971719218      304.2225158699384   0.006652403251641755     0.8000105322463796     0.5347014496840979     0.2711920134625132     0.3867123610379046  0.0004621844965823838     0.7271753416964554     0.9725434032578952     0.9510671055227656  3.129865780215029e-11 121.917257294101
2.553511155518953      19.26941814142472      15.37212593430688   0.002444130128570565     0.7130961671518448      -11.3731670695922  1.291926774160777e-05     0.1266917211820901   0.000881308629010036      14.03242950809269      304.2225204032071   0.006652403251641755     0.8000105322463796     0.5347014496840979     0.2711920134625132     0.3867123610379046  0.0004621844965823838     0.7271753416964554     0.9725434032578952     0.9510671055227656  3.129865780215029e-11 121.91725720089
2.553511155518953      19.26941814142472      15.37212593430688   0.002444130128570565     0.7130961671518448      -11.3731670695922  1.291926774160777e-05     0.1266917211820901   0.000881308629010036      14.03242950809269      304.2225158699384   0.006652418152802949     0.8000105322463796     0.5347014496840979     0.2711920134625132     0.3867123610379046  0.0004621844965823838     0.7271753416964554     0.9725434032578952     0.9510671055227656  3.129865780215029e-11 121.9172571548173
2.553511155518953      19.26941814142472      15.37212593430688   0.002444130128570565     0.7130961671518448      -11.3731670695922  1.291926774160777e-05     0.1266917211820901   0.000881308629010036      14.03242950809269      304.2225158699384   0.006652403251641755     0.8000105471475408     0.5347014496840979     0.2711920134625132     0.3867123610379046  0.0004621844965823838     0.7271753416964554     0.9725434032578952     0.9510671055227656  3.129865780215029e-11 121.9172577304131
2.553511155518953      19.26941814142472      15.37212593430688   0.002444130128570565     0.7130961671518448      -11.3731670695922  1.291926774160777e-05     0.1266917211820901   0.000881308629010036      14.03242950809269      304.2225158699384   0.006652403251641755     0.8000105322463796     0.5347014645852591     0.2711920134625132     0.3867123610379046  0.0004621844965823838     0.7271753416964554     0.9725434032578952     0.9510671055227656  3.129865780215029e-11 121.9172572310939
2.553511155518953      19.26941814142472      15.37212593430688   0.002444130128570565     0.7130961671518448      -11.3731670695922  1.291926774160777e-05     0.1266917211820901   0.000881308629010036      14.03242950809269      304.2225158699384   0.006652403251641755     0.8000105322463796     0.5347014496840979     0.2711920283636743     0.3867123610379046  0.0004621844965823838     0.7271753416964554     0.9725434032578952     0.9510671055227656  3.129865780215029e-11 121.9172572519314
2.553511155518953      19.26941814142472      15.37212593430688   0.002444130128570565     0.7130961671518448      -11.3731670695922  1.291926774160777e-05     0.1266917211820901   0.000881308629010036      14.03242950809269      304.2225158699384   0.006652403251641755     0.8000105322463796     0.5347014496840979     0.2711920134625132     0.3867123759390658  0.0004621844965823838     0.7271753416964554     0.9725434032578952     0.9510671055227656  3.129865780215029e-11 121.9172571927999
2.553511155518953      19.26941814142472      15.37212593430688   0.002444130128570565     0.7130961671518448      -11.3731670695922  1.291926774160777e-05     0.1266917211820901   0.000881308629010036      14.03242950809269      304.2225158699384   0.006652403251641755     0.8000105322463796     0.5347014496840979     0.2711920134625132     0.3867123610379046  0.0004621993977435776     0.7271753416964554     0.9725434032578952     0.9510671055227656  3.129865780215029e-11 121.9172572162667
2.553511155518953      19.26941814142472      15.37212593430688   0.002444130128570565     0.7130961671518448      -11.3731670695922  1.291926774160777e-05     0.1266917211820901   0.000881308629010036      14.03242950809269      304.2225158699384   0.006652403251641755     0.8000105322463796     0.5347014496840979     0.2711920134625132     0.3867123610379046  0.0004621844965823838     0.7271753565976166     0.9725434032578952     0.9510671055227656  3.129865780215029e-11 121.9172572162138
2.553511155518953      19.26941814142472      15.37212593430688   0.002444130128570565     0.7130961671518448      -11.3731670695922  1.291926774160777e-05     0.1266917211820901   0.000881308629010036      14.03242950809269      304.2225158699384   0.006652403251641755     0.8000105322463796     0.5347014496840979     0.2711920134625132     0.3867123610379046  0.0004621844965823838     0.7271753416964554     0.9725434181590564     0.9510671055227656  3.129865780215029e-11 121.9172572162123
2.553511155518953      19.26941814142472      15.37212593430688   0.002444130128570565     0.7130961671518448      -11.3731670695922  1.291926774160777e-05     0.1266917211820901   0.000881308629010036      14.03242950809269      304.2225158699384   0.006652403251641755     0.8000105322463796     0.5347014496840979     0.2711920134625132     0.3867123610379046  0.0004621844965823838     0.7271753416964554     0.9725434032578952     0.9510671204239268  3.129865780215029e-11 121.9172572162225
2.553511155518953      19.26941814142472      15.37212593430688   0.002444130128570565     0.7130961671518448      -11.3731670695922  1.291926774160777e-05     0.1266917211820901   0.000881308629010036      14.03242950809269      304.2225158699384   0.006652403251641755     0.8000105322463796     0.5347014496840979     0.2711920134625132     0.3867123610379046  0.0004621844965823838     0.7271753416964554     0.9725434032578952     0.9510671055227656  1.493245985164981e-08 121.9173626011239
