# Supplementary material for: Model-Based Quantification of the Systemic Interplay between Glucose and Fatty Acids in the Postprandial State
Source: PLoS One. 2015 Sep 10;10(9):e0135665. doi: 10.1371/journal.pone.0135665 (PMC4565650; doi:10.1371/journal.pone.0135665)
Supplement: S3 File — Zip file containing all Matlab m-files to generate figures. The zip-file includes a README file, containing an overview of the simulation files and basic instructions. (ZIP) [file pone.0135665.s004.zip › GlcNEFA/OPT parameters/OPT_solver1_seed100000000_n100_r25/parameters_it19.txt]

2.750015909739002      17.58673315972147      14.57553224481652   0.003826158126260413     0.5762365580226438     -10.61841501403992   0.000459122082976266     0.1141496795985545  0.0005732501262115314      16.01510077189443      395.6134789262734   0.008941340382524515     0.8453266540074813     0.6185140994208062     0.2314414916476061     0.5203007350139675   0.001914457337414761     0.5759012158148144    0.04462509869617014    0.05144469023215941  3.435848047684476e-14 191.3303815347258
2.750015950717432      17.58673315972147      14.57553224481652   0.003826158126260413     0.5762365580226438     -10.61841501403992   0.000459122082976266     0.1141496795985545  0.0005732501262115314      16.01510077189443      395.6134789262734   0.008941340382524515     0.8453266540074813     0.6185140994208062     0.2314414916476061     0.5203007350139675   0.001914457337414761     0.5759012158148144    0.04462509869617014    0.05144469023215941  3.435848047684476e-14 191.3303829187766
2.750015909739002      17.58673342178421      14.57553224481652   0.003826158126260413     0.5762365580226438     -10.61841501403992   0.000459122082976266     0.1141496795985545  0.0005732501262115314      16.01510077189443      395.6134789262734   0.008941340382524515     0.8453266540074813     0.6185140994208062     0.2314414916476061     0.5203007350139675   0.001914457337414761     0.5759012158148144    0.04462509869617014    0.05144469023215941  3.435848047684476e-14 191.3303697796003
2.750015909739002      17.58673315972147      14.57553246200888   0.003826158126260413     0.5762365580226438     -10.61841501403992   0.000459122082976266     0.1141496795985545  0.0005732501262115314      16.01510077189443      395.6134789262734   0.008941340382524515     0.8453266540074813     0.6185140994208062     0.2314414916476061     0.5203007350139675   0.001914457337414761     0.5759012158148144    0.04462509869617014    0.05144469023215941  3.435848047684476e-14 191.3303741009086
2.750015909739002      17.58673315972147      14.57553224481652   0.003826173027421607     0.5762365580226438     -10.61841501403992   0.000459122082976266     0.1141496795985545  0.0005732501262115314      16.01510077189443      395.6134789262734   0.008941340382524515     0.8453266540074813     0.6185140994208062     0.2314414916476061     0.5203007350139675   0.001914457337414761     0.5759012158148144    0.04462509869617014    0.05144469023215941  3.435848047684476e-14 191.3310044597665
2.750015909739002      17.58673315972147      14.57553224481652   0.003826158126260413      0.576236572923805     -10.61841501403992   0.000459122082976266     0.1141496795985545  0.0005732501262115314      16.01510077189443      395.6134789262734   0.008941340382524515     0.8453266540074813     0.6185140994208062     0.2314414916476061     0.5203007350139675   0.001914457337414761     0.5759012158148144    0.04462509869617014    0.05144469023215941  3.435848047684476e-14 191.3303814983399
2.750015909739002      17.58673315972147      14.57553224481652   0.003826158126260413     0.5762365580226438     -10.61841517226663   0.000459122082976266     0.1141496795985545  0.0005732501262115314      16.01510077189443      395.6134789262734   0.008941340382524515     0.8453266540074813     0.6185140994208062     0.2314414916476061     0.5203007350139675   0.001914457337414761     0.5759012158148144    0.04462509869617014    0.05144469023215941  3.435848047684476e-14 191.3303970731662
2.750015909739002      17.58673315972147      14.57553224481652   0.003826158126260413     0.5762365580226438     -10.61841501403992  0.0004591369841374598     0.1141496795985545  0.0005732501262115314      16.01510077189443      395.6134789262734   0.008941340382524515     0.8453266540074813     0.6185140994208062     0.2314414916476061     0.5203007350139675   0.001914457337414761     0.5759012158148144    0.04462509869617014    0.05144469023215941  3.435848047684476e-14 191.3302409743294
2.750015909739002      17.58673315972147      14.57553224481652   0.003826158126260413     0.5762365580226438     -10.61841501403992   0.000459122082976266     0.1141496944997157  0.0005732501262115314      16.01510077189443      395.6134789262734   0.008941340382524515     0.8453266540074813     0.6185140994208062     0.2314414916476061     0.5203007350139675   0.001914457337414761     0.5759012158148144    0.04462509869617014    0.05144469023215941  3.435848047684476e-14 191.3303743360004
2.750015909739002      17.58673315972147      14.57553224481652   0.003826158126260413     0.5762365580226438     -10.61841501403992   0.000459122082976266     0.1141496795985545  0.0005732650273727253      16.01510077189443      395.6134789262734   0.008941340382524515     0.8453266540074813     0.6185140994208062     0.2314414916476061     0.5203007350139675   0.001914457337414761     0.5759012158148144    0.04462509869617014    0.05144469023215941  3.435848047684476e-14 191.3299726028432
2.750015909739002      17.58673315972147      14.57553224481652   0.003826158126260413     0.5762365580226438     -10.61841501403992   0.000459122082976266     0.1141496795985545  0.0005732501262115314      16.01510101053803      395.6134789262734   0.008941340382524515     0.8453266540074813     0.6185140994208062     0.2314414916476061     0.5203007350139675   0.001914457337414761     0.5759012158148144    0.04462509869617014    0.05144469023215941  3.435848047684476e-14 191.3303812316078
2.750015909739002      17.58673315972147      14.57553224481652   0.003826158126260413     0.5762365580226438     -10.61841501403992   0.000459122082976266     0.1141496795985545  0.0005732501262115314      16.01510077189443      395.6134848213736   0.008941340382524515     0.8453266540074813     0.6185140994208062     0.2314414916476061     0.5203007350139675   0.001914457337414761     0.5759012158148144    0.04462509869617014    0.05144469023215941  3.435848047684476e-14 191.330381577007
2.750015909739002      17.58673315972147      14.57553224481652   0.003826158126260413     0.5762365580226438     -10.61841501403992   0.000459122082976266     0.1141496795985545  0.0005732501262115314      16.01510077189443      395.6134789262734   0.008941355283685708     0.8453266540074813     0.6185140994208062     0.2314414916476061     0.5203007350139675   0.001914457337414761     0.5759012158148144    0.04462509869617014    0.05144469023215941  3.435848047684476e-14 191.3304460935374
2.750015909739002      17.58673315972147      14.57553224481652   0.003826158126260413     0.5762365580226438     -10.61841501403992   0.000459122082976266     0.1141496795985545  0.0005732501262115314      16.01510077189443      395.6134789262734   0.008941340382524515     0.8453266689086425     0.6185140994208062     0.2314414916476061     0.5203007350139675   0.001914457337414761     0.5759012158148144    0.04462509869617014    0.05144469023215941  3.435848047684476e-14 191.330380578748
2.750015909739002      17.58673315972147      14.57553224481652   0.003826158126260413     0.5762365580226438     -10.61841501403992   0.000459122082976266     0.1141496795985545  0.0005732501262115314      16.01510077189443      395.6134789262734   0.008941340382524515     0.8453266540074813     0.6185141143219674     0.2314414916476061     0.5203007350139675   0.001914457337414761     0.5759012158148144    0.04462509869617014    0.05144469023215941  3.435848047684476e-14 191.3303867878166
2.750015909739002      17.58673315972147      14.57553224481652   0.003826158126260413     0.5762365580226438     -10.61841501403992   0.000459122082976266     0.1141496795985545  0.0005732501262115314      16.01510077189443      395.6134789262734   0.008941340382524515     0.8453266540074813     0.6185140994208062     0.2314415065487673     0.5203007350139675   0.001914457337414761     0.5759012158148144    0.04462509869617014    0.05144469023215941  3.435848047684476e-14 191.3303903933961
2.750015909739002      17.58673315972147      14.57553224481652   0.003826158126260413     0.5762365580226438     -10.61841501403992   0.000459122082976266     0.1141496795985545  0.0005732501262115314      16.01510077189443      395.6134789262734   0.008941340382524515     0.8453266540074813     0.6185140994208062     0.2314414916476061     0.5203007499151287   0.001914457337414761     0.5759012158148144    0.04462509869617014    0.05144469023215941  3.435848047684476e-14 191.3303805907095
2.750015909739002      17.58673315972147      14.57553224481652   0.003826158126260413     0.5762365580226438     -10.61841501403992   0.000459122082976266     0.1141496795985545  0.0005732501262115314      16.01510077189443      395.6134789262734   0.008941340382524515     0.8453266540074813     0.6185140994208062     0.2314414916476061     0.5203007350139675   0.001914472238575955     0.5759012158148144    0.04462509869617014    0.05144469023215941  3.435848047684476e-14 191.3303815347418
2.750015909739002      17.58673315972147      14.57553224481652   0.003826158126260413     0.5762365580226438     -10.61841501403992   0.000459122082976266     0.1141496795985545  0.0005732501262115314      16.01510077189443      395.6134789262734   0.008941340382524515     0.8453266540074813     0.6185140994208062     0.2314414916476061     0.5203007350139675   0.001914457337414761     0.5759012307159755    0.04462509869617014    0.05144469023215941  3.435848047684476e-14 191.3303815347258
2.750015909739002      17.58673315972147      14.57553224481652   0.003826158126260413     0.5762365580226438     -10.61841501403992   0.000459122082976266     0.1141496795985545  0.0005732501262115314      16.01510077189443      395.6134789262734   0.008941340382524515     0.8453266540074813     0.6185140994208062     0.2314414916476061     0.5203007350139675   0.001914457337414761     0.5759012158148144    0.04462511359733133    0.05144469023215941  3.435848047684476e-14 191.3303815347532
2.750015909739002      17.58673315972147      14.57553224481652   0.003826158126260413     0.5762365580226438     -10.61841501403992   0.000459122082976266     0.1141496795985545  0.0005732501262115314      16.01510077189443      395.6134789262734   0.008941340382524515     0.8453266540074813     0.6185140994208062     0.2314414916476061     0.5203007350139675   0.001914457337414761     0.5759012158148144    0.04462509869617014    0.05144470513332061  3.435848047684476e-14 191.3303815347409
2.750015909739002      17.58673315972147      14.57553224481652   0.003826158126260413     0.5762365580226438     -10.61841501403992   0.000459122082976266     0.1141496795985545  0.0005732501262115314      16.01510077189443      395.6134789262734   0.008941340382524515     0.8453266540074813     0.6185140994208062     0.2314414916476061     0.5203007350139675   0.001914457337414761     0.5759012158148144    0.04462509869617014    0.05144469023215941  1.490119555232813e-08 191.3304469128527
2.830486879444619      18.87688731297089      15.63291627694371   0.003864353353888116     0.8619818918705919     -10.57797360834536   0.001335770395334948    0.08299923782782753   0.001840763669058238      14.56857730840609      397.9760506768714   0.009095197707681635     0.8111285861917277     0.6030637231176436     0.2277647933443031     0.9847098013333244   0.001914314164026675     0.5759012158148144    0.04466890715997512    0.05149346151977026  2.255726453400515e-14 151.5236097219491
2.83048692162216      18.87688731297089      15.63291627694371   0.003864353353888116     0.8619818918705919     -10.57797360834536   0.001335770395334948    0.08299923782782753   0.001840763669058238      14.56857730840609      397.9760506768714   0.009095197707681635     0.8111285861917277     0.6030637231176436     0.2277647933443031     0.9847098013333244   0.001914314164026675     0.5759012158148144    0.04466890715997512    0.05149346151977026  2.255726453400515e-14 151.5236091708966
2.830486879444619      18.87688759425843      15.63291627694371   0.003864353353888116     0.8619818918705919     -10.57797360834536   0.001335770395334948    0.08299923782782753   0.001840763669058238      14.56857730840609      397.9760506768714   0.009095197707681635     0.8111285861917277     0.6030637231176436     0.2277647933443031     0.9847098013333244   0.001914314164026675     0.5759012158148144    0.04466890715997512    0.05149346151977026  2.255726453400515e-14 151.5236128938423
2.830486879444619      18.87688731297089      15.63291650989232   0.003864353353888116     0.8619818918705919     -10.57797360834536   0.001335770395334948    0.08299923782782753   0.001840763669058238      14.56857730840609      397.9760506768714   0.009095197707681635     0.8111285861917277     0.6030637231176436     0.2277647933443031     0.9847098013333244   0.001914314164026675     0.5759012158148144    0.04466890715997512    0.05149346151977026  2.255726453400515e-14 151.5236121400007
2.830486879444619      18.87688731297089      15.63291627694371    0.00386436825504931     0.8619818918705919     -10.57797360834536   0.001335770395334948    0.08299923782782753   0.001840763669058238      14.56857730840609      397.9760506768714   0.009095197707681635     0.8111285861917277     0.6030637231176436     0.2277647933443031     0.9847098013333244   0.001914314164026675     0.5759012158148144    0.04466890715997512    0.05149346151977026  2.255726453400515e-14 151.523418428205
2.830486879444619      18.87688731297089      15.63291627694371   0.003864353353888116     0.8619819067717531     -10.57797360834536   0.001335770395334948    0.08299923782782753   0.001840763669058238      14.56857730840609      397.9760506768714   0.009095197707681635     0.8111285861917277     0.6030637231176436     0.2277647933443031     0.9847098013333244   0.001914314164026675     0.5759012158148144    0.04466890715997512    0.05149346151977026  2.255726453400515e-14 151.5236095832031
2.830486879444619      18.87688731297089      15.63291627694371   0.003864353353888116     0.8619818918705919     -10.57797376596945   0.001335770395334948    0.08299923782782753   0.001840763669058238      14.56857730840609      397.9760506768714   0.009095197707681635     0.8111285861917277     0.6030637231176436     0.2277647933443031     0.9847098013333244   0.001914314164026675     0.5759012158148144    0.04466890715997512    0.05149346151977026  2.255726453400515e-14 151.5236050925178
2.830486879444619      18.87688731297089      15.63291627694371   0.003864353353888116     0.8619818918705919     -10.57797360834536   0.001335785296496142    0.08299923782782753   0.001840763669058238      14.56857730840609      397.9760506768714   0.009095197707681635     0.8111285861917277     0.6030637231176436     0.2277647933443031     0.9847098013333244   0.001914314164026675     0.5759012158148144    0.04466890715997512    0.05149346151977026  2.255726453400515e-14 151.5236167826374
2.830486879444619      18.87688731297089      15.63291627694371   0.003864353353888116     0.8619818918705919     -10.57797360834536   0.001335770395334948    0.08299925272898873   0.001840763669058238      14.56857730840609      397.9760506768714   0.009095197707681635     0.8111285861917277     0.6030637231176436     0.2277647933443031     0.9847098013333244   0.001914314164026675     0.5759012158148144    0.04466890715997512    0.05149346151977026  2.255726453400515e-14 151.523605457254
2.830486879444619      18.87688731297089      15.63291627694371   0.003864353353888116     0.8619818918705919     -10.57797360834536   0.001335770395334948    0.08299923782782753   0.001840778570219432      14.56857730840609      397.9760506768714   0.009095197707681635     0.8111285861917277     0.6030637231176436     0.2277647933443031     0.9847098013333244   0.001914314164026675     0.5759012158148144    0.04466890715997512    0.05149346151977026  2.255726453400515e-14 151.5238512899861
2.830486879444619      18.87688731297089      15.63291627694371   0.003864353353888116     0.8619818918705919     -10.57797360834536   0.001335770395334948    0.08299923782782753   0.001840763669058238      14.56857752549481      397.9760506768714   0.009095197707681635     0.8111285861917277     0.6030637231176436     0.2277647933443031     0.9847098013333244   0.001914314164026675     0.5759012158148144    0.04466890715997512    0.05149346151977026  2.255726453400515e-14 151.5236087159373
2.830486879444619      18.87688731297089      15.63291627694371   0.003864353353888116     0.8619818918705919     -10.57797360834536   0.001335770395334948    0.08299923782782753   0.001840763669058238      14.56857730840609      397.9760566071767   0.009095197707681635     0.8111285861917277     0.6030637231176436     0.2277647933443031     0.9847098013333244   0.001914314164026675     0.5759012158148144    0.04466890715997512    0.05149346151977026  2.255726453400515e-14 151.5236103803865
2.830486879444619      18.87688731297089      15.63291627694371   0.003864353353888116     0.8619818918705919     -10.57797360834536   0.001335770395334948    0.08299923782782753   0.001840763669058238      14.56857730840609      397.9760506768714   0.009095212608842829     0.8111285861917277     0.6030637231176436     0.2277647933443031     0.9847098013333244   0.001914314164026675     0.5759012158148144    0.04466890715997512    0.05149346151977026  2.255726453400515e-14 151.5238915404448
2.830486879444619      18.87688731297089      15.63291627694371   0.003864353353888116     0.8619818918705919     -10.57797360834536   0.001335770395334948    0.08299923782782753   0.001840763669058238      14.56857730840609      397.9760506768714   0.009095197707681635     0.8111286010928889     0.6030637231176436     0.2277647933443031     0.9847098013333244   0.001914314164026675     0.5759012158148144    0.04466890715997512    0.05149346151977026  2.255726453400515e-14 151.523611174167
2.830486879444619      18.87688731297089      15.63291627694371   0.003864353353888116     0.8619818918705919     -10.57797360834536   0.001335770395334948    0.08299923782782753   0.001840763669058238      14.56857730840609      397.9760506768714   0.009095197707681635     0.8111285861917277     0.6030637380188048     0.2277647933443031     0.9847098013333244   0.001914314164026675     0.5759012158148144    0.04466890715997512    0.05149346151977026  2.255726453400515e-14 151.5236110692939
2.830486879444619      18.87688731297089      15.63291627694371   0.003864353353888116     0.8619818918705919     -10.57797360834536   0.001335770395334948    0.08299923782782753   0.001840763669058238      14.56857730840609      397.9760506768714   0.009095197707681635     0.8111285861917277     0.6030637231176436     0.2277648082454643     0.9847098013333244   0.001914314164026675     0.5759012158148144    0.04466890715997512    0.05149346151977026  2.255726453400515e-14 151.5236221876342
2.830486879444619      18.87688731297089      15.63291627694371   0.003864353353888116     0.8619818918705919     -10.57797360834536   0.001335770395334948    0.08299923782782753   0.001840763669058238      14.56857730840609      397.9760506768714   0.009095197707681635     0.8111285861917277     0.6030637231176436     0.2277647933443031     0.9847098162344856   0.001914314164026675     0.5759012158148144    0.04466890715997512    0.05149346151977026  2.255726453400515e-14 151.5236097391481
2.830486879444619      18.87688731297089      15.63291627694371   0.003864353353888116     0.8619818918705919     -10.57797360834536   0.001335770395334948    0.08299923782782753   0.001840763669058238      14.56857730840609      397.9760506768714   0.009095197707681635     0.8111285861917277     0.6030637231176436     0.2277647933443031     0.9847098013333244   0.001914329065187869     0.5759012158148144    0.04466890715997512    0.05149346151977026  2.255726453400515e-14 151.5236097193351
2.830486879444619      18.87688731297089      15.63291627694371   0.003864353353888116     0.8619818918705919     -10.57797360834536   0.001335770395334948    0.08299923782782753   0.001840763669058238      14.56857730840609      397.9760506768714   0.009095197707681635     0.8111285861917277     0.6030637231176436     0.2277647933443031     0.9847098013333244   0.001914314164026675     0.5759012307159755    0.04466890715997512    0.05149346151977026  2.255726453400515e-14 151.5236097219491
2.830486879444619      18.87688731297089      15.63291627694371   0.003864353353888116     0.8619818918705919     -10.57797360834536   0.001335770395334948    0.08299923782782753   0.001840763669058238      14.56857730840609      397.9760506768714   0.009095197707681635     0.8111285861917277     0.6030637231176436     0.2277647933443031     0.9847098013333244   0.001914314164026675     0.5759012158148144    0.04466892206113631    0.05149346151977026  2.255726453400515e-14 151.5236097213475
2.830486879444619      18.87688731297089      15.63291627694371   0.003864353353888116     0.8619818918705919     -10.57797360834536   0.001335770395334948    0.08299923782782753   0.001840763669058238      14.56857730840609      397.9760506768714   0.009095197707681635     0.8111285861917277     0.6030637231176436     0.2277647933443031     0.9847098013333244   0.001914314164026675     0.5759012158148144    0.04466890715997512    0.05149347642093145  2.255726453400515e-14 151.523609721018
2.830486879444619      18.87688731297089      15.63291627694371   0.003864353353888116     0.8619818918705919     -10.57797360834536   0.001335770395334948    0.08299923782782753   0.001840763669058238      14.56857730840609      397.9760506768714   0.009095197707681635     0.8111285861917277     0.6030637231176436     0.2277647933443031     0.9847098013333244   0.001914314164026675     0.5759012158148144    0.04466890715997512    0.05149346151977026  1.490118375111219e-08 151.5237058877346
2.832162371200235      19.11953630159571      14.38725198265023   0.001148301080421209     0.6376432609683989     -11.85261092970424  0.0003191713140513978     0.1173731939151309   0.001153444039451617      15.07290841351446      389.8260939261091   0.008334919150835623     0.8054968837799075     0.5645452680167414     0.2326722212270777     0.7699353322171185    0.01336602923959378     0.5759012158148144     0.1103486028060744     0.1389279484565711  2.711180385658171e-14 131.083619921937
2.832162413402743      19.11953630159571      14.38725198265023   0.001148301080421209     0.6376432609683989     -11.85261092970424  0.0003191713140513978     0.1173731939151309   0.001153444039451617      15.07290841351446      389.8260939261091   0.008334919150835623     0.8054968837799075     0.5645452680167414     0.2326722212270777     0.7699353322171185    0.01336602923959378     0.5759012158148144     0.1103486028060744     0.1389279484565711  2.711180385658171e-14 131.0836201185309
2.832162371200235        19.119536586499      14.38725198265023   0.001148301080421209     0.6376432609683989     -11.85261092970424  0.0003191713140513978     0.1173731939151309   0.001153444039451617      15.07290841351446      389.8260939261091   0.008334919150835623     0.8054968837799075     0.5645452680167414     0.2326722212270777     0.7699353322171185    0.01336602923959378     0.5759012158148144     0.1103486028060744     0.1389279484565711  2.711180385658171e-14 131.0836148756017
2.832162371200235      19.11953630159571      14.38725219703699   0.001148301080421209     0.6376432609683989     -11.85261092970424  0.0003191713140513978     0.1173731939151309   0.001153444039451617      15.07290841351446      389.8260939261091   0.008334919150835623     0.8054968837799075     0.5645452680167414     0.2326722212270777     0.7699353322171185    0.01336602923959378     0.5759012158148144     0.1103486028060744     0.1389279484565711  2.711180385658171e-14 131.0836163039038
2.832162371200235      19.11953630159571      14.38725198265023   0.001148315981582403     0.6376432609683989     -11.85261092970424  0.0003191713140513978     0.1173731939151309   0.001153444039451617      15.07290841351446      389.8260939261091   0.008334919150835623     0.8054968837799075     0.5645452680167414     0.2326722212270777     0.7699353322171185    0.01336602923959378     0.5759012158148144     0.1103486028060744     0.1389279484565711  2.711180385658171e-14 131.0838864999585
2.832162371200235      19.11953630159571      14.38725198265023   0.001148301080421209       0.63764327586956     -11.85261092970424  0.0003191713140513978     0.1173731939151309   0.001153444039451617      15.07290841351446      389.8260939261091   0.008334919150835623     0.8054968837799075     0.5645452680167414     0.2326722212270777     0.7699353322171185    0.01336602923959378     0.5759012158148144     0.1103486028060744     0.1389279484565711  2.711180385658171e-14 131.0836196480333
2.832162371200235      19.11953630159571      14.38725198265023   0.001148301080421209     0.6376432609683989     -11.85261110632191  0.0003191713140513978     0.1173731939151309   0.001153444039451617      15.07290841351446      389.8260939261091   0.008334919150835623     0.8054968837799075     0.5645452680167414     0.2326722212270777     0.7699353322171185    0.01336602923959378     0.5759012158148144     0.1103486028060744     0.1389279484565711  2.711180385658171e-14 131.0836270336
2.832162371200235      19.11953630159571      14.38725198265023   0.001148301080421209     0.6376432609683989     -11.85261092970424  0.0003191862152125916     0.1173731939151309   0.001153444039451617      15.07290841351446      389.8260939261091   0.008334919150835623     0.8054968837799075     0.5645452680167414     0.2326722212270777     0.7699353322171185    0.01336602923959378     0.5759012158148144     0.1103486028060744     0.1389279484565711  2.711180385658171e-14 131.0836419141373
2.832162371200235      19.11953630159571      14.38725198265023   0.001148301080421209     0.6376432609683989     -11.85261092970424  0.0003191713140513978     0.1173732088162921   0.001153444039451617      15.07290841351446      389.8260939261091   0.008334919150835623     0.8054968837799075     0.5645452680167414     0.2326722212270777     0.7699353322171185    0.01336602923959378     0.5759012158148144     0.1103486028060744     0.1389279484565711  2.711180385658171e-14 131.0836203647615
2.832162371200235      19.11953630159571      14.38725198265023   0.001148301080421209     0.6376432609683989     -11.85261092970424  0.0003191713140513978     0.1173731939151309   0.001153458940612811      15.07290841351446      389.8260939261091   0.008334919150835623     0.8054968837799075     0.5645452680167414     0.2326722212270777     0.7699353322171185    0.01336602923959378     0.5759012158148144     0.1103486028060744     0.1389279484565711  2.711180385658171e-14 131.0835895462669
2.832162371200235      19.11953630159571      14.38725198265023   0.001148301080421209     0.6376432609683989     -11.85261092970424  0.0003191713140513978     0.1173731939151309   0.001153444039451617       15.0729086381183      389.8260939261091   0.008334919150835623     0.8054968837799075     0.5645452680167414     0.2326722212270777     0.7699353322171185    0.01336602923959378     0.5759012158148144     0.1103486028060744     0.1389279484565711  2.711180385658171e-14 131.0836196926792
2.832162371200235      19.11953630159571      14.38725198265023   0.001148301080421209     0.6376432609683989     -11.85261092970424  0.0003191713140513978     0.1173731939151309   0.001153444039451617      15.07290841351446      389.8260997349706   0.008334919150835623     0.8054968837799075     0.5645452680167414     0.2326722212270777     0.7699353322171185    0.01336602923959378     0.5759012158148144     0.1103486028060744     0.1389279484565711  2.711180385658171e-14 131.0836195795077
2.832162371200235      19.11953630159571      14.38725198265023   0.001148301080421209     0.6376432609683989     -11.85261092970424  0.0003191713140513978     0.1173731939151309   0.001153444039451617      15.07290841351446      389.8260939261091   0.008334934051996817     0.8054968837799075     0.5645452680167414     0.2326722212270777     0.7699353322171185    0.01336602923959378     0.5759012158148144     0.1103486028060744     0.1389279484565711  2.711180385658171e-14 131.0836964704198
2.832162371200235      19.11953630159571      14.38725198265023   0.001148301080421209     0.6376432609683989     -11.85261092970424  0.0003191713140513978     0.1173731939151309   0.001153444039451617      15.07290841351446      389.8260939261091   0.008334919150835623     0.8054968986810687     0.5645452680167414     0.2326722212270777     0.7699353322171185    0.01336602923959378     0.5759012158148144     0.1103486028060744     0.1389279484565711  2.711180385658171e-14 131.0836203903988
2.832162371200235      19.11953630159571      14.38725198265023   0.001148301080421209     0.6376432609683989     -11.85261092970424  0.0003191713140513978     0.1173731939151309   0.001153444039451617      15.07290841351446      389.8260939261091   0.008334919150835623     0.8054968837799075     0.5645452829179026     0.2326722212270777     0.7699353322171185    0.01336602923959378     0.5759012158148144     0.1103486028060744     0.1389279484565711  2.711180385658171e-14 131.0836199288403
2.832162371200235      19.11953630159571      14.38725198265023   0.001148301080421209     0.6376432609683989     -11.85261092970424  0.0003191713140513978     0.1173731939151309   0.001153444039451617      15.07290841351446      389.8260939261091   0.008334919150835623     0.8054968837799075     0.5645452680167414     0.2326722361282388     0.7699353322171185    0.01336602923959378     0.5759012158148144     0.1103486028060744     0.1389279484565711  2.711180385658171e-14 131.0836222396436
2.832162371200235      19.11953630159571      14.38725198265023   0.001148301080421209     0.6376432609683989     -11.85261092970424  0.0003191713140513978     0.1173731939151309   0.001153444039451617      15.07290841351446      389.8260939261091   0.008334919150835623     0.8054968837799075     0.5645452680167414     0.2326722212270777     0.7699353471182797    0.01336602923959378     0.5759012158148144     0.1103486028060744     0.1389279484565711  2.711180385658171e-14 131.0836197006547
2.832162371200235      19.11953630159571      14.38725198265023   0.001148301080421209     0.6376432609683989     -11.85261092970424  0.0003191713140513978     0.1173731939151309   0.001153444039451617      15.07290841351446      389.8260939261091   0.008334919150835623     0.8054968837799075     0.5645452680167414     0.2326722212270777     0.7699353322171185    0.01336604414075497     0.5759012158148144     0.1103486028060744     0.1389279484565711  2.711180385658171e-14 131.0836199219514
2.832162371200235      19.11953630159571      14.38725198265023   0.001148301080421209     0.6376432609683989     -11.85261092970424  0.0003191713140513978     0.1173731939151309   0.001153444039451617      15.07290841351446      389.8260939261091   0.008334919150835623     0.8054968837799075     0.5645452680167414     0.2326722212270777     0.7699353322171185    0.01336602923959378     0.5759012307159755     0.1103486028060744     0.1389279484565711  2.711180385658171e-14 131.083619921937
2.832162371200235      19.11953630159571      14.38725198265023   0.001148301080421209     0.6376432609683989     -11.85261092970424  0.0003191713140513978     0.1173731939151309   0.001153444039451617      15.07290841351446      389.8260939261091   0.008334919150835623     0.8054968837799075     0.5645452680167414     0.2326722212270777     0.7699353322171185    0.01336602923959378     0.5759012158148144     0.1103486177072356     0.1389279484565711  2.711180385658171e-14 131.0836199219343
2.832162371200235      19.11953630159571      14.38725198265023   0.001148301080421209     0.6376432609683989     -11.85261092970424  0.0003191713140513978     0.1173731939151309   0.001153444039451617      15.07290841351446      389.8260939261091   0.008334919150835623     0.8054968837799075     0.5645452680167414     0.2326722212270777     0.7699353322171185    0.01336602923959378     0.5759012158148144     0.1103486028060744     0.1389279633577323  2.711180385658171e-14 131.0836199219271
2.832162371200235      19.11953630159571      14.38725198265023   0.001148301080421209     0.6376432609683989     -11.85261092970424  0.0003191713140513978     0.1173731939151309   0.001153444039451617      15.07290841351446      389.8260939261091   0.008334919150835623     0.8054968837799075     0.5645452680167414     0.2326722212270777     0.7699353322171185    0.01336602923959378     0.5759012158148144     0.1103486028060744     0.1389279484565711  1.490118830565151e-08 131.0836923645017
2.969906433083213       20.1881880005433      16.79928766872222   0.001209250209684373     0.6681240485002125     -12.89067240609712  0.0004401707935224835      0.108759074596707   0.001417585059343345      13.47445978475154      390.0820782841952   0.008318224417133259      0.800040533834867     0.5551554086398419     0.2398715892946103      1.254101844645975    0.01342346604251974     0.5759012158148144     0.1118794348446928     0.1427847136111694  2.221490163309685e-14 135.0372901947426
2.969906477338267       20.1881880005433      16.79928766872222   0.001209250209684373     0.6681240485002125     -12.89067240609712  0.0004401707935224835      0.108759074596707   0.001417585059343345      13.47445978475154      390.0820782841952   0.008318224417133259      0.800040533834867     0.5551554086398419     0.2398715892946103      1.254101844645975    0.01342346604251974     0.5759012158148144     0.1118794348446928     0.1427847136111694  2.221490163309685e-14 135.037290072684
2.969906433083213      20.18818830137074      16.79928766872222   0.001209250209684373     0.6681240485002125     -12.89067240609712  0.0004401707935224835      0.108759074596707   0.001417585059343345      13.47445978475154      390.0820782841952   0.008318224417133259      0.800040533834867     0.5551554086398419     0.2398715892946103      1.254101844645975    0.01342346604251974     0.5759012158148144     0.1118794348446928     0.1427847136111694  2.221490163309685e-14 135.0372918850567
2.969906433083213       20.1881880005433      16.79928791905111   0.001209250209684373     0.6681240485002125     -12.89067240609712  0.0004401707935224835      0.108759074596707   0.001417585059343345      13.47445978475154      390.0820782841952   0.008318224417133259      0.800040533834867     0.5551554086398419     0.2398715892946103      1.254101844645975    0.01342346604251974     0.5759012158148144     0.1118794348446928     0.1427847136111694  2.221490163309685e-14 135.0372912252276
2.969906433083213       20.1881880005433      16.79928766872222   0.001209265110845567     0.6681240485002125     -12.89067240609712  0.0004401707935224835      0.108759074596707   0.001417585059343345      13.47445978475154      390.0820782841952   0.008318224417133259      0.800040533834867     0.5551554086398419     0.2398715892946103      1.254101844645975    0.01342346604251974     0.5759012158148144     0.1118794348446928     0.1427847136111694  2.221490163309685e-14 135.0371819078686
2.969906433083213       20.1881880005433      16.79928766872222   0.001209250209684373     0.6681240634013737     -12.89067240609712  0.0004401707935224835      0.108759074596707   0.001417585059343345      13.47445978475154      390.0820782841952   0.008318224417133259      0.800040533834867     0.5551554086398419     0.2398715892946103      1.254101844645975    0.01342346604251974     0.5759012158148144     0.1118794348446928     0.1427847136111694  2.221490163309685e-14 135.0372902078243
2.969906433083213       20.1881880005433      16.79928766872222   0.001209250209684373     0.6681240485002125     -12.89067259818311  0.0004401707935224835      0.108759074596707   0.001417585059343345      13.47445978475154      390.0820782841952   0.008318224417133259      0.800040533834867     0.5551554086398419     0.2398715892946103      1.254101844645975    0.01342346604251974     0.5759012158148144     0.1118794348446928     0.1427847136111694  2.221490163309685e-14 135.0372879758537
2.969906433083213       20.1881880005433      16.79928766872222   0.001209250209684373     0.6681240485002125     -12.89067240609712  0.0004401856946836773      0.108759074596707   0.001417585059343345      13.47445978475154      390.0820782841952   0.008318224417133259      0.800040533834867     0.5551554086398419     0.2398715892946103      1.254101844645975    0.01342346604251974     0.5759012158148144     0.1118794348446928     0.1427847136111694  2.221490163309685e-14 135.0373052863298
2.969906433083213       20.1881880005433      16.79928766872222   0.001209250209684373     0.6681240485002125     -12.89067240609712  0.0004401707935224835     0.1087590894978682   0.001417585059343345      13.47445978475154      390.0820782841952   0.008318224417133259      0.800040533834867     0.5551554086398419     0.2398715892946103      1.254101844645975    0.01342346604251974     0.5759012158148144     0.1118794348446928     0.1427847136111694  2.221490163309685e-14 135.0372873233952
2.969906433083213       20.1881880005433      16.79928766872222   0.001209250209684373     0.6681240485002125     -12.89067240609712  0.0004401707935224835      0.108759074596707   0.001417599960504539      13.47445978475154      390.0820782841952   0.008318224417133259      0.800040533834867     0.5551554086398419     0.2398715892946103      1.254101844645975    0.01342346604251974     0.5759012158148144     0.1118794348446928     0.1427847136111694  2.221490163309685e-14 135.0373474408099
2.969906433083213       20.1881880005433      16.79928766872222   0.001209250209684373     0.6681240485002125     -12.89067240609712  0.0004401707935224835      0.108759074596707   0.001417585059343345      13.47445998553664      390.0820782841952   0.008318224417133259      0.800040533834867     0.5551554086398419     0.2398715892946103      1.254101844645975    0.01342346604251974     0.5759012158148144     0.1118794348446928     0.1427847136111694  2.221490163309685e-14 135.0372895797988
2.969906433083213       20.1881880005433      16.79928766872222   0.001209250209684373     0.6681240485002125     -12.89067240609712  0.0004401707935224835      0.108759074596707   0.001417585059343345      13.47445978475154      390.0820840968711   0.008318224417133259      0.800040533834867     0.5551554086398419     0.2398715892946103      1.254101844645975    0.01342346604251974     0.5759012158148144     0.1118794348446928     0.1427847136111694  2.221490163309685e-14 135.0372907415485
2.969906433083213       20.1881880005433      16.79928766872222   0.001209250209684373     0.6681240485002125     -12.89067240609712  0.0004401707935224835      0.108759074596707   0.001417585059343345      13.47445978475154      390.0820782841952   0.008318239318294453      0.800040533834867     0.5551554086398419     0.2398715892946103      1.254101844645975    0.01342346604251974     0.5759012158148144     0.1118794348446928     0.1427847136111694  2.221490163309685e-14 135.037591996999
2.969906433083213       20.1881880005433      16.79928766872222   0.001209250209684373     0.6681240485002125     -12.89067240609712  0.0004401707935224835      0.108759074596707   0.001417585059343345      13.47445978475154      390.0820782841952   0.008318224417133259     0.8000405487360282     0.5551554086398419     0.2398715892946103      1.254101844645975    0.01342346604251974     0.5759012158148144     0.1118794348446928     0.1427847136111694  2.221490163309685e-14 135.0372914758407
2.969906433083213       20.1881880005433      16.79928766872222   0.001209250209684373     0.6681240485002125     -12.89067240609712  0.0004401707935224835      0.108759074596707   0.001417585059343345      13.47445978475154      390.0820782841952   0.008318224417133259      0.800040533834867     0.5551554235410031     0.2398715892946103      1.254101844645975    0.01342346604251974     0.5759012158148144     0.1118794348446928     0.1427847136111694  2.221490163309685e-14 135.0372894664159
2.969906433083213       20.1881880005433      16.79928766872222   0.001209250209684373     0.6681240485002125     -12.89067240609712  0.0004401707935224835      0.108759074596707   0.001417585059343345      13.47445978475154      390.0820782841952   0.008318224417133259      0.800040533834867     0.5551554086398419     0.2398716041957714      1.254101844645975    0.01342346604251974     0.5759012158148144     0.1118794348446928     0.1427847136111694  2.221490163309685e-14 135.0373031077458
2.969906433083213       20.1881880005433      16.79928766872222   0.001209250209684373     0.6681240485002125     -12.89067240609712  0.0004401707935224835      0.108759074596707   0.001417585059343345      13.47445978475154      390.0820782841952   0.008318224417133259      0.800040533834867     0.5551554086398419     0.2398715892946103      1.254101863333549    0.01342346604251974     0.5759012158148144     0.1118794348446928     0.1427847136111694  2.221490163309685e-14 135.0372901938051
2.969906433083213       20.1881880005433      16.79928766872222   0.001209250209684373     0.6681240485002125     -12.89067240609712  0.0004401707935224835      0.108759074596707   0.001417585059343345      13.47445978475154      390.0820782841952   0.008318224417133259      0.800040533834867     0.5551554086398419     0.2398715892946103      1.254101844645975    0.01342348094368094     0.5759012158148144     0.1118794348446928     0.1427847136111694  2.221490163309685e-14 135.0372901947631
2.969906433083213       20.1881880005433      16.79928766872222   0.001209250209684373     0.6681240485002125     -12.89067240609712  0.0004401707935224835      0.108759074596707   0.001417585059343345      13.47445978475154      390.0820782841952   0.008318224417133259      0.800040533834867     0.5551554086398419     0.2398715892946103      1.254101844645975    0.01342346604251974     0.5759012307159755     0.1118794348446928     0.1427847136111694  2.221490163309685e-14 135.0372901947426
2.969906433083213       20.1881880005433      16.79928766872222   0.001209250209684373     0.6681240485002125     -12.89067240609712  0.0004401707935224835      0.108759074596707   0.001417585059343345      13.47445978475154      390.0820782841952   0.008318224417133259      0.800040533834867     0.5551554086398419     0.2398715892946103      1.254101844645975    0.01342346604251974     0.5759012158148144      0.111879449745854     0.1427847136111694  2.221490163309685e-14 135.0372901946867
2.969906433083213       20.1881880005433      16.79928766872222   0.001209250209684373     0.6681240485002125     -12.89067240609712  0.0004401707935224835      0.108759074596707   0.001417585059343345      13.47445978475154      390.0820782841952   0.008318224417133259      0.800040533834867     0.5551554086398419     0.2398715892946103      1.254101844645975    0.01342346604251974     0.5759012158148144     0.1118794348446928     0.1427847285123306  2.221490163309685e-14 135.03729019475
2.969906433083213       20.1881880005433      16.79928766872222   0.001209250209684373     0.6681240485002125     -12.89067240609712  0.0004401707935224835      0.108759074596707   0.001417585059343345      13.47445978475154      390.0820782841952   0.008318224417133259      0.800040533834867     0.5551554086398419     0.2398715892946103      1.254101844645975    0.01342346604251974     0.5759012158148144     0.1118794348446928     0.1427847136111694  1.490118340874929e-08 135.037370412749
2.866597962225669      19.38669764297301      14.99025673395689   0.001163007896821862      0.645263874202905     -12.11212327701702  0.0003494087929227701     0.1152195904845825   0.001272113082717977       14.6732993349971       389.890089528337   0.008329640141652913     0.8041125354887104     0.5621978143521834     0.2344711151862638     0.8909764191692295    0.01338038833031375     0.5759012158148144     0.1107313078967398     0.1398921323952995  4.253757258070864e-14 129.6120433062874
2.866598004941307      19.38669764297301      14.99025673395689   0.001163007896821862      0.645263874202905     -12.11212327701702  0.0003494087929227701     0.1152195904845825   0.001272113082717977       14.6732993349971       389.890089528337   0.008329640141652913     0.8041125354887104     0.5621978143521834     0.2344711151862638     0.8909764191692295    0.01338038833031375     0.5759012158148144     0.1107313078967398     0.1398921323952995  4.253757258070864e-14 129.612043768195
2.866597962225669      19.38669793185731      14.99025673395689   0.001163007896821862      0.645263874202905     -12.11212327701702  0.0003494087929227701     0.1152195904845825   0.001272113082717977       14.6732993349971       389.890089528337   0.008329640141652913     0.8041125354887104     0.5621978143521834     0.2344711151862638     0.8909764191692295    0.01338038833031375     0.5759012158148144     0.1107313078967398     0.1398921323952995  4.253757258070864e-14 129.6120402083683
2.866597962225669      19.38669764297301      14.99025695732912   0.001163007896821862      0.645263874202905     -12.11212327701702  0.0003494087929227701     0.1152195904845825   0.001272113082717977       14.6732993349971       389.890089528337   0.008329640141652913     0.8041125354887104     0.5621978143521834     0.2344711151862638     0.8909764191692295    0.01338038833031375     0.5759012158148144     0.1107313078967398     0.1398921323952995  4.253757258070864e-14 129.6120410154337
2.866597962225669      19.38669764297301      14.99025673395689   0.001163022797983056      0.645263874202905     -12.11212327701702  0.0003494087929227701     0.1152195904845825   0.001272113082717977       14.6732993349971       389.890089528337   0.008329640141652913     0.8041125354887104     0.5621978143521834     0.2344711151862638     0.8909764191692295    0.01338038833031375     0.5759012158148144     0.1107313078967398     0.1398921323952995  4.253757258070864e-14 129.6122139086781
2.866597962225669      19.38669764297301      14.99025673395689   0.001163007896821862     0.6452638891040662     -12.11212327701702  0.0003494087929227701     0.1152195904845825   0.001272113082717977       14.6732993349971       389.890089528337   0.008329640141652913     0.8041125354887104     0.5621978143521834     0.2344711151862638     0.8909764191692295    0.01338038833031375     0.5759012158148144     0.1107313078967398     0.1398921323952995  4.253757258070864e-14 129.612043385697
2.866597962225669      19.38669764297301      14.99025673395689   0.001163007896821862      0.645263874202905     -12.11212345750172  0.0003494087929227701     0.1152195904845825   0.001272113082717977       14.6732993349971       389.890089528337   0.008329640141652913     0.8041125354887104     0.5621978143521834     0.2344711151862638     0.8909764191692295    0.01338038833031375     0.5759012158148144     0.1107313078967398     0.1398921323952995  4.253757258070864e-14 129.6120482613489
2.866597962225669      19.38669764297301      14.99025673395689   0.001163007896821862      0.645263874202905     -12.11212327701702  0.0003494236940839639     0.1152195904845825   0.001272113082717977       14.6732993349971       389.890089528337   0.008329640141652913     0.8041125354887104     0.5621978143521834     0.2344711151862638     0.8909764191692295    0.01338038833031375     0.5759012158148144     0.1107313078967398     0.1398921323952995  4.253757258070864e-14 129.6120784746638
2.866597962225669      19.38669764297301      14.99025673395689   0.001163007896821862      0.645263874202905     -12.11212327701702  0.0003494087929227701     0.1152196053857437   0.001272113082717977       14.6732993349971       389.890089528337   0.008329640141652913     0.8041125354887104     0.5621978143521834     0.2344711151862638     0.8909764191692295    0.01338038833031375     0.5759012158148144     0.1107313078967398     0.1398921323952995  4.253757258070864e-14 129.612043922435
2.866597962225669      19.38669764297301      14.99025673395689   0.001163007896821862      0.645263874202905     -12.11212327701702  0.0003494087929227701     0.1152195904845825   0.001272127983879171       14.6732993349971       389.890089528337   0.008329640141652913     0.8041125354887104     0.5621978143521834     0.2344711151862638     0.8909764191692295    0.01338038833031375     0.5759012158148144     0.1107313078967398     0.1398921323952995  4.253757258070864e-14 129.6120615160289
2.866597962225669      19.38669764297301      14.99025673395689   0.001163007896821862      0.645263874202905     -12.11212327701702  0.0003494087929227701     0.1152195904845825   0.001272113082717977       14.6732995536463       389.890089528337   0.008329640141652913     0.8041125354887104     0.5621978143521834     0.2344711151862638     0.8909764191692295    0.01338038833031375     0.5759012158148144     0.1107313078967398     0.1398921323952995  4.253757258070864e-14 129.6120431806654
2.866597962225669      19.38669764297301      14.99025673395689   0.001163007896821862      0.645263874202905     -12.11212327701702  0.0003494087929227701     0.1152195904845825   0.001272113082717977       14.6732993349971      389.8900953381521   0.008329640141652913     0.8041125354887104     0.5621978143521834     0.2344711151862638     0.8909764191692295    0.01338038833031375     0.5759012158148144     0.1107313078967398     0.1398921323952995  4.253757258070864e-14 129.6120434525165
2.866597962225669      19.38669764297301      14.99025673395689   0.001163007896821862      0.645263874202905     -12.11212327701702  0.0003494087929227701     0.1152195904845825   0.001272113082717977       14.6732993349971       389.890089528337   0.008329655042814107     0.8041125354887104     0.5621978143521834     0.2344711151862638     0.8909764191692295    0.01338038833031375     0.5759012158148144     0.1107313078967398     0.1398921323952995  4.253757258070864e-14 129.6121790143704
2.866597962225669      19.38669764297301      14.99025673395689   0.001163007896821862      0.645263874202905     -12.11212327701702  0.0003494087929227701     0.1152195904845825   0.001272113082717977       14.6732993349971       389.890089528337   0.008329640141652913     0.8041125503898716     0.5621978143521834     0.2344711151862638     0.8909764191692295    0.01338038833031375     0.5759012158148144     0.1107313078967398     0.1398921323952995  4.253757258070864e-14 129.6120442552903
2.866597962225669      19.38669764297301      14.99025673395689   0.001163007896821862      0.645263874202905     -12.11212327701702  0.0003494087929227701     0.1152195904845825   0.001272113082717977       14.6732993349971       389.890089528337   0.008329640141652913     0.8041125354887104     0.5621978292533446     0.2344711151862638     0.8909764191692295    0.01338038833031375     0.5759012158148144     0.1107313078967398     0.1398921323952995  4.253757258070864e-14 129.6120434204067
2.866597962225669      19.38669764297301      14.99025673395689   0.001163007896821862      0.645263874202905     -12.11212327701702  0.0003494087929227701     0.1152195904845825   0.001272113082717977       14.6732993349971       389.890089528337   0.008329640141652913     0.8041125354887104     0.5621978143521834      0.234471130087425     0.8909764191692295    0.01338038833031375     0.5759012158148144     0.1107313078967398     0.1398921323952995  4.253757258070864e-14 129.6120480844723
2.866597962225669      19.38669764297301      14.99025673395689   0.001163007896821862      0.645263874202905     -12.11212327701702  0.0003494087929227701     0.1152195904845825   0.001272113082717977       14.6732993349971       389.890089528337   0.008329640141652913     0.8041125354887104     0.5621978143521834     0.2344711151862638     0.8909764340703907    0.01338038833031375     0.5759012158148144     0.1107313078967398     0.1398921323952995  4.253757258070864e-14 129.6120435349981
2.866597962225669      19.38669764297301      14.99025673395689   0.001163007896821862      0.645263874202905     -12.11212327701702  0.0003494087929227701     0.1152195904845825   0.001272113082717977       14.6732993349971       389.890089528337   0.008329640141652913     0.8041125354887104     0.5621978143521834     0.2344711151862638     0.8909764191692295    0.01338040323147494     0.5759012158148144     0.1107313078967398     0.1398921323952995  4.253757258070864e-14 129.6120433062349
2.866597962225669      19.38669764297301      14.99025673395689   0.001163007896821862      0.645263874202905     -12.11212327701702  0.0003494087929227701     0.1152195904845825   0.001272113082717977       14.6732993349971       389.890089528337   0.008329640141652913     0.8041125354887104     0.5621978143521834     0.2344711151862638     0.8909764191692295    0.01338038833031375     0.5759012307159755     0.1107313078967398     0.1398921323952995  4.253757258070864e-14 129.6120433062874
2.866597962225669      19.38669764297301      14.99025673395689   0.001163007896821862      0.645263874202905     -12.11212327701702  0.0003494087929227701     0.1152195904845825   0.001272113082717977       14.6732993349971       389.890089528337   0.008329640141652913     0.8041125354887104     0.5621978143521834     0.2344711151862638     0.8909764191692295    0.01338038833031375     0.5759012158148144      0.110731322797901     0.1398921323952995  4.253757258070864e-14 129.612043306234
2.866597962225669      19.38669764297301      14.99025673395689   0.001163007896821862      0.645263874202905     -12.11212327701702  0.0003494087929227701     0.1152195904845825   0.001272113082717977       14.6732993349971       389.890089528337   0.008329640141652913     0.8041125354887104     0.5621978143521834     0.2344711151862638     0.8909764191692295    0.01338038833031375     0.5759012158148144     0.1107313078967398     0.1398921472964607  4.253757258070864e-14 129.6120433062667
2.866597962225669      19.38669764297301      14.99025673395689   0.001163007896821862      0.645263874202905     -12.11212327701702  0.0003494087929227701     0.1152195904845825   0.001272113082717977       14.6732993349971       389.890089528337   0.008329640141652913     0.8041125354887104     0.5621978143521834     0.2344711151862638     0.8909764191692295    0.01338038833031375     0.5759012158148144     0.1107313078967398     0.1398921323952995  1.490120373142024e-08 129.6121177173862
2.830596324843762      19.29130643790648      15.00364203136059   0.001137087276942406     0.6449714602160604     -12.04121331551496  0.0003490137552913882     0.1147045480860923    0.00127317872650745      14.43036878216814      374.5743757984932   0.007989376466582656     0.8033525668680992     0.5612935987997048     0.2373468299449983     0.8181388929725559    0.01373722992231094     0.5759012158148144     0.1179703180596174     0.1440470314835489  3.322711867930064e-14 126.8833959770592
2.830596367022934      19.29130643790648      15.00364203136059   0.001137087276942406     0.6449714602160604     -12.04121331551496  0.0003490137552913882     0.1147045480860923    0.00127317872650745      14.43036878216814      374.5743757984932   0.007989376466582656     0.8033525668680992     0.5612935987997048     0.2373468299449983     0.8181388929725559    0.01373722992231094     0.5759012158148144     0.1179703180596174     0.1440470314835489  3.322711867930064e-14 126.883396224909
2.830596324843762      19.29130672536935      15.00364203136059   0.001137087276942406     0.6449714602160604     -12.04121331551496  0.0003490137552913882     0.1147045480860923    0.00127317872650745      14.43036878216814      374.5743757984932   0.007989376466582656     0.8033525668680992     0.5612935987997048     0.2373468299449983     0.8181388929725559    0.01373722992231094     0.5759012158148144     0.1179703180596174     0.1440470314835489  3.322711867930064e-14 126.8833938598971
2.830596324843762      19.29130643790648      15.00364225493228   0.001137087276942406     0.6449714602160604     -12.04121331551496  0.0003490137552913882     0.1147045480860923    0.00127317872650745      14.43036878216814      374.5743757984932   0.007989376466582656     0.8033525668680992     0.5612935987997048     0.2373468299449983     0.8181388929725559    0.01373722992231094     0.5759012158148144     0.1179703180596174     0.1440470314835489  3.322711867930064e-14 126.8833947569512
2.830596324843762      19.29130643790648      15.00364203136059     0.0011371021781036     0.6449714602160604     -12.04121331551496  0.0003490137552913882     0.1147045480860923    0.00127317872650745      14.43036878216814      374.5743757984932   0.007989376466582656     0.8033525668680992     0.5612935987997048     0.2373468299449983     0.8181388929725559    0.01373722992231094     0.5759012158148144     0.1179703180596174     0.1440470314835489  3.322711867930064e-14 126.8835133163113
2.830596324843762      19.29130643790648      15.00364203136059   0.001137087276942406     0.6449714751172216     -12.04121331551496  0.0003490137552913882     0.1147045480860923    0.00127317872650745      14.43036878216814      374.5743757984932   0.007989376466582656     0.8033525668680992     0.5612935987997048     0.2373468299449983     0.8181388929725559    0.01373722992231094     0.5759012158148144     0.1179703180596174     0.1440470314835489  3.322711867930064e-14 126.8833960838717
2.830596324843762      19.29130643790648      15.00364203136059   0.001137087276942406     0.6449714602160604     -12.04121349494302  0.0003490137552913882     0.1147045480860923    0.00127317872650745      14.43036878216814      374.5743757984932   0.007989376466582656     0.8033525668680992     0.5612935987997048     0.2373468299449983     0.8181388929725559    0.01373722992231094     0.5759012158148144     0.1179703180596174     0.1440470314835489  3.322711867930064e-14 126.8833991878332
2.830596324843762      19.29130643790648      15.00364203136059   0.001137087276942406     0.6449714602160604     -12.04121331551496  0.0003490286564525821     0.1147045480860923    0.00127317872650745      14.43036878216814      374.5743757984932   0.007989376466582656     0.8033525668680992     0.5612935987997048     0.2373468299449983     0.8181388929725559    0.01373722992231094     0.5759012158148144     0.1179703180596174     0.1440470314835489  3.322711867930064e-14 126.8834083084594
2.830596324843762      19.29130643790648      15.00364203136059   0.001137087276942406     0.6449714602160604     -12.04121331551496  0.0003490137552913882     0.1147045629872535    0.00127317872650745      14.43036878216814      374.5743757984932   0.007989376466582656     0.8033525668680992     0.5612935987997048     0.2373468299449983     0.8181388929725559    0.01373722992231094     0.5759012158148144     0.1179703180596174     0.1440470314835489  3.322711867930064e-14 126.8833964445161
2.830596324843762      19.29130643790648      15.00364203136059   0.001137087276942406     0.6449714602160604     -12.04121331551496  0.0003490137552913882     0.1147045480860923   0.001273193627668644      14.43036878216814      374.5743757984932   0.007989376466582656     0.8033525668680992     0.5612935987997048     0.2373468299449983     0.8181388929725559    0.01373722992231094     0.5759012158148144     0.1179703180596174     0.1440470314835489  3.322711867930064e-14 126.8834143875439
2.830596324843762      19.29130643790648      15.00364203136059   0.001137087276942406     0.6449714602160604     -12.04121331551496  0.0003490137552913882     0.1147045480860923    0.00127317872650745      14.43036899719739      374.5743757984932   0.007989376466582656     0.8033525668680992     0.5612935987997048     0.2373468299449983     0.8181388929725559    0.01373722992231094     0.5759012158148144     0.1179703180596174     0.1440470314835489  3.322711867930064e-14 126.8833958493345
2.830596324843762      19.29130643790648      15.00364203136059   0.001137087276942406     0.6449714602160604     -12.04121331551496  0.0003490137552913882     0.1147045480860923    0.00127317872650745      14.43036878216814      374.5743813800864   0.007989376466582656     0.8033525668680992     0.5612935987997048     0.2373468299449983     0.8181388929725559    0.01373722992231094     0.5759012158148144     0.1179703180596174     0.1440470314835489  3.322711867930064e-14 126.883396168772
2.830596324843762      19.29130643790648      15.00364203136059   0.001137087276942406     0.6449714602160604     -12.04121331551496  0.0003490137552913882     0.1147045480860923    0.00127317872650745      14.43036878216814      374.5743757984932    0.00798939136774385     0.8033525668680992     0.5612935987997048     0.2373468299449983     0.8181388929725559    0.01373722992231094     0.5759012158148144     0.1179703180596174     0.1440470314835489  3.322711867930064e-14 126.8834018067577
2.830596324843762      19.29130643790648      15.00364203136059   0.001137087276942406     0.6449714602160604     -12.04121331551496  0.0003490137552913882     0.1147045480860923    0.00127317872650745      14.43036878216814      374.5743757984932   0.007989376466582656     0.8033525817692604     0.5612935987997048     0.2373468299449983     0.8181388929725559    0.01373722992231094     0.5759012158148144     0.1179703180596174     0.1440470314835489  3.322711867930064e-14 126.8833966888553
2.830596324843762      19.29130643790648      15.00364203136059   0.001137087276942406     0.6449714602160604     -12.04121331551496  0.0003490137552913882     0.1147045480860923    0.00127317872650745      14.43036878216814      374.5743757984932   0.007989376466582656     0.8033525668680992      0.561293613700866     0.2373468299449983     0.8181388929725559    0.01373722992231094     0.5759012158148144     0.1179703180596174     0.1440470314835489  3.322711867930064e-14 126.8833969358143
2.830596324843762      19.29130643790648      15.00364203136059   0.001137087276942406     0.6449714602160604     -12.04121331551496  0.0003490137552913882     0.1147045480860923    0.00127317872650745      14.43036878216814      374.5743757984932   0.007989376466582656     0.8033525668680992     0.5612935987997048     0.2373468448461595     0.8181388929725559    0.01373722992231094     0.5759012158148144     0.1179703180596174     0.1440470314835489  3.322711867930064e-14 126.8833960794223
2.830596324843762      19.29130643790648      15.00364203136059   0.001137087276942406     0.6449714602160604     -12.04121331551496  0.0003490137552913882     0.1147045480860923    0.00127317872650745      14.43036878216814      374.5743757984932   0.007989376466582656     0.8033525668680992     0.5612935987997048     0.2373468299449983     0.8181389078737171    0.01373722992231094     0.5759012158148144     0.1179703180596174     0.1440470314835489  3.322711867930064e-14 126.8833960953826
2.830596324843762      19.29130643790648      15.00364203136059   0.001137087276942406     0.6449714602160604     -12.04121331551496  0.0003490137552913882     0.1147045480860923    0.00127317872650745      14.43036878216814      374.5743757984932   0.007989376466582656     0.8033525668680992     0.5612935987997048     0.2373468299449983     0.8181388929725559    0.01373724482347213     0.5759012158148144     0.1179703180596174     0.1440470314835489  3.322711867930064e-14 126.8833959770577
2.830596324843762      19.29130643790648      15.00364203136059   0.001137087276942406     0.6449714602160604     -12.04121331551496  0.0003490137552913882     0.1147045480860923    0.00127317872650745      14.43036878216814      374.5743757984932   0.007989376466582656     0.8033525668680992     0.5612935987997048     0.2373468299449983     0.8181388929725559    0.01373722992231094     0.5759012307159755     0.1179703180596174     0.1440470314835489  3.322711867930064e-14 126.8833959770592
2.830596324843762      19.29130643790648      15.00364203136059   0.001137087276942406     0.6449714602160604     -12.04121331551496  0.0003490137552913882     0.1147045480860923    0.00127317872650745      14.43036878216814      374.5743757984932   0.007989376466582656     0.8033525668680992     0.5612935987997048     0.2373468299449983     0.8181388929725559    0.01373722992231094     0.5759012158148144     0.1179703329607786     0.1440470314835489  3.322711867930064e-14 126.8833959770461
2.830596324843762      19.29130643790648      15.00364203136059   0.001137087276942406     0.6449714602160604     -12.04121331551496  0.0003490137552913882     0.1147045480860923    0.00127317872650745      14.43036878216814      374.5743757984932   0.007989376466582656     0.8033525668680992     0.5612935987997048     0.2373468299449983     0.8181388929725559    0.01373722992231094     0.5759012158148144     0.1179703180596174     0.1440470463847101  3.322711867930064e-14 126.883395977055
2.830596324843762      19.29130643790648      15.00364203136059   0.001137087276942406     0.6449714602160604     -12.04121331551496  0.0003490137552913882     0.1147045480860923    0.00127317872650745      14.43036878216814      374.5743757984932   0.007989376466582656     0.8033525668680992     0.5612935987997048     0.2373468299449983     0.8181388929725559    0.01373722992231094     0.5759012158148144     0.1179703180596174     0.1440470314835489  1.490119442096634e-08 126.8834722149313
2.804177802675561       19.0165499869459       14.5307149700424   0.001025427699831034     0.6505289828189735     -11.73077201382609  0.0003380283715118691     0.1145676860824714   0.001248676262586055      14.27272261325642      364.8835976068302   0.007808579959200685     0.8025350390978553     0.5577236816555824     0.2416746194445889     0.7270167374969045    0.01376258655157793     0.5759012158148144     0.1188075261340067     0.1450697020836677  2.302006359959083e-14 125.4954268974301
2.804177844461066       19.0165499869459       14.5307149700424   0.001025427699831034     0.6505289828189735     -11.73077201382609  0.0003380283715118691     0.1145676860824714   0.001248676262586055      14.27272261325642      364.8835976068302   0.007808579959200685     0.8025350390978553     0.5577236816555824     0.2416746194445889     0.7270167374969045    0.01376258655157793     0.5759012158148144     0.1188075261340067     0.1450697020836677  2.302006359959083e-14 125.4954268461076
2.804177802675561      19.01655027031458       14.5307149700424   0.001025427699831034     0.6505289828189735     -11.73077201382609  0.0003380283715118691     0.1145676860824714   0.001248676262586055      14.27272261325642      364.8835976068302   0.007808579959200685     0.8025350390978553     0.5577236816555824     0.2416746194445889     0.7270167374969045    0.01376258655157793     0.5759012158148144     0.1188075261340067     0.1450697020836677  2.302006359959083e-14 125.4954269239131
2.804177802675561       19.0165499869459      14.53071518656693   0.001025427699831034     0.6505289828189735     -11.73077201382609  0.0003380283715118691     0.1145676860824714   0.001248676262586055      14.27272261325642      364.8835976068302   0.007808579959200685     0.8025350390978553     0.5577236816555824     0.2416746194445889     0.7270167374969045    0.01376258655157793     0.5759012158148144     0.1188075261340067     0.1450697020836677  2.302006359959083e-14 125.495426643795
2.804177802675561       19.0165499869459       14.5307149700424   0.001025442600992227     0.6505289828189735     -11.73077201382609  0.0003380283715118691     0.1145676860824714   0.001248676262586055      14.27272261325642      364.8835976068302   0.007808579959200685     0.8025350390978553     0.5577236816555824     0.2416746194445889     0.7270167374969045    0.01376258655157793     0.5759012158148144     0.1188075261340067     0.1450697020836677  2.302006359959083e-14 125.4954387429316
2.804177802675561       19.0165499869459       14.5307149700424   0.001025427699831034     0.6505289977201347     -11.73077201382609  0.0003380283715118691     0.1145676860824714   0.001248676262586055      14.27272261325642      364.8835976068302   0.007808579959200685     0.8025350390978553     0.5577236816555824     0.2416746194445889     0.7270167374969045    0.01376258655157793     0.5759012158148144     0.1188075261340067     0.1450697020836677  2.302006359959083e-14 125.4954267870964
2.804177802675561       19.0165499869459       14.5307149700424   0.001025427699831034     0.6505289828189735     -11.73077218862822  0.0003380283715118691     0.1145676860824714   0.001248676262586055      14.27272261325642      364.8835976068302   0.007808579959200685     0.8025350390978553     0.5577236816555824     0.2416746194445889     0.7270167374969045    0.01376258655157793     0.5759012158148144     0.1188075261340067     0.1450697020836677  2.302006359959083e-14 125.4954271659861
2.804177802675561       19.0165499869459       14.5307149700424   0.001025427699831034     0.6505289828189735     -11.73077201382609  0.0003380432726730629     0.1145676860824714   0.001248676262586055      14.27272261325642      364.8835976068302   0.007808579959200685     0.8025350390978553     0.5577236816555824     0.2416746194445889     0.7270167374969045    0.01376258655157793     0.5759012158148144     0.1188075261340067     0.1450697020836677  2.302006359959083e-14 125.4954286439644
2.804177802675561       19.0165499869459       14.5307149700424   0.001025427699831034     0.6505289828189735     -11.73077201382609  0.0003380283715118691     0.1145677009836326   0.001248676262586055      14.27272261325642      364.8835976068302   0.007808579959200685     0.8025350390978553     0.5577236816555824     0.2416746194445889     0.7270167374969045    0.01376258655157793     0.5759012158148144     0.1188075261340067     0.1450697020836677  2.302006359959083e-14 125.4954264268725
2.804177802675561       19.0165499869459       14.5307149700424   0.001025427699831034     0.6505289828189735     -11.73077201382609  0.0003380283715118691     0.1145676860824714   0.001248691163747248      14.27272261325642      364.8835976068302   0.007808579959200685     0.8025350390978553     0.5577236816555824     0.2416746194445889     0.7270167374969045    0.01376258655157793     0.5759012158148144     0.1188075261340067     0.1450697020836677  2.302006359959083e-14 125.495448969011
2.804177802675561       19.0165499869459       14.5307149700424   0.001025427699831034     0.6505289828189735     -11.73077201382609  0.0003380283715118691     0.1145676860824714   0.001248676262586055      14.27272282593656      364.8835976068302   0.007808579959200685     0.8025350390978553     0.5577236816555824     0.2416746194445889     0.7270167374969045    0.01376258655157793     0.5759012158148144     0.1188075261340067     0.1450697020836677  2.302006359959083e-14 125.4954265640294
2.804177802675561       19.0165499869459       14.5307149700424   0.001025427699831034     0.6505289828189735     -11.73077201382609  0.0003380283715118691     0.1145676860824714   0.001248676262586055      14.27272261325642      364.8836030440195   0.007808579959200685     0.8025350390978553     0.5577236816555824     0.2416746194445889     0.7270167374969045    0.01376258655157793     0.5759012158148144     0.1188075261340067     0.1450697020836677  2.302006359959083e-14 125.495427038358
2.804177802675561       19.0165499869459       14.5307149700424   0.001025427699831034     0.6505289828189735     -11.73077201382609  0.0003380283715118691     0.1145676860824714   0.001248676262586055      14.27272261325642      364.8835976068302   0.007808594860361879     0.8025350390978553     0.5577236816555824     0.2416746194445889     0.7270167374969045    0.01376258655157793     0.5759012158148144     0.1188075261340067     0.1450697020836677  2.302006359959083e-14 125.495444050591
2.804177802675561       19.0165499869459       14.5307149700424   0.001025427699831034     0.6505289828189735     -11.73077201382609  0.0003380283715118691     0.1145676860824714   0.001248676262586055      14.27272261325642      364.8835976068302   0.007808579959200685     0.8025350539990165     0.5577236816555824     0.2416746194445889     0.7270167374969045    0.01376258655157793     0.5759012158148144     0.1188075261340067     0.1450697020836677  2.302006359959083e-14 125.4954277455806
2.804177802675561       19.0165499869459       14.5307149700424   0.001025427699831034     0.6505289828189735     -11.73077201382609  0.0003380283715118691     0.1145676860824714   0.001248676262586055      14.27272261325642      364.8835976068302   0.007808579959200685     0.8025350390978553     0.5577236965567436     0.2416746194445889     0.7270167374969045    0.01376258655157793     0.5759012158148144     0.1188075261340067     0.1450697020836677  2.302006359959083e-14 125.4954280509258
2.804177802675561       19.0165499869459       14.5307149700424   0.001025427699831034     0.6505289828189735     -11.73077201382609  0.0003380283715118691     0.1145676860824714   0.001248676262586055      14.27272261325642      364.8835976068302   0.007808579959200685     0.8025350390978553     0.5577236816555824     0.2416746343457501     0.7270167374969045    0.01376258655157793     0.5759012158148144     0.1188075261340067     0.1450697020836677  2.302006359959083e-14 125.4954273946923
2.804177802675561       19.0165499869459       14.5307149700424   0.001025427699831034     0.6505289828189735     -11.73077201382609  0.0003380283715118691     0.1145676860824714   0.001248676262586055      14.27272261325642      364.8835976068302   0.007808579959200685     0.8025350390978553     0.5577236816555824     0.2416746194445889     0.7270167523980657    0.01376258655157793     0.5759012158148144     0.1188075261340067     0.1450697020836677  2.302006359959083e-14 125.4954269183469
2.804177802675561       19.0165499869459       14.5307149700424   0.001025427699831034     0.6505289828189735     -11.73077201382609  0.0003380283715118691     0.1145676860824714   0.001248676262586055      14.27272261325642      364.8835976068302   0.007808579959200685     0.8025350390978553     0.5577236816555824     0.2416746194445889     0.7270167374969045    0.01376260145273912     0.5759012158148144     0.1188075261340067     0.1450697020836677  2.302006359959083e-14 125.4954268974311
2.804177802675561       19.0165499869459       14.5307149700424   0.001025427699831034     0.6505289828189735     -11.73077201382609  0.0003380283715118691     0.1145676860824714   0.001248676262586055      14.27272261325642      364.8835976068302   0.007808579959200685     0.8025350390978553     0.5577236816555824     0.2416746194445889     0.7270167374969045    0.01376258655157793     0.5759012307159755     0.1188075261340067     0.1450697020836677  2.302006359959083e-14 125.4954268974301
2.804177802675561       19.0165499869459       14.5307149700424   0.001025427699831034     0.6505289828189735     -11.73077201382609  0.0003380283715118691     0.1145676860824714   0.001248676262586055      14.27272261325642      364.8835976068302   0.007808579959200685     0.8025350390978553     0.5577236816555824     0.2416746194445889     0.7270167374969045    0.01376258655157793     0.5759012158148144     0.1188075410351679     0.1450697020836677  2.302006359959083e-14 125.495426897419
2.804177802675561       19.0165499869459       14.5307149700424   0.001025427699831034     0.6505289828189735     -11.73077201382609  0.0003380283715118691     0.1145676860824714   0.001248676262586055      14.27272261325642      364.8835976068302   0.007808579959200685     0.8025350390978553     0.5577236816555824     0.2416746194445889     0.7270167374969045    0.01376258655157793     0.5759012158148144     0.1188075261340067     0.1450697169848289  2.302006359959083e-14 125.4954268974392
2.804177802675561       19.0165499869459       14.5307149700424   0.001025427699831034     0.6505289828189735     -11.73077201382609  0.0003380283715118691     0.1145676860824714   0.001248676262586055      14.27272261325642      364.8835976068302   0.007808579959200685     0.8025350390978553     0.5577236816555824     0.2416746194445889     0.7270167374969045    0.01376258655157793     0.5759012158148144     0.1188075261340067     0.1450697020836677  1.490118421391126e-08 125.4955055472615
2.8022707675779      19.12956493797524      14.89930801046403   0.001185848478582263     0.6520748586750136      -11.8210499373529  0.0002592238135405294     0.1167503545262674   0.001201358312070735      14.63753440885454      376.6468655406183   0.007285808314628474     0.8017875946644409     0.5411073197068834     0.2520379143646985     0.6345867005634305    0.01376185925046006     0.5759012158148144      0.121622129821549     0.1445220206406619  3.497298411605122e-14 123.7931703572513
2.802270809334988      19.12956493797524      14.89930801046403   0.001185848478582263     0.6520748586750136      -11.8210499373529  0.0002592238135405294     0.1167503545262674   0.001201358312070735      14.63753440885454      376.6468655406183   0.007285808314628474     0.8017875946644409     0.5411073197068834     0.2520379143646985     0.6345867005634305    0.01376185925046006     0.5759012158148144      0.121622129821549     0.1445220206406619  3.497298411605122e-14 123.7931706525438
2.8022707675779      19.12956522302797      14.89930801046403   0.001185848478582263     0.6520748586750136      -11.8210499373529  0.0002592238135405294     0.1167503545262674   0.001201358312070735      14.63753440885454      376.6468655406183   0.007285808314628474     0.8017875946644409     0.5411073197068834     0.2520379143646985     0.6345867005634305    0.01376185925046006     0.5759012158148144      0.121622129821549     0.1445220206406619  3.497298411605122e-14 123.79317031644
2.8022707675779      19.12956493797524      14.89930823248102   0.001185848478582263     0.6520748586750136      -11.8210499373529  0.0002592238135405294     0.1167503545262674   0.001201358312070735      14.63753440885454      376.6468655406183   0.007285808314628474     0.8017875946644409     0.5411073197068834     0.2520379143646985     0.6345867005634305    0.01376185925046006     0.5759012158148144      0.121622129821549     0.1445220206406619  3.497298411605122e-14 123.7931701917356
2.8022707675779      19.12956493797524      14.89930801046403   0.001185863379743457     0.6520748586750136      -11.8210499373529  0.0002592238135405294     0.1167503545262674   0.001201358312070735      14.63753440885454      376.6468655406183   0.007285808314628474     0.8017875946644409     0.5411073197068834     0.2520379143646985     0.6345867005634305    0.01376185925046006     0.5759012158148144      0.121622129821549     0.1445220206406619  3.497298411605122e-14 123.7931808629103
2.8022707675779      19.12956493797524      14.89930801046403   0.001185848478582263     0.6520748735761748      -11.8210499373529  0.0002592238135405294     0.1167503545262674   0.001201358312070735      14.63753440885454      376.6468655406183   0.007285808314628474     0.8017875946644409     0.5411073197068834     0.2520379143646985     0.6345867005634305    0.01376185925046006     0.5759012158148144      0.121622129821549     0.1445220206406619  3.497298411605122e-14 123.7931703454693
2.8022707675779      19.12956493797524      14.89930801046403   0.001185848478582263     0.6520748586750136     -11.82105011350027  0.0002592238135405294     0.1167503545262674   0.001201358312070735      14.63753440885454      376.6468655406183   0.007285808314628474     0.8017875946644409     0.5411073197068834     0.2520379143646985     0.6345867005634305    0.01376185925046006     0.5759012158148144      0.121622129821549     0.1445220206406619  3.497298411605122e-14 123.7931706197291
2.8022707675779      19.12956493797524      14.89930801046403   0.001185848478582263     0.6520748586750136      -11.8210499373529  0.0002592387147017233     0.1167503545262674   0.001201358312070735      14.63753440885454      376.6468655406183   0.007285808314628474     0.8017875946644409     0.5411073197068834     0.2520379143646985     0.6345867005634305    0.01376185925046006     0.5759012158148144      0.121622129821549     0.1445220206406619  3.497298411605122e-14 123.7931711609032
2.8022707675779      19.12956493797524      14.89930801046403   0.001185848478582263     0.6520748586750136      -11.8210499373529  0.0002592238135405294     0.1167503694274286   0.001201358312070735      14.63753440885454      376.6468655406183   0.007285808314628474     0.8017875946644409     0.5411073197068834     0.2520379143646985     0.6345867005634305    0.01376185925046006     0.5759012158148144      0.121622129821549     0.1445220206406619  3.497298411605122e-14 123.7931702158157
2.8022707675779      19.12956493797524      14.89930801046403   0.001185848478582263     0.6520748586750136      -11.8210499373529  0.0002592238135405294     0.1167503545262674   0.001201373213231929      14.63753440885454      376.6468655406183   0.007285808314628474     0.8017875946644409     0.5411073197068834     0.2520379143646985     0.6345867005634305    0.01376185925046006     0.5759012158148144      0.121622129821549     0.1445220206406619  3.497298411605122e-14 123.7931884649593
2.8022707675779      19.12956493797524      14.89930801046403   0.001185848478582263     0.6520748586750136      -11.8210499373529  0.0002592238135405294     0.1167503545262674   0.001201358312070735      14.63753462697079      376.6468655406183   0.007285808314628474     0.8017875946644409     0.5411073197068834     0.2520379143646985     0.6345867005634305    0.01376185925046006     0.5759012158148144      0.121622129821549     0.1445220206406619  3.497298411605122e-14 123.7931701479562
2.8022707675779      19.12956493797524      14.89930801046403   0.001185848478582263     0.6520748586750136      -11.8210499373529  0.0002592238135405294     0.1167503545262674   0.001201358312070735      14.63753440885454       376.646871153094   0.007285808314628474     0.8017875946644409     0.5411073197068834     0.2520379143646985     0.6345867005634305    0.01376185925046006     0.5759012158148144      0.121622129821549     0.1445220206406619  3.497298411605122e-14 123.7931704829448
2.8022707675779      19.12956493797524      14.89930801046403   0.001185848478582263     0.6520748586750136      -11.8210499373529  0.0002592238135405294     0.1167503545262674   0.001201358312070735      14.63753440885454      376.6468655406183   0.007285823215789668     0.8017875946644409     0.5411073197068834     0.2520379143646985     0.6345867005634305    0.01376185925046006     0.5759012158148144      0.121622129821549     0.1445220206406619  3.497298411605122e-14 123.7931778662997
2.8022707675779      19.12956493797524      14.89930801046403   0.001185848478582263     0.6520748586750136      -11.8210499373529  0.0002592238135405294     0.1167503545262674   0.001201358312070735      14.63753440885454      376.6468655406183   0.007285808314628474     0.8017876095656021     0.5411073197068834     0.2520379143646985     0.6345867005634305    0.01376185925046006     0.5759012158148144      0.121622129821549     0.1445220206406619  3.497298411605122e-14 123.7931711454625
2.8022707675779      19.12956493797524      14.89930801046403   0.001185848478582263     0.6520748586750136      -11.8210499373529  0.0002592238135405294     0.1167503545262674   0.001201358312070735      14.63753440885454      376.6468655406183   0.007285808314628474     0.8017875946644409     0.5411073346080446     0.2520379143646985     0.6345867005634305    0.01376185925046006     0.5759012158148144      0.121622129821549     0.1445220206406619  3.497298411605122e-14 123.7931713206834
2.8022707675779      19.12956493797524      14.89930801046403   0.001185848478582263     0.6520748586750136      -11.8210499373529  0.0002592238135405294     0.1167503545262674   0.001201358312070735      14.63753440885454      376.6468655406183   0.007285808314628474     0.8017875946644409     0.5411073197068834     0.2520379292658597     0.6345867005634305    0.01376185925046006     0.5759012158148144      0.121622129821549     0.1445220206406619  3.497298411605122e-14 123.7931706332574
2.8022707675779      19.12956493797524      14.89930801046403   0.001185848478582263     0.6520748586750136      -11.8210499373529  0.0002592238135405294     0.1167503545262674   0.001201358312070735      14.63753440885454      376.6468655406183   0.007285808314628474     0.8017875946644409     0.5411073197068834     0.2520379143646985     0.6345867154645917    0.01376185925046006     0.5759012158148144      0.121622129821549     0.1445220206406619  3.497298411605122e-14 123.793170480932
2.8022707675779      19.12956493797524      14.89930801046403   0.001185848478582263     0.6520748586750136      -11.8210499373529  0.0002592238135405294     0.1167503545262674   0.001201358312070735      14.63753440885454      376.6468655406183   0.007285808314628474     0.8017875946644409     0.5411073197068834     0.2520379143646985     0.6345867005634305    0.01376187415162126     0.5759012158148144      0.121622129821549     0.1445220206406619  3.497298411605122e-14 123.7931703593512
2.8022707675779      19.12956493797524      14.89930801046403   0.001185848478582263     0.6520748586750136      -11.8210499373529  0.0002592238135405294     0.1167503545262674   0.001201358312070735      14.63753440885454      376.6468655406183   0.007285808314628474     0.8017875946644409     0.5411073197068834     0.2520379143646985     0.6345867005634305    0.01376185925046006     0.5759012307159755      0.121622129821549     0.1445220206406619  3.497298411605122e-14 123.7931703572513
2.8022707675779      19.12956493797524      14.89930801046403   0.001185848478582263     0.6520748586750136      -11.8210499373529  0.0002592238135405294     0.1167503545262674   0.001201358312070735      14.63753440885454      376.6468655406183   0.007285808314628474     0.8017875946644409     0.5411073197068834     0.2520379143646985     0.6345867005634305    0.01376185925046006     0.5759012158148144     0.1216221447227102     0.1445220206406619  3.497298411605122e-14 123.7931703574476
2.8022707675779      19.12956493797524      14.89930801046403   0.001185848478582263     0.6520748586750136      -11.8210499373529  0.0002592238135405294     0.1167503545262674   0.001201358312070735      14.63753440885454      376.6468655406183   0.007285808314628474     0.8017875946644409     0.5411073197068834     0.2520379143646985     0.6345867005634305    0.01376185925046006     0.5759012158148144      0.121622129821549     0.1445220355418231  3.497298411605122e-14 123.7931703585372
2.8022707675779      19.12956493797524      14.89930801046403   0.001185848478582263     0.6520748586750136      -11.8210499373529  0.0002592238135405294     0.1167503545262674   0.001201358312070735      14.63753440885454      376.6468655406183   0.007285808314628474     0.8017875946644409     0.5411073197068834     0.2520379143646985     0.6345867005634305    0.01376185925046006     0.5759012158148144      0.121622129821549     0.1445220206406619  1.490119616683177e-08 123.7932488451173
2.704701508462687      19.26901823418881      15.43563298314887   0.001406441879022054     0.6330987828878235     -11.95600860093344  0.0002260571180683872     0.1180741939809122   0.001138080880819347       14.3180884076421      347.9853410295372   0.006955706491155395     0.8010350238784647     0.5320345792350277     0.2641101319916603     0.4470326330835579   0.003354547100640898     0.5759012158148144     0.1061293262469424    0.06288485043235918  3.236716365719417e-14 123.5853676045447
2.70470154876588      19.26901823418881      15.43563298314887   0.001406441879022054     0.6330987828878235     -11.95600860093344  0.0002260571180683872     0.1180741939809122   0.001138080880819347       14.3180884076421      347.9853410295372   0.006955706491155395     0.8010350238784647     0.5320345792350277     0.2641101319916603     0.4470326330835579   0.003354547100640898     0.5759012158148144     0.1061293262469424    0.06288485043235918  3.236716365719417e-14 123.5853676163215
2.704701508462687      19.26901852131956      15.43563298314887   0.001406441879022054     0.6330987828878235     -11.95600860093344  0.0002260571180683872     0.1180741939809122   0.001138080880819347       14.3180884076421      347.9853410295372   0.006955706491155395     0.8010350238784647     0.5320345792350277     0.2641101319916603     0.4470326330835579   0.003354547100640898     0.5759012158148144     0.1061293262469424    0.06288485043235918  3.236716365719417e-14 123.5853674821135
2.704701508462687      19.26901823418881      15.43563321315772   0.001406441879022054     0.6330987828878235     -11.95600860093344  0.0002260571180683872     0.1180741939809122   0.001138080880819347       14.3180884076421      347.9853410295372   0.006955706491155395     0.8010350238784647     0.5320345792350277     0.2641101319916603     0.4470326330835579   0.003354547100640898     0.5759012158148144     0.1061293262469424    0.06288485043235918  3.236716365719417e-14 123.5853674365542
2.704701508462687      19.26901823418881      15.43563298314887   0.001406456780183248     0.6330987828878235     -11.95600860093344  0.0002260571180683872     0.1180741939809122   0.001138080880819347       14.3180884076421      347.9853410295372   0.006955706491155395     0.8010350238784647     0.5320345792350277     0.2641101319916603     0.4470326330835579   0.003354547100640898     0.5759012158148144     0.1061293262469424    0.06288485043235918  3.236716365719417e-14 123.5853595349101
2.704701508462687      19.26901823418881      15.43563298314887   0.001406441879022054     0.6330987977889847     -11.95600860093344  0.0002260571180683872     0.1180741939809122   0.001138080880819347       14.3180884076421      347.9853410295372   0.006955706491155395     0.8010350238784647     0.5320345792350277     0.2641101319916603     0.4470326330835579   0.003354547100640898     0.5759012158148144     0.1061293262469424    0.06288485043235918  3.236716365719417e-14 123.5853675231349
2.704701508462687      19.26901823418881      15.43563298314887   0.001406441879022054     0.6330987828878235     -11.95600877909186  0.0002260571180683872     0.1180741939809122   0.001138080880819347       14.3180884076421      347.9853410295372   0.006955706491155395     0.8010350238784647     0.5320345792350277     0.2641101319916603     0.4470326330835579   0.003354547100640898     0.5759012158148144     0.1061293262469424    0.06288485043235918  3.236716365719417e-14 123.5853677020452
2.704701508462687      19.26901823418881      15.43563298314887   0.001406441879022054     0.6330987828878235     -11.95600860093344   0.000226072019229581     0.1180741939809122   0.001138080880819347       14.3180884076421      347.9853410295372   0.006955706491155395     0.8010350238784647     0.5320345792350277     0.2641101319916603     0.4470326330835579   0.003354547100640898     0.5759012158148144     0.1061293262469424    0.06288485043235918  3.236716365719417e-14 123.5853788867672
2.704701508462687      19.26901823418881      15.43563298314887   0.001406441879022054     0.6330987828878235     -11.95600860093344  0.0002260571180683872     0.1180742088820734   0.001138080880819347       14.3180884076421      347.9853410295372   0.006955706491155395     0.8010350238784647     0.5320345792350277     0.2641101319916603     0.4470326330835579   0.003354547100640898     0.5759012158148144     0.1061293262469424    0.06288485043235918  3.236716365719417e-14 123.5853667452627
2.704701508462687      19.26901823418881      15.43563298314887   0.001406441879022054     0.6330987828878235     -11.95600860093344  0.0002260571180683872     0.1180741939809122   0.001138095781980541       14.3180884076421      347.9853410295372   0.006955706491155395     0.8010350238784647     0.5320345792350277     0.2641101319916603     0.4470326330835579   0.003354547100640898     0.5759012158148144     0.1061293262469424    0.06288485043235918  3.236716365719417e-14 123.5853846694205
2.704701508462687      19.26901823418881      15.43563298314887   0.001406441879022054     0.6330987828878235     -11.95600860093344  0.0002260571180683872     0.1180741939809122   0.001138080880819347      14.31808862099825      347.9853410295372   0.006955706491155395     0.8010350238784647     0.5320345792350277     0.2641101319916603     0.4470326330835579   0.003354547100640898     0.5759012158148144     0.1061293262469424    0.06288485043235918  3.236716365719417e-14 123.5853674438403
2.704701508462687      19.26901823418881      15.43563298314887   0.001406441879022054     0.6330987828878235     -11.95600860093344  0.0002260571180683872     0.1180741939809122   0.001138080880819347       14.3180884076421      347.9853462149229   0.006955706491155395     0.8010350238784647     0.5320345792350277     0.2641101319916603     0.4470326330835579   0.003354547100640898     0.5759012158148144     0.1061293262469424    0.06288485043235918  3.236716365719417e-14 123.5853675049236
2.704701508462687      19.26901823418881      15.43563298314887   0.001406441879022054     0.6330987828878235     -11.95600860093344  0.0002260571180683872     0.1180741939809122   0.001138080880819347       14.3180884076421      347.9853410295372   0.006955721392316589     0.8010350238784647     0.5320345792350277     0.2641101319916603     0.4470326330835579   0.003354547100640898     0.5759012158148144     0.1061293262469424    0.06288485043235918  3.236716365719417e-14 123.5855211874033
2.704701508462687      19.26901823418881      15.43563298314887   0.001406441879022054     0.6330987828878235     -11.95600860093344  0.0002260571180683872     0.1180741939809122   0.001138080880819347       14.3180884076421      347.9853410295372   0.006955706491155395     0.8010350387796259     0.5320345792350277     0.2641101319916603     0.4470326330835579   0.003354547100640898     0.5759012158148144     0.1061293262469424    0.06288485043235918  3.236716365719417e-14 123.5853681553798
2.704701508462687      19.26901823418881      15.43563298314887   0.001406441879022054     0.6330987828878235     -11.95600860093344  0.0002260571180683872     0.1180741939809122   0.001138080880819347       14.3180884076421      347.9853410295372   0.006955706491155395     0.8010350238784647     0.5320345941361889     0.2641101319916603     0.4470326330835579   0.003354547100640898     0.5759012158148144     0.1061293262469424    0.06288485043235918  3.236716365719417e-14 123.5853664278851
2.704701508462687      19.26901823418881      15.43563298314887   0.001406441879022054     0.6330987828878235     -11.95600860093344  0.0002260571180683872     0.1180741939809122   0.001138080880819347       14.3180884076421      347.9853410295372   0.006955706491155395     0.8010350238784647     0.5320345792350277     0.2641101468928215     0.4470326330835579   0.003354547100640898     0.5759012158148144     0.1061293262469424    0.06288485043235918  3.236716365719417e-14 123.5853734215352
2.704701508462687      19.26901823418881      15.43563298314887   0.001406441879022054     0.6330987828878235     -11.95600860093344  0.0002260571180683872     0.1180741939809122   0.001138080880819347       14.3180884076421      347.9853410295372   0.006955706491155395     0.8010350238784647     0.5320345792350277     0.2641101319916603     0.4470326479847191   0.003354547100640898     0.5759012158148144     0.1061293262469424    0.06288485043235918  3.236716365719417e-14 123.5853674410247
2.704701508462687      19.26901823418881      15.43563298314887   0.001406441879022054     0.6330987828878235     -11.95600860093344  0.0002260571180683872     0.1180741939809122   0.001138080880819347       14.3180884076421      347.9853410295372   0.006955706491155395     0.8010350238784647     0.5320345792350277     0.2641101319916603     0.4470326330835579   0.003354562001802092     0.5759012158148144     0.1061293262469424    0.06288485043235918  3.236716365719417e-14 123.5853676045417
2.704701508462687      19.26901823418881      15.43563298314887   0.001406441879022054     0.6330987828878235     -11.95600860093344  0.0002260571180683872     0.1180741939809122   0.001138080880819347       14.3180884076421      347.9853410295372   0.006955706491155395     0.8010350238784647     0.5320345792350277     0.2641101319916603     0.4470326330835579   0.003354547100640898     0.5759012307159755     0.1061293262469424    0.06288485043235918  3.236716365719417e-14 123.5853676045447
2.704701508462687      19.26901823418881      15.43563298314887   0.001406441879022054     0.6330987828878235     -11.95600860093344  0.0002260571180683872     0.1180741939809122   0.001138080880819347       14.3180884076421      347.9853410295372   0.006955706491155395     0.8010350238784647     0.5320345792350277     0.2641101319916603     0.4470326330835579   0.003354547100640898     0.5759012158148144     0.1061293411481036    0.06288485043235918  3.236716365719417e-14 123.5853676045422
2.704701508462687      19.26901823418881      15.43563298314887   0.001406441879022054     0.6330987828878235     -11.95600860093344  0.0002260571180683872     0.1180741939809122   0.001138080880819347       14.3180884076421      347.9853410295372   0.006955706491155395     0.8010350238784647     0.5320345792350277     0.2641101319916603     0.4470326330835579   0.003354547100640898     0.5759012158148144     0.1061293262469424    0.06288486533352038  3.236716365719417e-14 123.5853676045407
2.704701508462687      19.26901823418881      15.43563298314887   0.001406441879022054     0.6330987828878235     -11.95600860093344  0.0002260571180683872     0.1180741939809122   0.001138080880819347       14.3180884076421      347.9853410295372   0.006955706491155395     0.8010350238784647     0.5320345792350277     0.2641101319916603     0.4470326330835579   0.003354547100640898     0.5759012158148144     0.1061293262469424    0.06288485043235918  1.490119356101131e-08 123.5854465983023
2.721907400889307      19.45765479113017      15.76468249934114     0.0016204186510865     0.6466643111759698     -12.05937134155563  0.0002169312044559783     0.1187069941543737   0.001115150618339292       14.2158461918618      348.0497567405436   0.006897131236728203     0.8007665247315132     0.5298840486933855     0.2643989152237838     0.4766591249488031   0.003402555636051049     0.5759012158148144     0.1066496665726873    0.06359836226112209  2.393682106422482e-14 123.146933234694
2.721907441448888      19.45765479113017      15.76468249934114     0.0016204186510865     0.6466643111759698     -12.05937134155563  0.0002169312044559783     0.1187069941543737   0.001115150618339292       14.2158461918618      348.0497567405436   0.006897131236728203     0.8007665247315132     0.5298840486933855     0.2643989152237838     0.4766591249488031   0.003402555636051049     0.5759012158148144     0.1066496665726873    0.06359836226112209  2.393682106422482e-14 123.146933247712
2.721907400889307      19.45765508107182      15.76468249934114     0.0016204186510865     0.6466643111759698     -12.05937134155563  0.0002169312044559783     0.1187069941543737   0.001115150618339292       14.2158461918618      348.0497567405436   0.006897131236728203     0.8007665247315132     0.5298840486933855     0.2643989152237838     0.4766591249488031   0.003402555636051049     0.5759012158148144     0.1066496665726873    0.06359836226112209  2.393682106422482e-14 123.1469328354753
2.721907400889307      19.45765479113017      15.76468273425321     0.0016204186510865     0.6466643111759698     -12.05937134155563  0.0002169312044559783     0.1187069941543737   0.001115150618339292       14.2158461918618      348.0497567405436   0.006897131236728203     0.8007665247315132     0.5298840486933855     0.2643989152237838     0.4766591249488031   0.003402555636051049     0.5759012158148144     0.1066496665726873    0.06359836226112209  2.393682106422482e-14 123.1469328944889
2.721907400889307      19.45765479113017      15.76468249934114   0.001620433552247694     0.6466643111759698     -12.05937134155563  0.0002169312044559783     0.1187069941543737   0.001115150618339292       14.2158461918618      348.0497567405436   0.006897131236728203     0.8007665247315132     0.5298840486933855     0.2643989152237838     0.4766591249488031   0.003402555636051049     0.5759012158148144     0.1066496665726873    0.06359836226112209  2.393682106422482e-14 123.1469467469601
2.721907400889307      19.45765479113017      15.76468249934114     0.0016204186510865      0.646664326077131     -12.05937134155563  0.0002169312044559783     0.1187069941543737   0.001115150618339292       14.2158461918618      348.0497567405436   0.006897131236728203     0.8007665247315132     0.5298840486933855     0.2643989152237838     0.4766591249488031   0.003402555636051049     0.5759012158148144     0.1066496665726873    0.06359836226112209  2.393682106422482e-14 123.1469332777703
2.721907400889307      19.45765479113017      15.76468249934114     0.0016204186510865     0.6466643111759698     -12.05937152125426  0.0002169312044559783     0.1187069941543737   0.001115150618339292       14.2158461918618      348.0497567405436   0.006897131236728203     0.8007665247315132     0.5298840486933855     0.2643989152237838     0.4766591249488031   0.003402555636051049     0.5759012158148144     0.1066496665726873    0.06359836226112209  2.393682106422482e-14 123.1469338291698
2.721907400889307      19.45765479113017      15.76468249934114     0.0016204186510865     0.6466643111759698     -12.05937134155563  0.0002169461056171722     0.1187069941543737   0.001115150618339292       14.2158461918618      348.0497567405436   0.006897131236728203     0.8007665247315132     0.5298840486933855     0.2643989152237838     0.4766591249488031   0.003402555636051049     0.5759012158148144     0.1066496665726873    0.06359836226112209  2.393682106422482e-14 123.1469428688106
2.721907400889307      19.45765479113017      15.76468249934114     0.0016204186510865     0.6466643111759698     -12.05937134155563  0.0002169312044559783     0.1187070090555349   0.001115150618339292       14.2158461918618      348.0497567405436   0.006897131236728203     0.8007665247315132     0.5298840486933855     0.2643989152237838     0.4766591249488031   0.003402555636051049     0.5759012158148144     0.1066496665726873    0.06359836226112209  2.393682106422482e-14 123.1469326356463
2.721907400889307      19.45765479113017      15.76468249934114     0.0016204186510865     0.6466643111759698     -12.05937134155563  0.0002169312044559783     0.1187069941543737   0.001115165519500486       14.2158461918618      348.0497567405436   0.006897131236728203     0.8007665247315132     0.5298840486933855     0.2643989152237838     0.4766591249488031   0.003402555636051049     0.5759012158148144     0.1066496665726873    0.06359836226112209  2.393682106422482e-14 123.1469453056864
2.721907400889307      19.45765479113017      15.76468249934114     0.0016204186510865     0.6466643111759698     -12.05937134155563  0.0002169312044559783     0.1187069941543737   0.001115150618339292      14.21584640369441      348.0497567405436   0.006897131236728203     0.8007665247315132     0.5298840486933855     0.2643989152237838     0.4766591249488031   0.003402555636051049     0.5759012158148144     0.1066496665726873    0.06359836226112209  2.393682106422482e-14 123.1469330990986
2.721907400889307      19.45765479113017      15.76468249934114     0.0016204186510865     0.6466643111759698     -12.05937134155563  0.0002169312044559783     0.1187069941543737   0.001115150618339292       14.2158461918618      348.0497619268891   0.006897131236728203     0.8007665247315132     0.5298840486933855     0.2643989152237838     0.4766591249488031   0.003402555636051049     0.5759012158148144     0.1066496665726873    0.06359836226112209  2.393682106422482e-14 123.1469334416875
2.721907400889307      19.45765479113017      15.76468249934114     0.0016204186510865     0.6466643111759698     -12.05937134155563  0.0002169312044559783     0.1187069941543737   0.001115150618339292       14.2158461918618      348.0497567405436   0.006897146137889397     0.8007665247315132     0.5298840486933855     0.2643989152237838     0.4766591249488031   0.003402555636051049     0.5759012158148144     0.1066496665726873    0.06359836226112209  2.393682106422482e-14 123.147059385848
2.721907400889307      19.45765479113017      15.76468249934114     0.0016204186510865     0.6466643111759698     -12.05937134155563  0.0002169312044559783     0.1187069941543737   0.001115150618339292       14.2158461918618      348.0497567405436   0.006897131236728203     0.8007665396326744     0.5298840486933855     0.2643989152237838     0.4766591249488031   0.003402555636051049     0.5759012158148144     0.1066496665726873    0.06359836226112209  2.393682106422482e-14 123.1469338550054
2.721907400889307      19.45765479113017      15.76468249934114     0.0016204186510865     0.6466643111759698     -12.05937134155563  0.0002169312044559783     0.1187069941543737   0.001115150618339292       14.2158461918618      348.0497567405436   0.006897131236728203     0.8007665247315132     0.5298840635945467     0.2643989152237838     0.4766591249488031   0.003402555636051049     0.5759012158148144     0.1066496665726873    0.06359836226112209  2.393682106422482e-14 123.146932293233
2.721907400889307      19.45765479113017      15.76468249934114     0.0016204186510865     0.6466643111759698     -12.05937134155563  0.0002169312044559783     0.1187069941543737   0.001115150618339292       14.2158461918618      348.0497567405436   0.006897131236728203     0.8007665247315132     0.5298840486933855      0.264398930124945     0.4766591249488031   0.003402555636051049     0.5759012158148144     0.1066496665726873    0.06359836226112209  2.393682106422482e-14 123.1469381031473
2.721907400889307      19.45765479113017      15.76468249934114     0.0016204186510865     0.6466643111759698     -12.05937134155563  0.0002169312044559783     0.1187069941543737   0.001115150618339292       14.2158461918618      348.0497567405436   0.006897131236728203     0.8007665247315132     0.5298840486933855     0.2643989152237838     0.4766591398499643   0.003402555636051049     0.5759012158148144     0.1066496665726873    0.06359836226112209  2.393682106422482e-14 123.1469331318975
2.721907400889307      19.45765479113017      15.76468249934114     0.0016204186510865     0.6466643111759698     -12.05937134155563  0.0002169312044559783     0.1187069941543737   0.001115150618339292       14.2158461918618      348.0497567405436   0.006897131236728203     0.8007665247315132     0.5298840486933855     0.2643989152237838     0.4766591249488031   0.003402570537212243     0.5759012158148144     0.1066496665726873    0.06359836226112209  2.393682106422482e-14 123.1469332352981
2.721907400889307      19.45765479113017      15.76468249934114     0.0016204186510865     0.6466643111759698     -12.05937134155563  0.0002169312044559783     0.1187069941543737   0.001115150618339292       14.2158461918618      348.0497567405436   0.006897131236728203     0.8007665247315132     0.5298840486933855     0.2643989152237838     0.4766591249488031   0.003402555636051049     0.5759012307159755     0.1066496665726873    0.06359836226112209  2.393682106422482e-14 123.146933234694
2.721907400889307      19.45765479113017      15.76468249934114     0.0016204186510865     0.6466643111759698     -12.05937134155563  0.0002169312044559783     0.1187069941543737   0.001115150618339292       14.2158461918618      348.0497567405436   0.006897131236728203     0.8007665247315132     0.5298840486933855     0.2643989152237838     0.4766591249488031   0.003402555636051049     0.5759012158148144     0.1066496814738485    0.06359836226112209  2.393682106422482e-14 123.1469332347101
2.721907400889307      19.45765479113017      15.76468249934114     0.0016204186510865     0.6466643111759698     -12.05937134155563  0.0002169312044559783     0.1187069941543737   0.001115150618339292       14.2158461918618      348.0497567405436   0.006897131236728203     0.8007665247315132     0.5298840486933855     0.2643989152237838     0.4766591249488031   0.003402555636051049     0.5759012158148144     0.1066496665726873    0.06359837716228328  2.393682106422482e-14 123.1469332352921
2.721907400889307      19.45765479113017      15.76468249934114     0.0016204186510865     0.6466643111759698     -12.05937134155563  0.0002169312044559783     0.1187069941543737   0.001115150618339292       14.2158461918618      348.0497567405436   0.006897131236728203     0.8007665247315132     0.5298840486933855     0.2643989152237838     0.4766591249488031   0.003402555636051049     0.5759012158148144     0.1066496665726873    0.06359836226112209  1.490118513066872e-08 123.1470118584449
2.715909639029804      19.50921804887014      15.90651013974198   0.001657654655476777     0.6452235748184299     -12.10878150354504  0.0002061915122179355     0.1192057017688266     0.0011021126031608      14.06678840351063      341.5199505949349   0.006749059508412753     0.8006160301393495     0.5296223645267549     0.2647283990837532     0.4891297800779966   0.003149039590163969     0.5759012158148144     0.1063504947835788    0.05888489338099637  4.175001547470737e-14 122.4375494487408
2.715909679500011      19.50921804887014      15.90651013974198   0.001657654655476777     0.6452235748184299     -12.10878150354504  0.0002061915122179355     0.1192057017688266     0.0011021126031608      14.06678840351063      341.5199505949349   0.006749059508412753     0.8006160301393495     0.5296223645267549     0.2647283990837532     0.4891297800779966   0.003149039590163969     0.5759012158148144     0.1063504947835788    0.05888489338099637  4.175001547470737e-14 122.4375496392796
2.715909639029804      19.50921833958014      15.90651013974198   0.001657654655476777     0.6452235748184299     -12.10878150354504  0.0002061915122179355     0.1192057017688266     0.0011021126031608      14.06678840351063      341.5199505949349   0.006749059508412753     0.8006160301393495     0.5296223645267549     0.2647283990837532     0.4891297800779966   0.003149039590163969     0.5759012158148144     0.1063504947835788    0.05888489338099637  4.175001547470737e-14 122.4375492168217
2.715909639029804      19.50921804887014      15.90651037676745   0.001657654655476777     0.6452235748184299     -12.10878150354504  0.0002061915122179355     0.1192057017688266     0.0011021126031608      14.06678840351063      341.5199505949349   0.006749059508412753     0.8006160301393495     0.5296223645267549     0.2647283990837532     0.4891297800779966   0.003149039590163969     0.5759012158148144     0.1063504947835788    0.05888489338099637  4.175001547470737e-14 122.4375492835608
2.715909639029804      19.50921804887014      15.90651013974198   0.001657669556637971     0.6452235748184299     -12.10878150354504  0.0002061915122179355     0.1192057017688266     0.0011021126031608      14.06678840351063      341.5199505949349   0.006749059508412753     0.8006160301393495     0.5296223645267549     0.2647283990837532     0.4891297800779966   0.003149039590163969     0.5759012158148144     0.1063504947835788    0.05888489338099637  4.175001547470737e-14 122.4375648264589
2.715909639029804      19.50921804887014      15.90651013974198   0.001657654655476777      0.645223589719591     -12.10878150354504  0.0002061915122179355     0.1192057017688266     0.0011021126031608      14.06678840351063      341.5199505949349   0.006749059508412753     0.8006160301393495     0.5296223645267549     0.2647283990837532     0.4891297800779966   0.003149039590163969     0.5759012158148144     0.1063504947835788    0.05888489338099637  4.175001547470737e-14 122.4375494278444
2.715909639029804      19.50921804887014      15.90651013974198   0.001657654655476777     0.6452235748184299     -12.10878168397995  0.0002061915122179355     0.1192057017688266     0.0011021126031608      14.06678840351063      341.5199505949349   0.006749059508412753     0.8006160301393495     0.5296223645267549     0.2647283990837532     0.4891297800779966   0.003149039590163969     0.5759012158148144     0.1063504947835788    0.05888489338099637  4.175001547470737e-14 122.4375498394579
2.715909639029804      19.50921804887014      15.90651013974198   0.001657654655476777     0.6452235748184299     -12.10878150354504  0.0002062064133791293     0.1192057017688266     0.0011021126031608      14.06678840351063      341.5199505949349   0.006749059508412753     0.8006160301393495     0.5296223645267549     0.2647283990837532     0.4891297800779966   0.003149039590163969     0.5759012158148144     0.1063504947835788    0.05888489338099637  4.175001547470737e-14 122.4375499263419
2.715909639029804      19.50921804887014      15.90651013974198   0.001657654655476777     0.6452235748184299     -12.10878150354504  0.0002061915122179355     0.1192057166699878     0.0011021126031608      14.06678840351063      341.5199505949349   0.006749059508412753     0.8006160301393495     0.5296223645267549     0.2647283990837532     0.4891297800779966   0.003149039590163969     0.5759012158148144     0.1063504947835788    0.05888489338099637  4.175001547470737e-14 122.4375492258552
2.715909639029804      19.50921804887014      15.90651013974198   0.001657654655476777     0.6452235748184299     -12.10878150354504  0.0002061915122179355     0.1192057017688266   0.001102127504321994      14.06678840351063      341.5199505949349   0.006749059508412753     0.8006160301393495     0.5296223645267549     0.2647283990837532     0.4891297800779966   0.003149039590163969     0.5759012158148144     0.1063504947835788    0.05888489338099637  4.175001547470737e-14 122.4375583959726
2.715909639029804      19.50921804887014      15.90651013974198   0.001657654655476777     0.6452235748184299     -12.10878150354504  0.0002061915122179355     0.1192057017688266     0.0011021126031608      14.06678861312211      341.5199505949349   0.006749059508412753     0.8006160301393495     0.5296223645267549     0.2647283990837532     0.4891297800779966   0.003149039590163969     0.5759012158148144     0.1063504947835788    0.05888489338099637  4.175001547470737e-14 122.4375493273892
2.715909639029804      19.50921804887014      15.90651013974198   0.001657654655476777     0.6452235748184299     -12.10878150354504  0.0002061915122179355     0.1192057017688266     0.0011021126031608      14.06678840351063      341.5199556839788   0.006749059508412753     0.8006160301393495     0.5296223645267549     0.2647283990837532     0.4891297800779966   0.003149039590163969     0.5759012158148144     0.1063504947835788    0.05888489338099637  4.175001547470737e-14 122.4375495637153
2.715909639029804      19.50921804887014      15.90651013974198   0.001657654655476777     0.6452235748184299     -12.10878150354504  0.0002061915122179355     0.1192057017688266     0.0011021126031608      14.06678840351063      341.5199505949349   0.006749074409573947     0.8006160301393495     0.5296223645267549     0.2647283990837532     0.4891297800779966   0.003149039590163969     0.5759012158148144     0.1063504947835788    0.05888489338099637  4.175001547470737e-14 122.4375604376263
2.715909639029804      19.50921804887014      15.90651013974198   0.001657654655476777     0.6452235748184299     -12.10878150354504  0.0002061915122179355     0.1192057017688266     0.0011021126031608      14.06678840351063      341.5199505949349   0.006749059508412753     0.8006160450405107     0.5296223645267549     0.2647283990837532     0.4891297800779966   0.003149039590163969     0.5759012158148144     0.1063504947835788    0.05888489338099637  4.175001547470737e-14 122.4375499997817
2.715909639029804      19.50921804887014      15.90651013974198   0.001657654655476777     0.6452235748184299     -12.10878150354504  0.0002061915122179355     0.1192057017688266     0.0011021126031608      14.06678840351063      341.5199505949349   0.006749059508412753     0.8006160301393495     0.5296223794279161     0.2647283990837532     0.4891297800779966   0.003149039590163969     0.5759012158148144     0.1063504947835788    0.05888489338099637  4.175001547470737e-14 122.4375499771699
2.715909639029804      19.50921804887014      15.90651013974198   0.001657654655476777     0.6452235748184299     -12.10878150354504  0.0002061915122179355     0.1192057017688266     0.0011021126031608      14.06678840351063      341.5199505949349   0.006749059508412753     0.8006160301393495     0.5296223645267549     0.2647284139849144     0.4891297800779966   0.003149039590163969     0.5759012158148144     0.1063504947835788    0.05888489338099637  4.175001547470737e-14 122.4375499744208
2.715909639029804      19.50921804887014      15.90651013974198   0.001657654655476777     0.6452235748184299     -12.10878150354504  0.0002061915122179355     0.1192057017688266     0.0011021126031608      14.06678840351063      341.5199505949349   0.006749059508412753     0.8006160301393495     0.5296223645267549     0.2647283990837532     0.4891297949791578   0.003149039590163969     0.5759012158148144     0.1063504947835788    0.05888489338099637  4.175001547470737e-14 122.4375494116358
2.715909639029804      19.50921804887014      15.90651013974198   0.001657654655476777     0.6452235748184299     -12.10878150354504  0.0002061915122179355     0.1192057017688266     0.0011021126031608      14.06678840351063      341.5199505949349   0.006749059508412753     0.8006160301393495     0.5296223645267549     0.2647283990837532     0.4891297800779966   0.003149054491325163     0.5759012158148144     0.1063504947835788    0.05888489338099637  4.175001547470737e-14 122.4375494487373
2.715909639029804      19.50921804887014      15.90651013974198   0.001657654655476777     0.6452235748184299     -12.10878150354504  0.0002061915122179355     0.1192057017688266     0.0011021126031608      14.06678840351063      341.5199505949349   0.006749059508412753     0.8006160301393495     0.5296223645267549     0.2647283990837532     0.4891297800779966   0.003149039590163969     0.5759012307159755     0.1063504947835788    0.05888489338099637  4.175001547470737e-14 122.4375494487408
2.715909639029804      19.50921804887014      15.90651013974198   0.001657654655476777     0.6452235748184299     -12.10878150354504  0.0002061915122179355     0.1192057017688266     0.0011021126031608      14.06678840351063      341.5199505949349   0.006749059508412753     0.8006160301393495     0.5296223645267549     0.2647283990837532     0.4891297800779966   0.003149039590163969     0.5759012158148144       0.10635050968474    0.05888489338099637  4.175001547470737e-14 122.4375494487331
2.715909639029804      19.50921804887014      15.90651013974198   0.001657654655476777     0.6452235748184299     -12.10878150354504  0.0002061915122179355     0.1192057017688266     0.0011021126031608      14.06678840351063      341.5199505949349   0.006749059508412753     0.8006160301393495     0.5296223645267549     0.2647283990837532     0.4891297800779966   0.003149039590163969     0.5759012158148144     0.1063504947835788    0.05888490828215756  4.175001547470737e-14 122.4375494487424
2.715909639029804      19.50921804887014      15.90651013974198   0.001657654655476777     0.6452235748184299     -12.10878150354504  0.0002061915122179355     0.1192057017688266     0.0011021126031608      14.06678840351063      341.5199505949349   0.006749059508412753     0.8006160301393495     0.5296223645267549     0.2647283990837532     0.4891297800779966   0.003149039590163969     0.5759012158148144     0.1063504947835788    0.05888489338099637  1.490120294386313e-08 122.4376281187148
2.68401378937151      19.27326942242294      15.49015357464449   0.001693807441467356     0.6529826954531585     -11.82970979403479  0.0001009256071729639     0.1217933000042903   0.001069852358542067      13.92322956219713      330.5387848480832   0.006532858352814465     0.8002239043333158     0.5250184375333054     0.2693343296202799     0.4756371495005156   0.003244532474143964     0.5759012158148144     0.1101022129659953    0.05876712038497214  4.006299313309518e-14 122.0955915818153
2.684013829366432      19.27326942242294      15.49015357464449   0.001693807441467356     0.6529826954531585     -11.82970979403479  0.0001009256071729639     0.1217933000042903   0.001069852358542067      13.92322956219713      330.5387848480832   0.006532858352814465     0.8002239043333158     0.5250184375333054     0.2693343296202799     0.4756371495005156   0.003244532474143964     0.5759012158148144     0.1101022129659953    0.05876712038497214  4.006299313309518e-14 122.0955915860677
2.68401378937151      19.27326970961703      15.49015357464449   0.001693807441467356     0.6529826954531585     -11.82970979403479  0.0001009256071729639     0.1217933000042903   0.001069852358542067      13.92322956219713      330.5387848480832   0.006532858352814465     0.8002239043333158     0.5250184375333054     0.2693343296202799     0.4756371495005156   0.003244532474143964     0.5759012158148144     0.1101022129659953    0.05876712038497214  4.006299313309518e-14 122.0955914137461
2.68401378937151      19.27326942242294      15.49015380546577   0.001693807441467356     0.6529826954531585     -11.82970979403479  0.0001009256071729639     0.1217933000042903   0.001069852358542067      13.92322956219713      330.5387848480832   0.006532858352814465     0.8002239043333158     0.5250184375333054     0.2693343296202799     0.4756371495005156   0.003244532474143964     0.5759012158148144     0.1101022129659953    0.05876712038497214  4.006299313309518e-14 122.0955914594264
2.68401378937151      19.27326942242294      15.49015357464449    0.00169382234262855     0.6529826954531585     -11.82970979403479  0.0001009256071729639     0.1217933000042903   0.001069852358542067      13.92322956219713      330.5387848480832   0.006532858352814465     0.8002239043333158     0.5250184375333054     0.2693343296202799     0.4756371495005156   0.003244532474143964     0.5759012158148144     0.1101022129659953    0.05876712038497214  4.006299313309518e-14 122.0955989077129
2.68401378937151      19.27326942242294      15.49015357464449   0.001693807441467356     0.6529827103543197     -11.82970979403479  0.0001009256071729639     0.1217933000042903   0.001069852358542067      13.92322956219713      330.5387848480832   0.006532858352814465     0.8002239043333158     0.5250184375333054     0.2693343296202799     0.4756371495005156   0.003244532474143964     0.5759012158148144     0.1101022129659953    0.05876712038497214  4.006299313309518e-14 122.095591493988
2.68401378937151      19.27326942242294      15.49015357464449   0.001693807441467356     0.6529826954531585     -11.82970997031121  0.0001009256071729639     0.1217933000042903   0.001069852358542067      13.92322956219713      330.5387848480832   0.006532858352814465     0.8002239043333158     0.5250184375333054     0.2693343296202799     0.4756371495005156   0.003244532474143964     0.5759012158148144     0.1101022129659953    0.05876712038497214  4.006299313309518e-14 122.0955918376945
2.68401378937151      19.27326942242294      15.49015357464449   0.001693807441467356     0.6529826954531585     -11.82970979403479  0.0001009405083341578     0.1217933000042903   0.001069852358542067      13.92322956219713      330.5387848480832   0.006532858352814465     0.8002239043333158     0.5250184375333054     0.2693343296202799     0.4756371495005156   0.003244532474143964     0.5759012158148144     0.1101022129659953    0.05876712038497214  4.006299313309518e-14 122.0955920814069
2.68401378937151      19.27326942242294      15.49015357464449   0.001693807441467356     0.6529826954531585     -11.82970979403479  0.0001009256071729639     0.1217933149054515   0.001069852358542067      13.92322956219713      330.5387848480832   0.006532858352814465     0.8002239043333158     0.5250184375333054     0.2693343296202799     0.4756371495005156   0.003244532474143964     0.5759012158148144     0.1101022129659953    0.05876712038497214  4.006299313309518e-14 122.0955913857658
2.68401378937151      19.27326942242294      15.49015357464449   0.001693807441467356     0.6529826954531585     -11.82970979403479  0.0001009256071729639     0.1217933000042903   0.001069867259703261      13.92322956219713      330.5387848480832   0.006532858352814465     0.8002239043333158     0.5250184375333054     0.2693343296202799     0.4756371495005156   0.003244532474143964     0.5759012158148144     0.1101022129659953    0.05876712038497214  4.006299313309518e-14 122.0956015730532
2.68401378937151      19.27326942242294      15.49015357464449   0.001693807441467356     0.6529826954531585     -11.82970979403479  0.0001009256071729639     0.1217933000042903   0.001069852358542067      13.92322976966942      330.5387848480832   0.006532858352814465     0.8002239043333158     0.5250184375333054     0.2693343296202799     0.4756371495005156   0.003244532474143964     0.5759012158148144     0.1101022129659953    0.05876712038497214  4.006299313309518e-14 122.095591502152
2.68401378937151      19.27326942242294      15.49015357464449   0.001693807441467356     0.6529826954531585     -11.82970979403479  0.0001009256071729639     0.1217933000042903   0.001069852358542067      13.92322956219713      330.5387897734949   0.006532858352814465     0.8002239043333158     0.5250184375333054     0.2693343296202799     0.4756371495005156   0.003244532474143964     0.5759012158148144     0.1101022129659953    0.05876712038497214  4.006299313309518e-14 122.0955917210128
2.68401378937151      19.27326942242294      15.49015357464449   0.001693807441467356     0.6529826954531585     -11.82970979403479  0.0001009256071729639     0.1217933000042903   0.001069852358542067      13.92322956219713      330.5387848480832   0.006532873253975659     0.8002239043333158     0.5250184375333054     0.2693343296202799     0.4756371495005156   0.003244532474143964     0.5759012158148144     0.1101022129659953    0.05876712038497214  4.006299313309518e-14 122.0955978771092
2.68401378937151      19.27326942242294      15.49015357464449   0.001693807441467356     0.6529826954531585     -11.82970979403479  0.0001009256071729639     0.1217933000042903   0.001069852358542067      13.92322956219713      330.5387848480832   0.006532858352814465      0.800223919234477     0.5250184375333054     0.2693343296202799     0.4756371495005156   0.003244532474143964     0.5759012158148144     0.1101022129659953    0.05876712038497214  4.006299313309518e-14 122.095592149687
2.68401378937151      19.27326942242294      15.49015357464449   0.001693807441467356     0.6529826954531585     -11.82970979403479  0.0001009256071729639     0.1217933000042903   0.001069852358542067      13.92322956219713      330.5387848480832   0.006532858352814465     0.8002239043333158     0.5250184524344665     0.2693343296202799     0.4756371495005156   0.003244532474143964     0.5759012158148144     0.1101022129659953    0.05876712038497214  4.006299313309518e-14 122.0955918313359
2.68401378937151      19.27326942242294      15.49015357464449   0.001693807441467356     0.6529826954531585     -11.82970979403479  0.0001009256071729639     0.1217933000042903   0.001069852358542067      13.92322956219713      330.5387848480832   0.006532858352814465     0.8002239043333158     0.5250184375333054     0.2693343445214411     0.4756371495005156   0.003244532474143964     0.5759012158148144     0.1101022129659953    0.05876712038497214  4.006299313309518e-14 122.0955918279055
2.68401378937151      19.27326942242294      15.49015357464449   0.001693807441467356     0.6529826954531585     -11.82970979403479  0.0001009256071729639     0.1217933000042903   0.001069852358542067      13.92322956219713      330.5387848480832   0.006532858352814465     0.8002239043333158     0.5250184375333054     0.2693343296202799     0.4756371644016768   0.003244532474143964     0.5759012158148144     0.1101022129659953    0.05876712038497214  4.006299313309518e-14 122.0955915903926
2.68401378937151      19.27326942242294      15.49015357464449   0.001693807441467356     0.6529826954531585     -11.82970979403479  0.0001009256071729639     0.1217933000042903   0.001069852358542067      13.92322956219713      330.5387848480832   0.006532858352814465     0.8002239043333158     0.5250184375333054     0.2693343296202799     0.4756371495005156   0.003244547375305158     0.5759012158148144     0.1101022129659953    0.05876712038497214  4.006299313309518e-14 122.0955915820551
2.68401378937151      19.27326942242294      15.49015357464449   0.001693807441467356     0.6529826954531585     -11.82970979403479  0.0001009256071729639     0.1217933000042903   0.001069852358542067      13.92322956219713      330.5387848480832   0.006532858352814465     0.8002239043333158     0.5250184375333054     0.2693343296202799     0.4756371495005156   0.003244532474143964     0.5759012307159755     0.1101022129659953    0.05876712038497214  4.006299313309518e-14 122.0955915818153
2.68401378937151      19.27326942242294      15.49015357464449   0.001693807441467356     0.6529826954531585     -11.82970979403479  0.0001009256071729639     0.1217933000042903   0.001069852358542067      13.92322956219713      330.5387848480832   0.006532858352814465     0.8002239043333158     0.5250184375333054     0.2693343296202799     0.4756371495005156   0.003244532474143964     0.5759012158148144     0.1101022278671565    0.05876712038497214  4.006299313309518e-14 122.0955915817309
2.68401378937151      19.27326942242294      15.49015357464449   0.001693807441467356     0.6529826954531585     -11.82970979403479  0.0001009256071729639     0.1217933000042903   0.001069852358542067      13.92322956219713      330.5387848480832   0.006532858352814465     0.8002239043333158     0.5250184375333054     0.2693343296202799     0.4756371495005156   0.003244532474143964     0.5759012158148144     0.1101022129659953    0.05876713528613334  4.006299313309518e-14 122.0955915818879
2.68401378937151      19.27326942242294      15.49015357464449   0.001693807441467356     0.6529826954531585     -11.82970979403479  0.0001009256071729639     0.1217933000042903   0.001069852358542067      13.92322956219713      330.5387848480832   0.006532858352814465     0.8002239043333158     0.5250184375333054     0.2693343296202799     0.4756371495005156   0.003244532474143964     0.5759012158148144     0.1101022129659953    0.05876712038497214  1.490120125684079e-08 122.0956705559782
2.663273545473212      19.27460620716759      15.41873421029588   0.001825464609948535     0.6693240855819014     -11.73084498977905  5.004661206181742e-05     0.1231869379829113   0.001046608753575673      13.66816696472782      316.4551708224857   0.006465096641976266     0.8001697301410872     0.5246066681017143     0.2711330182171737     0.4535819731171116   0.003069234929036183     0.5759012158148144     0.1283871030429215    0.05769955688718459   2.88043758674562e-14 122.0323915418001
2.663273585159081      19.27460620716759      15.41873421029588   0.001825464609948535     0.6693240855819014     -11.73084498977905  5.004661206181742e-05     0.1231869379829113   0.001046608753575673      13.66816696472782      316.4551708224857   0.006465096641976266     0.8001697301410872     0.5246066681017143     0.2711330182171737     0.4535819731171116   0.003069234929036183     0.5759012158148144     0.1283871030429215    0.05769955688718459   2.88043758674562e-14 122.0323916544779
2.663273545473212      19.27460649438161      15.41873421029588   0.001825464609948535     0.6693240855819014     -11.73084498977905  5.004661206181742e-05     0.1231869379829113   0.001046608753575673      13.66816696472782      316.4551708224857   0.006465096641976266     0.8001697301410872     0.5246066681017143     0.2711330182171737     0.4535819731171116   0.003069234929036183     0.5759012158148144     0.1283871030429215    0.05769955688718459   2.88043758674562e-14 122.0323914308057
2.663273545473212      19.27460620716759      15.41873444005292   0.001825464609948535     0.6693240855819014     -11.73084498977905  5.004661206181742e-05     0.1231869379829113   0.001046608753575673      13.66816696472782      316.4551708224857   0.006465096641976266     0.8001697301410872     0.5246066681017143     0.2711330182171737     0.4535819731171116   0.003069234929036183     0.5759012158148144     0.1283871030429215    0.05769955688718459   2.88043758674562e-14 122.0323914252349
2.663273545473212      19.27460620716759      15.41873421029588   0.001825479511109729     0.6693240855819014     -11.73084498977905  5.004661206181742e-05     0.1231869379829113   0.001046608753575673      13.66816696472782      316.4551708224857   0.006465096641976266     0.8001697301410872     0.5246066681017143     0.2711330182171737     0.4535819731171116   0.003069234929036183     0.5759012158148144     0.1283871030429215    0.05769955688718459   2.88043758674562e-14 122.0323968829248
2.663273545473212      19.27460620716759      15.41873421029588   0.001825464609948535     0.6693241004830626     -11.73084498977905  5.004661206181742e-05     0.1231869379829113   0.001046608753575673      13.66816696472782      316.4551708224857   0.006465096641976266     0.8001697301410872     0.5246066681017143     0.2711330182171737     0.4535819731171116   0.003069234929036183     0.5759012158148144     0.1283871030429215    0.05769955688718459   2.88043758674562e-14 122.0323915218579
2.663273545473212      19.27460620716759      15.41873421029588   0.001825464609948535     0.6693240855819014     -11.73084516458227  5.004661206181742e-05     0.1231869379829113   0.001046608753575673      13.66816696472782      316.4551708224857   0.006465096641976266     0.8001697301410872     0.5246066681017143     0.2711330182171737     0.4535819731171116   0.003069234929036183     0.5759012158148144     0.1283871030429215    0.05769955688718459   2.88043758674562e-14 122.0323917095375
2.663273545473212      19.27460620716759      15.41873421029588   0.001825464609948535     0.6693240855819014     -11.73084498977905  5.006151322301126e-05     0.1231869379829113   0.001046608753575673      13.66816696472782      316.4551708224857   0.006465096641976266     0.8001697301410872     0.5246066681017143     0.2711330182171737     0.4535819731171116   0.003069234929036183     0.5759012158148144     0.1283871030429215    0.05769955688718459   2.88043758674562e-14 122.0323919287817
2.663273545473212      19.27460620716759      15.41873421029588   0.001825464609948535     0.6693240855819014     -11.73084498977905  5.004661206181742e-05     0.1231869528840724   0.001046608753575673      13.66816696472782      316.4551708224857   0.006465096641976266     0.8001697301410872     0.5246066681017143     0.2711330182171737     0.4535819731171116   0.003069234929036183     0.5759012158148144     0.1283871030429215    0.05769955688718459   2.88043758674562e-14 122.0323914318819
2.663273545473212      19.27460620716759      15.41873421029588   0.001825464609948535     0.6693240855819014     -11.73084498977905  5.004661206181742e-05     0.1231869379829113   0.001046623654736867      13.66816696472782      316.4551708224857   0.006465096641976266     0.8001697301410872     0.5246066681017143     0.2711330182171737     0.4535819731171116   0.003069234929036183     0.5759012158148144     0.1283871030429215    0.05769955688718459   2.88043758674562e-14 122.0324034999425
2.663273545473212      19.27460620716759      15.41873421029588   0.001825464609948535     0.6693240855819014     -11.73084498977905  5.004661206181742e-05     0.1231869379829113   0.001046608753575673      13.66816716839938      316.4551708224857   0.006465096641976266     0.8001697301410872     0.5246066681017143     0.2711330182171737     0.4535819731171116   0.003069234929036183     0.5759012158148144     0.1283871030429215    0.05769955688718459   2.88043758674562e-14 122.032391497636
2.663273545473212      19.27460620716759      15.41873421029588   0.001825464609948535     0.6693240855819014     -11.73084498977905  5.004661206181742e-05     0.1231869379829113   0.001046608753575673      13.66816696472782      316.4551755380352   0.006465096641976266     0.8001697301410872     0.5246066681017143     0.2711330182171737     0.4535819731171116   0.003069234929036183     0.5759012158148144     0.1283871030429215    0.05769955688718459   2.88043758674562e-14 122.0323916453825
2.663273545473212      19.27460620716759      15.41873421029588   0.001825464609948535     0.6693240855819014     -11.73084498977905  5.004661206181742e-05     0.1231869379829113   0.001046608753575673      13.66816696472782      316.4551708224857   0.006465111543137459     0.8001697301410872     0.5246066681017143     0.2711330182171737     0.4535819731171116   0.003069234929036183     0.5759012158148144     0.1283871030429215    0.05769955688718459   2.88043758674562e-14 122.0323873889737
2.663273545473212      19.27460620716759      15.41873421029588   0.001825464609948535     0.6693240855819014     -11.73084498977905  5.004661206181742e-05     0.1231869379829113   0.001046608753575673      13.66816696472782      316.4551708224857   0.006465096641976266     0.8001697450422484     0.5246066681017143     0.2711330182171737     0.4535819731171116   0.003069234929036183     0.5759012158148144     0.1283871030429215    0.05769955688718459   2.88043758674562e-14 122.0323921092339
2.663273545473212      19.27460620716759      15.41873421029588   0.001825464609948535     0.6693240855819014     -11.73084498977905  5.004661206181742e-05     0.1231869379829113   0.001046608753575673      13.66816696472782      316.4551708224857   0.006465096641976266     0.8001697301410872     0.5246066830028755     0.2711330182171737     0.4535819731171116   0.003069234929036183     0.5759012158148144     0.1283871030429215    0.05769955688718459   2.88043758674562e-14 122.0323918584474
2.663273545473212      19.27460620716759      15.41873421029588   0.001825464609948535     0.6693240855819014     -11.73084498977905  5.004661206181742e-05     0.1231869379829113   0.001046608753575673      13.66816696472782      316.4551708224857   0.006465096641976266     0.8001697301410872     0.5246066681017143     0.2711330331183349     0.4535819731171116   0.003069234929036183     0.5759012158148144     0.1283871030429215    0.05769955688718459   2.88043758674562e-14 122.0323914548653
2.663273545473212      19.27460620716759      15.41873421029588   0.001825464609948535     0.6693240855819014     -11.73084498977905  5.004661206181742e-05     0.1231869379829113   0.001046608753575673      13.66816696472782      316.4551708224857   0.006465096641976266     0.8001697301410872     0.5246066681017143     0.2711330182171737     0.4535819880182728   0.003069234929036183     0.5759012158148144     0.1283871030429215    0.05769955688718459   2.88043758674562e-14 122.032391539732
2.663273545473212      19.27460620716759      15.41873421029588   0.001825464609948535     0.6693240855819014     -11.73084498977905  5.004661206181742e-05     0.1231869379829113   0.001046608753575673      13.66816696472782      316.4551708224857   0.006465096641976266     0.8001697301410872     0.5246066681017143     0.2711330182171737     0.4535819731171116   0.003069249830197377     0.5759012158148144     0.1283871030429215    0.05769955688718459   2.88043758674562e-14 122.0323915419835
2.663273545473212      19.27460620716759      15.41873421029588   0.001825464609948535     0.6693240855819014     -11.73084498977905  5.004661206181742e-05     0.1231869379829113   0.001046608753575673      13.66816696472782      316.4551708224857   0.006465096641976266     0.8001697301410872     0.5246066681017143     0.2711330182171737     0.4535819731171116   0.003069234929036183     0.5759012307159755     0.1283871030429215    0.05769955688718459   2.88043758674562e-14 122.0323915418001
2.663273545473212      19.27460620716759      15.41873421029588   0.001825464609948535     0.6693240855819014     -11.73084498977905  5.004661206181742e-05     0.1231869379829113   0.001046608753575673      13.66816696472782      316.4551708224857   0.006465096641976266     0.8001697301410872     0.5246066681017143     0.2711330182171737     0.4535819731171116   0.003069234929036183     0.5759012158148144     0.1283871179440827    0.05769955688718459   2.88043758674562e-14 122.0323915417582
2.663273545473212      19.27460620716759      15.41873421029588   0.001825464609948535     0.6693240855819014     -11.73084498977905  5.004661206181742e-05     0.1231869379829113   0.001046608753575673      13.66816696472782      316.4551708224857   0.006465096641976266     0.8001697301410872     0.5246066681017143     0.2711330182171737     0.4535819731171116   0.003069234929036183     0.5759012158148144     0.1283871030429215    0.05769957178834578   2.88043758674562e-14 122.0323915419293
2.663273545473212      19.27460620716759      15.41873421029588   0.001825464609948535     0.6693240855819014     -11.73084498977905  5.004661206181742e-05     0.1231869379829113   0.001046608753575673      13.66816696472782      316.4551708224857   0.006465096641976266     0.8001697301410872     0.5246066681017143     0.2711330182171737     0.4535819731171116   0.003069234929036183     0.5759012158148144     0.1283871030429215    0.05769955688718459  1.490118999822352e-08 122.0324705769383
2.656388262808872      19.31613051779074      15.49171237077995    0.00185761123224461       0.66941000664109      -11.7577589237004  3.843587880656645e-05     0.1235097391141244   0.001040702526146029      13.61623729137271      313.2682917209486   0.006460911171748632      0.800159523199281     0.5248476861380165     0.2714949056678237     0.4498293638250677   0.003037721122916629     0.5759012158148144     0.1306475974311681    0.05726640413957056  2.685936657484345e-14 122.0315141531845
2.656388302392142      19.31613051779074      15.49171237077995    0.00185761123224461       0.66941000664109      -11.7577589237004  3.843587880656645e-05     0.1235097391141244   0.001040702526146029      13.61623729137271      313.2682917209486   0.006460911171748632      0.800159523199281     0.5248476861380165     0.2714949056678237     0.4498293638250677   0.003037721122916629     0.5759012158148144     0.1306475974311681    0.05726640413957056  2.685936657484345e-14 122.0315143706343
2.656388262808872      19.31613080562351      15.49171237077995    0.00185761123224461       0.66941000664109      -11.7577589237004  3.843587880656645e-05     0.1235097391141244   0.001040702526146029      13.61623729137271      313.2682917209486   0.006460911171748632      0.800159523199281     0.5248476861380165     0.2714949056678237     0.4498293638250677   0.003037721122916629     0.5759012158148144     0.1306475974311681    0.05726640413957056  2.685936657484345e-14 122.0315140544038
2.656388262808872      19.31613051779074      15.49171260162445    0.00185761123224461       0.66941000664109      -11.7577589237004  3.843587880656645e-05     0.1235097391141244   0.001040702526146029      13.61623729137271      313.2682917209486   0.006460911171748632      0.800159523199281     0.5248476861380165     0.2714949056678237     0.4498293638250677   0.003037721122916629     0.5759012158148144     0.1306475974311681    0.05726640413957056  2.685936657484345e-14 122.0315140592121
2.656388262808872      19.31613051779074      15.49171237077995   0.001857626133405804       0.66941000664109      -11.7577589237004  3.843587880656645e-05     0.1235097391141244   0.001040702526146029      13.61623729137271      313.2682917209486   0.006460911171748632      0.800159523199281     0.5248476861380165     0.2714949056678237     0.4498293638250677   0.003037721122916629     0.5759012158148144     0.1306475974311681    0.05726640413957056  2.685936657484345e-14 122.0315193786533
2.656388262808872      19.31613051779074      15.49171237077995    0.00185761123224461     0.6694100215422512      -11.7577589237004  3.843587880656645e-05     0.1235097391141244   0.001040702526146029      13.61623729137271      313.2682917209486   0.006460911171748632      0.800159523199281     0.5248476861380165     0.2714949056678237     0.4498293638250677   0.003037721122916629     0.5759012158148144     0.1306475974311681    0.05726640413957056  2.685936657484345e-14 122.031514144665
2.656388262808872      19.31613051779074      15.49171237077995    0.00185761123224461       0.66941000664109     -11.75775909890466  3.843587880656645e-05     0.1235097391141244   0.001040702526146029      13.61623729137271      313.2682917209486   0.006460911171748632      0.800159523199281     0.5248476861380165     0.2714949056678237     0.4498293638250677   0.003037721122916629     0.5759012158148144     0.1306475974311681    0.05726640413957056  2.685936657484345e-14 122.0315143431562
2.656388262808872      19.31613051779074      15.49171237077995    0.00185761123224461       0.66941000664109      -11.7577589237004  3.845077996776029e-05     0.1235097391141244   0.001040702526146029      13.61623729137271      313.2682917209486   0.006460911171748632      0.800159523199281     0.5248476861380165     0.2714949056678237     0.4498293638250677   0.003037721122916629     0.5759012158148144     0.1306475974311681    0.05726640413957056  2.685936657484345e-14 122.0315147003264
2.656388262808872      19.31613051779074      15.49171237077995    0.00185761123224461       0.66941000664109      -11.7577589237004  3.843587880656645e-05     0.1235097540152856   0.001040702526146029      13.61623729137271      313.2682917209486   0.006460911171748632      0.800159523199281     0.5248476861380165     0.2714949056678237     0.4498293638250677   0.003037721122916629     0.5759012158148144     0.1306475974311681    0.05726640413957056  2.685936657484345e-14 122.0315140480641
2.656388262808872      19.31613051779074      15.49171237077995    0.00185761123224461       0.66941000664109      -11.7577589237004  3.843587880656645e-05     0.1235097391141244   0.001040717427307223      13.61623729137271      313.2682917209486   0.006460911171748632      0.800159523199281     0.5248476861380165     0.2714949056678237     0.4498293638250677   0.003037721122916629     0.5759012158148144     0.1306475974311681    0.05726640413957056  2.685936657484345e-14 122.0315261775303
2.656388262808872      19.31613051779074      15.49171237077995    0.00185761123224461       0.66941000664109      -11.7577589237004  3.843587880656645e-05     0.1235097391141244   0.001040702526146029      13.61623749427046      313.2682917209486   0.006460911171748632      0.800159523199281     0.5248476861380165     0.2714949056678237     0.4498293638250677   0.003037721122916629     0.5759012158148144     0.1306475974311681    0.05726640413957056  2.685936657484345e-14 122.0315142799621
2.656388262808872      19.31613051779074      15.49171237077995    0.00185761123224461       0.66941000664109      -11.7577589237004  3.843587880656645e-05     0.1235097391141244   0.001040702526146029      13.61623729137271        313.26829638901   0.006460911171748632      0.800159523199281     0.5248476861380165     0.2714949056678237     0.4498293638250677   0.003037721122916629     0.5759012158148144     0.1306475974311681    0.05726640413957056  2.685936657484345e-14 122.0315141611767
2.656388262808872      19.31613051779074      15.49171237077995    0.00185761123224461       0.66941000664109      -11.7577589237004  3.843587880656645e-05     0.1235097391141244   0.001040702526146029      13.61623729137271      313.2682917209486   0.006460926072909825      0.800159523199281     0.5248476861380165     0.2714949056678237     0.4498293638250677   0.003037721122916629     0.5759012158148144     0.1306475974311681    0.05726640413957056  2.685936657484345e-14 122.0315116468375
2.656388262808872      19.31613051779074      15.49171237077995    0.00185761123224461       0.66941000664109      -11.7577589237004  3.843587880656645e-05     0.1235097391141244   0.001040702526146029      13.61623729137271      313.2682917209486   0.006460911171748632     0.8001595381004422     0.5248476861380165     0.2714949056678237     0.4498293638250677   0.003037721122916629     0.5759012158148144     0.1306475974311681    0.05726640413957056  2.685936657484345e-14 122.0315147168648
2.656388262808872      19.31613051779074      15.49171237077995    0.00185761123224461       0.66941000664109      -11.7577589237004  3.843587880656645e-05     0.1235097391141244   0.001040702526146029      13.61623729137271      313.2682917209486   0.006460911171748632      0.800159523199281     0.5248477010391777     0.2714949056678237     0.4498293638250677   0.003037721122916629     0.5759012158148144     0.1306475974311681    0.05726640413957056  2.685936657484345e-14 122.0315144196408
2.656388262808872      19.31613051779074      15.49171237077995    0.00185761123224461       0.66941000664109      -11.7577589237004  3.843587880656645e-05     0.1235097391141244   0.001040702526146029      13.61623729137271      313.2682917209486   0.006460911171748632      0.800159523199281     0.5248476861380165     0.2714949205689849     0.4498293638250677   0.003037721122916629     0.5759012158148144     0.1306475974311681    0.05726640413957056  2.685936657484345e-14 122.031514131079
2.656388262808872      19.31613051779074      15.49171237077995    0.00185761123224461       0.66941000664109      -11.7577589237004  3.843587880656645e-05     0.1235097391141244   0.001040702526146029      13.61623729137271      313.2682917209486   0.006460911171748632      0.800159523199281     0.5248476861380165     0.2714949056678237     0.4498293787262289   0.003037721122916629     0.5759012158148144     0.1306475974311681    0.05726640413957056  2.685936657484345e-14 122.0315141514009
2.656388262808872      19.31613051779074      15.49171237077995    0.00185761123224461       0.66941000664109      -11.7577589237004  3.843587880656645e-05     0.1235097391141244   0.001040702526146029      13.61623729137271      313.2682917209486   0.006460911171748632      0.800159523199281     0.5248476861380165     0.2714949056678237     0.4498293638250677   0.003037736024077823     0.5759012158148144     0.1306475974311681    0.05726640413957056  2.685936657484345e-14 122.0315141529685
2.656388262808872      19.31613051779074      15.49171237077995    0.00185761123224461       0.66941000664109      -11.7577589237004  3.843587880656645e-05     0.1235097391141244   0.001040702526146029      13.61623729137271      313.2682917209486   0.006460911171748632      0.800159523199281     0.5248476861380165     0.2714949056678237     0.4498293638250677   0.003037721122916629     0.5759012307159755     0.1306475974311681    0.05726640413957056  2.685936657484345e-14 122.0315141531845
2.656388262808872      19.31613051779074      15.49171237077995    0.00185761123224461       0.66941000664109      -11.7577589237004  3.843587880656645e-05     0.1235097391141244   0.001040702526146029      13.61623729137271      313.2682917209486   0.006460911171748632      0.800159523199281     0.5248476861380165     0.2714949056678237     0.4498293638250677   0.003037721122916629     0.5759012158148144     0.1306476123323293    0.05726640413957056  2.685936657484345e-14 122.0315141532225
2.656388262808872      19.31613051779074      15.49171237077995    0.00185761123224461       0.66941000664109      -11.7577589237004  3.843587880656645e-05     0.1235097391141244   0.001040702526146029      13.61623729137271      313.2682917209486   0.006460911171748632      0.800159523199281     0.5248476861380165     0.2714949056678237     0.4498293638250677   0.003037721122916629     0.5759012158148144     0.1306475974311681    0.05726641904073175  2.685936657484345e-14 122.0315141530467
2.656388262808872      19.31613051779074      15.49171237077995    0.00185761123224461       0.66941000664109      -11.7577589237004  3.843587880656645e-05     0.1235097391141244   0.001040702526146029      13.61623729137271      313.2682917209486   0.006460911171748632      0.800159523199281     0.5248476861380165     0.2714949056678237     0.4498293638250677   0.003037721122916629     0.5759012158148144     0.1306475974311681    0.05726640413957056  1.490118805321423e-08 122.0315931776638
2.655013207615712      19.31612510476614      15.49237350067021   0.001861678850971456     0.6696033757745827     -11.75567656929808  3.600755182357886e-05     0.1235811986175612   0.001039158557850355      13.59398288354226       312.362725528621   0.006467415310236067     0.8001569892383846     0.5249592500538716      0.271493940897557     0.4491492088724938   0.003177796555956496     0.5759012158148144     0.1305780102331936    0.05892774919267883  2.637004431855849e-14 122.0357213750372
2.655013247178492      19.31612510476614      15.49237350067021   0.001861678850971456     0.6696033757745827     -11.75567656929808  3.600755182357886e-05     0.1235811986175612   0.001039158557850355      13.59398288354226       312.362725528621   0.006467415310236067     0.8001569892383846     0.5249592500538716      0.271493940897557     0.4491492088724938   0.003177796555956496     0.5759012158148144     0.1305780102331936    0.05892774919267883  2.637004431855849e-14 122.0357214309277
2.655013207615712      19.31612539259884      15.49237350067021   0.001861678850971456     0.6696033757745827     -11.75567656929808  3.600755182357886e-05     0.1235811986175612   0.001039158557850355      13.59398288354226       312.362725528621   0.006467415310236067     0.8001569892383846     0.5249592500538716      0.271493940897557     0.4491492088724938   0.003177796555956496     0.5759012158148144     0.1305780102331936    0.05892774919267883  2.637004431855849e-14 122.0357212921454
2.655013207615712      19.31612510476614      15.49237373152456   0.001861678850971456     0.6696033757745827     -11.75567656929808  3.600755182357886e-05     0.1235811986175612   0.001039158557850355      13.59398288354226       312.362725528621   0.006467415310236067     0.8001569892383846     0.5249592500538716      0.271493940897557     0.4491492088724938   0.003177796555956496     0.5759012158148144     0.1305780102331936    0.05892774919267883  2.637004431855849e-14 122.0357212675643
2.655013207615712      19.31612510476614      15.49237350067021    0.00186169375213265     0.6696033757745827     -11.75567656929808  3.600755182357886e-05     0.1235811986175612   0.001039158557850355      13.59398288354226       312.362725528621   0.006467415310236067     0.8001569892383846     0.5249592500538716      0.271493940897557     0.4491492088724938   0.003177796555956496     0.5759012158148144     0.1305780102331936    0.05892774919267883  2.637004431855849e-14 122.0357260522084
2.655013207615712      19.31612510476614      15.49237350067021   0.001861678850971456     0.6696033906757439     -11.75567656929808  3.600755182357886e-05     0.1235811986175612   0.001039158557850355      13.59398288354226       312.362725528621   0.006467415310236067     0.8001569892383846     0.5249592500538716      0.271493940897557     0.4491492088724938   0.003177796555956496     0.5759012158148144     0.1305780102331936    0.05892774919267883  2.637004431855849e-14 122.0357213712845
2.655013207615712      19.31612510476614      15.49237350067021   0.001861678850971456     0.6696033757745827     -11.75567674447131  3.600755182357886e-05     0.1235811986175612   0.001039158557850355      13.59398288354226       312.362725528621   0.006467415310236067     0.8001569892383846     0.5249592500538716      0.271493940897557     0.4491492088724938   0.003177796555956496     0.5759012158148144     0.1305780102331936    0.05892774919267883  2.637004431855849e-14 122.0357215487113
2.655013207615712      19.31612510476614      15.49237350067021   0.001861678850971456     0.6696033757745827     -11.75567656929808  3.602245298477271e-05     0.1235811986175612   0.001039158557850355      13.59398288354226       312.362725528621   0.006467415310236067     0.8001569892383846     0.5249592500538716      0.271493940897557     0.4491492088724938   0.003177796555956496     0.5759012158148144     0.1305780102331936    0.05892774919267883  2.637004431855849e-14 122.0357221866454
2.655013207615712      19.31612510476614      15.49237350067021   0.001861678850971456     0.6696033757745827     -11.75567656929808  3.600755182357886e-05     0.1235812135187224   0.001039158557850355      13.59398288354226       312.362725528621   0.006467415310236067     0.8001569892383846     0.5249592500538716      0.271493940897557     0.4491492088724938   0.003177796555956496     0.5759012158148144     0.1305780102331936    0.05892774919267883  2.637004431855849e-14 122.0357212858711
2.655013207615712      19.31612510476614      15.49237350067021   0.001861678850971456     0.6696033757745827     -11.75567656929808  3.600755182357886e-05     0.1235811986175612   0.001039173459011548      13.59398288354226       312.362725528621   0.006467415310236067     0.8001569892383846     0.5249592500538716      0.271493940897557     0.4491492088724938   0.003177796555956496     0.5759012158148144     0.1305780102331936    0.05892774919267883  2.637004431855849e-14 122.0357333856317
2.655013207615712      19.31612510476614      15.49237350067021   0.001861678850971456     0.6696033757745827     -11.75567656929808  3.600755182357886e-05     0.1235811986175612   0.001039158557850355      13.59398308610839       312.362725528621   0.006467415310236067     0.8001569892383846     0.5249592500538716      0.271493940897557     0.4491492088724938   0.003177796555956496     0.5759012158148144     0.1305780102331936    0.05892774919267883  2.637004431855849e-14 122.0357212808144
2.655013207615712      19.31612510476614      15.49237350067021   0.001861678850971456     0.6696033757745827     -11.75567656929808  3.600755182357886e-05     0.1235811986175612   0.001039158557850355      13.59398288354226      312.3627301831883   0.006467415310236067     0.8001569892383846     0.5249592500538716      0.271493940897557     0.4491492088724938   0.003177796555956496     0.5759012158148144     0.1305780102331936    0.05892774919267883  2.637004431855849e-14 122.0357213177737
2.655013207615712      19.31612510476614      15.49237350067021   0.001861678850971456     0.6696033757745827     -11.75567656929808  3.600755182357886e-05     0.1235811986175612   0.001039158557850355      13.59398288354226       312.362725528621   0.006467430211397261     0.8001569892383846     0.5249592500538716      0.271493940897557     0.4491492088724938   0.003177796555956496     0.5759012158148144     0.1305780102331936    0.05892774919267883  2.637004431855849e-14 122.0357234678471
2.655013207615712      19.31612510476614      15.49237350067021   0.001861678850971456     0.6696033757745827     -11.75567656929808  3.600755182357886e-05     0.1235811986175612   0.001039158557850355      13.59398288354226       312.362725528621   0.006467415310236067     0.8001570041395458     0.5249592500538716      0.271493940897557     0.4491492088724938   0.003177796555956496     0.5759012158148144     0.1305780102331936    0.05892774919267883  2.637004431855849e-14 122.0357219453875
2.655013207615712      19.31612510476614      15.49237350067021   0.001861678850971456     0.6696033757745827     -11.75567656929808  3.600755182357886e-05     0.1235811986175612   0.001039158557850355      13.59398288354226       312.362725528621   0.006467415310236067     0.8001569892383846     0.5249592649550328      0.271493940897557     0.4491492088724938   0.003177796555956496     0.5759012158148144     0.1305780102331936    0.05892774919267883  2.637004431855849e-14 122.0357215620278
2.655013207615712      19.31612510476614      15.49237350067021   0.001861678850971456     0.6696033757745827     -11.75567656929808  3.600755182357886e-05     0.1235811986175612   0.001039158557850355      13.59398288354226       312.362725528621   0.006467415310236067     0.8001569892383846     0.5249592500538716     0.2714939557987182     0.4491492088724938   0.003177796555956496     0.5759012158148144     0.1305780102331936    0.05892774919267883  2.637004431855849e-14 122.0357214232081
2.655013207615712      19.31612510476614      15.49237350067021   0.001861678850971456     0.6696033757745827     -11.75567656929808  3.600755182357886e-05     0.1235811986175612   0.001039158557850355      13.59398288354226       312.362725528621   0.006467415310236067     0.8001569892383846     0.5249592500538716      0.271493940897557      0.449149223773655   0.003177796555956496     0.5759012158148144     0.1305780102331936    0.05892774919267883  2.637004431855849e-14 122.0357213747438
2.655013207615712      19.31612510476614      15.49237350067021   0.001861678850971456     0.6696033757745827     -11.75567656929808  3.600755182357886e-05     0.1235811986175612   0.001039158557850355      13.59398288354226       312.362725528621   0.006467415310236067     0.8001569892383846     0.5249592500538716      0.271493940897557     0.4491492088724938    0.00317781145711769     0.5759012158148144     0.1305780102331936    0.05892774919267883  2.637004431855849e-14 122.0357213749719
2.655013207615712      19.31612510476614      15.49237350067021   0.001861678850971456     0.6696033757745827     -11.75567656929808  3.600755182357886e-05     0.1235811986175612   0.001039158557850355      13.59398288354226       312.362725528621   0.006467415310236067     0.8001569892383846     0.5249592500538716      0.271493940897557     0.4491492088724938   0.003177796555956496     0.5759012307159755     0.1305780102331936    0.05892774919267883  2.637004431855849e-14 122.0357213750372
2.655013207615712      19.31612510476614      15.49237350067021   0.001861678850971456     0.6696033757745827     -11.75567656929808  3.600755182357886e-05     0.1235811986175612   0.001039158557850355      13.59398288354226       312.362725528621   0.006467415310236067     0.8001569892383846     0.5249592500538716      0.271493940897557     0.4491492088724938   0.003177796555956496     0.5759012158148144     0.1305780251343548    0.05892774919267883  2.637004431855849e-14 122.0357213750433
2.655013207615712      19.31612510476614      15.49237350067021   0.001861678850971456     0.6696033757745827     -11.75567656929808  3.600755182357886e-05     0.1235811986175612   0.001039158557850355      13.59398288354226       312.362725528621   0.006467415310236067     0.8001569892383846     0.5249592500538716      0.271493940897557     0.4491492088724938   0.003177796555956496     0.5759012158148144     0.1305780102331936    0.05892776409384003  2.637004431855849e-14 122.0357213749937
2.655013207615712      19.31612510476614      15.49237350067021   0.001861678850971456     0.6696033757745827     -11.75567656929808  3.600755182357886e-05     0.1235811986175612   0.001039158557850355      13.59398288354226       312.362725528621   0.006467415310236067     0.8001569892383846     0.5249592500538716      0.271493940897557     0.4491492088724938   0.003177796555956496     0.5759012158148144     0.1305780102331936    0.05892774919267883  1.490118756389197e-08 122.0358004226433
2.656042077332667      19.31612929454709      15.49187780489344   0.001858381589068981     0.6694585647363586     -11.75723793244279  3.782827438660765e-05     0.1235302759200349    0.00103999855710851      13.61067055272727      313.0419034632897   0.006465690266870422     0.8001588874331648     0.5248720219200788     0.2714950740418247     0.4496593730475792     0.0030727397305014     0.5759012158148144     0.1306302007741349    0.05768173729599434  2.668308512372076e-14 122.0320387026782
2.656042116910778      19.31612929454709      15.49187780489344   0.001858381589068981     0.6694585647363586     -11.75723793244279  3.782827438660765e-05     0.1235302759200349    0.00103999855710851      13.61067055272727      313.0419034632897   0.006465690266870422     0.8001588874331648     0.5248720219200788     0.2714950740418247     0.4496593730475792     0.0030727397305014     0.5759012158148144     0.1306302007741349    0.05768173729599434  2.668308512372076e-14 122.0320387075407
2.656042077332667      19.31612958237984      15.49187780489344   0.001858381589068981     0.6694585647363586     -11.75723793244279  3.782827438660765e-05     0.1235302759200349    0.00103999855710851      13.61067055272727      313.0419034632897   0.006465690266870422     0.8001588874331648     0.5248720219200788     0.2714950740418247     0.4496593730475792     0.0030727397305014     0.5759012158148144     0.1306302007741349    0.05768173729599434  2.668308512372076e-14 122.03203859682
2.656042077332667      19.31612929454709      15.49187803574041   0.001858381589068981     0.6694585647363586     -11.75723793244279  3.782827438660765e-05     0.1235302759200349    0.00103999855710851      13.61067055272727      313.0419034632897   0.006465690266870422     0.8001588874331648     0.5248720219200788     0.2714950740418247     0.4496593730475792     0.0030727397305014     0.5759012158148144     0.1306302007741349    0.05768173729599434  2.668308512372076e-14 122.0320386055052
2.656042077332667      19.31612929454709      15.49187780489344   0.001858396490230175     0.6694585647363586     -11.75723793244279  3.782827438660765e-05     0.1235302759200349    0.00103999855710851      13.61067055272727      313.0419034632897   0.006465690266870422     0.8001588874331648     0.5248720219200788     0.2714950740418247     0.4496593730475792     0.0030727397305014     0.5759012158148144     0.1306302007741349    0.05768173729599434  2.668308512372076e-14 122.0320435089138
2.656042077332667      19.31612929454709      15.49187780489344   0.001858381589068981     0.6694585796375198     -11.75723793244279  3.782827438660765e-05     0.1235302759200349    0.00103999855710851      13.61067055272727      313.0419034632897   0.006465690266870422     0.8001588874331648     0.5248720219200788     0.2714950740418247     0.4496593730475792     0.0030727397305014     0.5759012158148144     0.1306302007741349    0.05768173729599434  2.668308512372076e-14 122.0320386949906
2.656042077332667      19.31612929454709      15.49187780489344   0.001858381589068981     0.6694585647363586     -11.75723810763929  3.782827438660765e-05     0.1235302759200349    0.00103999855710851      13.61067055272727      313.0419034632897   0.006465690266870422     0.8001588874331648     0.5248720219200788     0.2714950740418247     0.4496593730475792     0.0030727397305014     0.5759012158148144     0.1306302007741349    0.05768173729599434  2.668308512372076e-14 122.0320388719462
2.656042077332667      19.31612929454709      15.49187780489344   0.001858381589068981     0.6694585647363586     -11.75723793244279   3.78431755478015e-05     0.1235302759200349    0.00103999855710851      13.61067055272727      313.0419034632897   0.006465690266870422     0.8001588874331648     0.5248720219200788     0.2714950740418247     0.4496593730475792     0.0030727397305014     0.5759012158148144     0.1306302007741349    0.05768173729599434  2.668308512372076e-14 122.0320395046607
2.656042077332667      19.31612929454709      15.49187780489344   0.001858381589068981     0.6694585647363586     -11.75723793244279  3.782827438660765e-05      0.123530290821196    0.00103999855710851      13.61067055272727      313.0419034632897   0.006465690266870422     0.8001588874331648     0.5248720219200788     0.2714950740418247     0.4496593730475792     0.0030727397305014     0.5759012158148144     0.1306302007741349    0.05768173729599434  2.668308512372076e-14 122.0320386158813
2.656042077332667      19.31612929454709      15.49187780489344   0.001858381589068981     0.6694585647363586     -11.75723793244279  3.782827438660765e-05     0.1235302759200349   0.001040013458269703      13.61067055272727      313.0419034632897   0.006465690266870422     0.8001588874331648     0.5248720219200788     0.2714950740418247     0.4496593730475792     0.0030727397305014     0.5759012158148144     0.1306302007741349    0.05768173729599434  2.668308512372076e-14 122.0320507088825
2.656042077332667      19.31612929454709      15.49187780489344   0.001858381589068981     0.6694585647363586     -11.75723793244279  3.782827438660765e-05     0.1235302759200349    0.00103999855710851      13.61067075554206      313.0419034632897   0.006465690266870422     0.8001588874331648     0.5248720219200788     0.2714950740418247     0.4496593730475792     0.0030727397305014     0.5759012158148144     0.1306302007741349    0.05768173729599434  2.668308512372076e-14 122.0320387194879
2.656042077332667      19.31612929454709      15.49187780489344   0.001858381589068981     0.6694585647363586     -11.75723793244279  3.782827438660765e-05     0.1235302759200349    0.00103999855710851      13.61067055272727      313.0419081279776   0.006465690266870422     0.8001588874331648     0.5248720219200788     0.2714950740418247     0.4496593730475792     0.0030727397305014     0.5759012158148144     0.1306302007741349    0.05768173729599434  2.668308512372076e-14 122.0320385953519
2.656042077332667      19.31612929454709      15.49187780489344   0.001858381589068981     0.6694585647363586     -11.75723793244279  3.782827438660765e-05     0.1235302759200349    0.00103999855710851      13.61067055272727      313.0419034632897   0.006465705168031616     0.8001588874331648     0.5248720219200788     0.2714950740418247     0.4496593730475792     0.0030727397305014     0.5759012158148144     0.1306302007741349    0.05768173729599434  2.668308512372076e-14 122.0320405403825
2.656042077332667      19.31612929454709      15.49187780489344   0.001858381589068981     0.6694585647363586     -11.75723793244279  3.782827438660765e-05     0.1235302759200349    0.00103999855710851      13.61067055272727      313.0419034632897   0.006465690266870422      0.800158902334326     0.5248720219200788     0.2714950740418247     0.4496593730475792     0.0030727397305014     0.5759012158148144     0.1306302007741349    0.05768173729599434  2.668308512372076e-14 122.0320393008973
2.656042077332667      19.31612929454709      15.49187780489344   0.001858381589068981     0.6694585647363586     -11.75723793244279  3.782827438660765e-05     0.1235302759200349    0.00103999855710851      13.61067055272727      313.0419034632897   0.006465690266870422     0.8001588874331648       0.52487203682124     0.2714950740418247     0.4496593730475792     0.0030727397305014     0.5759012158148144     0.1306302007741349    0.05768173729599434  2.668308512372076e-14 122.0320389127022
2.656042077332667      19.31612929454709      15.49187780489344   0.001858381589068981     0.6694585647363586     -11.75723793244279  3.782827438660765e-05     0.1235302759200349    0.00103999855710851      13.61067055272727      313.0419034632897   0.006465690266870422     0.8001588874331648     0.5248720219200788     0.2714950889429859     0.4496593730475792     0.0030727397305014     0.5759012158148144     0.1306302007741349    0.05768173729599434  2.668308512372076e-14 122.0320388647806
2.656042077332667      19.31612929454709      15.49187780489344   0.001858381589068981     0.6694585647363586     -11.75723793244279  3.782827438660765e-05     0.1235302759200349    0.00103999855710851      13.61067055272727      313.0419034632897   0.006465690266870422     0.8001588874331648     0.5248720219200788     0.2714950740418247     0.4496593879487404     0.0030727397305014     0.5759012158148144     0.1306302007741349    0.05768173729599434  2.668308512372076e-14 122.0320386480776
2.656042077332667      19.31612929454709      15.49187780489344   0.001858381589068981     0.6694585647363586     -11.75723793244279  3.782827438660765e-05     0.1235302759200349    0.00103999855710851      13.61067055272727      313.0419034632897   0.006465690266870422     0.8001588874331648     0.5248720219200788     0.2714950740418247     0.4496593730475792   0.003072754631662594     0.5759012158148144     0.1306302007741349    0.05768173729599434  2.668308512372076e-14 122.0320387026938
2.656042077332667      19.31612929454709      15.49187780489344   0.001858381589068981     0.6694585647363586     -11.75723793244279  3.782827438660765e-05     0.1235302759200349    0.00103999855710851      13.61067055272727      313.0419034632897   0.006465690266870422     0.8001588874331648     0.5248720219200788     0.2714950740418247     0.4496593730475792     0.0030727397305014     0.5759012307159755     0.1306302007741349    0.05768173729599434  2.668308512372076e-14 122.0320387026782
2.656042077332667      19.31612929454709      15.49187780489344   0.001858381589068981     0.6694585647363586     -11.75723793244279  3.782827438660765e-05     0.1235302759200349    0.00103999855710851      13.61067055272727      313.0419034632897   0.006465690266870422     0.8001588874331648     0.5248720219200788     0.2714950740418247     0.4496593730475792     0.0030727397305014     0.5759012158148144     0.1306302156752961    0.05768173729599434  2.668308512372076e-14 122.032038702696
2.656042077332667      19.31612929454709      15.49187780489344   0.001858381589068981     0.6694585647363586     -11.75723793244279  3.782827438660765e-05     0.1235302759200349    0.00103999855710851      13.61067055272727      313.0419034632897   0.006465690266870422     0.8001588874331648     0.5248720219200788     0.2714950740418247     0.4496593730475792     0.0030727397305014     0.5759012158148144     0.1306302007741349    0.05768175219715553  2.668308512372076e-14 122.0320387026802
2.656042077332667      19.31612929454709      15.49187780489344   0.001858381589068981     0.6694585647363586     -11.75723793244279  3.782827438660765e-05     0.1235302759200349    0.00103999855710851      13.61067055272727      313.0419034632897   0.006465690266870422     0.8001588874331648     0.5248720219200788     0.2714950740418247     0.4496593730475792     0.0030727397305014     0.5759012158148144     0.1306302007741349    0.05768173729599434  1.490118787693278e-08 122.0321177323272
2.656299296825477      19.31613034199123        15.491753880024    0.00185755728425459     0.6694223616948527     -11.75762827613826  3.828345842353426e-05     0.1235175449701645   0.001040208580072747      13.61484250103847      313.2116992003511   0.006465258788666832     0.8001593619855181     0.5248502149671201     0.2714953573021625      0.449786915029747   0.003046475330242151     0.5759012158148144     0.1306432485056931    0.05737023202216193  2.676134956754284e-14 122.0311430352517
2.656299336407421      19.31613034199123        15.491753880024    0.00185755728425459     0.6694223616948527     -11.75762827613826  3.828345842353426e-05     0.1235175449701645   0.001040208580072747      13.61484250103847      313.2116992003511   0.006465258788666832     0.8001593619855181     0.5248502149671201     0.2714953573021625      0.449786915029747   0.003046475330242151     0.5759012158148144     0.1306432485056931    0.05737023202216193  2.676134956754284e-14 122.0311430749243
2.656299296825477        19.316130629824        15.491753880024    0.00185755728425459     0.6694223616948527     -11.75762827613826  3.828345842353426e-05     0.1235175449701645   0.001040208580072747      13.61484250103847      313.2116992003511   0.006465258788666832     0.8001593619855181     0.5248502149671201     0.2714953573021625      0.449786915029747   0.003046475330242151     0.5759012158148144     0.1306432485056931    0.05737023202216193  2.676134956754284e-14 122.0311429382772
2.656299296825477      19.31613034199123      15.49175411086912    0.00185755728425459     0.6694223616948527     -11.75762827613826  3.828345842353426e-05     0.1235175449701645   0.001040208580072747      13.61484250103847      313.2116992003511   0.006465258788666832     0.8001593619855181     0.5248502149671201     0.2714953573021625      0.449786915029747   0.003046475330242151     0.5759012158148144     0.1306432485056931    0.05737023202216193  2.676134956754284e-14 122.0311429340292
2.656299296825477      19.31613034199123        15.491753880024   0.001857572185415784     0.6694223616948527     -11.75762827613826  3.828345842353426e-05     0.1235175449701645   0.001040208580072747      13.61484250103847      313.2116992003511   0.006465258788666832     0.8001593619855181     0.5248502149671201     0.2714953573021625      0.449786915029747   0.003046475330242151     0.5759012158148144     0.1306432485056931    0.05737023202216193  2.676134956754284e-14 122.0311478765584
2.656299296825477      19.31613034199123        15.491753880024    0.00185755728425459     0.6694223765960139     -11.75762827613826  3.828345842353426e-05     0.1235175449701645   0.001040208580072747      13.61484250103847      313.2116992003511   0.006465258788666832     0.8001593619855181     0.5248502149671201     0.2714953573021625      0.449786915029747   0.003046475330242151     0.5759012158148144     0.1306432485056931    0.05737023202216193  2.676134956754284e-14 122.0311430244556
2.656299296825477      19.31613034199123        15.491753880024    0.00185755728425459     0.6694223616948527     -11.75762845134057  3.828345842353426e-05     0.1235175449701645   0.001040208580072747      13.61484250103847      313.2116992003511   0.006465258788666832     0.8001593619855181     0.5248502149671201     0.2714953573021625      0.449786915029747   0.003046475330242151     0.5759012158148144     0.1306432485056931    0.05737023202216193  2.676134956754284e-14 122.0311432149399
2.656299296825477      19.31613034199123        15.491753880024    0.00185755728425459     0.6694223616948527     -11.75762827613826  3.829835958472811e-05     0.1235175449701645   0.001040208580072747      13.61484250103847      313.2116992003511   0.006465258788666832     0.8001593619855181     0.5248502149671201     0.2714953573021625      0.449786915029747   0.003046475330242151     0.5759012158148144     0.1306432485056931    0.05737023202216193  2.676134956754284e-14 122.0311438388936
2.656299296825477      19.31613034199123        15.491753880024    0.00185755728425459     0.6694223616948527     -11.75762827613826  3.828345842353426e-05     0.1235175598713257   0.001040208580072747      13.61484250103847      313.2116992003511   0.006465258788666832     0.8001593619855181     0.5248502149671201     0.2714953573021625      0.449786915029747   0.003046475330242151     0.5759012158148144     0.1306432485056931    0.05737023202216193  2.676134956754284e-14 122.0311429281303
2.656299296825477      19.31613034199123        15.491753880024    0.00185755728425459     0.6694223616948527     -11.75762827613826  3.828345842353426e-05     0.1235175449701645   0.001040223481233941      13.61484250103847      313.2116992003511   0.006465258788666832     0.8001593619855181     0.5248502149671201     0.2714953573021625      0.449786915029747   0.003046475330242151     0.5759012158148144     0.1306432485056931    0.05737023202216193  2.676134956754284e-14 122.0311550503635
2.656299296825477      19.31613034199123        15.491753880024    0.00185755728425459     0.6694223616948527     -11.75762827613826  3.828345842353426e-05     0.1235175449701645   0.001040208580072747      13.61484270391543      313.2116992003511   0.006465258788666832     0.8001593619855181     0.5248502149671201     0.2714953573021625      0.449786915029747   0.003046475330242151     0.5759012158148144     0.1306432485056931    0.05737023202216193  2.676134956754284e-14 122.0311431979195
2.656299296825477      19.31613034199123        15.491753880024    0.00185755728425459     0.6694223616948527     -11.75762827613826  3.828345842353426e-05     0.1235175449701645   0.001040208580072747      13.61484250103847      313.2117038675691   0.006465258788666832     0.8001593619855181     0.5248502149671201     0.2714953573021625      0.449786915029747   0.003046475330242151     0.5759012158148144     0.1306432485056931    0.05737023202216193  2.676134956754284e-14 122.03114298571
2.656299296825477      19.31613034199123        15.491753880024    0.00185755728425459     0.6694223616948527     -11.75762827613826  3.828345842353426e-05     0.1235175449701645   0.001040208580072747      13.61484250103847      313.2116992003511   0.006465273689828026     0.8001593619855181     0.5248502149671201     0.2714953573021625      0.449786915029747   0.003046475330242151     0.5759012158148144     0.1306432485056931    0.05737023202216193  2.676134956754284e-14 122.0311448269701
2.656299296825477      19.31613034199123        15.491753880024    0.00185755728425459     0.6694223616948527     -11.75762827613826  3.828345842353426e-05     0.1235175449701645   0.001040208580072747      13.61484250103847      313.2116992003511   0.006465258788666832     0.8001593768866793     0.5248502149671201     0.2714953573021625      0.449786915029747   0.003046475330242151     0.5759012158148144     0.1306432485056931    0.05737023202216193  2.676134956754284e-14 122.0311436026324
2.656299296825477      19.31613034199123        15.491753880024    0.00185755728425459     0.6694223616948527     -11.75762827613826  3.828345842353426e-05     0.1235175449701645   0.001040208580072747      13.61484250103847      313.2116992003511   0.006465258788666832     0.8001593619855181     0.5248502298682813     0.2714953573021625      0.449786915029747   0.003046475330242151     0.5759012158148144     0.1306432485056931    0.05737023202216193  2.676134956754284e-14 122.0311432569939
2.656299296825477      19.31613034199123        15.491753880024    0.00185755728425459     0.6694223616948527     -11.75762827613826  3.828345842353426e-05     0.1235175449701645   0.001040208580072747      13.61484250103847      313.2116992003511   0.006465258788666832     0.8001593619855181     0.5248502149671201     0.2714953722033237      0.449786915029747   0.003046475330242151     0.5759012158148144     0.1306432485056931    0.05737023202216193  2.676134956754284e-14 122.0311431645968
2.656299296825477      19.31613034199123        15.491753880024    0.00185755728425459     0.6694223616948527     -11.75762827613826  3.828345842353426e-05     0.1235175449701645   0.001040208580072747      13.61484250103847      313.2116992003511   0.006465258788666832     0.8001593619855181     0.5248502149671201     0.2714953573021625     0.4497869299309082   0.003046475330242151     0.5759012158148144     0.1306432485056931    0.05737023202216193  2.676134956754284e-14 122.0311430367227
2.656299296825477      19.31613034199123        15.491753880024    0.00185755728425459     0.6694223616948527     -11.75762827613826  3.828345842353426e-05     0.1235175449701645   0.001040208580072747      13.61484250103847      313.2116992003511   0.006465258788666832     0.8001593619855181     0.5248502149671201     0.2714953573021625      0.449786915029747   0.003046490231403345     0.5759012158148144     0.1306432485056931    0.05737023202216193  2.676134956754284e-14 122.0311430353377
2.656299296825477      19.31613034199123        15.491753880024    0.00185755728425459     0.6694223616948527     -11.75762827613826  3.828345842353426e-05     0.1235175449701645   0.001040208580072747      13.61484250103847      313.2116992003511   0.006465258788666832     0.8001593619855181     0.5248502149671201     0.2714953573021625      0.449786915029747   0.003046475330242151     0.5759012307159755     0.1306432485056931    0.05737023202216193  2.676134956754284e-14 122.0311430352517
2.656299296825477      19.31613034199123        15.491753880024    0.00185755728425459     0.6694223616948527     -11.75762827613826  3.828345842353426e-05     0.1235175449701645   0.001040208580072747      13.61484250103847      313.2116992003511   0.006465258788666832     0.8001593619855181     0.5248502149671201     0.2714953573021625      0.449786915029747   0.003046475330242151     0.5759012158148144     0.1306432634068543    0.05737023202216193  2.676134956754284e-14 122.0311430352261
2.656299296825477      19.31613034199123        15.491753880024    0.00185755728425459     0.6694223616948527     -11.75762827613826  3.828345842353426e-05     0.1235175449701645   0.001040208580072747      13.61484250103847      313.2116992003511   0.006465258788666832     0.8001593619855181     0.5248502149671201     0.2714953573021625      0.449786915029747   0.003046475330242151     0.5759012158148144     0.1306432485056931    0.05737024692332312  2.676134956754284e-14 122.0311430353111
2.656299296825477      19.31613034199123        15.491753880024    0.00185755728425459     0.6694223616948527     -11.75762827613826  3.828345842353426e-05     0.1235175449701645   0.001040208580072747      13.61484250103847      313.2116992003511   0.006465258788666832     0.8001593619855181     0.5248502149671201     0.2714953573021625      0.449786915029747   0.003046475330242151     0.5759012158148144     0.1306432485056931    0.05737023202216193  1.490118795519722e-08 122.0312220601606
2.656509664772476      19.31604686905803      15.49192212313975   0.001849144952942079     0.6694878625049874     -11.75748661295779  3.813336423508873e-05     0.1236247701281888     0.0010280765783354      13.61291862366136      313.2116973962336   0.006452916973903784     0.8001589546744891     0.5246897977331635     0.2714763899434893     0.4498675024771107   0.003046439323583628     0.5759012158148144      0.130646414955209    0.05736975260739192   2.46708143842754e-14 122.020683812555
2.656509704357555      19.31604686905803      15.49192212313975   0.001849144952942079     0.6694878625049874     -11.75748661295779  3.813336423508873e-05     0.1236247701281888     0.0010280765783354      13.61291862366136      313.2116973962336   0.006452916973903784     0.8001589546744891     0.5246897977331635     0.2714763899434893     0.4498675024771107   0.003046439323583628     0.5759012158148144      0.130646414955209    0.05736975260739192   2.46708143842754e-14 122.0206838977776
2.656509664772476      19.31604715688956      15.49192212313975   0.001849144952942079     0.6694878625049874     -11.75748661295779  3.813336423508873e-05     0.1236247701281888     0.0010280765783354      13.61291862366136      313.2116973962336   0.006452916973903784     0.8001589546744891     0.5246897977331635     0.2714763899434893     0.4498675024771107   0.003046439323583628     0.5759012158148144      0.130646414955209    0.05736975260739192   2.46708143842754e-14 122.0206838203983
2.656509664772476      19.31604686905803      15.49192235398738   0.001849144952942079     0.6694878625049874     -11.75748661295779  3.813336423508873e-05     0.1236247701281888     0.0010280765783354      13.61291862366136      313.2116973962336   0.006452916973903784     0.8001589546744891     0.5246897977331635     0.2714763899434893     0.4498675024771107   0.003046439323583628     0.5759012158148144      0.130646414955209    0.05736975260739192   2.46708143842754e-14 122.020683729488
2.656509664772476      19.31604686905803      15.49192212313975   0.001849159854103273     0.6694878625049874     -11.75748661295779  3.813336423508873e-05     0.1236247701281888     0.0010280765783354      13.61291862366136      313.2116973962336   0.006452916973903784     0.8001589546744891     0.5246897977331635     0.2714763899434893     0.4498675024771107   0.003046439323583628     0.5759012158148144      0.130646414955209    0.05736975260739192   2.46708143842754e-14 122.0206853718955
2.656509664772476      19.31604686905803      15.49192212313975   0.001849144952942079     0.6694878774061486     -11.75748661295779  3.813336423508873e-05     0.1236247701281888     0.0010280765783354      13.61291862366136      313.2116973962336   0.006452916973903784     0.8001589546744891     0.5246897977331635     0.2714763899434893     0.4498675024771107   0.003046439323583628     0.5759012158148144      0.130646414955209    0.05736975260739192   2.46708143842754e-14 122.0206838141574
2.656509664772476      19.31604686905803      15.49192212313975   0.001849144952942079     0.6694878625049874     -11.75748678815799  3.813336423508873e-05     0.1236247701281888     0.0010280765783354      13.61291862366136      313.2116973962336   0.006452916973903784     0.8001589546744891     0.5246897977331635     0.2714763899434893     0.4498675024771107   0.003046439323583628     0.5759012158148144      0.130646414955209    0.05736975260739192   2.46708143842754e-14 122.0206838833785
2.656509664772476      19.31604686905803      15.49192212313975   0.001849144952942079     0.6694878625049874     -11.75748661295779  3.814826539628258e-05     0.1236247701281888     0.0010280765783354      13.61291862366136      313.2116973962336   0.006452916973903784     0.8001589546744891     0.5246897977331635     0.2714763899434893     0.4498675024771107   0.003046439323583628     0.5759012158148144      0.130646414955209    0.05736975260739192   2.46708143842754e-14 122.0206821978586
2.656509664772476      19.31604686905803      15.49192212313975   0.001849144952942079     0.6694878625049874     -11.75748661295779  3.813336423508873e-05       0.12362478502935     0.0010280765783354      13.61291862366136      313.2116973962336   0.006452916973903784     0.8001589546744891     0.5246897977331635     0.2714763899434893     0.4498675024771107   0.003046439323583628     0.5759012158148144      0.130646414955209    0.05736975260739192   2.46708143842754e-14 122.0206836184884
2.656509664772476      19.31604686905803      15.49192212313975   0.001849144952942079     0.6694878625049874     -11.75748661295779  3.813336423508873e-05     0.1236247701281888   0.001028091479496594      13.61291862366136      313.2116973962336   0.006452916973903784     0.8001589546744891     0.5246897977331635     0.2714763899434893     0.4498675024771107   0.003046439323583628     0.5759012158148144      0.130646414955209    0.05736975260739192   2.46708143842754e-14 122.0206916509058
2.656509664772476      19.31604686905803      15.49192212313975   0.001849144952942079     0.6694878625049874     -11.75748661295779  3.813336423508873e-05     0.1236247701281888     0.0010280765783354      13.61291882650966      313.2116973962336   0.006452916973903784     0.8001589546744891     0.5246897977331635     0.2714763899434893     0.4498675024771107   0.003046439323583628     0.5759012158148144      0.130646414955209    0.05736975260739192   2.46708143842754e-14 122.0206837490559
2.656509664772476      19.31604686905803      15.49192212313975   0.001849144952942079     0.6694878625049874     -11.75748661295779  3.813336423508873e-05     0.1236247701281888     0.0010280765783354      13.61291862366136      313.2117020634516   0.006452916973903784     0.8001589546744891     0.5246897977331635     0.2714763899434893     0.4498675024771107   0.003046439323583628     0.5759012158148144      0.130646414955209    0.05736975260739192   2.46708143842754e-14 122.0206838477958
2.656509664772476      19.31604686905803      15.49192212313975   0.001849144952942079     0.6694878625049874     -11.75748661295779  3.813336423508873e-05     0.1236247701281888     0.0010280765783354      13.61291862366136      313.2116973962336   0.006452931875064978     0.8001589546744891     0.5246897977331635     0.2714763899434893     0.4498675024771107   0.003046439323583628     0.5759012158148144      0.130646414955209    0.05736975260739192   2.46708143842754e-14 122.0206745614938
2.656509664772476      19.31604686905803      15.49192212313975   0.001849144952942079     0.6694878625049874     -11.75748661295779  3.813336423508873e-05     0.1236247701281888     0.0010280765783354      13.61291862366136      313.2116973962336   0.006452916973903784     0.8001589695756503     0.5246897977331635     0.2714763899434893     0.4498675024771107   0.003046439323583628     0.5759012158148144      0.130646414955209    0.05736975260739192   2.46708143842754e-14 122.0206843842884
2.656509664772476      19.31604686905803      15.49192212313975   0.001849144952942079     0.6694878625049874     -11.75748661295779  3.813336423508873e-05     0.1236247701281888     0.0010280765783354      13.61291862366136      313.2116973962336   0.006452916973903784     0.8001589546744891     0.5246898126343247     0.2714763899434893     0.4498675024771107   0.003046439323583628     0.5759012158148144      0.130646414955209    0.05736975260739192   2.46708143842754e-14 122.0206841571752
2.656509664772476      19.31604686905803      15.49192212313975   0.001849144952942079     0.6694878625049874     -11.75748661295779  3.813336423508873e-05     0.1236247701281888     0.0010280765783354      13.61291862366136      313.2116973962336   0.006452916973903784     0.8001589546744891     0.5246897977331635     0.2714764048446505     0.4498675024771107   0.003046439323583628     0.5759012158148144      0.130646414955209    0.05736975260739192   2.46708143842754e-14 122.0206835324896
2.656509664772476      19.31604686905803      15.49192212313975   0.001849144952942079     0.6694878625049874     -11.75748661295779  3.813336423508873e-05     0.1236247701281888     0.0010280765783354      13.61291862366136      313.2116973962336   0.006452916973903784     0.8001589546744891     0.5246897977331635     0.2714763899434893     0.4498675173782719   0.003046439323583628     0.5759012158148144      0.130646414955209    0.05736975260739192   2.46708143842754e-14 122.0206837623044
2.656509664772476      19.31604686905803      15.49192212313975   0.001849144952942079     0.6694878625049874     -11.75748661295779  3.813336423508873e-05     0.1236247701281888     0.0010280765783354      13.61291862366136      313.2116973962336   0.006452916973903784     0.8001589546744891     0.5246897977331635     0.2714763899434893     0.4498675024771107   0.003046454224744821     0.5759012158148144      0.130646414955209    0.05736975260739192   2.46708143842754e-14 122.0206838125243
2.656509664772476      19.31604686905803      15.49192212313975   0.001849144952942079     0.6694878625049874     -11.75748661295779  3.813336423508873e-05     0.1236247701281888     0.0010280765783354      13.61291862366136      313.2116973962336   0.006452916973903784     0.8001589546744891     0.5246897977331635     0.2714763899434893     0.4498675024771107   0.003046439323583628     0.5759012307159755      0.130646414955209    0.05736975260739192   2.46708143842754e-14 122.020683812555
2.656509664772476      19.31604686905803      15.49192212313975   0.001849144952942079     0.6694878625049874     -11.75748661295779  3.813336423508873e-05     0.1236247701281888     0.0010280765783354      13.61291862366136      313.2116973962336   0.006452916973903784     0.8001589546744891     0.5246897977331635     0.2714763899434893     0.4498675024771107   0.003046439323583628     0.5759012158148144     0.1306464298563702    0.05736975260739192   2.46708143842754e-14 122.0206838125617
2.656509664772476      19.31604686905803      15.49192212313975   0.001849144952942079     0.6694878625049874     -11.75748661295779  3.813336423508873e-05     0.1236247701281888     0.0010280765783354      13.61291862366136      313.2116973962336   0.006452916973903784     0.8001589546744891     0.5246897977331635     0.2714763899434893     0.4498675024771107   0.003046439323583628     0.5759012158148144      0.130646414955209    0.05736976750855311   2.46708143842754e-14 122.0206838125422
2.656509664772476      19.31604686905803      15.49192212313975   0.001849144952942079     0.6694878625049874     -11.75748661295779  3.813336423508873e-05     0.1236247701281888     0.0010280765783354      13.61291862366136      313.2116973962336   0.006452916973903784     0.8001589546744891     0.5246897977331635     0.2714763899434893     0.4498675024771107   0.003046439323583628     0.5759012158148144      0.130646414955209    0.05736975260739192  1.490118586466204e-08 122.0207628332681
2.656424106482008      19.31654195157836      15.49327534086329   0.001849629690606641     0.6694667827250772     -11.75792756822845  4.710653268722706e-05     0.1236303592621654   0.001027919194214248      13.61318193507252      313.2027870116037   0.006455601883726897     0.8001586308217974     0.5246935667035402     0.2714792975835306     0.4498744627935882   0.003048872849002769     0.5759012158148144     0.1306451743995375    0.05738731639536644  2.461538611079899e-14 122.0189957639063
2.656424146065812      19.31654195157836      15.49327534086329   0.001849629690606641     0.6694667827250772     -11.75792756822845  4.710653268722706e-05     0.1236303592621654   0.001027919194214248      13.61318193507252      313.2027870116037   0.006455601883726897     0.8001586308217974     0.5246935667035402     0.2714792975835306     0.4498744627935882   0.003048872849002769     0.5759012158148144     0.1306451743995375    0.05738731639536644  2.461538611079899e-14 122.0189958506264
2.656424106482008      19.31654223941727      15.49327534086329   0.001849629690606641     0.6694667827250772     -11.75792756822845  4.710653268722706e-05     0.1236303592621654   0.001027919194214248      13.61318193507252      313.2027870116037   0.006455601883726897     0.8001586308217974     0.5246935667035402     0.2714792975835306     0.4498744627935882   0.003048872849002769     0.5759012158148144     0.1306451743995375    0.05738731639536644  2.461538611079899e-14 122.0189957481226
2.656424106482008      19.31654195157836      15.49327557173108   0.001849629690606641     0.6694667827250772     -11.75792756822845  4.710653268722706e-05     0.1236303592621654   0.001027919194214248      13.61318193507252      313.2027870116037   0.006455601883726897     0.8001586308217974     0.5246935667035402     0.2714792975835306     0.4498744627935882   0.003048872849002769     0.5759012158148144     0.1306451743995375    0.05738731639536644  2.461538611079899e-14 122.0189957127117
2.656424106482008      19.31654195157836      15.49327534086329   0.001849644591767835     0.6694667827250772     -11.75792756822845  4.710653268722706e-05     0.1236303592621654   0.001027919194214248      13.61318193507252      313.2027870116037   0.006455601883726897     0.8001586308217974     0.5246935667035402     0.2714792975835306     0.4498744627935882   0.003048872849002769     0.5759012158148144     0.1306451743995375    0.05738731639536644  2.461538611079899e-14 122.0189971867235
2.656424106482008      19.31654195157836      15.49327534086329   0.001849629690606641     0.6694667976262384     -11.75792756822845  4.710653268722706e-05     0.1236303592621654   0.001027919194214248      13.61318193507252      313.2027870116037   0.006455601883726897     0.8001586308217974     0.5246935667035402     0.2714792975835306     0.4498744627935882   0.003048872849002769     0.5759012158148144     0.1306451743995375    0.05738731639536644  2.461538611079899e-14 122.0189957490932
2.656424106482008      19.31654195157836      15.49327534086329   0.001849629690606641     0.6694667827250772     -11.75792774343522  4.710653268722706e-05     0.1236303592621654   0.001027919194214248      13.61318193507252      313.2027870116037   0.006455601883726897     0.8001586308217974     0.5246935667035402     0.2714792975835306     0.4498744627935882   0.003048872849002769     0.5759012158148144     0.1306451743995375    0.05738731639536644  2.461538611079899e-14 122.0189958530141
2.656424106482008      19.31654195157836      15.49327534086329   0.001849629690606641     0.6694667827250772     -11.75792756822845  4.712143384842091e-05     0.1236303592621654   0.001027919194214248      13.61318193507252      313.2027870116037   0.006455601883726897     0.8001586308217974     0.5246935667035402     0.2714792975835306     0.4498744627935882   0.003048872849002769     0.5759012158148144     0.1306451743995375    0.05738731639536644  2.461538611079899e-14 122.0189974803107
2.656424106482008      19.31654195157836      15.49327534086329   0.001849629690606641     0.6694667827250772     -11.75792756822845  4.710653268722706e-05     0.1236303741633266   0.001027919194214248      13.61318193507252      313.2027870116037   0.006455601883726897     0.8001586308217974     0.5246935667035402     0.2714792975835306     0.4498744627935882   0.003048872849002769     0.5759012158148144     0.1306451743995375    0.05738731639536644  2.461538611079899e-14 122.0189957289944
2.656424106482008      19.31654195157836      15.49327534086329   0.001849629690606641     0.6694667827250772     -11.75792756822845  4.710653268722706e-05     0.1236303592621654   0.001027934095375441      13.61318193507252      313.2027870116037   0.006455601883726897     0.8001586308217974     0.5246935667035402     0.2714792975835306     0.4498744627935882   0.003048872849002769     0.5759012158148144     0.1306451743995375    0.05738731639536644  2.461538611079899e-14 122.0190061832249
2.656424106482008      19.31654195157836      15.49327534086329   0.001849629690606641     0.6694667827250772     -11.75792756822845  4.710653268722706e-05     0.1236303592621654   0.001027919194214248      13.61318213792474      313.2027870116037   0.006455601883726897     0.8001586308217974     0.5246935667035402     0.2714792975835306     0.4498744627935882   0.003048872849002769     0.5759012158148144     0.1306451743995375    0.05738731639536644  2.461538611079899e-14 122.0189957397689
2.656424106482008      19.31654195157836      15.49327534086329   0.001849629690606641     0.6694667827250772     -11.75792756822845  4.710653268722706e-05     0.1236303592621654   0.001027919194214248      13.61318193507252      313.2027916786889   0.006455601883726897     0.8001586308217974     0.5246935667035402     0.2714792975835306     0.4498744627935882   0.003048872849002769     0.5759012158148144     0.1306451743995375    0.05738731639536644  2.461538611079899e-14 122.0189957395705
2.656424106482008      19.31654195157836      15.49327534086329   0.001849629690606641     0.6694667827250772     -11.75792756822845  4.710653268722706e-05     0.1236303592621654   0.001027919194214248      13.61318193507252      313.2027870116037   0.006455616784888091     0.8001586308217974     0.5246935667035402     0.2714792975835306     0.4498744627935882   0.003048872849002769     0.5759012158148144     0.1306451743995375    0.05738731639536644  2.461538611079899e-14 122.0189899753557
2.656424106482008      19.31654195157836      15.49327534086329   0.001849629690606641     0.6694667827250772     -11.75792756822845  4.710653268722706e-05     0.1236303592621654   0.001027919194214248      13.61318193507252      313.2027870116037   0.006455601883726897     0.8001586457229586     0.5246935667035402     0.2714792975835306     0.4498744627935882   0.003048872849002769     0.5759012158148144     0.1306451743995375    0.05738731639536644  2.461538611079899e-14 122.018996358561
2.656424106482008      19.31654195157836      15.49327534086329   0.001849629690606641     0.6694667827250772     -11.75792756822845  4.710653268722706e-05     0.1236303592621654   0.001027919194214248      13.61318193507252      313.2027870116037   0.006455601883726897     0.8001586308217974     0.5246935816047014     0.2714792975835306     0.4498744627935882   0.003048872849002769     0.5759012158148144     0.1306451743995375    0.05738731639536644  2.461538611079899e-14 122.0189960844136
2.656424106482008      19.31654195157836      15.49327534086329   0.001849629690606641     0.6694667827250772     -11.75792756822845  4.710653268722706e-05     0.1236303592621654   0.001027919194214248      13.61318193507252      313.2027870116037   0.006455601883726897     0.8001586308217974     0.5246935667035402     0.2714793124846918     0.4498744627935882   0.003048872849002769     0.5759012158148144     0.1306451743995375    0.05738731639536644  2.461538611079899e-14 122.0189956194789
2.656424106482008      19.31654195157836      15.49327534086329   0.001849629690606641     0.6694667827250772     -11.75792756822845  4.710653268722706e-05     0.1236303592621654   0.001027919194214248      13.61318193507252      313.2027870116037   0.006455601883726897     0.8001586308217974     0.5246935667035402     0.2714792975835306     0.4498744776947494   0.003048872849002769     0.5759012158148144     0.1306451743995375    0.05738731639536644  2.461538611079899e-14 122.0189957812161
2.656424106482008      19.31654195157836      15.49327534086329   0.001849629690606641     0.6694667827250772     -11.75792756822845  4.710653268722706e-05     0.1236303592621654   0.001027919194214248      13.61318193507252      313.2027870116037   0.006455601883726897     0.8001586308217974     0.5246935667035402     0.2714792975835306     0.4498744627935882   0.003048887750163962     0.5759012158148144     0.1306451743995375    0.05738731639536644  2.461538611079899e-14 122.018995763911
2.656424106482008      19.31654195157836      15.49327534086329   0.001849629690606641     0.6694667827250772     -11.75792756822845  4.710653268722706e-05     0.1236303592621654   0.001027919194214248      13.61318193507252      313.2027870116037   0.006455601883726897     0.8001586308217974     0.5246935667035402     0.2714792975835306     0.4498744627935882   0.003048872849002769     0.5759012307159755     0.1306451743995375    0.05738731639536644  2.461538611079899e-14 122.0189957639063
2.656424106482008      19.31654195157836      15.49327534086329   0.001849629690606641     0.6694667827250772     -11.75792756822845  4.710653268722706e-05     0.1236303592621654   0.001027919194214248      13.61318193507252      313.2027870116037   0.006455601883726897     0.8001586308217974     0.5246935667035402     0.2714792975835306     0.4498744627935882   0.003048872849002769     0.5759012158148144     0.1306451893006987    0.05738731639536644  2.461538611079899e-14 122.0189957639122
2.656424106482008      19.31654195157836      15.49327534086329   0.001849629690606641     0.6694667827250772     -11.75792756822845  4.710653268722706e-05     0.1236303592621654   0.001027919194214248      13.61318193507252      313.2027870116037   0.006455601883726897     0.8001586308217974     0.5246935667035402     0.2714792975835306     0.4498744627935882   0.003048872849002769     0.5759012158148144     0.1306451743995375    0.05738733129652763  2.461538611079899e-14 122.0189957639172
2.656424106482008      19.31654195157836      15.49327534086329   0.001849629690606641     0.6694667827250772     -11.75792756822845  4.710653268722706e-05     0.1236303592621654   0.001027919194214248      13.61318193507252      313.2027870116037   0.006455601883726897     0.8001586308217974     0.5246935667035402     0.2714792975835306     0.4498744627935882   0.003048872849002769     0.5759012158148144     0.1306451743995375    0.05738731639536644  1.490118580923377e-08 122.0190747771674
2.655955477880708      19.31623179189471      15.49400911332673   0.001853700100054138     0.6697067346810898     -11.75592479157864  4.648802943596342e-05     0.1236543540640695   0.001026970351422333      13.61533212704724      313.2029654345676    0.00645974792798419     0.8001564802774811     0.5246496626458452     0.2715291241705942     0.4492721108277036   0.003048840729508487     0.5759012158148144     0.1306431831573994    0.05738574641061905  2.423284340719955e-14 122.0140911540195
2.655955517457528      19.31623179189471      15.49400911332673   0.001853700100054138     0.6697067346810898     -11.75592479157864  4.648802943596342e-05     0.1236543540640695   0.001026970351422333      13.61533212704724      313.2029654345676    0.00645974792798419     0.8001564802774811     0.5246496626458452     0.2715291241705942     0.4492721108277036   0.003048840729508487     0.5759012158148144     0.1306431831573994    0.05738574641061905  2.423284340719955e-14 122.014091195196
2.655955477880708      19.31623207972899      15.49400911332673   0.001853700100054138     0.6697067346810898     -11.75592479157864  4.648802943596342e-05     0.1236543540640695   0.001026970351422333      13.61533212704724      313.2029654345676    0.00645974792798419     0.8001564802774811     0.5246496626458452     0.2715291241705942     0.4492721108277036   0.003048840729508487     0.5759012158148144     0.1306431831573994    0.05738574641061905  2.423284340719955e-14 122.014091118512
2.655955477880708      19.31623179189471      15.49400934420546   0.001853700100054138     0.6697067346810898     -11.75592479157864  4.648802943596342e-05     0.1236543540640695   0.001026970351422333      13.61533212704724      313.2029654345676    0.00645974792798419     0.8001564802774811     0.5246496626458452     0.2715291241705942     0.4492721108277036   0.003048840729508487     0.5759012158148144     0.1306431831573994    0.05738574641061905  2.423284340719955e-14 122.014091079468
2.655955477880708      19.31623179189471      15.49400911332673   0.001853715001215332     0.6697067346810898     -11.75592479157864  4.648802943596342e-05     0.1236543540640695   0.001026970351422333      13.61533212704724      313.2029654345676    0.00645974792798419     0.8001564802774811     0.5246496626458452     0.2715291241705942     0.4492721108277036   0.003048840729508487     0.5759012158148144     0.1306431831573994    0.05738574641061905  2.423284340719955e-14 122.0140923161342
2.655955477880708      19.31623179189471      15.49400911332673   0.001853700100054138      0.669706749582251     -11.75592479157864  4.648802943596342e-05     0.1236543540640695   0.001026970351422333      13.61533212704724      313.2029654345676    0.00645974792798419     0.8001564802774811     0.5246496626458452     0.2715291241705942     0.4492721108277036   0.003048840729508487     0.5759012158148144     0.1306431831573994    0.05738574641061905  2.423284340719955e-14 122.0140911476249
2.655955477880708      19.31623179189471      15.49400911332673   0.001853700100054138     0.6697067346810898     -11.75592496675557  4.648802943596342e-05     0.1236543540640695   0.001026970351422333      13.61533212704724      313.2029654345676    0.00645974792798419     0.8001564802774811     0.5246496626458452     0.2715291241705942     0.4492721108277036   0.003048840729508487     0.5759012158148144     0.1306431831573994    0.05738574641061905  2.423284340719955e-14 122.014091248148
2.655955477880708      19.31623179189471      15.49400911332673   0.001853700100054138     0.6697067346810898     -11.75592479157864  4.650293059715727e-05     0.1236543540640695   0.001026970351422333      13.61533212704724      313.2029654345676    0.00645974792798419     0.8001564802774811     0.5246496626458452     0.2715291241705942     0.4492721108277036   0.003048840729508487     0.5759012158148144     0.1306431831573994    0.05738574641061905  2.423284340719955e-14 122.0140933113347
2.655955477880708      19.31623179189471      15.49400911332673   0.001853700100054138     0.6697067346810898     -11.75592479157864  4.648802943596342e-05     0.1236543689652307   0.001026970351422333      13.61533212704724      313.2029654345676    0.00645974792798419     0.8001564802774811     0.5246496626458452     0.2715291241705942     0.4492721108277036   0.003048840729508487     0.5759012158148144     0.1306431831573994    0.05738574641061905  2.423284340719955e-14 122.0140911097103
2.655955477880708      19.31623179189471      15.49400911332673   0.001853700100054138     0.6697067346810898     -11.75592479157864  4.648802943596342e-05     0.1236543540640695   0.001026985252583527      13.61533212704724      313.2029654345676    0.00645974792798419     0.8001564802774811     0.5246496626458452     0.2715291241705942     0.4492721108277036   0.003048840729508487     0.5759012158148144     0.1306431831573994    0.05738574641061905  2.423284340719955e-14 122.0141016135537
2.655955477880708      19.31623179189471      15.49400911332673   0.001853700100054138     0.6697067346810898     -11.75592479157864  4.648802943596342e-05     0.1236543540640695   0.001026970351422333       13.6153323299315      313.2029654345676    0.00645974792798419     0.8001564802774811     0.5246496626458452     0.2715291241705942     0.4492721108277036   0.003048840729508487     0.5759012158148144     0.1306431831573994    0.05738574641061905  2.423284340719955e-14 122.0140912099695
2.655955477880708      19.31623179189471      15.49400911332673   0.001853700100054138     0.6697067346810898     -11.75592479157864  4.648802943596342e-05     0.1236543540640695   0.001026970351422333      13.61533212704724      313.2029701016554    0.00645974792798419     0.8001564802774811     0.5246496626458452     0.2715291241705942     0.4492721108277036   0.003048840729508487     0.5759012158148144     0.1306431831573994    0.05738574641061905  2.423284340719955e-14 122.0140911560851
2.655955477880708      19.31623179189471      15.49400911332673   0.001853700100054138     0.6697067346810898     -11.75592479157864  4.648802943596342e-05     0.1236543540640695   0.001026970351422333      13.61533212704724      313.2029654345676   0.006459762829145384     0.8001564802774811     0.5246496626458452     0.2715291241705942     0.4492721108277036   0.003048840729508487     0.5759012158148144     0.1306431831573994    0.05738574641061905  2.423284340719955e-14 122.0140913804283
2.655955477880708      19.31623179189471      15.49400911332673   0.001853700100054138     0.6697067346810898     -11.75592479157864  4.648802943596342e-05     0.1236543540640695   0.001026970351422333      13.61533212704724      313.2029654345676    0.00645974792798419     0.8001564951786423     0.5246496626458452     0.2715291241705942     0.4492721108277036   0.003048840729508487     0.5759012158148144     0.1306431831573994    0.05738574641061905  2.423284340719955e-14 122.0140917429444
2.655955477880708      19.31623179189471      15.49400911332673   0.001853700100054138     0.6697067346810898     -11.75592479157864  4.648802943596342e-05     0.1236543540640695   0.001026970351422333      13.61533212704724      313.2029654345676    0.00645974792798419     0.8001564802774811     0.5246496775470064     0.2715291241705942     0.4492721108277036   0.003048840729508487     0.5759012158148144     0.1306431831573994    0.05738574641061905  2.423284340719955e-14 122.0140913830176
2.655955477880708      19.31623179189471      15.49400911332673   0.001853700100054138     0.6697067346810898     -11.75592479157864  4.648802943596342e-05     0.1236543540640695   0.001026970351422333      13.61533212704724      313.2029654345676    0.00645974792798419     0.8001564802774811     0.5246496626458452     0.2715291390717554     0.4492721108277036   0.003048840729508487     0.5759012158148144     0.1306431831573994    0.05738574641061905  2.423284340719955e-14 122.0140912035887
2.655955477880708      19.31623179189471      15.49400911332673   0.001853700100054138     0.6697067346810898     -11.75592479157864  4.648802943596342e-05     0.1236543540640695   0.001026970351422333      13.61533212704724      313.2029654345676    0.00645974792798419     0.8001564802774811     0.5246496626458452     0.2715291241705942     0.4492721257288648   0.003048840729508487     0.5759012158148144     0.1306431831573994    0.05738574641061905  2.423284340719955e-14 122.0140911600082
2.655955477880708      19.31623179189471      15.49400911332673   0.001853700100054138     0.6697067346810898     -11.75592479157864  4.648802943596342e-05     0.1236543540640695   0.001026970351422333      13.61533212704724      313.2029654345676    0.00645974792798419     0.8001564802774811     0.5246496626458452     0.2715291241705942     0.4492721108277036   0.003048855630669681     0.5759012158148144     0.1306431831573994    0.05738574641061905  2.423284340719955e-14 122.0140911544562
2.655955477880708      19.31623179189471      15.49400911332673   0.001853700100054138     0.6697067346810898     -11.75592479157864  4.648802943596342e-05     0.1236543540640695   0.001026970351422333      13.61533212704724      313.2029654345676    0.00645974792798419     0.8001564802774811     0.5246496626458452     0.2715291241705942     0.4492721108277036   0.003048840729508487     0.5759012307159755     0.1306431831573994    0.05738574641061905  2.423284340719955e-14 122.0140911540195
2.655955477880708      19.31623179189471      15.49400911332673   0.001853700100054138     0.6697067346810898     -11.75592479157864  4.648802943596342e-05     0.1236543540640695   0.001026970351422333      13.61533212704724      313.2029654345676    0.00645974792798419     0.8001564802774811     0.5246496626458452     0.2715291241705942     0.4492721108277036   0.003048840729508487     0.5759012158148144     0.1306431980585606    0.05738574641061905  2.423284340719955e-14 122.014091153936
2.655955477880708      19.31623179189471      15.49400911332673   0.001853700100054138     0.6697067346810898     -11.75592479157864  4.648802943596342e-05     0.1236543540640695   0.001026970351422333      13.61533212704724      313.2029654345676    0.00645974792798419     0.8001564802774811     0.5246496626458452     0.2715291241705942     0.4492721108277036   0.003048840729508487     0.5759012158148144     0.1306431831573994    0.05738576131178025  2.423284340719955e-14 122.0140911542939
2.655955477880708      19.31623179189471      15.49400911332673   0.001853700100054138     0.6697067346810898     -11.75592479157864  4.648802943596342e-05     0.1236543540640695   0.001026970351422333      13.61533212704724      313.2029654345676    0.00645974792798419     0.8001564802774811     0.5246496626458452     0.2715291241705942     0.4492721108277036   0.003048840729508487     0.5759012158148144     0.1306431831573994    0.05738574641061905  1.490118542669106e-08 122.0141701698569
2.655953079290311      19.31735754457811      15.49707993012822   0.001849633616192642     0.6697677080291068     -11.75671204598522  4.601621194489727e-05     0.1237771096557609   0.000998854042096761      13.61148087160192      313.1093173931708   0.006454444739262216     0.8001555645407762     0.5242862751708209     0.2715225615131393     0.4492100146745676   0.003044427395144758     0.5759012158148144     0.1309280442397418    0.05732987048818791  4.135400729129807e-14 121.9991904828149
2.655953118867096      19.31735754457811      15.49707993012822   0.001849633616192642     0.6697677080291068     -11.75671204598522  4.601621194489727e-05     0.1237771096557609   0.000998854042096761      13.61148087160192      313.1093173931708   0.006454444739262216     0.8001555645407762     0.5242862751708209     0.2715225615131393     0.4492100146745676   0.003044427395144758     0.5759012158148144     0.1309280442397418    0.05732987048818791  4.135400729129807e-14 121.9991905843314
2.655953079290311      19.31735783242916      15.49707993012822   0.001849633616192642     0.6697677080291068     -11.75671204598522  4.601621194489727e-05     0.1237771096557609   0.000998854042096761      13.61148087160192      313.1093173931708   0.006454444739262216     0.8001555645407762     0.5242862751708209     0.2715225615131393     0.4492100146745676   0.003044427395144758     0.5759012158148144     0.1309280442397418    0.05732987048818791  4.135400729129807e-14 121.9991904809212
2.655953079290311      19.31735754457811      15.49708016105271   0.001849633616192642     0.6697677080291068     -11.75671204598522  4.601621194489727e-05     0.1237771096557609   0.000998854042096761      13.61148087160192      313.1093173931708   0.006454444739262216     0.8001555645407762     0.5242862751708209     0.2715225615131393     0.4492100146745676   0.003044427395144758     0.5759012158148144     0.1309280442397418    0.05732987048818791  4.135400729129807e-14 121.9991904243871
2.655953079290311      19.31735754457811      15.49707993012822   0.001849648517353836     0.6697677080291068     -11.75671204598522  4.601621194489727e-05     0.1237771096557609   0.000998854042096761      13.61148087160192      313.1093173931708   0.006454444739262216     0.8001555645407762     0.5242862751708209     0.2715225615131393     0.4492100146745676   0.003044427395144758     0.5759012158148144     0.1309280442397418    0.05732987048818791  4.135400729129807e-14 121.999191171843
2.655953079290311      19.31735754457811      15.49707993012822   0.001849633616192642      0.669767722930268     -11.75671204598522  4.601621194489727e-05     0.1237771096557609   0.000998854042096761      13.61148087160192      313.1093173931708   0.006454444739262216     0.8001555645407762     0.5242862751708209     0.2715225615131393     0.4492100146745676   0.003044427395144758     0.5759012158148144     0.1309280442397418    0.05732987048818791  4.135400729129807e-14 121.9991904642374
2.655953079290311      19.31735754457811      15.49707993012822   0.001849633616192642     0.6697677080291068     -11.75671222117388  4.601621194489727e-05     0.1237771096557609   0.000998854042096761      13.61148087160192      313.1093173931708   0.006454444739262216     0.8001555645407762     0.5242862751708209     0.2715225615131393     0.4492100146745676   0.003044427395144758     0.5759012158148144     0.1309280442397418    0.05732987048818791  4.135400729129807e-14 121.9991905818561
2.655953079290311      19.31735754457811      15.49707993012822   0.001849633616192642     0.6697677080291068     -11.75671204598522  4.603111310609112e-05     0.1237771096557609   0.000998854042096761      13.61148087160192      313.1093173931708   0.006454444739262216     0.8001555645407762     0.5242862751708209     0.2715225615131393     0.4492100146745676   0.003044427395144758     0.5759012158148144     0.1309280442397418    0.05732987048818791  4.135400729129807e-14 121.999186891057
2.655953079290311      19.31735754457811      15.49707993012822   0.001849633616192642     0.6697677080291068     -11.75671204598522  4.601621194489727e-05     0.1237771245569221   0.000998854042096761      13.61148087160192      313.1093173931708   0.006454444739262216     0.8001555645407762     0.5242862751708209     0.2715225615131393     0.4492100146745676   0.003044427395144758     0.5759012158148144     0.1309280442397418    0.05732987048818791  4.135400729129807e-14 121.9991901138445
2.655953079290311      19.31735754457811      15.49707993012822   0.001849633616192642     0.6697677080291068     -11.75671204598522  4.601621194489727e-05     0.1237771096557609  0.0009988689432579548      13.61148087160192      313.1093173931708   0.006454444739262216     0.8001555645407762     0.5242862751708209     0.2715225615131393     0.4492100146745676   0.003044427395144758     0.5759012158148144     0.1309280442397418    0.05732987048818791  4.135400729129807e-14 121.9991887916575
2.655953079290311      19.31735754457811      15.49707993012822   0.001849633616192642     0.6697677080291068     -11.75671204598522  4.601621194489727e-05     0.1237771096557609   0.000998854042096761      13.61148107442879      313.1093173931708   0.006454444739262216     0.8001555645407762     0.5242862751708209     0.2715225615131393     0.4492100146745676   0.003044427395144758     0.5759012158148144     0.1309280442397418    0.05732987048818791  4.135400729129807e-14 121.9991905412392
2.655953079290311      19.31735754457811      15.49707993012822   0.001849633616192642     0.6697677080291068     -11.75671204598522  4.601621194489727e-05     0.1237771096557609   0.000998854042096761      13.61148087160192      313.1093220588632   0.006454444739262216     0.8001555645407762     0.5242862751708209     0.2715225615131393     0.4492100146745676   0.003044427395144758     0.5759012158148144     0.1309280442397418    0.05732987048818791  4.135400729129807e-14 121.9991905510527
2.655953079290311      19.31735754457811      15.49707993012822   0.001849633616192642     0.6697677080291068     -11.75671204598522  4.601621194489727e-05     0.1237771096557609   0.000998854042096761      13.61148087160192      313.1093173931708    0.00645445964042341     0.8001555645407762     0.5242862751708209     0.2715225615131393     0.4492100146745676   0.003044427395144758     0.5759012158148144     0.1309280442397418    0.05732987048818791  4.135400729129807e-14 121.9991893517717
2.655953079290311      19.31735754457811      15.49707993012822   0.001849633616192642     0.6697677080291068     -11.75671204598522  4.601621194489727e-05     0.1237771096557609   0.000998854042096761      13.61148087160192      313.1093173931708   0.006454444739262216     0.8001555794419374     0.5242862751708209     0.2715225615131393     0.4492100146745676   0.003044427395144758     0.5759012158148144     0.1309280442397418    0.05732987048818791  4.135400729129807e-14 121.9991910655683
2.655953079290311      19.31735754457811      15.49707993012822   0.001849633616192642     0.6697677080291068     -11.75671204598522  4.601621194489727e-05     0.1237771096557609   0.000998854042096761      13.61148087160192      313.1093173931708   0.006454444739262216     0.8001555645407762     0.5242862900719821     0.2715225615131393     0.4492100146745676   0.003044427395144758     0.5759012158148144     0.1309280442397418    0.05732987048818791  4.135400729129807e-14 121.9991906771526
2.655953079290311      19.31735754457811      15.49707993012822   0.001849633616192642     0.6697677080291068     -11.75671204598522  4.601621194489727e-05     0.1237771096557609   0.000998854042096761      13.61148087160192      313.1093173931708   0.006454444739262216     0.8001555645407762     0.5242862751708209     0.2715225764143005     0.4492100146745676   0.003044427395144758     0.5759012158148144     0.1309280442397418    0.05732987048818791  4.135400729129807e-14 121.9991904510596
2.655953079290311      19.31735754457811      15.49707993012822   0.001849633616192642     0.6697677080291068     -11.75671204598522  4.601621194489727e-05     0.1237771096557609   0.000998854042096761      13.61148087160192      313.1093173931708   0.006454444739262216     0.8001555645407762     0.5242862751708209     0.2715225615131393     0.4492100295757288   0.003044427395144758     0.5759012158148144     0.1309280442397418    0.05732987048818791  4.135400729129807e-14 121.9991905158667
2.655953079290311      19.31735754457811      15.49707993012822   0.001849633616192642     0.6697677080291068     -11.75671204598522  4.601621194489727e-05     0.1237771096557609   0.000998854042096761      13.61148087160192      313.1093173931708   0.006454444739262216     0.8001555645407762     0.5242862751708209     0.2715225615131393     0.4492100146745676   0.003044442296305952     0.5759012158148144     0.1309280442397418    0.05732987048818791  4.135400729129807e-14 121.9991904829075
2.655953079290311      19.31735754457811      15.49707993012822   0.001849633616192642     0.6697677080291068     -11.75671204598522  4.601621194489727e-05     0.1237771096557609   0.000998854042096761      13.61148087160192      313.1093173931708   0.006454444739262216     0.8001555645407762     0.5242862751708209     0.2715225615131393     0.4492100146745676   0.003044427395144758     0.5759012307159755     0.1309280442397418    0.05732987048818791  4.135400729129807e-14 121.9991904828149
2.655953079290311      19.31735754457811      15.49707993012822   0.001849633616192642     0.6697677080291068     -11.75671204598522  4.601621194489727e-05     0.1237771096557609   0.000998854042096761      13.61148087160192      313.1093173931708   0.006454444739262216     0.8001555645407762     0.5242862751708209     0.2715225615131393     0.4492100146745676   0.003044427395144758     0.5759012158148144     0.1309280591409029    0.05732987048818791  4.135400729129807e-14 121.9991904827944
2.655953079290311      19.31735754457811      15.49707993012822   0.001849633616192642     0.6697677080291068     -11.75671204598522  4.601621194489727e-05     0.1237771096557609   0.000998854042096761      13.61148087160192      313.1093173931708   0.006454444739262216     0.8001555645407762     0.5242862751708209     0.2715225615131393     0.4492100146745676   0.003044427395144758     0.5759012158148144     0.1309280442397418     0.0573298853893491  4.135400729129807e-14 121.9991904828707
2.655953079290311      19.31735754457811      15.49707993012822   0.001849633616192642     0.6697677080291068     -11.75671204598522  4.601621194489727e-05     0.1237771096557609   0.000998854042096761      13.61148087160192      313.1093173931708   0.006454444739262216     0.8001555645407762     0.5242862751708209     0.2715225615131393     0.4492100146745676   0.003044427395144758     0.5759012158148144     0.1309280442397418    0.05732987048818791  1.490120254785495e-08 121.9992693977626
2.655600350763028      19.31751509016946       15.4975427553057    0.00185094390748838     0.6698351141568451      -11.7562632216515  5.147965493267325e-05     0.1237949874919782   0.001001598140564657      13.60644176848234      312.8827444781044   0.006454952159398531     0.8001551088686064     0.5243110195881928     0.2715275697565179     0.4489460465364272   0.003043574457104776     0.5759012158148144     0.1309850518949897    0.05731978169457701  4.121168119497431e-14 121.9992896587474
2.655600390334557      19.31751509016946       15.4975427553057    0.00185094390748838     0.6698351141568451      -11.7562632216515  5.147965493267325e-05     0.1237949874919782   0.001001598140564657      13.60644176848234      312.8827444781044   0.006454952159398531     0.8001551088686064     0.5243110195881928     0.2715275697565179     0.4489460465364272   0.003043574457104776     0.5759012158148144     0.1309850518949897    0.05731978169457701  4.121168119497431e-14 121.9992898199674
2.655600350763028      19.31751537802287       15.4975427553057    0.00185094390748838     0.6698351141568451      -11.7562632216515  5.147965493267325e-05     0.1237949874919782   0.001001598140564657      13.60644176848234      312.8827444781044   0.006454952159398531     0.8001551088686064     0.5243110195881928     0.2715275697565179     0.4489460465364272   0.003043574457104776     0.5759012158148144     0.1309850518949897    0.05731978169457701  4.121168119497431e-14 121.9992896539595
2.655600350763028      19.31751509016946      15.49754298623708    0.00185094390748838     0.6698351141568451      -11.7562632216515  5.147965493267325e-05     0.1237949874919782   0.001001598140564657      13.60644176848234      312.8827444781044   0.006454952159398531     0.8001551088686064     0.5243110195881928     0.2715275697565179     0.4489460465364272   0.003043574457104776     0.5759012158148144     0.1309850518949897    0.05731978169457701  4.121168119497431e-14 121.9992895950493
2.655600350763028      19.31751509016946       15.4975427553057   0.001850958808649574     0.6698351141568451      -11.7562632216515  5.147965493267325e-05     0.1237949874919782   0.001001598140564657      13.60644176848234      312.8827444781044   0.006454952159398531     0.8001551088686064     0.5243110195881928     0.2715275697565179     0.4489460465364272   0.003043574457104776     0.5759012158148144     0.1309850518949897    0.05731978169457701  4.121168119497431e-14 121.9992900116194
2.655600350763028      19.31751509016946       15.4975427553057    0.00185094390748838     0.6698351290580062      -11.7562632216515  5.147965493267325e-05     0.1237949874919782   0.001001598140564657      13.60644176848234      312.8827444781044   0.006454952159398531     0.8001551088686064     0.5243110195881928     0.2715275697565179     0.4489460465364272   0.003043574457104776     0.5759012158148144     0.1309850518949897    0.05731978169457701  4.121168119497431e-14 121.9992896448991
2.655600350763028      19.31751509016946       15.4975427553057    0.00185094390748838     0.6698351141568451     -11.75626339683347  5.147965493267325e-05     0.1237949874919782   0.001001598140564657      13.60644176848234      312.8827444781044   0.006454952159398531     0.8001551088686064     0.5243110195881928     0.2715275697565179     0.4489460465364272   0.003043574457104776     0.5759012158148144     0.1309850518949897    0.05731978169457701  4.121168119497431e-14 121.9992897421169
2.655600350763028      19.31751509016946       15.4975427553057    0.00185094390748838     0.6698351141568451      -11.7562632216515   5.14945560938671e-05     0.1237949874919782   0.001001598140564657      13.60644176848234      312.8827444781044   0.006454952159398531     0.8001551088686064     0.5243110195881928     0.2715275697565179     0.4489460465364272   0.003043574457104776     0.5759012158148144     0.1309850518949897    0.05731978169457701  4.121168119497431e-14 121.9992890098698
2.655600350763028      19.31751509016946       15.4975427553057    0.00185094390748838     0.6698351141568451      -11.7562632216515  5.147965493267325e-05     0.1237950023931394   0.001001598140564657      13.60644176848234      312.8827444781044   0.006454952159398531     0.8001551088686064     0.5243110195881928     0.2715275697565179     0.4489460465364272   0.003043574457104776     0.5759012158148144     0.1309850518949897    0.05731978169457701  4.121168119497431e-14 121.9992894517651
2.655600350763028      19.31751509016946       15.4975427553057    0.00185094390748838     0.6698351141568451      -11.7562632216515  5.147965493267325e-05     0.1237949874919782   0.001001613041725851      13.60644176848234      312.8827444781044   0.006454952159398531     0.8001551088686064     0.5243110195881928     0.2715275697565179     0.4489460465364272   0.003043574457104776     0.5759012158148144     0.1309850518949897    0.05731978169457701  4.121168119497431e-14 121.9992912205237
2.655600350763028      19.31751509016946       15.4975427553057    0.00185094390748838     0.6698351141568451      -11.7562632216515  5.147965493267325e-05     0.1237949874919782   0.001001598140564657      13.60644197123412      312.8827444781044   0.006454952159398531     0.8001551088686064     0.5243110195881928     0.2715275697565179     0.4489460465364272   0.003043574457104776     0.5759012158148144     0.1309850518949897    0.05731978169457701  4.121168119497431e-14 121.9992897181328
2.655600350763028      19.31751509016946       15.4975427553057    0.00185094390748838     0.6698351141568451      -11.7562632216515  5.147965493267325e-05     0.1237949874919782   0.001001598140564657      13.60644176848234      312.8827491404206   0.006454952159398531     0.8001551088686064     0.5243110195881928     0.2715275697565179     0.4489460465364272   0.003043574457104776     0.5759012158148144     0.1309850518949897    0.05731978169457701  4.121168119497431e-14 121.9992896620521
2.655600350763028      19.31751509016946       15.4975427553057    0.00185094390748838     0.6698351141568451      -11.7562632216515  5.147965493267325e-05     0.1237949874919782   0.001001598140564657      13.60644176848234      312.8827444781044   0.006454967060559725     0.8001551088686064     0.5243110195881928     0.2715275697565179     0.4489460465364272   0.003043574457104776     0.5759012158148144     0.1309850518949897    0.05731978169457701  4.121168119497431e-14 121.9992892470657
2.655600350763028      19.31751509016946       15.4975427553057    0.00185094390748838     0.6698351141568451      -11.7562632216515  5.147965493267325e-05     0.1237949874919782   0.001001598140564657      13.60644176848234      312.8827444781044   0.006454952159398531     0.8001551237697676     0.5243110195881928     0.2715275697565179     0.4489460465364272   0.003043574457104776     0.5759012158148144     0.1309850518949897    0.05731978169457701  4.121168119497431e-14 121.9992902597323
2.655600350763028      19.31751509016946       15.4975427553057    0.00185094390748838     0.6698351141568451      -11.7562632216515  5.147965493267325e-05     0.1237949874919782   0.001001598140564657      13.60644176848234      312.8827444781044   0.006454952159398531     0.8001551088686064      0.524311034489354     0.2715275697565179     0.4489460465364272   0.003043574457104776     0.5759012158148144     0.1309850518949897    0.05731978169457701  4.121168119497431e-14 121.9992898008591
2.655600350763028      19.31751509016946       15.4975427553057    0.00185094390748838     0.6698351141568451      -11.7562632216515  5.147965493267325e-05     0.1237949874919782   0.001001598140564657      13.60644176848234      312.8827444781044   0.006454952159398531     0.8001551088686064     0.5243110195881928     0.2715275846576791     0.4489460465364272   0.003043574457104776     0.5759012158148144     0.1309850518949897    0.05731978169457701  4.121168119497431e-14 121.9992896493606
2.655600350763028      19.31751509016946       15.4975427553057    0.00185094390748838     0.6698351141568451      -11.7562632216515  5.147965493267325e-05     0.1237949874919782   0.001001598140564657      13.60644176848234      312.8827444781044   0.006454952159398531     0.8001551088686064     0.5243110195881928     0.2715275697565179     0.4489460614375884   0.003043574457104776     0.5759012158148144     0.1309850518949897    0.05731978169457701  4.121168119497431e-14 121.9992896252926
2.655600350763028      19.31751509016946       15.4975427553057    0.00185094390748838     0.6698351141568451      -11.7562632216515  5.147965493267325e-05     0.1237949874919782   0.001001598140564657      13.60644176848234      312.8827444781044   0.006454952159398531     0.8001551088686064     0.5243110195881928     0.2715275697565179     0.4489460465364272    0.00304358935826597     0.5759012158148144     0.1309850518949897    0.05731978169457701  4.121168119497431e-14 121.9992896587421
2.655600350763028      19.31751509016946       15.4975427553057    0.00185094390748838     0.6698351141568451      -11.7562632216515  5.147965493267325e-05     0.1237949874919782   0.001001598140564657      13.60644176848234      312.8827444781044   0.006454952159398531     0.8001551088686064     0.5243110195881928     0.2715275697565179     0.4489460465364272   0.003043574457104776     0.5759012307159755     0.1309850518949897    0.05731978169457701  4.121168119497431e-14 121.9992896587474
2.655600350763028      19.31751509016946       15.4975427553057    0.00185094390748838     0.6698351141568451      -11.7562632216515  5.147965493267325e-05     0.1237949874919782   0.001001598140564657      13.60644176848234      312.8827444781044   0.006454952159398531     0.8001551088686064     0.5243110195881928     0.2715275697565179     0.4489460465364272   0.003043574457104776     0.5759012158148144     0.1309850667961509    0.05731978169457701  4.121168119497431e-14 121.9992896587515
2.655600350763028      19.31751509016946       15.4975427553057    0.00185094390748838     0.6698351141568451      -11.7562632216515  5.147965493267325e-05     0.1237949874919782   0.001001598140564657      13.60644176848234      312.8827444781044   0.006454952159398531     0.8001551088686064     0.5243110195881928     0.2715275697565179     0.4489460465364272   0.003043574457104776     0.5759012158148144     0.1309850518949897     0.0573197965957382  4.121168119497431e-14 121.9992896587572
2.655600350763028      19.31751509016946       15.4975427553057    0.00185094390748838     0.6698351141568451      -11.7562632216515  5.147965493267325e-05     0.1237949874919782   0.001001598140564657      13.60644176848234      312.8827444781044   0.006454952159398531     0.8001551088686064     0.5243110195881928     0.2715275697565179     0.4489460465364272   0.003043574457104776     0.5759012158148144     0.1309850518949897    0.05731978169457701  1.490120240552885e-08 121.9993685850846
2.655864840179178      19.31739693089819      15.49719564068192   0.001849959555254937     0.6697845834166246     -11.75659982962652  5.201450204777387e-05     0.1237820546352026   0.001001724691819458      13.61022102705499      313.0526743701213   0.006454644018313338     0.8001554505064856     0.5242923299292236     0.2715238433927395     0.4491440038467925   0.003044214161376852     0.5759012158148144     0.1309422961026134    0.05732734829873265  4.131421996334406e-14 121.998526407684
2.655864879754648      19.31739693089819      15.49719564068192   0.001849959555254937     0.6697845834166246     -11.75659982962652  5.201450204777387e-05     0.1237820546352026   0.001001724691819458      13.61022102705499      313.0526743701213   0.006454644018313338     0.8001554505064856     0.5242923299292236     0.2715238433927395     0.4491440038467925   0.003044214161376852     0.5759012158148144     0.1309422961026134    0.05732734829873265  4.131421996334406e-14 121.9985265525779
2.655864840179178      19.31739721874984      15.49719564068192   0.001849959555254937     0.6697845834166246     -11.75659982962652  5.201450204777387e-05     0.1237820546352026   0.001001724691819458      13.61022102705499      313.0526743701213   0.006454644018313338     0.8001554505064856     0.5242923299292236     0.2715238433927395     0.4491440038467925   0.003044214161376852     0.5759012158148144     0.1309422961026134    0.05732734829873265  4.131421996334406e-14 121.9985264184991
2.655864840179178      19.31739693089819      15.49719587160813   0.001849959555254937     0.6697845834166246     -11.75659982962652  5.201450204777387e-05     0.1237820546352026   0.001001724691819458      13.61022102705499      313.0526743701213   0.006454644018313338     0.8001554505064856     0.5242923299292236     0.2715238433927395     0.4491440038467925   0.003044214161376852     0.5759012158148144     0.1309422961026134    0.05732734829873265  4.131421996334406e-14 121.9985263467736
2.655864840179178      19.31739693089819      15.49719564068192   0.001849974456416131     0.6697845834166246     -11.75659982962652  5.201450204777387e-05     0.1237820546352026   0.001001724691819458      13.61022102705499      313.0526743701213   0.006454644018313338     0.8001554505064856     0.5242923299292236     0.2715238433927395     0.4491440038467925   0.003044214161376852     0.5759012158148144     0.1309422961026134    0.05732734829873265  4.131421996334406e-14 121.9985267715043
2.655864840179178      19.31739693089819      15.49719564068192   0.001849959555254937     0.6697845983177858     -11.75659982962652  5.201450204777387e-05     0.1237820546352026   0.001001724691819458      13.61022102705499      313.0526743701213   0.006454644018313338     0.8001554505064856     0.5242923299292236     0.2715238433927395     0.4491440038467925   0.003044214161376852     0.5759012158148144     0.1309422961026134    0.05732734829873265  4.131421996334406e-14 121.9985263970213
2.655864840179178      19.31739693089819      15.49719564068192   0.001849959555254937     0.6697845834166246     -11.75660000481351  5.201450204777387e-05     0.1237820546352026   0.001001724691819458      13.61022102705499      313.0526743701213   0.006454644018313338     0.8001554505064856     0.5242923299292236     0.2715238433927395     0.4491440038467925   0.003044214161376852     0.5759012158148144     0.1309422961026134    0.05732734829873265  4.131421996334406e-14 121.9985265013736
2.655864840179178      19.31739693089819      15.49719564068192   0.001849959555254937     0.6697845834166246     -11.75659982962652  5.202940320896772e-05     0.1237820546352026   0.001001724691819458      13.61022102705499      313.0526743701213   0.006454644018313338     0.8001554505064856     0.5242923299292236     0.2715238433927395     0.4491440038467925   0.003044214161376852     0.5759012158148144     0.1309422961026134    0.05732734829873265  4.131421996334406e-14 121.998525759498
2.655864840179178      19.31739693089819      15.49719564068192   0.001849959555254937     0.6697845834166246     -11.75659982962652  5.201450204777387e-05     0.1237820695363637   0.001001724691819458      13.61022102705499      313.0526743701213   0.006454644018313338     0.8001554505064856     0.5242923299292236     0.2715238433927395     0.4491440038467925   0.003044214161376852     0.5759012158148144     0.1309422961026134    0.05732734829873265  4.131421996334406e-14 121.9985262018517
2.655864840179178      19.31739693089819      15.49719564068192   0.001849959555254937     0.6697845834166246     -11.75659982962652  5.201450204777387e-05     0.1237820546352026   0.001001739592980652      13.61022102705499      313.0526743701213   0.006454644018313338     0.8001554505064856     0.5242923299292236     0.2715238433927395     0.4491440038467925   0.003044214161376852     0.5759012158148144     0.1309422961026134    0.05732734829873265  4.131421996334406e-14 121.9985279360499
2.655864840179178      19.31739693089819      15.49719564068192   0.001849959555254937     0.6697845834166246     -11.75659982962652  5.201450204777387e-05     0.1237820546352026   0.001001724691819458      13.61022122986309      313.0526743701213   0.006454644018313338     0.8001554505064856     0.5242923299292236     0.2715238433927395     0.4491440038467925   0.003044214161376852     0.5759012158148144     0.1309422961026134    0.05732734829873265  4.131421996334406e-14 121.9985265003927
2.655864840179178      19.31739693089819      15.49719564068192   0.001849959555254937     0.6697845834166246     -11.75659982962652  5.201450204777387e-05     0.1237820546352026   0.001001724691819458      13.61022102705499      313.0526790349697   0.006454644018313338     0.8001554505064856     0.5242923299292236     0.2715238433927395     0.4491440038467925   0.003044214161376852     0.5759012158148144     0.1309422961026134    0.05732734829873265  4.131421996334406e-14 121.998526583943
2.655864840179178      19.31739693089819      15.49719564068192   0.001849959555254937     0.6697845834166246     -11.75659982962652  5.201450204777387e-05     0.1237820546352026   0.001001724691819458      13.61022102705499      313.0526743701213   0.006454658919474532     0.8001554505064856     0.5242923299292236     0.2715238433927395     0.4491440038467925   0.003044214161376852     0.5759012158148144     0.1309422961026134    0.05732734829873265  4.131421996334406e-14 121.9985260006319
2.655864840179178      19.31739693089819      15.49719564068192   0.001849959555254937     0.6697845834166246     -11.75659982962652  5.201450204777387e-05     0.1237820546352026   0.001001724691819458      13.61022102705499      313.0526743701213   0.006454644018313338     0.8001554654076468     0.5242923299292236     0.2715238433927395     0.4491440038467925   0.003044214161376852     0.5759012158148144     0.1309422961026134    0.05732734829873265  4.131421996334406e-14 121.9985270598105
2.655864840179178      19.31739693089819      15.49719564068192   0.001849959555254937     0.6697845834166246     -11.75659982962652  5.201450204777387e-05     0.1237820546352026   0.001001724691819458      13.61022102705499      313.0526743701213   0.006454644018313338     0.8001554505064856     0.5242923448303848     0.2715238433927395     0.4491440038467925   0.003044214161376852     0.5759012158148144     0.1309422961026134    0.05732734829873265  4.131421996334406e-14 121.998526626371
2.655864840179178      19.31739693089819      15.49719564068192   0.001849959555254937     0.6697845834166246     -11.75659982962652  5.201450204777387e-05     0.1237820546352026   0.001001724691819458      13.61022102705499      313.0526743701213   0.006454644018313338     0.8001554505064856     0.5242923299292236     0.2715238582939007     0.4491440038467925   0.003044214161376852     0.5759012158148144     0.1309422961026134    0.05732734829873265  4.131421996334406e-14 121.9985264142094
2.655864840179178      19.31739693089819      15.49719564068192   0.001849959555254937     0.6697845834166246     -11.75659982962652  5.201450204777387e-05     0.1237820546352026   0.001001724691819458      13.61022102705499      313.0526743701213   0.006454644018313338     0.8001554505064856     0.5242923299292236     0.2715238433927395     0.4491440187479537   0.003044214161376852     0.5759012158148144     0.1309422961026134    0.05732734829873265  4.131421996334406e-14 121.9985264182894
2.655864840179178      19.31739693089819      15.49719564068192   0.001849959555254937     0.6697845834166246     -11.75659982962652  5.201450204777387e-05     0.1237820546352026   0.001001724691819458      13.61022102705499      313.0526743701213   0.006454644018313338     0.8001554505064856     0.5242923299292236     0.2715238433927395     0.4491440038467925   0.003044229062538046     0.5759012158148144     0.1309422961026134    0.05732734829873265  4.131421996334406e-14 121.9985264077527
2.655864840179178      19.31739693089819      15.49719564068192   0.001849959555254937     0.6697845834166246     -11.75659982962652  5.201450204777387e-05     0.1237820546352026   0.001001724691819458      13.61022102705499      313.0526743701213   0.006454644018313338     0.8001554505064856     0.5242923299292236     0.2715238433927395     0.4491440038467925   0.003044214161376852     0.5759012307159755     0.1309422961026134    0.05732734829873265  4.131421996334406e-14 121.998526407684
2.655864840179178      19.31739693089819      15.49719564068192   0.001849959555254937     0.6697845834166246     -11.75659982962652  5.201450204777387e-05     0.1237820546352026   0.001001724691819458      13.61022102705499      313.0526743701213   0.006454644018313338     0.8001554505064856     0.5242923299292236     0.2715238433927395     0.4491440038467925   0.003044214161376852     0.5759012158148144     0.1309423110037745    0.05732734829873265  4.131421996334406e-14 121.9985264076659
2.655864840179178      19.31739693089819      15.49719564068192   0.001849959555254937     0.6697845834166246     -11.75659982962652  5.201450204777387e-05     0.1237820546352026   0.001001724691819458      13.61022102705499      313.0526743701213   0.006454644018313338     0.8001554505064856     0.5242923299292236     0.2715238433927395     0.4491440038467925   0.003044214161376852     0.5759012158148144     0.1309422961026134    0.05732736319989384  4.131421996334406e-14 121.9985264077317
2.655864840179178      19.31739693089819      15.49719564068192   0.001849959555254937     0.6697845834166246     -11.75659982962652  5.201450204777387e-05     0.1237820546352026   0.001001724691819458      13.61022102705499      313.0526743701213   0.006454644018313338     0.8001554505064856     0.5242923299292236     0.2715238433927395     0.4491440038467925   0.003044214161376852     0.5759012158148144     0.1309422961026134    0.05732734829873265  1.490120250806762e-08 121.9986053315598
2.655772430419573      19.31736444950081      15.49722892451593   0.001850110762521102     0.6697879601278747     -11.75651766220222  5.415496117177887e-05     0.1237834090938711    0.00100169469424224      13.60914699179591      312.9958913372005   0.006455019099079693      0.800155385129257        0.5243025891248     0.2715220589856432     0.4490858801666052   0.003044131006755532     0.5759012158148144     0.1309488124056592    0.05732624901350496  4.127743797728165e-14 121.9988484160512
2.655772469993666      19.31736444950081      15.49722892451593   0.001850110762521102     0.6697879601278747     -11.75651766220222  5.415496117177887e-05     0.1237834090938711    0.00100169469424224      13.60914699179591      312.9958913372005   0.006455019099079693      0.800155385129257        0.5243025891248     0.2715220589856432     0.4490858801666052   0.003044131006755532     0.5759012158148144     0.1309488124056592    0.05732624901350496  4.127743797728165e-14 121.9988484000263
2.655772430419573      19.31736473735197      15.49722892451593   0.001850110762521102     0.6697879601278747     -11.75651766220222  5.415496117177887e-05     0.1237834090938711    0.00100169469424224      13.60914699179591      312.9958913372005   0.006455019099079693      0.800155385129257        0.5243025891248     0.2715220589856432     0.4490858801666052   0.003044131006755532     0.5759012158148144     0.1309488124056592    0.05732624901350496  4.127743797728165e-14 121.9988484007123
2.655772430419573      19.31736444950081      15.49722915544263   0.001850110762521102     0.6697879601278747     -11.75651766220222  5.415496117177887e-05     0.1237834090938711    0.00100169469424224      13.60914699179591      312.9958913372005   0.006455019099079693      0.800155385129257        0.5243025891248     0.2715220589856432     0.4490858801666052   0.003044131006755532     0.5759012158148144     0.1309488124056592    0.05732624901350496  4.127743797728165e-14 121.9988483503771
2.655772430419573      19.31736444950081      15.49722892451593   0.001850125663682296     0.6697879601278747     -11.75651766220222  5.415496117177887e-05     0.1237834090938711    0.00100169469424224      13.60914699179591      312.9958913372005   0.006455019099079693      0.800155385129257        0.5243025891248     0.2715220589856432     0.4490858801666052   0.003044131006755532     0.5759012158148144     0.1309488124056592    0.05732624901350496  4.127743797728165e-14 121.9988487489434
2.655772430419573      19.31736444950081      15.49722892451593   0.001850110762521102     0.6697879750290359     -11.75651766220222  5.415496117177887e-05     0.1237834090938711    0.00100169469424224      13.60914699179591      312.9958913372005   0.006455019099079693      0.800155385129257        0.5243025891248     0.2715220589856432     0.4490858801666052   0.003044131006755532     0.5759012158148144     0.1309488124056592    0.05732624901350496  4.127743797728165e-14 121.9988483895203
2.655772430419573      19.31736444950081      15.49722892451593   0.001850110762521102     0.6697879601278747     -11.75651783738799  5.415496117177887e-05     0.1237834090938711    0.00100169469424224      13.60914699179591      312.9958913372005   0.006455019099079693      0.800155385129257        0.5243025891248     0.2715220589856432     0.4490858801666052   0.003044131006755532     0.5759012158148144     0.1309488124056592    0.05732624901350496  4.127743797728165e-14 121.9988484890991
2.655772430419573      19.31736444950081      15.49722892451593   0.001850110762521102     0.6697879601278747     -11.75651766220222  5.416986233297272e-05     0.1237834090938711    0.00100169469424224      13.60914699179591      312.9958913372005   0.006455019099079693      0.800155385129257        0.5243025891248     0.2715220589856432     0.4490858801666052   0.003044131006755532     0.5759012158148144     0.1309488124056592    0.05732624901350496  4.127743797728165e-14 121.9988485148315
2.655772430419573      19.31736444950081      15.49722892451593   0.001850110762521102     0.6697879601278747     -11.75651766220222  5.415496117177887e-05     0.1237834239950323    0.00100169469424224      13.60914699179591      312.9958913372005   0.006455019099079693      0.800155385129257        0.5243025891248     0.2715220589856432     0.4490858801666052   0.003044131006755532     0.5759012158148144     0.1309488124056592    0.05732624901350496  4.127743797728165e-14 121.9988482303239
2.655772430419573      19.31736444950081      15.49722892451593   0.001850110762521102     0.6697879601278747     -11.75651766220222  5.415496117177887e-05     0.1237834090938711   0.001001709595403434      13.60914699179591      312.9958913372005   0.006455019099079693      0.800155385129257        0.5243025891248     0.2715220589856432     0.4490858801666052   0.003044131006755532     0.5759012158148144     0.1309488124056592    0.05732624901350496  4.127743797728165e-14 121.9988505231677
2.655772430419573      19.31736444950081      15.49722892451593   0.001850110762521102     0.6697879601278747     -11.75651766220222  5.415496117177887e-05     0.1237834090938711    0.00100169469424224        13.609147194588      312.9958913372005   0.006455019099079693      0.800155385129257        0.5243025891248     0.2715220589856432     0.4490858801666052   0.003044131006755532     0.5759012158148144     0.1309488124056592    0.05732624901350496  4.127743797728165e-14 121.9988483247629
2.655772430419573      19.31736444950081      15.49722892451593   0.001850110762521102     0.6697879601278747     -11.75651766220222  5.415496117177887e-05     0.1237834090938711    0.00100169469424224      13.60914699179591      312.9958960012027   0.006455019099079693      0.800155385129257        0.5243025891248     0.2715220589856432     0.4490858801666052   0.003044131006755532     0.5759012158148144     0.1309488124056592    0.05732624901350496  4.127743797728165e-14 121.9988483398773
2.655772430419573      19.31736444950081      15.49722892451593   0.001850110762521102     0.6697879601278747     -11.75651766220222  5.415496117177887e-05     0.1237834090938711    0.00100169469424224      13.60914699179591      312.9958913372005   0.006455034000240886      0.800155385129257        0.5243025891248     0.2715220589856432     0.4490858801666052   0.003044131006755532     0.5759012158148144     0.1309488124056592    0.05732624901350496  4.127743797728165e-14 121.9988483188221
2.655772430419573      19.31736444950081      15.49722892451593   0.001850110762521102     0.6697879601278747     -11.75651766220222  5.415496117177887e-05     0.1237834090938711    0.00100169469424224      13.60914699179591      312.9958913372005   0.006455019099079693     0.8001554000304182        0.5243025891248     0.2715220589856432     0.4490858801666052   0.003044131006755532     0.5759012158148144     0.1309488124056592    0.05732624901350496  4.127743797728165e-14 121.998849015993
2.655772430419573      19.31736444950081      15.49722892451593   0.001850110762521102     0.6697879601278747     -11.75651766220222  5.415496117177887e-05     0.1237834090938711    0.00100169469424224      13.60914699179591      312.9958913372005   0.006455019099079693      0.800155385129257     0.5243026040259612     0.2715220589856432     0.4490858801666052   0.003044131006755532     0.5759012158148144     0.1309488124056592    0.05732624901350496  4.127743797728165e-14 121.9988485771681
2.655772430419573      19.31736444950081      15.49722892451593   0.001850110762521102     0.6697879601278747     -11.75651766220222  5.415496117177887e-05     0.1237834090938711    0.00100169469424224      13.60914699179591      312.9958913372005   0.006455019099079693      0.800155385129257        0.5243025891248     0.2715220738868044     0.4490858801666052   0.003044131006755532     0.5759012158148144     0.1309488124056592    0.05732624901350496  4.127743797728165e-14 121.9988484050039
2.655772430419573      19.31736444950081      15.49722892451593   0.001850110762521102     0.6697879601278747     -11.75651766220222  5.415496117177887e-05     0.1237834090938711    0.00100169469424224      13.60914699179591      312.9958913372005   0.006455019099079693      0.800155385129257        0.5243025891248     0.2715220589856432     0.4490858950677664   0.003044131006755532     0.5759012158148144     0.1309488124056592    0.05732624901350496  4.127743797728165e-14 121.9988484175282
2.655772430419573      19.31736444950081      15.49722892451593   0.001850110762521102     0.6697879601278747     -11.75651766220222  5.415496117177887e-05     0.1237834090938711    0.00100169469424224      13.60914699179591      312.9958913372005   0.006455019099079693      0.800155385129257        0.5243025891248     0.2715220589856432     0.4490858801666052   0.003044145907916726     0.5759012158148144     0.1309488124056592    0.05732624901350496  4.127743797728165e-14 121.9988484158973
2.655772430419573      19.31736444950081      15.49722892451593   0.001850110762521102     0.6697879601278747     -11.75651766220222  5.415496117177887e-05     0.1237834090938711    0.00100169469424224      13.60914699179591      312.9958913372005   0.006455019099079693      0.800155385129257        0.5243025891248     0.2715220589856432     0.4490858801666052   0.003044131006755532     0.5759012307159755     0.1309488124056592    0.05732624901350496  4.127743797728165e-14 121.9988484160512
2.655772430419573      19.31736444950081      15.49722892451593   0.001850110762521102     0.6697879601278747     -11.75651766220222  5.415496117177887e-05     0.1237834090938711    0.00100169469424224      13.60914699179591      312.9958913372005   0.006455019099079693      0.800155385129257        0.5243025891248     0.2715220589856432     0.4490858801666052   0.003044131006755532     0.5759012158148144     0.1309488273068204    0.05732624901350496  4.127743797728165e-14 121.9988484160842
2.655772430419573      19.31736444950081      15.49722892451593   0.001850110762521102     0.6697879601278747     -11.75651766220222  5.415496117177887e-05     0.1237834090938711    0.00100169469424224      13.60914699179591      312.9958913372005   0.006455019099079693      0.800155385129257        0.5243025891248     0.2715220589856432     0.4490858801666052   0.003044131006755532     0.5759012158148144     0.1309488124056592    0.05732626391466616  4.127743797728165e-14 121.9988484159449
2.655772430419573      19.31736444950081      15.49722892451593   0.001850110762521102     0.6697879601278747     -11.75651766220222  5.415496117177887e-05     0.1237834090938711    0.00100169469424224      13.60914699179591      312.9958913372005   0.006455019099079693      0.800155385129257        0.5243025891248     0.2715220589856432     0.4490858801666052   0.003044131006755532     0.5759012158148144     0.1309488124056592    0.05732624901350496  1.490120247128564e-08 121.9989273400198
2.655841580792187      19.31738880952982      15.49720397102349   0.001849995703563443     0.6697854540437093     -11.75657926891454  5.416617368527599e-05      0.123782904567433    0.00100171339926056      13.60995230022481      313.0384788235888   0.006454788632308772     0.8001554339111002     0.5242946097924955     0.2715233929180578     0.4491294617587952      0.003044193373153     0.5759012158148144     0.1309439251428878    0.05732707348320993   4.12969248943313e-14 121.9985639335332
2.655841620367311      19.31738880952982      15.49720397102349   0.001849995703563443     0.6697854540437093     -11.75657926891454  5.416617368527599e-05      0.123782904567433    0.00100171339926056      13.60995230022481      313.0384788235888   0.006454788632308772     0.8001554339111002     0.5242946097924955     0.2715233929180578     0.4491294617587952      0.003044193373153     0.5759012158148144     0.1309439251428878    0.05732707348320993   4.12969248943313e-14 121.9985640255106
2.655841580792187      19.31738909738134      15.49720397102349   0.001849995703563443     0.6697854540437093     -11.75657926891454  5.416617368527599e-05      0.123782904567433    0.00100171339926056      13.60995230022481      313.0384788235888   0.006454788632308772     0.8001554339111002     0.5242946097924955     0.2715233929180578     0.4491294617587952      0.003044193373153     0.5759012158148144     0.1309439251428878    0.05732707348320993   4.12969248943313e-14 121.9985639266847
2.655841580792187      19.31738880952982      15.49720420194982   0.001849995703563443     0.6697854540437093     -11.75657926891454  5.416617368527599e-05      0.123782904567433    0.00100171339926056      13.60995230022481      313.0384788235888   0.006454788632308772     0.8001554339111002     0.5242946097924955     0.2715233929180578     0.4491294617587952      0.003044193373153     0.5759012158148144     0.1309439251428878    0.05732707348320993   4.12969248943313e-14 121.9985638662025
2.655841580792187      19.31738880952982      15.49720397102349   0.001850010604724637     0.6697854540437093     -11.75657926891454  5.416617368527599e-05      0.123782904567433    0.00100171339926056      13.60995230022481      313.0384788235888   0.006454788632308772     0.8001554339111002     0.5242946097924955     0.2715233929180578     0.4491294617587952      0.003044193373153     0.5759012158148144     0.1309439251428878    0.05732707348320993   4.12969248943313e-14 121.9985642860722
2.655841580792187      19.31738880952982      15.49720397102349   0.001849995703563443     0.6697854689448705     -11.75657926891454  5.416617368527599e-05      0.123782904567433    0.00100171339926056      13.60995230022481      313.0384788235888   0.006454788632308772     0.8001554339111002     0.5242946097924955     0.2715233929180578     0.4491294617587952      0.003044193373153     0.5759012158148144     0.1309439251428878    0.05732707348320993   4.12969248943313e-14 121.9985639167037
2.655841580792187      19.31738880952982      15.49720397102349   0.001849995703563443     0.6697854540437093     -11.75657944410122  5.416617368527599e-05      0.123782904567433    0.00100171339926056      13.60995230022481      313.0384788235888   0.006454788632308772     0.8001554339111002     0.5242946097924955     0.2715233929180578     0.4491294617587952      0.003044193373153     0.5759012158148144     0.1309439251428878    0.05732707348320993   4.12969248943313e-14 121.9985640238058
2.655841580792187      19.31738880952982      15.49720397102349   0.001849995703563443     0.6697854540437093     -11.75657926891454  5.418107484646984e-05      0.123782904567433    0.00100171339926056      13.60995230022481      313.0384788235888   0.006454788632308772     0.8001554339111002     0.5242946097924955     0.2715233929180578     0.4491294617587952      0.003044193373153     0.5759012158148144     0.1309439251428878    0.05732707348320993   4.12969248943313e-14 121.9985640387079
2.655841580792187      19.31738880952982      15.49720397102349   0.001849995703563443     0.6697854540437093     -11.75657926891454  5.416617368527599e-05     0.1237829194685942    0.00100171339926056      13.60995230022481      313.0384788235888   0.006454788632308772     0.8001554339111002     0.5242946097924955     0.2715233929180578     0.4491294617587952      0.003044193373153     0.5759012158148144     0.1309439251428878    0.05732707348320993   4.12969248943313e-14 121.998563778649
2.655841580792187      19.31738880952982      15.49720397102349   0.001849995703563443     0.6697854540437093     -11.75657926891454  5.416617368527599e-05      0.123782904567433   0.001001728300421754      13.60995230022481      313.0384788235888   0.006454788632308772     0.8001554339111002     0.5242946097924955     0.2715233929180578     0.4491294617587952      0.003044193373153     0.5759012158148144     0.1309439251428878    0.05732707348320993   4.12969248943313e-14 121.9985660427374
2.655841580792187      19.31738880952982      15.49720397102349   0.001849995703563443     0.6697854540437093     -11.75657926891454  5.416617368527599e-05      0.123782904567433    0.00100171339926056       13.6099525030289      313.0384788235888   0.006454788632308772     0.8001554339111002     0.5242946097924955     0.2715233929180578     0.4491294617587952      0.003044193373153     0.5759012158148144     0.1309439251428878    0.05732707348320993   4.12969248943313e-14 121.9985638855529
2.655841580792187      19.31738880952982      15.49720397102349   0.001849995703563443     0.6697854540437093     -11.75657926891454  5.416617368527599e-05      0.123782904567433    0.00100171339926056      13.60995230022481      313.0384834882256   0.006454788632308772     0.8001554339111002     0.5242946097924955     0.2715233929180578     0.4491294617587952      0.003044193373153     0.5759012158148144     0.1309439251428878    0.05732707348320993   4.12969248943313e-14 121.9985638930735
2.655841580792187      19.31738880952982      15.49720397102349   0.001849995703563443     0.6697854540437093     -11.75657926891454  5.416617368527599e-05      0.123782904567433    0.00100171339926056      13.60995230022481      313.0384788235888   0.006454803533469966     0.8001554339111002     0.5242946097924955     0.2715233929180578     0.4491294617587952      0.003044193373153     0.5759012158148144     0.1309439251428878    0.05732707348320993   4.12969248943313e-14 121.9985638083005
2.655841580792187      19.31738880952982      15.49720397102349   0.001849995703563443     0.6697854540437093     -11.75657926891454  5.416617368527599e-05      0.123782904567433    0.00100171339926056      13.60995230022481      313.0384788235888   0.006454788632308772     0.8001554488122614     0.5242946097924955     0.2715233929180578     0.4491294617587952      0.003044193373153     0.5759012158148144     0.1309439251428878    0.05732707348320993   4.12969248943313e-14 121.9985645848685
2.655841580792187      19.31738880952982      15.49720397102349   0.001849995703563443     0.6697854540437093     -11.75657926891454  5.416617368527599e-05      0.123782904567433    0.00100171339926056      13.60995230022481      313.0384788235888   0.006454788632308772     0.8001554339111002     0.5242946246936567     0.2715233929180578     0.4491294617587952      0.003044193373153     0.5759012158148144     0.1309439251428878    0.05732707348320993   4.12969248943313e-14 121.9985641505579
2.655841580792187      19.31738880952982      15.49720397102349   0.001849995703563443     0.6697854540437093     -11.75657926891454  5.416617368527599e-05      0.123782904567433    0.00100171339926056      13.60995230022481      313.0384788235888   0.006454788632308772     0.8001554339111002     0.5242946097924955      0.271523407819219     0.4491294617587952      0.003044193373153     0.5759012158148144     0.1309439251428878    0.05732707348320993   4.12969248943313e-14 121.9985638994946
2.655841580792187      19.31738880952982      15.49720397102349   0.001849995703563443     0.6697854540437093     -11.75657926891454  5.416617368527599e-05      0.123782904567433    0.00100171339926056      13.60995230022481      313.0384788235888   0.006454788632308772     0.8001554339111002     0.5242946097924955     0.2715233929180578     0.4491294766599564      0.003044193373153     0.5759012158148144     0.1309439251428878    0.05732707348320993   4.12969248943313e-14 121.9985639940864
2.655841580792187      19.31738880952982      15.49720397102349   0.001849995703563443     0.6697854540437093     -11.75657926891454  5.416617368527599e-05      0.123782904567433    0.00100171339926056      13.60995230022481      313.0384788235888   0.006454788632308772     0.8001554339111002     0.5242946097924955     0.2715233929180578     0.4491294617587952   0.003044208274314194     0.5759012158148144     0.1309439251428878    0.05732707348320993   4.12969248943313e-14 121.9985639334127
2.655841580792187      19.31738880952982      15.49720397102349   0.001849995703563443     0.6697854540437093     -11.75657926891454  5.416617368527599e-05      0.123782904567433    0.00100171339926056      13.60995230022481      313.0384788235888   0.006454788632308772     0.8001554339111002     0.5242946097924955     0.2715233929180578     0.4491294617587952      0.003044193373153     0.5759012307159755     0.1309439251428878    0.05732707348320993   4.12969248943313e-14 121.9985639335332
2.655841580792187      19.31738880952982      15.49720397102349   0.001849995703563443     0.6697854540437093     -11.75657926891454  5.416617368527599e-05      0.123782904567433    0.00100171339926056      13.60995230022481      313.0384788235888   0.006454788632308772     0.8001554339111002     0.5242946097924955     0.2715233929180578     0.4491294617587952      0.003044193373153     0.5759012158148144     0.1309439400440489    0.05732707348320993   4.12969248943313e-14 121.9985639335544
2.655841580792187      19.31738880952982      15.49720397102349   0.001849995703563443     0.6697854540437093     -11.75657926891454  5.416617368527599e-05      0.123782904567433    0.00100171339926056      13.60995230022481      313.0384788235888   0.006454788632308772     0.8001554339111002     0.5242946097924955     0.2715233929180578     0.4491294617587952      0.003044193373153     0.5759012158148144     0.1309439251428878    0.05732708838437112   4.12969248943313e-14 121.9985639334617
2.655841580792187      19.31738880952982      15.49720397102349   0.001849995703563443     0.6697854540437093     -11.75657926891454  5.416617368527599e-05      0.123782904567433    0.00100171339926056      13.60995230022481      313.0384788235888   0.006454788632308772     0.8001554339111002     0.5242946097924955     0.2715233929180578     0.4491294617587952      0.003044193373153     0.5759012158148144     0.1309439251428878    0.05732707348320993  1.490120249077255e-08 121.9986428566497
2.655858868694783      19.31739489963475      15.49719773254858   0.001849966938708842     0.6697848275071193     -11.75659467084305  5.416863939415556e-05     0.1237827783270647   0.001001718076381823      13.61015363059967      313.0491258655391   0.006454731004080018     0.8001554461068087      0.524292614986975     0.2715237264074115     0.4491403573335491   0.003044208965001812     0.5759012158148144     0.1309427033076478    0.05732727960393376  4.130179839238955e-14 121.9984931020314
2.655858908270164      19.31739489963475      15.49719773254858   0.001849966938708842     0.6697848275071193     -11.75659467084305  5.416863939415556e-05     0.1237827783270647   0.001001718076381823      13.61015363059967      313.0491258655391   0.006454731004080018     0.8001554461068087      0.524292614986975     0.2715237264074115     0.4491403573335491   0.003044208965001812     0.5759012158148144     0.1309427033076478    0.05732727960393376  4.130179839238955e-14 121.9984930312462
2.655858868694783      19.31739518748637      15.49719773254858   0.001849966938708842     0.6697848275071193     -11.75659467084305  5.416863939415556e-05     0.1237827783270647   0.001001718076381823      13.61015363059967      313.0491258655391   0.006454731004080018     0.8001554461068087      0.524292614986975     0.2715237264074115     0.4491403573335491   0.003044208965001812     0.5759012158148144     0.1309427033076478    0.05732727960393376  4.130179839238955e-14 121.9984931417808
2.655858868694783      19.31739489963475      15.49719796347482   0.001849966938708842     0.6697848275071193     -11.75659467084305  5.416863939415556e-05     0.1237827783270647   0.001001718076381823      13.61015363059967      313.0491258655391   0.006454731004080018     0.8001554461068087      0.524292614986975     0.2715237264074115     0.4491403573335491   0.003044208965001812     0.5759012158148144     0.1309427033076478    0.05732727960393376  4.130179839238955e-14 121.9984930716975
2.655858868694783      19.31739489963475      15.49719773254858   0.001849981839870036     0.6697848275071193     -11.75659467084305  5.416863939415556e-05     0.1237827783270647   0.001001718076381823      13.61015363059967      313.0491258655391   0.006454731004080018     0.8001554461068087      0.524292614986975     0.2715237264074115     0.4491403573335491   0.003044208965001812     0.5759012158148144     0.1309427033076478    0.05732727960393376  4.130179839238955e-14 121.9984934688834
2.655858868694783      19.31739489963475      15.49719773254858   0.001849966938708842     0.6697848424082805     -11.75659467084305  5.416863939415556e-05     0.1237827783270647   0.001001718076381823      13.61015363059967      313.0491258655391   0.006454731004080018     0.8001554461068087      0.524292614986975     0.2715237264074115     0.4491403573335491   0.003044208965001812     0.5759012158148144     0.1309427033076478    0.05732727960393376  4.130179839238955e-14 121.9984931218506
2.655858868694783      19.31739489963475      15.49719773254858   0.001849966938708842     0.6697848275071193     -11.75659484602996  5.416863939415556e-05     0.1237827783270647   0.001001718076381823      13.61015363059967      313.0491258655391   0.006454731004080018     0.8001554461068087      0.524292614986975     0.2715237264074115     0.4491403573335491   0.003044208965001812     0.5759012158148144     0.1309427033076478    0.05732727960393376  4.130179839238955e-14 121.9984931897376
2.655858868694783      19.31739489963475      15.49719773254858   0.001849966938708842     0.6697848275071193     -11.75659467084305  5.418354055534941e-05     0.1237827783270647   0.001001718076381823      13.61015363059967      313.0491258655391   0.006454731004080018     0.8001554461068087      0.524292614986975     0.2715237264074115     0.4491403573335491   0.003044208965001812     0.5759012158148144     0.1309427033076478    0.05732727960393376  4.130179839238955e-14 121.9984932188646
2.655858868694783      19.31739489963475      15.49719773254858   0.001849966938708842     0.6697848275071193     -11.75659467084305  5.416863939415556e-05     0.1237827932282259   0.001001718076381823      13.61015363059967      313.0491258655391   0.006454731004080018     0.8001554461068087      0.524292614986975     0.2715237264074115     0.4491403573335491   0.003044208965001812     0.5759012158148144     0.1309427033076478    0.05732727960393376  4.130179839238955e-14 121.9984928994011
2.655858868694783      19.31739489963475      15.49719773254858   0.001849966938708842     0.6697848275071193     -11.75659467084305  5.416863939415556e-05     0.1237827783270647   0.001001732977543017      13.61015363059967      313.0491258655391   0.006454731004080018     0.8001554461068087      0.524292614986975     0.2715237264074115     0.4491403573335491   0.003044208965001812     0.5759012158148144     0.1309427033076478    0.05732727960393376  4.130179839238955e-14 121.998495209089
2.655858868694783      19.31739489963475      15.49719773254858   0.001849966938708842     0.6697848275071193     -11.75659467084305  5.416863939415556e-05     0.1237827783270647   0.001001718076381823      13.61015383340677      313.0491258655391   0.006454731004080018     0.8001554461068087      0.524292614986975     0.2715237264074115     0.4491403573335491   0.003044208965001812     0.5759012158148144     0.1309427033076478    0.05732727960393376  4.130179839238955e-14 121.9984931518824
2.655858868694783      19.31739489963475      15.49719773254858   0.001849966938708842     0.6697848275071193     -11.75659467084305  5.416863939415556e-05     0.1237827783270647   0.001001718076381823      13.61015363059967      313.0491305303346   0.006454731004080018     0.8001554461068087      0.524292614986975     0.2715237264074115     0.4491403573335491   0.003044208965001812     0.5759012158148144     0.1309427033076478    0.05732727960393376  4.130179839238955e-14 121.9984931664053
2.655858868694783      19.31739489963475      15.49719773254858   0.001849966938708842     0.6697848275071193     -11.75659467084305  5.416863939415556e-05     0.1237827783270647   0.001001718076381823      13.61015363059967      313.0491258655391   0.006454745905241211     0.8001554461068087      0.524292614986975     0.2715237264074115     0.4491403573335491   0.003044208965001812     0.5759012158148144     0.1309427033076478    0.05732727960393376  4.130179839238955e-14 121.9984928513329
2.655858868694783      19.31739489963475      15.49719773254858   0.001849966938708842     0.6697848275071193     -11.75659467084305  5.416863939415556e-05     0.1237827783270647   0.001001718076381823      13.61015363059967      313.0491258655391   0.006454731004080018     0.8001554610079699      0.524292614986975     0.2715237264074115     0.4491403573335491   0.003044208965001812     0.5759012158148144     0.1309427033076478    0.05732727960393376  4.130179839238955e-14 121.9984937192165
2.655858868694783      19.31739489963475      15.49719773254858   0.001849966938708842     0.6697848275071193     -11.75659467084305  5.416863939415556e-05     0.1237827783270647   0.001001718076381823      13.61015363059967      313.0491258655391   0.006454731004080018     0.8001554461068087     0.5242926298881362     0.2715237264074115     0.4491403573335491   0.003044208965001812     0.5759012158148144     0.1309427033076478    0.05732727960393376  4.130179839238955e-14 121.9984932458637
2.655858868694783      19.31739489963475      15.49719773254858   0.001849966938708842     0.6697848275071193     -11.75659467084305  5.416863939415556e-05     0.1237827783270647   0.001001718076381823      13.61015363059967      313.0491258655391   0.006454731004080018     0.8001554461068087      0.524292614986975     0.2715237413085727     0.4491403573335491   0.003044208965001812     0.5759012158148144     0.1309427033076478    0.05732727960393376  4.130179839238955e-14 121.9984930244462
2.655858868694783      19.31739489963475      15.49719773254858   0.001849966938708842     0.6697848275071193     -11.75659467084305  5.416863939415556e-05     0.1237827783270647   0.001001718076381823      13.61015363059967      313.0491258655391   0.006454731004080018     0.8001554461068087      0.524292614986975     0.2715237264074115     0.4491403722347103   0.003044208965001812     0.5759012158148144     0.1309427033076478    0.05732727960393376  4.130179839238955e-14 121.998493077684
2.655858868694783      19.31739489963475      15.49719773254858   0.001849966938708842     0.6697848275071193     -11.75659467084305  5.416863939415556e-05     0.1237827783270647   0.001001718076381823      13.61015363059967      313.0491258655391   0.006454731004080018     0.8001554461068087      0.524292614986975     0.2715237264074115     0.4491403573335491   0.003044223866163006     0.5759012158148144     0.1309427033076478    0.05732727960393376  4.130179839238955e-14 121.9984931020993
2.655858868694783      19.31739489963475      15.49719773254858   0.001849966938708842     0.6697848275071193     -11.75659467084305  5.416863939415556e-05     0.1237827783270647   0.001001718076381823      13.61015363059967      313.0491258655391   0.006454731004080018     0.8001554461068087      0.524292614986975     0.2715237264074115     0.4491403573335491   0.003044208965001812     0.5759012307159755     0.1309427033076478    0.05732727960393376  4.130179839238955e-14 121.9984931020314
2.655858868694783      19.31739489963475      15.49719773254858   0.001849966938708842     0.6697848275071193     -11.75659467084305  5.416863939415556e-05     0.1237827783270647   0.001001718076381823      13.61015363059967      313.0491258655391   0.006454731004080018     0.8001554461068087      0.524292614986975     0.2715237264074115     0.4491403573335491   0.003044208965001812     0.5759012158148144      0.130942718208809    0.05732727960393376  4.130179839238955e-14 121.9984931020197
2.655858868694783      19.31739489963475      15.49719773254858   0.001849966938708842     0.6697848275071193     -11.75659467084305  5.416863939415556e-05     0.1237827783270647   0.001001718076381823      13.61015363059967      313.0491258655391   0.006454731004080018     0.8001554461068087      0.524292614986975     0.2715237264074115     0.4491403573335491   0.003044208965001812     0.5759012158148144     0.1309427033076478    0.05732729450509495  4.130179839238955e-14 121.9984931020757
2.655858868694783      19.31739489963475      15.49719773254858   0.001849966938708842     0.6697848275071193     -11.75659467084305  5.416863939415556e-05     0.1237827783270647   0.001001718076381823      13.61015363059967      313.0491258655391   0.006454731004080018     0.8001554461068087      0.524292614986975     0.2715237264074115     0.4491403573335491   0.003044208965001812     0.5759012158148144     0.1309427033076478    0.05732727960393376  1.490120249564605e-08 121.998572024231
2.65586072413155      19.31739303424878      15.49719607949965   0.001849836289453021     0.6697822706436877     -11.75659194392074   5.41672777321828e-05     0.1238222168683644   0.001001308052106439      13.61014062318504      313.0490210355988   0.006457212965381104     0.8001554270212816     0.5242779288926014     0.2715347254751884     0.4491451589746181   0.003044208445529377     0.5759012158148144     0.1309427306370727    0.05732727313136567  4.066734302392192e-14 121.9980446624698
2.655860763706959      19.31739303424878      15.49719607949965   0.001849836289453021     0.6697822706436877     -11.75659194392074   5.41672777321828e-05     0.1238222168683644   0.001001308052106439      13.61014062318504      313.0490210355988   0.006457212965381104     0.8001554270212816     0.5242779288926014     0.2715347254751884     0.4491451589746181   0.003044208445529377     0.5759012158148144     0.1309427306370727    0.05732727313136567  4.066734302392192e-14 121.9980446599476
2.65586072413155      19.31739332210037      15.49719607949965   0.001849836289453021     0.6697822706436877     -11.75659194392074   5.41672777321828e-05     0.1238222168683644   0.001001308052106439      13.61014062318504      313.0490210355988   0.006457212965381104     0.8001554270212816     0.5242779288926014     0.2715347254751884     0.4491451589746181   0.003044208445529377     0.5759012158148144     0.1309427306370727    0.05732727313136567  4.066734302392192e-14 121.9980446508275
2.65586072413155      19.31739303424878      15.49719631042586   0.001849836289453021     0.6697822706436877     -11.75659194392074   5.41672777321828e-05     0.1238222168683644   0.001001308052106439      13.61014062318504      313.0490210355988   0.006457212965381104     0.8001554270212816     0.5242779288926014     0.2715347254751884     0.4491451589746181   0.003044208445529377     0.5759012158148144     0.1309427306370727    0.05732727313136567  4.066734302392192e-14 121.9980445964575
2.65586072413155      19.31739303424878      15.49719607949965   0.001849851190614215     0.6697822706436877     -11.75659194392074   5.41672777321828e-05     0.1238222168683644   0.001001308052106439      13.61014062318504      313.0490210355988   0.006457212965381104     0.8001554270212816     0.5242779288926014     0.2715347254751884     0.4491451589746181   0.003044208445529377     0.5759012158148144     0.1309427306370727    0.05732727313136567  4.066734302392192e-14 121.9980448923512
2.65586072413155      19.31739303424878      15.49719607949965   0.001849836289453021     0.6697822855448489     -11.75659194392074   5.41672777321828e-05     0.1238222168683644   0.001001308052106439      13.61014062318504      313.0490210355988   0.006457212965381104     0.8001554270212816     0.5242779288926014     0.2715347254751884     0.4491451589746181   0.003044208445529377     0.5759012158148144     0.1309427306370727    0.05732727313136567  4.066734302392192e-14 121.9980446463491
2.65586072413155      19.31739303424878      15.49719607949965   0.001849836289453021     0.6697822706436877     -11.75659211910761   5.41672777321828e-05     0.1238222168683644   0.001001308052106439      13.61014062318504      313.0490210355988   0.006457212965381104     0.8001554270212816     0.5242779288926014     0.2715347254751884     0.4491451589746181   0.003044208445529377     0.5759012158148144     0.1309427306370727    0.05732727313136567  4.066734302392192e-14 121.998044746816
2.65586072413155      19.31739303424878      15.49719607949965   0.001849836289453021     0.6697822706436877     -11.75659194392074  5.418217889337665e-05     0.1238222168683644   0.001001308052106439      13.61014062318504      313.0490210355988   0.006457212965381104     0.8001554270212816     0.5242779288926014     0.2715347254751884     0.4491451589746181   0.003044208445529377     0.5759012158148144     0.1309427306370727    0.05732727313136567  4.066734302392192e-14 121.9980455413517
2.65586072413155      19.31739303424878      15.49719607949965   0.001849836289453021     0.6697822706436877     -11.75659194392074   5.41672777321828e-05     0.1238222317695256   0.001001308052106439      13.61014062318504      313.0490210355988   0.006457212965381104     0.8001554270212816     0.5242779288926014     0.2715347254751884     0.4491451589746181   0.003044208445529377     0.5759012158148144     0.1309427306370727    0.05732727313136567  4.066734302392192e-14 121.9980444771997
2.65586072413155      19.31739303424878      15.49719607949965   0.001849836289453021     0.6697822706436877     -11.75659194392074   5.41672777321828e-05     0.1238222168683644   0.001001322953267633      13.61014062318504      313.0490210355988   0.006457212965381104     0.8001554270212816     0.5242779288926014     0.2715347254751884     0.4491451589746181   0.003044208445529377     0.5759012158148144     0.1309427306370727    0.05732727313136567  4.066734302392192e-14 121.9980471443466
2.65586072413155      19.31739303424878      15.49719607949965   0.001849836289453021     0.6697822706436877     -11.75659194392074   5.41672777321828e-05     0.1238222168683644   0.001001308052106439      13.61014082599194      313.0490210355988   0.006457212965381104     0.8001554270212816     0.5242779288926014     0.2715347254751884     0.4491451589746181   0.003044208445529377     0.5759012158148144     0.1309427306370727    0.05732727313136567  4.066734302392192e-14 121.9980446565179
2.65586072413155      19.31739303424878      15.49719607949965   0.001849836289453021     0.6697822706436877     -11.75659194392074   5.41672777321828e-05     0.1238222168683644   0.001001308052106439      13.61014062318504      313.0490257003928   0.006457212965381104     0.8001554270212816     0.5242779288926014     0.2715347254751884     0.4491451589746181   0.003044208445529377     0.5759012158148144     0.1309427306370727    0.05732727313136567  4.066734302392192e-14 121.9980446288973
2.65586072413155      19.31739303424878      15.49719607949965   0.001849836289453021     0.6697822706436877     -11.75659194392074   5.41672777321828e-05     0.1238222168683644   0.001001308052106439      13.61014062318504      313.0490210355988   0.006457227866542297     0.8001554270212816     0.5242779288926014     0.2715347254751884     0.4491451589746181   0.003044208445529377     0.5759012158148144     0.1309427306370727    0.05732727313136567  4.066734302392192e-14 121.9980474090589
2.65586072413155      19.31739303424878      15.49719607949965   0.001849836289453021     0.6697822706436877     -11.75659194392074   5.41672777321828e-05     0.1238222168683644   0.001001308052106439      13.61014062318504      313.0490210355988   0.006457212965381104     0.8001554419224428     0.5242779288926014     0.2715347254751884     0.4491451589746181   0.003044208445529377     0.5759012158148144     0.1309427306370727    0.05732727313136567  4.066734302392192e-14 121.9980452009181
2.65586072413155      19.31739303424878      15.49719607949965   0.001849836289453021     0.6697822706436877     -11.75659194392074   5.41672777321828e-05     0.1238222168683644   0.001001308052106439      13.61014062318504      313.0490210355988   0.006457212965381104     0.8001554270212816     0.5242779437937626     0.2715347254751884     0.4491451589746181   0.003044208445529377     0.5759012158148144     0.1309427306370727    0.05732727313136567  4.066734302392192e-14 121.9980448101196
2.65586072413155      19.31739303424878      15.49719607949965   0.001849836289453021     0.6697822706436877     -11.75659194392074   5.41672777321828e-05     0.1238222168683644   0.001001308052106439      13.61014062318504      313.0490210355988   0.006457212965381104     0.8001554270212816     0.5242779288926014     0.2715347403763496     0.4491451589746181   0.003044208445529377     0.5759012158148144     0.1309427306370727    0.05732727313136567  4.066734302392192e-14 121.9980447399181
2.65586072413155      19.31739303424878      15.49719607949965   0.001849836289453021     0.6697822706436877     -11.75659194392074   5.41672777321828e-05     0.1238222168683644   0.001001308052106439      13.61014062318504      313.0490210355988   0.006457212965381104     0.8001554270212816     0.5242779288926014     0.2715347254751884     0.4491451738757793   0.003044208445529377     0.5759012158148144     0.1309427306370727    0.05732727313136567  4.066734302392192e-14 121.9980446678311
2.65586072413155      19.31739303424878      15.49719607949965   0.001849836289453021     0.6697822706436877     -11.75659194392074   5.41672777321828e-05     0.1238222168683644   0.001001308052106439      13.61014062318504      313.0490210355988   0.006457212965381104     0.8001554270212816     0.5242779288926014     0.2715347254751884     0.4491451589746181   0.003044223346690571     0.5759012158148144     0.1309427306370727    0.05732727313136567  4.066734302392192e-14 121.9980446623094
2.65586072413155      19.31739303424878      15.49719607949965   0.001849836289453021     0.6697822706436877     -11.75659194392074   5.41672777321828e-05     0.1238222168683644   0.001001308052106439      13.61014062318504      313.0490210355988   0.006457212965381104     0.8001554270212816     0.5242779288926014     0.2715347254751884     0.4491451589746181   0.003044208445529377     0.5759012307159755     0.1309427306370727    0.05732727313136567  4.066734302392192e-14 121.9980446624698
2.65586072413155      19.31739303424878      15.49719607949965   0.001849836289453021     0.6697822706436877     -11.75659194392074   5.41672777321828e-05     0.1238222168683644   0.001001308052106439      13.61014062318504      313.0490210355988   0.006457212965381104     0.8001554270212816     0.5242779288926014     0.2715347254751884     0.4491451589746181   0.003044208445529377     0.5759012158148144     0.1309427455382339    0.05732727313136567  4.066734302392192e-14 121.9980446624874
2.65586072413155      19.31739303424878      15.49719607949965   0.001849836289453021     0.6697822706436877     -11.75659194392074   5.41672777321828e-05     0.1238222168683644   0.001001308052106439      13.61014062318504      313.0490210355988   0.006457212965381104     0.8001554270212816     0.5242779288926014     0.2715347254751884     0.4491451589746181   0.003044208445529377     0.5759012158148144     0.1309427306370727    0.05732728803252687  4.066734302392192e-14 121.9980446623616
2.65586072413155      19.31739303424878      15.49719607949965   0.001849836289453021     0.6697822706436877     -11.75659194392074   5.41672777321828e-05     0.1238222168683644   0.001001308052106439      13.61014062318504      313.0490210355988   0.006457212965381104     0.8001554270212816     0.5242779288926014     0.2715347254751884     0.4491451589746181   0.003044208445529377     0.5759012158148144     0.1309427306370727    0.05732727313136567  1.490120186119068e-08 121.9981235771981
2.655862009064276      19.31740816913813      15.49723362158442   0.001849756465097554      0.669789185017925     -11.75659044502608   5.41467077924528e-05     0.1238740574759204   0.001000613745046289      13.61012565161216      313.0490311455619   0.006452256882889352     0.8001553887703684     0.5242554703487583      0.271529365669918     0.4491434160915147   0.003044851929854788     0.5759012158148144     0.1309425300269053    0.05733531266997943  3.976894910848399e-14 121.9970302159994
2.655862048639703      19.31740816913813      15.49723362158442   0.001849756465097554      0.669789185017925     -11.75659044502608   5.41467077924528e-05     0.1238740574759204   0.001000613745046289      13.61012565161216      313.0490311455619   0.006452256882889352     0.8001553887703684     0.5242554703487583      0.271529365669918     0.4491434160915147   0.003044851929854788     0.5759012158148144     0.1309425300269053    0.05733531266997943  3.976894910848399e-14 121.997030233167
2.655862009064276      19.31740845698994      15.49723362158442   0.001849756465097554      0.669789185017925     -11.75659044502608   5.41467077924528e-05     0.1238740574759204   0.001000613745046289      13.61012565161216      313.0490311455619   0.006452256882889352     0.8001553887703684     0.5242554703487583      0.271529365669918     0.4491434160915147   0.003044851929854788     0.5759012158148144     0.1309425300269053    0.05733531266997943  3.976894910848399e-14 121.997030205033
2.655862009064276      19.31740816913813       15.4972338525112   0.001849756465097554      0.669789185017925     -11.75659044502608   5.41467077924528e-05     0.1238740574759204   0.001000613745046289      13.61012565161216      313.0490311455619   0.006452256882889352     0.8001553887703684     0.5242554703487583      0.271529365669918     0.4491434160915147   0.003044851929854788     0.5759012158148144     0.1309425300269053    0.05733531266997943  3.976894910848399e-14 121.9970301405148
2.655862009064276      19.31740816913813      15.49723362158442   0.001849771366258748      0.669789185017925     -11.75659044502608   5.41467077924528e-05     0.1238740574759204   0.001000613745046289      13.61012565161216      313.0490311455619   0.006452256882889352     0.8001553887703684     0.5242554703487583      0.271529365669918     0.4491434160915147   0.003044851929854788     0.5759012158148144     0.1309425300269053    0.05733531266997943  3.976894910848399e-14 121.9970307380376
2.655862009064276      19.31740816913813      15.49723362158442   0.001849756465097554     0.6697891999190861     -11.75659044502608   5.41467077924528e-05     0.1238740574759204   0.001000613745046289      13.61012565161216      313.0490311455619   0.006452256882889352     0.8001553887703684     0.5242554703487583      0.271529365669918     0.4491434160915147   0.003044851929854788     0.5759012158148144     0.1309425300269053    0.05733531266997943  3.976894910848399e-14 121.9970301982904
2.655862009064276      19.31740816913813      15.49723362158442   0.001849756465097554      0.669789185017925     -11.75659062021293   5.41467077924528e-05     0.1238740574759204   0.001000613745046289      13.61012565161216      313.0490311455619   0.006452256882889352     0.8001553887703684     0.5242554703487583      0.271529365669918     0.4491434160915147   0.003044851929854788     0.5759012158148144     0.1309425300269053    0.05733531266997943  3.976894910848399e-14 121.9970302993386
2.655862009064276      19.31740816913813      15.49723362158442   0.001849756465097554      0.669789185017925     -11.75659044502608  5.416160895364665e-05     0.1238740574759204   0.001000613745046289      13.61012565161216      313.0490311455619   0.006452256882889352     0.8001553887703684     0.5242554703487583      0.271529365669918     0.4491434160915147   0.003044851929854788     0.5759012158148144     0.1309425300269053    0.05733531266997943  3.976894910848399e-14 121.9970313451197
2.655862009064276      19.31740816913813      15.49723362158442   0.001849756465097554      0.669789185017925     -11.75659044502608   5.41467077924528e-05     0.1238740723770816   0.001000613745046289      13.61012565161216      313.0490311455619   0.006452256882889352     0.8001553887703684     0.5242554703487583      0.271529365669918     0.4491434160915147   0.003044851929854788     0.5759012158148144     0.1309425300269053    0.05733531266997943  3.976894910848399e-14 121.9970301059847
2.655862009064276      19.31740816913813      15.49723362158442   0.001849756465097554      0.669789185017925     -11.75659044502608   5.41467077924528e-05     0.1238740574759204   0.001000628646207482      13.61012565161216      313.0490311455619   0.006452256882889352     0.8001553887703684     0.5242554703487583      0.271529365669918     0.4491434160915147   0.003044851929854788     0.5759012158148144     0.1309425300269053    0.05733531266997943  3.976894910848399e-14 121.9970330388426
2.655862009064276      19.31740816913813      15.49723362158442   0.001849756465097554      0.669789185017925     -11.75659044502608   5.41467077924528e-05     0.1238740574759204   0.001000613745046289      13.61012585441884      313.0490311455619   0.006452256882889352     0.8001553887703684     0.5242554703487583      0.271529365669918     0.4491434160915147   0.003044851929854788     0.5759012158148144     0.1309425300269053    0.05733531266997943  3.976894910848399e-14 121.9970301961742
2.655862009064276      19.31740816913813      15.49723362158442   0.001849756465097554      0.669789185017925     -11.75659044502608   5.41467077924528e-05     0.1238740574759204   0.001000613745046289      13.61012565161216      313.0490358103559   0.006452256882889352     0.8001553887703684     0.5242554703487583      0.271529365669918     0.4491434160915147   0.003044851929854788     0.5759012158148144     0.1309425300269053    0.05733531266997943  3.976894910848399e-14 121.997030260851
2.655862009064276      19.31740816913813      15.49723362158442   0.001849756465097554      0.669789185017925     -11.75659044502608   5.41467077924528e-05     0.1238740574759204   0.001000613745046289      13.61012565161216      313.0490311455619   0.006452271784050546     0.8001553887703684     0.5242554703487583      0.271529365669918     0.4491434160915147   0.003044851929854788     0.5759012158148144     0.1309425300269053    0.05733531266997943  3.976894910848399e-14 121.9970280412067
2.655862009064276      19.31740816913813      15.49723362158442   0.001849756465097554      0.669789185017925     -11.75659044502608   5.41467077924528e-05     0.1238740574759204   0.001000613745046289      13.61012565161216      313.0490311455619   0.006452256882889352     0.8001554036715296     0.5242554703487583      0.271529365669918     0.4491434160915147   0.003044851929854788     0.5759012158148144     0.1309425300269053    0.05733531266997943  3.976894910848399e-14 121.997030819767
2.655862009064276      19.31740816913813      15.49723362158442   0.001849756465097554      0.669789185017925     -11.75659044502608   5.41467077924528e-05     0.1238740574759204   0.001000613745046289      13.61012565161216      313.0490311455619   0.006452256882889352     0.8001553887703684     0.5242554852499195      0.271529365669918     0.4491434160915147   0.003044851929854788     0.5759012158148144     0.1309425300269053    0.05733531266997943  3.976894910848399e-14 121.9970304211915
2.655862009064276      19.31740816913813      15.49723362158442   0.001849756465097554      0.669789185017925     -11.75659044502608   5.41467077924528e-05     0.1238740574759204   0.001000613745046289      13.61012565161216      313.0490311455619   0.006452256882889352     0.8001553887703684     0.5242554703487583     0.2715293805710792     0.4491434160915147   0.003044851929854788     0.5759012158148144     0.1309425300269053    0.05733531266997943  3.976894910848399e-14 121.9970301297283
2.655862009064276      19.31740816913813      15.49723362158442   0.001849756465097554      0.669789185017925     -11.75659044502608   5.41467077924528e-05     0.1238740574759204   0.001000613745046289      13.61012565161216      313.0490311455619   0.006452256882889352     0.8001553887703684     0.5242554703487583      0.271529365669918     0.4491434309926758   0.003044851929854788     0.5759012158148144     0.1309425300269053    0.05733531266997943  3.976894910848399e-14 121.9970302163741
2.655862009064276      19.31740816913813      15.49723362158442   0.001849756465097554      0.669789185017925     -11.75659044502608   5.41467077924528e-05     0.1238740574759204   0.001000613745046289      13.61012565161216      313.0490311455619   0.006452256882889352     0.8001553887703684     0.5242554703487583      0.271529365669918     0.4491434160915147   0.003044866831015982     0.5759012158148144     0.1309425300269053    0.05733531266997943  3.976894910848399e-14 121.9970302160931
2.655862009064276      19.31740816913813      15.49723362158442   0.001849756465097554      0.669789185017925     -11.75659044502608   5.41467077924528e-05     0.1238740574759204   0.001000613745046289      13.61012565161216      313.0490311455619   0.006452256882889352     0.8001553887703684     0.5242554703487583      0.271529365669918     0.4491434160915147   0.003044851929854788     0.5759012307159755     0.1309425300269053    0.05733531266997943  3.976894910848399e-14 121.9970302159994
2.655862009064276      19.31740816913813      15.49723362158442   0.001849756465097554      0.669789185017925     -11.75659044502608   5.41467077924528e-05     0.1238740574759204   0.001000613745046289      13.61012565161216      313.0490311455619   0.006452256882889352     0.8001553887703684     0.5242554703487583      0.271529365669918     0.4491434160915147   0.003044851929854788     0.5759012158148144     0.1309425449280665    0.05733531266997943  3.976894910848399e-14 121.9970302159896
2.655862009064276      19.31740816913813      15.49723362158442   0.001849756465097554      0.669789185017925     -11.75659044502608   5.41467077924528e-05     0.1238740574759204   0.001000613745046289      13.61012565161216      313.0490311455619   0.006452256882889352     0.8001553887703684     0.5242554703487583      0.271529365669918     0.4491434160915147   0.003044851929854788     0.5759012158148144     0.1309425300269053    0.05733532757114062  3.976894910848399e-14 121.9970302160531
2.655862009064276      19.31740816913813      15.49723362158442   0.001849756465097554      0.669789185017925     -11.75659044502608   5.41467077924528e-05     0.1238740574759204   0.001000613745046289      13.61012565161216      313.0490311455619   0.006452256882889352     0.8001553887703684     0.5242554703487583      0.271529365669918     0.4491434160915147   0.003044851929854788     0.5759012158148144     0.1309425300269053    0.05733531266997943  1.490120096279677e-08 121.9971091180469
2.655859241390251      19.31745482884015      15.49733819092652    0.00184979785045947     0.6697918889707754     -11.75661546638525  5.413595584045919e-05     0.1238767382865834   0.001000547330757043      13.61005687169376      313.0464069201643    0.00645459611174387     0.8001553671165512     0.5242523860928118      0.271531433073063     0.4491404851102017   0.003044815819247316     0.5759012158148144     0.1309439231468163    0.05733491193676632  3.969473683744683e-14 121.9967936442251
2.655859280965637      19.31745482884015      15.49733819092652    0.00184979785045947     0.6697918889707754     -11.75661546638525  5.413595584045919e-05     0.1238767382865834   0.001000547330757043      13.61005687169376      313.0464069201643    0.00645459611174387     0.8001553671165512     0.5242523860928118      0.271531433073063     0.4491404851102017   0.003044815819247316     0.5759012158148144     0.1309439231468163    0.05733491193676632  3.969473683744683e-14 121.9967935527614
2.655859241390251      19.31745511669266      15.49733819092652    0.00184979785045947     0.6697918889707754     -11.75661546638525  5.413595584045919e-05     0.1238767382865834   0.001000547330757043      13.61005687169376      313.0464069201643    0.00645459611174387     0.8001553671165512     0.5242523860928118      0.271531433073063     0.4491404851102017   0.003044815819247316     0.5759012158148144     0.1309439231468163    0.05733491193676632  3.969473683744683e-14 121.9967936272023
2.655859241390251      19.31745482884015      15.49733842185485    0.00184979785045947     0.6697918889707754     -11.75661546638525  5.413595584045919e-05     0.1238767382865834   0.001000547330757043      13.61005687169376      313.0464069201643    0.00645459611174387     0.8001553671165512     0.5242523860928118      0.271531433073063     0.4491404851102017   0.003044815819247316     0.5759012158148144     0.1309439231468163    0.05733491193676632  3.969473683744683e-14 121.9967935455519
2.655859241390251      19.31745482884015      15.49733819092652   0.001849812751620664     0.6697918889707754     -11.75661546638525  5.413595584045919e-05     0.1238767382865834   0.001000547330757043      13.61005687169376      313.0464069201643    0.00645459611174387     0.8001553671165512     0.5242523860928118      0.271531433073063     0.4491404851102017   0.003044815819247316     0.5759012158148144     0.1309439231468163    0.05733491193676632  3.969473683744683e-14 121.9967940412213
2.655859241390251      19.31745482884015      15.49733819092652    0.00184979785045947     0.6697919038719365     -11.75661546638525  5.413595584045919e-05     0.1238767382865834   0.001000547330757043      13.61005687169376      313.0464069201643    0.00645459611174387     0.8001553671165512     0.5242523860928118      0.271531433073063     0.4491404851102017   0.003044815819247316     0.5759012158148144     0.1309439231468163    0.05733491193676632  3.969473683744683e-14 121.996793567324
2.655859241390251      19.31745482884015      15.49733819092652    0.00184979785045947     0.6697918889707754     -11.75661564157247  5.413595584045919e-05     0.1238767382865834   0.001000547330757043      13.61005687169376      313.0464069201643    0.00645459611174387     0.8001553671165512     0.5242523860928118      0.271531433073063     0.4491404851102017   0.003044815819247316     0.5759012158148144     0.1309439231468163    0.05733491193676632  3.969473683744683e-14 121.9967937245196
2.655859241390251      19.31745482884015      15.49733819092652    0.00184979785045947     0.6697918889707754     -11.75661546638525  5.415085700165304e-05     0.1238767382865834   0.001000547330757043      13.61005687169376      313.0464069201643    0.00645459611174387     0.8001553671165512     0.5242523860928118      0.271531433073063     0.4491404851102017   0.003044815819247316     0.5759012158148144     0.1309439231468163    0.05733491193676632  3.969473683744683e-14 121.9967949942374
2.655859241390251      19.31745482884015      15.49733819092652    0.00184979785045947     0.6697918889707754     -11.75661546638525  5.413595584045919e-05     0.1238767531877446   0.001000547330757043      13.61005687169376      313.0464069201643    0.00645459611174387     0.8001553671165512     0.5242523860928118      0.271531433073063     0.4491404851102017   0.003044815819247316     0.5759012158148144     0.1309439231468163    0.05733491193676632  3.969473683744683e-14 121.9967935066106
2.655859241390251      19.31745482884015      15.49733819092652    0.00184979785045947     0.6697918889707754     -11.75661546638525  5.413595584045919e-05     0.1238767382865834   0.001000562231918237      13.61005687169376      313.0464069201643    0.00645459611174387     0.8001553671165512     0.5242523860928118      0.271531433073063     0.4491404851102017   0.003044815819247316     0.5759012158148144     0.1309439231468163    0.05733491193676632  3.969473683744683e-14 121.9967965428065
2.655859241390251      19.31745482884015      15.49733819092652    0.00184979785045947     0.6697918889707754     -11.75661546638525  5.413595584045919e-05     0.1238767382865834   0.001000547330757043      13.61005707449941      313.0464069201643    0.00645459611174387     0.8001553671165512     0.5242523860928118      0.271531433073063     0.4491404851102017   0.003044815819247316     0.5759012158148144     0.1309439231468163    0.05733491193676632  3.969473683744683e-14 121.9967935522575
2.655859241390251      19.31745482884015      15.49733819092652    0.00184979785045947     0.6697918889707754     -11.75661546638525  5.413595584045919e-05     0.1238767382865834   0.001000547330757043      13.61005687169376      313.0464115849193    0.00645459611174387     0.8001553671165512     0.5242523860928118      0.271531433073063     0.4491404851102017   0.003044815819247316     0.5759012158148144     0.1309439231468163    0.05733491193676632  3.969473683744683e-14 121.9967935686171
2.655859241390251      19.31745482884015      15.49733819092652    0.00184979785045947     0.6697918889707754     -11.75661546638525  5.413595584045919e-05     0.1238767382865834   0.001000547330757043      13.61005687169376      313.0464069201643   0.006454611012905064     0.8001553671165512     0.5242523860928118      0.271531433073063     0.4491404851102017   0.003044815819247316     0.5759012158148144     0.1309439231468163    0.05733491193676632  3.969473683744683e-14 121.9967938833188
2.655859241390251      19.31745482884015      15.49733819092652    0.00184979785045947     0.6697918889707754     -11.75661546638525  5.413595584045919e-05     0.1238767382865834   0.001000547330757043      13.61005687169376      313.0464069201643    0.00645459611174387     0.8001553820177124     0.5242523860928118      0.271531433073063     0.4491404851102017   0.003044815819247316     0.5759012158148144     0.1309439231468163    0.05733491193676632  3.969473683744683e-14 121.9967942538862
2.655859241390251      19.31745482884015      15.49733819092652    0.00184979785045947     0.6697918889707754     -11.75661546638525  5.413595584045919e-05     0.1238767382865834   0.001000547330757043      13.61005687169376      313.0464069201643    0.00645459611174387     0.8001553671165512      0.524252400993973      0.271531433073063     0.4491404851102017   0.003044815819247316     0.5759012158148144     0.1309439231468163    0.05733491193676632  3.969473683744683e-14 121.9967938235548
2.655859241390251      19.31745482884015      15.49733819092652    0.00184979785045947     0.6697918889707754     -11.75661546638525  5.413595584045919e-05     0.1238767382865834   0.001000547330757043      13.61005687169376      313.0464069201643    0.00645459611174387     0.8001553671165512     0.5242523860928118     0.2715314479742242     0.4491404851102017   0.003044815819247316     0.5759012158148144     0.1309439231468163    0.05733491193676632  3.969473683744683e-14 121.9967936364554
2.655859241390251      19.31745482884015      15.49733819092652    0.00184979785045947     0.6697918889707754     -11.75661546638525  5.413595584045919e-05     0.1238767382865834   0.001000547330757043      13.61005687169376      313.0464069201643    0.00645459611174387     0.8001553671165512     0.5242523860928118      0.271531433073063     0.4491405000113629   0.003044815819247316     0.5759012158148144     0.1309439231468163    0.05733491193676632  3.969473683744683e-14 121.9967936698658
2.655859241390251      19.31745482884015      15.49733819092652    0.00184979785045947     0.6697918889707754     -11.75661546638525  5.413595584045919e-05     0.1238767382865834   0.001000547330757043      13.61005687169376      313.0464069201643    0.00645459611174387     0.8001553671165512     0.5242523860928118      0.271531433073063     0.4491404851102017    0.00304483072040851     0.5759012158148144     0.1309439231468163    0.05733491193676632  3.969473683744683e-14 121.9967936440966
2.655859241390251      19.31745482884015      15.49733819092652    0.00184979785045947     0.6697918889707754     -11.75661546638525  5.413595584045919e-05     0.1238767382865834   0.001000547330757043      13.61005687169376      313.0464069201643    0.00645459611174387     0.8001553671165512     0.5242523860928118      0.271531433073063     0.4491404851102017   0.003044815819247316     0.5759012307159755     0.1309439231468163    0.05733491193676632  3.969473683744683e-14 121.9967936442251
2.655859241390251      19.31745482884015      15.49733819092652    0.00184979785045947     0.6697918889707754     -11.75661546638525  5.413595584045919e-05     0.1238767382865834   0.001000547330757043      13.61005687169376      313.0464069201643    0.00645459611174387     0.8001553671165512     0.5242523860928118      0.271531433073063     0.4491404851102017   0.003044815819247316     0.5759012158148144     0.1309439380479775    0.05733491193676632  3.969473683744683e-14 121.9967936442511
2.655859241390251      19.31745482884015      15.49733819092652    0.00184979785045947     0.6697918889707754     -11.75661546638525  5.413595584045919e-05     0.1238767382865834   0.001000547330757043      13.61005687169376      313.0464069201643    0.00645459611174387     0.8001553671165512     0.5242523860928118      0.271531433073063     0.4491404851102017   0.003044815819247316     0.5759012158148144     0.1309439231468163    0.05733492683792751  3.969473683744683e-14 121.9967936441353
2.655859241390251      19.31745482884015      15.49733819092652    0.00184979785045947     0.6697918889707754     -11.75661546638525  5.413595584045919e-05     0.1238767382865834   0.001000547330757043      13.61005687169376      313.0464069201643    0.00645459611174387     0.8001553671165512     0.5242523860928118      0.271531433073063     0.4491404851102017   0.003044815819247316     0.5759012158148144     0.1309439231468163    0.05733491193676632  1.490120088858449e-08 121.9968725465193
2.655880249702557      19.31745639519584      15.49734948301139   0.001848510593427531     0.6699281971187964      -11.7566033627442  5.400666093005722e-05     0.1241206717780556  0.0009954136961449589      13.61006886205065      313.0464079357589   0.006451949268638191     0.8001551992214306     0.5240857481163765     0.2715414803738721     0.4491200726109106   0.003044834926216756     0.5759012158148144     0.1309439126958467    0.05733515570826232   3.41432415892832e-14 121.9924995982042
2.655880289278257      19.31745639519584      15.49734948301139   0.001848510593427531     0.6699281971187964      -11.7566033627442  5.400666093005722e-05     0.1241206717780556  0.0009954136961449589      13.61006886205065      313.0464079357589   0.006451949268638191     0.8001551992214306     0.5240857481163765     0.2715414803738721     0.4491200726109106   0.003044834926216756     0.5759012158148144     0.1309439126958467    0.05733515570826232   3.41432415892832e-14 121.9924995258175
2.655880249702557      19.31745668304837      15.49734948301139   0.001848510593427531     0.6699281971187964      -11.7566033627442  5.400666093005722e-05     0.1241206717780556  0.0009954136961449589      13.61006886205065      313.0464079357589   0.006451949268638191     0.8001551992214306     0.5240857481163765     0.2715414803738721     0.4491200726109106   0.003044834926216756     0.5759012158148144     0.1309439126958467    0.05733515570826232   3.41432415892832e-14 121.9924995898247
2.655880249702557      19.31745639519584      15.49734971393989   0.001848510593427531     0.6699281971187964      -11.7566033627442  5.400666093005722e-05     0.1241206717780556  0.0009954136961449589      13.61006886205065      313.0464079357589   0.006451949268638191     0.8001551992214306     0.5240857481163765     0.2715414803738721     0.4491200726109106   0.003044834926216756     0.5759012158148144     0.1309439126958467    0.05733515570826232   3.41432415892832e-14 121.9924995313765
2.655880249702557      19.31745639519584      15.49734948301139   0.001848525494588725     0.6699281971187964      -11.7566033627442  5.400666093005722e-05     0.1241206717780556  0.0009954136961449589      13.61006886205065      313.0464079357589   0.006451949268638191     0.8001551992214306     0.5240857481163765     0.2715414803738721     0.4491200726109106   0.003044834926216756     0.5759012158148144     0.1309439126958467    0.05733515570826232   3.41432415892832e-14 121.9925000763238
2.655880249702557      19.31745639519584      15.49734948301139   0.001848510593427531     0.6699282120199576      -11.7566033627442  5.400666093005722e-05     0.1241206717780556  0.0009954136961449589      13.61006886205065      313.0464079357589   0.006451949268638191     0.8001551992214306     0.5240857481163765     0.2715414803738721     0.4491200726109106   0.003044834926216756     0.5759012158148144     0.1309439126958467    0.05733515570826232   3.41432415892832e-14 121.9924995831495
2.655880249702557      19.31745639519584      15.49734948301139   0.001848510593427531     0.6699281971187964     -11.75660353793124  5.400666093005722e-05     0.1241206717780556  0.0009954136961449589      13.61006886205065      313.0464079357589   0.006451949268638191     0.8001551992214306     0.5240857481163765     0.2715414803738721     0.4491200726109106   0.003044834926216756     0.5759012158148144     0.1309439126958467    0.05733515570826232   3.41432415892832e-14 121.9924996896307
2.655880249702557      19.31745639519584      15.49734948301139   0.001848510593427531     0.6699281971187964      -11.7566033627442  5.402156209125107e-05     0.1241206717780556  0.0009954136961449589      13.61006886205065      313.0464079357589   0.006451949268638191     0.8001551992214306     0.5240857481163765     0.2715414803738721     0.4491200726109106   0.003044834926216756     0.5759012158148144     0.1309439126958467    0.05733515570826232   3.41432415892832e-14 121.9925034709091
2.655880249702557      19.31745639519584      15.49734948301139   0.001848510593427531     0.6699281971187964      -11.7566033627442  5.400666093005722e-05     0.1241206866792168  0.0009954136961449589      13.61006886205065      313.0464079357589   0.006451949268638191     0.8001551992214306     0.5240857481163765     0.2715414803738721     0.4491200726109106   0.003044834926216756     0.5759012158148144     0.1309439126958467    0.05733515570826232   3.41432415892832e-14 121.9924996055059
2.655880249702557      19.31745639519584      15.49734948301139   0.001848510593427531     0.6699281971187964      -11.7566033627442  5.400666093005722e-05     0.1241206717780556  0.0009954285973061527      13.61006886205065      313.0464079357589   0.006451949268638191     0.8001551992214306     0.5240857481163765     0.2715414803738721     0.4491200726109106   0.003044834926216756     0.5759012158148144     0.1309439126958467    0.05733515570826232   3.41432415892832e-14 121.992503518101
2.655880249702557      19.31745639519584      15.49734948301139   0.001848510593427531     0.6699281971187964      -11.7566033627442  5.400666093005722e-05     0.1241206717780556  0.0009954136961449589      13.61006906485648      313.0464079357589   0.006451949268638191     0.8001551992214306     0.5240857481163765     0.2715414803738721     0.4491200726109106   0.003044834926216756     0.5759012158148144     0.1309439126958467    0.05733515570826232   3.41432415892832e-14 121.9924994045489
2.655880249702557      19.31745639519584      15.49734948301139   0.001848510593427531     0.6699281971187964      -11.7566033627442  5.400666093005722e-05     0.1241206717780556  0.0009954136961449589      13.61006886205065      313.0464126005139   0.006451949268638191     0.8001551992214306     0.5240857481163765     0.2715414803738721     0.4491200726109106   0.003044834926216756     0.5759012158148144     0.1309439126958467    0.05733515570826232   3.41432415892832e-14 121.9924995237376
2.655880249702557      19.31745639519584      15.49734948301139   0.001848510593427531     0.6699281971187964      -11.7566033627442  5.400666093005722e-05     0.1241206717780556  0.0009954136961449589      13.61006886205065      313.0464079357589   0.006451964169799385     0.8001551992214306     0.5240857481163765     0.2715414803738721     0.4491200726109106   0.003044834926216756     0.5759012158148144     0.1309439126958467    0.05733515570826232   3.41432415892832e-14 121.9924991670044
2.655880249702557      19.31745639519584      15.49734948301139   0.001848510593427531     0.6699281971187964      -11.7566033627442  5.400666093005722e-05     0.1241206717780556  0.0009954136961449589      13.61006886205065      313.0464079357589   0.006451949268638191     0.8001552141225918     0.5240857481163765     0.2715414803738721     0.4491200726109106   0.003044834926216756     0.5759012158148144     0.1309439126958467    0.05733515570826232   3.41432415892832e-14 121.9925001216672
2.655880249702557      19.31745639519584      15.49734948301139   0.001848510593427531     0.6699281971187964      -11.7566033627442  5.400666093005722e-05     0.1241206717780556  0.0009954136961449589      13.61006886205065      313.0464079357589   0.006451949268638191     0.8001551992214306     0.5240857630175377     0.2715414803738721     0.4491200726109106   0.003044834926216756     0.5759012158148144     0.1309439126958467    0.05733515570826232   3.41432415892832e-14 121.9924997774953
2.655880249702557      19.31745639519584      15.49734948301139   0.001848510593427531     0.6699281971187964      -11.7566033627442  5.400666093005722e-05     0.1241206717780556  0.0009954136961449589      13.61006886205065      313.0464079357589   0.006451949268638191     0.8001551992214306     0.5240857481163765     0.2715414952750332     0.4491200726109106   0.003044834926216756     0.5759012158148144     0.1309439126958467    0.05733515570826232   3.41432415892832e-14 121.9924995292182
2.655880249702557      19.31745639519584      15.49734948301139   0.001848510593427531     0.6699281971187964      -11.7566033627442  5.400666093005722e-05     0.1241206717780556  0.0009954136961449589      13.61006886205065      313.0464079357589   0.006451949268638191     0.8001551992214306     0.5240857481163765     0.2715414803738721     0.4491200875120718   0.003044834926216756     0.5759012158148144     0.1309439126958467    0.05733515570826232   3.41432415892832e-14 121.9924995986672
2.655880249702557      19.31745639519584      15.49734948301139   0.001848510593427531     0.6699281971187964      -11.7566033627442  5.400666093005722e-05     0.1241206717780556  0.0009954136961449589      13.61006886205065      313.0464079357589   0.006451949268638191     0.8001551992214306     0.5240857481163765     0.2715414803738721     0.4491200726109106    0.00304484982737795     0.5759012158148144     0.1309439126958467    0.05733515570826232   3.41432415892832e-14 121.9924995982407
2.655880249702557      19.31745639519584      15.49734948301139   0.001848510593427531     0.6699281971187964      -11.7566033627442  5.400666093005722e-05     0.1241206717780556  0.0009954136961449589      13.61006886205065      313.0464079357589   0.006451949268638191     0.8001551992214306     0.5240857481163765     0.2715414803738721     0.4491200726109106   0.003044834926216756     0.5759012307159755     0.1309439126958467    0.05733515570826232   3.41432415892832e-14 121.9924995982042
2.655880249702557      19.31745639519584      15.49734948301139   0.001848510593427531     0.6699281971187964      -11.7566033627442  5.400666093005722e-05     0.1241206717780556  0.0009954136961449589      13.61006886205065      313.0464079357589   0.006451949268638191     0.8001551992214306     0.5240857481163765     0.2715414803738721     0.4491200726109106   0.003044834926216756     0.5759012158148144     0.1309439275970079    0.05733515570826232   3.41432415892832e-14 121.9924995982076
2.655880249702557      19.31745639519584      15.49734948301139   0.001848510593427531     0.6699281971187964      -11.7566033627442  5.400666093005722e-05     0.1241206717780556  0.0009954136961449589      13.61006886205065      313.0464079357589   0.006451949268638191     0.8001551992214306     0.5240857481163765     0.2715414803738721     0.4491200726109106   0.003044834926216756     0.5759012158148144     0.1309439126958467    0.05733517060942352   3.41432415892832e-14 121.9924995982319
2.655880249702557      19.31745639519584      15.49734948301139   0.001848510593427531     0.6699281971187964      -11.7566033627442  5.400666093005722e-05     0.1241206717780556  0.0009954136961449589      13.61006886205065      313.0464079357589   0.006451949268638191     0.8001551992214306     0.5240857481163765     0.2715414803738721     0.4491200726109106   0.003044834926216756     0.5759012158148144     0.1309439126958467    0.05733515570826232  1.490119533708925e-08 121.9925784412829
2.655882277817493      19.31745654635235      15.49734899569551   0.001848447209951956     0.6699295001091442     -11.75660191583421  5.399171845657803e-05      0.124120592720935   0.000995126893952742      13.61008931027407      313.0472140132769   0.006453541824857278     0.8001551925871728     0.5240787082472708     0.2715451736186831     0.4491206137034257    0.00304469446583446     0.5759012158148144     0.1309434561470909     0.0573331485154131  3.394494146341583e-14 121.9923982885273
2.655882317393223      19.31745654635235      15.49734899569551   0.001848447209951956     0.6699295001091442     -11.75660191583421  5.399171845657803e-05      0.124120592720935   0.000995126893952742      13.61008931027407      313.0472140132769   0.006453541824857278     0.8001551925871728     0.5240787082472708     0.2715451736186831     0.4491206137034257    0.00304469446583446     0.5759012158148144     0.1309434561470909     0.0573331485154131  3.394494146341583e-14 121.9923984232616
2.655882277817493      19.31745683420488      15.49734899569551   0.001848447209951956     0.6699295001091442     -11.75660191583421  5.399171845657803e-05      0.124120592720935   0.000995126893952742      13.61008931027407      313.0472140132769   0.006453541824857278     0.8001551925871728     0.5240787082472708     0.2715451736186831     0.4491206137034257    0.00304469446583446     0.5759012158148144     0.1309434561470909     0.0573331485154131  3.394494146341583e-14 121.9923982785434
2.655882277817493      19.31745654635235      15.49734922662401   0.001848447209951956     0.6699295001091442     -11.75660191583421  5.399171845657803e-05      0.124120592720935   0.000995126893952742      13.61008931027407      313.0472140132769   0.006453541824857278     0.8001551925871728     0.5240787082472708     0.2715451736186831     0.4491206137034257    0.00304469446583446     0.5759012158148144     0.1309434561470909     0.0573331485154131  3.394494146341583e-14 121.9923982117391
2.655882277817493      19.31745654635235      15.49734899569551    0.00184846211111315     0.6699295001091442     -11.75660191583421  5.399171845657803e-05      0.124120592720935   0.000995126893952742      13.61008931027407      313.0472140132769   0.006453541824857278     0.8001551925871728     0.5240787082472708     0.2715451736186831     0.4491206137034257    0.00304469446583446     0.5759012158148144     0.1309434561470909     0.0573331485154131  3.394494146341583e-14 121.9923986721024
2.655882277817493      19.31745654635235      15.49734899569551   0.001848447209951956     0.6699295150103054     -11.75660191583421  5.399171845657803e-05      0.124120592720935   0.000995126893952742      13.61008931027407      313.0472140132769   0.006453541824857278     0.8001551925871728     0.5240787082472708     0.2715451736186831     0.4491206137034257    0.00304469446583446     0.5759012158148144     0.1309434561470909     0.0573331485154131  3.394494146341583e-14 121.9923982709663
2.655882277817493      19.31745654635235      15.49734899569551   0.001848447209951956     0.6699295001091442     -11.75660209102123  5.399171845657803e-05      0.124120592720935   0.000995126893952742      13.61008931027407      313.0472140132769   0.006453541824857278     0.8001551925871728     0.5240787082472708     0.2715451736186831     0.4491206137034257    0.00304469446583446     0.5759012158148144     0.1309434561470909     0.0573331485154131  3.394494146341583e-14 121.9923984122247
2.655882277817493      19.31745654635235      15.49734899569551   0.001848447209951956     0.6699295001091442     -11.75660191583421  5.400661961777188e-05      0.124120592720935   0.000995126893952742      13.61008931027407      313.0472140132769   0.006453541824857278     0.8001551925871728     0.5240787082472708     0.2715451736186831     0.4491206137034257    0.00304469446583446     0.5759012158148144     0.1309434561470909     0.0573331485154131  3.394494146341583e-14 121.9924022309507
2.655882277817493      19.31745654635235      15.49734899569551   0.001848447209951956     0.6699295001091442     -11.75660191583421  5.399171845657803e-05     0.1241206076220962   0.000995126893952742      13.61008931027407      313.0472140132769   0.006453541824857278     0.8001551925871728     0.5240787082472708     0.2715451736186831     0.4491206137034257    0.00304469446583446     0.5759012158148144     0.1309434561470909     0.0573331485154131  3.394494146341583e-14 121.9923983054
2.655882277817493      19.31745654635235      15.49734899569551   0.001848447209951956     0.6699295001091442     -11.75660191583421  5.399171845657803e-05      0.124120592720935  0.0009951417951139358      13.61008931027407      313.0472140132769   0.006453541824857278     0.8001551925871728     0.5240787082472708     0.2715451736186831     0.4491206137034257    0.00304469446583446     0.5759012158148144     0.1309434561470909     0.0573331485154131  3.394494146341583e-14 121.9924021233674
2.655882277817493      19.31745654635235      15.49734899569551   0.001848447209951956     0.6699295001091442     -11.75660191583421  5.399171845657803e-05      0.124120592720935   0.000995126893952742      13.61008951308021      313.0472140132769   0.006453541824857278     0.8001551925871728     0.5240787082472708     0.2715451736186831     0.4491206137034257    0.00304469446583446     0.5759012158148144     0.1309434561470909     0.0573331485154131  3.394494146341583e-14 121.9923982815868
2.655882277817493      19.31745654635235      15.49734899569551   0.001848447209951956     0.6699295001091442     -11.75660191583421  5.399171845657803e-05      0.124120592720935   0.000995126893952742      13.61008931027407      313.0472186780439   0.006453541824857278     0.8001551925871728     0.5240787082472708     0.2715451736186831     0.4491206137034257    0.00304469446583446     0.5759012158148144     0.1309434561470909     0.0573331485154131  3.394494146341583e-14 121.9923982962946
2.655882277817493      19.31745654635235      15.49734899569551   0.001848447209951956     0.6699295001091442     -11.75660191583421  5.399171845657803e-05      0.124120592720935   0.000995126893952742      13.61008931027407      313.0472140132769   0.006453556726018472     0.8001551925871728     0.5240787082472708     0.2715451736186831     0.4491206137034257    0.00304469446583446     0.5759012158148144     0.1309434561470909     0.0573331485154131  3.394494146341583e-14 121.9923997794646
2.655882277817493      19.31745654635235      15.49734899569551   0.001848447209951956     0.6699295001091442     -11.75660191583421  5.399171845657803e-05      0.124120592720935   0.000995126893952742      13.61008931027407      313.0472140132769   0.006453541824857278      0.800155207488334     0.5240787082472708     0.2715451736186831     0.4491206137034257    0.00304469446583446     0.5759012158148144     0.1309434561470909     0.0573331485154131  3.394494146341583e-14 121.9923989179753
2.655882277817493      19.31745654635235      15.49734899569551   0.001848447209951956     0.6699295001091442     -11.75660191583421  5.399171845657803e-05      0.124120592720935   0.000995126893952742      13.61008931027407      313.0472140132769   0.006453541824857278     0.8001551925871728      0.524078723148432     0.2715451736186831     0.4491206137034257    0.00304469446583446     0.5759012158148144     0.1309434561470909     0.0573331485154131  3.394494146341583e-14 121.9923984479689
2.655882277817493      19.31745654635235      15.49734899569551   0.001848447209951956     0.6699295001091442     -11.75660191583421  5.399171845657803e-05      0.124120592720935   0.000995126893952742      13.61008931027407      313.0472140132769   0.006453541824857278     0.8001551925871728     0.5240787082472708     0.2715451885198443     0.4491206137034257    0.00304469446583446     0.5759012158148144     0.1309434561470909     0.0573331485154131  3.394494146341583e-14 121.992398313856
2.655882277817493      19.31745654635235      15.49734899569551   0.001848447209951956     0.6699295001091442     -11.75660191583421  5.399171845657803e-05      0.124120592720935   0.000995126893952742      13.61008931027407      313.0472140132769   0.006453541824857278     0.8001551925871728     0.5240787082472708     0.2715451736186831     0.4491206286045869    0.00304469446583446     0.5759012158148144     0.1309434561470909     0.0573331485154131  3.394494146341583e-14 121.9923982843081
2.655882277817493      19.31745654635235      15.49734899569551   0.001848447209951956     0.6699295001091442     -11.75660191583421  5.399171845657803e-05      0.124120592720935   0.000995126893952742      13.61008931027407      313.0472140132769   0.006453541824857278     0.8001551925871728     0.5240787082472708     0.2715451736186831     0.4491206137034257   0.003044709366995654     0.5759012158148144     0.1309434561470909     0.0573331485154131  3.394494146341583e-14 121.9923982885755
2.655882277817493      19.31745654635235      15.49734899569551   0.001848447209951956     0.6699295001091442     -11.75660191583421  5.399171845657803e-05      0.124120592720935   0.000995126893952742      13.61008931027407      313.0472140132769   0.006453541824857278     0.8001551925871728     0.5240787082472708     0.2715451736186831     0.4491206137034257    0.00304469446583446     0.5759012307159755     0.1309434561470909     0.0573331485154131  3.394494146341583e-14 121.9923982885273
2.655882277817493      19.31745654635235      15.49734899569551   0.001848447209951956     0.6699295001091442     -11.75660191583421  5.399171845657803e-05      0.124120592720935   0.000995126893952742      13.61008931027407      313.0472140132769   0.006453541824857278     0.8001551925871728     0.5240787082472708     0.2715451736186831     0.4491206137034257    0.00304469446583446     0.5759012158148144     0.1309434710482521     0.0573331485154131  3.394494146341583e-14 121.9923982885221
2.655882277817493      19.31745654635235      15.49734899569551   0.001848447209951956     0.6699295001091442     -11.75660191583421  5.399171845657803e-05      0.124120592720935   0.000995126893952742      13.61008931027407      313.0472140132769   0.006453541824857278     0.8001551925871728     0.5240787082472708     0.2715451736186831     0.4491206137034257    0.00304469446583446     0.5759012158148144     0.1309434561470909    0.05733316341657429  3.394494146341583e-14 121.9923982885641
2.655882277817493      19.31745654635235      15.49734899569551   0.001848447209951956     0.6699295001091442     -11.75660191583421  5.399171845657803e-05      0.124120592720935   0.000995126893952742      13.61008931027407      313.0472140132769   0.006453541824857278     0.8001551925871728     0.5240787082472708     0.2715451736186831     0.4491206137034257    0.00304469446583446     0.5759012158148144     0.1309434561470909     0.0573331485154131  1.490119513878912e-08 121.9924771305966
2.655735642366462       19.3173864983904      15.49771197732423    0.00184919816480729     0.6700045560832907     -11.75612054268995  5.381440671810635e-05     0.1241215936943291  0.0009930755715804921      13.61046510883831      313.0416718615318   0.006448337298366156     0.8001547939638062     0.5240343359906652     0.2715500121507979     0.4490534105788926   0.003044628173679411     0.5759012158148144      0.130945586804334    0.05733218468985601  3.247387097096123e-14 121.9910054226191
2.655735681940007       19.3173864983904      15.49771197732423    0.00184919816480729     0.6700045560832907     -11.75612054268995  5.381440671810635e-05     0.1241215936943291  0.0009930755715804921      13.61046510883831      313.0416718615318   0.006448337298366156     0.8001547939638062     0.5240343359906652     0.2715500121507979     0.4490534105788926   0.003044628173679411     0.5759012158148144      0.130945586804334    0.05733218468985601  3.247387097096123e-14 121.9910054492075
2.655735642366462      19.31738678624188      15.49771197732423    0.00184919816480729     0.6700045560832907     -11.75612054268995  5.381440671810635e-05     0.1241215936943291  0.0009930755715804921      13.61046510883831      313.0416718615318   0.006448337298366156     0.8001547939638062     0.5240343359906652     0.2715500121507979     0.4490534105788926   0.003044628173679411     0.5759012158148144      0.130945586804334    0.05733218468985601  3.247387097096123e-14 121.991005421033
2.655735642366462       19.3173864983904      15.49771220825813    0.00184919816480729     0.6700045560832907     -11.75612054268995  5.381440671810635e-05     0.1241215936943291  0.0009930755715804921      13.61046510883831      313.0416718615318   0.006448337298366156     0.8001547939638062     0.5240343359906652     0.2715500121507979     0.4490534105788926   0.003044628173679411     0.5759012158148144      0.130945586804334    0.05733218468985601  3.247387097096123e-14 121.9910053768595
2.655735642366462       19.3173864983904      15.49771197732423   0.001849213065968484     0.6700045560832907     -11.75612054268995  5.381440671810635e-05     0.1241215936943291  0.0009930755715804921      13.61046510883831      313.0416718615318   0.006448337298366156     0.8001547939638062     0.5240343359906652     0.2715500121507979     0.4490534105788926   0.003044628173679411     0.5759012158148144      0.130945586804334    0.05733218468985601  3.247387097096123e-14 121.9910059762657
2.655735642366462       19.3173864983904      15.49771197732423    0.00184919816480729     0.6700045709844519     -11.75612054268995  5.381440671810635e-05     0.1241215936943291  0.0009930755715804921      13.61046510883831      313.0416718615318   0.006448337298366156     0.8001547939638062     0.5240343359906652     0.2715500121507979     0.4490534105788926   0.003044628173679411     0.5759012158148144      0.130945586804334    0.05733218468985601  3.247387097096123e-14 121.991005421308
2.655735642366462       19.3173864983904      15.49771197732423    0.00184919816480729     0.6700045560832907      -11.7561207178698  5.381440671810635e-05     0.1241215936943291  0.0009930755715804921      13.61046510883831      313.0416718615318   0.006448337298366156     0.8001547939638062     0.5240343359906652     0.2715500121507979     0.4490534105788926   0.003044628173679411     0.5759012158148144      0.130945586804334    0.05733218468985601  3.247387097096123e-14 121.9910055325197
2.655735642366462       19.3173864983904      15.49771197732423    0.00184919816480729     0.6700045560832907     -11.75612054268995   5.38293078793002e-05     0.1241215936943291  0.0009930755715804921      13.61046510883831      313.0416718615318   0.006448337298366156     0.8001547939638062     0.5240343359906652     0.2715500121507979     0.4490534105788926   0.003044628173679411     0.5759012158148144      0.130945586804334    0.05733218468985601  3.247387097096123e-14 121.9910084007812
2.655735642366462       19.3173864983904      15.49771197732423    0.00184919816480729     0.6700045560832907     -11.75612054268995  5.381440671810635e-05     0.1241216085954903  0.0009930755715804921      13.61046510883831      313.0416718615318   0.006448337298366156     0.8001547939638062     0.5240343359906652     0.2715500121507979     0.4490534105788926   0.003044628173679411     0.5759012158148144      0.130945586804334    0.05733218468985601  3.247387097096123e-14 121.9910054161285
2.655735642366462       19.3173864983904      15.49771197732423    0.00184919816480729     0.6700045560832907     -11.75612054268995  5.381440671810635e-05     0.1241215936943291  0.0009930904727416859      13.61046510883831      313.0416718615318   0.006448337298366156     0.8001547939638062     0.5240343359906652     0.2715500121507979     0.4490534105788926   0.003044628173679411     0.5759012158148144      0.130945586804334    0.05733218468985601  3.247387097096123e-14 121.9910081675918
2.655735642366462       19.3173864983904      15.49771197732423    0.00184919816480729     0.6700045560832907     -11.75612054268995  5.381440671810635e-05     0.1241215936943291  0.0009930755715804921      13.61046531165005      313.0416718615318   0.006448337298366156     0.8001547939638062     0.5240343359906652     0.2715500121507979     0.4490534105788926   0.003044628173679411     0.5759012158148144      0.130945586804334    0.05733218468985601  3.247387097096123e-14 121.9910053385884
2.655735642366462       19.3173864983904      15.49771197732423    0.00184919816480729     0.6700045560832907     -11.75612054268995  5.381440671810635e-05     0.1241215936943291  0.0009930755715804921      13.61046510883831      313.0416765262162   0.006448337298366156     0.8001547939638062     0.5240343359906652     0.2715500121507979     0.4490534105788926   0.003044628173679411     0.5759012158148144      0.130945586804334    0.05733218468985601  3.247387097096123e-14 121.9910053610945
2.655735642366462       19.3173864983904      15.49771197732423    0.00184919816480729     0.6700045560832907     -11.75612054268995  5.381440671810635e-05     0.1241215936943291  0.0009930755715804921      13.61046510883831      313.0416718615318    0.00644835219952735     0.8001547939638062     0.5240343359906652     0.2715500121507979     0.4490534105788926   0.003044628173679411     0.5759012158148144      0.130945586804334    0.05733218468985601  3.247387097096123e-14 121.9910023921579
2.655735642366462       19.3173864983904      15.49771197732423    0.00184919816480729     0.6700045560832907     -11.75612054268995  5.381440671810635e-05     0.1241215936943291  0.0009930755715804921      13.61046510883831      313.0416718615318   0.006448337298366156     0.8001548088649674     0.5240343359906652     0.2715500121507979     0.4490534105788926   0.003044628173679411     0.5759012158148144      0.130945586804334    0.05733218468985601  3.247387097096123e-14 121.9910060459746
2.655735642366462       19.3173864983904      15.49771197732423    0.00184919816480729     0.6700045560832907     -11.75612054268995  5.381440671810635e-05     0.1241215936943291  0.0009930755715804921      13.61046510883831      313.0416718615318   0.006448337298366156     0.8001547939638062     0.5240343508918264     0.2715500121507979     0.4490534105788926   0.003044628173679411     0.5759012158148144      0.130945586804334    0.05733218468985601  3.247387097096123e-14 121.991005635867
2.655735642366462       19.3173864983904      15.49771197732423    0.00184919816480729     0.6700045560832907     -11.75612054268995  5.381440671810635e-05     0.1241215936943291  0.0009930755715804921      13.61046510883831      313.0416718615318   0.006448337298366156     0.8001547939638062     0.5240343359906652     0.2715500270519591     0.4490534105788926   0.003044628173679411     0.5759012158148144      0.130945586804334    0.05733218468985601  3.247387097096123e-14 121.9910052872539
2.655735642366462       19.3173864983904      15.49771197732423    0.00184919816480729     0.6700045560832907     -11.75612054268995  5.381440671810635e-05     0.1241215936943291  0.0009930755715804921      13.61046510883831      313.0416718615318   0.006448337298366156     0.8001547939638062     0.5240343359906652     0.2715500121507979     0.4490534254800538   0.003044628173679411     0.5759012158148144      0.130945586804334    0.05733218468985601  3.247387097096123e-14 121.9910054319482
2.655735642366462       19.3173864983904      15.49771197732423    0.00184919816480729     0.6700045560832907     -11.75612054268995  5.381440671810635e-05     0.1241215936943291  0.0009930755715804921      13.61046510883831      313.0416718615318   0.006448337298366156     0.8001547939638062     0.5240343359906652     0.2715500121507979     0.4490534105788926   0.003044643074840605     0.5759012158148144      0.130945586804334    0.05733218468985601  3.247387097096123e-14 121.9910054226059
2.655735642366462       19.3173864983904      15.49771197732423    0.00184919816480729     0.6700045560832907     -11.75612054268995  5.381440671810635e-05     0.1241215936943291  0.0009930755715804921      13.61046510883831      313.0416718615318   0.006448337298366156     0.8001547939638062     0.5240343359906652     0.2715500121507979     0.4490534105788926   0.003044628173679411     0.5759012307159755      0.130945586804334    0.05733218468985601  3.247387097096123e-14 121.9910054226191
2.655735642366462       19.3173864983904      15.49771197732423    0.00184919816480729     0.6700045560832907     -11.75612054268995  5.381440671810635e-05     0.1241215936943291  0.0009930755715804921      13.61046510883831      313.0416718615318   0.006448337298366156     0.8001547939638062     0.5240343359906652     0.2715500121507979     0.4490534105788926   0.003044628173679411     0.5759012158148144     0.1309456017054952    0.05733218468985601  3.247387097096123e-14 121.9910054226182
2.655735642366462       19.3173864983904      15.49771197732423    0.00184919816480729     0.6700045560832907     -11.75612054268995  5.381440671810635e-05     0.1241215936943291  0.0009930755715804921      13.61046510883831      313.0416718615318   0.006448337298366156     0.8001547939638062     0.5240343359906652     0.2715500121507979     0.4490534105788926   0.003044628173679411     0.5759012158148144      0.130945586804334     0.0573321995910172  3.247387097096123e-14 121.9910054226192
2.655735642366462       19.3173864983904      15.49771197732423    0.00184919816480729     0.6700045560832907     -11.75612054268995  5.381440671810635e-05     0.1241215936943291  0.0009930755715804921      13.61046510883831      313.0416718615318   0.006448337298366156     0.8001547939638062     0.5240343359906652     0.2715500121507979     0.4490534105788926   0.003044628173679411     0.5759012158148144      0.130945586804334    0.05733218468985601  1.490119366771863e-08 121.9910842622335
2.655647932437379      19.31682075234222      15.49685909703349   0.001849659718997055     0.6700368194290403     -11.75532279117344  5.375520357885805e-05     0.1241231827608414  0.0009929779093305099      13.61115295469164      313.0423234168752   0.006451393020651032     0.8001545191927016     0.5240361471873497     0.2715543676527383     0.4489800640452017   0.003046232710893029     0.5759012158148144      0.130947366770215    0.05733236425695049  3.235383076352773e-14 121.9902640572572
2.655647972009616      19.31682075234222      15.49685909703349   0.001849659718997055     0.6700368194290403     -11.75532279117344  5.375520357885805e-05     0.1241231827608414  0.0009929779093305099      13.61115295469164      313.0423234168752   0.006451393020651032     0.8001545191927016     0.5240361471873497     0.2715543676527383     0.4489800640452017   0.003046232710893029     0.5759012158148144      0.130947366770215    0.05733236425695049  3.235383076352773e-14 121.990264038903
2.655647932437379      19.31682104018529      15.49685909703349   0.001849659718997055     0.6700368194290403     -11.75532279117344  5.375520357885805e-05     0.1241231827608414  0.0009929779093305099      13.61115295469164      313.0423234168752   0.006451393020651032     0.8001545191927016     0.5240361471873497     0.2715543676527383     0.4489800640452017   0.003046232710893029     0.5759012158148144      0.130947366770215    0.05733236425695049  3.235383076352773e-14 121.9902640440235
2.655647932437379      19.31682075234222      15.49685932795468   0.001849659718997055     0.6700368194290403     -11.75532279117344  5.375520357885805e-05     0.1241231827608414  0.0009929779093305099      13.61115295469164      313.0423234168752   0.006451393020651032     0.8001545191927016     0.5240361471873497     0.2715543676527383     0.4489800640452017   0.003046232710893029     0.5759012158148144      0.130947366770215    0.05733236425695049  3.235383076352773e-14 121.9902639789689
2.655647932437379      19.31682075234222      15.49685909703349   0.001849674620158249     0.6700368194290403     -11.75532279117344  5.375520357885805e-05     0.1241231827608414  0.0009929779093305099      13.61115295469164      313.0423234168752   0.006451393020651032     0.8001545191927016     0.5240361471873497     0.2715543676527383     0.4489800640452017   0.003046232710893029     0.5759012158148144      0.130947366770215    0.05733236425695049  3.235383076352773e-14 121.9902644300223
2.655647932437379      19.31682075234222      15.49685909703349   0.001849659718997055     0.6700368343302015     -11.75532279117344  5.375520357885805e-05     0.1241231827608414  0.0009929779093305099      13.61115295469164      313.0423234168752   0.006451393020651032     0.8001545191927016     0.5240361471873497     0.2715543676527383     0.4489800640452017   0.003046232710893029     0.5759012158148144      0.130947366770215    0.05733236425695049  3.235383076352773e-14 121.9902640436663
2.655647932437379      19.31682075234222      15.49685909703349   0.001849659718997055     0.6700368194290403      -11.7553229663414  5.375520357885805e-05     0.1241231827608414  0.0009929779093305099      13.61115295469164      313.0423234168752   0.006451393020651032     0.8001545191927016     0.5240361471873497     0.2715543676527383     0.4489800640452017   0.003046232710893029     0.5759012158148144      0.130947366770215    0.05733236425695049  3.235383076352773e-14 121.9902641443351
2.655647932437379      19.31682075234222      15.49685909703349   0.001849659718997055     0.6700368194290403     -11.75532279117344  5.377010474005189e-05     0.1241231827608414  0.0009929779093305099      13.61115295469164      313.0423234168752   0.006451393020651032     0.8001545191927016     0.5240361471873497     0.2715543676527383     0.4489800640452017   0.003046232710893029     0.5759012158148144      0.130947366770215    0.05733236425695049  3.235383076352773e-14 121.9902672784997
2.655647932437379      19.31682075234222      15.49685909703349   0.001849659718997055     0.6700368194290403     -11.75532279117344  5.375520357885805e-05     0.1241231976620025  0.0009929779093305099      13.61115295469164      313.0423234168752   0.006451393020651032     0.8001545191927016     0.5240361471873497     0.2715543676527383     0.4489800640452017   0.003046232710893029     0.5759012158148144      0.130947366770215    0.05733236425695049  3.235383076352773e-14 121.9902639786836
2.655647932437379      19.31682075234222      15.49685909703349   0.001849659718997055     0.6700368194290403     -11.75532279117344  5.375520357885805e-05     0.1241231827608414  0.0009929928104917038      13.61115295469164      313.0423234168752   0.006451393020651032     0.8001545191927016     0.5240361471873497     0.2715543676527383     0.4489800640452017   0.003046232710893029     0.5759012158148144      0.130947366770215    0.05733236425695049  3.235383076352773e-14 121.9902668650719
2.655647932437379      19.31682075234222      15.49685909703349   0.001849659718997055     0.6700368194290403     -11.75532279117344  5.375520357885805e-05     0.1241231827608414  0.0009929779093305099      13.61115315751362      313.0423234168752   0.006451393020651032     0.8001545191927016     0.5240361471873497     0.2715543676527383     0.4489800640452017   0.003046232710893029     0.5759012158148144      0.130947366770215    0.05733236425695049  3.235383076352773e-14 121.9902639958602
2.655647932437379      19.31682075234222      15.49685909703349   0.001849659718997055     0.6700368194290403     -11.75532279117344  5.375520357885805e-05     0.1241231827608414  0.0009929779093305099      13.61115295469164      313.0423280815693   0.006451393020651032     0.8001545191927016     0.5240361471873497     0.2715543676527383     0.4489800640452017   0.003046232710893029     0.5759012158148144      0.130947366770215    0.05733236425695049  3.235383076352773e-14 121.9902640005717
2.655647932437379      19.31682075234222      15.49685909703349   0.001849659718997055     0.6700368194290403     -11.75532279117344  5.375520357885805e-05     0.1241231827608414  0.0009929779093305099      13.61115295469164      313.0423234168752   0.006451407921812226     0.8001545191927016     0.5240361471873497     0.2715543676527383     0.4489800640452017   0.003046232710893029     0.5759012158148144      0.130947366770215    0.05733236425695049  3.235383076352773e-14 121.990264116077
2.655647932437379      19.31682075234222      15.49685909703349   0.001849659718997055     0.6700368194290403     -11.75532279117344  5.375520357885805e-05     0.1241231827608414  0.0009929779093305099      13.61115295469164      313.0423234168752   0.006451393020651032     0.8001545340938628     0.5240361471873497     0.2715543676527383     0.4489800640452017   0.003046232710893029     0.5759012158148144      0.130947366770215    0.05733236425695049  3.235383076352773e-14 121.9902646552389
2.655647932437379      19.31682075234222      15.49685909703349   0.001849659718997055     0.6700368194290403     -11.75532279117344  5.375520357885805e-05     0.1241231827608414  0.0009929779093305099      13.61115295469164      313.0423234168752   0.006451393020651032     0.8001545191927016     0.5240361620885109     0.2715543676527383     0.4489800640452017   0.003046232710893029     0.5759012158148144      0.130947366770215    0.05733236425695049  3.235383076352773e-14 121.9902642069738
2.655647932437379      19.31682075234222      15.49685909703349   0.001849659718997055     0.6700368194290403     -11.75532279117344  5.375520357885805e-05     0.1241231827608414  0.0009929779093305099      13.61115295469164      313.0423234168752   0.006451393020651032     0.8001545191927016     0.5240361471873497     0.2715543825538995     0.4489800640452017   0.003046232710893029     0.5759012158148144      0.130947366770215    0.05733236425695049  3.235383076352773e-14 121.9902639923323
2.655647932437379      19.31682075234222      15.49685909703349   0.001849659718997055     0.6700368194290403     -11.75532279117344  5.375520357885805e-05     0.1241231827608414  0.0009929779093305099      13.61115295469164      313.0423234168752   0.006451393020651032     0.8001545191927016     0.5240361471873497     0.2715543676527383     0.4489800789463629   0.003046232710893029     0.5759012158148144      0.130947366770215    0.05733236425695049  3.235383076352773e-14 121.9902640695908
2.655647932437379      19.31682075234222      15.49685909703349   0.001849659718997055     0.6700368194290403     -11.75532279117344  5.375520357885805e-05     0.1241231827608414  0.0009929779093305099      13.61115295469164      313.0423234168752   0.006451393020651032     0.8001545191927016     0.5240361471873497     0.2715543676527383     0.4489800640452017   0.003046247612054223     0.5759012158148144      0.130947366770215    0.05733236425695049  3.235383076352773e-14 121.9902640572865
2.655647932437379      19.31682075234222      15.49685909703349   0.001849659718997055     0.6700368194290403     -11.75532279117344  5.375520357885805e-05     0.1241231827608414  0.0009929779093305099      13.61115295469164      313.0423234168752   0.006451393020651032     0.8001545191927016     0.5240361471873497     0.2715543676527383     0.4489800640452017   0.003046232710893029     0.5759012307159755      0.130947366770215    0.05733236425695049  3.235383076352773e-14 121.9902640572572
2.655647932437379      19.31682075234222      15.49685909703349   0.001849659718997055     0.6700368194290403     -11.75532279117344  5.375520357885805e-05     0.1241231827608414  0.0009929779093305099      13.61115295469164      313.0423234168752   0.006451393020651032     0.8001545191927016     0.5240361471873497     0.2715543676527383     0.4489800640452017   0.003046232710893029     0.5759012158148144     0.1309473816713762    0.05733236425695049  3.235383076352773e-14 121.9902640572636
2.655647932437379      19.31682075234222      15.49685909703349   0.001849659718997055     0.6700368194290403     -11.75532279117344  5.375520357885805e-05     0.1241231827608414  0.0009929779093305099      13.61115295469164      313.0423234168752   0.006451393020651032     0.8001545191927016     0.5240361471873497     0.2715543676527383     0.4489800640452017   0.003046232710893029     0.5759012158148144      0.130947366770215    0.05733237915811169  3.235383076352773e-14 121.9902640572847
2.655647932437379      19.31682075234222      15.49685909703349   0.001849659718997055     0.6700368194290403     -11.75532279117344  5.375520357885805e-05     0.1241231827608414  0.0009929779093305099      13.61115295469164      313.0423234168752   0.006451393020651032     0.8001545191927016     0.5240361471873497     0.2715543676527383     0.4489800640452017   0.003046232710893029     0.5759012158148144      0.130947366770215    0.05733236425695049  1.490119354767842e-08 121.9903428979543
2.65565925498267      19.31682565205819      15.49688353017284   0.001847265335208602     0.6700851690789124      -11.7552972655854   5.31456123962835e-05     0.1243999501744084  0.0009831716734720673      13.61119788768591      313.0438151862002   0.006450219011135863     0.8001541916709873     0.5237592953533236     0.2717211309908745     0.4489616231704712   0.003045808433170358     0.5759012158148144     0.1309427346216263    0.05732497645003877  2.336909968550967e-14 121.987419438347
2.655659294555077      19.31682565205819      15.49688353017284   0.001847265335208602     0.6700851690789124      -11.7552972655854   5.31456123962835e-05     0.1243999501744084  0.0009831716734720673      13.61119788768591      313.0438151862002   0.006450219011135863     0.8001541916709873     0.5237592953533236     0.2717211309908745     0.4489616231704712   0.003045808433170358     0.5759012158148144     0.1309427346216263    0.05732497645003877  2.336909968550967e-14 121.9874196649947
2.65565925498267      19.31682593990132      15.49688353017284   0.001847265335208602     0.6700851690789124      -11.7552972655854   5.31456123962835e-05     0.1243999501744084  0.0009831716734720673      13.61119788768591      313.0438151862002   0.006450219011135863     0.8001541916709873     0.5237592953533236     0.2717211309908745     0.4489616231704712   0.003045808433170358     0.5759012158148144     0.1309427346216263    0.05732497645003877  2.336909968550967e-14 121.987419399998
2.65565925498267      19.31682565205819       15.4968837610944   0.001847265335208602     0.6700851690789124      -11.7552972655854   5.31456123962835e-05     0.1243999501744084  0.0009831716734720673      13.61119788768591      313.0438151862002   0.006450219011135863     0.8001541916709873     0.5237592953533236     0.2717211309908745     0.4489616231704712   0.003045808433170358     0.5759012158148144     0.1309427346216263    0.05732497645003877  2.336909968550967e-14 121.9874193485321
2.65565925498267      19.31682565205819      15.49688353017284   0.001847280236369796     0.6700851690789124      -11.7552972655854   5.31456123962835e-05     0.1243999501744084  0.0009831716734720673      13.61119788768591      313.0438151862002   0.006450219011135863     0.8001541916709873     0.5237592953533236     0.2717211309908745     0.4489616231704712   0.003045808433170358     0.5759012158148144     0.1309427346216263    0.05732497645003877  2.336909968550967e-14 121.9874194013297
2.65565925498267      19.31682565205819      15.49688353017284   0.001847265335208602     0.6700851839800736      -11.7552972655854   5.31456123962835e-05     0.1243999501744084  0.0009831716734720673      13.61119788768591      313.0438151862002   0.006450219011135863     0.8001541916709873     0.5237592953533236     0.2717211309908745     0.4489616231704712   0.003045808433170358     0.5759012158148144     0.1309427346216263    0.05732497645003877  2.336909968550967e-14 121.9874194351269
2.65565925498267      19.31682565205819      15.49688353017284   0.001847265335208602     0.6700851690789124     -11.75529744075298   5.31456123962835e-05     0.1243999501744084  0.0009831716734720673      13.61119788768591      313.0438151862002   0.006450219011135863     0.8001541916709873     0.5237592953533236     0.2717211309908745     0.4489616231704712   0.003045808433170358     0.5759012158148144     0.1309427346216263    0.05732497645003877  2.336909968550967e-14 121.9874194878123
2.65565925498267      19.31682565205819      15.49688353017284   0.001847265335208602     0.6700851690789124      -11.7552972655854  5.316051355747735e-05     0.1243999501744084  0.0009831716734720673      13.61119788768591      313.0438151862002   0.006450219011135863     0.8001541916709873     0.5237592953533236     0.2717211309908745     0.4489616231704712   0.003045808433170358     0.5759012158148144     0.1309427346216263    0.05732497645003877  2.336909968550967e-14 121.9874250341041
2.65565925498267      19.31682565205819      15.49688353017284   0.001847265335208602     0.6700851690789124      -11.7552972655854   5.31456123962835e-05     0.1243999650755696  0.0009831716734720673      13.61119788768591      313.0438151862002   0.006450219011135863     0.8001541916709873     0.5237592953533236     0.2717211309908745     0.4489616231704712   0.003045808433170358     0.5759012158148144     0.1309427346216263    0.05732497645003877  2.336909968550967e-14 121.9874194588193
2.65565925498267      19.31682565205819      15.49688353017284   0.001847265335208602     0.6700851690789124      -11.7552972655854   5.31456123962835e-05     0.1243999501744084  0.0009831865746332612      13.61119788768591      313.0438151862002   0.006450219011135863     0.8001541916709873     0.5237592953533236     0.2717211309908745     0.4489616231704712   0.003045808433170358     0.5759012158148144     0.1309427346216263    0.05732497645003877  2.336909968550967e-14 121.9874214498795
2.65565925498267      19.31682565205819      15.49688353017284   0.001847265335208602     0.6700851690789124      -11.7552972655854   5.31456123962835e-05     0.1243999501744084  0.0009831716734720673      13.61119809050856      313.0438151862002   0.006450219011135863     0.8001541916709873     0.5237592953533236     0.2717211309908745     0.4489616231704712   0.003045808433170358     0.5759012158148144     0.1309427346216263    0.05732497645003877  2.336909968550967e-14 121.9874194330088
2.65565925498267      19.31682565205819      15.49688353017284   0.001847265335208602     0.6700851690789124      -11.7552972655854   5.31456123962835e-05     0.1243999501744084  0.0009831716734720673      13.61119788768591      313.0438198509166   0.006450219011135863     0.8001541916709873     0.5237592953533236     0.2717211309908745     0.4489616231704712   0.003045808433170358     0.5759012158148144     0.1309427346216263    0.05732497645003877  2.336909968550967e-14 121.987419501113
2.65565925498267      19.31682565205819      15.49688353017284   0.001847265335208602     0.6700851690789124      -11.7552972655854   5.31456123962835e-05     0.1243999501744084  0.0009831716734720673      13.61119788768591      313.0438151862002   0.006450233912297057     0.8001541916709873     0.5237592953533236     0.2717211309908745     0.4489616231704712   0.003045808433170358     0.5759012158148144     0.1309427346216263    0.05732497645003877  2.336909968550967e-14 121.9874271248486
2.65565925498267      19.31682565205819      15.49688353017284   0.001847265335208602     0.6700851690789124      -11.7552972655854   5.31456123962835e-05     0.1243999501744084  0.0009831716734720673      13.61119788768591      313.0438151862002   0.006450219011135863     0.8001542065721485     0.5237592953533236     0.2717211309908745     0.4489616231704712   0.003045808433170358     0.5759012158148144     0.1309427346216263    0.05732497645003877  2.336909968550967e-14 121.9874200467107
2.65565925498267      19.31682565205819      15.49688353017284   0.001847265335208602     0.6700851690789124      -11.7552972655854   5.31456123962835e-05     0.1243999501744084  0.0009831716734720673      13.61119788768591      313.0438151862002   0.006450219011135863     0.8001541916709873     0.5237593102544847     0.2717211309908745     0.4489616231704712   0.003045808433170358     0.5759012158148144     0.1309427346216263    0.05732497645003877  2.336909968550967e-14 121.9874194838504
2.65565925498267      19.31682565205819      15.49688353017284   0.001847265335208602     0.6700851690789124      -11.7552972655854   5.31456123962835e-05     0.1243999501744084  0.0009831716734720673      13.61119788768591      313.0438151862002   0.006450219011135863     0.8001541916709873     0.5237592953533236     0.2717211458920357     0.4489616231704712   0.003045808433170358     0.5759012158148144     0.1309427346216263    0.05732497645003877  2.336909968550967e-14 121.9874196553166
2.65565925498267      19.31682565205819      15.49688353017284   0.001847265335208602     0.6700851690789124      -11.7552972655854   5.31456123962835e-05     0.1243999501744084  0.0009831716734720673      13.61119788768591      313.0438151862002   0.006450219011135863     0.8001541916709873     0.5237592953533236     0.2717211309908745     0.4489616380716324   0.003045808433170358     0.5759012158148144     0.1309427346216263    0.05732497645003877  2.336909968550967e-14 121.9874194512041
2.65565925498267      19.31682565205819      15.49688353017284   0.001847265335208602     0.6700851690789124      -11.7552972655854   5.31456123962835e-05     0.1243999501744084  0.0009831716734720673      13.61119788768591      313.0438151862002   0.006450219011135863     0.8001541916709873     0.5237592953533236     0.2717211309908745     0.4489616231704712   0.003045823334331552     0.5759012158148144     0.1309427346216263    0.05732497645003877  2.336909968550967e-14 121.9874194371895
2.65565925498267      19.31682565205819      15.49688353017284   0.001847265335208602     0.6700851690789124      -11.7552972655854   5.31456123962835e-05     0.1243999501744084  0.0009831716734720673      13.61119788768591      313.0438151862002   0.006450219011135863     0.8001541916709873     0.5237592953533236     0.2717211309908745     0.4489616231704712   0.003045808433170358     0.5759012307159755     0.1309427346216263    0.05732497645003877  2.336909968550967e-14 121.987419438347
2.65565925498267      19.31682565205819      15.49688353017284   0.001847265335208602     0.6700851690789124      -11.7552972655854   5.31456123962835e-05     0.1243999501744084  0.0009831716734720673      13.61119788768591      313.0438151862002   0.006450219011135863     0.8001541916709873     0.5237592953533236     0.2717211309908745     0.4489616231704712   0.003045808433170358     0.5759012158148144     0.1309427495227875    0.05732497645003877  2.336909968550967e-14 121.9874194385594
2.65565925498267      19.31682565205819      15.49688353017284   0.001847265335208602     0.6700851690789124      -11.7552972655854   5.31456123962835e-05     0.1243999501744084  0.0009831716734720673      13.61119788768591      313.0438151862002   0.006450219011135863     0.8001541916709873     0.5237592953533236     0.2717211309908745     0.4489616231704712   0.003045808433170358     0.5759012158148144     0.1309427346216263    0.05732499135119996  2.336909968550967e-14 121.9874194375898
2.65565925498267      19.31682565205819      15.49688353017284   0.001847265335208602     0.6700851690789124      -11.7552972655854   5.31456123962835e-05     0.1243999501744084  0.0009831716734720673      13.61119788768591      313.0438151862002   0.006450219011135863     0.8001541916709873     0.5237592953533236     0.2717211309908745     0.4489616231704712   0.003045808433170358     0.5759012158148144     0.1309427346216263    0.05732497645003877  1.490118456294734e-08 121.9874982076834
2.65550919545593      19.31780477018866      15.49873921972933   0.001852276826792828     0.6700839639373799     -11.75603190347021  5.310240478178023e-05     0.1244001959057376  0.0009829282371614089      13.61082359268097      313.0041687055038    0.00644545918974775     0.8001540644712722     0.5237750109680985     0.2717126398529783     0.4488883753466225   0.003081650722875893     0.5759012158148144     0.1309190545620994     0.0578014798555281  2.315289949426625e-14 121.9860273693553
2.6555092350261      19.31780477018866      15.49873921972933   0.001852276826792828     0.6700839639373799     -11.75603190347021  5.310240478178023e-05     0.1244001959057376  0.0009829282371614089      13.61082359268097      313.0041687055038    0.00644545918974775     0.8001540644712722     0.5237750109680985     0.2717126398529783     0.4488883753466225   0.003081650722875893     0.5759012158148144     0.1309190545620994     0.0578014798555281  2.315289949426625e-14 121.9860274147918
2.65550919545593      19.31780505804639      15.49873921972933   0.001852276826792828     0.6700839639373799     -11.75603190347021  5.310240478178023e-05     0.1244001959057376  0.0009829282371614089      13.61082359268097      313.0041687055038    0.00644545918974775     0.8001540644712722     0.5237750109680985     0.2717126398529783     0.4488883753466225   0.003081650722875893     0.5759012158148144     0.1309190545620994     0.0578014798555281  2.315289949426625e-14 121.9860273079865
2.65550919545593      19.31780477018866      15.49873945067854   0.001852276826792828     0.6700839639373799     -11.75603190347021  5.310240478178023e-05     0.1244001959057376  0.0009829282371614089      13.61082359268097      313.0041687055038    0.00644545918974775     0.8001540644712722     0.5237750109680985     0.2717126398529783     0.4488883753466225   0.003081650722875893     0.5759012158148144     0.1309190545620994     0.0578014798555281  2.315289949426625e-14 121.9860272598444
2.65550919545593      19.31780477018866      15.49873921972933   0.001852291727954021     0.6700839639373799     -11.75603190347021  5.310240478178023e-05     0.1244001959057376  0.0009829282371614089      13.61082359268097      313.0041687055038    0.00644545918974775     0.8001540644712722     0.5237750109680985     0.2717126398529783     0.4488883753466225   0.003081650722875893     0.5759012158148144     0.1309190545620994     0.0578014798555281  2.315289949426625e-14 121.9860301791514
2.65550919545593      19.31780477018866      15.49873921972933   0.001852276826792828     0.6700839788385411     -11.75603190347021  5.310240478178023e-05     0.1244001959057376  0.0009829282371614089      13.61082359268097      313.0041687055038    0.00644545918974775     0.8001540644712722     0.5237750109680985     0.2717126398529783     0.4488883753466225   0.003081650722875893     0.5759012158148144     0.1309190545620994     0.0578014798555281  2.315289949426625e-14 121.9860273987862
2.65550919545593      19.31780477018866      15.49873921972933   0.001852276826792828     0.6700839639373799     -11.75603207864874  5.310240478178023e-05     0.1244001959057376  0.0009829282371614089      13.61082359268097      313.0041687055038    0.00644545918974775     0.8001540644712722     0.5237750109680985     0.2717126398529783     0.4488883753466225   0.003081650722875893     0.5759012158148144     0.1309190545620994     0.0578014798555281  2.315289949426625e-14 121.9860275284192
2.65550919545593      19.31780477018866      15.49873921972933   0.001852276826792828     0.6700839639373799     -11.75603190347021  5.311730594297407e-05     0.1244001959057376  0.0009829282371614089      13.61082359268097      313.0041687055038    0.00644545918974775     0.8001540644712722     0.5237750109680985     0.2717126398529783     0.4488883753466225   0.003081650722875893     0.5759012158148144     0.1309190545620994     0.0578014798555281  2.315289949426625e-14 121.9860324764453
2.65550919545593      19.31780477018866      15.49873921972933   0.001852276826792828     0.6700839639373799     -11.75603190347021  5.310240478178023e-05     0.1244002108068988  0.0009829282371614089      13.61082359268097      313.0041687055038    0.00644545918974775     0.8001540644712722     0.5237750109680985     0.2717126398529783     0.4488883753466225   0.003081650722875893     0.5759012158148144     0.1309190545620994     0.0578014798555281  2.315289949426625e-14 121.9860274189643
2.65550919545593      19.31780477018866      15.49873921972933   0.001852276826792828     0.6700839639373799     -11.75603190347021  5.310240478178023e-05     0.1244001959057376  0.0009829431383226027      13.61082359268097      313.0041687055038    0.00644545918974775     0.8001540644712722     0.5237750109680985     0.2717126398529783     0.4488883753466225   0.003081650722875893     0.5759012158148144     0.1309190545620994     0.0578014798555281  2.315289949426625e-14 121.9860286588336
2.65550919545593      19.31780477018866      15.49873921972933   0.001852276826792828     0.6700839639373799     -11.75603190347021  5.310240478178023e-05     0.1244001959057376  0.0009829282371614089      13.61082379549804      313.0041687055038    0.00644545918974775     0.8001540644712722     0.5237750109680985     0.2717126398529783     0.4488883753466225   0.003081650722875893     0.5759012158148144     0.1309190545620994     0.0578014798555281  2.315289949426625e-14 121.9860273611881
2.65550919545593      19.31780477018866      15.49873921972933   0.001852276826792828     0.6700839639373799     -11.75603190347021  5.310240478178023e-05     0.1244001959057376  0.0009829282371614089      13.61082359268097      313.0041733696294    0.00644545918974775     0.8001540644712722     0.5237750109680985     0.2717126398529783     0.4488883753466225   0.003081650722875893     0.5759012158148144     0.1309190545620994     0.0578014798555281  2.315289949426625e-14 121.9860273441041
2.65550919545593      19.31780477018866      15.49873921972933   0.001852276826792828     0.6700839639373799     -11.75603190347021  5.310240478178023e-05     0.1244001959057376  0.0009829282371614089      13.61082359268097      313.0041687055038   0.006445474090908944     0.8001540644712722     0.5237750109680985     0.2717126398529783     0.4488883753466225   0.003081650722875893     0.5759012158148144     0.1309190545620994     0.0578014798555281  2.315289949426625e-14 121.9860295950171
2.65550919545593      19.31780477018866      15.49873921972933   0.001852276826792828     0.6700839639373799     -11.75603190347021  5.310240478178023e-05     0.1244001959057376  0.0009829282371614089      13.61082359268097      313.0041687055038    0.00644545918974775     0.8001540793724334     0.5237750109680985     0.2717126398529783     0.4488883753466225   0.003081650722875893     0.5759012158148144     0.1309190545620994     0.0578014798555281  2.315289949426625e-14 121.9860280000836
2.65550919545593      19.31780477018866      15.49873921972933   0.001852276826792828     0.6700839639373799     -11.75603190347021  5.310240478178023e-05     0.1244001959057376  0.0009829282371614089      13.61082359268097      313.0041687055038    0.00644545918974775     0.8001540644712722     0.5237750258692597     0.2717126398529783     0.4488883753466225   0.003081650722875893     0.5759012158148144     0.1309190545620994     0.0578014798555281  2.315289949426625e-14 121.9860275356636
2.65550919545593      19.31780477018866      15.49873921972933   0.001852276826792828     0.6700839639373799     -11.75603190347021  5.310240478178023e-05     0.1244001959057376  0.0009829282371614089      13.61082359268097      313.0041687055038    0.00644545918974775     0.8001540644712722     0.5237750109680985     0.2717126547541395     0.4488883753466225   0.003081650722875893     0.5759012158148144     0.1309190545620994     0.0578014798555281  2.315289949426625e-14 121.9860274546368
2.65550919545593      19.31780477018866      15.49873921972933   0.001852276826792828     0.6700839639373799     -11.75603190347021  5.310240478178023e-05     0.1244001959057376  0.0009829282371614089      13.61082359268097      313.0041687055038    0.00644545918974775     0.8001540644712722     0.5237750109680985     0.2717126398529783     0.4488883902477837   0.003081650722875893     0.5759012158148144     0.1309190545620994     0.0578014798555281  2.315289949426625e-14 121.9860273770913
2.65550919545593      19.31780477018866      15.49873921972933   0.001852276826792828     0.6700839639373799     -11.75603190347021  5.310240478178023e-05     0.1244001959057376  0.0009829282371614089      13.61082359268097      313.0041687055038    0.00644545918974775     0.8001540644712722     0.5237750109680985     0.2717126398529783     0.4488883753466225   0.003081665624037087     0.5759012158148144     0.1309190545620994     0.0578014798555281  2.315289949426625e-14 121.9860273694281
2.65550919545593      19.31780477018866      15.49873921972933   0.001852276826792828     0.6700839639373799     -11.75603190347021  5.310240478178023e-05     0.1244001959057376  0.0009829282371614089      13.61082359268097      313.0041687055038    0.00644545918974775     0.8001540644712722     0.5237750109680985     0.2717126398529783     0.4488883753466225   0.003081650722875893     0.5759012307159755     0.1309190545620994     0.0578014798555281  2.315289949426625e-14 121.9860273693553
2.65550919545593      19.31780477018866      15.49873921972933   0.001852276826792828     0.6700839639373799     -11.75603190347021  5.310240478178023e-05     0.1244001959057376  0.0009829282371614089      13.61082359268097      313.0041687055038    0.00644545918974775     0.8001540644712722     0.5237750109680985     0.2717126398529783     0.4488883753466225   0.003081650722875893     0.5759012158148144     0.1309190694632606     0.0578014798555281  2.315289949426625e-14 121.9860273693335
2.65550919545593      19.31780477018866      15.49873921972933   0.001852276826792828     0.6700839639373799     -11.75603190347021  5.310240478178023e-05     0.1244001959057376  0.0009829282371614089      13.61082359268097      313.0041687055038    0.00644545918974775     0.8001540644712722     0.5237750109680985     0.2717126398529783     0.4488883753466225   0.003081650722875893     0.5759012158148144     0.1309190545620994    0.05780149475668929  2.315289949426625e-14 121.9860273693952
2.65550919545593      19.31780477018866      15.49873921972933   0.001852276826792828     0.6700839639373799     -11.75603190347021  5.310240478178023e-05     0.1244001959057376  0.0009829282371614089      13.61082359268097      313.0041687055038    0.00644545918974775     0.8001540644712722     0.5237750109680985     0.2717126398529783     0.4488883753466225   0.003081650722875893     0.5759012158148144     0.1309190545620994     0.0578014798555281  1.490118434674715e-08 121.9861061040558
2.655483204042582      19.31875083409603       15.5016540634267   0.001851641862472078     0.6700333105982763     -11.75697696369311  5.295725264493728e-05     0.1243988956281513  0.0009825209195848152      13.61075137160082       313.004457456855   0.006439985538144734     0.8001534204239101     0.5237169888421408     0.2717257920396516     0.4488169826684051   0.003081014370024272     0.5759012158148144     0.1309742382408343    0.05779482652606822  2.249412506040406e-14 121.9846073293619
2.655483243612365      19.31875083409603       15.5016540634267   0.001851641862472078     0.6700333105982763     -11.75697696369311  5.295725264493728e-05     0.1243988956281513  0.0009825209195848152      13.61075137160082       313.004457456855   0.006439985538144734     0.8001534204239101     0.5237169888421408     0.2717257920396516     0.4488169826684051   0.003081014370024272     0.5759012158148144     0.1309742382408343    0.05779482652606822  2.249412506040406e-14 121.9846073551097
2.655483204042582      19.31875112196785       15.5016540634267   0.001851641862472078     0.6700333105982763     -11.75697696369311  5.295725264493728e-05     0.1243988956281513  0.0009825209195848152      13.61075137160082       313.004457456855   0.006439985538144734     0.8001534204239101     0.5237169888421408     0.2717257920396516     0.4488169826684051   0.003081014370024272     0.5759012158148144     0.1309742382408343    0.05779482652606822  2.249412506040406e-14 121.9846072825457
2.655483204042582      19.31875083409603      15.50165429441934   0.001851641862472078     0.6700333105982763     -11.75697696369311  5.295725264493728e-05     0.1243988956281513  0.0009825209195848152      13.61075137160082       313.004457456855   0.006439985538144734     0.8001534204239101     0.5237169888421408     0.2717257920396516     0.4488169826684051   0.003081014370024272     0.5759012158148144     0.1309742382408343    0.05779482652606822  2.249412506040406e-14 121.9846072466394
2.655483204042582      19.31875083409603       15.5016540634267   0.001851656763633272     0.6700333105982763     -11.75697696369311  5.295725264493728e-05     0.1243988956281513  0.0009825209195848152      13.61075137160082       313.004457456855   0.006439985538144734     0.8001534204239101     0.5237169888421408     0.2717257920396516     0.4488169826684051   0.003081014370024272     0.5759012158148144     0.1309742382408343    0.05779482652606822  2.249412506040406e-14 121.9846093309639
2.655483204042582      19.31875083409603       15.5016540634267   0.001851641862472078     0.6700333254994375     -11.75697696369311  5.295725264493728e-05     0.1243988956281513  0.0009825209195848152      13.61075137160082       313.004457456855   0.006439985538144734     0.8001534204239101     0.5237169888421408     0.2717257920396516     0.4488169826684051   0.003081014370024272     0.5759012158148144     0.1309742382408343    0.05779482652606822  2.249412506040406e-14 121.9846073057198
2.655483204042582      19.31875083409603       15.5016540634267   0.001851641862472078     0.6700333105982763     -11.75697713888572  5.295725264493728e-05     0.1243988956281513  0.0009825209195848152      13.61075137160082       313.004457456855   0.006439985538144734     0.8001534204239101     0.5237169888421408     0.2717257920396516     0.4488169826684051   0.003081014370024272     0.5759012158148144     0.1309742382408343    0.05779482652606822  2.249412506040406e-14 121.9846074567094
2.655483204042582      19.31875083409603       15.5016540634267   0.001851641862472078     0.6700333105982763     -11.75697696369311  5.297215380613113e-05     0.1243988956281513  0.0009825209195848152      13.61075137160082       313.004457456855   0.006439985538144734     0.8001534204239101     0.5237169888421408     0.2717257920396516     0.4488169826684051   0.003081014370024272     0.5759012158148144     0.1309742382408343    0.05779482652606822  2.249412506040406e-14 121.9846118929341
2.655483204042582      19.31875083409603       15.5016540634267   0.001851641862472078     0.6700333105982763     -11.75697696369311  5.295725264493728e-05     0.1243989105293125  0.0009825209195848152      13.61075137160082       313.004457456855   0.006439985538144734     0.8001534204239101     0.5237169888421408     0.2717257920396516     0.4488169826684051   0.003081014370024272     0.5759012158148144     0.1309742382408343    0.05779482652606822  2.249412506040406e-14 121.9846073882809
2.655483204042582      19.31875083409603       15.5016540634267   0.001851641862472078     0.6700333105982763     -11.75697696369311  5.295725264493728e-05     0.1243988956281513   0.000982535820746009      13.61075137160082       313.004457456855   0.006439985538144734     0.8001534204239101     0.5237169888421408     0.2717257920396516     0.4488169826684051   0.003081014370024272     0.5759012158148144     0.1309742382408343    0.05779482652606822  2.249412506040406e-14 121.9846084832315
2.655483204042582      19.31875083409603       15.5016540634267   0.001851641862472078     0.6700333105982763     -11.75697696369311  5.295725264493728e-05     0.1243988956281513  0.0009825209195848152      13.61075157441682       313.004457456855   0.006439985538144734     0.8001534204239101     0.5237169888421408     0.2717257920396516     0.4488169826684051   0.003081014370024272     0.5759012158148144     0.1309742382408343    0.05779482652606822  2.249412506040406e-14 121.9846072999985
2.655483204042582      19.31875083409603       15.5016540634267   0.001851641862472078     0.6700333105982763     -11.75697696369311  5.295725264493728e-05     0.1243988956281513  0.0009825209195848152      13.61075137160082      313.0044621209848   0.006439985538144734     0.8001534204239101     0.5237169888421408     0.2717257920396516     0.4488169826684051   0.003081014370024272     0.5759012158148144     0.1309742382408343    0.05779482652606822  2.249412506040406e-14 121.9846073046656
2.655483204042582      19.31875083409603       15.5016540634267   0.001851641862472078     0.6700333105982763     -11.75697696369311  5.295725264493728e-05     0.1243988956281513  0.0009825209195848152      13.61075137160082       313.004457456855   0.006440000439305928     0.8001534204239101     0.5237169888421408     0.2717257920396516     0.4488169826684051   0.003081014370024272     0.5759012158148144     0.1309742382408343    0.05779482652606822  2.249412506040406e-14 121.9846053124217
2.655483204042582      19.31875083409603       15.5016540634267   0.001851641862472078     0.6700333105982763     -11.75697696369311  5.295725264493728e-05     0.1243988956281513  0.0009825209195848152      13.61075137160082       313.004457456855   0.006439985538144734     0.8001534353250713     0.5237169888421408     0.2717257920396516     0.4488169826684051   0.003081014370024272     0.5759012158148144     0.1309742382408343    0.05779482652606822  2.249412506040406e-14 121.9846079130429
2.655483204042582      19.31875083409603       15.5016540634267   0.001851641862472078     0.6700333105982763     -11.75697696369311  5.295725264493728e-05     0.1243988956281513  0.0009825209195848152      13.61075137160082       313.004457456855   0.006439985538144734     0.8001534204239101      0.523717003743302     0.2717257920396516     0.4488169826684051   0.003081014370024272     0.5759012158148144     0.1309742382408343    0.05779482652606822  2.249412506040406e-14 121.9846074945069
2.655483204042582      19.31875083409603       15.5016540634267   0.001851641862472078     0.6700333105982763     -11.75697696369311  5.295725264493728e-05     0.1243988956281513  0.0009825209195848152      13.61075137160082       313.004457456855   0.006439985538144734     0.8001534204239101     0.5237169888421408     0.2717258069408128     0.4488169826684051   0.003081014370024272     0.5759012158148144     0.1309742382408343    0.05779482652606822  2.249412506040406e-14 121.9846072289105
2.655483204042582      19.31875083409603       15.5016540634267   0.001851641862472078     0.6700333105982763     -11.75697696369311  5.295725264493728e-05     0.1243988956281513  0.0009825209195848152      13.61075137160082       313.004457456855   0.006439985538144734     0.8001534204239101     0.5237169888421408     0.2717257920396516     0.4488169975695663   0.003081014370024272     0.5759012158148144     0.1309742382408343    0.05779482652606822  2.249412506040406e-14 121.9846073366028
2.655483204042582      19.31875083409603       15.5016540634267   0.001851641862472078     0.6700333105982763     -11.75697696369311  5.295725264493728e-05     0.1243988956281513  0.0009825209195848152      13.61075137160082       313.004457456855   0.006439985538144734     0.8001534204239101     0.5237169888421408     0.2717257920396516     0.4488169826684051   0.003081029271185466     0.5759012158148144     0.1309742382408343    0.05779482652606822  2.249412506040406e-14 121.9846073293807
2.655483204042582      19.31875083409603       15.5016540634267   0.001851641862472078     0.6700333105982763     -11.75697696369311  5.295725264493728e-05     0.1243988956281513  0.0009825209195848152      13.61075137160082       313.004457456855   0.006439985538144734     0.8001534204239101     0.5237169888421408     0.2717257920396516     0.4488169826684051   0.003081014370024272     0.5759012307159755     0.1309742382408343    0.05779482652606822  2.249412506040406e-14 121.9846073293619
2.655483204042582      19.31875083409603       15.5016540634267   0.001851641862472078     0.6700333105982763     -11.75697696369311  5.295725264493728e-05     0.1243988956281513  0.0009825209195848152      13.61075137160082       313.004457456855   0.006439985538144734     0.8001534204239101     0.5237169888421408     0.2717257920396516     0.4488169826684051   0.003081014370024272     0.5759012158148144     0.1309742531419955    0.05779482652606822  2.249412506040406e-14 121.9846073293545
2.655483204042582      19.31875083409603       15.5016540634267   0.001851641862472078     0.6700333105982763     -11.75697696369311  5.295725264493728e-05     0.1243988956281513  0.0009825209195848152      13.61075137160082       313.004457456855   0.006439985538144734     0.8001534204239101     0.5237169888421408     0.2717257920396516     0.4488169826684051   0.003081014370024272     0.5759012158148144     0.1309742382408343    0.05779484142722941  2.249412506040406e-14 121.984607329372
2.655483204042582      19.31875083409603       15.5016540634267   0.001851641862472078     0.6700333105982763     -11.75697696369311  5.295725264493728e-05     0.1243988956281513  0.0009825209195848152      13.61075137160082       313.004457456855   0.006439985538144734     0.8001534204239101     0.5237169888421408     0.2717257920396516     0.4488169826684051   0.003081014370024272     0.5759012158148144     0.1309742382408343    0.05779482652606822  1.490118368797272e-08 121.984686075346
2.65529967725822      19.32139737492621      15.50728307266068   0.001857262313231556     0.6704069831299333      -11.7571249623351  5.252415250949076e-05     0.1244073650145814  0.0009823313232133302      13.61174898345385      313.0056585784986   0.006439700361760175     0.8001515837808322       0.52365866572795     0.2717841068915979     0.4484782064340095   0.003080493831254061     0.5759012158148144     0.1310390337610958    0.05778938776692925  4.433014628765788e-14 121.9809887148059
2.655299716825268      19.32139737492621      15.50728307266068   0.001857262313231556     0.6704069831299333      -11.7571249623351  5.252415250949076e-05     0.1244073650145814  0.0009823313232133302      13.61174898345385      313.0056585784986   0.006439700361760175     0.8001515837808322       0.52365866572795     0.2717841068915979     0.4484782064340095   0.003080493831254061     0.5759012158148144     0.1310390337610958    0.05778938776692925  4.433014628765788e-14 121.980988775941
2.65529967725822      19.32139766283747      15.50728307266068   0.001857262313231556     0.6704069831299333      -11.7571249623351  5.252415250949076e-05     0.1244073650145814  0.0009823313232133302      13.61174898345385      313.0056585784986   0.006439700361760175     0.8001515837808322       0.52365866572795     0.2717841068915979     0.4484782064340095   0.003080493831254061     0.5759012158148144     0.1310390337610958    0.05778938776692925  4.433014628765788e-14 121.9809886664537
2.65529967725822      19.32139737492621      15.50728330373721   0.001857262313231556     0.6704069831299333      -11.7571249623351  5.252415250949076e-05     0.1244073650145814  0.0009823313232133302      13.61174898345385      313.0056585784986   0.006439700361760175     0.8001515837808322       0.52365866572795     0.2717841068915979     0.4484782064340095   0.003080493831254061     0.5759012158148144     0.1310390337610958    0.05778938776692925  4.433014628765788e-14 121.9809886176718
2.65529967725822      19.32139737492621      15.50728307266068    0.00185727721439275     0.6704069831299333      -11.7571249623351  5.252415250949076e-05     0.1244073650145814  0.0009823313232133302      13.61174898345385      313.0056585784986   0.006439700361760175     0.8001515837808322       0.52365866572795     0.2717841068915979     0.4484782064340095   0.003080493831254061     0.5759012158148144     0.1310390337610958    0.05778938776692925  4.433014628765788e-14 121.9809905019404
2.65529967725822      19.32139737492621      15.50728307266068   0.001857262313231556     0.6704069980310945      -11.7571249623351  5.252415250949076e-05     0.1244073650145814  0.0009823313232133302      13.61174898345385      313.0056585784986   0.006439700361760175     0.8001515837808322       0.52365866572795     0.2717841068915979     0.4484782064340095   0.003080493831254061     0.5759012158148144     0.1310390337610958    0.05778938776692925  4.433014628765788e-14 121.9809886948839
2.65529967725822      19.32139737492621      15.50728307266068   0.001857262313231556     0.6704069831299333     -11.75712513752991  5.252415250949076e-05     0.1244073650145814  0.0009823313232133302      13.61174898345385      313.0056585784986   0.006439700361760175     0.8001515837808322       0.52365866572795     0.2717841068915979     0.4484782064340095   0.003080493831254061     0.5759012158148144     0.1310390337610958    0.05778938776692925  4.433014628765788e-14 121.9809888364207
2.65529967725822      19.32139737492621      15.50728307266068   0.001857262313231556     0.6704069831299333      -11.7571249623351   5.25390536706846e-05     0.1244073650145814  0.0009823313232133302      13.61174898345385      313.0056585784986   0.006439700361760175     0.8001515837808322       0.52365866572795     0.2717841068915979     0.4484782064340095   0.003080493831254061     0.5759012158148144     0.1310390337610958    0.05778938776692925  4.433014628765788e-14 121.9809934132645
2.65529967725822      19.32139737492621      15.50728307266068   0.001857262313231556     0.6704069831299333      -11.7571249623351  5.252415250949076e-05     0.1244073799157426  0.0009823313232133302      13.61174898345385      313.0056585784986   0.006439700361760175     0.8001515837808322       0.52365866572795     0.2717841068915979     0.4484782064340095   0.003080493831254061     0.5759012158148144     0.1310390337610958    0.05778938776692925  4.433014628765788e-14 121.9809887493286
2.65529967725822      19.32139737492621      15.50728307266068   0.001857262313231556     0.6704069831299333      -11.7571249623351  5.252415250949076e-05     0.1244073650145814   0.000982346224374524      13.61174898345385      313.0056585784986   0.006439700361760175     0.8001515837808322       0.52365866572795     0.2717841068915979     0.4484782064340095   0.003080493831254061     0.5759012158148144     0.1310390337610958    0.05778938776692925  4.433014628765788e-14 121.9809900458194
2.65529967725822      19.32139737492621      15.50728307266068   0.001857262313231556     0.6704069831299333      -11.7571249623351  5.252415250949076e-05     0.1244073650145814  0.0009823313232133302      13.61174918628472      313.0056585784986   0.006439700361760175     0.8001515837808322       0.52365866572795     0.2717841068915979     0.4484782064340095   0.003080493831254061     0.5759012158148144     0.1310390337610958    0.05778938776692925  4.433014628765788e-14 121.9809886860881
2.65529967725822      19.32139737492621      15.50728307266068   0.001857262313231556     0.6704069831299333      -11.7571249623351  5.252415250949076e-05     0.1244073650145814  0.0009823313232133302      13.61174898345385      313.0056632426464   0.006439700361760175     0.8001515837808322       0.52365866572795     0.2717841068915979     0.4484782064340095   0.003080493831254061     0.5759012158148144     0.1310390337610958    0.05778938776692925  4.433014628765788e-14 121.9809886865753
2.65529967725822      19.32139737492621      15.50728307266068   0.001857262313231556     0.6704069831299333      -11.7571249623351  5.252415250949076e-05     0.1244073650145814  0.0009823313232133302      13.61174898345385      313.0056585784986   0.006439715262921369     0.8001515837808322       0.52365866572795     0.2717841068915979     0.4484782064340095   0.003080493831254061     0.5759012158148144     0.1310390337610958    0.05778938776692925  4.433014628765788e-14 121.980988814658
2.65529967725822      19.32139737492621      15.50728307266068   0.001857262313231556     0.6704069831299333      -11.7571249623351  5.252415250949076e-05     0.1244073650145814  0.0009823313232133302      13.61174898345385      313.0056585784986   0.006439700361760175     0.8001515986819934       0.52365866572795     0.2717841068915979     0.4484782064340095   0.003080493831254061     0.5759012158148144     0.1310390337610958    0.05778938776692925  4.433014628765788e-14 121.9809893240811
[truncated: 505,765 more chars]
