# Supplementary material for: Model-Based Quantification of the Systemic Interplay between Glucose and Fatty Acids in the Postprandial State
Source: PLoS One. 2015 Sep 10;10(9):e0135665. doi: 10.1371/journal.pone.0135665 (PMC4565650; doi:10.1371/journal.pone.0135665)
Supplement: S3 File — Zip file containing all Matlab m-files to generate figures. The zip-file includes a README file, containing an overview of the simulation files and basic instructions. (ZIP) [file pone.0135665.s004.zip › GlcNEFA/OPT parameters/OPT_solver1_seed100000000_n100_r25/parameters_it2.txt]

2.610650579717764      17.45620661742216      19.44204617443615    0.00278468411070769     0.7805695131698083     -12.04272816830847  0.0004103909609943046     0.1098004134309065   0.001508417494398207      17.61994599095746      294.0562420019452    0.01147383766926767     0.8211703656958853     0.6748161933072611     0.1751689405537377     0.4357052783820464   0.004280401215016348     0.4037089050444895     0.1126972852486394    0.06167403953212781    0.01888724254471428 189.175267128286
2.610650618619489      17.45620661742216      19.44204617443615    0.00278468411070769     0.7805695131698083     -12.04272816830847  0.0004103909609943046     0.1098004134309065   0.001508417494398207      17.61994599095746      294.0562420019452    0.01147383766926767     0.8211703656958853     0.6748161933072611     0.1751689405537377     0.4357052783820464   0.004280401215016348     0.4037089050444895     0.1126972852486394    0.06167403953212781    0.01888724254471428 189.175270509641
2.610650579717764      17.45620687753991      19.44204617443615    0.00278468411070769     0.7805695131698083     -12.04272816830847  0.0004103909609943046     0.1098004134309065   0.001508417494398207      17.61994599095746      294.0562420019452    0.01147383766926767     0.8211703656958853     0.6748161933072611     0.1751689405537377     0.4357052783820464   0.004280401215016348     0.4037089050444895     0.1126972852486394    0.06167403953212781    0.01888724254471428 189.1752628635735
2.610650579717764      17.45620661742216      19.44204646414522    0.00278468411070769     0.7805695131698083     -12.04272816830847  0.0004103909609943046     0.1098004134309065   0.001508417494398207      17.61994599095746      294.0562420019452    0.01147383766926767     0.8211703656958853     0.6748161933072611     0.1751689405537377     0.4357052783820464   0.004280401215016348     0.4037089050444895     0.1126972852486394    0.06167403953212781    0.01888724254471428 189.1752661222213
2.610650579717764      17.45620661742216      19.44204617443615   0.002784699011868884     0.7805695131698083     -12.04272816830847  0.0004103909609943046     0.1098004134309065   0.001508417494398207      17.61994599095746      294.0562420019452    0.01147383766926767     0.8211703656958853     0.6748161933072611     0.1751689405537377     0.4357052783820464   0.004280401215016348     0.4037089050444895     0.1126972852486394    0.06167403953212781    0.01888724254471428 189.1753682398377
2.610650579717764      17.45620661742216      19.44204617443615    0.00278468411070769     0.7805695280709695     -12.04272816830847  0.0004103909609943046     0.1098004134309065   0.001508417494398207      17.61994599095746      294.0562420019452    0.01147383766926767     0.8211703656958853     0.6748161933072611     0.1751689405537377     0.4357052783820464   0.004280401215016348     0.4037089050444895     0.1126972852486394    0.06167403953212781    0.01888724254471428 189.1752674254876
2.610650579717764      17.45620661742216      19.44204617443615    0.00278468411070769     0.7805695131698083     -12.04272834775911  0.0004103909609943046     0.1098004134309065   0.001508417494398207      17.61994599095746      294.0562420019452    0.01147383766926767     0.8211703656958853     0.6748161933072611     0.1751689405537377     0.4357052783820464   0.004280401215016348     0.4037089050444895     0.1126972852486394    0.06167403953212781    0.01888724254471428 189.1752712844427
2.610650579717764      17.45620661742216      19.44204617443615    0.00278468411070769     0.7805695131698083     -12.04272816830847  0.0004104058621554984     0.1098004134309065   0.001508417494398207      17.61994599095746      294.0562420019452    0.01147383766926767     0.8211703656958853     0.6748161933072611     0.1751689405537377     0.4357052783820464   0.004280401215016348     0.4037089050444895     0.1126972852486394    0.06167403953212781    0.01888724254471428 189.1752963865682
2.610650579717764      17.45620661742216      19.44204617443615    0.00278468411070769     0.7805695131698083     -12.04272816830847  0.0004103909609943046     0.1098004283320677   0.001508417494398207      17.61994599095746      294.0562420019452    0.01147383766926767     0.8211703656958853     0.6748161933072611     0.1751689405537377     0.4357052783820464   0.004280401215016348     0.4037089050444895     0.1126972852486394    0.06167403953212781    0.01888724254471428 189.1752686728759
2.610650579717764      17.45620661742216      19.44204617443615    0.00278468411070769     0.7805695131698083     -12.04272816830847  0.0004103909609943046     0.1098004134309065     0.0015084323955594      17.61994599095746      294.0562420019452    0.01147383766926767     0.8211703656958853     0.6748161933072611     0.1751689405537377     0.4357052783820464   0.004280401215016348     0.4037089050444895     0.1126972852486394    0.06167403953212781    0.01888724254471428 189.1755122409896
2.610650579717764      17.45620661742216      19.44204617443615    0.00278468411070769     0.7805695131698083     -12.04272816830847  0.0004103909609943046     0.1098004134309065   0.001508417494398207      17.61994625351512      294.0562420019452    0.01147383766926767     0.8211703656958853     0.6748161933072611     0.1751689405537377     0.4357052783820464   0.004280401215016348     0.4037089050444895     0.1126972852486394    0.06167403953212781    0.01888724254471428 189.1752692934267
2.610650579717764      17.45620661742216      19.44204617443615    0.00278468411070769     0.7805695131698083     -12.04272816830847  0.0004103909609943046     0.1098004134309065   0.001508417494398207      17.61994599095746      294.0562463837247    0.01147383766926767     0.8211703656958853     0.6748161933072611     0.1751689405537377     0.4357052783820464   0.004280401215016348     0.4037089050444895     0.1126972852486394    0.06167403953212781    0.01888724254471428 189.1752655012238
2.610650579717764      17.45620661742216      19.44204617443615    0.00278468411070769     0.7805695131698083     -12.04272816830847  0.0004103909609943046     0.1098004134309065   0.001508417494398207      17.61994599095746      294.0562420019452    0.01147385257042887     0.8211703656958853     0.6748161933072611     0.1751689405537377     0.4357052783820464   0.004280401215016348     0.4037089050444895     0.1126972852486394    0.06167403953212781    0.01888724254471428 189.1753641659281
2.610650579717764      17.45620661742216      19.44204617443615    0.00278468411070769     0.7805695131698083     -12.04272816830847  0.0004103909609943046     0.1098004134309065   0.001508417494398207      17.61994599095746      294.0562420019452    0.01147383766926767     0.8211703805970465     0.6748161933072611     0.1751689405537377     0.4357052783820464   0.004280401215016348     0.4037089050444895     0.1126972852486394    0.06167403953212781    0.01888724254471428 189.1752665384018
2.610650579717764      17.45620661742216      19.44204617443615    0.00278468411070769     0.7805695131698083     -12.04272816830847  0.0004103909609943046     0.1098004134309065   0.001508417494398207      17.61994599095746      294.0562420019452    0.01147383766926767     0.8211703656958853     0.6748162082084223     0.1751689405537377     0.4357052783820464   0.004280401215016348     0.4037089050444895     0.1126972852486394    0.06167403953212781    0.01888724254471428 189.1752674308241
2.610650579717764      17.45620661742216      19.44204617443615    0.00278468411070769     0.7805695131698083     -12.04272816830847  0.0004103909609943046     0.1098004134309065   0.001508417494398207      17.61994599095746      294.0562420019452    0.01147383766926767     0.8211703656958853     0.6748161933072611     0.1751689554548989     0.4357052783820464   0.004280401215016348     0.4037089050444895     0.1126972852486394    0.06167403953212781    0.01888724254471428 189.1752695292636
2.610650579717764      17.45620661742216      19.44204617443615    0.00278468411070769     0.7805695131698083     -12.04272816830847  0.0004103909609943046     0.1098004134309065   0.001508417494398207      17.61994599095746      294.0562420019452    0.01147383766926767     0.8211703656958853     0.6748161933072611     0.1751689405537377     0.4357052932832076   0.004280401215016348     0.4037089050444895     0.1126972852486394    0.06167403953212781    0.01888724254471428 189.1752669055679
2.610650579717764      17.45620661742216      19.44204617443615    0.00278468411070769     0.7805695131698083     -12.04272816830847  0.0004103909609943046     0.1098004134309065   0.001508417494398207      17.61994599095746      294.0562420019452    0.01147383766926767     0.8211703656958853     0.6748161933072611     0.1751689405537377     0.4357052783820464   0.004280416116177542     0.4037089050444895     0.1126972852486394    0.06167403953212781    0.01888724254471428 189.1752671086367
2.610650579717764      17.45620661742216      19.44204617443615    0.00278468411070769     0.7805695131698083     -12.04272816830847  0.0004103909609943046     0.1098004134309065   0.001508417494398207      17.61994599095746      294.0562420019452    0.01147383766926767     0.8211703656958853     0.6748161933072611     0.1751689405537377     0.4357052783820464   0.004280401215016348     0.4037089199456507     0.1126972852486394    0.06167403953212781    0.01888724254471428 189.1752675780219
2.610650579717764      17.45620661742216      19.44204617443615    0.00278468411070769     0.7805695131698083     -12.04272816830847  0.0004103909609943046     0.1098004134309065   0.001508417494398207      17.61994599095746      294.0562420019452    0.01147383766926767     0.8211703656958853     0.6748161933072611     0.1751689405537377     0.4357052783820464   0.004280401215016348     0.4037089050444895     0.1126973001498006    0.06167403953212781    0.01888724254471428 189.175267133779
2.610650579717764      17.45620661742216      19.44204617443615    0.00278468411070769     0.7805695131698083     -12.04272816830847  0.0004103909609943046     0.1098004134309065   0.001508417494398207      17.61994599095746      294.0562420019452    0.01147383766926767     0.8211703656958853     0.6748161933072611     0.1751689405537377     0.4357052783820464   0.004280401215016348     0.4037089050444895     0.1126972852486394      0.061674054433289    0.01888724254471428 189.1752671059424
2.610650579717764      17.45620661742216      19.44204617443615    0.00278468411070769     0.7805695131698083     -12.04272816830847  0.0004103909609943046     0.1098004134309065   0.001508417494398207      17.61994599095746      294.0562420019452    0.01147383766926767     0.8211703656958853     0.6748161933072611     0.1751689405537377     0.4357052783820464   0.004280401215016348     0.4037089050444895     0.1126972852486394    0.06167403953212781    0.01888725744587548 189.1752661274936
2.605371147332329      17.73905489761035      18.74485012731375   0.002628198135958673      0.788351316001949     -11.91377082980919  0.0004038744972690375     0.1103982734400834   0.001287406410335517       17.5043114447678      304.0260344080512    0.01068174333911647     0.8095846435830386     0.6664179898434892     0.1797724581355264      0.473895100159162    0.01067672040064303     0.3540679828509659     0.1265635145192896     0.1509237716502871    0.02485043618195718 172.0936701217439
2.605371186155384      17.73905489761035      18.74485012731375   0.002628198135958673      0.788351316001949     -11.91377082980919  0.0004038744972690375     0.1103982734400834   0.001287406410335517       17.5043114447678      304.0260344080512    0.01068174333911647     0.8095846435830386     0.6664179898434892     0.1797724581355264      0.473895100159162    0.01067672040064303     0.3540679828509659     0.1265635145192896     0.1509237716502871    0.02485043618195718 172.0936730189012
2.605371147332329      17.73905516194286      18.74485012731375   0.002628198135958673      0.788351316001949     -11.91377082980919  0.0004038744972690375     0.1103982734400834   0.001287406410335517       17.5043114447678      304.0260344080512    0.01068174333911647     0.8095846435830386     0.6664179898434892     0.1797724581355264      0.473895100159162    0.01067672040064303     0.3540679828509659     0.1265635145192896     0.1509237716502871    0.02485043618195718 172.0936668867412
2.605371147332329      17.73905489761035      18.74485040663378   0.002628198135958673      0.788351316001949     -11.91377082980919  0.0004038744972690375     0.1103982734400834   0.001287406410335517       17.5043114447678      304.0260344080512    0.01068174333911647     0.8095846435830386     0.6664179898434892     0.1797724581355264      0.473895100159162    0.01067672040064303     0.3540679828509659     0.1265635145192896     0.1509237716502871    0.02485043618195718 172.0936697649514
2.605371147332329      17.73905489761035      18.74485012731375   0.002628213037119867      0.788351316001949     -11.91377082980919  0.0004038744972690375     0.1103982734400834   0.001287406410335517       17.5043114447678      304.0260344080512    0.01068174333911647     0.8095846435830386     0.6664179898434892     0.1797724581355264      0.473895100159162    0.01067672040064303     0.3540679828509659     0.1265635145192896     0.1509237716502871    0.02485043618195718 172.0937397041786
2.605371147332329      17.73905489761035      18.74485012731375   0.002628198135958673     0.7883513309031102     -11.91377082980919  0.0004038744972690375     0.1103982734400834   0.001287406410335517       17.5043114447678      304.0260344080512    0.01068174333911647     0.8095846435830386     0.6664179898434892     0.1797724581355264      0.473895100159162    0.01067672040064303     0.3540679828509659     0.1265635145192896     0.1509237716502871    0.02485043618195718 172.0936705331236
2.605371147332329      17.73905489761035      18.74485012731375   0.002628198135958673      0.788351316001949     -11.91377100733821  0.0004038744972690375     0.1103982734400834   0.001287406410335517       17.5043114447678      304.0260344080512    0.01068174333911647     0.8095846435830386     0.6664179898434892     0.1797724581355264      0.473895100159162    0.01067672040064303     0.3540679828509659     0.1265635145192896     0.1509237716502871    0.02485043618195718 172.0936729932973
2.605371147332329      17.73905489761035      18.74485012731375   0.002628198135958673      0.788351316001949     -11.91377082980919  0.0004038893984302313     0.1103982734400834   0.001287406410335517       17.5043114447678      304.0260344080512    0.01068174333911647     0.8095846435830386     0.6664179898434892     0.1797724581355264      0.473895100159162    0.01067672040064303     0.3540679828509659     0.1265635145192896     0.1509237716502871    0.02485043618195718 172.0936165195662
2.605371147332329      17.73905489761035      18.74485012731375   0.002628198135958673      0.788351316001949     -11.91377082980919  0.0004038744972690375     0.1103982883412446   0.001287406410335517       17.5043114447678      304.0260344080512    0.01068174333911647     0.8095846435830386     0.6664179898434892     0.1797724581355264      0.473895100159162    0.01067672040064303     0.3540679828509659     0.1265635145192896     0.1509237716502871    0.02485043618195718 172.0936699462827
2.605371147332329      17.73905489761035      18.74485012731375   0.002628198135958673      0.788351316001949     -11.91377082980919  0.0004038744972690375     0.1103982734400834    0.00128742131149671       17.5043114447678      304.0260344080512    0.01068174333911647     0.8095846435830386     0.6664179898434892     0.1797724581355264      0.473895100159162    0.01067672040064303     0.3540679828509659     0.1265635145192896     0.1509237716502871    0.02485043618195718 172.0937973023998
2.605371147332329      17.73905489761035      18.74485012731375   0.002628198135958673      0.788351316001949     -11.91377082980919  0.0004038744972690375     0.1103982734400834   0.001287406410335517      17.50431170560237      304.0260344080512    0.01068174333911647     0.8095846435830386     0.6664179898434892     0.1797724581355264      0.473895100159162    0.01067672040064303     0.3540679828509659     0.1265635145192896     0.1509237716502871    0.02485043618195718 172.093672054783
2.605371147332329      17.73905489761035      18.74485012731375   0.002628198135958673      0.788351316001949     -11.91377082980919  0.0004038744972690375     0.1103982734400834   0.001287406410335517       17.5043114447678      304.0260389383921    0.01068174333911647     0.8095846435830386     0.6664179898434892     0.1797724581355264      0.473895100159162    0.01067672040064303     0.3540679828509659     0.1265635145192896     0.1509237716502871    0.02485043618195718 172.0936686131832
2.605371147332329      17.73905489761035      18.74485012731375   0.002628198135958673      0.788351316001949     -11.91377082980919  0.0004038744972690375     0.1103982734400834   0.001287406410335517       17.5043114447678      304.0260344080512    0.01068175824027766     0.8095846435830386     0.6664179898434892     0.1797724581355264      0.473895100159162    0.01067672040064303     0.3540679828509659     0.1265635145192896     0.1509237716502871    0.02485043618195718 172.0936228540445
2.605371147332329      17.73905489761035      18.74485012731375   0.002628198135958673      0.788351316001949     -11.91377082980919  0.0004038744972690375     0.1103982734400834   0.001287406410335517       17.5043114447678      304.0260344080512    0.01068174333911647     0.8095846584841998     0.6664179898434892     0.1797724581355264      0.473895100159162    0.01067672040064303     0.3540679828509659     0.1265635145192896     0.1509237716502871    0.02485043618195718 172.093669322099
2.605371147332329      17.73905489761035      18.74485012731375   0.002628198135958673      0.788351316001949     -11.91377082980919  0.0004038744972690375     0.1103982734400834   0.001287406410335517       17.5043114447678      304.0260344080512    0.01068174333911647     0.8095846435830386     0.6664180047446504     0.1797724581355264      0.473895100159162    0.01067672040064303     0.3540679828509659     0.1265635145192896     0.1509237716502871    0.02485043618195718 172.0936706764528
2.605371147332329      17.73905489761035      18.74485012731375   0.002628198135958673      0.788351316001949     -11.91377082980919  0.0004038744972690375     0.1103982734400834   0.001287406410335517       17.5043114447678      304.0260344080512    0.01068174333911647     0.8095846435830386     0.6664179898434892     0.1797724730366876      0.473895100159162    0.01067672040064303     0.3540679828509659     0.1265635145192896     0.1509237716502871    0.02485043618195718 172.0936663979293
2.605371147332329      17.73905489761035      18.74485012731375   0.002628198135958673      0.788351316001949     -11.91377082980919  0.0004038744972690375     0.1103982734400834   0.001287406410335517       17.5043114447678      304.0260344080512    0.01068174333911647     0.8095846435830386     0.6664179898434892     0.1797724581355264     0.4738951150603232    0.01067672040064303     0.3540679828509659     0.1265635145192896     0.1509237716502871    0.02485043618195718 172.0936701524571
2.605371147332329      17.73905489761035      18.74485012731375   0.002628198135958673      0.788351316001949     -11.91377082980919  0.0004038744972690375     0.1103982734400834   0.001287406410335517       17.5043114447678      304.0260344080512    0.01068174333911647     0.8095846435830386     0.6664179898434892     0.1797724581355264      0.473895100159162    0.01067673530180423     0.3540679828509659     0.1265635145192896     0.1509237716502871    0.02485043618195718 172.093670144261
2.605371147332329      17.73905489761035      18.74485012731375   0.002628198135958673      0.788351316001949     -11.91377082980919  0.0004038744972690375     0.1103982734400834   0.001287406410335517       17.5043114447678      304.0260344080512    0.01068174333911647     0.8095846435830386     0.6664179898434892     0.1797724581355264      0.473895100159162    0.01067672040064303     0.3540679977521271     0.1265635145192896     0.1509237716502871    0.02485043618195718 172.0936705872337
2.605371147332329      17.73905489761035      18.74485012731375   0.002628198135958673      0.788351316001949     -11.91377082980919  0.0004038744972690375     0.1103982734400834   0.001287406410335517       17.5043114447678      304.0260344080512    0.01068174333911647     0.8095846435830386     0.6664179898434892     0.1797724581355264      0.473895100159162    0.01067672040064303     0.3540679828509659     0.1265635294204508     0.1509237716502871    0.02485043618195718 172.0936701153852
2.605371147332329      17.73905489761035      18.74485012731375   0.002628198135958673      0.788351316001949     -11.91377082980919  0.0004038744972690375     0.1103982734400834   0.001287406410335517       17.5043114447678      304.0260344080512    0.01068174333911647     0.8095846435830386     0.6664179898434892     0.1797724581355264      0.473895100159162    0.01067672040064303     0.3540679828509659     0.1265635145192896     0.1509237865514483    0.02485043618195718 172.0936701385696
2.605371147332329      17.73905489761035      18.74485012731375   0.002628198135958673      0.788351316001949     -11.91377082980919  0.0004038744972690375     0.1103982734400834   0.001287406410335517       17.5043114447678      304.0260344080512    0.01068174333911647     0.8095846435830386     0.6664179898434892     0.1797724581355264      0.473895100159162    0.01067672040064303     0.3540679828509659     0.1265635145192896     0.1509237716502871    0.02485045108311838 172.0936695925548
2.549649332868499      18.20706336593072      15.56170993453655   0.002471102189498509      0.794548414207893     -11.04282431210414  0.0002880714320676091     0.1178137374094193    0.00114098504931278       17.1382908113197      323.7311068626655   0.009510946171487546     0.8102309615038025     0.6232106306445203     0.2105164006715475     0.4580208267818958  0.0009713822221575335     0.1966790222406542     0.7744773113817636    0.09046867492571052    0.06294410595542441 136.8551925235383
2.549649370861234      18.20706336593072      15.56170993453655   0.002471102189498509      0.794548414207893     -11.04282431210414  0.0002880714320676091     0.1178137374094193    0.00114098504931278       17.1382908113197      323.7311068626655   0.009510946171487546     0.8102309615038025     0.6232106306445203     0.2105164006715475     0.4580208267818958  0.0009713822221575335     0.1966790222406542     0.7744773113817636    0.09046867492571052    0.06294410595542441 136.8551936358817
2.549649332868499       18.2070636372371      15.56170993453655   0.002471102189498509      0.794548414207893     -11.04282431210414  0.0002880714320676091     0.1178137374094193    0.00114098504931278       17.1382908113197      323.7311068626655   0.009510946171487546     0.8102309615038025     0.6232106306445203     0.2105164006715475     0.4580208267818958  0.0009713822221575335     0.1966790222406542     0.7744773113817636    0.09046867492571052    0.06294410595542441 136.8551905089344
2.549649332868499      18.20706336593072       15.5617101664241   0.002471102189498509      0.794548414207893     -11.04282431210414  0.0002880714320676091     0.1178137374094193    0.00114098504931278       17.1382908113197      323.7311068626655   0.009510946171487546     0.8102309615038025     0.6232106306445203     0.2105164006715475     0.4580208267818958  0.0009713822221575335     0.1966790222406542     0.7744773113817636    0.09046867492571052    0.06294410595542441 136.855191919946
2.549649332868499      18.20706336593072      15.56170993453655   0.002471117090659703      0.794548414207893     -11.04282431210414  0.0002880714320676091     0.1178137374094193    0.00114098504931278       17.1382908113197      323.7311068626655   0.009510946171487546     0.8102309615038025     0.6232106306445203     0.2105164006715475     0.4580208267818958  0.0009713822221575335     0.1966790222406542     0.7744773113817636    0.09046867492571052    0.06294410595542441 136.8552712410715
2.549649332868499      18.20706336593072      15.56170993453655   0.002471102189498509     0.7945484291090542     -11.04282431210414  0.0002880714320676091     0.1178137374094193    0.00114098504931278       17.1382908113197      323.7311068626655   0.009510946171487546     0.8102309615038025     0.6232106306445203     0.2105164006715475     0.4580208267818958  0.0009713822221575335     0.1966790222406542     0.7744773113817636    0.09046867492571052    0.06294410595542441 136.8551927053802
2.549649332868499      18.20706336593072      15.56170993453655   0.002471102189498509      0.794548414207893     -11.04282447665504  0.0002880714320676091     0.1178137374094193    0.00114098504931278       17.1382908113197      323.7311068626655   0.009510946171487546     0.8102309615038025     0.6232106306445203     0.2105164006715475     0.4580208267818958  0.0009713822221575335     0.1966790222406542     0.7744773113817636    0.09046867492571052    0.06294410595542441 136.8551944733472
2.549649332868499      18.20706336593072      15.56170993453655   0.002471102189498509      0.794548414207893     -11.04282431210414   0.000288086333228803     0.1178137374094193    0.00114098504931278       17.1382908113197      323.7311068626655   0.009510946171487546     0.8102309615038025     0.6232106306445203     0.2105164006715475     0.4580208267818958  0.0009713822221575335     0.1966790222406542     0.7744773113817636    0.09046867492571052    0.06294410595542441 136.8551964377477
2.549649332868499      18.20706336593072      15.56170993453655   0.002471102189498509      0.794548414207893     -11.04282431210414  0.0002880714320676091     0.1178137523105805    0.00114098504931278       17.1382908113197      323.7311068626655   0.009510946171487546     0.8102309615038025     0.6232106306445203     0.2105164006715475     0.4580208267818958  0.0009713822221575335     0.1966790222406542     0.7744773113817636    0.09046867492571052    0.06294410595542441 136.8551938667222
2.549649332868499      18.20706336593072      15.56170993453655   0.002471102189498509      0.794548414207893     -11.04282431210414  0.0002880714320676091     0.1178137374094193   0.001140999950473973       17.1382908113197      323.7311068626655   0.009510946171487546     0.8102309615038025     0.6232106306445203     0.2105164006715475     0.4580208267818958  0.0009713822221575335     0.1966790222406542     0.7744773113817636    0.09046867492571052    0.06294410595542441 136.8553077380038
2.549649332868499      18.20706336593072      15.56170993453655   0.002471102189498509      0.794548414207893     -11.04282431210414  0.0002880714320676091     0.1178137374094193    0.00114098504931278      17.13829106670014      323.7311068626655   0.009510946171487546     0.8102309615038025     0.6232106306445203     0.2105164006715475     0.4580208267818958  0.0009713822221575335     0.1966790222406542     0.7744773113817636    0.09046867492571052    0.06294410595542441 136.8551936084971
2.549649332868499      18.20706336593072      15.56170993453655   0.002471102189498509      0.794548414207893     -11.04282431210414  0.0002880714320676091     0.1178137374094193    0.00114098504931278       17.1382908113197      323.7311116866349   0.009510946171487546     0.8102309615038025     0.6232106306445203     0.2105164006715475     0.4580208267818958  0.0009713822221575335     0.1966790222406542     0.7744773113817636    0.09046867492571052    0.06294410595542441 136.8551917040801
2.549649332868499      18.20706336593072      15.56170993453655   0.002471102189498509      0.794548414207893     -11.04282431210414  0.0002880714320676091     0.1178137374094193    0.00114098504931278       17.1382908113197      323.7311068626655    0.00951096107264874     0.8102309615038025     0.6232106306445203     0.2105164006715475     0.4580208267818958  0.0009713822221575335     0.1966790222406542     0.7744773113817636    0.09046867492571052    0.06294410595542441 136.8551876447878
2.549649332868499      18.20706336593072      15.56170993453655   0.002471102189498509      0.794548414207893     -11.04282431210414  0.0002880714320676091     0.1178137374094193    0.00114098504931278       17.1382908113197      323.7311068626655   0.009510946171487546     0.8102309764049637     0.6232106306445203     0.2105164006715475     0.4580208267818958  0.0009713822221575335     0.1966790222406542     0.7744773113817636    0.09046867492571052    0.06294410595542441 136.8551925970795
2.549649332868499      18.20706336593072      15.56170993453655   0.002471102189498509      0.794548414207893     -11.04282431210414  0.0002880714320676091     0.1178137374094193    0.00114098504931278       17.1382908113197      323.7311068626655   0.009510946171487546     0.8102309615038025     0.6232106455456815     0.2105164006715475     0.4580208267818958  0.0009713822221575335     0.1966790222406542     0.7744773113817636    0.09046867492571052    0.06294410595542441 136.8551921723316
2.549649332868499      18.20706336593072      15.56170993453655   0.002471102189498509      0.794548414207893     -11.04282431210414  0.0002880714320676091     0.1178137374094193    0.00114098504931278       17.1382908113197      323.7311068626655   0.009510946171487546     0.8102309615038025     0.6232106306445203     0.2105164155727087     0.4580208267818958  0.0009713822221575335     0.1966790222406542     0.7744773113817636    0.09046867492571052    0.06294410595542441 136.8551894808944
2.549649332868499      18.20706336593072      15.56170993453655   0.002471102189498509      0.794548414207893     -11.04282431210414  0.0002880714320676091     0.1178137374094193    0.00114098504931278       17.1382908113197      323.7311068626655   0.009510946171487546     0.8102309615038025     0.6232106306445203     0.2105164006715475      0.458020841683057  0.0009713822221575335     0.1966790222406542     0.7744773113817636    0.09046867492571052    0.06294410595542441 136.8551923400009
2.549649332868499      18.20706336593072      15.56170993453655   0.002471102189498509      0.794548414207893     -11.04282431210414  0.0002880714320676091     0.1178137374094193    0.00114098504931278       17.1382908113197      323.7311068626655   0.009510946171487546     0.8102309615038025     0.6232106306445203     0.2105164006715475     0.4580208267818958  0.0009713971233187273     0.1966790222406542     0.7744773113817636    0.09046867492571052    0.06294410595542441 136.855206083371
2.549649332868499      18.20706336593072      15.56170993453655   0.002471102189498509      0.794548414207893     -11.04282431210414  0.0002880714320676091     0.1178137374094193    0.00114098504931278       17.1382908113197      323.7311068626655   0.009510946171487546     0.8102309615038025     0.6232106306445203     0.2105164006715475     0.4580208267818958  0.0009713822221575335     0.1966790371418154     0.7744773113817636    0.09046867492571052    0.06294410595542441 136.8551926476081
2.549649332868499      18.20706336593072      15.56170993453655   0.002471102189498509      0.794548414207893     -11.04282431210414  0.0002880714320676091     0.1178137374094193    0.00114098504931278       17.1382908113197      323.7311068626655   0.009510946171487546     0.8102309615038025     0.6232106306445203     0.2105164006715475     0.4580208267818958  0.0009713822221575335     0.1966790222406542     0.7744773262829248    0.09046867492571052    0.06294410595542441 136.8551924766102
2.549649332868499      18.20706336593072      15.56170993453655   0.002471102189498509      0.794548414207893     -11.04282431210414  0.0002880714320676091     0.1178137374094193    0.00114098504931278       17.1382908113197      323.7311068626655   0.009510946171487546     0.8102309615038025     0.6232106306445203     0.2105164006715475     0.4580208267818958  0.0009713822221575335     0.1966790222406542     0.7744773113817636    0.09046868982687172    0.06294410595542441 136.8551924766111
2.549649332868499      18.20706336593072      15.56170993453655   0.002471102189498509      0.794548414207893     -11.04282431210414  0.0002880714320676091     0.1178137374094193    0.00114098504931278       17.1382908113197      323.7311068626655   0.009510946171487546     0.8102309615038025     0.6232106306445203     0.2105164006715475     0.4580208267818958  0.0009713822221575335     0.1966790222406542     0.7744773113817636    0.09046867492571052     0.0629441208565856 136.8551924031668
2.569897678084813      19.16320028150503      13.26322582746132   0.002367663730946751     0.8095843606777348      -10.6023189123563  0.0002461916482360162     0.1225508917314597  0.0008422411361291802      15.81731185760627      362.2179118336741   0.008124226715513144     0.8321935686292915     0.5706493608295192     0.2432029595888111     0.5723523209123559  0.0001045665819812647   0.007553506443062102     0.8994537465559629     0.5944876461034513      1.703687104700125 130.8063291419761
2.569897716379272      19.16320028150503      13.26322582746132   0.002367663730946751     0.8095843606777348      -10.6023189123563  0.0002461916482360162     0.1225508917314597  0.0008422411361291802      15.81731185760627      362.2179118336741   0.008124226715513144     0.8321935686292915     0.5706493608295192     0.2432029595888111     0.5723523209123559  0.0001045665819812647   0.007553506443062102     0.8994537465559629     0.5944876461034513      1.703687104700125 130.8063276312473
2.569897678084813      19.16320056705897      13.26322582746132   0.002367663730946751     0.8095843606777348      -10.6023189123563  0.0002461916482360162     0.1225508917314597  0.0008422411361291802      15.81731185760627      362.2179118336741   0.008124226715513144     0.8321935686292915     0.5706493608295192     0.2432029595888111     0.5723523209123559  0.0001045665819812647   0.007553506443062102     0.8994537465559629     0.5944876461034513      1.703687104700125 130.8063306359587
2.569897678084813      19.16320028150503      13.26322602509879   0.002367663730946751     0.8095843606777348      -10.6023189123563  0.0002461916482360162     0.1225508917314597  0.0008422411361291802      15.81731185760627      362.2179118336741   0.008124226715513144     0.8321935686292915     0.5706493608295192     0.2432029595888111     0.5723523209123559  0.0001045665819812647   0.007553506443062102     0.8994537465559629     0.5944876461034513      1.703687104700125 130.806329079141
2.569897678084813      19.16320028150503      13.26322582746132   0.002367678632107945     0.8095843606777348      -10.6023189123563  0.0002461916482360162     0.1225508917314597  0.0008422411361291802      15.81731185760627      362.2179118336741   0.008124226715513144     0.8321935686292915     0.5706493608295192     0.2432029595888111     0.5723523209123559  0.0001045665819812647   0.007553506443062102     0.8994537465559629     0.5944876461034513      1.703687104700125 130.8062776797226
2.569897678084813      19.16320028150503      13.26322582746132   0.002367663730946751      0.809584375578896      -10.6023189123563  0.0002461916482360162     0.1225508917314597  0.0008422411361291802      15.81731185760627      362.2179118336741   0.008124226715513144     0.8321935686292915     0.5706493608295192     0.2432029595888111     0.5723523209123559  0.0001045665819812647   0.007553506443062102     0.8994537465559629     0.5944876461034513      1.703687104700125 130.8063290167604
2.569897678084813      19.16320028150503      13.26322582746132   0.002367663730946751     0.8095843606777348     -10.60231907034316  0.0002461916482360162     0.1225508917314597  0.0008422411361291802      15.81731185760627      362.2179118336741   0.008124226715513144     0.8321935686292915     0.5706493608295192     0.2432029595888111     0.5723523209123559  0.0001045665819812647   0.007553506443062102     0.8994537465559629     0.5944876461034513      1.703687104700125 130.8063282084745
2.569897678084813      19.16320028150503      13.26322582746132   0.002367663730946751     0.8095843606777348      -10.6023189123563  0.0002462065493972101     0.1225508917314597  0.0008422411361291802      15.81731185760627      362.2179118336741   0.008124226715513144     0.8321935686292915     0.5706493608295192     0.2432029595888111     0.5723523209123559  0.0001045665819812647   0.007553506443062102     0.8994537465559629     0.5944876461034513      1.703687104700125 130.8063422069023
2.569897678084813      19.16320028150503      13.26322582746132   0.002367663730946751     0.8095843606777348      -10.6023189123563  0.0002461916482360162     0.1225509066326209  0.0008422411361291802      15.81731185760627      362.2179118336741   0.008124226715513144     0.8321935686292915     0.5706493608295192     0.2432029595888111     0.5723523209123559  0.0001045665819812647   0.007553506443062102     0.8994537465559629     0.5944876461034513      1.703687104700125 130.8063269880939
2.569897678084813      19.16320028150503      13.26322582746132   0.002367663730946751     0.8095843606777348      -10.6023189123563  0.0002461916482360162     0.1225508917314597   0.000842256037290374      15.81731185760627      362.2179118336741   0.008124226715513144     0.8321935686292915     0.5706493608295192     0.2432029595888111     0.5723523209123559  0.0001045665819812647   0.007553506443062102     0.8994537465559629     0.5944876461034513      1.703687104700125 130.8063078684031
2.569897678084813      19.16320028150503      13.26322582746132   0.002367663730946751     0.8095843606777348      -10.6023189123563  0.0002461916482360162     0.1225508917314597  0.0008422411361291802      15.81731209330258      362.2179118336741   0.008124226715513144     0.8321935686292915     0.5706493608295192     0.2432029595888111     0.5723523209123559  0.0001045665819812647   0.007553506443062102     0.8994537465559629     0.5944876461034513      1.703687104700125 130.8063287461511
2.569897678084813      19.16320028150503      13.26322582746132   0.002367663730946751     0.8095843606777348      -10.6023189123563  0.0002461916482360162     0.1225508917314597  0.0008422411361291802      15.81731185760627      362.2179172311415   0.008124226715513144     0.8321935686292915     0.5706493608295192     0.2432029595888111     0.5723523209123559  0.0001045665819812647   0.007553506443062102     0.8994537465559629     0.5944876461034513      1.703687104700125 130.8063294451698
2.569897678084813      19.16320028150503      13.26322582746132   0.002367663730946751     0.8095843606777348      -10.6023189123563  0.0002461916482360162     0.1225508917314597  0.0008422411361291802      15.81731185760627      362.2179118336741   0.008124241616674337     0.8321935686292915     0.5706493608295192     0.2432029595888111     0.5723523209123559  0.0001045665819812647   0.007553506443062102     0.8994537465559629     0.5944876461034513      1.703687104700125 130.8064626983169
2.569897678084813      19.16320028150503      13.26322582746132   0.002367663730946751     0.8095843606777348      -10.6023189123563  0.0002461916482360162     0.1225508917314597  0.0008422411361291802      15.81731185760627      362.2179118336741   0.008124226715513144     0.8321935835304527     0.5706493608295192     0.2432029595888111     0.5723523209123559  0.0001045665819812647   0.007553506443062102     0.8994537465559629     0.5944876461034513      1.703687104700125 130.8063316813963
2.569897678084813      19.16320028150503      13.26322582746132   0.002367663730946751     0.8095843606777348      -10.6023189123563  0.0002461916482360162     0.1225508917314597  0.0008422411361291802      15.81731185760627      362.2179118336741   0.008124226715513144     0.8321935686292915     0.5706493757306804     0.2432029595888111     0.5723523209123559  0.0001045665819812647   0.007553506443062102     0.8994537465559629     0.5944876461034513      1.703687104700125 130.806325329333
2.569897678084813      19.16320028150503      13.26322582746132   0.002367663730946751     0.8095843606777348      -10.6023189123563  0.0002461916482360162     0.1225508917314597  0.0008422411361291802      15.81731185760627      362.2179118336741   0.008124226715513144     0.8321935686292915     0.5706493608295192     0.2432029744899723     0.5723523209123559  0.0001045665819812647   0.007553506443062102     0.8994537465559629     0.5944876461034513      1.703687104700125 130.8063288697196
2.569897678084813      19.16320028150503      13.26322582746132   0.002367663730946751     0.8095843606777348      -10.6023189123563  0.0002461916482360162     0.1225508917314597  0.0008422411361291802      15.81731185760627      362.2179118336741   0.008124226715513144     0.8321935686292915     0.5706493608295192     0.2432029595888111     0.5723523358135171  0.0001045665819812647   0.007553506443062102     0.8994537465559629     0.5944876461034513      1.703687104700125 130.8063291863138
2.569897678084813      19.16320028150503      13.26322582746132   0.002367663730946751     0.8095843606777348      -10.6023189123563  0.0002461916482360162     0.1225508917314597  0.0008422411361291802      15.81731185760627      362.2179118336741   0.008124226715513144     0.8321935686292915     0.5706493608295192     0.2432029595888111     0.5723523209123559  0.0001045814831424585   0.007553506443062102     0.8994537465559629     0.5944876461034513      1.703687104700125 130.8063291492325
2.569897678084813      19.16320028150503      13.26322582746132   0.002367663730946751     0.8095843606777348      -10.6023189123563  0.0002461916482360162     0.1225508917314597  0.0008422411361291802      15.81731185760627      362.2179118336741   0.008124226715513144     0.8321935686292915     0.5706493608295192     0.2432029595888111     0.5723523209123559  0.0001045665819812647   0.007553521344223296     0.8994537465559629     0.5944876461034513      1.703687104700125 130.8063293352137
2.569897678084813      19.16320028150503      13.26322582746132   0.002367663730946751     0.8095843606777348      -10.6023189123563  0.0002461916482360162     0.1225508917314597  0.0008422411361291802      15.81731185760627      362.2179118336741   0.008124226715513144     0.8321935686292915     0.5706493608295192     0.2432029595888111     0.5723523209123559  0.0001045665819812647   0.007553506443062102     0.8994537614571241     0.5944876461034513      1.703687104700125 130.8063291419987
2.569897678084813      19.16320028150503      13.26322582746132   0.002367663730946751     0.8095843606777348      -10.6023189123563  0.0002461916482360162     0.1225508917314597  0.0008422411361291802      15.81731185760627      362.2179118336741   0.008124226715513144     0.8321935686292915     0.5706493608295192     0.2432029595888111     0.5723523209123559  0.0001045665819812647   0.007553506443062102     0.8994537465559629     0.5944876610046125      1.703687104700125 130.8063291398969
2.569897678084813      19.16320028150503      13.26322582746132   0.002367663730946751     0.8095843606777348      -10.6023189123563  0.0002461916482360162     0.1225508917314597  0.0008422411361291802      15.81731185760627      362.2179118336741   0.008124226715513144     0.8321935686292915     0.5706493608295192     0.2432029595888111     0.5723523209123559  0.0001045665819812647   0.007553506443062102     0.8994537465559629     0.5944876461034513      1.703687130087041 130.8063291419069
2.569971339706313      19.17388191456114      13.29786853338335   0.002468820304156319     0.8096269123022841     -10.61484027102957  0.0002442087579153749     0.1226109819143488  0.0008801347604992082      15.80687672067062      361.7822362760592   0.008116301902597453     0.8321074091827702     0.5705780801840507     0.2433329464845022     0.5715626524305322  0.0001043133668693638   0.007467439028524349     0.8902946898716692     0.5953709663531897      41.70365958593837 130.4478529171307
2.56997137800187      19.17388191456114      13.29786853338335   0.002468820304156319     0.8096269123022841     -10.61484027102957  0.0002442087579153749     0.1226109819143488  0.0008801347604992082      15.80687672067062      361.7822362760592   0.008116301902597453     0.8321074091827702     0.5705780801840507     0.2433329464845022     0.5715626524305322  0.0001043133668693638   0.007467439028524349     0.8902946898716692     0.5953709663531897      41.70365958593837 130.4478516984342
2.569971339706313      19.17388220027425      13.29786853338335   0.002468820304156319     0.8096269123022841     -10.61484027102957  0.0002442087579153749     0.1226109819143488  0.0008801347604992082      15.80687672067062      361.7822362760592   0.008116301902597453     0.8321074091827702     0.5705780801840507     0.2433329464845022     0.5715626524305322  0.0001043133668693638   0.007467439028524349     0.8902946898716692     0.5953709663531897      41.70365958593837 130.4478538014897
2.569971339706313      19.17388191456114      13.29786873153703   0.002468820304156319     0.8096269123022841     -10.61484027102957  0.0002442087579153749     0.1226109819143488  0.0008801347604992082      15.80687672067062      361.7822362760592   0.008116301902597453     0.8321074091827702     0.5705780801840507     0.2433329464845022     0.5715626524305322  0.0001043133668693638   0.007467439028524349     0.8902946898716692     0.5953709663531897      41.70365958593837 130.4478524834037
2.569971339706313      19.17388191456114      13.29786853338335   0.002468835205317513     0.8096269123022841     -10.61484027102957  0.0002442087579153749     0.1226109819143488  0.0008801347604992082      15.80687672067062      361.7822362760592   0.008116301902597453     0.8321074091827702     0.5705780801840507     0.2433329464845022     0.5715626524305322  0.0001043133668693638   0.007467439028524349     0.8902946898716692     0.5953709663531897      41.70365958593837 130.447847289704
2.569971339706313      19.17388191456114      13.29786853338335   0.002468820304156319     0.8096269272034453     -10.61484027102957  0.0002442087579153749     0.1226109819143488  0.0008801347604992082      15.80687672067062      361.7822362760592   0.008116301902597453     0.8321074091827702     0.5705780801840507     0.2433329464845022     0.5715626524305322  0.0001043133668693638   0.007467439028524349     0.8902946898716692     0.5953709663531897      41.70365958593837 130.4478529155267
2.569971339706313      19.17388191456114      13.29786853338335   0.002468820304156319     0.8096269123022841     -10.61484042920302  0.0002442087579153749     0.1226109819143488  0.0008801347604992082      15.80687672067062      361.7822362760592   0.008116301902597453     0.8321074091827702     0.5705780801840507     0.2433329464845022     0.5715626524305322  0.0001043133668693638   0.007467439028524349     0.8902946898716692     0.5953709663531897      41.70365958593837 130.4478530215389
2.569971339706313      19.17388191456114      13.29786853338335   0.002468820304156319     0.8096269123022841     -10.61484027102957  0.0002442236590765687     0.1226109819143488  0.0008801347604992082      15.80687672067062      361.7822362760592   0.008116301902597453     0.8321074091827702     0.5705780801840507     0.2433329464845022     0.5715626524305322  0.0001043133668693638   0.007467439028524349     0.8902946898716692     0.5953709663531897      41.70365958593837 130.4478746662674
2.569971339706313      19.17388191456114      13.29786853338335   0.002468820304156319     0.8096269123022841     -10.61484027102957  0.0002442087579153749       0.12261099681551  0.0008801347604992082      15.80687672067062      361.7822362760592   0.008116301902597453     0.8321074091827702     0.5705780801840507     0.2433329464845022     0.5715626524305322  0.0001043133668693638   0.007467439028524349     0.8902946898716692     0.5953709663531897      41.70365958593837 130.4478516691485
2.569971339706313      19.17388191456114      13.29786853338335   0.002468820304156319     0.8096269123022841     -10.61484027102957  0.0002442087579153749     0.1226109819143488   0.000880149661660402      15.80687672067062      361.7822362760592   0.008116301902597453     0.8321074091827702     0.5705780801840507     0.2433329464845022     0.5715626524305322  0.0001043133668693638   0.007467439028524349     0.8902946898716692     0.5953709663531897      41.70365958593837 130.4478439205198
2.569971339706313      19.17388191456114      13.29786853338335   0.002468820304156319     0.8096269123022841     -10.61484027102957  0.0002442087579153749     0.1226109819143488  0.0008801347604992082      15.80687695621144      361.7822362760592   0.008116301902597453     0.8321074091827702     0.5705780801840507     0.2433329464845022     0.5715626524305322  0.0001043133668693638   0.007467439028524349     0.8902946898716692     0.5953709663531897      41.70365958593837 130.4478525699367
2.569971339706313      19.17388191456114      13.29786853338335   0.002468820304156319     0.8096269123022841     -10.61484027102957  0.0002442087579153749     0.1226109819143488  0.0008801347604992082      15.80687672067062      361.7822416670347   0.008116301902597453     0.8321074091827702     0.5705780801840507     0.2433329464845022     0.5715626524305322  0.0001043133668693638   0.007467439028524349     0.8902946898716692     0.5953709663531897      41.70365958593837 130.4478530696525
2.569971339706313      19.17388191456114      13.29786853338335   0.002468820304156319     0.8096269123022841     -10.61484027102957  0.0002442087579153749     0.1226109819143488  0.0008801347604992082      15.80687672067062      361.7822362760592   0.008116316803758647     0.8321074091827702     0.5705780801840507     0.2433329464845022     0.5715626524305322  0.0001043133668693638   0.007467439028524349     0.8902946898716692     0.5953709663531897      41.70365958593837 130.4479773752128
2.569971339706313      19.17388191456114      13.29786853338335   0.002468820304156319     0.8096269123022841     -10.61484027102957  0.0002442087579153749     0.1226109819143488  0.0008801347604992082      15.80687672067062      361.7822362760592   0.008116301902597453     0.8321074240839314     0.5705780801840507     0.2433329464845022     0.5715626524305322  0.0001043133668693638   0.007467439028524349     0.8902946898716692     0.5953709663531897      41.70365958593837 130.4478555211257
2.569971339706313      19.17388191456114      13.29786853338335   0.002468820304156319     0.8096269123022841     -10.61484027102957  0.0002442087579153749     0.1226109819143488  0.0008801347604992082      15.80687672067062      361.7822362760592   0.008116301902597453     0.8321074091827702     0.5705780950852118     0.2433329464845022     0.5715626524305322  0.0001043133668693638   0.007467439028524349     0.8902946898716692     0.5953709663531897      41.70365958593837 130.4478493968439
2.569971339706313      19.17388191456114      13.29786853338335   0.002468820304156319     0.8096269123022841     -10.61484027102957  0.0002442087579153749     0.1226109819143488  0.0008801347604992082      15.80687672067062      361.7822362760592   0.008116301902597453     0.8321074091827702     0.5705780801840507     0.2433329613856634     0.5715626524305322  0.0001043133668693638   0.007467439028524349     0.8902946898716692     0.5953709663531897      41.70365958593837 130.4478525973416
2.569971339706313      19.17388191456114      13.29786853338335   0.002468820304156319     0.8096269123022841     -10.61484027102957  0.0002442087579153749     0.1226109819143488  0.0008801347604992082      15.80687672067062      361.7822362760592   0.008116301902597453     0.8321074091827702     0.5705780801840507     0.2433329464845022     0.5715626673316934  0.0001043133668693638   0.007467439028524349     0.8902946898716692     0.5953709663531897      41.70365958593837 130.4478531527996
2.569971339706313      19.17388191456114      13.29786853338335   0.002468820304156319     0.8096269123022841     -10.61484027102957  0.0002442087579153749     0.1226109819143488  0.0008801347604992082      15.80687672067062      361.7822362760592   0.008116301902597453     0.8321074091827702     0.5705780801840507     0.2433329464845022     0.5715626524305322  0.0001043282680305576   0.007467439028524349     0.8902946898716692     0.5953709663531897      41.70365958593837 130.4478529223053
2.569971339706313      19.17388191456114      13.29786853338335   0.002468820304156319     0.8096269123022841     -10.61484027102957  0.0002442087579153749     0.1226109819143488  0.0008801347604992082      15.80687672067062      361.7822362760592   0.008116301902597453     0.8321074091827702     0.5705780801840507     0.2433329464845022     0.5715626524305322  0.0001043133668693638   0.007467453929685543     0.8902946898716692     0.5953709663531897      41.70365958593837 130.4478530896791
2.569971339706313      19.17388191456114      13.29786853338335   0.002468820304156319     0.8096269123022841     -10.61484027102957  0.0002442087579153749     0.1226109819143488  0.0008801347604992082      15.80687672067062      361.7822362760592   0.008116301902597453     0.8321074091827702     0.5705780801840507     0.2433329464845022     0.5715626524305322  0.0001043133668693638   0.007467439028524349     0.8902947047728304     0.5953709663531897      41.70365958593837 130.4478529179438
2.569971339706313      19.17388191456114      13.29786853338335   0.002468820304156319     0.8096269123022841     -10.61484027102957  0.0002442087579153749     0.1226109819143488  0.0008801347604992082      15.80687672067062      361.7822362760592   0.008116301902597453     0.8321074091827702     0.5705780801840507     0.2433329464845022     0.5715626524305322  0.0001043133668693638   0.007467439028524349     0.8902946898716692     0.5953709812543508      41.70365958593837 130.4478529051509
2.569971339706313      19.17388191456114      13.29786853338335   0.002468820304156319     0.8096269123022841     -10.61484027102957  0.0002442087579153749     0.1226109819143488  0.0008801347604992082      15.80687672067062      361.7822362760592   0.008116301902597453     0.8321074091827702     0.5705780801840507     0.2433329464845022     0.5715626524305322  0.0001043133668693638   0.007467439028524349     0.8902946898716692     0.5953709663531897      41.70366020737132 130.4478529066269
2.568699871304277      19.30496417564457      13.40570727952725   0.002760555318198348     0.8237999554680924     -10.58773209834395  0.0002484750029520861     0.1223788365807452  0.0009201262657628007      15.83566271502012      362.0388731787926   0.008079492623724222     0.8319262996601003     0.5701496353196526     0.2443900650430218     0.5649568207144717  9.867109167438593e-05   0.007149625567473002     0.8692807307253851     0.5978161658993861      121.7034635470202 130.2160770882665
2.568699909580888      19.30496417564457      13.40570727952725   0.002760555318198348     0.8237999554680924     -10.58773209834395  0.0002484750029520861     0.1223788365807452  0.0009201262657628007      15.83566271502012      362.0388731787926   0.008079492623724222     0.8319262996601003     0.5701496353196526     0.2443900650430218     0.5649568207144717  9.867109167438593e-05   0.007149625567473002     0.8692807307253851     0.5978161658993861      121.7034635470202 130.2160757870493
2.568699871304277      19.30496446331095      13.40570727952725   0.002760555318198348     0.8237999554680924     -10.58773209834395  0.0002484750029520861     0.1223788365807452  0.0009201262657628007      15.83566271502012      362.0388731787926   0.008079492623724222     0.8319262996601003     0.5701496353196526     0.2443900650430218     0.5649568207144717  9.867109167438593e-05   0.007149625567473002     0.8692807307253851     0.5978161658993861      121.7034635470202 130.2160775708172
2.568699871304277      19.30496417564457      13.40570747928785   0.002760555318198348     0.8237999554680924     -10.58773209834395  0.0002484750029520861     0.1223788365807452  0.0009201262657628007      15.83566271502012      362.0388731787926   0.008079492623724222     0.8319262996601003     0.5701496353196526     0.2443900650430218     0.5649568207144717  9.867109167438593e-05   0.007149625567473002     0.8692807307253851     0.5978161658993861      121.7034635470202 130.2160766034654
2.568699871304277      19.30496417564457      13.40570727952725   0.002760570219359542     0.8237999554680924     -10.58773209834395  0.0002484750029520861     0.1223788365807452  0.0009201262657628007      15.83566271502012      362.0388731787926   0.008079492623724222     0.8319262996601003     0.5701496353196526     0.2443900650430218     0.5649568207144717  9.867109167438593e-05   0.007149625567473002     0.8692807307253851     0.5978161658993861      121.7034635470202 130.2160929534889
2.568699871304277      19.30496417564457      13.40570727952725   0.002760555318198348     0.8237999703692536     -10.58773209834395  0.0002484750029520861     0.1223788365807452  0.0009201262657628007      15.83566271502012      362.0388731787926   0.008079492623724222     0.8319262996601003     0.5701496353196526     0.2443900650430218     0.5649568207144717  9.867109167438593e-05   0.007149625567473002     0.8692807307253851     0.5978161658993861      121.7034635470202 130.2160772237502
2.568699871304277      19.30496417564457      13.40570727952725   0.002760555318198348     0.8237999554680924     -10.58773225611345  0.0002484750029520861     0.1223788365807452  0.0009201262657628007      15.83566271502012      362.0388731787926   0.008079492623724222     0.8319262996601003     0.5701496353196526     0.2443900650430218     0.5649568207144717  9.867109167438593e-05   0.007149625567473002     0.8692807307253851     0.5978161658993861      121.7034635470202 130.2160777414655
2.568699871304277      19.30496417564457      13.40570727952725   0.002760555318198348     0.8237999554680924     -10.58773209834395    0.00024848990411328     0.1223788365807452  0.0009201262657628007      15.83566271502012      362.0388731787926   0.008079492623724222     0.8319262996601003     0.5701496353196526     0.2443900650430218     0.5649568207144717  9.867109167438593e-05   0.007149625567473002     0.8692807307253851     0.5978161658993861      121.7034635470202 130.216105879722
2.568699871304277      19.30496417564457      13.40570727952725   0.002760555318198348     0.8237999554680924     -10.58773209834395  0.0002484750029520861     0.1223788514819064  0.0009201262657628007      15.83566271502012      362.0388731787926   0.008079492623724222     0.8319262996601003     0.5701496353196526     0.2443900650430218     0.5649568207144717  9.867109167438593e-05   0.007149625567473002     0.8692807307253851     0.5978161658993861      121.7034635470202 130.2160763673943
2.568699871304277      19.30496417564457      13.40570727952725   0.002760555318198348     0.8237999554680924     -10.58773209834395  0.0002484750029520861     0.1223788365807452  0.0009201411669239946      15.83566271502012      362.0388731787926   0.008079492623724222     0.8319262996601003     0.5701496353196526     0.2443900650430218     0.5649568207144717  9.867109167438593e-05   0.007149625567473002     0.8692807307253851     0.5978161658993861      121.7034635470202 130.2160860592371
2.568699871304277      19.30496417564457      13.40570727952725   0.002760555318198348     0.8237999554680924     -10.58773209834395  0.0002484750029520861     0.1223788365807452  0.0009201262657628007      15.83566295098989      362.0388731787926   0.008079492623724222     0.8319262996601003     0.5701496353196526     0.2443900650430218     0.5649568207144717  9.867109167438593e-05   0.007149625567473002     0.8692807307253851     0.5978161658993861      121.7034635470202 130.2160768662884
2.568699871304277      19.30496417564457      13.40570727952725   0.002760555318198348     0.8237999554680924     -10.58773209834395  0.0002484750029520861     0.1223788365807452  0.0009201262657628007      15.83566271502012      362.0388785735922   0.008079492623724222     0.8319262996601003     0.5701496353196526     0.2443900650430218     0.5649568207144717  9.867109167438593e-05   0.007149625567473002     0.8692807307253851     0.5978161658993861      121.7034635470202 130.2160774609874
2.568699871304277      19.30496417564457      13.40570727952725   0.002760555318198348     0.8237999554680924     -10.58773209834395  0.0002484750029520861     0.1223788365807452  0.0009201262657628007      15.83566271502012      362.0388731787926   0.008079507524885416     0.8319262996601003     0.5701496353196526     0.2443900650430218     0.5649568207144717  9.867109167438593e-05   0.007149625567473002     0.8692807307253851     0.5978161658993861      121.7034635470202 130.2161938247496
2.568699871304277      19.30496417564457      13.40570727952725   0.002760555318198348     0.8237999554680924     -10.58773209834395  0.0002484750029520861     0.1223788365807452  0.0009201262657628007      15.83566271502012      362.0388731787926   0.008079492623724222     0.8319263145612615     0.5701496353196526     0.2443900650430218     0.5649568207144717  9.867109167438593e-05   0.007149625567473002     0.8692807307253851     0.5978161658993861      121.7034635470202 130.2160796252004
2.568699871304277      19.30496417564457      13.40570727952725   0.002760555318198348     0.8237999554680924     -10.58773209834395  0.0002484750029520861     0.1223788365807452  0.0009201262657628007      15.83566271502012      362.0388731787926   0.008079492623724222     0.8319262996601003     0.5701496502208138     0.2443900650430218     0.5649568207144717  9.867109167438593e-05   0.007149625567473002     0.8692807307253851     0.5978161658993861      121.7034635470202 130.2160737657702
2.568699871304277      19.30496417564457      13.40570727952725   0.002760555318198348     0.8237999554680924     -10.58773209834395  0.0002484750029520861     0.1223788365807452  0.0009201262657628007      15.83566271502012      362.0388731787926   0.008079492623724222     0.8319262996601003     0.5701496353196526      0.244390079944183     0.5649568207144717  9.867109167438593e-05   0.007149625567473002     0.8692807307253851     0.5978161658993861      121.7034635470202 130.2160767298655
2.568699871304277      19.30496417564457      13.40570727952725   0.002760555318198348     0.8237999554680924     -10.58773209834395  0.0002484750029520861     0.1223788365807452  0.0009201262657628007      15.83566271502012      362.0388731787926   0.008079492623724222     0.8319262996601003     0.5701496353196526     0.2443900650430218     0.5649568356156329  9.867109167438593e-05   0.007149625567473002     0.8692807307253851     0.5978161658993861      121.7034635470202 130.2160773728735
2.568699871304277      19.30496417564457      13.40570727952725   0.002760555318198348     0.8237999554680924     -10.58773209834395  0.0002484750029520861     0.1223788365807452  0.0009201262657628007      15.83566271502012      362.0388731787926   0.008079492623724222     0.8319262996601003     0.5701496353196526     0.2443900650430218     0.5649568207144717  9.868599283557978e-05   0.007149625567473002     0.8692807307253851     0.5978161658993861      121.7034635470202 130.2160770924441
2.568699871304277      19.30496417564457      13.40570727952725   0.002760555318198348     0.8237999554680924     -10.58773209834395  0.0002484750029520861     0.1223788365807452  0.0009201262657628007      15.83566271502012      362.0388731787926   0.008079492623724222     0.8319262996601003     0.5701496353196526     0.2443900650430218     0.5649568207144717  9.867109167438593e-05   0.007149640468634196     0.8692807307253851     0.5978161658993861      121.7034635470202 130.2160772648275
2.568699871304277      19.30496417564457      13.40570727952725   0.002760555318198348     0.8237999554680924     -10.58773209834395  0.0002484750029520861     0.1223788365807452  0.0009201262657628007      15.83566271502012      362.0388731787926   0.008079492623724222     0.8319262996601003     0.5701496353196526     0.2443900650430218     0.5649568207144717  9.867109167438593e-05   0.007149625567473002     0.8692807456265463     0.5978161658993861      121.7034635470202 130.2160770869993
2.568699871304277      19.30496417564457      13.40570727952725   0.002760555318198348     0.8237999554680924     -10.58773209834395  0.0002484750029520861     0.1223788365807452  0.0009201262657628007      15.83566271502012      362.0388731787926   0.008079492623724222     0.8319262996601003     0.5701496353196526     0.2443900650430218     0.5649568207144717  9.867109167438593e-05   0.007149625567473002     0.8692807307253851     0.5978161808005473      121.7034635470202 130.2160770613278
2.568699871304277      19.30496417564457      13.40570727952725   0.002760555318198348     0.8237999554680924     -10.58773209834395  0.0002484750029520861     0.1223788365807452  0.0009201262657628007      15.83566271502012      362.0388731787926   0.008079492623724222     0.8319262996601003     0.5701496353196526     0.2443900650430218     0.5649568207144717  9.867109167438593e-05   0.007149625567473002     0.8692807307253851     0.5978161658993861      121.7034653605431 130.2160770637929
2.568669609325852      19.31584097761719      13.41402545190527   0.002785978034740951     0.8249043006908834     -10.58173670165306   0.000247280112480772     0.1224611845576032   0.000920410113501663      15.82392981120105      361.5445605704895   0.007913777907273642     0.8318180493690898     0.5703025313104312     0.2446223389936137     0.5632835245976344  9.736764074209873e-05    0.00703796350351891     0.8705677353869247     0.5982283801926016      141.7034370070142 129.4673292109258
2.568669647602012      19.31584097761719      13.41402545190527   0.002785978034740951     0.8249043006908834     -10.58173670165306   0.000247280112480772     0.1224611845576032   0.000920410113501663      15.82392981120105      361.5445605704895   0.007913777907273642     0.8318180493690898     0.5703025313104312     0.2446223389936137     0.5632835245976344  9.736764074209873e-05    0.00703796350351891     0.8705677353869247     0.5982283801926016      141.7034370070142 129.4673277585017
2.568669609325852      19.31584126544565      13.41402545190527   0.002785978034740951     0.8249043006908834     -10.58173670165306   0.000247280112480772     0.1224611845576032   0.000920410113501663      15.82392981120105      361.5445605704895   0.007913777907273642     0.8318180493690898     0.5703025313104312     0.2446223389936137     0.5632835245976344  9.736764074209873e-05    0.00703796350351891     0.8705677353869247     0.5982283801926016      141.7034370070142 129.467329459524
2.568669609325852      19.31584097761719      13.41402565178982   0.002785978034740951     0.8249043006908834     -10.58173670165306   0.000247280112480772     0.1224611845576032   0.000920410113501663      15.82392981120105      361.5445605704895   0.007913777907273642     0.8318180493690898     0.5703025313104312     0.2446223389936137     0.5632835245976344  9.736764074209873e-05    0.00703796350351891     0.8705677353869247     0.5982283801926016      141.7034370070142 129.4673284081763
2.568669609325852      19.31584097761719      13.41402545190527   0.002785992935902145     0.8249043006908834     -10.58173670165306   0.000247280112480772     0.1224611845576032   0.000920410113501663      15.82392981120105      361.5445605704895   0.007913777907273642     0.8318180493690898     0.5703025313104312     0.2446223389936137     0.5632835245976344  9.736764074209873e-05    0.00703796350351891     0.8705677353869247     0.5982283801926016      141.7034370070142 129.4673557905427
2.568669609325852      19.31584097761719      13.41402545190527   0.002785978034740951     0.8249043155920446     -10.58173670165306   0.000247280112480772     0.1224611845576032   0.000920410113501663      15.82392981120105      361.5445605704895   0.007913777907273642     0.8318180493690898     0.5703025313104312     0.2446223389936137     0.5632835245976344  9.736764074209873e-05    0.00703796350351891     0.8705677353869247     0.5982283801926016      141.7034370070142 129.4673290492133
2.568669609325852      19.31584097761719      13.41402545190527   0.002785978034740951     0.8249043006908834     -10.58173685933323   0.000247280112480772     0.1224611845576032   0.000920410113501663      15.82392981120105      361.5445605704895   0.007913777907273642     0.8318180493690898     0.5703025313104312     0.2446223389936137     0.5632835245976344  9.736764074209873e-05    0.00703796350351891     0.8705677353869247     0.5982283801926016      141.7034370070142 129.4673295094885
2.568669609325852      19.31584097761719      13.41402545190527   0.002785978034740951     0.8249043006908834     -10.58173670165306  0.0002472950136419658     0.1224611845576032   0.000920410113501663      15.82392981120105      361.5445605704895   0.007913777907273642     0.8318180493690898     0.5703025313104312     0.2446223389936137     0.5632835245976344  9.736764074209873e-05    0.00703796350351891     0.8705677353869247     0.5982283801926016      141.7034370070142 129.4673450550247
2.568669609325852      19.31584097761719      13.41402545190527   0.002785978034740951     0.8249043006908834     -10.58173670165306   0.000247280112480772     0.1224611994587644   0.000920410113501663      15.82392981120105      361.5445605704895   0.007913777907273642     0.8318180493690898     0.5703025313104312     0.2446223389936137     0.5632835245976344  9.736764074209873e-05    0.00703796350351891     0.8705677353869247     0.5982283801926016      141.7034370070142 129.467328686692
2.568669609325852      19.31584097761719      13.41402545190527   0.002785978034740951     0.8249043006908834     -10.58173670165306   0.000247280112480772     0.1224611845576032  0.0009204250146628569      15.82392981120105      361.5445605704895   0.007913777907273642     0.8318180493690898     0.5703025313104312     0.2446223389936137     0.5632835245976344  9.736764074209873e-05    0.00703796350351891     0.8705677353869247     0.5982283801926016      141.7034370070142 129.4673359147297
2.568669609325852      19.31584097761719      13.41402545190527   0.002785978034740951     0.8249043006908834     -10.58173670165306   0.000247280112480772     0.1224611845576032   0.000920410113501663      15.82393004699598      361.5445605704895   0.007913777907273642     0.8318180493690898     0.5703025313104312     0.2446223389936137     0.5632835245976344  9.736764074209873e-05    0.00703796350351891     0.8705677353869247     0.5982283801926016      141.7034370070142 129.4673288380944
2.568669609325852      19.31584097761719      13.41402545190527   0.002785978034740951     0.8249043006908834     -10.58173670165306   0.000247280112480772     0.1224611845576032   0.000920410113501663      15.82392981120105      361.5445659579232   0.007913777907273642     0.8318180493690898     0.5703025313104312     0.2446223389936137     0.5632835245976344  9.736764074209873e-05    0.00703796350351891     0.8705677353869247     0.5982283801926016      141.7034370070142 129.4673292166382
2.568669609325852      19.31584097761719      13.41402545190527   0.002785978034740951     0.8249043006908834     -10.58173670165306   0.000247280112480772     0.1224611845576032   0.000920410113501663      15.82392981120105      361.5445605704895   0.007913792808434836     0.8318180493690898     0.5703025313104312     0.2446223389936137     0.5632835245976344  9.736764074209873e-05    0.00703796350351891     0.8705677353869247     0.5982283801926016      141.7034370070142 129.4673224131191
2.568669609325852      19.31584097761719      13.41402545190527   0.002785978034740951     0.8249043006908834     -10.58173670165306   0.000247280112480772     0.1224611845576032   0.000920410113501663      15.82392981120105      361.5445605704895   0.007913777907273642      0.831818064270251     0.5703025313104312     0.2446223389936137     0.5632835245976344  9.736764074209873e-05    0.00703796350351891     0.8705677353869247     0.5982283801926016      141.7034370070142 129.4673313500696
2.568669609325852      19.31584097761719      13.41402545190527   0.002785978034740951     0.8249043006908834     -10.58173670165306   0.000247280112480772     0.1224611845576032   0.000920410113501663      15.82392981120105      361.5445605704895   0.007913777907273642     0.8318180493690898     0.5703025462115924     0.2446223389936137     0.5632835245976344  9.736764074209873e-05    0.00703796350351891     0.8705677353869247     0.5982283801926016      141.7034370070142 129.4673266252852
2.568669609325852      19.31584097761719      13.41402545190527   0.002785978034740951     0.8249043006908834     -10.58173670165306   0.000247280112480772     0.1224611845576032   0.000920410113501663      15.82392981120105      361.5445605704895   0.007913777907273642     0.8318180493690898     0.5703025313104312     0.2446223538947749     0.5632835245976344  9.736764074209873e-05    0.00703796350351891     0.8705677353869247     0.5982283801926016      141.7034370070142 129.4673237662306
2.568669609325852      19.31584097761719      13.41402545190527   0.002785978034740951     0.8249043006908834     -10.58173670165306   0.000247280112480772     0.1224611845576032   0.000920410113501663      15.82392981120105      361.5445605704895   0.007913777907273642     0.8318180493690898     0.5703025313104312     0.2446223389936137     0.5632835394987956  9.736764074209873e-05    0.00703796350351891     0.8705677353869247     0.5982283801926016      141.7034370070142 129.4673290922375
2.568669609325852      19.31584097761719      13.41402545190527   0.002785978034740951     0.8249043006908834     -10.58173670165306   0.000247280112480772     0.1224611845576032   0.000920410113501663      15.82392981120105      361.5445605704895   0.007913777907273642     0.8318180493690898     0.5703025313104312     0.2446223389936137     0.5632835245976344  9.738254190329258e-05    0.00703796350351891     0.8705677353869247     0.5982283801926016      141.7034370070142 129.4673292167919
2.568669609325852      19.31584097761719      13.41402545190527   0.002785978034740951     0.8249043006908834     -10.58173670165306   0.000247280112480772     0.1224611845576032   0.000920410113501663      15.82392981120105      361.5445605704895   0.007913777907273642     0.8318180493690898     0.5703025313104312     0.2446223389936137     0.5632835245976344  9.736764074209873e-05   0.007037978404680104     0.8705677353869247     0.5982283801926016      141.7034370070142 129.4673294054207
2.568669609325852      19.31584097761719      13.41402545190527   0.002785978034740951     0.8249043006908834     -10.58173670165306   0.000247280112480772     0.1224611845576032   0.000920410113501663      15.82392981120105      361.5445605704895   0.007913777907273642     0.8318180493690898     0.5703025313104312     0.2446223389936137     0.5632835245976344  9.736764074209873e-05    0.00703796350351891     0.8705677502880859     0.5982283801926016      141.7034370070142 129.4673292109378
2.568669609325852      19.31584097761719      13.41402545190527   0.002785978034740951     0.8249043006908834     -10.58173670165306   0.000247280112480772     0.1224611845576032   0.000920410113501663      15.82392981120105      361.5445605704895   0.007913777907273642     0.8318180493690898     0.5703025313104312     0.2446223389936137     0.5632835245976344  9.736764074209873e-05    0.00703796350351891     0.8705677353869247     0.5982283950937628      141.7034370070142 129.4673292090507
2.568669609325852      19.31584097761719      13.41402545190527   0.002785978034740951     0.8249043006908834     -10.58173670165306   0.000247280112480772     0.1224611845576032   0.000920410113501663      15.82392981120105      361.5445605704895   0.007913777907273642     0.8318180493690898     0.5703025313104312     0.2446223389936137     0.5632835245976344  9.736764074209873e-05    0.00703796350351891     0.8705677353869247     0.5982283801926016      141.7034391185599 129.4673292109679
2.58970009239362      20.36765136676871      16.99467151691635   0.002965176222951826     0.7746895294193482     -12.15942780088263  0.0001829068378290529     0.1227991420969484  0.0009318703879375959      15.15515865451319      341.1347813395626   0.007767702876032885     0.8240057065980023     0.5648675089051334     0.2511572617411417     0.4628090366578287  2.243912890505862e-05  0.0005257157829420232   0.003173080211051005     0.9186146351883674      9.704037015892368 124.730315191256
2.589700130983158      20.36765136676871      16.99467151691635   0.002965176222951826     0.7746895294193482     -12.15942780088263  0.0001829068378290529     0.1227991420969484  0.0009318703879375959      15.15515865451319      341.1347813395626   0.007767702876032885     0.8240057065980023     0.5648675089051334     0.2511572617411417     0.4628090366578287  2.243912890505862e-05  0.0005257157829420232   0.003173080211051005     0.9186146351883674      9.704037015892368 124.7303148000699
2.58970009239362      20.36765167027037      16.99467151691635   0.002965176222951826     0.7746895294193482     -12.15942780088263  0.0001829068378290529     0.1227991420969484  0.0009318703879375959      15.15515865451319      341.1347813395626   0.007767702876032885     0.8240057065980023     0.5648675089051334     0.2511572617411417     0.4628090366578287  2.243912890505862e-05  0.0005257157829420232   0.003173080211051005     0.9186146351883674      9.704037015892368 124.730315647039
2.58970009239362      20.36765136676871      16.99467177015669   0.002965176222951826     0.7746895294193482     -12.15942780088263  0.0001829068378290529     0.1227991420969484  0.0009318703879375959      15.15515865451319      341.1347813395626   0.007767702876032885     0.8240057065980023     0.5648675089051334     0.2511572617411417     0.4628090366578287  2.243912890505862e-05  0.0005257157829420232   0.003173080211051005     0.9186146351883674      9.704037015892368 124.7303152325446
2.58970009239362      20.36765136676871      16.99467151691635    0.00296519112411302     0.7746895294193482     -12.15942780088263  0.0001829068378290529     0.1227991420969484  0.0009318703879375959      15.15515865451319      341.1347813395626   0.007767702876032885     0.8240057065980023     0.5648675089051334     0.2511572617411417     0.4628090366578287  2.243912890505862e-05  0.0005257157829420232   0.003173080211051005     0.9186146351883674      9.704037015892368 124.7303035571979
2.58970009239362      20.36765136676871      16.99467151691635   0.002965176222951826     0.7746895443205094     -12.15942780088263  0.0001829068378290529     0.1227991420969484  0.0009318703879375959      15.15515865451319      341.1347813395626   0.007767702876032885     0.8240057065980023     0.5648675089051334     0.2511572617411417     0.4628090366578287  2.243912890505862e-05  0.0005257157829420232   0.003173080211051005     0.9186146351883674      9.704037015892368 124.7303150927047
2.58970009239362      20.36765136676871      16.99467151691635   0.002965176222951826     0.7746895294193482     -12.15942798207222  0.0001829068378290529     0.1227991420969484  0.0009318703879375959      15.15515865451319      341.1347813395626   0.007767702876032885     0.8240057065980023     0.5648675089051334     0.2511572617411417     0.4628090366578287  2.243912890505862e-05  0.0005257157829420232   0.003173080211051005     0.9186146351883674      9.704037015892368 124.7303148479456
2.58970009239362      20.36765136676871      16.99467151691635   0.002965176222951826     0.7746895294193482     -12.15942780088263  0.0001829217389902467     0.1227991420969484  0.0009318703879375959      15.15515865451319      341.1347813395626   0.007767702876032885     0.8240057065980023     0.5648675089051334     0.2511572617411417     0.4628090366578287  2.243912890505862e-05  0.0005257157829420232   0.003173080211051005     0.9186146351883674      9.704037015892368 124.730324653314
2.58970009239362      20.36765136676871      16.99467151691635   0.002965176222951826     0.7746895294193482     -12.15942780088263  0.0001829068378290529     0.1227991569981096  0.0009318703879375959      15.15515865451319      341.1347813395626   0.007767702876032885     0.8240057065980023     0.5648675089051334     0.2511572617411417     0.4628090366578287  2.243912890505862e-05  0.0005257157829420232   0.003173080211051005     0.9186146351883674      9.704037015892368 124.7303144969783
2.58970009239362      20.36765136676871      16.99467151691635   0.002965176222951826     0.7746895294193482     -12.15942780088263  0.0001829068378290529     0.1227991420969484  0.0009318852890987898      15.15515865451319      341.1347813395626   0.007767702876032885     0.8240057065980023     0.5648675089051334     0.2511572617411417     0.4628090366578287  2.243912890505862e-05  0.0005257157829420232   0.003173080211051005     0.9186146351883674      9.704037015892368 124.730340861721
2.58970009239362      20.36765136676871      16.99467151691635   0.002965176222951826     0.7746895294193482     -12.15942780088263  0.0001829068378290529     0.1227991420969484  0.0009318703879375959      15.15515888034265      341.1347813395626   0.007767702876032885     0.8240057065980023     0.5648675089051334     0.2511572617411417     0.4628090366578287  2.243912890505862e-05  0.0005257157829420232   0.003173080211051005     0.9186146351883674      9.704037015892368 124.7303150764523
2.58970009239362      20.36765136676871      16.99467151691635   0.002965176222951826     0.7746895294193482     -12.15942780088263  0.0001829068378290529     0.1227991420969484  0.0009318703879375959      15.15515865451319      341.1347864228669   0.007767702876032885     0.8240057065980023     0.5648675089051334     0.2511572617411417     0.4628090366578287  2.243912890505862e-05  0.0005257157829420232   0.003173080211051005     0.9186146351883674      9.704037015892368 124.7303153182996
2.58970009239362      20.36765136676871      16.99467151691635   0.002965176222951826     0.7746895294193482     -12.15942780088263  0.0001829068378290529     0.1227991420969484  0.0009318703879375959      15.15515865451319      341.1347813395626   0.007767717777194079     0.8240057065980023     0.5648675089051334     0.2511572617411417     0.4628090366578287  2.243912890505862e-05  0.0005257157829420232   0.003173080211051005     0.9186146351883674      9.704037015892368 124.730386789921
2.58970009239362      20.36765136676871      16.99467151691635   0.002965176222951826     0.7746895294193482     -12.15942780088263  0.0001829068378290529     0.1227991420969484  0.0009318703879375959      15.15515865451319      341.1347813395626   0.007767702876032885     0.8240057214991635     0.5648675089051334     0.2511572617411417     0.4628090366578287  2.243912890505862e-05  0.0005257157829420232   0.003173080211051005     0.9186146351883674      9.704037015892368 124.730316362532
2.58970009239362      20.36765136676871      16.99467151691635   0.002965176222951826     0.7746895294193482     -12.15942780088263  0.0001829068378290529     0.1227991420969484  0.0009318703879375959      15.15515865451319      341.1347813395626   0.007767702876032885     0.8240057065980023     0.5648675238062946     0.2511572617411417     0.4628090366578287  2.243912890505862e-05  0.0005257157829420232   0.003173080211051005     0.9186146351883674      9.704037015892368 124.7303141487924
2.58970009239362      20.36765136676871      16.99467151691635   0.002965176222951826     0.7746895294193482     -12.15942780088263  0.0001829068378290529     0.1227991420969484  0.0009318703879375959      15.15515865451319      341.1347813395626   0.007767702876032885     0.8240057065980023     0.5648675089051334     0.2511572766423029     0.4628090366578287  2.243912890505862e-05  0.0005257157829420232   0.003173080211051005     0.9186146351883674      9.704037015892368 124.7303160363756
2.58970009239362      20.36765136676871      16.99467151691635   0.002965176222951826     0.7746895294193482     -12.15942780088263  0.0001829068378290529     0.1227991420969484  0.0009318703879375959      15.15515865451319      341.1347813395626   0.007767702876032885     0.8240057065980023     0.5648675089051334     0.2511572617411417     0.4628090515589899  2.243912890505862e-05  0.0005257157829420232   0.003173080211051005     0.9186146351883674      9.704037015892368 124.7303152140978
2.58970009239362      20.36765136676871      16.99467151691635   0.002965176222951826     0.7746895294193482     -12.15942780088263  0.0001829068378290529     0.1227991420969484  0.0009318703879375959      15.15515865451319      341.1347813395626   0.007767702876032885     0.8240057065980023     0.5648675089051334     0.2511572617411417     0.4628090366578287  2.245403006625247e-05  0.0005257157829420232   0.003173080211051005     0.9186146351883674      9.704037015892368 124.7303151913273
2.58970009239362      20.36765136676871      16.99467151691635   0.002965176222951826     0.7746895294193482     -12.15942780088263  0.0001829068378290529     0.1227991420969484  0.0009318703879375959      15.15515865451319      341.1347813395626   0.007767702876032885     0.8240057065980023     0.5648675089051334     0.2511572617411417     0.4628090366578287  2.243912890505862e-05  0.0005257306841032171   0.003173080211051005     0.9186146351883674      9.704037015892368 124.7303156120712
2.58970009239362      20.36765136676871      16.99467151691635   0.002965176222951826     0.7746895294193482     -12.15942780088263  0.0001829068378290529     0.1227991420969484  0.0009318703879375959      15.15515865451319      341.1347813395626   0.007767702876032885     0.8240057065980023     0.5648675089051334     0.2511572617411417     0.4628090366578287  2.243912890505862e-05  0.0005257157829420232   0.003173095112212199     0.9186146351883674      9.704037015892368 124.7303151921943
2.58970009239362      20.36765136676871      16.99467151691635   0.002965176222951826     0.7746895294193482     -12.15942780088263  0.0001829068378290529     0.1227991420969484  0.0009318703879375959      15.15515865451319      341.1347813395626   0.007767702876032885     0.8240057065980023     0.5648675089051334     0.2511572617411417     0.4628090366578287  2.243912890505862e-05  0.0005257157829420232   0.003173080211051005     0.9186146500895286      9.704037015892368 124.7303151911938
2.58970009239362      20.36765136676871      16.99467151691635   0.002965176222951826     0.7746895294193482     -12.15942780088263  0.0001829068378290529     0.1227991420969484  0.0009318703879375959      15.15515865451319      341.1347813395626   0.007767702876032885     0.8240057065980023     0.5648675089051334     0.2511572617411417     0.4628090366578287  2.243912890505862e-05  0.0005257157829420232   0.003173080211051005     0.9186146351883674      9.704037160493789 124.7303151917239
2.594410617451257       19.9940244931442       16.5305014021305   0.002955101582736569     0.7887539271455588     -11.83188426453243   2.00279295869053e-05     0.1276220152107651   0.000842901598842127      13.92328843834476       304.697621708408   0.007065984928577564     0.8106115038255628     0.5467190467731449     0.2633997709921925     0.4467374554685255  2.477368920665674e-06  2.127446508969695e-05  6.482140014838194e-06      0.994156354273995    0.09124874713009668 122.7229311319008
2.594410656110988       19.9940244931442       16.5305014021305   0.002955101582736569     0.7887539271455588     -11.83188426453243   2.00279295869053e-05     0.1276220152107651   0.000842901598842127      13.92328843834476       304.697621708408   0.007065984928577564     0.8106115038255628     0.5467190467731449     0.2633997709921925     0.4467374554685255  2.477368920665674e-06  2.127446508969695e-05  6.482140014838194e-06      0.994156354273995    0.09124874713009668 122.7229312464911
2.594410617451257      19.99402479107838       16.5305014021305   0.002955101582736569     0.7887539271455588     -11.83188426453243   2.00279295869053e-05     0.1276220152107651   0.000842901598842127      13.92328843834476       304.697621708408   0.007065984928577564     0.8106115038255628     0.5467190467731449     0.2633997709921925     0.4467374554685255  2.477368920665674e-06  2.127446508969695e-05  6.482140014838194e-06      0.994156354273995    0.09124874713009668 122.7229309177856
2.594410617451257       19.9940244931442      16.53050164845417   0.002955101582736569     0.7887539271455588     -11.83188426453243   2.00279295869053e-05     0.1276220152107651   0.000842901598842127      13.92328843834476       304.697621708408   0.007065984928577564     0.8106115038255628     0.5467190467731449     0.2633997709921925     0.4467374554685255  2.477368920665674e-06  2.127446508969695e-05  6.482140014838194e-06      0.994156354273995    0.09124874713009668 122.7229309546088
2.594410617451257       19.9940244931442       16.5305014021305   0.002955116483897763     0.7887539271455588     -11.83188426453243   2.00279295869053e-05     0.1276220152107651   0.000842901598842127      13.92328843834476       304.697621708408   0.007065984928577564     0.8106115038255628     0.5467190467731449     0.2633997709921925     0.4467374554685255  2.477368920665674e-06  2.127446508969695e-05  6.482140014838194e-06      0.994156354273995    0.09124874713009668 122.7229449436809
2.594410617451257       19.9940244931442       16.5305014021305   0.002955101582736569       0.78875394204672     -11.83188426453243   2.00279295869053e-05     0.1276220152107651   0.000842901598842127      13.92328843834476       304.697621708408   0.007065984928577564     0.8106115038255628     0.5467190467731449     0.2633997709921925     0.4467374554685255  2.477368920665674e-06  2.127446508969695e-05  6.482140014838194e-06      0.994156354273995    0.09124874713009668 122.7229312617714
2.594410617451257       19.9940244931442       16.5305014021305   0.002955101582736569     0.7887539271455588     -11.83188444084125   2.00279295869053e-05     0.1276220152107651   0.000842901598842127      13.92328843834476       304.697621708408   0.007065984928577564     0.8106115038255628     0.5467190467731449     0.2633997709921925     0.4467374554685255  2.477368920665674e-06  2.127446508969695e-05  6.482140014838194e-06      0.994156354273995    0.09124874713009668 122.7229315363133
2.594410617451257       19.9940244931442       16.5305014021305   0.002955101582736569     0.7887539271455588     -11.83188426453243  2.004283074809915e-05     0.1276220152107651   0.000842901598842127      13.92328843834476       304.697621708408   0.007065984928577564     0.8106115038255628     0.5467190467731449     0.2633997709921925     0.4467374554685255  2.477368920665674e-06  2.127446508969695e-05  6.482140014838194e-06      0.994156354273995    0.09124874713009668 122.7229384487398
2.594410617451257       19.9940244931442       16.5305014021305   0.002955101582736569     0.7887539271455588     -11.83188426453243   2.00279295869053e-05     0.1276220301119263   0.000842901598842127      13.92328843834476       304.697621708408   0.007065984928577564     0.8106115038255628     0.5467190467731449     0.2633997709921925     0.4467374554685255  2.477368920665674e-06  2.127446508969695e-05  6.482140014838194e-06      0.994156354273995    0.09124874713009668 122.7229313434055
2.594410617451257       19.9940244931442       16.5305014021305   0.002955101582736569     0.7887539271455588     -11.83188426453243   2.00279295869053e-05     0.1276220152107651  0.0008429165000033208      13.92328843834476       304.697621708408   0.007065984928577564     0.8106115038255628     0.5467190467731449     0.2633997709921925     0.4467374554685255  2.477368920665674e-06  2.127446508969695e-05  6.482140014838194e-06      0.994156354273995    0.09124874713009668 122.722935983
2.594410617451257       19.9940244931442       16.5305014021305   0.002955101582736569     0.7887539271455588     -11.83188426453243   2.00279295869053e-05     0.1276220152107651   0.000842901598842127      13.92328864581793       304.697621708408   0.007065984928577564     0.8106115038255628     0.5467190467731449     0.2633997709921925     0.4467374554685255  2.477368920665674e-06  2.127446508969695e-05  6.482140014838194e-06      0.994156354273995    0.09124874713009668 122.7229312026085
2.594410617451257       19.9940244931442       16.5305014021305   0.002955101582736569     0.7887539271455588     -11.83188426453243   2.00279295869053e-05     0.1276220152107651   0.000842901598842127      13.92328843834476      304.6976262487563   0.007065984928577564     0.8106115038255628     0.5467190467731449     0.2633997709921925     0.4467374554685255  2.477368920665674e-06  2.127446508969695e-05  6.482140014838194e-06      0.994156354273995    0.09124874713009668 122.7229311373889
2.594410617451257       19.9940244931442       16.5305014021305   0.002955101582736569     0.7887539271455588     -11.83188426453243   2.00279295869053e-05     0.1276220152107651   0.000842901598842127      13.92328843834476       304.697621708408   0.007065999829738758     0.8106115038255628     0.5467190467731449     0.2633997709921925     0.4467374554685255  2.477368920665674e-06  2.127446508969695e-05  6.482140014838194e-06      0.994156354273995    0.09124874713009668 122.7229216890979
2.594410617451257       19.9940244931442       16.5305014021305   0.002955101582736569     0.7887539271455588     -11.83188426453243   2.00279295869053e-05     0.1276220152107651   0.000842901598842127      13.92328843834476       304.697621708408   0.007065984928577564      0.810611518726724     0.5467190467731449     0.2633997709921925     0.4467374554685255  2.477368920665674e-06  2.127446508969695e-05  6.482140014838194e-06      0.994156354273995    0.09124874713009668 122.7229318732966
2.594410617451257       19.9940244931442       16.5305014021305   0.002955101582736569     0.7887539271455588     -11.83188426453243   2.00279295869053e-05     0.1276220152107651   0.000842901598842127      13.92328843834476       304.697621708408   0.007065984928577564     0.8106115038255628     0.5467190616743061     0.2633997709921925     0.4467374554685255  2.477368920665674e-06  2.127446508969695e-05  6.482140014838194e-06      0.994156354273995    0.09124874713009668 122.7229312643697
2.594410617451257       19.9940244931442       16.5305014021305   0.002955101582736569     0.7887539271455588     -11.83188426453243   2.00279295869053e-05     0.1276220152107651   0.000842901598842127      13.92328843834476       304.697621708408   0.007065984928577564     0.8106115038255628     0.5467190467731449     0.2633997858933537     0.4467374554685255  2.477368920665674e-06  2.127446508969695e-05  6.482140014838194e-06      0.994156354273995    0.09124874713009668 122.7229305448754
2.594410617451257       19.9940244931442       16.5305014021305   0.002955101582736569     0.7887539271455588     -11.83188426453243   2.00279295869053e-05     0.1276220152107651   0.000842901598842127      13.92328843834476       304.697621708408   0.007065984928577564     0.8106115038255628     0.5467190467731449     0.2633997709921925     0.4467374703696866  2.477368920665674e-06  2.127446508969695e-05  6.482140014838194e-06      0.994156354273995    0.09124874713009668 122.7229312460377
2.594410617451257       19.9940244931442       16.5305014021305   0.002955101582736569     0.7887539271455588     -11.83188426453243   2.00279295869053e-05     0.1276220152107651   0.000842901598842127      13.92328843834476       304.697621708408   0.007065984928577564     0.8106115038255628     0.5467190467731449     0.2633997709921925     0.4467374554685255  2.492270081859522e-06  2.127446508969695e-05  6.482140014838194e-06      0.994156354273995    0.09124874713009668 122.7229311325402
2.594410617451257       19.9940244931442       16.5305014021305   0.002955101582736569     0.7887539271455588     -11.83188426453243   2.00279295869053e-05     0.1276220152107651   0.000842901598842127      13.92328843834476       304.697621708408   0.007065984928577564     0.8106115038255628     0.5467190467731449     0.2633997709921925     0.4467374554685255  2.477368920665674e-06   2.12893662508908e-05  6.482140014838194e-06      0.994156354273995    0.09124874713009668 122.7229316431785
2.594410617451257       19.9940244931442       16.5305014021305   0.002955101582736569     0.7887539271455588     -11.83188426453243   2.00279295869053e-05     0.1276220152107651   0.000842901598842127      13.92328843834476       304.697621708408   0.007065984928577564     0.8106115038255628     0.5467190467731449     0.2633997709921925     0.4467374554685255  2.477368920665674e-06  2.127446508969695e-05  6.497041176032042e-06      0.994156354273995    0.09124874713009668 122.7229311325462
2.594410617451257       19.9940244931442       16.5305014021305   0.002955101582736569     0.7887539271455588     -11.83188426453243   2.00279295869053e-05     0.1276220152107651   0.000842901598842127      13.92328843834476       304.697621708408   0.007065984928577564     0.8106115038255628     0.5467190467731449     0.2633997709921925     0.4467374554685255  2.477368920665674e-06  2.127446508969695e-05  6.482140014838194e-06     0.9941563691751562    0.09124874713009668 122.7229311325572
2.594410617451257       19.9940244931442       16.5305014021305   0.002955101582736569     0.7887539271455588     -11.83188426453243   2.00279295869053e-05     0.1276220152107651   0.000842901598842127      13.92328843834476       304.697621708408   0.007065984928577564     0.8106115038255628     0.5467190467731449     0.2633997709921925     0.4467374554685255  2.477368920665674e-06  2.127446508969695e-05  6.482140014838194e-06      0.994156354273995    0.09124876203125787 122.722931131845
2.594156826309244      19.98666952427043      16.51469006111621   0.002954306371644413     0.7887875515967817     -11.82348174958912  2.008240282504677e-05     0.1276009888380622  0.0008438092591856754      13.92298890395647      304.6550237415389   0.007077916644688033     0.8105918165969607     0.5467546629743582     0.2633872240495281     0.4465138183050644  2.476362483266309e-06  2.120618489678181e-05  6.480196658189863e-06     0.9938481079877881      20.09123922281709 122.7159979178087
2.594156864965193      19.98666952427043      16.51469006111621   0.002954306371644413     0.7887875515967817     -11.82348174958912  2.008240282504677e-05     0.1276009888380622  0.0008438092591856754      13.92298890395647      304.6550237415389   0.007077916644688033     0.8105918165969607     0.5467546629743582     0.2633872240495281     0.4465138183050644  2.476362483266309e-06  2.120618489678181e-05  6.480196658189863e-06     0.9938481079877881      20.09123922281709 122.7159979650208
2.594156826309244      19.98666982209501      16.51469006111621   0.002954306371644413     0.7887875515967817     -11.82348174958912  2.008240282504677e-05     0.1276009888380622  0.0008438092591856754      13.92298890395647      304.6550237415389   0.007077916644688033     0.8105918165969607     0.5467546629743582     0.2633872240495281     0.4465138183050644  2.476362483266309e-06  2.120618489678181e-05  6.480196658189863e-06     0.9938481079877881      20.09123922281709 122.715997714249
2.594156826309244      19.98666952427043      16.51469030720427   0.002954306371644413     0.7887875515967817     -11.82348174958912  2.008240282504677e-05     0.1276009888380622  0.0008438092591856754      13.92298890395647      304.6550237415389   0.007077916644688033     0.8105918165969607     0.5467546629743582     0.2633872240495281     0.4465138183050644  2.476362483266309e-06  2.120618489678181e-05  6.480196658189863e-06     0.9938481079877881      20.09123922281709 122.7159977282473
2.594156826309244      19.98666952427043      16.51469006111621   0.002954321272805607     0.7887875515967817     -11.82348174958912  2.008240282504677e-05     0.1276009888380622  0.0008438092591856754      13.92298890395647      304.6550237415389   0.007077916644688033     0.8105918165969607     0.5467546629743582     0.2633872240495281     0.4465138183050644  2.476362483266309e-06  2.120618489678181e-05  6.480196658189863e-06     0.9938481079877881      20.09123922281709 122.7160108351753
2.594156826309244      19.98666952427043      16.51469006111621   0.002954306371644413     0.7887875664979429     -11.82348174958912  2.008240282504677e-05     0.1276009888380622  0.0008438092591856754      13.92298890395647      304.6550237415389   0.007077916644688033     0.8105918165969607     0.5467546629743582     0.2633872240495281     0.4465138183050644  2.476362483266309e-06  2.120618489678181e-05  6.480196658189863e-06     0.9938481079877881      20.09123922281709 122.7159979795669
2.594156826309244      19.98666952427043      16.51469006111621   0.002954306371644413     0.7887875515967817     -11.82348192577273  2.008240282504677e-05     0.1276009888380622  0.0008438092591856754      13.92298890395647      304.6550237415389   0.007077916644688033     0.8105918165969607     0.5467546629743582     0.2633872240495281     0.4465138183050644  2.476362483266309e-06  2.120618489678181e-05  6.480196658189863e-06     0.9938481079877881      20.09123922281709 122.71599826537
2.594156826309244      19.98666952427043      16.51469006111621   0.002954306371644413     0.7887875515967817     -11.82348174958912  2.009730398624062e-05     0.1276009888380622  0.0008438092591856754      13.92298890395647      304.6550237415389   0.007077916644688033     0.8105918165969607     0.5467546629743582     0.2633872240495281     0.4465138183050644  2.476362483266309e-06  2.120618489678181e-05  6.480196658189863e-06     0.9938481079877881      20.09123922281709 122.7160059597833
2.594156826309244      19.98666952427043      16.51469006111621   0.002954306371644413     0.7887875515967817     -11.82348174958912  2.008240282504677e-05     0.1276010037392234  0.0008438092591856754      13.92298890395647      304.6550237415389   0.007077916644688033     0.8105918165969607     0.5467546629743582     0.2633872240495281     0.4465138183050644  2.476362483266309e-06  2.120618489678181e-05  6.480196658189863e-06     0.9938481079877881      20.09123922281709 122.7159980465316
2.594156826309244      19.98666952427043      16.51469006111621   0.002954306371644413     0.7887875515967817     -11.82348174958912  2.008240282504677e-05     0.1276009888380622  0.0008438241603468692      13.92298890395647      304.6550237415389   0.007077916644688033     0.8105918165969607     0.5467546629743582     0.2633872240495281     0.4465138183050644  2.476362483266309e-06  2.120618489678181e-05  6.480196658189863e-06     0.9938481079877881      20.09123922281709 122.7160031475939
2.594156826309244      19.98666952427043      16.51469006111621   0.002954306371644413     0.7887875515967817     -11.82348174958912  2.008240282504677e-05     0.1276009888380622  0.0008438092591856754      13.92298911142518      304.6550237415389   0.007077916644688033     0.8105918165969607     0.5467546629743582     0.2633872240495281     0.4465138183050644  2.476362483266309e-06  2.120618489678181e-05  6.480196658189863e-06     0.9938481079877881      20.09123922281709 122.7159979248711
2.594156826309244      19.98666952427043      16.51469006111621   0.002954306371644413     0.7887875515967817     -11.82348174958912  2.008240282504677e-05     0.1276009888380622  0.0008438092591856754      13.92298890395647      304.6550282812526   0.007077916644688033     0.8105918165969607     0.5467546629743582     0.2633872240495281     0.4465138183050644  2.476362483266309e-06  2.120618489678181e-05  6.480196658189863e-06     0.9938481079877881      20.09123922281709 122.7159978069588
2.594156826309244      19.98666952427043      16.51469006111621   0.002954306371644413     0.7887875515967817     -11.82348174958912  2.008240282504677e-05     0.1276009888380622  0.0008438092591856754      13.92298890395647      304.6550237415389   0.007077931545849227     0.8105918165969607     0.5467546629743582     0.2633872240495281     0.4465138183050644  2.476362483266309e-06  2.120618489678181e-05  6.480196658189863e-06     0.9938481079877881      20.09123922281709 122.7159988741668
2.594156826309244      19.98666952427043      16.51469006111621   0.002954306371644413     0.7887875515967817     -11.82348174958912  2.008240282504677e-05     0.1276009888380622  0.0008438092591856754      13.92298890395647      304.6550237415389   0.007077916644688033     0.8105918314981219     0.5467546629743582     0.2633872240495281     0.4465138183050644  2.476362483266309e-06  2.120618489678181e-05  6.480196658189863e-06     0.9938481079877881      20.09123922281709 122.7159985391962
2.594156826309244      19.98666952427043      16.51469006111621   0.002954306371644413     0.7887875515967817     -11.82348174958912  2.008240282504677e-05     0.1276009888380622  0.0008438092591856754      13.92298890395647      304.6550237415389   0.007077916644688033     0.8105918165969607     0.5467546778755194     0.2633872240495281     0.4465138183050644  2.476362483266309e-06  2.120618489678181e-05  6.480196658189863e-06     0.9938481079877881      20.09123922281709 122.7159979330971
2.594156826309244      19.98666952427043      16.51469006111621   0.002954306371644413     0.7887875515967817     -11.82348174958912  2.008240282504677e-05     0.1276009888380622  0.0008438092591856754      13.92298890395647      304.6550237415389   0.007077916644688033     0.8105918165969607     0.5467546629743582     0.2633872389506893     0.4465138183050644  2.476362483266309e-06  2.120618489678181e-05  6.480196658189863e-06     0.9938481079877881      20.09123922281709 122.7159976164913
2.594156826309244      19.98666952427043      16.51469006111621   0.002954306371644413     0.7887875515967817     -11.82348174958912  2.008240282504677e-05     0.1276009888380622  0.0008438092591856754      13.92298890395647      304.6550237415389   0.007077916644688033     0.8105918165969607     0.5467546629743582     0.2633872240495281     0.4465138332062256  2.476362483266309e-06  2.120618489678181e-05  6.480196658189863e-06     0.9938481079877881      20.09123922281709 122.7159979383262
2.594156826309244      19.98666952427043      16.51469006111621   0.002954306371644413     0.7887875515967817     -11.82348174958912  2.008240282504677e-05     0.1276009888380622  0.0008438092591856754      13.92298890395647      304.6550237415389   0.007077916644688033     0.8105918165969607     0.5467546629743582     0.2633872240495281     0.4465138183050644  2.491263644460157e-06  2.120618489678181e-05  6.480196658189863e-06     0.9938481079877881      20.09123922281709 122.715997918058
2.594156826309244      19.98666952427043      16.51469006111621   0.002954306371644413     0.7887875515967817     -11.82348174958912  2.008240282504677e-05     0.1276009888380622  0.0008438092591856754      13.92298890395647      304.6550237415389   0.007077916644688033     0.8105918165969607     0.5467546629743582     0.2633872240495281     0.4465138183050644  2.476362483266309e-06  2.122108605797566e-05  6.480196658189863e-06     0.9938481079877881      20.09123922281709 122.715998383731
2.594156826309244      19.98666952427043      16.51469006111621   0.002954306371644413     0.7887875515967817     -11.82348174958912  2.008240282504677e-05     0.1276009888380622  0.0008438092591856754      13.92298890395647      304.6550237415389   0.007077916644688033     0.8105918165969607     0.5467546629743582     0.2633872240495281     0.4465138183050644  2.476362483266309e-06  2.120618489678181e-05  6.495097819383711e-06     0.9938481079877881      20.09123922281709 122.7159979165336
2.594156826309244      19.98666952427043      16.51469006111621   0.002954306371644413     0.7887875515967817     -11.82348174958912  2.008240282504677e-05     0.1276009888380622  0.0008438092591856754      13.92298890395647      304.6550237415389   0.007077916644688033     0.8105918165969607     0.5467546629743582     0.2633872240495281     0.4465138183050644  2.476362483266309e-06  2.120618489678181e-05  6.480196658189863e-06     0.9938481228889493      20.09123922281709 122.7159979179309
2.594156826309244      19.98666952427043      16.51469006111621   0.002954306371644413     0.7887875515967817     -11.82348174958912  2.008240282504677e-05     0.1276009888380622  0.0008438092591856754      13.92298890395647      304.6550237415389   0.007077916644688033     0.8105918165969607     0.5467546629743582     0.2633872240495281     0.4465138183050644  2.476362483266309e-06  2.120618489678181e-05  6.480196658189863e-06     0.9938481079877881      20.09123952219988 122.7159979177973
2.594140194767112      19.98670128655932        16.514729893612   0.002923586852419881       0.78875013452294     -11.82346029892164  1.995247321705726e-05     0.1275877038456493  0.0008402560050016094       13.9229977404789      304.6554390657421   0.007072497569142022     0.8105864432505838     0.5467478445710634     0.2635662983565861     0.4465056273337514  2.476337554277227e-06  2.119794693460893e-05  1.697191562741131e-05     0.9938357692803239      25.09123916630588 122.6985043710742
2.594140233422813      19.98670128655932        16.514729893612   0.002923586852419881       0.78875013452294     -11.82346029892164  1.995247321705726e-05     0.1275877038456493  0.0008402560050016094       13.9229977404789      304.6554390657421   0.007072497569142022     0.8105864432505838     0.5467478445710634     0.2635662983565861     0.4465056273337514  2.476337554277227e-06  2.119794693460893e-05  1.697191562741131e-05     0.9938357692803239      25.09123916630588 122.6985043241717
2.594140194767112      19.98670158438438        16.514729893612   0.002923586852419881       0.78875013452294     -11.82346029892164  1.995247321705726e-05     0.1275877038456493  0.0008402560050016094       13.9229977404789      304.6554390657421   0.007072497569142022     0.8105864432505838     0.5467478445710634     0.2635662983565861     0.4465056273337514  2.476337554277227e-06  2.119794693460893e-05  1.697191562741131e-05     0.9938357692803239      25.09123916630588 122.6985043874712
2.594140194767112      19.98670128655932      16.51473013970065   0.002923586852419881       0.78875013452294     -11.82346029892164  1.995247321705726e-05     0.1275877038456493  0.0008402560050016094       13.9229977404789      304.6554390657421   0.007072497569142022     0.8105864432505838     0.5467478445710634     0.2635662983565861     0.4465056273337514  2.476337554277227e-06  2.119794693460893e-05  1.697191562741131e-05     0.9938357692803239      25.09123916630588 122.6985043447289
2.594140194767112      19.98670128655932        16.514729893612   0.002923601753581075       0.78875013452294     -11.82346029892164  1.995247321705726e-05     0.1275877038456493  0.0008402560050016094       13.9229977404789      304.6554390657421   0.007072497569142022     0.8105864432505838     0.5467478445710634     0.2635662983565861     0.4465056273337514  2.476337554277227e-06  2.119794693460893e-05  1.697191562741131e-05     0.9938357692803239      25.09123916630588 122.6985030920074
2.594140194767112      19.98670128655932        16.514729893612   0.002923586852419881     0.7887501494241012     -11.82346029892164  1.995247321705726e-05     0.1275877038456493  0.0008402560050016094       13.9229977404789      304.6554390657421   0.007072497569142022     0.8105864432505838     0.5467478445710634     0.2635662983565861     0.4465056273337514  2.476337554277227e-06  2.119794693460893e-05  1.697191562741131e-05     0.9938357692803239      25.09123916630588 122.6985043733498
2.594140194767112      19.98670128655932        16.514729893612   0.002923586852419881       0.78875013452294     -11.82346047510493  1.995247321705726e-05     0.1275877038456493  0.0008402560050016094       13.9229977404789      304.6554390657421   0.007072497569142022     0.8105864432505838     0.5467478445710634     0.2635662983565861     0.4465056273337514  2.476337554277227e-06  2.119794693460893e-05  1.697191562741131e-05     0.9938357692803239      25.09123916630588 122.6985043546009
2.594140194767112      19.98670128655932        16.514729893612   0.002923586852419881       0.78875013452294     -11.82346029892164  1.996737437825111e-05     0.1275877038456493  0.0008402560050016094       13.9229977404789      304.6554390657421   0.007072497569142022     0.8105864432505838     0.5467478445710634     0.2635662983565861     0.4465056273337514  2.476337554277227e-06  2.119794693460893e-05  1.697191562741131e-05     0.9938357692803239      25.09123916630588 122.6985115854043
2.594140194767112      19.98670128655932        16.514729893612   0.002923586852419881       0.78875013452294     -11.82346029892164  1.995247321705726e-05     0.1275877187468105  0.0008402560050016094       13.9229977404789      304.6554390657421   0.007072497569142022     0.8105864432505838     0.5467478445710634     0.2635662983565861     0.4465056273337514  2.476337554277227e-06  2.119794693460893e-05  1.697191562741131e-05     0.9938357692803239      25.09123916630588 122.6985043377901
2.594140194767112      19.98670128655932        16.514729893612   0.002923586852419881       0.78875013452294     -11.82346029892164  1.995247321705726e-05     0.1275877038456493  0.0008402709061628033       13.9229977404789      304.6554390657421   0.007072497569142022     0.8105864432505838     0.5467478445710634     0.2635662983565861     0.4465056273337514  2.476337554277227e-06  2.119794693460893e-05  1.697191562741131e-05     0.9938357692803239      25.09123916630588 122.6985101484675
2.594140194767112      19.98670128655932        16.514729893612   0.002923586852419881       0.78875013452294     -11.82346029892164  1.995247321705726e-05     0.1275877038456493  0.0008402560050016094      13.92299794794774      304.6554390657421   0.007072497569142022     0.8105864432505838     0.5467478445710634     0.2635662983565861     0.4465056273337514  2.476337554277227e-06  2.119794693460893e-05  1.697191562741131e-05     0.9938357692803239      25.09123916630588 122.6985043464711
2.594140194767112      19.98670128655932        16.514729893612   0.002923586852419881       0.78875013452294     -11.82346029892164  1.995247321705726e-05     0.1275877038456493  0.0008402560050016094       13.9229977404789      304.6554436054619   0.007072497569142022     0.8105864432505838     0.5467478445710634     0.2635662983565861     0.4465056273337514  2.476337554277227e-06  2.119794693460893e-05  1.697191562741131e-05     0.9938357692803239      25.09123916630588 122.6985042943908
2.594140194767112      19.98670128655932        16.514729893612   0.002923586852419881       0.78875013452294     -11.82346029892164  1.995247321705726e-05     0.1275877038456493  0.0008402560050016094       13.9229977404789      304.6554390657421   0.007072512470303216     0.8105864432505838     0.5467478445710634     0.2635662983565861     0.4465056273337514  2.476337554277227e-06  2.119794693460893e-05  1.697191562741131e-05     0.9938357692803239      25.09123916630588 122.6985080642267
2.594140194767112      19.98670128655932        16.514729893612   0.002923586852419881       0.78875013452294     -11.82346029892164  1.995247321705726e-05     0.1275877038456493  0.0008402560050016094       13.9229977404789      304.6554390657421   0.007072497569142022      0.810586458151745     0.5467478445710634     0.2635662983565861     0.4465056273337514  2.476337554277227e-06  2.119794693460893e-05  1.697191562741131e-05     0.9938357692803239      25.09123916630588 122.6985050367405
2.594140194767112      19.98670128655932        16.514729893612   0.002923586852419881       0.78875013452294     -11.82346029892164  1.995247321705726e-05     0.1275877038456493  0.0008402560050016094       13.9229977404789      304.6554390657421   0.007072497569142022     0.8105864432505838     0.5467478594722246     0.2635662983565861     0.4465056273337514  2.476337554277227e-06  2.119794693460893e-05  1.697191562741131e-05     0.9938357692803239      25.09123916630588 122.6985044175802
2.594140194767112      19.98670128655932        16.514729893612   0.002923586852419881       0.78875013452294     -11.82346029892164  1.995247321705726e-05     0.1275877038456493  0.0008402560050016094       13.9229977404789      304.6554390657421   0.007072497569142022     0.8105864432505838     0.5467478445710634     0.2635663132577473     0.4465056273337514  2.476337554277227e-06  2.119794693460893e-05  1.697191562741131e-05     0.9938357692803239      25.09123916630588 122.6985042424183
2.594140194767112      19.98670128655932        16.514729893612   0.002923586852419881       0.78875013452294     -11.82346029892164  1.995247321705726e-05     0.1275877038456493  0.0008402560050016094       13.9229977404789      304.6554390657421   0.007072497569142022     0.8105864432505838     0.5467478445710634     0.2635662983565861     0.4465056422349126  2.476337554277227e-06  2.119794693460893e-05  1.697191562741131e-05     0.9938357692803239      25.09123916630588 122.6985043822342
2.594140194767112      19.98670128655932        16.514729893612   0.002923586852419881       0.78875013452294     -11.82346029892164  1.995247321705726e-05     0.1275877038456493  0.0008402560050016094       13.9229977404789      304.6554390657421   0.007072497569142022     0.8105864432505838     0.5467478445710634     0.2635662983565861     0.4465056273337514  2.491238715471074e-06  2.119794693460893e-05  1.697191562741131e-05     0.9938357692803239      25.09123916630588 122.6985043709914
2.594140194767112      19.98670128655932        16.514729893612   0.002923586852419881       0.78875013452294     -11.82346029892164  1.995247321705726e-05     0.1275877038456493  0.0008402560050016094       13.9229977404789      304.6554390657421   0.007072497569142022     0.8105864432505838     0.5467478445710634     0.2635662983565861     0.4465056273337514  2.476337554277227e-06  2.121284809580278e-05  1.697191562741131e-05     0.9938357692803239      25.09123916630588 122.6985048422866
2.594140194767112      19.98670128655932        16.514729893612   0.002923586852419881       0.78875013452294     -11.82346029892164  1.995247321705726e-05     0.1275877038456493  0.0008402560050016094       13.9229977404789      304.6554390657421   0.007072497569142022     0.8105864432505838     0.5467478445710634     0.2635662983565861     0.4465056273337514  2.476337554277227e-06  2.119794693460893e-05  1.698681678860516e-05     0.9938357692803239      25.09123916630588 122.6985043710792
2.594140194767112      19.98670128655932        16.514729893612   0.002923586852419881       0.78875013452294     -11.82346029892164  1.995247321705726e-05     0.1275877038456493  0.0008402560050016094       13.9229977404789      304.6554390657421   0.007072497569142022     0.8105864432505838     0.5467478445710634     0.2635662983565861     0.4465056273337514  2.476337554277227e-06  2.119794693460893e-05  1.697191562741131e-05     0.9938357841814851      25.09123916630588 122.6985043711366
2.594140194767112      19.98670128655932        16.514729893612   0.002923586852419881       0.78875013452294     -11.82346029892164  1.995247321705726e-05     0.1275877038456493  0.0008402560050016094       13.9229977404789      304.6554390657421   0.007072497569142022     0.8105864432505838     0.5467478445710634     0.2635662983565861     0.4465056273337514  2.476337554277227e-06  2.119794693460893e-05  1.697191562741131e-05     0.9938357692803239      25.09123954019448 122.6985043710917
2.612311625328073      19.97549387332827      16.47778649632482    0.00290049939737417     0.7869928553019348     -11.81848712626868  1.934548684682063e-05     0.1275439188327882  0.0008413643061996161      14.11698706687425      314.6203755989478   0.007018646231181458     0.8092823853679069     0.5436087207754574     0.2642575442847186     0.4502512970426104   0.008824241693309075  1.781272431939762e-05  1.404963169222384e-05     0.8358643300227124      21.10479291086237 122.5475991549127
2.61231166425455      19.97549387332827      16.47778649632482    0.00290049939737417     0.7869928553019348     -11.81848712626868  1.934548684682063e-05     0.1275439188327882  0.0008413643061996161      14.11698706687425      314.6203755989478   0.007018646231181458     0.8092823853679069     0.5436087207754574     0.2642575442847186     0.4502512970426104   0.008824241693309075  1.781272431939762e-05  1.404963169222384e-05     0.8358643300227124      21.10479291086237 122.5475991918308
2.612311625328073      19.97549417098632      16.47778649632482    0.00290049939737417     0.7869928553019348     -11.81848712626868  1.934548684682063e-05     0.1275439188327882  0.0008413643061996161      14.11698706687425      314.6203755989478   0.007018646231181458     0.8092823853679069     0.5436087207754574     0.2642575442847186     0.4502512970426104   0.008824241693309075  1.781272431939762e-05  1.404963169222384e-05     0.8358643300227124      21.10479291086237 122.5475991025505
2.612311625328073      19.97549387332827      16.47778674186297    0.00290049939737417     0.7869928553019348     -11.81848712626868  1.934548684682063e-05     0.1275439188327882  0.0008413643061996161      14.11698706687425      314.6203755989478   0.007018646231181458     0.8092823853679069     0.5436087207754574     0.2642575442847186     0.4502512970426104   0.008824241693309075  1.781272431939762e-05  1.404963169222384e-05     0.8358643300227124      21.10479291086237 122.5475991260773
2.612311625328073      19.97549387332827      16.47778649632482   0.002900514298535364     0.7869928553019348     -11.81848712626868  1.934548684682063e-05     0.1275439188327882  0.0008413643061996161      14.11698706687425      314.6203755989478   0.007018646231181458     0.8092823853679069     0.5436087207754574     0.2642575442847186     0.4502512970426104   0.008824241693309075  1.781272431939762e-05  1.404963169222384e-05     0.8358643300227124      21.10479291086237 122.5475995512681
2.612311625328073      19.97549387332827      16.47778649632482    0.00290049939737417     0.7869928702030959     -11.81848712626868  1.934548684682063e-05     0.1275439188327882  0.0008413643061996161      14.11698706687425      314.6203755989478   0.007018646231181458     0.8092823853679069     0.5436087207754574     0.2642575442847186     0.4502512970426104   0.008824241693309075  1.781272431939762e-05  1.404963169222384e-05     0.8358643300227124      21.10479291086237 122.5475992017041
2.612311625328073      19.97549387332827      16.47778649632482    0.00290049939737417     0.7869928553019348     -11.81848730237786  1.934548684682063e-05     0.1275439188327882  0.0008413643061996161      14.11698706687425      314.6203755989478   0.007018646231181458     0.8092823853679069     0.5436087207754574     0.2642575442847186     0.4502512970426104   0.008824241693309075  1.781272431939762e-05  1.404963169222384e-05     0.8358643300227124      21.10479291086237 122.5475991730348
2.612311625328073      19.97549387332827      16.47778649632482    0.00290049939737417     0.7869928553019348     -11.81848712626868  1.936038800801447e-05     0.1275439188327882  0.0008413643061996161      14.11698706687425      314.6203755989478   0.007018646231181458     0.8092823853679069     0.5436087207754574     0.2642575442847186     0.4502512970426104   0.008824241693309075  1.781272431939762e-05  1.404963169222384e-05     0.8358643300227124      21.10479291086237 122.5476056179245
2.612311625328073      19.97549387332827      16.47778649632482    0.00290049939737417     0.7869928553019348     -11.81848712626868  1.934548684682063e-05     0.1275439337339493  0.0008413643061996161      14.11698706687425      314.6203755989478   0.007018646231181458     0.8092823853679069     0.5436087207754574     0.2642575442847186     0.4502512970426104   0.008824241693309075  1.781272431939762e-05  1.404963169222384e-05     0.8358643300227124      21.10479291086237 122.547599139907
2.612311625328073      19.97549387332827      16.47778649632482    0.00290049939737417     0.7869928553019348     -11.81848712626868  1.934548684682063e-05     0.1275439188327882  0.0008413792073608099      14.11698706687425      314.6203755989478   0.007018646231181458     0.8092823853679069     0.5436087207754574     0.2642575442847186     0.4502512970426104   0.008824241693309075  1.781272431939762e-05  1.404963169222384e-05     0.8358643300227124      21.10479291086237 122.547602398689
2.612311625328073      19.97549387332827      16.47778649632482    0.00290049939737417     0.7869928553019348     -11.81848712626868  1.934548684682063e-05     0.1275439188327882  0.0008413643061996161      14.11698727723375      314.6203755989478   0.007018646231181458     0.8092823853679069     0.5436087207754574     0.2642575442847186     0.4502512970426104   0.008824241693309075  1.781272431939762e-05  1.404963169222384e-05     0.8358643300227124      21.10479291086237 122.5475990341958
2.612311625328073      19.97549387332827      16.47778649632482    0.00290049939737417     0.7869928553019348     -11.81848712626868  1.934548684682063e-05     0.1275439188327882  0.0008413643061996161      14.11698706687425      314.6203802871567   0.007018646231181458     0.8092823853679069     0.5436087207754574     0.2642575442847186     0.4502512970426104   0.008824241693309075  1.781272431939762e-05  1.404963169222384e-05     0.8358643300227124      21.10479291086237 122.5475990430682
2.612311625328073      19.97549387332827      16.47778649632482    0.00290049939737417     0.7869928553019348     -11.81848712626868  1.934548684682063e-05     0.1275439188327882  0.0008413643061996161      14.11698706687425      314.6203755989478   0.007018661132342652     0.8092823853679069     0.5436087207754574     0.2642575442847186     0.4502512970426104   0.008824241693309075  1.781272431939762e-05  1.404963169222384e-05     0.8358643300227124      21.10479291086237 122.547603338278
2.612311625328073      19.97549387332827      16.47778649632482    0.00290049939737417     0.7869928553019348     -11.81848712626868  1.934548684682063e-05     0.1275439188327882  0.0008413643061996161      14.11698706687425      314.6203755989478   0.007018646231181458     0.8092824002690681     0.5436087207754574     0.2642575442847186     0.4502512970426104   0.008824241693309075  1.781272431939762e-05  1.404963169222384e-05     0.8358643300227124      21.10479291086237 122.5475997964234
2.612311625328073      19.97549387332827      16.47778649632482    0.00290049939737417     0.7869928553019348     -11.81848712626868  1.934548684682063e-05     0.1275439188327882  0.0008413643061996161      14.11698706687425      314.6203755989478   0.007018646231181458     0.8092823853679069     0.5436087356766186     0.2642575442847186     0.4502512970426104   0.008824241693309075  1.781272431939762e-05  1.404963169222384e-05     0.8358643300227124      21.10479291086237 122.5475991954364
2.612311625328073      19.97549387332827      16.47778649632482    0.00290049939737417     0.7869928553019348     -11.81848712626868  1.934548684682063e-05     0.1275439188327882  0.0008413643061996161      14.11698706687425      314.6203755989478   0.007018646231181458     0.8092823853679069     0.5436087207754574     0.2642575591858798     0.4502512970426104   0.008824241693309075  1.781272431939762e-05  1.404963169222384e-05     0.8358643300227124      21.10479291086237 122.5475989911976
2.612311625328073      19.97549387332827      16.47778649632482    0.00290049939737417     0.7869928553019348     -11.81848712626868  1.934548684682063e-05     0.1275439188327882  0.0008413643061996161      14.11698706687425      314.6203755989478   0.007018646231181458     0.8092823853679069     0.5436087207754574     0.2642575442847186     0.4502513119437716   0.008824241693309075  1.781272431939762e-05  1.404963169222384e-05     0.8358643300227124      21.10479291086237 122.547599164789
2.612311625328073      19.97549387332827      16.47778649632482    0.00290049939737417     0.7869928553019348     -11.81848712626868  1.934548684682063e-05     0.1275439188327882  0.0008413643061996161      14.11698706687425      314.6203755989478   0.007018646231181458     0.8092823853679069     0.5436087207754574     0.2642575442847186     0.4502512970426104   0.008824256594470269  1.781272431939762e-05  1.404963169222384e-05     0.8358643300227124      21.10479291086237 122.5475991541883
2.612311625328073      19.97549387332827      16.47778649632482    0.00290049939737417     0.7869928553019348     -11.81848712626868  1.934548684682063e-05     0.1275439188327882  0.0008413643061996161      14.11698706687425      314.6203755989478   0.007018646231181458     0.8092823853679069     0.5436087207754574     0.2642575442847186     0.4502512970426104   0.008824241693309075  1.782762548059147e-05  1.404963169222384e-05     0.8358643300227124      21.10479291086237 122.5475996039419
2.612311625328073      19.97549387332827      16.47778649632482    0.00290049939737417     0.7869928553019348     -11.81848712626868  1.934548684682063e-05     0.1275439188327882  0.0008413643061996161      14.11698706687425      314.6203755989478   0.007018646231181458     0.8092823853679069     0.5436087207754574     0.2642575442847186     0.4502512970426104   0.008824241693309075  1.781272431939762e-05  1.406453285341768e-05     0.8358643300227124      21.10479291086237 122.5475991542502
2.612311625328073      19.97549387332827      16.47778649632482    0.00290049939737417     0.7869928553019348     -11.81848712626868  1.934548684682063e-05     0.1275439188327882  0.0008413643061996161      14.11698706687425      314.6203755989478   0.007018646231181458     0.8092823853679069     0.5436087207754574     0.2642575442847186     0.4502512970426104   0.008824241693309075  1.781272431939762e-05  1.404963169222384e-05     0.8358643449238736      21.10479291086237 122.5475991545713
2.612311625328073      19.97549387332827      16.47778649632482    0.00290049939737417     0.7869928553019348     -11.81848712626868  1.934548684682063e-05     0.1275439188327882  0.0008413643061996161      14.11698706687425      314.6203755989478   0.007018646231181458     0.8092823853679069     0.5436087207754574     0.2642575442847186     0.4502512970426104   0.008824241693309075  1.781272431939762e-05  1.404963169222384e-05     0.8358643300227124      21.10479322534829 122.5475991540496
2.612363143665934      19.97506214656655      16.47701924635384     0.0028995275831517     0.7869239338085005      -11.8183325583604  1.934544507980915e-05     0.1275397623624734  0.0008410254870805255      14.11931781918586      314.7018016389085   0.007011038508665725     0.8092744543957313     0.5436014542719853     0.2642847438803964     0.4502342939383802   0.008822289324503548  1.779094783833206e-05  1.987090186245885e-05     0.8358321398721016       31.1044610821819 122.545363561186
2.612363182593178      19.97506214656655      16.47701924635384     0.0028995275831517     0.7869239338085005      -11.8183325583604  1.934544507980915e-05     0.1275397623624734  0.0008410254870805255      14.11931781918586      314.7018016389085   0.007011038508665725     0.8092744543957313     0.5436014542719853     0.2642847438803964     0.4502342939383802   0.008822289324503548  1.779094783833206e-05  1.987090186245885e-05     0.8358321398721016       31.1044610821819 122.5453636680062
2.612363143665934      19.97506244421817      16.47701924635384     0.0028995275831517     0.7869239338085005      -11.8183325583604  1.934544507980915e-05     0.1275397623624734  0.0008410254870805255      14.11931781918586      314.7018016389085   0.007011038508665725     0.8092744543957313     0.5436014542719853     0.2642847438803964     0.4502342939383802   0.008822289324503548  1.779094783833206e-05  1.987090186245885e-05     0.8358321398721016       31.1044610821819 122.5453635535757
2.612363143665934      19.97506214656655      16.47701949188056     0.0028995275831517     0.7869239338085005      -11.8183325583604  1.934544507980915e-05     0.1275397623624734  0.0008410254870805255      14.11931781918586      314.7018016389085   0.007011038508665725     0.8092744543957313     0.5436014542719853     0.2642847438803964     0.4502342939383802   0.008822289324503548  1.779094783833206e-05  1.987090186245885e-05     0.8358321398721016       31.1044610821819 122.5453635469947
2.612363143665934      19.97506214656655      16.47701924635384   0.002899542484312894     0.7869239338085005      -11.8183325583604  1.934544507980915e-05     0.1275397623624734  0.0008410254870805255      14.11931781918586      314.7018016389085   0.007011038508665725     0.8092744543957313     0.5436014542719853     0.2642847438803964     0.4502342939383802   0.008822289324503548  1.779094783833206e-05  1.987090186245885e-05     0.8358321398721016       31.1044610821819 122.5453642053925
2.612363143665934      19.97506214656655      16.47701924635384     0.0028995275831517     0.7869239487096617      -11.8183325583604  1.934544507980915e-05     0.1275397623624734  0.0008410254870805255      14.11931781918586      314.7018016389085   0.007011038508665725     0.8092744543957313     0.5436014542719853     0.2642847438803964     0.4502342939383802   0.008822289324503548  1.779094783833206e-05  1.987090186245885e-05     0.8358321398721016       31.1044610821819 122.5453636264598
2.612363143665934      19.97506214656655      16.47701924635384     0.0028995275831517     0.7869239338085005     -11.81833273446728  1.934544507980915e-05     0.1275397623624734  0.0008410254870805255      14.11931781918586      314.7018016389085   0.007011038508665725     0.8092744543957313     0.5436014542719853     0.2642847438803964     0.4502342939383802   0.008822289324503548  1.779094783833206e-05  1.987090186245885e-05     0.8358321398721016       31.1044610821819 122.545363578691
2.612363143665934      19.97506214656655      16.47701924635384     0.0028995275831517     0.7869239338085005      -11.8183325583604    1.9360346241003e-05     0.1275397623624734  0.0008410254870805255      14.11931781918586      314.7018016389085   0.007011038508665725     0.8092744543957313     0.5436014542719853     0.2642847438803964     0.4502342939383802   0.008822289324503548  1.779094783833206e-05  1.987090186245885e-05     0.8358321398721016       31.1044610821819 122.5453693744827
2.612363143665934      19.97506214656655      16.47701924635384     0.0028995275831517     0.7869239338085005      -11.8183325583604  1.934544507980915e-05     0.1275397772636346  0.0008410254870805255      14.11931781918586      314.7018016389085   0.007011038508665725     0.8092744543957313     0.5436014542719853     0.2642847438803964     0.4502342939383802   0.008822289324503548  1.779094783833206e-05  1.987090186245885e-05     0.8358321398721016       31.1044610821819 122.5453635882547
2.612363143665934      19.97506214656655      16.47701924635384     0.0028995275831517     0.7869239338085005      -11.8183325583604  1.934544507980915e-05     0.1275397623624734  0.0008410403882417193      14.11931781918586      314.7018016389085   0.007011038508665725     0.8092744543957313     0.5436014542719853     0.2642847438803964     0.4502342939383802   0.008822289324503548  1.779094783833206e-05  1.987090186245885e-05     0.8358321398721016       31.1044610821819 122.5453664176471
2.612363143665934      19.97506214656655      16.47701924635384     0.0028995275831517     0.7869239338085005      -11.8183325583604  1.934544507980915e-05     0.1275397623624734  0.0008410254870805255      14.11931802958009      314.7018016389085   0.007011038508665725     0.8092744543957313     0.5436014542719853     0.2642847438803964     0.4502342939383802   0.008822289324503548  1.779094783833206e-05  1.987090186245885e-05     0.8358321398721016       31.1044610821819 122.5453635428549
2.612363143665934      19.97506214656655      16.47701924635384     0.0028995275831517     0.7869239338085005      -11.8183325583604  1.934544507980915e-05     0.1275397623624734  0.0008410254870805255      14.11931781918586      314.7018063283308   0.007011038508665725     0.8092744543957313     0.5436014542719853     0.2642847438803964     0.4502342939383802   0.008822289324503548  1.779094783833206e-05  1.987090186245885e-05     0.8358321398721016       31.1044610821819 122.5453635968149
2.612363143665934      19.97506214656655      16.47701924635384     0.0028995275831517     0.7869239338085005      -11.8183325583604  1.934544507980915e-05     0.1275397623624734  0.0008410254870805255      14.11931781918586      314.7018016389085   0.007011053409826919     0.8092744543957313     0.5436014542719853     0.2642847438803964     0.4502342939383802   0.008822289324503548  1.779094783833206e-05  1.987090186245885e-05     0.8358321398721016       31.1044610821819 122.5453617280304
2.612363143665934      19.97506214656655      16.47701924635384     0.0028995275831517     0.7869239338085005      -11.8183325583604  1.934544507980915e-05     0.1275397623624734  0.0008410254870805255      14.11931781918586      314.7018016389085   0.007011038508665725     0.8092744692968925     0.5436014542719853     0.2642847438803964     0.4502342939383802   0.008822289324503548  1.779094783833206e-05  1.987090186245885e-05     0.8358321398721016       31.1044610821819 122.5453642308737
2.612363143665934      19.97506214656655      16.47701924635384     0.0028995275831517     0.7869239338085005      -11.8183325583604  1.934544507980915e-05     0.1275397623624734  0.0008410254870805255      14.11931781918586      314.7018016389085   0.007011038508665725     0.8092744543957313     0.5436014691731465     0.2642847438803964     0.4502342939383802   0.008822289324503548  1.779094783833206e-05  1.987090186245885e-05     0.8358321398721016       31.1044610821819 122.5453636696032
2.612363143665934      19.97506214656655      16.47701924635384     0.0028995275831517     0.7869239338085005      -11.8183325583604  1.934544507980915e-05     0.1275397623624734  0.0008410254870805255      14.11931781918586      314.7018016389085   0.007011038508665725     0.8092744543957313     0.5436014542719853     0.2642847587815576     0.4502342939383802   0.008822289324503548  1.779094783833206e-05  1.987090186245885e-05     0.8358321398721016       31.1044610821819 122.5453632681468
2.612363143665934      19.97506214656655      16.47701924635384     0.0028995275831517     0.7869239338085005      -11.8183325583604  1.934544507980915e-05     0.1275397623624734  0.0008410254870805255      14.11931781918586      314.7018016389085   0.007011038508665725     0.8092744543957313     0.5436014542719853     0.2642847438803964     0.4502343088395414   0.008822289324503548  1.779094783833206e-05  1.987090186245885e-05     0.8358321398721016       31.1044610821819 122.5453635867285
2.612363143665934      19.97506214656655      16.47701924635384     0.0028995275831517     0.7869239338085005      -11.8183325583604  1.934544507980915e-05     0.1275397623624734  0.0008410254870805255      14.11931781918586      314.7018016389085   0.007011038508665725     0.8092744543957313     0.5436014542719853     0.2642847438803964     0.4502342939383802   0.008822304225664742  1.779094783833206e-05  1.987090186245885e-05     0.8358321398721016       31.1044610821819 122.545363561008
2.612363143665934      19.97506214656655      16.47701924635384     0.0028995275831517     0.7869239338085005      -11.8183325583604  1.934544507980915e-05     0.1275397623624734  0.0008410254870805255      14.11931781918586      314.7018016389085   0.007011038508665725     0.8092744543957313     0.5436014542719853     0.2642847438803964     0.4502342939383802   0.008822289324503548  1.780584899952591e-05  1.987090186245885e-05     0.8358321398721016       31.1044610821819 122.5453640110369
2.612363143665934      19.97506214656655      16.47701924635384     0.0028995275831517     0.7869239338085005      -11.8183325583604  1.934544507980915e-05     0.1275397623624734  0.0008410254870805255      14.11931781918586      314.7018016389085   0.007011038508665725     0.8092744543957313     0.5436014542719853     0.2642847438803964     0.4502342939383802   0.008822289324503548  1.779094783833206e-05  1.988580302365269e-05     0.8358321398721016       31.1044610821819 122.5453635613071
2.612363143665934      19.97506214656655      16.47701924635384     0.0028995275831517     0.7869239338085005      -11.8183325583604  1.934544507980915e-05     0.1275397623624734  0.0008410254870805255      14.11931781918586      314.7018016389085   0.007011038508665725     0.8092744543957313     0.5436014542719853     0.2642847438803964     0.4502342939383802   0.008822289324503548  1.779094783833206e-05  1.987090186245885e-05     0.8358321547732628       31.1044610821819 122.5453635610257
2.612363143665934      19.97506214656655      16.47701924635384     0.0028995275831517     0.7869239338085005      -11.8183325583604  1.934544507980915e-05     0.1275397623624734  0.0008410254870805255      14.11931781918586      314.7018016389085   0.007011038508665725     0.8092744543957313     0.5436014542719853     0.2642847438803964     0.4502342939383802   0.008822289324503548  1.779094783833206e-05  1.987090186245885e-05     0.8358321398721016      31.10446154567449 122.5453635618579
2.561063129588868      20.00750704339384      16.56370953950028   0.002844382468762575     0.7569037345049164     -11.89613582067869  1.301518917375359e-05     0.1276405413832789  0.0008352335950792715      13.94576321348203       299.272339313493   0.006997853511542741     0.8061929799770482     0.5457546996811654     0.2655149417328814     0.4206094799724564    0.02859275436778687  1.033399701137484e-05  1.169980405104109e-05     0.9048223243761987      18.13839912820869 122.3529357892955
2.561063167751683      20.00750704339384      16.56370953950028   0.002844382468762575     0.7569037345049164     -11.89613582067869  1.301518917375359e-05     0.1276405413832789  0.0008352335950792715      13.94576321348203       299.272339313493   0.006997853511542741     0.8061929799770482     0.5457546996811654     0.2655149417328814     0.4206094799724564    0.02859275436778687  1.033399701137484e-05  1.169980405104109e-05     0.9048223243761987      18.13839912820869 122.3529357845379
2.561063129588868      20.00750734152893      16.56370953950028   0.002844382468762575     0.7569037345049164     -11.89613582067869  1.301518917375359e-05     0.1276405413832789  0.0008352335950792715      13.94576321348203       299.272339313493   0.006997853511542741     0.8061929799770482     0.5457546996811654     0.2655149417328814     0.4206094799724564    0.02859275436778687  1.033399701137484e-05  1.169980405104109e-05     0.9048223243761987      18.13839912820869 122.3529357782295
2.561063129588868      20.00750704339384      16.56370978631878   0.002844382468762575     0.7569037345049164     -11.89613582067869  1.301518917375359e-05     0.1276405413832789  0.0008352335950792715      13.94576321348203       299.272339313493   0.006997853511542741     0.8061929799770482     0.5457546996811654     0.2655149417328814     0.4206094799724564    0.02859275436778687  1.033399701137484e-05  1.169980405104109e-05     0.9048223243761987      18.13839912820869 122.3529357783383
2.561063129588868      20.00750704339384      16.56370953950028   0.002844397369923769     0.7569037345049164     -11.89613582067869  1.301518917375359e-05     0.1276405413832789  0.0008352335950792715      13.94576321348203       299.272339313493   0.006997853511542741     0.8061929799770482     0.5457546996811654     0.2655149417328814     0.4206094799724564    0.02859275436778687  1.033399701137484e-05  1.169980405104109e-05     0.9048223243761987      18.13839912820869 122.3529367482023
2.561063129588868      20.00750704339384      16.56370953950028   0.002844382468762575     0.7569037494060776     -11.89613582067869  1.301518917375359e-05     0.1276405413832789  0.0008352335950792715      13.94576321348203       299.272339313493   0.006997853511542741     0.8061929799770482     0.5457546996811654     0.2655149417328814     0.4206094799724564    0.02859275436778687  1.033399701137484e-05  1.169980405104109e-05     0.9048223243761987      18.13839912820869 122.3529358240243
2.561063129588868      20.00750704339384      16.56370953950028   0.002844382468762575     0.7569037345049164     -11.89613599794493  1.301518917375359e-05     0.1276405413832789  0.0008352335950792715      13.94576321348203       299.272339313493   0.006997853511542741     0.8061929799770482     0.5457546996811654     0.2655149417328814     0.4206094799724564    0.02859275436778687  1.033399701137484e-05  1.169980405104109e-05     0.9048223243761987      18.13839912820869 122.3529358550617
2.561063129588868      20.00750704339384      16.56370953950028   0.002844382468762575     0.7569037345049164     -11.89613582067869  1.303009033494744e-05     0.1276405413832789  0.0008352335950792715      13.94576321348203       299.272339313493   0.006997853511542741     0.8061929799770482     0.5457546996811654     0.2655149417328814     0.4206094799724564    0.02859275436778687  1.033399701137484e-05  1.169980405104109e-05     0.9048223243761987      18.13839912820869 122.3529412416867
2.561063129588868      20.00750704339384      16.56370953950028   0.002844382468762575     0.7569037345049164     -11.89613582067869  1.301518917375359e-05       0.12764055628444  0.0008352335950792715      13.94576321348203       299.272339313493   0.006997853511542741     0.8061929799770482     0.5457546996811654     0.2655149417328814     0.4206094799724564    0.02859275436778687  1.033399701137484e-05  1.169980405104109e-05     0.9048223243761987      18.13839912820869 122.3529357692308
2.561063129588868      20.00750704339384      16.56370953950028   0.002844382468762575     0.7569037345049164     -11.89613582067869  1.301518917375359e-05     0.1276405413832789  0.0008352484962404653      13.94576321348203       299.272339313493   0.006997853511542741     0.8061929799770482     0.5457546996811654     0.2655149417328814     0.4206094799724564    0.02859275436778687  1.033399701137484e-05  1.169980405104109e-05     0.9048223243761987      18.13839912820869 122.3529377172714
2.561063129588868      20.00750704339384      16.56370953950028   0.002844382468762575     0.7569037345049164     -11.89613582067869  1.301518917375359e-05     0.1276405413832789  0.0008352335950792715      13.94576342129009       299.272339313493   0.006997853511542741     0.8061929799770482     0.5457546996811654     0.2655149417328814     0.4206094799724564    0.02859275436778687  1.033399701137484e-05  1.169980405104109e-05     0.9048223243761987      18.13839912820869 122.3529357773948
2.561063129588868      20.00750704339384      16.56370953950028   0.002844382468762575     0.7569037345049164     -11.89613582067869  1.301518917375359e-05     0.1276405413832789  0.0008352335950792715      13.94576321348203      299.2723437729984   0.006997853511542741     0.8061929799770482     0.5457546996811654     0.2655149417328814     0.4206094799724564    0.02859275436778687  1.033399701137484e-05  1.169980405104109e-05     0.9048223243761987      18.13839912820869 122.352935743833
2.561063129588868      20.00750704339384      16.56370953950028   0.002844382468762575     0.7569037345049164     -11.89613582067869  1.301518917375359e-05     0.1276405413832789  0.0008352335950792715      13.94576321348203       299.272339313493   0.006997868412703935     0.8061929799770482     0.5457546996811654     0.2655149417328814     0.4206094799724564    0.02859275436778687  1.033399701137484e-05  1.169980405104109e-05     0.9048223243761987      18.13839912820869 122.352941901432
2.561063129588868      20.00750704339384      16.56370953950028   0.002844382468762575     0.7569037345049164     -11.89613582067869  1.301518917375359e-05     0.1276405413832789  0.0008352335950792715      13.94576321348203       299.272339313493   0.006997853511542741     0.8061929948782094     0.5457546996811654     0.2655149417328814     0.4206094799724564    0.02859275436778687  1.033399701137484e-05  1.169980405104109e-05     0.9048223243761987      18.13839912820869 122.3529363892351
2.561063129588868      20.00750704339384      16.56370953950028   0.002844382468762575     0.7569037345049164     -11.89613582067869  1.301518917375359e-05     0.1276405413832789  0.0008352335950792715      13.94576321348203       299.272339313493   0.006997853511542741     0.8061929799770482     0.5457547145823266     0.2655149417328814     0.4206094799724564    0.02859275436778687  1.033399701137484e-05  1.169980405104109e-05     0.9048223243761987      18.13839912820869 122.3529358223589
2.561063129588868      20.00750704339384      16.56370953950028   0.002844382468762575     0.7569037345049164     -11.89613582067869  1.301518917375359e-05     0.1276405413832789  0.0008352335950792715      13.94576321348203       299.272339313493   0.006997853511542741     0.8061929799770482     0.5457546996811654     0.2655149566340426     0.4206094799724564    0.02859275436778687  1.033399701137484e-05  1.169980405104109e-05     0.9048223243761987      18.13839912820869 122.3529358856698
2.561063129588868      20.00750704339384      16.56370953950028   0.002844382468762575     0.7569037345049164     -11.89613582067869  1.301518917375359e-05     0.1276405413832789  0.0008352335950792715      13.94576321348203       299.272339313493   0.006997853511542741     0.8061929799770482     0.5457546996811654     0.2655149417328814     0.4206094948736176    0.02859275436778687  1.033399701137484e-05  1.169980405104109e-05     0.9048223243761987      18.13839912820869 122.3529358177807
2.561063129588868      20.00750704339384      16.56370953950028   0.002844382468762575     0.7569037345049164     -11.89613582067869  1.301518917375359e-05     0.1276405413832789  0.0008352335950792715      13.94576321348203       299.272339313493   0.006997853511542741     0.8061929799770482     0.5457546996811654     0.2655149417328814     0.4206094799724564    0.02859276926894806  1.033399701137484e-05  1.169980405104109e-05     0.9048223243761987      18.13839912820869 122.3529357906894
2.561063129588868      20.00750704339384      16.56370953950028   0.002844382468762575     0.7569037345049164     -11.89613582067869  1.301518917375359e-05     0.1276405413832789  0.0008352335950792715      13.94576321348203       299.272339313493   0.006997853511542741     0.8061929799770482     0.5457546996811654     0.2655149417328814     0.4206094799724564    0.02859275436778687  1.034889817256869e-05  1.169980405104109e-05     0.9048223243761987      18.13839912820869 122.3529362389346
2.561063129588868      20.00750704339384      16.56370953950028   0.002844382468762575     0.7569037345049164     -11.89613582067869  1.301518917375359e-05     0.1276405413832789  0.0008352335950792715      13.94576321348203       299.272339313493   0.006997853511542741     0.8061929799770482     0.5457546996811654     0.2655149417328814     0.4206094799724564    0.02859275436778687  1.033399701137484e-05  1.171470521223494e-05     0.9048223243761987      18.13839912820869 122.3529357905909
2.561063129588868      20.00750704339384      16.56370953950028   0.002844382468762575     0.7569037345049164     -11.89613582067869  1.301518917375359e-05     0.1276405413832789  0.0008352335950792715      13.94576321348203       299.272339313493   0.006997853511542741     0.8061929799770482     0.5457546996811654     0.2655149417328814     0.4206094799724564    0.02859275436778687  1.033399701137484e-05  1.169980405104109e-05     0.9048223392773599      18.13839912820869 122.3529357903605
2.561063129588868      20.00750704339384      16.56370953950028   0.002844382468762575     0.7569037345049164     -11.89613582067869  1.301518917375359e-05     0.1276405413832789  0.0008352335950792715      13.94576321348203       299.272339313493   0.006997853511542741     0.8061929799770482     0.5457546996811654     0.2655149417328814     0.4206094799724564    0.02859275436778687  1.033399701137484e-05  1.169980405104109e-05     0.9048223243761987       18.1383993984919 122.3529357906101
2.565679870139361      19.97325276151001      16.50589921532805   0.002823387576067315     0.7554037771743071      -11.8715993550906  1.265144361274803e-05     0.1276196417043013   0.000836201135584172      13.99048181147344      301.7486275142752   0.006978092036873752     0.8057940788368844     0.5448744024754069     0.2656489721327517     0.4211923714117364    0.02642569630221349  9.538735403710578e-06  1.080822665723804e-05     0.8357892628393364      16.75593113714777 122.3004996132899
2.565679908370971      19.97325276151001      16.50589921532805   0.002823387576067315     0.7554037771743071      -11.8715993550906  1.265144361274803e-05     0.1276196417043013   0.000836201135584172      13.99048181147344      301.7486275142752   0.006978092036873752     0.8057940788368844     0.5448744024754069     0.2656489721327517     0.4211923714117364    0.02642569630221349  9.538735403710578e-06  1.080822665723804e-05     0.8357892628393364      16.75593113714777 122.3004996561334
2.565679870139361      19.97325305913467      16.50589921532805   0.002823387576067315     0.7554037771743071      -11.8715993550906  1.265144361274803e-05     0.1276196417043013   0.000836201135584172      13.99048181147344      301.7486275142752   0.006978092036873752     0.8057940788368844     0.5448744024754069     0.2656489721327517     0.4211923714117364    0.02642569630221349  9.538735403710578e-06  1.080822665723804e-05     0.8357892628393364      16.75593113714777 122.3004996189406
2.565679870139361      19.97325276151001      16.50589946128511   0.002823387576067315     0.7554037771743071      -11.8715993550906  1.265144361274803e-05     0.1276196417043013   0.000836201135584172      13.99048181147344      301.7486275142752   0.006978092036873752     0.8057940788368844     0.5448744024754069     0.2656489721327517     0.4211923714117364    0.02642569630221349  9.538735403710578e-06  1.080822665723804e-05     0.8357892628393364      16.75593113714777 122.3004995816176
2.565679870139361      19.97325276151001      16.50589921532805   0.002823402477228509     0.7554037771743071      -11.8715993550906  1.265144361274803e-05     0.1276196417043013   0.000836201135584172      13.99048181147344      301.7486275142752   0.006978092036873752     0.8057940788368844     0.5448744024754069     0.2656489721327517     0.4211923714117364    0.02642569630221349  9.538735403710578e-06  1.080822665723804e-05     0.8357892628393364      16.75593113714777 122.300500526175
2.565679870139361      19.97325276151001      16.50589921532805   0.002823387576067315     0.7554037920754683      -11.8715993550906  1.265144361274803e-05     0.1276196417043013   0.000836201135584172      13.99048181147344      301.7486275142752   0.006978092036873752     0.8057940788368844     0.5448744024754069     0.2656489721327517     0.4211923714117364    0.02642569630221349  9.538735403710578e-06  1.080822665723804e-05     0.8357892628393364      16.75593113714777 122.3004996449805
2.565679870139361      19.97325276151001      16.50589921532805   0.002823387576067315     0.7554037771743071     -11.87159953199122  1.265144361274803e-05     0.1276196417043013   0.000836201135584172      13.99048181147344      301.7486275142752   0.006978092036873752     0.8057940788368844     0.5448744024754069     0.2656489721327517     0.4211923714117364    0.02642569630221349  9.538735403710578e-06  1.080822665723804e-05     0.8357892628393364      16.75593113714777 122.3004996778155
2.565679870139361      19.97325276151001      16.50589921532805   0.002823387576067315     0.7554037771743071      -11.8715993550906  1.266634477394188e-05     0.1276196417043013   0.000836201135584172      13.99048181147344      301.7486275142752   0.006978092036873752     0.8057940788368844     0.5448744024754069     0.2656489721327517     0.4211923714117364    0.02642569630221349  9.538735403710578e-06  1.080822665723804e-05     0.8357892628393364      16.75593113714777 122.3005043270728
2.565679870139361      19.97325276151001      16.50589921532805   0.002823387576067315     0.7554037771743071      -11.8715993550906  1.265144361274803e-05     0.1276196566054625   0.000836201135584172      13.99048181147344      301.7486275142752   0.006978092036873752     0.8057940788368844     0.5448744024754069     0.2656489721327517     0.4211923714117364    0.02642569630221349  9.538735403710578e-06  1.080822665723804e-05     0.8357892628393364      16.75593113714777 122.3004995571421
2.565679870139361      19.97325276151001      16.50589921532805   0.002823387576067315     0.7554037771743071      -11.8715993550906  1.265144361274803e-05     0.1276196417043013  0.0008362160367453658      13.99048181147344      301.7486275142752   0.006978092036873752     0.8057940788368844     0.5448744024754069     0.2656489721327517     0.4211923714117364    0.02642569630221349  9.538735403710578e-06  1.080822665723804e-05     0.8357892628393364      16.75593113714777 122.3005006468905
2.565679870139361      19.97325276151001      16.50589921532805   0.002823387576067315     0.7554037771743071      -11.8715993550906  1.265144361274803e-05     0.1276196417043013   0.000836201135584172      13.99048201994787      301.7486275142752   0.006978092036873752     0.8057940788368844     0.5448744024754069     0.2656489721327517     0.4211923714117364    0.02642569630221349  9.538735403710578e-06  1.080822665723804e-05     0.8357892628393364      16.75593113714777 122.3004996276821
2.565679870139361      19.97325276151001      16.50589921532805   0.002823387576067315     0.7554037771743071      -11.8715993550906  1.265144361274803e-05     0.1276196417043013   0.000836201135584172      13.99048181147344      301.7486320106801   0.006978092036873752     0.8057940788368844     0.5448744024754069     0.2656489721327517     0.4211923714117364    0.02642569630221349  9.538735403710578e-06  1.080822665723804e-05     0.8357892628393364      16.75593113714777 122.3004995484063
2.565679870139361      19.97325276151001      16.50589921532805   0.002823387576067315     0.7554037771743071      -11.8715993550906  1.265144361274803e-05     0.1276196417043013   0.000836201135584172      13.99048181147344      301.7486275142752   0.006978106938034946     0.8057940788368844     0.5448744024754069     0.2656489721327517     0.4211923714117364    0.02642569630221349  9.538735403710578e-06  1.080822665723804e-05     0.8357892628393364      16.75593113714777 122.3005001815673
2.565679870139361      19.97325276151001      16.50589921532805   0.002823387576067315     0.7554037771743071      -11.8715993550906  1.265144361274803e-05     0.1276196417043013   0.000836201135584172      13.99048181147344      301.7486275142752   0.006978092036873752     0.8057940937380456     0.5448744024754069     0.2656489721327517     0.4211923714117364    0.02642569630221349  9.538735403710578e-06  1.080822665723804e-05     0.8357892628393364      16.75593113714777 122.300500225764
2.565679870139361      19.97325276151001      16.50589921532805   0.002823387576067315     0.7554037771743071      -11.8715993550906  1.265144361274803e-05     0.1276196417043013   0.000836201135584172      13.99048181147344      301.7486275142752   0.006978092036873752     0.8057940788368844     0.5448744173765681     0.2656489721327517     0.4211923714117364    0.02642569630221349  9.538735403710578e-06  1.080822665723804e-05     0.8357892628393364      16.75593113714777 122.3004996885057
2.565679870139361      19.97325276151001      16.50589921532805   0.002823387576067315     0.7554037771743071      -11.8715993550906  1.265144361274803e-05     0.1276196417043013   0.000836201135584172      13.99048181147344      301.7486275142752   0.006978092036873752     0.8057940788368844     0.5448744024754069     0.2656489870339129     0.4211923714117364    0.02642569630221349  9.538735403710578e-06  1.080822665723804e-05     0.8357892628393364      16.75593113714777 122.3004995064851
2.565679870139361      19.97325276151001      16.50589921532805   0.002823387576067315     0.7554037771743071      -11.8715993550906  1.265144361274803e-05     0.1276196417043013   0.000836201135584172      13.99048181147344      301.7486275142752   0.006978092036873752     0.8057940788368844     0.5448744024754069     0.2656489721327517     0.4211923863128976    0.02642569630221349  9.538735403710578e-06  1.080822665723804e-05     0.8357892628393364      16.75593113714777 122.3004996215743
2.565679870139361      19.97325276151001      16.50589921532805   0.002823387576067315     0.7554037771743071      -11.8715993550906  1.265144361274803e-05     0.1276196417043013   0.000836201135584172      13.99048181147344      301.7486275142752   0.006978092036873752     0.8057940788368844     0.5448744024754069     0.2656489721327517     0.4211923714117364    0.02642571120337468  9.538735403710578e-06  1.080822665723804e-05     0.8357892628393364      16.75593113714777 122.3004996140087
2.565679870139361      19.97325276151001      16.50589921532805   0.002823387576067315     0.7554037771743071      -11.8715993550906  1.265144361274803e-05     0.1276196417043013   0.000836201135584172      13.99048181147344      301.7486275142752   0.006978092036873752     0.8057940788368844     0.5448744024754069     0.2656489721327517     0.4211923714117364    0.02642569630221349  9.553636564904426e-06  1.080822665723804e-05     0.8357892628393364      16.75593113714777 122.3005000596165
2.565679870139361      19.97325276151001      16.50589921532805   0.002823387576067315     0.7554037771743071      -11.8715993550906  1.265144361274803e-05     0.1276196417043013   0.000836201135584172      13.99048181147344      301.7486275142752   0.006978092036873752     0.8057940788368844     0.5448744024754069     0.2656489721327517     0.4211923714117364    0.02642569630221349  9.538735403710578e-06  1.082312781843188e-05     0.8357892628393364      16.75593113714777 122.3004996126444
2.565679870139361      19.97325276151001      16.50589921532805   0.002823387576067315     0.7554037771743071      -11.8715993550906  1.265144361274803e-05     0.1276196417043013   0.000836201135584172      13.99048181147344      301.7486275142752   0.006978092036873752     0.8057940788368844     0.5448744024754069     0.2656489721327517     0.4211923714117364    0.02642569630221349  9.538735403710578e-06  1.080822665723804e-05     0.8357892777404976      16.75593113714777 122.3004996127397
2.565679870139361      19.97325276151001      16.50589921532805   0.002823387576067315     0.7554037771743071      -11.8715993550906  1.265144361274803e-05     0.1276196417043013   0.000836201135584172      13.99048181147344      301.7486275142752   0.006978092036873752     0.8057940788368844     0.5448744024754069     0.2656489721327517     0.4211923714117364    0.02642569630221349  9.538735403710578e-06  1.080822665723804e-05     0.8357892628393364       16.7559313868306 122.3004996127554
2.565628155403967      19.97309790586366      16.50580027457348   0.002813289067655109     0.7553009605481529     -11.87155366837061  1.242369519221599e-05     0.1278349098662105  0.0008329588054066428      13.99055000523376      301.7570737880939   0.006962907850856651     0.8057790575787319     0.5447126256386548      0.265952570356811     0.4211839760740736    0.02642490438447394  9.520104783403602e-06  1.833855668185989e-05     0.8357908086131368      19.25591678967142 122.2973471814323
2.565628193634806      19.97309790586366      16.50580027457348   0.002813289067655109     0.7553009605481529     -11.87155366837061  1.242369519221599e-05     0.1278349098662105  0.0008329588054066428      13.99055000523376      301.7570737880939   0.006962907850856651     0.8057790575787319     0.5447126256386548      0.265952570356811     0.4211839760740736    0.02642490438447394  9.520104783403602e-06  1.833855668185989e-05     0.8357908086131368      19.25591678967142 122.2973472049898
2.565628155403967      19.97309820348601      16.50580027457348   0.002813289067655109     0.7553009605481529     -11.87155366837061  1.242369519221599e-05     0.1278349098662105  0.0008329588054066428      13.99055000523376      301.7570737880939   0.006962907850856651     0.8057790575787319     0.5447126256386548      0.265952570356811     0.4211839760740736    0.02642490438447394  9.520104783403602e-06  1.833855668185989e-05     0.8357908086131368      19.25591678967142 122.2973472368181
2.565628155403967      19.97309790586366      16.50580052052907   0.002813289067655109     0.7553009605481529     -11.87155366837061  1.242369519221599e-05     0.1278349098662105  0.0008329588054066428      13.99055000523376      301.7570737880939   0.006962907850856651     0.8057790575787319     0.5447126256386548      0.265952570356811     0.4211839760740736    0.02642490438447394  9.520104783403602e-06  1.833855668185989e-05     0.8357908086131368      19.25591678967142 122.2973472100443
2.565628155403967      19.97309790586366      16.50580027457348   0.002813303968816303     0.7553009605481529     -11.87155366837061  1.242369519221599e-05     0.1278349098662105  0.0008329588054066428      13.99055000523376      301.7570737880939   0.006962907850856651     0.8057790575787319     0.5447126256386548      0.265952570356811     0.4211839760740736    0.02642490438447394  9.520104783403602e-06  1.833855668185989e-05     0.8357908086131368      19.25591678967142 122.2973440800304
2.565628155403967      19.97309790586366      16.50580027457348   0.002813289067655109     0.7553009754493141     -11.87155366837061  1.242369519221599e-05     0.1278349098662105  0.0008329588054066428      13.99055000523376      301.7570737880939   0.006962907850856651     0.8057790575787319     0.5447126256386548      0.265952570356811     0.4211839760740736    0.02642490438447394  9.520104783403602e-06  1.833855668185989e-05     0.8357908086131368      19.25591678967142 122.2973471993036
2.565628155403967      19.97309790586366      16.50580027457348   0.002813289067655109     0.7553009605481529     -11.87155384527055  1.242369519221599e-05     0.1278349098662105  0.0008329588054066428      13.99055000523376      301.7570737880939   0.006962907850856651     0.8057790575787319     0.5447126256386548      0.265952570356811     0.4211839760740736    0.02642490438447394  9.520104783403602e-06  1.833855668185989e-05     0.8357908086131368      19.25591678967142 122.2973471343941
2.565628155403967      19.97309790586366      16.50580027457348   0.002813289067655109     0.7553009605481529     -11.87155366837061  1.243859635340984e-05     0.1278349098662105  0.0008329588054066428      13.99055000523376      301.7570737880939   0.006962907850856651     0.8057790575787319     0.5447126256386548      0.265952570356811     0.4211839760740736    0.02642490438447394  9.520104783403602e-06  1.833855668185989e-05     0.8357908086131368      19.25591678967142 122.2973543806651
2.565628155403967      19.97309790586366      16.50580027457348   0.002813289067655109     0.7553009605481529     -11.87155366837061  1.242369519221599e-05     0.1278349247673717  0.0008329588054066428      13.99055000523376      301.7570737880939   0.006962907850856651     0.8057790575787319     0.5447126256386548      0.265952570356811     0.4211839760740736    0.02642490438447394  9.520104783403602e-06  1.833855668185989e-05     0.8357908086131368      19.25591678967142 122.2973472887496
2.565628155403967      19.97309790586366      16.50580027457348   0.002813289067655109     0.7553009605481529     -11.87155366837061  1.242369519221599e-05     0.1278349098662105  0.0008329737065678367      13.99055000523376      301.7570737880939   0.006962907850856651     0.8057790575787319     0.5447126256386548      0.265952570356811     0.4211839760740736    0.02642490438447394  9.520104783403602e-06  1.833855668185989e-05     0.8357908086131368      19.25591678967142 122.2973501766216
2.565628155403967      19.97309790586366      16.50580027457348   0.002813289067655109     0.7553009605481529     -11.87155366837061  1.242369519221599e-05     0.1278349098662105  0.0008329588054066428       13.9905502137092      301.7570737880939   0.006962907850856651     0.8057790575787319     0.5447126256386548      0.265952570356811     0.4211839760740736    0.02642490438447394  9.520104783403602e-06  1.833855668185989e-05     0.8357908086131368      19.25591678967142 122.297347171372
2.565628155403967      19.97309790586366      16.50580027457348   0.002813289067655109     0.7553009605481529     -11.87155366837061  1.242369519221599e-05     0.1278349098662105  0.0008329588054066428      13.99055000523376      301.7570782846246   0.006962907850856651     0.8057790575787319     0.5447126256386548      0.265952570356811     0.4211839760740736    0.02642490438447394  9.520104783403602e-06  1.833855668185989e-05     0.8357908086131368      19.25591678967142 122.2973471300206
2.565628155403967      19.97309790586366      16.50580027457348   0.002813289067655109     0.7553009605481529     -11.87155366837061  1.242369519221599e-05     0.1278349098662105  0.0008329588054066428      13.99055000523376      301.7570737880939   0.006962922752017845     0.8057790575787319     0.5447126256386548      0.265952570356811     0.4211839760740736    0.02642490438447394  9.520104783403602e-06  1.833855668185989e-05     0.8357908086131368      19.25591678967142 122.297345478904
2.565628155403967      19.97309790586366      16.50580027457348   0.002813289067655109     0.7553009605481529     -11.87155366837061  1.242369519221599e-05     0.1278349098662105  0.0008329588054066428      13.99055000523376      301.7570737880939   0.006962907850856651     0.8057790724798931     0.5447126256386548      0.265952570356811     0.4211839760740736    0.02642490438447394  9.520104783403602e-06  1.833855668185989e-05     0.8357908086131368      19.25591678967142 122.2973477655167
2.565628155403967      19.97309790586366      16.50580027457348   0.002813289067655109     0.7553009605481529     -11.87155366837061  1.242369519221599e-05     0.1278349098662105  0.0008329588054066428      13.99055000523376      301.7570737880939   0.006962907850856651     0.8057790575787319     0.5447126405398159      0.265952570356811     0.4211839760740736    0.02642490438447394  9.520104783403602e-06  1.833855668185989e-05     0.8357908086131368      19.25591678967142 122.2973472988374
2.565628155403967      19.97309790586366      16.50580027457348   0.002813289067655109     0.7553009605481529     -11.87155366837061  1.242369519221599e-05     0.1278349098662105  0.0008329588054066428      13.99055000523376      301.7570737880939   0.006962907850856651     0.8057790575787319     0.5447126256386548     0.2659525852579722     0.4211839760740736    0.02642490438447394  9.520104783403602e-06  1.833855668185989e-05     0.8357908086131368      19.25591678967142 122.2973470517083
2.565628155403967      19.97309790586366      16.50580027457348   0.002813289067655109     0.7553009605481529     -11.87155366837061  1.242369519221599e-05     0.1278349098662105  0.0008329588054066428      13.99055000523376      301.7570737880939   0.006962907850856651     0.8057790575787319     0.5447126256386548      0.265952570356811     0.4211839909752348    0.02642490438447394  9.520104783403602e-06  1.833855668185989e-05     0.8357908086131368      19.25591678967142 122.2973471874897
2.565628155403967      19.97309790586366      16.50580027457348   0.002813289067655109     0.7553009605481529     -11.87155366837061  1.242369519221599e-05     0.1278349098662105  0.0008329588054066428      13.99055000523376      301.7570737880939   0.006962907850856651     0.8057790575787319     0.5447126256386548      0.265952570356811     0.4211839760740736    0.02642491928563514  9.520104783403602e-06  1.833855668185989e-05     0.8357908086131368      19.25591678967142 122.2973471810321
2.565628155403967      19.97309790586366      16.50580027457348   0.002813289067655109     0.7553009605481529     -11.87155366837061  1.242369519221599e-05     0.1278349098662105  0.0008329588054066428      13.99055000523376      301.7570737880939   0.006962907850856651     0.8057790575787319     0.5447126256386548      0.265952570356811     0.4211839760740736    0.02642490438447394  9.535005944597449e-06  1.833855668185989e-05     0.8357908086131368      19.25591678967142 122.2973476294563
2.565628155403967      19.97309790586366      16.50580027457348   0.002813289067655109     0.7553009605481529     -11.87155366837061  1.242369519221599e-05     0.1278349098662105  0.0008329588054066428      13.99055000523376      301.7570737880939   0.006962907850856651     0.8057790575787319     0.5447126256386548      0.265952570356811     0.4211839760740736    0.02642490438447394  9.520104783403602e-06  1.835345784305374e-05     0.8357908086131368      19.25591678967142 122.2973471817825
2.565628155403967      19.97309790586366      16.50580027457348   0.002813289067655109     0.7553009605481529     -11.87155366837061  1.242369519221599e-05     0.1278349098662105  0.0008329588054066428      13.99055000523376      301.7570737880939   0.006962907850856651     0.8057790575787319     0.5447126256386548      0.265952570356811     0.4211839760740736    0.02642490438447394  9.520104783403602e-06  1.833855668185989e-05      0.835790823514298      19.25591678967142 122.2973471816355
2.565628155403967      19.97309790586366      16.50580027457348   0.002813289067655109     0.7553009605481529     -11.87155366837061  1.242369519221599e-05     0.1278349098662105  0.0008329588054066428      13.99055000523376      301.7570737880939   0.006962907850856651     0.8057790575787319     0.5447126256386548      0.265952570356811     0.4211839760740736    0.02642490438447394  9.520104783403602e-06  1.833855668185989e-05     0.8357908086131368      19.25591707660694 122.2973471814119
2.565630404844459      19.97307629174834      16.50578827479973   0.002819652033556394     0.7552994697605419     -11.87155335842118  1.242350118405559e-05     0.1278348005430993   0.000832957959836947      13.99057136274597      301.7582412500311   0.006963073532135997     0.8057788987302658     0.5447121135026435     0.2659528067422787     0.4211850366166662    0.02642537685246882  9.519843239207835e-06  1.833826224365584e-05       0.83577858527528      21.75591651681499 122.2966482959358
2.565630443075332      19.97307629174834      16.50578827479973   0.002819652033556394     0.7552994697605419     -11.87155335842118  1.242350118405559e-05     0.1278348005430993   0.000832957959836947      13.99057136274597      301.7582412500311   0.006963073532135997     0.8057788987302658     0.5447121135026435     0.2659528067422787     0.4211850366166662    0.02642537685246882  9.519843239207835e-06  1.833826224365584e-05       0.83577858527528      21.75591651681499 122.2966483567836
2.565630404844459      19.97307658937037      16.50578827479973   0.002819652033556394     0.7552994697605419     -11.87155335842118  1.242350118405559e-05     0.1278348005430993   0.000832957959836947      13.99057136274597      301.7582412500311   0.006963073532135997     0.8057788987302658     0.5447121135026435     0.2659528067422787     0.4211850366166662    0.02642537685246882  9.519843239207835e-06  1.833826224365584e-05       0.83577858527528      21.75591651681499 122.2966483087475
2.565630404844459      19.97307629174834      16.50578852075515   0.002819652033556394     0.7552994697605419     -11.87155335842118  1.242350118405559e-05     0.1278348005430993   0.000832957959836947      13.99057136274597      301.7582412500311   0.006963073532135997     0.8057788987302658     0.5447121135026435     0.2659528067422787     0.4211850366166662    0.02642537685246882  9.519843239207835e-06  1.833826224365584e-05       0.83577858527528      21.75591651681499 122.2966482895532
2.565630404844459      19.97307629174834      16.50578827479973   0.002819666934717588     0.7552994697605419     -11.87155335842118  1.242350118405559e-05     0.1278348005430993   0.000832957959836947      13.99057136274597      301.7582412500311   0.006963073532135997     0.8057788987302658     0.5447121135026435     0.2659528067422787     0.4211850366166662    0.02642537685246882  9.519843239207835e-06  1.833826224365584e-05       0.83577858527528      21.75591651681499 122.2966483204994
2.565630404844459      19.97307629174834      16.50578827479973   0.002819652033556394     0.7552994846617031     -11.87155335842118  1.242350118405559e-05     0.1278348005430993   0.000832957959836947      13.99057136274597      301.7582412500311   0.006963073532135997     0.8057788987302658     0.5447121135026435     0.2659528067422787     0.4211850366166662    0.02642537685246882  9.519843239207835e-06  1.833826224365584e-05       0.83577858527528      21.75591651681499 122.296648341407
2.565630404844459      19.97307629174834      16.50578827479973   0.002819652033556394     0.7552994697605419     -11.87155353532111  1.242350118405559e-05     0.1278348005430993   0.000832957959836947      13.99057136274597      301.7582412500311   0.006963073532135997     0.8057788987302658     0.5447121135026435     0.2659528067422787     0.4211850366166662    0.02642537685246882  9.519843239207835e-06  1.833826224365584e-05       0.83577858527528      21.75591651681499 122.2966483533985
2.565630404844459      19.97307629174834      16.50578827479973   0.002819652033556394     0.7552994697605419     -11.87155335842118  1.243840234524944e-05     0.1278348005430993   0.000832957959836947      13.99057136274597      301.7582412500311   0.006963073532135997     0.8057788987302658     0.5447121135026435     0.2659528067422787     0.4211850366166662    0.02642537685246882  9.519843239207835e-06  1.833826224365584e-05       0.83577858527528      21.75591651681499 122.2966554918947
2.565630404844459      19.97307629174834      16.50578827479973   0.002819652033556394     0.7552994697605419     -11.87155335842118  1.242350118405559e-05     0.1278348154442605   0.000832957959836947      13.99057136274597      301.7582412500311   0.006963073532135997     0.8057788987302658     0.5447121135026435     0.2659528067422787     0.4211850366166662    0.02642537685246882  9.519843239207835e-06  1.833826224365584e-05       0.83577858527528      21.75591651681499 122.2966484172256
2.565630404844459      19.97307629174834      16.50578827479973   0.002819652033556394     0.7552994697605419     -11.87155335842118  1.242350118405559e-05     0.1278348005430993  0.0008329728609981408      13.99057136274597      301.7582412500311   0.006963073532135997     0.8057788987302658     0.5447121135026435     0.2659528067422787     0.4211850366166662    0.02642537685246882  9.519843239207835e-06  1.833826224365584e-05       0.83577858527528      21.75591651681499 122.296650711865
2.565630404844459      19.97307629174834      16.50578827479973   0.002819652033556394     0.7552994697605419     -11.87155335842118  1.242350118405559e-05     0.1278348005430993   0.000832957959836947      13.99057157122173      301.7582412500311   0.006963073532135997     0.8057788987302658     0.5447121135026435     0.2659528067422787     0.4211850366166662    0.02642537685246882  9.519843239207835e-06  1.833826224365584e-05       0.83577858527528      21.75591651681499 122.2966483009157
2.565630404844459      19.97307629174834      16.50578827479973   0.002819652033556394     0.7552994697605419     -11.87155335842118  1.242350118405559e-05     0.1278348005430993   0.000832957959836947      13.99057136274597      301.7582457465793   0.006963073532135997     0.8057788987302658     0.5447121135026435     0.2659528067422787     0.4211850366166662    0.02642537685246882  9.519843239207835e-06  1.833826224365584e-05       0.83577858527528      21.75591651681499 122.2966482350493
2.565630404844459      19.97307629174834      16.50578827479973   0.002819652033556394     0.7552994697605419     -11.87155335842118  1.242350118405559e-05     0.1278348005430993   0.000832957959836947      13.99057136274597      301.7582412500311   0.006963088433297191     0.8057788987302658     0.5447121135026435     0.2659528067422787     0.4211850366166662    0.02642537685246882  9.519843239207835e-06  1.833826224365584e-05       0.83577858527528      21.75591651681499 122.2966464826884
2.565630404844459      19.97307629174834      16.50578827479973   0.002819652033556394     0.7552994697605419     -11.87155335842118  1.242350118405559e-05     0.1278348005430993   0.000832957959836947      13.99057136274597      301.7582412500311   0.006963073532135997      0.805778913631427     0.5447121135026435     0.2659528067422787     0.4211850366166662    0.02642537685246882  9.519843239207835e-06  1.833826224365584e-05       0.83577858527528      21.75591651681499 122.2966488866637
2.565630404844459      19.97307629174834      16.50578827479973   0.002819652033556394     0.7552994697605419     -11.87155335842118  1.242350118405559e-05     0.1278348005430993   0.000832957959836947      13.99057136274597      301.7582412500311   0.006963073532135997     0.8057788987302658     0.5447121284038047     0.2659528067422787     0.4211850366166662    0.02642537685246882  9.519843239207835e-06  1.833826224365584e-05       0.83577858527528      21.75591651681499 122.296648438761
2.565630404844459      19.97307629174834      16.50578827479973   0.002819652033556394     0.7552994697605419     -11.87155335842118  1.242350118405559e-05     0.1278348005430993   0.000832957959836947      13.99057136274597      301.7582412500311   0.006963073532135997     0.8057788987302658     0.5447121135026435     0.2659528216434399     0.4211850366166662    0.02642537685246882  9.519843239207835e-06  1.833826224365584e-05       0.83577858527528      21.75591651681499 122.2966481617801
2.565630404844459      19.97307629174834      16.50578827479973   0.002819652033556394     0.7552994697605419     -11.87155335842118  1.242350118405559e-05     0.1278348005430993   0.000832957959836947      13.99057136274597      301.7582412500311   0.006963073532135997     0.8057788987302658     0.5447121135026435     0.2659528067422787     0.4211850515178274    0.02642537685246882  9.519843239207835e-06  1.833826224365584e-05       0.83577858527528      21.75591651681499 122.2966483145675
2.565630404844459      19.97307629174834      16.50578827479973   0.002819652033556394     0.7552994697605419     -11.87155335842118  1.242350118405559e-05     0.1278348005430993   0.000832957959836947      13.99057136274597      301.7582412500311   0.006963073532135997     0.8057788987302658     0.5447121135026435     0.2659528067422787     0.4211850366166662    0.02642539175363002  9.519843239207835e-06  1.833826224365584e-05       0.83577858527528      21.75591651681499 122.2966482821723
2.565630404844459      19.97307629174834      16.50578827479973   0.002819652033556394     0.7552994697605419     -11.87155335842118  1.242350118405559e-05     0.1278348005430993   0.000832957959836947      13.99057136274597      301.7582412500311   0.006963073532135997     0.8057788987302658     0.5447121135026435     0.2659528067422787     0.4211850366166662    0.02642537685246882  9.534744400401682e-06  1.833826224365584e-05       0.83577858527528      21.75591651681499 122.2966487432377
2.565630404844459      19.97307629174834      16.50578827479973   0.002819652033556394     0.7552994697605419     -11.87155335842118  1.242350118405559e-05     0.1278348005430993   0.000832957959836947      13.99057136274597      301.7582412500311   0.006963073532135997     0.8057788987302658     0.5447121135026435     0.2659528067422787     0.4211850366166662    0.02642537685246882  9.519843239207835e-06  1.835316340484969e-05       0.83577858527528      21.75591651681499 122.2966482831136
2.565630404844459      19.97307629174834      16.50578827479973   0.002819652033556394     0.7552994697605419     -11.87155335842118  1.242350118405559e-05     0.1278348005430993   0.000832957959836947      13.99057136274597      301.7582412500311   0.006963073532135997     0.8057788987302658     0.5447121135026435     0.2659528067422787     0.4211850366166662    0.02642537685246882  9.519843239207835e-06  1.833826224365584e-05     0.8357786001764412      21.75591651681499 122.2966482738896
2.565630404844459      19.97307629174834      16.50578827479973   0.002819652033556394     0.7552994697605419     -11.87155335842118  1.242350118405559e-05     0.1278348005430993   0.000832957959836947      13.99057136274597      301.7582412500311   0.006963073532135997     0.8057788987302658     0.5447121135026435     0.2659528067422787     0.4211850366166662    0.02642537685246882  9.519843239207835e-06  1.833826224365584e-05       0.83577858527528      21.75591684100341 122.2966482995799
2.570343753478808      19.90768539066719      16.38911723895239   0.002820903254385289     0.7532408844896547     -11.80546693732203  1.200704597398076e-05     0.1277378856968282  0.0008362807221624164       14.1059792121821      306.7076275682457   0.006930264434196339     0.8050041908168966     0.5430619803607006     0.2664999041335699     0.4209164844103618    0.03062397468559016  8.033959423112928e-06     0.1461874290189662     0.8594622525384909      18.61017680370786 122.1972387175266
2.570343791779914      19.90768539066719      16.38911723895239   0.002820903254385289     0.7532408844896547     -11.80546693732203  1.200704597398076e-05     0.1277378856968282  0.0008362807221624164       14.1059792121821      306.7076275682457   0.006930264434196339     0.8050041908168966     0.5430619803607006     0.2664999041335699     0.4209164844103618    0.03062397468559016  8.033959423112928e-06     0.1461874290189662     0.8594622525384909      18.61017680370786 122.1972387522364
2.570343753478808      19.90768568731482      16.38911723895239   0.002820903254385289     0.7532408844896547     -11.80546693732203  1.200704597398076e-05     0.1277378856968282  0.0008362807221624164       14.1059792121821      306.7076275682457   0.006930264434196339     0.8050041908168966     0.5430619803607006     0.2664999041335699     0.4209164844103618    0.03062397468559016  8.033959423112928e-06     0.1461874290189662     0.8594622525384909      18.61017680370786 122.1972386792741
2.570343753478808      19.90768539066719      16.38911748316927   0.002820903254385289     0.7532408844896547     -11.80546693732203  1.200704597398076e-05     0.1277378856968282  0.0008362807221624164       14.1059792121821      306.7076275682457   0.006930264434196339     0.8050041908168966     0.5430619803607006     0.2664999041335699     0.4209164844103618    0.03062397468559016  8.033959423112928e-06     0.1461874290189662     0.8594622525384909      18.61017680370786 122.1972386701473
2.570343753478808      19.90768539066719      16.38911723895239   0.002820918155546483     0.7532408844896547     -11.80546693732203  1.200704597398076e-05     0.1277378856968282  0.0008362807221624164       14.1059792121821      306.7076275682457   0.006930264434196339     0.8050041908168966     0.5430619803607006     0.2664999041335699     0.4209164844103618    0.03062397468559016  8.033959423112928e-06     0.1461874290189662     0.8594622525384909      18.61017680370786 122.1972415107332
2.570343753478808      19.90768539066719      16.38911723895239   0.002820903254385289     0.7532408993908158     -11.80546693732203  1.200704597398076e-05     0.1277378856968282  0.0008362807221624164       14.1059792121821      306.7076275682457   0.006930264434196339     0.8050041908168966     0.5430619803607006     0.2664999041335699     0.4209164844103618    0.03062397468559016  8.033959423112928e-06     0.1461874290189662     0.8594622525384909      18.61017680370786 122.1972387600675
2.570343753478808      19.90768539066719      16.38911723895239   0.002820903254385289     0.7532408844896547      -11.8054671132372  1.200704597398076e-05     0.1277378856968282  0.0008362807221624164       14.1059792121821      306.7076275682457   0.006930264434196339     0.8050041908168966     0.5430619803607006     0.2664999041335699     0.4209164844103618    0.03062397468559016  8.033959423112928e-06     0.1461874290189662     0.8594622525384909      18.61017680370786 122.1972388115628
2.570343753478808      19.90768539066719      16.38911723895239   0.002820903254385289     0.7532408844896547     -11.80546693732203  1.202194713517461e-05     0.1277378856968282  0.0008362807221624164       14.1059792121821      306.7076275682457   0.006930264434196339     0.8050041908168966     0.5430619803607006     0.2664999041335699     0.4209164844103618    0.03062397468559016  8.033959423112928e-06     0.1461874290189662     0.8594622525384909      18.61017680370786 122.1972452338783
2.570343753478808      19.90768539066719      16.38911723895239   0.002820903254385289     0.7532408844896547     -11.80546693732203  1.200704597398076e-05     0.1277379005979894  0.0008362807221624164       14.1059792121821      306.7076275682457   0.006930264434196339     0.8050041908168966     0.5430619803607006     0.2664999041335699     0.4209164844103618    0.03062397468559016  8.033959423112928e-06     0.1461874290189662     0.8594622525384909      18.61017680370786 122.1972388094976
2.570343753478808      19.90768539066719      16.38911723895239   0.002820903254385289     0.7532408844896547     -11.80546693732203  1.200704597398076e-05     0.1277378856968282  0.0008362956233236102       14.1059792121821      306.7076275682457   0.006930264434196339     0.8050041908168966     0.5430619803607006     0.2664999041335699     0.4209164844103618    0.03062397468559016  8.033959423112928e-06     0.1461874290189662     0.8594622525384909      18.61017680370786 122.1972401976903
2.570343753478808      19.90768539066719      16.38911723895239   0.002820903254385289     0.7532408844896547     -11.80546693732203  1.200704597398076e-05     0.1277378856968282  0.0008362807221624164      14.10597942237757      306.7076275682457   0.006930264434196339     0.8050041908168966     0.5430619803607006     0.2664999041335699     0.4209164844103618    0.03062397468559016  8.033959423112928e-06     0.1461874290189662     0.8594622525384909      18.61017680370786 122.1972387157976
2.570343753478808      19.90768539066719      16.38911723895239   0.002820903254385289     0.7532408844896547     -11.80546693732203  1.200704597398076e-05     0.1277378856968282  0.0008362807221624164       14.1059792121821      306.7076321385455   0.006930264434196339     0.8050041908168966     0.5430619803607006     0.2664999041335699     0.4209164844103618    0.03062397468559016  8.033959423112928e-06     0.1461874290189662     0.8594622525384909      18.61017680370786 122.1972386643249
2.570343753478808      19.90768539066719      16.38911723895239   0.002820903254385289     0.7532408844896547     -11.80546693732203  1.200704597398076e-05     0.1277378856968282  0.0008362807221624164       14.1059792121821      306.7076275682457   0.006930279335357533     0.8050041908168966     0.5430619803607006     0.2664999041335699     0.4209164844103618    0.03062397468559016  8.033959423112928e-06     0.1461874290189662     0.8594622525384909      18.61017680370786 122.1972389421034
2.570343753478808      19.90768539066719      16.38911723895239   0.002820903254385289     0.7532408844896547     -11.80546693732203  1.200704597398076e-05     0.1277378856968282  0.0008362807221624164       14.1059792121821      306.7076275682457   0.006930264434196339     0.8050042057180578     0.5430619803607006     0.2664999041335699     0.4209164844103618    0.03062397468559016  8.033959423112928e-06     0.1461874290189662     0.8594622525384909      18.61017680370786 122.1972392778999
2.570343753478808      19.90768539066719      16.38911723895239   0.002820903254385289     0.7532408844896547     -11.80546693732203  1.200704597398076e-05     0.1277378856968282  0.0008362807221624164       14.1059792121821      306.7076275682457   0.006930264434196339     0.8050041908168966     0.5430619952618618     0.2664999041335699     0.4209164844103618    0.03062397468559016  8.033959423112928e-06     0.1461874290189662     0.8594622525384909      18.61017680370786 122.1972388346614
2.570343753478808      19.90768539066719      16.38911723895239   0.002820903254385289     0.7532408844896547     -11.80546693732203  1.200704597398076e-05     0.1277378856968282  0.0008362807221624164       14.1059792121821      306.7076275682457   0.006930264434196339     0.8050041908168966     0.5430619803607006     0.2664999190347311     0.4209164844103618    0.03062397468559016  8.033959423112928e-06     0.1461874290189662     0.8594622525384909      18.61017680370786 122.1972386375674
2.570343753478808      19.90768539066719      16.38911723895239   0.002820903254385289     0.7532408844896547     -11.80546693732203  1.200704597398076e-05     0.1277378856968282  0.0008362807221624164       14.1059792121821      306.7076275682457   0.006930264434196339     0.8050041908168966     0.5430619803607006     0.2664999041335699      0.420916499311523    0.03062397468559016  8.033959423112928e-06     0.1461874290189662     0.8594622525384909      18.61017680370786 122.1972387516922
2.570343753478808      19.90768539066719      16.38911723895239   0.002820903254385289     0.7532408844896547     -11.80546693732203  1.200704597398076e-05     0.1277378856968282  0.0008362807221624164       14.1059792121821      306.7076275682457   0.006930264434196339     0.8050041908168966     0.5430619803607006     0.2664999041335699     0.4209164844103618    0.03062398958675135  8.033959423112928e-06     0.1461874290189662     0.8594622525384909      18.61017680370786 122.1972387186279
2.570343753478808      19.90768539066719      16.38911723895239   0.002820903254385289     0.7532408844896547     -11.80546693732203  1.200704597398076e-05     0.1277378856968282  0.0008362807221624164       14.1059792121821      306.7076275682457   0.006930264434196339     0.8050041908168966     0.5430619803607006     0.2664999041335699     0.4209164844103618    0.03062397468559016  8.048860584306775e-06     0.1461874290189662     0.8594622525384909      18.61017680370786 122.197239144069
2.570343753478808      19.90768539066719      16.38911723895239   0.002820903254385289     0.7532408844896547     -11.80546693732203  1.200704597398076e-05     0.1277378856968282  0.0008362807221624164       14.1059792121821      306.7076275682457   0.006930264434196339     0.8050041908168966     0.5430619803607006     0.2664999041335699     0.4209164844103618    0.03062397468559016  8.033959423112928e-06     0.1461874439201274     0.8594622525384909      18.61017680370786 122.1972387189021
2.570343753478808      19.90768539066719      16.38911723895239   0.002820903254385289     0.7532408844896547     -11.80546693732203  1.200704597398076e-05     0.1277378856968282  0.0008362807221624164       14.1059792121821      306.7076275682457   0.006930264434196339     0.8050041908168966     0.5430619803607006     0.2664999041335699     0.4209164844103618    0.03062397468559016  8.033959423112928e-06     0.1461874290189662      0.859462267439652      18.61017680370786 122.1972387185705
2.570343753478808      19.90768539066719      16.38911723895239   0.002820903254385289     0.7532408844896547     -11.80546693732203  1.200704597398076e-05     0.1277378856968282  0.0008362807221624164       14.1059792121821      306.7076275682457   0.006930264434196339     0.8050041908168966     0.5430619803607006     0.2664999041335699     0.4209164844103618    0.03062397468559016  8.033959423112928e-06     0.1461874290189662     0.8594622525384909       18.6101770810211 122.1972387181718
2.576112904328856       19.8747484253073      16.34665622989679   0.002785926119892912     0.7489158388343631     -11.79112873035718  1.151209830524608e-05     0.1276458244199399  0.0008377601066731879      14.21533855671619      311.6623340540928   0.006896755633736903     0.8042999667526571     0.5412875950317533     0.2670390039450217     0.4192763249499872    0.02585840361119823  6.696034144394394e-06      0.122873604427565      0.723876604304356      15.84852875374801 122.1176527036756
2.57611294271593       19.8747484253073      16.34665622989679   0.002785926119892912     0.7489158388343631     -11.79112873035718  1.151209830524608e-05     0.1276458244199399  0.0008377601066731879      14.21533855671619      311.6623340540928   0.006896755633736903     0.8042999667526571     0.5412875950317533     0.2670390039450217     0.4192763249499872    0.02585840361119823  6.696034144394394e-06      0.122873604427565      0.723876604304356      15.84852875374801 122.1176527189406
2.576112904328856      19.87474872146413      16.34665622989679   0.002785926119892912     0.7489158388343631     -11.79112873035718  1.151209830524608e-05     0.1276458244199399  0.0008377601066731879      14.21533855671619      311.6623340540928   0.006896755633736903     0.8042999667526571     0.5412875950317533     0.2670390039450217     0.4192763249499872    0.02585840361119823  6.696034144394394e-06      0.122873604427565      0.723876604304356      15.84852875374801 122.1176527414258
2.576112904328856       19.8747484253073      16.34665647348095   0.002785926119892912     0.7489158388343631     -11.79112873035718  1.151209830524608e-05     0.1276458244199399  0.0008377601066731879      14.21533855671619      311.6623340540928   0.006896755633736903     0.8042999667526571     0.5412875950317533     0.2670390039450217     0.4192763249499872    0.02585840361119823  6.696034144394394e-06      0.122873604427565      0.723876604304356      15.84852875374801 122.1176527145905
2.576112904328856       19.8747484253073      16.34665622989679   0.002785941021054106     0.7489158388343631     -11.79112873035718  1.151209830524608e-05     0.1276458244199399  0.0008377601066731879      14.21533855671619      311.6623340540928   0.006896755633736903     0.8042999667526571     0.5412875950317533     0.2670390039450217     0.4192763249499872    0.02585840361119823  6.696034144394394e-06      0.122873604427565      0.723876604304356      15.84852875374801 122.1176517181716
2.576112904328856       19.8747484253073      16.34665622989679   0.002785926119892912     0.7489158537355243     -11.79112873035718  1.151209830524608e-05     0.1276458244199399  0.0008377601066731879      14.21533855671619      311.6623340540928   0.006896755633736903     0.8042999667526571     0.5412875950317533     0.2670390039450217     0.4192763249499872    0.02585840361119823  6.696034144394394e-06      0.122873604427565      0.723876604304356      15.84852875374801 122.1176527260655
2.576112904328856       19.8747484253073      16.34665622989679   0.002785926119892912     0.7489158388343631     -11.79112890605869  1.151209830524608e-05     0.1276458244199399  0.0008377601066731879      14.21533855671619      311.6623340540928   0.006896755633736903     0.8042999667526571     0.5412875950317533     0.2670390039450217     0.4192763249499872    0.02585840361119823  6.696034144394394e-06      0.122873604427565      0.723876604304356      15.84852875374801 122.1176527183855
2.576112904328856       19.8747484253073      16.34665622989679   0.002785926119892912     0.7489158388343631     -11.79112873035718  1.152699946643993e-05     0.1276458244199399  0.0008377601066731879      14.21533855671619      311.6623340540928   0.006896755633736903     0.8042999667526571     0.5412875950317533     0.2670390039450217     0.4192763249499872    0.02585840361119823  6.696034144394394e-06      0.122873604427565      0.723876604304356      15.84852875374801 122.1176582755731
2.576112904328856       19.8747484253073      16.34665622989679   0.002785926119892912     0.7489158388343631     -11.79112873035718  1.151209830524608e-05     0.1276458393211011  0.0008377601066731879      14.21533855671619      311.6623340540928   0.006896755633736903     0.8042999667526571     0.5412875950317533     0.2670390039450217     0.4192763249499872    0.02585840361119823  6.696034144394394e-06      0.122873604427565      0.723876604304356      15.84852875374801 122.117652761657
2.576112904328856       19.8747484253073      16.34665622989679   0.002785926119892912     0.7489158388343631     -11.79112873035718  1.151209830524608e-05     0.1276458244199399  0.0008377750078343817      14.21533855671619      311.6623340540928   0.006896755633736903     0.8042999667526571     0.5412875950317533     0.2670390039450217     0.4192763249499872    0.02585840361119823  6.696034144394394e-06      0.122873604427565      0.723876604304356      15.84852875374801 122.1176531345311
2.576112904328856       19.8747484253073      16.34665622989679   0.002785926119892912     0.7489158388343631     -11.79112873035718  1.151209830524608e-05     0.1276458244199399  0.0008377601066731879      14.21533876854125      311.6623340540928   0.006896755633736903     0.8042999667526571     0.5412875950317533     0.2670390039450217     0.4192763249499872    0.02585840361119823  6.696034144394394e-06      0.122873604427565      0.723876604304356      15.84852875374801 122.1176527312968
2.576112904328856       19.8747484253073      16.34665622989679   0.002785926119892912     0.7489158388343631     -11.79112873035718  1.151209830524608e-05     0.1276458244199399  0.0008377601066731879      14.21533855671619      311.6623386982234   0.006896755633736903     0.8042999667526571     0.5412875950317533     0.2670390039450217     0.4192763249499872    0.02585840361119823  6.696034144394394e-06      0.122873604427565      0.723876604304356      15.84852875374801 122.1176526181297
2.576112904328856       19.8747484253073      16.34665622989679   0.002785926119892912     0.7489158388343631     -11.79112873035718  1.151209830524608e-05     0.1276458244199399  0.0008377601066731879      14.21533855671619      311.6623340540928   0.006896770534898097     0.8042999667526571     0.5412875950317533     0.2670390039450217     0.4192763249499872    0.02585840361119823  6.696034144394394e-06      0.122873604427565      0.723876604304356      15.84852875374801 122.1176567460586
2.576112904328856       19.8747484253073      16.34665622989679   0.002785926119892912     0.7489158388343631     -11.79112873035718  1.151209830524608e-05     0.1276458244199399  0.0008377601066731879      14.21533855671619      311.6623340540928   0.006896755633736903     0.8042999816538183     0.5412875950317533     0.2670390039450217     0.4192763249499872    0.02585840361119823  6.696034144394394e-06      0.122873604427565      0.723876604304356      15.84852875374801 122.1176532821684
2.576112904328856       19.8747484253073      16.34665622989679   0.002785926119892912     0.7489158388343631     -11.79112873035718  1.151209830524608e-05     0.1276458244199399  0.0008377601066731879      14.21533855671619      311.6623340540928   0.006896755633736903     0.8042999667526571     0.5412876099329145     0.2670390039450217     0.4192763249499872    0.02585840361119823  6.696034144394394e-06      0.122873604427565      0.723876604304356      15.84852875374801 122.1176527787139
2.576112904328856       19.8747484253073      16.34665622989679   0.002785926119892912     0.7489158388343631     -11.79112873035718  1.151209830524608e-05     0.1276458244199399  0.0008377601066731879      14.21533855671619      311.6623340540928   0.006896755633736903     0.8042999667526571     0.5412875950317533     0.2670390188461829     0.4192763249499872    0.02585840361119823  6.696034144394394e-06      0.122873604427565      0.723876604304356      15.84852875374801 122.1176528080834
2.576112904328856       19.8747484253073      16.34665622989679   0.002785926119892912     0.7489158388343631     -11.79112873035718  1.151209830524608e-05     0.1276458244199399  0.0008377601066731879      14.21533855671619      311.6623340540928   0.006896755633736903     0.8042999667526571     0.5412875950317533     0.2670390039450217     0.4192763398511484    0.02585840361119823  6.696034144394394e-06      0.122873604427565      0.723876604304356      15.84852875374801 122.1176527161816
2.576112904328856       19.8747484253073      16.34665622989679   0.002785926119892912     0.7489158388343631     -11.79112873035718  1.151209830524608e-05     0.1276458244199399  0.0008377601066731879      14.21533855671619      311.6623340540928   0.006896755633736903     0.8042999667526571     0.5412875950317533     0.2670390039450217     0.4192763249499872    0.02585841851235942  6.696034144394394e-06      0.122873604427565      0.723876604304356      15.84852875374801 122.1176527136042
2.576112904328856       19.8747484253073      16.34665622989679   0.002785926119892912     0.7489158388343631     -11.79112873035718  1.151209830524608e-05     0.1276458244199399  0.0008377601066731879      14.21533855671619      311.6623340540928   0.006896755633736903     0.8042999667526571     0.5412875950317533     0.2670390039450217     0.4192763249499872    0.02585840361119823  6.710935305588242e-06      0.122873604427565      0.723876604304356      15.84852875374801 122.1176531581508
2.576112904328856       19.8747484253073      16.34665622989679   0.002785926119892912     0.7489158388343631     -11.79112873035718  1.151209830524608e-05     0.1276458244199399  0.0008377601066731879      14.21533855671619      311.6623340540928   0.006896755633736903     0.8042999667526571     0.5412875950317533     0.2670390039450217     0.4192763249499872    0.02585840361119823  6.696034144394394e-06     0.1228736193287262      0.723876604304356      15.84852875374801 122.1176527037866
2.576112904328856       19.8747484253073      16.34665622989679   0.002785926119892912     0.7489158388343631     -11.79112873035718  1.151209830524608e-05     0.1276458244199399  0.0008377601066731879      14.21533855671619      311.6623340540928   0.006896755633736903     0.8042999667526571     0.5412875950317533     0.2670390039450217     0.4192763249499872    0.02585840361119823  6.696034144394394e-06      0.122873604427565     0.7238766192055172      15.84852875374801 122.1176527038748
2.576112904328856       19.8747484253073      16.34665622989679   0.002785926119892912     0.7489158388343631     -11.79112873035718  1.151209830524608e-05     0.1276458244199399  0.0008377601066731879      14.21533855671619      311.6623340540928   0.006896755633736903     0.8042999667526571     0.5412875950317533     0.2670390039450217     0.4192763249499872    0.02585840361119823  6.696034144394394e-06      0.122873604427565      0.723876604304356      15.84852898990949 122.1176527034484
2.576180667861671      19.87429176537572      16.34629601619583   0.002787449657187576     0.7488856111073344     -11.79110442431837  1.151359275330427e-05     0.1276439923167153  0.0008378585938997828      14.21562011948377      311.6862744963165   0.006896590307059023     0.8042982632685626     0.5412798268951331      0.267038237162343      0.419303901902373    0.02584839365117431  6.693564660939669e-06     0.1228918724514693     0.7240715926958022       20.8484713977733 122.1173163434608
2.576180706249754      19.87429176537572      16.34629601619583   0.002787449657187576     0.7488856111073344     -11.79110442431837  1.151359275330427e-05     0.1276439923167153  0.0008378585938997828      14.21562011948377      311.6862744963165   0.006896590307059023     0.8042982632685626     0.5412798268951331      0.267038237162343      0.419303901902373    0.02584839365117431  6.693564660939669e-06     0.1228918724514693     0.7240715926958022       20.8484713977733 122.1173166163333
2.576180667861671      19.87429206152575      16.34629601619583   0.002787449657187576     0.7488856111073344     -11.79110442431837  1.151359275330427e-05     0.1276439923167153  0.0008378585938997828      14.21562011948377      311.6862744963165   0.006896590307059023     0.8042982632685626     0.5412798268951331      0.267038237162343      0.419303901902373    0.02584839365117431  6.693564660939669e-06     0.1228918724514693     0.7240715926958022       20.8484713977733 122.1173163660012
2.576180667861671      19.87429176537572      16.34629625977463   0.002787449657187576     0.7488856111073344     -11.79110442431837  1.151359275330427e-05     0.1276439923167153  0.0008378585938997828      14.21562011948377      311.6862744963165   0.006896590307059023     0.8042982632685626     0.5412798268951331      0.267038237162343      0.419303901902373    0.02584839365117431  6.693564660939669e-06     0.1228918724514693     0.7240715926958022       20.8484713977733 122.1173163417087
2.576180667861671      19.87429176537572      16.34629601619583    0.00278746455834877     0.7488856111073344     -11.79110442431837  1.151359275330427e-05     0.1276439923167153  0.0008378585938997828      14.21562011948377      311.6862744963165   0.006896590307059023     0.8042982632685626     0.5412798268951331      0.267038237162343      0.419303901902373    0.02584839365117431  6.693564660939669e-06     0.1228918724514693     0.7240715926958022       20.8484713977733 122.1173164105529
2.576180667861671      19.87429176537572      16.34629601619583   0.002787449657187576     0.7488856260084956     -11.79110442431837  1.151359275330427e-05     0.1276439923167153  0.0008378585938997828      14.21562011948377      311.6862744963165   0.006896590307059023     0.8042982632685626     0.5412798268951331      0.267038237162343      0.419303901902373    0.02584839365117431  6.693564660939669e-06     0.1228918724514693     0.7240715926958022       20.8484713977733 122.1173163648724
2.576180667861671      19.87429176537572      16.34629601619583   0.002787449657187576     0.7488856111073344     -11.79110460001951  1.151359275330427e-05     0.1276439923167153  0.0008378585938997828      14.21562011948377      311.6862744963165   0.006896590307059023     0.8042982632685626     0.5412798268951331      0.267038237162343      0.419303901902373    0.02584839365117431  6.693564660939669e-06     0.1228918724514693     0.7240715926958022       20.8484713977733 122.1173163731123
2.576180667861671      19.87429176537572      16.34629601619583   0.002787449657187576     0.7488856111073344     -11.79110442431837  1.152849391449811e-05     0.1276439923167153  0.0008378585938997828      14.21562011948377      311.6862744963165   0.006896590307059023     0.8042982632685626     0.5412798268951331      0.267038237162343      0.419303901902373    0.02584839365117431  6.693564660939669e-06     0.1228918724514693     0.7240715926958022       20.8484713977733 122.1173218957647
2.576180667861671      19.87429176537572      16.34629601619583   0.002787449657187576     0.7488856111073344     -11.79110442431837  1.151359275330427e-05     0.1276440072178765  0.0008378585938997828      14.21562011948377      311.6862744963165   0.006896590307059023     0.8042982632685626     0.5412798268951331      0.267038237162343      0.419303901902373    0.02584839365117431  6.693564660939669e-06     0.1228918724514693     0.7240715926958022       20.8484713977733 122.1173163787735
2.576180667861671      19.87429176537572      16.34629601619583   0.002787449657187576     0.7488856111073344     -11.79110442431837  1.151359275330427e-05     0.1276439923167153  0.0008378734950609766      14.21562011948377      311.6862744963165   0.006896590307059023     0.8042982632685626     0.5412798268951331      0.267038237162343      0.419303901902373    0.02584839365117431  6.693564660939669e-06     0.1228918724514693     0.7240715926958022       20.8484713977733 122.1173165784251
2.576180667861671      19.87429176537572      16.34629601619583   0.002787449657187576     0.7488856111073344     -11.79110442431837  1.151359275330427e-05     0.1276439923167153  0.0008378585938997828      14.21562033131302      311.6862744963165   0.006896590307059023     0.8042982632685626     0.5412798268951331      0.267038237162343      0.419303901902373    0.02584839365117431  6.693564660939669e-06     0.1228918724514693     0.7240715926958022       20.8484713977733 122.1173163267299
2.576180667861671      19.87429176537572      16.34629601619583   0.002787449657187576     0.7488856111073344     -11.79110442431837  1.151359275330427e-05     0.1276439923167153  0.0008378585938997828      14.21562011948377       311.686279140804   0.006896590307059023     0.8042982632685626     0.5412798268951331      0.267038237162343      0.419303901902373    0.02584839365117431  6.693564660939669e-06     0.1228918724514693     0.7240715926958022       20.8484713977733 122.1173163555327
2.576180667861671      19.87429176537572      16.34629601619583   0.002787449657187576     0.7488856111073344     -11.79110442431837  1.151359275330427e-05     0.1276439923167153  0.0008378585938997828      14.21562011948377      311.6862744963165   0.006896605208220217     0.8042982632685626     0.5412798268951331      0.267038237162343      0.419303901902373    0.02584839365117431  6.693564660939669e-06     0.1228918724514693     0.7240715926958022       20.8484713977733 122.1173201952902
2.576180667861671      19.87429176537572      16.34629601619583   0.002787449657187576     0.7488856111073344     -11.79110442431837  1.151359275330427e-05     0.1276439923167153  0.0008378585938997828      14.21562011948377      311.6862744963165   0.006896590307059023     0.8042982781697238     0.5412798268951331      0.267038237162343      0.419303901902373    0.02584839365117431  6.693564660939669e-06     0.1228918724514693     0.7240715926958022       20.8484713977733 122.1173169155297
2.576180667861671      19.87429176537572      16.34629601619583   0.002787449657187576     0.7488856111073344     -11.79110442431837  1.151359275330427e-05     0.1276439923167153  0.0008378585938997828      14.21562011948377      311.6862744963165   0.006896590307059023     0.8042982632685626     0.5412798417962943      0.267038237162343      0.419303901902373    0.02584839365117431  6.693564660939669e-06     0.1228918724514693     0.7240715926958022       20.8484713977733 122.1173164312797
2.576180667861671      19.87429176537572      16.34629601619583   0.002787449657187576     0.7488856111073344     -11.79110442431837  1.151359275330427e-05     0.1276439923167153  0.0008378585938997828      14.21562011948377      311.6862744963165   0.006896590307059023     0.8042982632685626     0.5412798268951331     0.2670382520635042      0.419303901902373    0.02584839365117431  6.693564660939669e-06     0.1228918724514693     0.7240715926958022       20.8484713977733 122.1173164625867
2.576180667861671      19.87429176537572      16.34629601619583   0.002787449657187576     0.7488856111073344     -11.79110442431837  1.151359275330427e-05     0.1276439923167153  0.0008378585938997828      14.21562011948377      311.6862744963165   0.006896590307059023     0.8042982632685626     0.5412798268951331      0.267038237162343     0.4193039168035342    0.02584839365117431  6.693564660939669e-06     0.1228918724514693     0.7240715926958022       20.8484713977733 122.1173163828452
2.576180667861671      19.87429176537572      16.34629601619583   0.002787449657187576     0.7488856111073344     -11.79110442431837  1.151359275330427e-05     0.1276439923167153  0.0008378585938997828      14.21562011948377      311.6862744963165   0.006896590307059023     0.8042982632685626     0.5412798268951331      0.267038237162343      0.419303901902373     0.0258484085523355  6.693564660939669e-06     0.1228918724514693     0.7240715926958022       20.8484713977733 122.1173163438133
2.576180667861671      19.87429176537572      16.34629601619583   0.002787449657187576     0.7488856111073344     -11.79110442431837  1.151359275330427e-05     0.1276439923167153  0.0008378585938997828      14.21562011948377      311.6862744963165   0.006896590307059023     0.8042982632685626     0.5412798268951331      0.267038237162343      0.419303901902373    0.02584839365117431  6.708465822133517e-06     0.1228918724514693     0.7240715926958022       20.8484713977733 122.1173167974019
2.576180667861671      19.87429176537572      16.34629601619583   0.002787449657187576     0.7488856111073344     -11.79110442431837  1.151359275330427e-05     0.1276439923167153  0.0008378585938997828      14.21562011948377      311.6862744963165   0.006896590307059023     0.8042982632685626     0.5412798268951331      0.267038237162343      0.419303901902373    0.02584839365117431  6.693564660939669e-06     0.1228918873526305     0.7240715926958022       20.8484713977733 122.117316341611
2.576180667861671      19.87429176537572      16.34629601619583   0.002787449657187576     0.7488856111073344     -11.79110442431837  1.151359275330427e-05     0.1276439923167153  0.0008378585938997828      14.21562011948377      311.6862744963165   0.006896590307059023     0.8042982632685626     0.5412798268951331      0.267038237162343      0.419303901902373    0.02584839365117431  6.693564660939669e-06     0.1228918724514693     0.7240716075969634       20.8484713977733 122.1173163433504
2.576180667861671      19.87429176537572      16.34629601619583   0.002787449657187576     0.7488856111073344     -11.79110442431837  1.151359275330427e-05     0.1276439923167153  0.0008378585938997828      14.21562011948377      311.6862744963165   0.006896590307059023     0.8042982632685626     0.5412798268951331      0.267038237162343      0.419303901902373    0.02584839365117431  6.693564660939669e-06     0.1228918724514693     0.7240715926958022      20.84847170843973 122.1173163424265
2.576134154939231      19.87433221150866      16.34633842631899   0.002787493709449099     0.7488825069328025      -11.7911010762916  1.150448778242136e-05     0.1276422318796376  0.0008378762708377185       14.2155944320405      311.6802416953922   0.006892113400948281     0.8042973962411181     0.5412743434923433      0.267032775060196     0.4192860893805884    0.02584818451680895  6.692187862893209e-06     0.1228901503677287     0.7241027877792169      22.09847134559245 122.116699832743
2.576134193326621      19.87433221150866      16.34633842631899   0.002787493709449099     0.7488825069328025      -11.7911010762916  1.150448778242136e-05     0.1276422318796376  0.0008378762708377185       14.2155944320405      311.6802416953922   0.006892113400948281     0.8042973962411181     0.5412743434923433      0.267032775060196     0.4192860893805884    0.02584818451680895  6.692187862893209e-06     0.1228901503677287     0.7241027877792169      22.09847134559245 122.1166998913474
2.576134154939231      19.87433250765929      16.34633842631899   0.002787493709449099     0.7488825069328025      -11.7911010762916  1.150448778242136e-05     0.1276422318796376  0.0008378762708377185       14.2155944320405      311.6802416953922   0.006892113400948281     0.8042973962411181     0.5412743434923433      0.267032775060196     0.4192860893805884    0.02584818451680895  6.692187862893209e-06     0.1228901503677287     0.7241027877792169      22.09847134559245 122.1166998518748
2.576134154939231      19.87433221150866      16.34633866989842   0.002787493709449099     0.7488825069328025      -11.7911010762916  1.150448778242136e-05     0.1276422318796376  0.0008378762708377185       14.2155944320405      311.6802416953922   0.006892113400948281     0.8042973962411181     0.5412743434923433      0.267032775060196     0.4192860893805884    0.02584818451680895  6.692187862893209e-06     0.1228901503677287     0.7241027877792169      22.09847134559245 122.1166998109204
2.576134154939231      19.87433221150866      16.34633842631899   0.002787508610610293     0.7488825069328025      -11.7911010762916  1.150448778242136e-05     0.1276422318796376  0.0008378762708377185       14.2155944320405      311.6802416953922   0.006892113400948281     0.8042973962411181     0.5412743434923433      0.267032775060196     0.4192860893805884    0.02584818451680895  6.692187862893209e-06     0.1228901503677287     0.7241027877792169      22.09847134559245 122.116700077879
2.576134154939231      19.87433221150866      16.34633842631899   0.002787493709449099     0.7488825218339636      -11.7911010762916  1.150448778242136e-05     0.1276422318796376  0.0008378762708377185       14.2155944320405      311.6802416953922   0.006892113400948281     0.8042973962411181     0.5412743434923433      0.267032775060196     0.4192860893805884    0.02584818451680895  6.692187862893209e-06     0.1228901503677287     0.7241027877792169      22.09847134559245 122.1166998645113
2.576134154939231      19.87433221150866      16.34633842631899   0.002787493709449099     0.7488825069328025      -11.7911012519927  1.150448778242136e-05     0.1276422318796376  0.0008378762708377185       14.2155944320405      311.6802416953922   0.006892113400948281     0.8042973962411181     0.5412743434923433      0.267032775060196     0.4192860893805884    0.02584818451680895  6.692187862893209e-06     0.1228901503677287     0.7241027877792169      22.09847134559245 122.1166998617551
2.576134154939231      19.87433221150866      16.34633842631899   0.002787493709449099     0.7488825069328025      -11.7911010762916   1.15193889436152e-05     0.1276422318796376  0.0008378762708377185       14.2155944320405      311.6802416953922   0.006892113400948281     0.8042973962411181     0.5412743434923433      0.267032775060196     0.4192860893805884    0.02584818451680895  6.692187862893209e-06     0.1228901503677287     0.7241027877792169      22.09847134559245 122.116705003437
2.576134154939231      19.87433221150866      16.34633842631899   0.002787493709449099     0.7488825069328025      -11.7911010762916  1.150448778242136e-05     0.1276422467807988  0.0008378762708377185       14.2155944320405      311.6802416953922   0.006892113400948281     0.8042973962411181     0.5412743434923433      0.267032775060196     0.4192860893805884    0.02584818451680895  6.692187862893209e-06     0.1228901503677287     0.7241027877792169      22.09847134559245 122.1166998738356
2.576134154939231      19.87433221150866      16.34633842631899   0.002787493709449099     0.7488825069328025      -11.7911010762916  1.150448778242136e-05     0.1276422318796376  0.0008378911719989123       14.2155944320405      311.6802416953922   0.006892113400948281     0.8042973962411181     0.5412743434923433      0.267032775060196     0.4192860893805884    0.02584818451680895  6.692187862893209e-06     0.1228901503677287     0.7241027877792169      22.09847134559245 122.1166999429298
2.576134154939231      19.87433221150866      16.34633842631899   0.002787493709449099     0.7488825069328025      -11.7911010762916  1.150448778242136e-05     0.1276422318796376  0.0008378762708377185      14.21559464386936      311.6802416953922   0.006892113400948281     0.8042973962411181     0.5412743434923433      0.267032775060196     0.4192860893805884    0.02584818451680895  6.692187862893209e-06     0.1228901503677287     0.7241027877792169      22.09847134559245 122.116699897694
2.576134154939231      19.87433221150866      16.34633842631899   0.002787493709449099     0.7488825069328025      -11.7911010762916  1.150448778242136e-05     0.1276422318796376  0.0008378762708377185       14.2155944320405      311.6802463397897   0.006892113400948281     0.8042973962411181     0.5412743434923433      0.267032775060196     0.4192860893805884    0.02584818451680895  6.692187862893209e-06     0.1228901503677287     0.7241027877792169      22.09847134559245 122.1166997861804
2.576134154939231      19.87433221150866      16.34633842631899   0.002787493709449099     0.7488825069328025      -11.7911010762916  1.150448778242136e-05     0.1276422318796376  0.0008378762708377185       14.2155944320405      311.6802416953922   0.006892128302109475     0.8042973962411181     0.5412743434923433      0.267032775060196     0.4192860893805884    0.02584818451680895  6.692187862893209e-06     0.1228901503677287     0.7241027877792169      22.09847134559245 122.1166993288781
2.576134154939231      19.87433221150866      16.34633842631899   0.002787493709449099     0.7488825069328025      -11.7911010762916  1.150448778242136e-05     0.1276422318796376  0.0008378762708377185       14.2155944320405      311.6802416953922   0.006892113400948281     0.8042974111422793     0.5412743434923433      0.267032775060196     0.4192860893805884    0.02584818451680895  6.692187862893209e-06     0.1228901503677287     0.7241027877792169      22.09847134559245 122.1167003889561
2.576134154939231      19.87433221150866      16.34633842631899   0.002787493709449099     0.7488825069328025      -11.7911010762916  1.150448778242136e-05     0.1276422318796376  0.0008378762708377185       14.2155944320405      311.6802416953922   0.006892113400948281     0.8042973962411181     0.5412743583935045      0.267032775060196     0.4192860893805884    0.02584818451680895  6.692187862893209e-06     0.1228901503677287     0.7241027877792169      22.09847134559245 122.1166999528716
2.576134154939231      19.87433221150866      16.34633842631899   0.002787493709449099     0.7488825069328025      -11.7911010762916  1.150448778242136e-05     0.1276422318796376  0.0008378762708377185       14.2155944320405      311.6802416953922   0.006892113400948281     0.8042973962411181     0.5412743434923433     0.2670327899613572     0.4192860893805884    0.02584818451680895  6.692187862893209e-06     0.1228901503677287     0.7241027877792169      22.09847134559245 122.1166997785942
2.576134154939231      19.87433221150866      16.34633842631899   0.002787493709449099     0.7488825069328025      -11.7911010762916  1.150448778242136e-05     0.1276422318796376  0.0008378762708377185       14.2155944320405      311.6802416953922   0.006892113400948281     0.8042973962411181     0.5412743434923433      0.267032775060196     0.4192861042817496    0.02584818451680895  6.692187862893209e-06     0.1228901503677287     0.7241027877792169      22.09847134559245 122.1166998468913
2.576134154939231      19.87433221150866      16.34633842631899   0.002787493709449099     0.7488825069328025      -11.7911010762916  1.150448778242136e-05     0.1276422318796376  0.0008378762708377185       14.2155944320405      311.6802416953922   0.006892113400948281     0.8042973962411181     0.5412743434923433      0.267032775060196     0.4192860893805884    0.02584819941797014  6.692187862893209e-06     0.1228901503677287     0.7241027877792169      22.09847134559245 122.1166998324563
2.576134154939231      19.87433221150866      16.34633842631899   0.002787493709449099     0.7488825069328025      -11.7911010762916  1.150448778242136e-05     0.1276422318796376  0.0008378762708377185       14.2155944320405      311.6802416953922   0.006892113400948281     0.8042973962411181     0.5412743434923433      0.267032775060196     0.4192860893805884    0.02584818451680895  6.707089024087057e-06     0.1228901503677287     0.7241027877792169      22.09847134559245 122.1167002867719
2.576134154939231      19.87433221150866      16.34633842631899   0.002787493709449099     0.7488825069328025      -11.7911010762916  1.150448778242136e-05     0.1276422318796376  0.0008378762708377185       14.2155944320405      311.6802416953922   0.006892113400948281     0.8042973962411181     0.5412743434923433      0.267032775060196     0.4192860893805884    0.02584818451680895  6.692187862893209e-06     0.1228901652688899     0.7241027877792169      22.09847134559245 122.116699832985
2.576134154939231      19.87433221150866      16.34633842631899   0.002787493709449099     0.7488825069328025      -11.7911010762916  1.150448778242136e-05     0.1276422318796376  0.0008378762708377185       14.2155944320405      311.6802416953922   0.006892113400948281     0.8042973962411181     0.5412743434923433      0.267032775060196     0.4192860893805884    0.02584818451680895  6.692187862893209e-06     0.1228901503677287     0.7241028026803781      22.09847134559245 122.1166998329667
2.576134154939231      19.87433221150866      16.34633842631899   0.002787493709449099     0.7488825069328025      -11.7911010762916  1.150448778242136e-05     0.1276422318796376  0.0008378762708377185       14.2155944320405      311.6802416953922   0.006892113400948281     0.8042973962411181     0.5412743434923433      0.267032775060196     0.4192860893805884    0.02584818451680895  6.692187862893209e-06     0.1228901503677287     0.7241027877792169      22.09847167488534 122.116699832694
2.576133396219415      19.87432818618576      16.34633527855298   0.002787470526130628     0.7488818927577273     -11.79109719161708  1.150235966081955e-05     0.1276420298653005  0.0008378738245209196      14.21559102856735      311.6802517921761   0.006893010329080314     0.8042972989711382     0.5412719577285114     0.2670342232263278     0.4192859072477803    0.02584819419266294   6.69206303033927e-06      0.122890121042886     0.7241026135899369      22.41097134530671 122.1166651543007
2.576133434606794      19.87432818618576      16.34633527855298   0.002787470526130628     0.7488818927577273     -11.79109719161708  1.150235966081955e-05     0.1276420298653005  0.0008378738245209196      14.21559102856735      311.6802517921761   0.006893010329080314     0.8042972989711382     0.5412719577285114     0.2670342232263278     0.4192859072477803    0.02584819419266294   6.69206303033927e-06      0.122890121042886     0.7241026135899369      22.41097134530671 122.1166650304191
2.576133396219415      19.87432848233633      16.34633527855298   0.002787470526130628     0.7488818927577273     -11.79109719161708  1.150235966081955e-05     0.1276420298653005  0.0008378738245209196      14.21559102856735      311.6802517921761   0.006893010329080314     0.8042972989711382     0.5412719577285114     0.2670342232263278     0.4192859072477803    0.02584819419266294   6.69206303033927e-06      0.122890121042886     0.7241026135899369      22.41097134530671 122.1166651832227
2.576133396219415      19.87432818618576      16.34633552213236   0.002787470526130628     0.7488818927577273     -11.79109719161708  1.150235966081955e-05     0.1276420298653005  0.0008378738245209196      14.21559102856735      311.6802517921761   0.006893010329080314     0.8042972989711382     0.5412719577285114     0.2670342232263278     0.4192859072477803    0.02584819419266294   6.69206303033927e-06      0.122890121042886     0.7241026135899369      22.41097134530671 122.1166651571995
2.576133396219415      19.87432818618576      16.34633527855298   0.002787485427291822     0.7488818927577273     -11.79109719161708  1.150235966081955e-05     0.1276420298653005  0.0008378738245209196      14.21559102856735      311.6802517921761   0.006893010329080314     0.8042972989711382     0.5412719577285114     0.2670342232263278     0.4192859072477803    0.02584819419266294   6.69206303033927e-06      0.122890121042886     0.7241026135899369      22.41097134530671 122.116665399186
2.576133396219415      19.87432818618576      16.34633527855298   0.002787470526130628     0.7488819076588885     -11.79109719161708  1.150235966081955e-05     0.1276420298653005  0.0008378738245209196      14.21559102856735      311.6802517921761   0.006893010329080314     0.8042972989711382     0.5412719577285114     0.2670342232263278     0.4192859072477803    0.02584819419266294   6.69206303033927e-06      0.122890121042886     0.7241026135899369      22.41097134530671 122.1166651752714
2.576133396219415      19.87432818618576      16.34633527855298   0.002787470526130628     0.7488818927577273     -11.79109736731812  1.150235966081955e-05     0.1276420298653005  0.0008378738245209196      14.21559102856735      311.6802517921761   0.006893010329080314     0.8042972989711382     0.5412719577285114     0.2670342232263278     0.4192859072477803    0.02584819419266294   6.69206303033927e-06      0.122890121042886     0.7241026135899369      22.41097134530671 122.1166652552444
2.576133396219415      19.87432818618576      16.34633527855298   0.002787470526130628     0.7488818927577273     -11.79109719161708  1.151726082201339e-05     0.1276420298653005  0.0008378738245209196      14.21559102856735      311.6802517921761   0.006893010329080314     0.8042972989711382     0.5412719577285114     0.2670342232263278     0.4192859072477803    0.02584819419266294   6.69206303033927e-06      0.122890121042886     0.7241026135899369      22.41097134530671 122.1166704323638
2.576133396219415      19.87432818618576      16.34633527855298   0.002787470526130628     0.7488818927577273     -11.79109719161708  1.150235966081955e-05     0.1276420447664617  0.0008378738245209196      14.21559102856735      311.6802517921761   0.006893010329080314     0.8042972989711382     0.5412719577285114     0.2670342232263278     0.4192859072477803    0.02584819419266294   6.69206303033927e-06      0.122890121042886     0.7241026135899369      22.41097134530671 122.1166652571503
2.576133396219415      19.87432818618576      16.34633527855298   0.002787470526130628     0.7488818927577273     -11.79109719161708  1.150235966081955e-05     0.1276420298653005  0.0008378887256821134      14.21559102856735      311.6802517921761   0.006893010329080314     0.8042972989711382     0.5412719577285114     0.2670342232263278     0.4192859072477803    0.02584819419266294   6.69206303033927e-06      0.122890121042886     0.7241026135899369      22.41097134530671 122.1166653715082
2.576133396219415      19.87432818618576      16.34633527855298   0.002787470526130628     0.7488818927577273     -11.79109719161708  1.150235966081955e-05     0.1276420298653005  0.0008378738245209196      14.21559124039616      311.6802517921761   0.006893010329080314     0.8042972989711382     0.5412719577285114     0.2670342232263278     0.4192859072477803    0.02584819419266294   6.69206303033927e-06      0.122890121042886     0.7241026135899369      22.41097134530671 122.1166650231991
2.576133396219415      19.87432818618576      16.34633527855298   0.002787470526130628     0.7488818927577273     -11.79109719161708  1.150235966081955e-05     0.1276420298653005  0.0008378738245209196      14.21559102856735      311.6802564365738   0.006893010329080314     0.8042972989711382     0.5412719577285114     0.2670342232263278     0.4192859072477803    0.02584819419266294   6.69206303033927e-06      0.122890121042886     0.7241026135899369      22.41097134530671 122.1166650105866
2.576133396219415      19.87432818618576      16.34633527855298   0.002787470526130628     0.7488818927577273     -11.79109719161708  1.150235966081955e-05     0.1276420298653005  0.0008378738245209196      14.21559102856735      311.6802517921761   0.006893025230241508     0.8042972989711382     0.5412719577285114     0.2670342232263278     0.4192859072477803    0.02584819419266294   6.69206303033927e-06      0.122890121042886     0.7241026135899369      22.41097134530671 122.1166655962349
2.576133396219415      19.87432818618576      16.34633527855298   0.002787470526130628     0.7488818927577273     -11.79109719161708  1.150235966081955e-05     0.1276420298653005  0.0008378738245209196      14.21559102856735      311.6802517921761   0.006893010329080314     0.8042973138722994     0.5412719577285114     0.2670342232263278     0.4192859072477803    0.02584819419266294   6.69206303033927e-06      0.122890121042886     0.7241026135899369      22.41097134530671 122.1166657874528
2.576133396219415      19.87432818618576      16.34633527855298   0.002787470526130628     0.7488818927577273     -11.79109719161708  1.150235966081955e-05     0.1276420298653005  0.0008378738245209196      14.21559102856735      311.6802517921761   0.006893010329080314     0.8042972989711382     0.5412719726296726     0.2670342232263278     0.4192859072477803    0.02584819419266294   6.69206303033927e-06      0.122890121042886     0.7241026135899369      22.41097134530671 122.1166653160011
2.576133396219415      19.87432818618576      16.34633527855298   0.002787470526130628     0.7488818927577273     -11.79109719161708  1.150235966081955e-05     0.1276420298653005  0.0008378738245209196      14.21559102856735      311.6802517921761   0.006893010329080314     0.8042972989711382     0.5412719577285114      0.267034238127489     0.4192859072477803    0.02584819419266294   6.69206303033927e-06      0.122890121042886     0.7241026135899369      22.41097134530671 122.1166651299682
2.576133396219415      19.87432818618576      16.34633527855298   0.002787470526130628     0.7488818927577273     -11.79109719161708  1.150235966081955e-05     0.1276420298653005  0.0008378738245209196      14.21559102856735      311.6802517921761   0.006893010329080314     0.8042972989711382     0.5412719577285114     0.2670342232263278     0.4192859221489415    0.02584819419266294   6.69206303033927e-06      0.122890121042886     0.7241026135899369      22.41097134530671 122.1166652354502
2.576133396219415      19.87432818618576      16.34633527855298   0.002787470526130628     0.7488818927577273     -11.79109719161708  1.150235966081955e-05     0.1276420298653005  0.0008378738245209196      14.21559102856735      311.6802517921761   0.006893010329080314     0.8042972989711382     0.5412719577285114     0.2670342232263278     0.4192859072477803    0.02584820909382413   6.69206303033927e-06      0.122890121042886     0.7241026135899369      22.41097134530671 122.1166651542672
2.576133396219415      19.87432818618576      16.34633527855298   0.002787470526130628     0.7488818927577273     -11.79109719161708  1.150235966081955e-05     0.1276420298653005  0.0008378738245209196      14.21559102856735      311.6802517921761   0.006893010329080314     0.8042972989711382     0.5412719577285114     0.2670342232263278     0.4192859072477803    0.02584819419266294  6.706964191533118e-06      0.122890121042886     0.7241026135899369      22.41097134530671 122.1166656083413
2.576133396219415      19.87432818618576      16.34633527855298   0.002787470526130628     0.7488818927577273     -11.79109719161708  1.150235966081955e-05     0.1276420298653005  0.0008378738245209196      14.21559102856735      311.6802517921761   0.006893010329080314     0.8042972989711382     0.5412719577285114     0.2670342232263278     0.4192859072477803    0.02584819419266294   6.69206303033927e-06     0.1228901359440472     0.7241026135899369      22.41097134530671 122.1166651540995
2.576133396219415      19.87432818618576      16.34633527855298   0.002787470526130628     0.7488818927577273     -11.79109719161708  1.150235966081955e-05     0.1276420298653005  0.0008378738245209196      14.21559102856735      311.6802517921761   0.006893010329080314     0.8042972989711382     0.5412719577285114     0.2670342232263278     0.4192859072477803    0.02584819419266294   6.69206303033927e-06      0.122890121042886     0.7241026284910981      22.41097134530671 122.1166651539917
2.576133396219415      19.87432818618576      16.34633527855298   0.002787470526130628     0.7488818927577273     -11.79109719161708  1.150235966081955e-05     0.1276420298653005  0.0008378738245209196      14.21559102856735      311.6802517921761   0.006893010329080314     0.8042972989711382     0.5412719577285114     0.2670342232263278     0.4192859072477803    0.02584819419266294   6.69206303033927e-06      0.122890121042886     0.7241026135899369      22.41097167925621 122.1166651541838
2.576287581749969      19.87429603870921      16.34630847730434   0.002782479127957423     0.7487646156735871     -11.79102793658262  1.105418161307954e-05     0.1275450167811565  0.0008365570565125328      14.21569182597056      311.6818184919173   0.006870866831821671     0.8042771602585088     0.5406247673203958     0.2671662939962703     0.4190351139353645    0.02584841541957831  6.669537882540667e-06     0.1228976722699992     0.7241044827748349      22.72346532755691 122.1146584205807
2.576287620139645      19.87429603870921      16.34630847730434   0.002782479127957423     0.7487646156735871     -11.79102793658262  1.105418161307954e-05     0.1275450167811565  0.0008365570565125328      14.21569182597056      311.6818184919173   0.006870866831821671     0.8042771602585088     0.5406247673203958     0.2671662939962703     0.4190351139353645    0.02584841541957831  6.669537882540667e-06     0.1228976722699992     0.7241044827748349      22.72346532755691 122.1146584135669
2.576287581749969       19.8742963348593      16.34630847730434   0.002782479127957423     0.7487646156735871     -11.79102793658262  1.105418161307954e-05     0.1275450167811565  0.0008365570565125328      14.21569182597056      311.6818184919173   0.006870866831821671     0.8042771602585088     0.5406247673203958     0.2671662939962703     0.4190351139353645    0.02584841541957831  6.669537882540667e-06     0.1228976722699992     0.7241044827748349      22.72346532755691 122.1146585008729
2.576287581749969      19.87429603870921      16.34630872088331   0.002782479127957423     0.7487646156735871     -11.79102793658262  1.105418161307954e-05     0.1275450167811565  0.0008365570565125328      14.21569182597056      311.6818184919173   0.006870866831821671     0.8042771602585088     0.5406247673203958     0.2671662939962703     0.4190351139353645    0.02584841541957831  6.669537882540667e-06     0.1228976722699992     0.7241044827748349      22.72346532755691 122.1146584417783
2.576287581749969      19.87429603870921      16.34630847730434   0.002782494029118617     0.7487646156735871     -11.79102793658262  1.105418161307954e-05     0.1275450167811565  0.0008365570565125328      14.21569182597056      311.6818184919173   0.006870866831821671     0.8042771602585088     0.5406247673203958     0.2671662939962703     0.4190351139353645    0.02584841541957831  6.669537882540667e-06     0.1228976722699992     0.7241044827748349      22.72346532755691 122.114656485619
2.576287581749969      19.87429603870921      16.34630847730434   0.002782479127957423     0.7487646305747483     -11.79102793658262  1.105418161307954e-05     0.1275450167811565  0.0008365570565125328      14.21569182597056      311.6818184919173   0.006870866831821671     0.8042771602585088     0.5406247673203958     0.2671662939962703     0.4190351139353645    0.02584841541957831  6.669537882540667e-06     0.1228976722699992     0.7241044827748349      22.72346532755691 122.1146584142236
2.576287581749969      19.87429603870921      16.34630847730434   0.002782479127957423     0.7487646156735871     -11.79102811228263  1.105418161307954e-05     0.1275450167811565  0.0008365570565125328      14.21569182597056      311.6818184919173   0.006870866831821671     0.8042771602585088     0.5406247673203958     0.2671662939962703     0.4190351139353645    0.02584841541957831  6.669537882540667e-06     0.1228976722699992     0.7241044827748349      22.72346532755691 122.1146584008801
2.576287581749969      19.87429603870921      16.34630847730434   0.002782479127957423     0.7487646156735871     -11.79102793658262  1.106908277427339e-05     0.1275450167811565  0.0008365570565125328      14.21569182597056      311.6818184919173   0.006870866831821671     0.8042771602585088     0.5406247673203958     0.2671662939962703     0.4190351139353645    0.02584841541957831  6.669537882540667e-06     0.1228976722699992     0.7241044827748349      22.72346532755691 122.1146608990243
2.576287581749969      19.87429603870921      16.34630847730434   0.002782479127957423     0.7487646156735871     -11.79102793658262  1.105418161307954e-05     0.1275450316823177  0.0008365570565125328      14.21569182597056      311.6818184919173   0.006870866831821671     0.8042771602585088     0.5406247673203958     0.2671662939962703     0.4190351139353645    0.02584841541957831  6.669537882540667e-06     0.1228976722699992     0.7241044827748349      22.72346532755691 122.1146583488269
2.576287581749969      19.87429603870921      16.34630847730434   0.002782479127957423     0.7487646156735871     -11.79102793658262  1.105418161307954e-05     0.1275450167811565  0.0008365719576737266      14.21569182597056      311.6818184919173   0.006870866831821671     0.8042771602585088     0.5406247673203958     0.2671662939962703     0.4190351139353645    0.02584841541957831  6.669537882540667e-06     0.1228976722699992     0.7241044827748349      22.72346532755691 122.1146569821676
2.576287581749969      19.87429603870921      16.34630847730434   0.002782479127957423     0.7487646156735871     -11.79102793658262  1.105418161307954e-05     0.1275450167811565  0.0008365570565125328      14.21569203780088      311.6818184919173   0.006870866831821671     0.8042771602585088     0.5406247673203958     0.2671662939962703     0.4190351139353645    0.02584841541957831  6.669537882540667e-06     0.1228976722699992     0.7241044827748349      22.72346532755691 122.1146584515181
2.576287581749969      19.87429603870921      16.34630847730434   0.002782479127957423     0.7487646156735871     -11.79102793658262  1.105418161307954e-05     0.1275450167811565  0.0008365570565125328      14.21569182597056      311.6818231363384   0.006870866831821671     0.8042771602585088     0.5406247673203958     0.2671662939962703     0.4190351139353645    0.02584841541957831  6.669537882540667e-06     0.1228976722699992     0.7241044827748349      22.72346532755691 122.1146583478257
2.576287581749969      19.87429603870921      16.34630847730434   0.002782479127957423     0.7487646156735871     -11.79102793658262  1.105418161307954e-05     0.1275450167811565  0.0008365570565125328      14.21569182597056      311.6818184919173   0.006870881732982865     0.8042771602585088     0.5406247673203958     0.2671662939962703     0.4190351139353645    0.02584841541957831  6.669537882540667e-06     0.1228976722699992     0.7241044827748349      22.72346532755691 122.1146491796029
2.576287581749969      19.87429603870921      16.34630847730434   0.002782479127957423     0.7487646156735871     -11.79102793658262  1.105418161307954e-05     0.1275450167811565  0.0008365570565125328      14.21569182597056      311.6818184919173   0.006870866831821671       0.80427717515967     0.5406247673203958     0.2671662939962703     0.4190351139353645    0.02584841541957831  6.669537882540667e-06     0.1228976722699992     0.7241044827748349      22.72346532755691 122.1146590186482
2.576287581749969      19.87429603870921      16.34630847730434   0.002782479127957423     0.7487646156735871     -11.79102793658262  1.105418161307954e-05     0.1275450167811565  0.0008365570565125328      14.21569182597056      311.6818184919173   0.006870866831821671     0.8042771602585088      0.540624782221557     0.2671662939962703     0.4190351139353645    0.02584841541957831  6.669537882540667e-06     0.1228976722699992     0.7241044827748349      22.72346532755691 122.1146585626307
2.576287581749969      19.87429603870921      16.34630847730434   0.002782479127957423     0.7487646156735871     -11.79102793658262  1.105418161307954e-05     0.1275450167811565  0.0008365570565125328      14.21569182597056      311.6818184919173   0.006870866831821671     0.8042771602585088     0.5406247673203958     0.2671663088974315     0.4190351139353645    0.02584841541957831  6.669537882540667e-06     0.1228976722699992     0.7241044827748349      22.72346532755691 122.1146579481304
2.576287581749969      19.87429603870921      16.34630847730434   0.002782479127957423     0.7487646156735871     -11.79102793658262  1.105418161307954e-05     0.1275450167811565  0.0008365570565125328      14.21569182597056      311.6818184919173   0.006870866831821671     0.8042771602585088     0.5406247673203958     0.2671662939962703     0.4190351288365257    0.02584841541957831  6.669537882540667e-06     0.1228976722699992     0.7241044827748349      22.72346532755691 122.1146584168772
2.576287581749969      19.87429603870921      16.34630847730434   0.002782479127957423     0.7487646156735871     -11.79102793658262  1.105418161307954e-05     0.1275450167811565  0.0008365570565125328      14.21569182597056      311.6818184919173   0.006870866831821671     0.8042771602585088     0.5406247673203958     0.2671662939962703     0.4190351139353645     0.0258484303207395  6.669537882540667e-06     0.1228976722699992     0.7241044827748349      22.72346532755691 122.1146584207832
2.576287581749969      19.87429603870921      16.34630847730434   0.002782479127957423     0.7487646156735871     -11.79102793658262  1.105418161307954e-05     0.1275450167811565  0.0008365570565125328      14.21569182597056      311.6818184919173   0.006870866831821671     0.8042771602585088     0.5406247673203958     0.2671662939962703     0.4190351139353645    0.02584841541957831  6.684439043734515e-06     0.1228976722699992     0.7241044827748349      22.72346532755691 122.1146588756619
2.576287581749969      19.87429603870921      16.34630847730434   0.002782479127957423     0.7487646156735871     -11.79102793658262  1.105418161307954e-05     0.1275450167811565  0.0008365570565125328      14.21569182597056      311.6818184919173   0.006870866831821671     0.8042771602585088     0.5406247673203958     0.2671662939962703     0.4190351139353645    0.02584841541957831  6.669537882540667e-06     0.1228976871711604     0.7241044827748349      22.72346532755691 122.1146584206771
2.576287581749969      19.87429603870921      16.34630847730434   0.002782479127957423     0.7487646156735871     -11.79102793658262  1.105418161307954e-05     0.1275450167811565  0.0008365570565125328      14.21569182597056      311.6818184919173   0.006870866831821671     0.8042771602585088     0.5406247673203958     0.2671662939962703     0.4190351139353645    0.02584841541957831  6.669537882540667e-06     0.1228976722699992     0.7241044976759961      22.72346532755691 122.1146584207914
2.576287581749969      19.87429603870921      16.34630847730434   0.002782479127957423     0.7487646156735871     -11.79102793658262  1.105418161307954e-05     0.1275450167811565  0.0008365570565125328      14.21569182597056      311.6818184919173   0.006870866831821671     0.8042771602585088     0.5406247673203958     0.2671662939962703     0.4190351139353645    0.02584841541957831  6.669537882540667e-06     0.1228976722699992     0.7241044827748349      22.72346566616293 122.1146584210295
2.577111042363691      19.86524552703035      16.33078430037758   0.002784483571428201     0.7488362518559437     -11.78356504850182  1.097186107377267e-05     0.1275423246933566  0.0008411324809116026      14.21862567165553      311.9864002461736   0.006872800510536456     0.8042227208850912     0.5405428357823211     0.2671374255094127     0.4193319760418517     0.0254903932750543  6.577404036812642e-06     0.1211741677885028     0.7141048121600198      22.40952256344767 122.1082849848892
2.577111080765638      19.86524552703035      16.33078430037758   0.002784483571428201     0.7488362518559437     -11.78356504850182  1.097186107377267e-05     0.1275423246933566  0.0008411324809116026      14.21862567165553      311.9864002461736   0.006872800510536456     0.8042227208850912     0.5405428357823211     0.2671374255094127     0.4193319760418517     0.0254903932750543  6.577404036812642e-06     0.1211741677885028     0.7141048121600198      22.40952256344767 122.1082850580447
2.577111042363691      19.86524582304558      16.33078430037758   0.002784483571428201     0.7488362518559437     -11.78356504850182  1.097186107377267e-05     0.1275423246933566  0.0008411324809116026      14.21862567165553      311.9864002461736   0.006872800510536456     0.8042227208850912     0.5405428357823211     0.2671374255094127     0.4193319760418517     0.0254903932750543  6.577404036812642e-06     0.1211741677885028     0.7141048121600198      22.40952256344767 122.1082850168871
2.577111042363691      19.86524552703035      16.33078454372523   0.002784483571428201     0.7488362518559437     -11.78356504850182  1.097186107377267e-05     0.1275423246933566  0.0008411324809116026      14.21862567165553      311.9864002461736   0.006872800510536456     0.8042227208850912     0.5405428357823211     0.2671374255094127     0.4193319760418517     0.0254903932750543  6.577404036812642e-06     0.1211741677885028     0.7141048121600198      22.40952256344767 122.1082849841557
2.577111042363691      19.86524552703035      16.33078430037758   0.002784498472589395     0.7488362518559437     -11.78356504850182  1.097186107377267e-05     0.1275423246933566  0.0008411324809116026      14.21862567165553      311.9864002461736   0.006872800510536456     0.8042227208850912     0.5405428357823211     0.2671374255094127     0.4193319760418517     0.0254903932750543  6.577404036812642e-06     0.1211741677885028     0.7141048121600198      22.40952256344767 122.1082853670497
2.577111042363691      19.86524552703035      16.33078430037758   0.002784483571428201     0.7488362667571049     -11.78356504850182  1.097186107377267e-05     0.1275423246933566  0.0008411324809116026      14.21862567165553      311.9864002461736   0.006872800510536456     0.8042227208850912     0.5405428357823211     0.2671374255094127     0.4193319760418517     0.0254903932750543  6.577404036812642e-06     0.1211741677885028     0.7141048121600198      22.40952256344767 122.1082850082407
2.577111042363691      19.86524552703035      16.33078430037758   0.002784483571428201     0.7488362518559437     -11.78356522409063  1.097186107377267e-05     0.1275423246933566  0.0008411324809116026      14.21862567165553      311.9864002461736   0.006872800510536456     0.8042227208850912     0.5405428357823211     0.2671374255094127     0.4193319760418517     0.0254903932750543  6.577404036812642e-06     0.1211741677885028     0.7141048121600198      22.40952256344767 122.1082850031465
2.577111042363691      19.86524552703035      16.33078430037758   0.002784483571428201     0.7488362518559437     -11.78356504850182  1.098676223496652e-05     0.1275423246933566  0.0008411324809116026      14.21862567165553      311.9864002461736   0.006872800510536456     0.8042227208850912     0.5405428357823211     0.2671374255094127     0.4193319760418517     0.0254903932750543  6.577404036812642e-06     0.1211741677885028     0.7141048121600198      22.40952256344767 122.1082887128412
2.577111042363691      19.86524552703035      16.33078430037758   0.002784483571428201     0.7488362518559437     -11.78356504850182  1.097186107377267e-05     0.1275423395945178  0.0008411324809116026      14.21862567165553      311.9864002461736   0.006872800510536456     0.8042227208850912     0.5405428357823211     0.2671374255094127     0.4193319760418517     0.0254903932750543  6.577404036812642e-06     0.1211741677885028     0.7141048121600198      22.40952256344767 122.1082850156623
2.577111042363691      19.86524552703035      16.33078430037758   0.002784483571428201     0.7488362518559437     -11.78356504850182  1.097186107377267e-05     0.1275423246933566  0.0008411473820727965      14.21862567165553      311.9864002461736   0.006872800510536456     0.8042227208850912     0.5405428357823211     0.2671374255094127     0.4193319760418517     0.0254903932750543  6.577404036812642e-06     0.1211741677885028     0.7141048121600198      22.40952256344767 122.1082852544498
2.577111042363691      19.86524552703035      16.33078430037758   0.002784483571428201     0.7488362518559437     -11.78356504850182  1.097186107377267e-05     0.1275423246933566  0.0008411324809116026      14.21862588352956      311.9864002461736   0.006872800510536456     0.8042227208850912     0.5405428357823211     0.2671374255094127     0.4193319760418517     0.0254903932750543  6.577404036812642e-06     0.1211741677885028     0.7141048121600198      22.40952256344767 122.1082850750626
2.577111042363691      19.86524552703035      16.33078430037758   0.002784483571428201     0.7488362518559437     -11.78356504850182  1.097186107377267e-05     0.1275423246933566  0.0008411324809116026      14.21862567165553      311.9864048951333   0.006872800510536456     0.8042227208850912     0.5405428357823211     0.2671374255094127     0.4193319760418517     0.0254903932750543  6.577404036812642e-06     0.1211741677885028     0.7141048121600198      22.40952256344767 122.10828492051
2.577111042363691      19.86524552703035      16.33078430037758   0.002784483571428201     0.7488362518559437     -11.78356504850182  1.097186107377267e-05     0.1275423246933566  0.0008411324809116026      14.21862567165553      311.9864002461736    0.00687281541169765     0.8042227208850912     0.5405428357823211     0.2671374255094127     0.4193319760418517     0.0254903932750543  6.577404036812642e-06     0.1211741677885028     0.7141048121600198      22.40952256344767 122.1082774432832
2.577111042363691      19.86524552703035      16.33078430037758   0.002784483571428201     0.7488362518559437     -11.78356504850182  1.097186107377267e-05     0.1275423246933566  0.0008411324809116026      14.21862567165553      311.9864002461736   0.006872800510536456     0.8042227357862524     0.5405428357823211     0.2671374255094127     0.4193319760418517     0.0254903932750543  6.577404036812642e-06     0.1211741677885028     0.7141048121600198      22.40952256344767 122.1082855759514
2.577111042363691      19.86524552703035      16.33078430037758   0.002784483571428201     0.7488362518559437     -11.78356504850182  1.097186107377267e-05     0.1275423246933566  0.0008411324809116026      14.21862567165553      311.9864002461736   0.006872800510536456     0.8042227208850912     0.5405428506834823     0.2671374255094127     0.4193319760418517     0.0254903932750543  6.577404036812642e-06     0.1211741677885028     0.7141048121600198      22.40952256344767 122.108285116375
2.577111042363691      19.86524552703035      16.33078430037758   0.002784483571428201     0.7488362518559437     -11.78356504850182  1.097186107377267e-05     0.1275423246933566  0.0008411324809116026      14.21862567165553      311.9864002461736   0.006872800510536456     0.8042227208850912     0.5405428357823211     0.2671374404105739     0.4193319760418517     0.0254903932750543  6.577404036812642e-06     0.1211741677885028     0.7141048121600198      22.40952256344767 122.1082845946041
2.577111042363691      19.86524552703035      16.33078430037758   0.002784483571428201     0.7488362518559437     -11.78356504850182  1.097186107377267e-05     0.1275423246933566  0.0008411324809116026      14.21862567165553      311.9864002461736   0.006872800510536456     0.8042227208850912     0.5405428357823211     0.2671374255094127     0.4193319909430129     0.0254903932750543  6.577404036812642e-06     0.1211741677885028     0.7141048121600198      22.40952256344767 122.1082850187035
2.577111042363691      19.86524552703035      16.33078430037758   0.002784483571428201     0.7488362518559437     -11.78356504850182  1.097186107377267e-05     0.1275423246933566  0.0008411324809116026      14.21862567165553      311.9864002461736   0.006872800510536456     0.8042227208850912     0.5405428357823211     0.2671374255094127     0.4193319760418517     0.0254904081762155  6.577404036812642e-06     0.1211741677885028     0.7141048121600198      22.40952256344767 122.108285012787
2.577111042363691      19.86524552703035      16.33078430037758   0.002784483571428201     0.7488362518559437     -11.78356504850182  1.097186107377267e-05     0.1275423246933566  0.0008411324809116026      14.21862567165553      311.9864002461736   0.006872800510536456     0.8042227208850912     0.5405428357823211     0.2671374255094127     0.4193319760418517     0.0254903932750543   6.59230519800649e-06     0.1211741677885028     0.7141048121600198      22.40952256344767 122.1082854383218
2.577111042363691      19.86524552703035      16.33078430037758   0.002784483571428201     0.7488362518559437     -11.78356504850182  1.097186107377267e-05     0.1275423246933566  0.0008411324809116026      14.21862567165553      311.9864002461736   0.006872800510536456     0.8042227208850912     0.5405428357823211     0.2671374255094127     0.4193319760418517     0.0254903932750543  6.577404036812642e-06      0.121174182689664     0.7141048121600198      22.40952256344767 122.1082849845597
2.577111042363691      19.86524552703035      16.33078430037758   0.002784483571428201     0.7488362518559437     -11.78356504850182  1.097186107377267e-05     0.1275423246933566  0.0008411324809116026      14.21862567165553      311.9864002461736   0.006872800510536456     0.8042227208850912     0.5405428357823211     0.2671374255094127     0.4193319760418517     0.0254903932750543  6.577404036812642e-06     0.1211741677885028      0.714104827061181      22.40952256344767 122.1082849841357
2.577111042363691      19.86524552703035      16.33078430037758   0.002784483571428201     0.7488362518559437     -11.78356504850182  1.097186107377267e-05     0.1275423246933566  0.0008411324809116026      14.21862567165553      311.9864002461736   0.006872800510536456     0.8042227208850912     0.5405428357823211     0.2671374255094127     0.4193319760418517     0.0254903932750543  6.577404036812642e-06     0.1211741677885028     0.7141048121600198      22.40952289737557 122.1082849851986
2.578210976587281      19.84886443631892       16.3100432060267   0.002776275233039771     0.7481096263810625     -11.77369778652746  1.053593106681905e-05     0.1275377086698199   0.000841795625668137      14.20883010887196      312.2073944029724   0.006868550091734082     0.8040428311137785     0.5400677870408484     0.2673076174807617     0.4188382296967037    0.02437994535455827  6.280969420920334e-06     0.1603005134975405     0.7268339916400161       21.3981178729814 122.0900540082609
2.578211015005619      19.84886443631892       16.3100432060267   0.002776275233039771     0.7481096263810625     -11.77369778652746  1.053593106681905e-05     0.1275377086698199   0.000841795625668137      14.20883010887196      312.2073944029724   0.006868550091734082     0.8040428311137785     0.5400677870408484     0.2673076174807617     0.4188382296967037    0.02437994535455827  6.280969420920334e-06     0.1603005134975405     0.7268339916400161       21.3981178729814 122.0900540306283
2.578210976587281      19.84886473209005       16.3100432060267   0.002776275233039771     0.7481096263810625     -11.77369778652746  1.053593106681905e-05     0.1275377086698199   0.000841795625668137      14.20883010887196      312.2073944029724   0.006868550091734082     0.8040428311137785     0.5400677870408484     0.2673076174807617     0.4188382296967037    0.02437994535455827  6.280969420920334e-06     0.1603005134975405     0.7268339916400161       21.3981178729814 122.0900540545411
2.578210976587281      19.84886443631892      16.31004344906528   0.002776275233039771     0.7481096263810625     -11.77369778652746  1.053593106681905e-05     0.1275377086698199   0.000841795625668137      14.20883010887196      312.2073944029724   0.006868550091734082     0.8040428311137785     0.5400677870408484     0.2673076174807617     0.4188382296967037    0.02437994535455827  6.280969420920334e-06     0.1603005134975405     0.7268339916400161       21.3981178729814 122.0900540132765
2.578210976587281      19.84886443631892       16.3100432060267   0.002776290134200965     0.7481096263810625     -11.77369778652746  1.053593106681905e-05     0.1275377086698199   0.000841795625668137      14.20883010887196      312.2073944029724   0.006868550091734082     0.8040428311137785     0.5400677870408484     0.2673076174807617     0.4188382296967037    0.02437994535455827  6.280969420920334e-06     0.1603005134975405     0.7268339916400161       21.3981178729814 122.090054040413
2.578210976587281      19.84886443631892       16.3100432060267   0.002776275233039771     0.7481096412822237     -11.77369778652746  1.053593106681905e-05     0.1275377086698199   0.000841795625668137      14.20883010887196      312.2073944029724   0.006868550091734082     0.8040428311137785     0.5400677870408484     0.2673076174807617     0.4188382296967037    0.02437994535455827  6.280969420920334e-06     0.1603005134975405     0.7268339916400161       21.3981178729814 122.0900540302728
2.578210976587281      19.84886443631892       16.3100432060267   0.002776275233039771     0.7481096263810625     -11.77369796196923  1.053593106681905e-05     0.1275377086698199   0.000841795625668137      14.20883010887196      312.2073944029724   0.006868550091734082     0.8040428311137785     0.5400677870408484     0.2673076174807617     0.4188382296967037    0.02437994535455827  6.280969420920334e-06     0.1603005134975405     0.7268339916400161       21.3981178729814 122.0900540282307
2.578210976587281      19.84886443631892       16.3100432060267   0.002776275233039771     0.7481096263810625     -11.77369778652746  1.055083222801289e-05     0.1275377086698199   0.000841795625668137      14.20883010887196      312.2073944029724   0.006868550091734082     0.8040428311137785     0.5400677870408484     0.2673076174807617     0.4188382296967037    0.02437994535455827  6.280969420920334e-06     0.1603005134975405     0.7268339916400161       21.3981178729814 122.0900582648689
2.578210976587281      19.84886443631892       16.3100432060267   0.002776275233039771     0.7481096263810625     -11.77369778652746  1.053593106681905e-05     0.1275377235709811   0.000841795625668137      14.20883010887196      312.2073944029724   0.006868550091734082     0.8040428311137785     0.5400677870408484     0.2673076174807617     0.4188382296967037    0.02437994535455827  6.280969420920334e-06     0.1603005134975405     0.7268339916400161       21.3981178729814 122.0900540060884
2.578210976587281      19.84886443631892       16.3100432060267   0.002776275233039771     0.7481096263810625     -11.77369778652746  1.053593106681905e-05     0.1275377086698199  0.0008418105268293308      14.20883010887196      312.2073944029724   0.006868550091734082     0.8040428311137785     0.5400677870408484     0.2673076174807617     0.4188382296967037    0.02437994535455827  6.280969420920334e-06     0.1603005134975405     0.7268339916400161       21.3981178729814 122.0900542842765
2.578210976587281      19.84886443631892       16.3100432060267   0.002776275233039771     0.7481096263810625     -11.77369778652746  1.053593106681905e-05     0.1275377086698199   0.000841795625668137      14.20883032060002      312.2073944029724   0.006868550091734082     0.8040428311137785     0.5400677870408484     0.2673076174807617     0.4188382296967037    0.02437994535455827  6.280969420920334e-06     0.1603005134975405     0.7268339916400161       21.3981178729814 122.0900540266741
2.578210976587281      19.84886443631892       16.3100432060267   0.002776275233039771     0.7481096263810625     -11.77369778652746  1.053593106681905e-05     0.1275377086698199   0.000841795625668137      14.20883010887196      312.2073990552251   0.006868550091734082     0.8040428311137785     0.5400677870408484     0.2673076174807617     0.4188382296967037    0.02437994535455827  6.280969420920334e-06     0.1603005134975405     0.7268339916400161       21.3981178729814 122.0900539839615
2.578210976587281      19.84886443631892       16.3100432060267   0.002776275233039771     0.7481096263810625     -11.77369778652746  1.053593106681905e-05     0.1275377086698199   0.000841795625668137      14.20883010887196      312.2073944029724   0.006868564992895276     0.8040428311137785     0.5400677870408484     0.2673076174807617     0.4188382296967037    0.02437994535455827  6.280969420920334e-06     0.1603005134975405     0.7268339916400161       21.3981178729814 122.0900535214579
2.578210976587281      19.84886443631892       16.3100432060267   0.002776275233039771     0.7481096263810625     -11.77369778652746  1.053593106681905e-05     0.1275377086698199   0.000841795625668137      14.20883010887196      312.2073944029724   0.006868550091734082     0.8040428460149397     0.5400677870408484     0.2673076174807617     0.4188382296967037    0.02437994535455827  6.280969420920334e-06     0.1603005134975405     0.7268339916400161       21.3981178729814 122.090054610538
2.578210976587281      19.84886443631892       16.3100432060267   0.002776275233039771     0.7481096263810625     -11.77369778652746  1.053593106681905e-05     0.1275377086698199   0.000841795625668137      14.20883010887196      312.2073944029724   0.006868550091734082     0.8040428311137785     0.5400678019420095     0.2673076174807617     0.4188382296967037    0.02437994535455827  6.280969420920334e-06     0.1603005134975405     0.7268339916400161       21.3981178729814 122.090054108442
2.578210976587281      19.84886443631892       16.3100432060267   0.002776275233039771     0.7481096263810625     -11.77369778652746  1.053593106681905e-05     0.1275377086698199   0.000841795625668137      14.20883010887196      312.2073944029724   0.006868550091734082     0.8040428311137785     0.5400677870408484     0.2673076323819229     0.4188382296967037    0.02437994535455827  6.280969420920334e-06     0.1603005134975405     0.7268339916400161       21.3981178729814 122.0900539088043
2.578210976587281      19.84886443631892       16.3100432060267   0.002776275233039771     0.7481096263810625     -11.77369778652746  1.053593106681905e-05     0.1275377086698199   0.000841795625668137      14.20883010887196      312.2073944029724   0.006868550091734082     0.8040428311137785     0.5400677870408484     0.2673076174807617     0.4188382445978648    0.02437994535455827  6.280969420920334e-06     0.1603005134975405     0.7268339916400161       21.3981178729814 122.0900540317631
2.578210976587281      19.84886443631892       16.3100432060267   0.002776275233039771     0.7481096263810625     -11.77369778652746  1.053593106681905e-05     0.1275377086698199   0.000841795625668137      14.20883010887196      312.2073944029724   0.006868550091734082     0.8040428311137785     0.5400677870408484     0.2673076174807617     0.4188382296967037    0.02437996025571946  6.280969420920334e-06     0.1603005134975405     0.7268339916400161       21.3981178729814 122.0900540078609
2.578210976587281      19.84886443631892       16.3100432060267   0.002776275233039771     0.7481096263810625     -11.77369778652746  1.053593106681905e-05     0.1275377086698199   0.000841795625668137      14.20883010887196      312.2073944029724   0.006868550091734082     0.8040428311137785     0.5400677870408484     0.2673076174807617     0.4188382296967037    0.02437994535455827  6.295870582114181e-06     0.1603005134975405     0.7268339916400161       21.3981178729814 122.0900544679197
2.578210976587281      19.84886443631892       16.3100432060267   0.002776275233039771     0.7481096263810625     -11.77369778652746  1.053593106681905e-05     0.1275377086698199   0.000841795625668137      14.20883010887196      312.2073944029724   0.006868550091734082     0.8040428311137785     0.5400677870408484     0.2673076174807617     0.4188382296967037    0.02437994535455827  6.280969420920334e-06     0.1603005283987017     0.7268339916400161       21.3981178729814 122.0900540079816
2.578210976587281      19.84886443631892       16.3100432060267   0.002776275233039771     0.7481096263810625     -11.77369778652746  1.053593106681905e-05     0.1275377086698199   0.000841795625668137      14.20883010887196      312.2073944029724   0.006868550091734082     0.8040428311137785     0.5400677870408484     0.2673076174807617     0.4188382296967037    0.02437994535455827  6.280969420920334e-06     0.1603005134975405     0.7268340065411773       21.3981178729814 122.0900540082844
2.578210976587281      19.84886443631892       16.3100432060267   0.002776275233039771     0.7481096263810625     -11.77369778652746  1.053593106681905e-05     0.1275377086698199   0.000841795625668137      14.20883010887196      312.2073944029724   0.006868550091734082     0.8040428311137785     0.5400677870408484     0.2673076174807617     0.4188382296967037    0.02437994535455827  6.280969420920334e-06     0.1603005134975405     0.7268339916400161       21.3981181918382 122.0900540085272
2.579101809414366      19.83400466610958      16.28809656549536   0.002769339039046233     0.7477343067947507     -11.76320339808908  1.035641271223946e-05       0.12753249707597  0.0008421957242834615      14.20958818053901      312.4936292596839   0.006863109719203558     0.8039479060581212     0.5397885505775038     0.2673939489303661     0.4188067294157197    0.02517525516227023  6.119987143215013e-06     0.1814593746880866     0.7103791476064066      20.85109612762599 122.0802770410838
2.579101847845978      19.83400466610958      16.28809656549536   0.002769339039046233     0.7477343067947507     -11.76320339808908  1.035641271223946e-05       0.12753249707597  0.0008421957242834615      14.20958818053901      312.4936292596839   0.006863109719203558     0.8039479060581212     0.5397885505775038     0.2673939489303661     0.4188067294157197    0.02517525516227023  6.119987143215013e-06     0.1814593746880866     0.7103791476064066      20.85109612762599 122.0802771023943
2.579101809414366      19.83400496165928      16.28809656549536   0.002769339039046233     0.7477343067947507     -11.76320339808908  1.035641271223946e-05       0.12753249707597  0.0008421957242834615      14.20958818053901      312.4936292596839   0.006863109719203558     0.8039479060581212     0.5397885505775038     0.2673939489303661     0.4188067294157197    0.02517525516227023  6.119987143215013e-06     0.1814593746880866     0.7103791476064066      20.85109612762599 122.080277052646
2.579101809414366      19.83400466610958      16.28809680820691   0.002769339039046233     0.7477343067947507     -11.76320339808908  1.035641271223946e-05       0.12753249707597  0.0008421957242834615      14.20958818053901      312.4936292596839   0.006863109719203558     0.8039479060581212     0.5397885505775038     0.2673939489303661     0.4188067294157197    0.02517525516227023  6.119987143215013e-06     0.1814593746880866     0.7103791476064066      20.85109612762599 122.0802770303531
2.579101809414366      19.83400466610958      16.28809656549536   0.002769353940207427     0.7477343067947507     -11.76320339808908  1.035641271223946e-05       0.12753249707597  0.0008421957242834615      14.20958818053901      312.4936292596839   0.006863109719203558     0.8039479060581212     0.5397885505775038     0.2673939489303661     0.4188067294157197    0.02517525516227023  6.119987143215013e-06     0.1814593746880866     0.7103791476064066      20.85109612762599 122.0802770211926
2.579101809414366      19.83400466610958      16.28809656549536   0.002769339039046233     0.7477343216959119     -11.76320339808908  1.035641271223946e-05       0.12753249707597  0.0008421957242834615      14.20958818053901      312.4936292596839   0.006863109719203558     0.8039479060581212     0.5397885505775038     0.2673939489303661     0.4188067294157197    0.02517525516227023  6.119987143215013e-06     0.1814593746880866     0.7103791476064066      20.85109612762599 122.0802770509959
2.579101809414366      19.83400466610958      16.28809656549536   0.002769339039046233     0.7477343067947507     -11.76320357337447  1.035641271223946e-05       0.12753249707597  0.0008421957242834615      14.20958818053901      312.4936292596839   0.006863109719203558     0.8039479060581212     0.5397885505775038     0.2673939489303661     0.4188067294157197    0.02517525516227023  6.119987143215013e-06     0.1814593746880866     0.7103791476064066      20.85109612762599 122.0802770485769
2.579101809414366      19.83400466610958      16.28809656549536   0.002769339039046233     0.7477343067947507     -11.76320339808908  1.037131387343331e-05       0.12753249707597  0.0008421957242834615      14.20958818053901      312.4936292596839   0.006863109719203558     0.8039479060581212     0.5397885505775038     0.2673939489303661     0.4188067294157197    0.02517525516227023  6.119987143215013e-06     0.1814593746880866     0.7103791476064066      20.85109612762599 122.0802813286218
2.579101809414366      19.83400466610958      16.28809656549536   0.002769339039046233     0.7477343067947507     -11.76320339808908  1.035641271223946e-05     0.1275325119771312  0.0008421957242834615      14.20958818053901      312.4936292596839   0.006863109719203558     0.8039479060581212     0.5397885505775038     0.2673939489303661     0.4188067294157197    0.02517525516227023  6.119987143215013e-06     0.1814593746880866     0.7103791476064066      20.85109612762599 122.0802770401952
2.579101809414366      19.83400466610958      16.28809656549536   0.002769339039046233     0.7477343067947507     -11.76320339808908  1.035641271223946e-05       0.12753249707597  0.0008422106254446553      14.20958818053901      312.4936292596839   0.006863109719203558     0.8039479060581212     0.5397885505775038     0.2673939489303661     0.4188067294157197    0.02517525516227023  6.119987143215013e-06     0.1814593746880866     0.7103791476064066      20.85109612762599 122.0802771361154
2.579101809414366      19.83400466610958      16.28809656549536   0.002769339039046233     0.7477343067947507     -11.76320339808908  1.035641271223946e-05       0.12753249707597  0.0008421957242834615      14.20958839227837      312.4936292596839   0.006863109719203558     0.8039479060581212     0.5397885505775038     0.2673939489303661     0.4188067294157197    0.02517525516227023  6.119987143215013e-06     0.1814593746880866     0.7103791476064066      20.85109612762599 122.0802770465417
2.579101809414366      19.83400466610958      16.28809656549536   0.002769339039046233     0.7477343067947507     -11.76320339808908  1.035641271223946e-05       0.12753249707597  0.0008421957242834615      14.20958818053901      312.4936339162019   0.006863109719203558     0.8039479060581212     0.5397885505775038     0.2673939489303661     0.4188067294157197    0.02517525516227023  6.119987143215013e-06     0.1814593746880866     0.7103791476064066      20.85109612762599 122.0802769532821
2.579101809414366      19.83400466610958      16.28809656549536   0.002769339039046233     0.7477343067947507     -11.76320339808908  1.035641271223946e-05       0.12753249707597  0.0008421957242834615      14.20958818053901      312.4936292596839   0.006863124620364752     0.8039479060581212     0.5397885505775038     0.2673939489303661     0.4188067294157197    0.02517525516227023  6.119987143215013e-06     0.1814593746880866     0.7103791476064066      20.85109612762599 122.0802774616386
2.579101809414366      19.83400466610958      16.28809656549536   0.002769339039046233     0.7477343067947507     -11.76320339808908  1.035641271223946e-05       0.12753249707597  0.0008421957242834615      14.20958818053901      312.4936292596839   0.006863109719203558     0.8039479209592824     0.5397885505775038     0.2673939489303661     0.4188067294157197    0.02517525516227023  6.119987143215013e-06     0.1814593746880866     0.7103791476064066      20.85109612762599 122.0802776102913
2.579101809414366      19.83400466610958      16.28809656549536   0.002769339039046233     0.7477343067947507     -11.76320339808908  1.035641271223946e-05       0.12753249707597  0.0008421957242834615      14.20958818053901      312.4936292596839   0.006863109719203558     0.8039479060581212     0.5397885654786649     0.2673939489303661     0.4188067294157197    0.02517525516227023  6.119987143215013e-06     0.1814593746880866     0.7103791476064066      20.85109612762599 122.0802770732821
2.579101809414366      19.83400466610958      16.28809656549536   0.002769339039046233     0.7477343067947507     -11.76320339808908  1.035641271223946e-05       0.12753249707597  0.0008421957242834615      14.20958818053901      312.4936292596839   0.006863109719203558     0.8039479060581212     0.5397885505775038     0.2673939638315273     0.4188067294157197    0.02517525516227023  6.119987143215013e-06     0.1814593746880866     0.7103791476064066      20.85109612762599 122.080276913124
2.579101809414366      19.83400466610958      16.28809656549536   0.002769339039046233     0.7477343067947507     -11.76320339808908  1.035641271223946e-05       0.12753249707597  0.0008421957242834615      14.20958818053901      312.4936292596839   0.006863109719203558     0.8039479060581212     0.5397885505775038     0.2673939489303661     0.4188067443168809    0.02517525516227023  6.119987143215013e-06     0.1814593746880866     0.7103791476064066      20.85109612762599 122.080277059121
2.579101809414366      19.83400466610958      16.28809656549536   0.002769339039046233     0.7477343067947507     -11.76320339808908  1.035641271223946e-05       0.12753249707597  0.0008421957242834615      14.20958818053901      312.4936292596839   0.006863109719203558     0.8039479060581212     0.5397885505775038     0.2673939489303661     0.4188067294157197    0.02517527006343143  6.119987143215013e-06     0.1814593746880866     0.7103791476064066      20.85109612762599 122.080277041467
2.579101809414366      19.83400466610958      16.28809656549536   0.002769339039046233     0.7477343067947507     -11.76320339808908  1.035641271223946e-05       0.12753249707597  0.0008421957242834615      14.20958818053901      312.4936292596839   0.006863109719203558     0.8039479060581212     0.5397885505775038     0.2673939489303661     0.4188067294157197    0.02517525516227023  6.134888304408861e-06     0.1814593746880866     0.7103791476064066      20.85109612762599 122.0802775020295
2.579101809414366      19.83400466610958      16.28809656549536   0.002769339039046233     0.7477343067947507     -11.76320339808908  1.035641271223946e-05       0.12753249707597  0.0008421957242834615      14.20958818053901      312.4936292596839   0.006863109719203558     0.8039479060581212     0.5397885505775038     0.2673939489303661     0.4188067294157197    0.02517525516227023  6.119987143215013e-06     0.1814593895892478     0.7103791476064066      20.85109612762599 122.0802770408522
2.579101809414366      19.83400466610958      16.28809656549536   0.002769339039046233     0.7477343067947507     -11.76320339808908  1.035641271223946e-05       0.12753249707597  0.0008421957242834615      14.20958818053901      312.4936292596839   0.006863109719203558     0.8039479060581212     0.5397885505775038     0.2673939489303661     0.4188067294157197    0.02517525516227023  6.119987143215013e-06     0.1814593746880866     0.7103791625075678      20.85109612762599 122.0802770392528
2.579101809414366      19.83400466610958      16.28809656549536   0.002769339039046233     0.7477343067947507     -11.76320339808908  1.035641271223946e-05       0.12753249707597  0.0008421957242834615      14.20958818053901      312.4936292596839   0.006863109719203558     0.8039479060581212     0.5397885505775038     0.2673939489303661     0.4188067294157197    0.02517525516227023  6.119987143215013e-06     0.1814593746880866     0.7103791476064066      20.85109643833154 122.0802770405293
2.579097125992521      19.83409930822614      16.28817249912584   0.002770875778721954     0.7477411575304902     -11.76320271176203  1.035503863667577e-05     0.1275323320580492  0.0008422010853957224      14.20960039873285      312.4935512603924   0.006862944466748084     0.8039477357897654     0.5397877155549428     0.2673997333585619     0.4188033003048043    0.02517556831727683  6.119656378575673e-06     0.1814673310057909     0.7103786270615721      21.47609611076738 122.0802656466073
2.579097164424063      19.83409930822614      16.28817249912584   0.002770875778721954     0.7477411575304902     -11.76320271176203  1.035503863667577e-05     0.1275323320580492  0.0008422010853957224      14.20960039873285      312.4935512603924   0.006862944466748084     0.8039477357897654     0.5397877155549428     0.2673997333585619     0.4188033003048043    0.02517556831727683  6.119656378575673e-06     0.1814673310057909     0.7103786270615721      21.47609611076738 122.0802656699556
2.579097125992521      19.83409960377725      16.28817249912584   0.002770875778721954     0.7477411575304902     -11.76320271176203  1.035503863667577e-05     0.1275323320580492  0.0008422010853957224      14.20960039873285      312.4935512603924   0.006862944466748084     0.8039477357897654     0.5397877155549428     0.2673997333585619     0.4188033003048043    0.02517556831727683  6.119656378575673e-06     0.1814673310057909     0.7103786270615721      21.47609611076738 122.0802656618049
2.579097125992521      19.83409930822614      16.28817274183853   0.002770875778721954     0.7477411575304902     -11.76320271176203  1.035503863667577e-05     0.1275323320580492  0.0008422010853957224      14.20960039873285      312.4935512603924   0.006862944466748084     0.8039477357897654     0.5397877155549428     0.2673997333585619     0.4188033003048043    0.02517556831727683  6.119656378575673e-06     0.1814673310057909     0.7103786270615721      21.47609611076738 122.0802656366971
2.579097125992521      19.83409930822614      16.28817249912584   0.002770890679883147     0.7477411575304902     -11.76320271176203  1.035503863667577e-05     0.1275323320580492  0.0008422010853957224      14.20960039873285      312.4935512603924   0.006862944466748084     0.8039477357897654     0.5397877155549428     0.2673997333585619     0.4188033003048043    0.02517556831727683  6.119656378575673e-06     0.1814673310057909     0.7103786270615721      21.47609611076738 122.0802663326243
2.579097125992521      19.83409930822614      16.28817249912584   0.002770875778721954     0.7477411724316514     -11.76320271176203  1.035503863667577e-05     0.1275323320580492  0.0008422010853957224      14.20960039873285      312.4935512603924   0.006862944466748084     0.8039477357897654     0.5397877155549428     0.2673997333585619     0.4188033003048043    0.02517556831727683  6.119656378575673e-06     0.1814673310057909     0.7103786270615721      21.47609611076738 122.0802656725891
2.579097125992521      19.83409930822614      16.28817249912584   0.002770875778721954     0.7477411575304902     -11.76320288704741  1.035503863667577e-05     0.1275323320580492  0.0008422010853957224      14.20960039873285      312.4935512603924   0.006862944466748084     0.8039477357897654     0.5397877155549428     0.2673997333585619     0.4188033003048043    0.02517556831727683  6.119656378575673e-06     0.1814673310057909     0.7103786270615721      21.47609611076738 122.0802656824787
2.579097125992521      19.83409930822614      16.28817249912584   0.002770875778721954     0.7477411575304902     -11.76320271176203  1.036993979786962e-05     0.1275323320580492  0.0008422010853957224      14.20960039873285      312.4935512603924   0.006862944466748084     0.8039477357897654     0.5397877155549428     0.2673997333585619     0.4188033003048043    0.02517556831727683  6.119656378575673e-06     0.1814673310057909     0.7103786270615721      21.47609611076738 122.080269946151
2.579097125992521      19.83409930822614      16.28817249912584   0.002770875778721954     0.7477411575304902     -11.76320271176203  1.035503863667577e-05     0.1275323469592103  0.0008422010853957224      14.20960039873285      312.4935512603924   0.006862944466748084     0.8039477357897654     0.5397877155549428     0.2673997333585619     0.4188033003048043    0.02517556831727683  6.119656378575673e-06     0.1814673310057909     0.7103786270615721      21.47609611076738 122.0802656515007
2.579097125992521      19.83409930822614      16.28817249912584   0.002770875778721954     0.7477411575304902     -11.76320271176203  1.035503863667577e-05     0.1275323320580492  0.0008422159865569162      14.20960039873285      312.4935512603924   0.006862944466748084     0.8039477357897654     0.5397877155549428     0.2673997333585619     0.4188033003048043    0.02517556831727683  6.119656378575673e-06     0.1814673310057909     0.7103786270615721      21.47609611076738 122.0802656211446
2.579097125992521      19.83409930822614      16.28817249912584   0.002770875778721954     0.7477411575304902     -11.76320271176203  1.035503863667577e-05     0.1275323320580492  0.0008422010853957224       14.2096006104724      312.4935512603924   0.006862944466748084     0.8039477357897654     0.5397877155549428     0.2673997333585619     0.4188033003048043    0.02517556831727683  6.119656378575673e-06     0.1814673310057909     0.7103786270615721      21.47609611076738 122.0802657202804
2.579097125992521      19.83409930822614      16.28817249912584   0.002770875778721954     0.7477411575304902     -11.76320271176203  1.035503863667577e-05     0.1275323320580492  0.0008422010853957224      14.20960039873285      312.4935559169092   0.006862944466748084     0.8039477357897654     0.5397877155549428     0.2673997333585619     0.4188033003048043    0.02517556831727683  6.119656378575673e-06     0.1814673310057909     0.7103786270615721      21.47609611076738 122.0802656240992
2.579097125992521      19.83409930822614      16.28817249912584   0.002770875778721954     0.7477411575304902     -11.76320271176203  1.035503863667577e-05     0.1275323320580492  0.0008422010853957224      14.20960039873285      312.4935512603924   0.006862959367909278     0.8039477357897654     0.5397877155549428     0.2673997333585619     0.4188033003048043    0.02517556831727683  6.119656378575673e-06     0.1814673310057909     0.7103786270615721      21.47609611076738 122.0802660752804
2.579097125992521      19.83409930822614      16.28817249912584   0.002770875778721954     0.7477411575304902     -11.76320271176203  1.035503863667577e-05     0.1275323320580492  0.0008422010853957224      14.20960039873285      312.4935512603924   0.006862944466748084     0.8039477506909266     0.5397877155549428     0.2673997333585619     0.4188033003048043    0.02517556831727683  6.119656378575673e-06     0.1814673310057909     0.7103786270615721      21.47609611076738 122.080266234607
2.579097125992521      19.83409930822614      16.28817249912584   0.002770875778721954     0.7477411575304902     -11.76320271176203  1.035503863667577e-05     0.1275323320580492  0.0008422010853957224      14.20960039873285      312.4935512603924   0.006862944466748084     0.8039477357897654      0.539787730456104     0.2673997333585619     0.4188033003048043    0.02517556831727683  6.119656378575673e-06     0.1814673310057909     0.7103786270615721      21.47609611076738 122.0802656851328
2.579097125992521      19.83409930822614      16.28817249912584   0.002770875778721954     0.7477411575304902     -11.76320271176203  1.035503863667577e-05     0.1275323320580492  0.0008422010853957224      14.20960039873285      312.4935512603924   0.006862944466748084     0.8039477357897654     0.5397877155549428     0.2673997482597231     0.4188033003048043    0.02517556831727683  6.119656378575673e-06     0.1814673310057909     0.7103786270615721      21.47609611076738 122.0802655376344
2.579097125992521      19.83409930822614      16.28817249912584   0.002770875778721954     0.7477411575304902     -11.76320271176203  1.035503863667577e-05     0.1275323320580492  0.0008422010853957224      14.20960039873285      312.4935512603924   0.006862944466748084     0.8039477357897654     0.5397877155549428     0.2673997333585619     0.4188033152059655    0.02517556831727683  6.119656378575673e-06     0.1814673310057909     0.7103786270615721      21.47609611076738 122.0802656663615
2.579097125992521      19.83409930822614      16.28817249912584   0.002770875778721954     0.7477411575304902     -11.76320271176203  1.035503863667577e-05     0.1275323320580492  0.0008422010853957224      14.20960039873285      312.4935512603924   0.006862944466748084     0.8039477357897654     0.5397877155549428     0.2673997333585619     0.4188033003048043    0.02517558321843802  6.119656378575673e-06     0.1814673310057909     0.7103786270615721      21.47609611076738 122.0802656457925
2.579097125992521      19.83409930822614      16.28817249912584   0.002770875778721954     0.7477411575304902     -11.76320271176203  1.035503863667577e-05     0.1275323320580492  0.0008422010853957224      14.20960039873285      312.4935512603924   0.006862944466748084     0.8039477357897654     0.5397877155549428     0.2673997333585619     0.4188033003048043    0.02517556831727683  6.134557539769521e-06     0.1814673310057909     0.7103786270615721      21.47609611076738 122.0802661072878
2.579097125992521      19.83409930822614      16.28817249912584   0.002770875778721954     0.7477411575304902     -11.76320271176203  1.035503863667577e-05     0.1275323320580492  0.0008422010853957224      14.20960039873285      312.4935512603924   0.006862944466748084     0.8039477357897654     0.5397877155549428     0.2673997333585619     0.4188033003048043    0.02517556831727683  6.119656378575673e-06     0.1814673459069521     0.7103786270615721      21.47609611076738 122.0802656457974
2.579097125992521      19.83409930822614      16.28817249912584   0.002770875778721954     0.7477411575304902     -11.76320271176203  1.035503863667577e-05     0.1275323320580492  0.0008422010853957224      14.20960039873285      312.4935512603924   0.006862944466748084     0.8039477357897654     0.5397877155549428     0.2673997333585619     0.4188033003048043    0.02517556831727683  6.119656378575673e-06     0.1814673310057909     0.7103786419627333      21.47609611076738 122.0802656466897
2.579097125992521      19.83409930822614      16.28817249912584   0.002770875778721954     0.7477411575304902     -11.76320271176203  1.035503863667577e-05     0.1275323320580492  0.0008422010853957224      14.20960039873285      312.4935512603924   0.006862944466748084     0.8039477357897654     0.5397877155549428     0.2673997333585619     0.4188033003048043    0.02517556831727683  6.119656378575673e-06     0.1814673310057909     0.7103786270615721      21.47609643078615 122.0802656465
2.579096863343701      19.83409830750475      16.28817242204773   0.002770810507830679     0.7477404365878363     -11.76320253005667  1.035354107142698e-05     0.1275322966340019  0.0008432028114646517      14.20959621145173      312.4935283127265    0.00686284526307551     0.8039476481169736     0.5397869778686434     0.2674024604311676     0.4188030211169837    0.02517556642143199  6.119547862563754e-06     0.1814672614803236     0.7103789314120588      21.63234610901586 122.0802485839441
2.579096901775239      19.83409830750475      16.28817242204773   0.002770810507830679     0.7477404365878363     -11.76320253005667  1.035354107142698e-05     0.1275322966340019  0.0008432028114646517      14.20959621145173      312.4935283127265    0.00686284526307551     0.8039476481169736     0.5397869778686434     0.2674024604311676     0.4188030211169837    0.02517556642143199  6.119547862563754e-06     0.1814672614803236     0.7103789314120588      21.63234610901586 122.0802484643333
2.579096863343701      19.83409860305585      16.28817242204773   0.002770810507830679     0.7477404365878363     -11.76320253005667  1.035354107142698e-05     0.1275322966340019  0.0008432028114646517      14.20959621145173      312.4935283127265    0.00686284526307551     0.8039476481169736     0.5397869778686434     0.2674024604311676     0.4188030211169837    0.02517556642143199  6.119547862563754e-06     0.1814672614803236     0.7103789314120588      21.63234610901586 122.0802485881904
2.579096863343701      19.83409830750475      16.28817266476042   0.002770810507830679     0.7477404365878363     -11.76320253005667  1.035354107142698e-05     0.1275322966340019  0.0008432028114646517      14.20959621145173      312.4935283127265    0.00686284526307551     0.8039476481169736     0.5397869778686434     0.2674024604311676     0.4188030211169837    0.02517556642143199  6.119547862563754e-06     0.1814672614803236     0.7103789314120588      21.63234610901586 122.080248566568
2.579096863343701      19.83409830750475      16.28817242204773   0.002770825408991873     0.7477404365878363     -11.76320253005667  1.035354107142698e-05     0.1275322966340019  0.0008432028114646517      14.20959621145173      312.4935283127265    0.00686284526307551     0.8039476481169736     0.5397869778686434     0.2674024604311676     0.4188030211169837    0.02517556642143199  6.119547862563754e-06     0.1814672614803236     0.7103789314120588      21.63234610901586 122.0802491517807
2.579096863343701      19.83409830750475      16.28817242204773   0.002770810507830679     0.7477404514889975     -11.76320253005667  1.035354107142698e-05     0.1275322966340019  0.0008432028114646517      14.20959621145173      312.4935283127265    0.00686284526307551     0.8039476481169736     0.5397869778686434     0.2674024604311676     0.4188030211169837    0.02517556642143199  6.119547862563754e-06     0.1814672614803236     0.7103789314120588      21.63234610901586 122.0802485946956
2.579096863343701      19.83409830750475      16.28817242204773   0.002770810507830679     0.7477404365878363     -11.76320270534205  1.035354107142698e-05     0.1275322966340019  0.0008432028114646517      14.20959621145173      312.4935283127265    0.00686284526307551     0.8039476481169736     0.5397869778686434     0.2674024604311676     0.4188030211169837    0.02517556642143199  6.119547862563754e-06     0.1814672614803236     0.7103789314120588      21.63234610901586 122.0802486280041
2.579096863343701      19.83409830750475      16.28817242204773   0.002770810507830679     0.7477404365878363     -11.76320253005667  1.036844223262083e-05     0.1275322966340019  0.0008432028114646517      14.20959621145173      312.4935283127265    0.00686284526307551     0.8039476481169736     0.5397869778686434     0.2674024604311676     0.4188030211169837    0.02517556642143199  6.119547862563754e-06     0.1814672614803236     0.7103789314120588      21.63234610901586 122.0802531271639
2.579096863343701      19.83409830750475      16.28817242204773   0.002770810507830679     0.7477404365878363     -11.76320253005667  1.035354107142698e-05     0.1275323115351631  0.0008432028114646517      14.20959621145173      312.4935283127265    0.00686284526307551     0.8039476481169736     0.5397869778686434     0.2674024604311676     0.4188030211169837    0.02517556642143199  6.119547862563754e-06     0.1814672614803236     0.7103789314120588      21.63234610901586 122.0802485932578
2.579096863343701      19.83409830750475      16.28817242204773   0.002770810507830679     0.7477404365878363     -11.76320253005667  1.035354107142698e-05     0.1275322966340019  0.0008432177126258455      14.20959621145173      312.4935283127265    0.00686284526307551     0.8039476481169736     0.5397869778686434     0.2674024604311676     0.4188030211169837    0.02517556642143199  6.119547862563754e-06     0.1814672614803236     0.7103789314120588      21.63234610901586 122.0802490895413
2.579096863343701      19.83409830750475      16.28817242204773   0.002770810507830679     0.7477404365878363     -11.76320253005667  1.035354107142698e-05     0.1275322966340019  0.0008432028114646517      14.20959642319121      312.4935283127265    0.00686284526307551     0.8039476481169736     0.5397869778686434     0.2674024604311676     0.4188030211169837    0.02517556642143199  6.119547862563754e-06     0.1814672614803236     0.7103789314120588      21.63234610901586 122.0802485011701
2.579096863343701      19.83409830750475      16.28817242204773   0.002770810507830679     0.7477404365878363     -11.76320253005667  1.035354107142698e-05     0.1275322966340019  0.0008432028114646517      14.20959621145173       312.493532969243    0.00686284526307551     0.8039476481169736     0.5397869778686434     0.2674024604311676     0.4188030211169837    0.02517556642143199  6.119547862563754e-06     0.1814672614803236     0.7103789314120588      21.63234610901586 122.0802484992779
2.579096863343701      19.83409830750475      16.28817242204773   0.002770810507830679     0.7477404365878363     -11.76320253005667  1.035354107142698e-05     0.1275322966340019  0.0008432028114646517      14.20959621145173      312.4935283127265   0.006862860164236704     0.8039476481169736     0.5397869778686434     0.2674024604311676     0.4188030211169837    0.02517556642143199  6.119547862563754e-06     0.1814672614803236     0.7103789314120588      21.63234610901586 122.0802490114327
2.579096863343701      19.83409830750475      16.28817242204773   0.002770810507830679     0.7477404365878363     -11.76320253005667  1.035354107142698e-05     0.1275322966340019  0.0008432028114646517      14.20959621145173      312.4935283127265    0.00686284526307551     0.8039476630181348     0.5397869778686434     0.2674024604311676     0.4188030211169837    0.02517556642143199  6.119547862563754e-06     0.1814672614803236     0.7103789314120588      21.63234610901586 122.0802491479016
2.579096863343701      19.83409830750475      16.28817242204773   0.002770810507830679     0.7477404365878363     -11.76320253005667  1.035354107142698e-05     0.1275322966340019  0.0008432028114646517      14.20959621145173      312.4935283127265    0.00686284526307551     0.8039476481169736     0.5397869927698046     0.2674024604311676     0.4188030211169837    0.02517556642143199  6.119547862563754e-06     0.1814672614803236     0.7103789314120588      21.63234610901586 122.0802486047063
2.579096863343701      19.83409830750475      16.28817242204773   0.002770810507830679     0.7477404365878363     -11.76320253005667  1.035354107142698e-05     0.1275322966340019  0.0008432028114646517      14.20959621145173      312.4935283127265    0.00686284526307551     0.8039476481169736     0.5397869778686434     0.2674024753323288     0.4188030211169837    0.02517556642143199  6.119547862563754e-06     0.1814672614803236     0.7103789314120588      21.63234610901586 122.0802483815561
2.579096863343701      19.83409830750475      16.28817242204773   0.002770810507830679     0.7477404365878363     -11.76320253005667  1.035354107142698e-05     0.1275322966340019  0.0008432028114646517      14.20959621145173      312.4935283127265    0.00686284526307551     0.8039476481169736     0.5397869778686434     0.2674024604311676     0.4188030360181449    0.02517556642143199  6.119547862563754e-06     0.1814672614803236     0.7103789314120588      21.63234610901586 122.0802485938794
2.579096863343701      19.83409830750475      16.28817242204773   0.002770810507830679     0.7477404365878363     -11.76320253005667  1.035354107142698e-05     0.1275322966340019  0.0008432028114646517      14.20959621145173      312.4935283127265    0.00686284526307551     0.8039476481169736     0.5397869778686434     0.2674024604311676     0.4188030211169837    0.02517558132259319  6.119547862563754e-06     0.1814672614803236     0.7103789314120588      21.63234610901586 122.0802485843869
2.579096863343701      19.83409830750475      16.28817242204773   0.002770810507830679     0.7477404365878363     -11.76320253005667  1.035354107142698e-05     0.1275322966340019  0.0008432028114646517      14.20959621145173      312.4935283127265    0.00686284526307551     0.8039476481169736     0.5397869778686434     0.2674024604311676     0.4188030211169837    0.02517556642143199  6.134449023757601e-06     0.1814672614803236     0.7103789314120588      21.63234610901586 122.0802490444949
2.579096863343701      19.83409830750475      16.28817242204773   0.002770810507830679     0.7477404365878363     -11.76320253005667  1.035354107142698e-05     0.1275322966340019  0.0008432028114646517      14.20959621145173      312.4935283127265    0.00686284526307551     0.8039476481169736     0.5397869778686434     0.2674024604311676     0.4188030211169837    0.02517556642143199  6.119547862563754e-06     0.1814672763814848     0.7103789314120588      21.63234610901586 122.0802485837835
2.579096863343701      19.83409830750475      16.28817242204773   0.002770810507830679     0.7477404365878363     -11.76320253005667  1.035354107142698e-05     0.1275322966340019  0.0008432028114646517      14.20959621145173      312.4935283127265    0.00686284526307551     0.8039476481169736     0.5397869778686434     0.2674024604311676     0.4188030211169837    0.02517556642143199  6.119547862563754e-06     0.1814672614803236       0.71037894631322      21.63234610901586 122.080248584009
2.579096863343701      19.83409830750475      16.28817242204773   0.002770810507830679     0.7477404365878363     -11.76320253005667  1.035354107142698e-05     0.1275322966340019  0.0008432028114646517      14.20959621145173      312.4935283127265    0.00686284526307551     0.8039476481169736     0.5397869778686434     0.2674024604311676     0.4188030211169837    0.02517556642143199  6.119547862563754e-06     0.1814672614803236     0.7103789314120588      21.63234643136293 122.0802485834752
2.579142010457368      19.83409838665276      16.28817592034505   0.002767222811489242      0.747721873292268     -11.76319531425016  1.024572747769691e-05      0.127529557446881  0.0008422332374063071      14.20961290341339      312.4937003747567   0.006856229801955534     0.8039425355258223      0.539761225199094     0.2677426613633498     0.4187935951710135    0.02517555347737033  6.113071724610775e-06     0.1814672985339723     0.7103799971639153      21.67140586175338 122.0796829675921
2.579142048889578      19.83409838665276      16.28817592034505   0.002767222811489242      0.747721873292268     -11.76319531425016  1.024572747769691e-05      0.127529557446881  0.0008422332374063071      14.20961290341339      312.4937003747567   0.006856229801955534     0.8039425355258223      0.539761225199094     0.2677426613633498     0.4187935951710135    0.02517555347737033  6.113071724610775e-06     0.1814672985339723     0.7103799971639153      21.67140586175338 122.0796829727189
2.579142010457368      19.83409868220385      16.28817592034505   0.002767222811489242      0.747721873292268     -11.76319531425016  1.024572747769691e-05      0.127529557446881  0.0008422332374063071      14.20961290341339      312.4937003747567   0.006856229801955534     0.8039425355258223      0.539761225199094     0.2677426613633498     0.4187935951710135    0.02517555347737033  6.113071724610775e-06     0.1814672985339723     0.7103799971639153      21.67140586175338 122.0796829880736
2.579142010457368      19.83409838665276      16.28817616305778   0.002767222811489242      0.747721873292268     -11.76319531425016  1.024572747769691e-05      0.127529557446881  0.0008422332374063071      14.20961290341339      312.4937003747567   0.006856229801955534     0.8039425355258223      0.539761225199094     0.2677426613633498     0.4187935951710135    0.02517555347737033  6.113071724610775e-06     0.1814672985339723     0.7103799971639153      21.67140586175338 122.0796829752877
2.579142010457368      19.83409838665276      16.28817592034505   0.002767237712650436      0.747721873292268     -11.76319531425016  1.024572747769691e-05      0.127529557446881  0.0008422332374063071      14.20961290341339      312.4937003747567   0.006856229801955534     0.8039425355258223      0.539761225199094     0.2677426613633498     0.4187935951710135    0.02517555347737033  6.113071724610775e-06     0.1814672985339723     0.7103799971639153      21.67140586175338 122.079681835889
2.579142010457368      19.83409838665276      16.28817592034505   0.002767222811489242     0.7477218881934292     -11.76319531425016  1.024572747769691e-05      0.127529557446881  0.0008422332374063071      14.20961290341339      312.4937003747567   0.006856229801955534     0.8039425355258223      0.539761225199094     0.2677426613633498     0.4187935951710135    0.02517555347737033  6.113071724610775e-06     0.1814672985339723     0.7103799971639153      21.67140586175338 122.0796829767546
2.579142010457368      19.83409838665276      16.28817592034505   0.002767222811489242      0.747721873292268     -11.76319548953543  1.024572747769691e-05      0.127529557446881  0.0008422332374063071      14.20961290341339      312.4937003747567   0.006856229801955534     0.8039425355258223      0.539761225199094     0.2677426613633498     0.4187935951710135    0.02517555347737033  6.113071724610775e-06     0.1814672985339723     0.7103799971639153      21.67140586175338 122.0796829564477
2.579142010457368      19.83409838665276      16.28817592034505   0.002767222811489242      0.747721873292268     -11.76319531425016  1.026062863889076e-05      0.127529557446881  0.0008422332374063071      14.20961290341339      312.4937003747567   0.006856229801955534     0.8039425355258223      0.539761225199094     0.2677426613633498     0.4187935951710135    0.02517555347737033  6.113071724610775e-06     0.1814672985339723     0.7103799971639153      21.67140586175338 122.0796878136607
2.579142010457368      19.83409838665276      16.28817592034505   0.002767222811489242      0.747721873292268     -11.76319531425016  1.024572747769691e-05     0.1275295723480422  0.0008422332374063071      14.20961290341339      312.4937003747567   0.006856229801955534     0.8039425355258223      0.539761225199094     0.2677426613633498     0.4187935951710135    0.02517555347737033  6.113071724610775e-06     0.1814672985339723     0.7103799971639153      21.67140586175338 122.079682956167
2.579142010457368      19.83409838665276      16.28817592034505   0.002767222811489242      0.747721873292268     -11.76319531425016  1.024572747769691e-05      0.127529557446881   0.000842248138567501      14.20961290341339      312.4937003747567   0.006856229801955534     0.8039425355258223      0.539761225199094     0.2677426613633498     0.4187935951710135    0.02517555347737033  6.113071724610775e-06     0.1814672985339723     0.7103799971639153      21.67140586175338 122.0796830302674
2.579142010457368      19.83409838665276      16.28817592034505   0.002767222811489242      0.747721873292268     -11.76319531425016  1.024572747769691e-05      0.127529557446881  0.0008422332374063071      14.20961311515312      312.4937003747567   0.006856229801955534     0.8039425355258223      0.539761225199094     0.2677426613633498     0.4187935951710135    0.02517555347737033  6.113071724610775e-06     0.1814672985339723     0.7103799971639153      21.67140586175338 122.0796830416551
2.579142010457368      19.83409838665276      16.28817592034505   0.002767222811489242      0.747721873292268     -11.76319531425016  1.024572747769691e-05      0.127529557446881  0.0008422332374063071      14.20961290341339      312.4937050312757   0.006856229801955534     0.8039425355258223      0.539761225199094     0.2677426613633498     0.4187935951710135    0.02517555347737033  6.113071724610775e-06     0.1814672985339723     0.7103799971639153      21.67140586175338 122.0796830490392
2.579142010457368      19.83409838665276      16.28817592034505   0.002767222811489242      0.747721873292268     -11.76319531425016  1.024572747769691e-05      0.127529557446881  0.0008422332374063071      14.20961290341339      312.4937003747567   0.006856244703116728     0.8039425355258223      0.539761225199094     0.2677426613633498     0.4187935951710135    0.02517555347737033  6.113071724610775e-06     0.1814672985339723     0.7103799971639153      21.67140586175338 122.0796894416981
2.579142010457368      19.83409838665276      16.28817592034505   0.002767222811489242      0.747721873292268     -11.76319531425016  1.024572747769691e-05      0.127529557446881  0.0008422332374063071      14.20961290341339      312.4937003747567   0.006856229801955534     0.8039425504269835      0.539761225199094     0.2677426613633498     0.4187935951710135    0.02517555347737033  6.113071724610775e-06     0.1814672985339723     0.7103799971639153      21.67140586175338 122.0796835386444
2.579142010457368      19.83409838665276      16.28817592034505   0.002767222811489242      0.747721873292268     -11.76319531425016  1.024572747769691e-05      0.127529557446881  0.0008422332374063071      14.20961290341339      312.4937003747567   0.006856229801955534     0.8039425355258223     0.5397612401002552     0.2677426613633498     0.4187935951710135    0.02517555347737033  6.113071724610775e-06     0.1814672985339723     0.7103799971639153      21.67140586175338 122.0796829925327
2.579142010457368      19.83409838665276      16.28817592034505   0.002767222811489242      0.747721873292268     -11.76319531425016  1.024572747769691e-05      0.127529557446881  0.0008422332374063071      14.20961290341339      312.4937003747567   0.006856229801955534     0.8039425355258223      0.539761225199094      0.267742676264511     0.4187935951710135    0.02517555347737033  6.113071724610775e-06     0.1814672985339723     0.7103799971639153      21.67140586175338 122.0796831689433
2.579142010457368      19.83409838665276      16.28817592034505   0.002767222811489242      0.747721873292268     -11.76319531425016  1.024572747769691e-05      0.127529557446881  0.0008422332374063071      14.20961290341339      312.4937003747567   0.006856229801955534     0.8039425355258223      0.539761225199094     0.2677426613633498     0.4187936100721747    0.02517555347737033  6.113071724610775e-06     0.1814672985339723     0.7103799971639153      21.67140586175338 122.0796829777844
2.579142010457368      19.83409838665276      16.28817592034505   0.002767222811489242      0.747721873292268     -11.76319531425016  1.024572747769691e-05      0.127529557446881  0.0008422332374063071      14.20961290341339      312.4937003747567   0.006856229801955534     0.8039425355258223      0.539761225199094     0.2677426613633498     0.4187935951710135    0.02517556837853153  6.113071724610775e-06     0.1814672985339723     0.7103799971639153      21.67140586175338 122.0796829675204
2.579142010457368      19.83409838665276      16.28817592034505   0.002767222811489242      0.747721873292268     -11.76319531425016  1.024572747769691e-05      0.127529557446881  0.0008422332374063071      14.20961290341339      312.4937003747567   0.006856229801955534     0.8039425355258223      0.539761225199094     0.2677426613633498     0.4187935951710135    0.02517555347737033  6.127972885804623e-06     0.1814672985339723     0.7103799971639153      21.67140586175338 122.0796834289243
2.579142010457368      19.83409838665276      16.28817592034505   0.002767222811489242      0.747721873292268     -11.76319531425016  1.024572747769691e-05      0.127529557446881  0.0008422332374063071      14.20961290341339      312.4937003747567   0.006856229801955534     0.8039425355258223      0.539761225199094     0.2677426613633498     0.4187935951710135    0.02517555347737033  6.113071724610775e-06     0.1814673134351335     0.7103799971639153      21.67140586175338 122.0796829675003
2.579142010457368      19.83409838665276      16.28817592034505   0.002767222811489242      0.747721873292268     -11.76319531425016  1.024572747769691e-05      0.127529557446881  0.0008422332374063071      14.20961290341339      312.4937003747567   0.006856229801955534     0.8039425355258223      0.539761225199094     0.2677426613633498     0.4187935951710135    0.02517555347737033  6.113071724610775e-06     0.1814672985339723     0.7103800120650765      21.67140586175338 122.0796829675449
2.579142010457368      19.83409838665276      16.28817592034505   0.002767222811489242      0.747721873292268     -11.76319531425016  1.024572747769691e-05      0.127529557446881  0.0008422332374063071      14.20961290341339      312.4937003747567   0.006856229801955534     0.8039425355258223      0.539761225199094     0.2677426613633498     0.4187935951710135    0.02517555347737033  6.113071724610775e-06     0.1814672985339723     0.7103799971639153      21.67140618468249 122.0796829674918
2.579141997695932       19.8340985152988      16.28817586033978   0.002769991893328298     0.7477218662703212     -11.76319525041249  1.024560857874781e-05     0.1275295846298993  0.0008422331515123699      14.20961256709403      312.4936940240283   0.006856121639642838     0.8039425297994017     0.5397611917388097     0.2677425313775989     0.4187935792005904    0.02517555401889867  6.113064293852063e-06     0.1814673039106297     0.7103799980631022      21.68117148626106 122.0795530110488
2.579142036128143       19.8340985152988      16.28817586033978   0.002769991893328298     0.7477218662703212     -11.76319525041249  1.024560857874781e-05     0.1275295846298993  0.0008422331515123699      14.20961256709403      312.4936940240283   0.006856121639642838     0.8039425297994017     0.5397611917388097     0.2677425313775989     0.4187935792005904    0.02517555401889867  6.113064293852063e-06     0.1814673039106297     0.7103799980631022      21.68117148626106 122.0795530812402
2.579141997695932       19.8340988108499      16.28817586033978   0.002769991893328298     0.7477218662703212     -11.76319525041249  1.024560857874781e-05     0.1275295846298993  0.0008422331515123699      14.20961256709403      312.4936940240283   0.006856121639642838     0.8039425297994017     0.5397611917388097     0.2677425313775989     0.4187935792005904    0.02517555401889867  6.113064293852063e-06     0.1814673039106297     0.7103799980631022      21.68117148626106 122.0795530422511
2.579141997695932       19.8340985152988      16.28817610305251   0.002769991893328298     0.7477218662703212     -11.76319525041249  1.024560857874781e-05     0.1275295846298993  0.0008422331515123699      14.20961256709403      312.4936940240283   0.006856121639642838     0.8039425297994017     0.5397611917388097     0.2677425313775989     0.4187935792005904    0.02517555401889867  6.113064293852063e-06     0.1814673039106297     0.7103799980631022      21.68117148626106 122.0795530403655
2.579141997695932       19.8340985152988      16.28817586033978   0.002770006794489492     0.7477218662703212     -11.76319525041249  1.024560857874781e-05     0.1275295846298993  0.0008422331515123699      14.20961256709403      312.4936940240283   0.006856121639642838     0.8039425297994017     0.5397611917388097     0.2677425313775989     0.4187935792005904    0.02517555401889867  6.113064293852063e-06     0.1814673039106297     0.7103799980631022      21.68117148626106 122.0795532849116
2.579141997695932       19.8340985152988      16.28817586033978   0.002769991893328298     0.7477218811714824     -11.76319525041249  1.024560857874781e-05     0.1275295846298993  0.0008422331515123699      14.20961256709403      312.4936940240283   0.006856121639642838     0.8039425297994017     0.5397611917388097     0.2677425313775989     0.4187935792005904    0.02517555401889867  6.113064293852063e-06     0.1814673039106297     0.7103799980631022      21.68117148626106 122.079553038598
2.579141997695932       19.8340985152988      16.28817586033978   0.002769991893328298     0.7477218662703212     -11.76319542569776  1.024560857874781e-05     0.1275295846298993  0.0008422331515123699      14.20961256709403      312.4936940240283   0.006856121639642838     0.8039425297994017     0.5397611917388097     0.2677425313775989     0.4187935792005904    0.02517555401889867  6.113064293852063e-06     0.1814673039106297     0.7103799980631022      21.68117148626106 122.0795530274437
2.579141997695932       19.8340985152988      16.28817586033978   0.002769991893328298     0.7477218662703212     -11.76319525041249  1.026050973994166e-05     0.1275295846298993  0.0008422331515123699      14.20961256709403      312.4936940240283   0.006856121639642838     0.8039425297994017     0.5397611917388097     0.2677425313775989     0.4187935792005904    0.02517555401889867  6.113064293852063e-06     0.1814673039106297     0.7103799980631022      21.68117148626106 122.0795578070658
2.579141997695932       19.8340985152988      16.28817586033978   0.002769991893328298     0.7477218662703212     -11.76319525041249  1.024560857874781e-05     0.1275295995310605  0.0008422331515123699      14.20961256709403      312.4936940240283   0.006856121639642838     0.8039425297994017     0.5397611917388097     0.2677425313775989     0.4187935792005904    0.02517555401889867  6.113064293852063e-06     0.1814673039106297     0.7103799980631022      21.68117148626106 122.0795530163116
2.579141997695932       19.8340985152988      16.28817586033978   0.002769991893328298     0.7477218662703212     -11.76319525041249  1.024560857874781e-05     0.1275295846298993  0.0008422480526735637      14.20961256709403      312.4936940240283   0.006856121639642838     0.8039425297994017     0.5397611917388097     0.2677425313775989     0.4187935792005904    0.02517555401889867  6.113064293852063e-06     0.1814673039106297     0.7103799980631022      21.68117148626106 122.0795528461803
2.579141997695932       19.8340985152988      16.28817586033978   0.002769991893328298     0.7477218662703212     -11.76319525041249  1.024560857874781e-05     0.1275295846298993  0.0008422331515123699      14.20961277883376      312.4936940240283   0.006856121639642838     0.8039425297994017     0.5397611917388097     0.2677425313775989     0.4187935792005904    0.02517555401889867  6.113064293852063e-06     0.1814673039106297     0.7103799980631022      21.68117148626106 122.0795532382676
2.579141997695932       19.8340985152988      16.28817586033978   0.002769991893328298     0.7477218662703212     -11.76319525041249  1.024560857874781e-05     0.1275295846298993  0.0008422331515123699      14.20961256709403      312.4936986805473   0.006856121639642838     0.8039425297994017     0.5397611917388097     0.2677425313775989     0.4187935792005904    0.02517555401889867  6.113064293852063e-06     0.1814673039106297     0.7103799980631022      21.68117148626106 122.079553020827
2.579141997695932       19.8340985152988      16.28817586033978   0.002769991893328298     0.7477218662703212     -11.76319525041249  1.024560857874781e-05     0.1275295846298993  0.0008422331515123699      14.20961256709403      312.4936940240283   0.006856136540804031     0.8039425297994017     0.5397611917388097     0.2677425313775989     0.4187935792005904    0.02517555401889867  6.113064293852063e-06     0.1814673039106297     0.7103799980631022      21.68117148626106 122.0795592317178
2.579141997695932       19.8340985152988      16.28817586033978   0.002769991893328298     0.7477218662703212     -11.76319525041249  1.024560857874781e-05     0.1275295846298993  0.0008422331515123699      14.20961256709403      312.4936940240283   0.006856121639642838     0.8039425447005629     0.5397611917388097     0.2677425313775989     0.4187935792005904    0.02517555401889867  6.113064293852063e-06     0.1814673039106297     0.7103799980631022      21.68117148626106 122.0795535997591
2.579141997695932       19.8340985152988      16.28817586033978   0.002769991893328298     0.7477218662703212     -11.76319525041249  1.024560857874781e-05     0.1275295846298993  0.0008422331515123699      14.20961256709403      312.4936940240283   0.006856121639642838     0.8039425297994017     0.5397612066399709     0.2677425313775989     0.4187935792005904    0.02517555401889867  6.113064293852063e-06     0.1814673039106297     0.7103799980631022      21.68117148626106 122.0795530411832
2.579141997695932       19.8340985152988      16.28817586033978   0.002769991893328298     0.7477218662703212     -11.76319525041249  1.024560857874781e-05     0.1275295846298993  0.0008422331515123699      14.20961256709403      312.4936940240283   0.006856121639642838     0.8039425297994017     0.5397611917388097     0.2677425462787601     0.4187935792005904    0.02517555401889867  6.113064293852063e-06     0.1814673039106297     0.7103799980631022      21.68117148626106 122.0795532350969
2.579141997695932       19.8340985152988      16.28817586033978   0.002769991893328298     0.7477218662703212     -11.76319525041249  1.024560857874781e-05     0.1275295846298993  0.0008422331515123699      14.20961256709403      312.4936940240283   0.006856121639642838     0.8039425297994017     0.5397611917388097     0.2677425313775989     0.4187935941017515    0.02517555401889867  6.113064293852063e-06     0.1814673039106297     0.7103799980631022      21.68117148626106 122.0795530585163
2.579141997695932       19.8340985152988      16.28817586033978   0.002769991893328298     0.7477218662703212     -11.76319525041249  1.024560857874781e-05     0.1275295846298993  0.0008422331515123699      14.20961256709403      312.4936940240283   0.006856121639642838     0.8039425297994017     0.5397611917388097     0.2677425313775989     0.4187935792005904    0.02517556892005987  6.113064293852063e-06     0.1814673039106297     0.7103799980631022      21.68117148626106 122.0795530105524
2.579141997695932       19.8340985152988      16.28817586033978   0.002769991893328298     0.7477218662703212     -11.76319525041249  1.024560857874781e-05     0.1275295846298993  0.0008422331515123699      14.20961256709403      312.4936940240283   0.006856121639642838     0.8039425297994017     0.5397611917388097     0.2677425313775989     0.4187935792005904    0.02517555401889867   6.12796545504591e-06     0.1814673039106297     0.7103799980631022      21.68117148626106 122.079553471773
2.579141997695932       19.8340985152988      16.28817586033978   0.002769991893328298     0.7477218662703212     -11.76319525041249  1.024560857874781e-05     0.1275295846298993  0.0008422331515123699      14.20961256709403      312.4936940240283   0.006856121639642838     0.8039425297994017     0.5397611917388097     0.2677425313775989     0.4187935792005904    0.02517555401889867  6.113064293852063e-06     0.1814673188117909     0.7103799980631022      21.68117148626106 122.0795530106911
2.579141997695932       19.8340985152988      16.28817586033978   0.002769991893328298     0.7477218662703212     -11.76319525041249  1.024560857874781e-05     0.1275295846298993  0.0008422331515123699      14.20961256709403      312.4936940240283   0.006856121639642838     0.8039425297994017     0.5397611917388097     0.2677425313775989     0.4187935792005904    0.02517555401889867  6.113064293852063e-06     0.1814673039106297     0.7103800129642633      21.68117148626106 122.0795530105541
2.579141997695932       19.8340985152988      16.28817586033978   0.002769991893328298     0.7477218662703212     -11.76319525041249  1.024560857874781e-05     0.1275295846298993  0.0008422331515123699      14.20961256709403      312.4936940240283   0.006856121639642838     0.8039425297994017     0.5397611917388097     0.2677425313775989     0.4187935792005904    0.02517555401889867  6.113064293852063e-06     0.1814673039106297     0.7103799980631022      21.68117180933569 122.07955301051
2.579141444971977      19.83409774409069      16.28817484605512    0.00276997688506037     0.7477214383424218     -11.76319505725884  1.024470848357682e-05     0.1275295633048606  0.0008453684157357725      14.20960568189057       312.493619239786   0.006855331304960012     0.8039424810887835     0.5397608973151672     0.2677414062185747     0.4187931910350655    0.02517555537951803  6.113004029851602e-06     0.1814672917819415     0.7103799980664393      21.70070273292321 122.0793563743643
2.579141483404179      19.83409774409069      16.28817484605512    0.00276997688506037     0.7477214383424218     -11.76319505725884  1.024470848357682e-05     0.1275295633048606  0.0008453684157357725      14.20960568189057       312.493619239786   0.006855331304960012     0.8039424810887835     0.5397608973151672     0.2677414062185747     0.4187931910350655    0.02517555537951803  6.113004029851602e-06     0.1814672917819415     0.7103799980664393      21.70070273292321 122.0793564856158
2.579141444971977      19.83409803964178      16.28817484605512    0.00276997688506037     0.7477214383424218     -11.76319505725884  1.024470848357682e-05     0.1275295633048606  0.0008453684157357725      14.20960568189057       312.493619239786   0.006855331304960012     0.8039424810887835     0.5397608973151672     0.2677414062185747     0.4187931910350655    0.02517555537951803  6.113004029851602e-06     0.1814672917819415     0.7103799980664393      21.70070273292321 122.0793563988068
2.579141444971977      19.83409774409069      16.28817508876784    0.00276997688506037     0.7477214383424218     -11.76319505725884  1.024470848357682e-05     0.1275295633048606  0.0008453684157357725      14.20960568189057       312.493619239786   0.006855331304960012     0.8039424810887835     0.5397608973151672     0.2677414062185747     0.4187931910350655    0.02517555537951803  6.113004029851602e-06     0.1814672917819415     0.7103799980664393      21.70070273292321 122.0793563620083
2.579141444971977      19.83409774409069      16.28817484605512   0.002769991786221563     0.7477214383424218     -11.76319505725884  1.024470848357682e-05     0.1275295633048606  0.0008453684157357725      14.20960568189057       312.493619239786   0.006855331304960012     0.8039424810887835     0.5397608973151672     0.2677414062185747     0.4187931910350655    0.02517555537951803  6.113004029851602e-06     0.1814672917819415     0.7103799980664393      21.70070273292321 122.0793563763285
2.579141444971977      19.83409774409069      16.28817484605512    0.00276997688506037      0.747721453243583     -11.76319505725884  1.024470848357682e-05     0.1275295633048606  0.0008453684157357725      14.20960568189057       312.493619239786   0.006855331304960012     0.8039424810887835     0.5397608973151672     0.2677414062185747     0.4187931910350655    0.02517555537951803  6.113004029851602e-06     0.1814672917819415     0.7103799980664393      21.70070273292321 122.0793564195214
2.579141444971977      19.83409774409069      16.28817484605512    0.00276997688506037     0.7477214383424218      -11.7631952325441  1.024470848357682e-05     0.1275295633048606  0.0008453684157357725      14.20960568189057       312.493619239786   0.006855331304960012     0.8039424810887835     0.5397608973151672     0.2677414062185747     0.4187931910350655    0.02517555537951803  6.113004029851602e-06     0.1814672917819415     0.7103799980664393      21.70070273292321 122.0793564164146
2.579141444971977      19.83409774409069      16.28817484605512    0.00276997688506037     0.7477214383424218     -11.76319505725884  1.025960964477067e-05     0.1275295633048606  0.0008453684157357725      14.20960568189057       312.493619239786   0.006855331304960012     0.8039424810887835     0.5397608973151672     0.2677414062185747     0.4187931910350655    0.02517555537951803  6.113004029851602e-06     0.1814672917819415     0.7103799980664393      21.70070273292321 122.0793619928697
2.579141444971977      19.83409774409069      16.28817484605512    0.00276997688506037     0.7477214383424218     -11.76319505725884  1.024470848357682e-05     0.1275295782060218  0.0008453684157357725      14.20960568189057       312.493619239786   0.006855331304960012     0.8039424810887835     0.5397608973151672     0.2677414062185747     0.4187931910350655    0.02517555537951803  6.113004029851602e-06     0.1814672917819415     0.7103799980664393      21.70070273292321 122.0793564247944
2.579141444971977      19.83409774409069      16.28817484605512    0.00276997688506037     0.7477214383424218     -11.76319505725884  1.024470848357682e-05     0.1275295633048606  0.0008453833168969664      14.20960568189057       312.493619239786   0.006855331304960012     0.8039424810887835     0.5397608973151672     0.2677414062185747     0.4187931910350655    0.02517555537951803  6.113004029851602e-06     0.1814672917819415     0.7103799980664393      21.70070273292321 122.0793578449932
2.579141444971977      19.83409774409069      16.28817484605512    0.00276997688506037     0.7477214383424218     -11.76319505725884  1.024470848357682e-05     0.1275295633048606  0.0008453684157357725      14.20960589363019       312.493619239786   0.006855331304960012     0.8039424810887835     0.5397608973151672     0.2677414062185747     0.4187931910350655    0.02517555537951803  6.113004029851602e-06     0.1814672917819415     0.7103799980664393      21.70070273292321 122.0793563845339
2.579141444971977      19.83409774409069      16.28817484605512    0.00276997688506037     0.7477214383424218     -11.76319505725884  1.024470848357682e-05     0.1275295633048606  0.0008453684157357725      14.20960568189057      312.4936238963038   0.006855331304960012     0.8039424810887835     0.5397608973151672     0.2677414062185747     0.4187931910350655    0.02517555537951803  6.113004029851602e-06     0.1814672917819415     0.7103799980664393      21.70070273292321 122.079356274969
2.579141444971977      19.83409774409069      16.28817484605512    0.00276997688506037     0.7477214383424218     -11.76319505725884  1.024470848357682e-05     0.1275295633048606  0.0008453684157357725      14.20960568189057       312.493619239786   0.006855346206121206     0.8039424810887835     0.5397608973151672     0.2677414062185747     0.4187931910350655    0.02517555537951803  6.113004029851602e-06     0.1814672917819415     0.7103799980664393      21.70070273292321 122.0793619075681
2.579141444971977      19.83409774409069      16.28817484605512    0.00276997688506037     0.7477214383424218     -11.76319505725884  1.024470848357682e-05     0.1275295633048606  0.0008453684157357725      14.20960568189057       312.493619239786   0.006855331304960012     0.8039424959899447     0.5397608973151672     0.2677414062185747     0.4187931910350655    0.02517555537951803  6.113004029851602e-06     0.1814672917819415     0.7103799980664393      21.70070273292321 122.0793569536875
2.579141444971977      19.83409774409069      16.28817484605512    0.00276997688506037     0.7477214383424218     -11.76319505725884  1.024470848357682e-05     0.1275295633048606  0.0008453684157357725      14.20960568189057       312.493619239786   0.006855331304960012     0.8039424810887835     0.5397609122163284     0.2677414062185747     0.4187931910350655    0.02517555537951803  6.113004029851602e-06     0.1814672917819415     0.7103799980664393      21.70070273292321 122.0793564137171
2.579141444971977      19.83409774409069      16.28817484605512    0.00276997688506037     0.7477214383424218     -11.76319505725884  1.024470848357682e-05     0.1275295633048606  0.0008453684157357725      14.20960568189057       312.493619239786   0.006855331304960012     0.8039424810887835     0.5397608973151672     0.2677414211197359     0.4187931910350655    0.02517555537951803  6.113004029851602e-06     0.1814672917819415     0.7103799980664393      21.70070273292321 122.0793565591391
2.579141444971977      19.83409774409069      16.28817484605512    0.00276997688506037     0.7477214383424218     -11.76319505725884  1.024470848357682e-05     0.1275295633048606  0.0008453684157357725      14.20960568189057       312.493619239786   0.006855331304960012     0.8039424810887835     0.5397608973151672     0.2677414062185747     0.4187932059362267    0.02517555537951803  6.113004029851602e-06     0.1814672917819415     0.7103799980664393      21.70070273292321 122.0793563895832
2.579141444971977      19.83409774409069      16.28817484605512    0.00276997688506037     0.7477214383424218     -11.76319505725884  1.024470848357682e-05     0.1275295633048606  0.0008453684157357725      14.20960568189057       312.493619239786   0.006855331304960012     0.8039424810887835     0.5397608973151672     0.2677414062185747     0.4187931910350655    0.02517557028067922  6.113004029851602e-06     0.1814672917819415     0.7103799980664393      21.70070273292321 122.0793563748315
2.579141444971977      19.83409774409069      16.28817484605512    0.00276997688506037     0.7477214383424218     -11.76319505725884  1.024470848357682e-05     0.1275295633048606  0.0008453684157357725      14.20960568189057       312.493619239786   0.006855331304960012     0.8039424810887835     0.5397608973151672     0.2677414062185747     0.4187931910350655    0.02517555537951803  6.127905191045449e-06     0.1814672917819415     0.7103799980664393      21.70070273292321 122.0793568349187
2.579141444971977      19.83409774409069      16.28817484605512    0.00276997688506037     0.7477214383424218     -11.76319505725884  1.024470848357682e-05     0.1275295633048606  0.0008453684157357725      14.20960568189057       312.493619239786   0.006855331304960012     0.8039424810887835     0.5397608973151672     0.2677414062185747     0.4187931910350655    0.02517555537951803  6.113004029851602e-06     0.1814673066831027     0.7103799980664393      21.70070273292321 122.079356374989
2.579141444971977      19.83409774409069      16.28817484605512    0.00276997688506037     0.7477214383424218     -11.76319505725884  1.024470848357682e-05     0.1275295633048606  0.0008453684157357725      14.20960568189057       312.493619239786   0.006855331304960012     0.8039424810887835     0.5397608973151672     0.2677414062185747     0.4187931910350655    0.02517555537951803  6.113004029851602e-06     0.1814672917819415     0.7103800129676005      21.70070273292321 122.0793563745291
2.579141444971977      19.83409774409069      16.28817484605512    0.00276997688506037     0.7477214383424218     -11.76319505725884  1.024470848357682e-05     0.1275295633048606  0.0008453684157357725      14.20960568189057       312.493619239786   0.006855331304960012     0.8039424810887835     0.5397608973151672     0.2677414062185747     0.4187931910350655    0.02517555537951803  6.113004029851602e-06     0.1814672917819415     0.7103799980664393      21.70070305628888 122.0793563745306
2.579170509343593      19.83376566815395      16.28772080106904   0.002770000666865921     0.7476948794252749     -11.76301380977812  1.023640081571943e-05     0.1275282674919067  0.0008452002420842044      14.21058623218852      312.5325194310684   0.006849655589520337     0.8039396356026639     0.5397492245607749     0.2677366378603341     0.4188005324820662    0.02515687210298521  6.108023571333267e-06     0.1813327694339629     0.7098498994270615      21.68475566591241 122.0778534699561
2.579170547776228      19.83376566815395      16.28772080106904   0.002770000666865921     0.7476948794252749     -11.76301380977812  1.023640081571943e-05     0.1275282674919067  0.0008452002420842044      14.21058623218852      312.5325194310684   0.006849655589520337     0.8039396356026639     0.5397492245607749     0.2677366378603341     0.4188005324820662    0.02515687210298521  6.108023571333267e-06     0.1813327694339629     0.7098498994270615      21.68475566591241 122.0778534777819
2.579170509343593      19.83376596370009      16.28772080106904   0.002770000666865921     0.7476948794252749     -11.76301380977812  1.023640081571943e-05     0.1275282674919067  0.0008452002420842044      14.21058623218852      312.5325194310684   0.006849655589520337     0.8039396356026639     0.5397492245607749     0.2677366378603341     0.4188005324820662    0.02515687210298521  6.108023571333267e-06     0.1813327694339629     0.7098498994270615      21.68475566591241 122.0778535080117
2.579170509343593      19.83376566815395      16.28772104377499   0.002770000666865921     0.7476948794252749     -11.76301380977812  1.023640081571943e-05     0.1275282674919067  0.0008452002420842044      14.21058623218852      312.5325194310684   0.006849655589520337     0.8039396356026639     0.5397492245607749     0.2677366378603341     0.4188005324820662    0.02515687210298521  6.108023571333267e-06     0.1813327694339629     0.7098498994270615      21.68475566591241 122.0778534666369
2.579170509343593      19.83376566815395      16.28772080106904   0.002770015568027114     0.7476948794252749     -11.76301380977812  1.023640081571943e-05     0.1275282674919067  0.0008452002420842044      14.21058623218852      312.5325194310684   0.006849655589520337     0.8039396356026639     0.5397492245607749     0.2677366378603341     0.4188005324820662    0.02515687210298521  6.108023571333267e-06     0.1813327694339629     0.7098498994270615      21.68475566591241 122.0778538970723
2.579170509343593      19.83376566815395      16.28772080106904   0.002770000666865921     0.7476948943264361     -11.76301380977812  1.023640081571943e-05     0.1275282674919067  0.0008452002420842044      14.21058623218852      312.5325194310684   0.006849655589520337     0.8039396356026639     0.5397492245607749     0.2677366378603341     0.4188005324820662    0.02515687210298521  6.108023571333267e-06     0.1813327694339629     0.7098498994270615      21.68475566591241 122.0778534811889
2.579170509343593      19.83376566815395      16.28772080106904   0.002770000666865921     0.7476948794252749     -11.76301398506069  1.023640081571943e-05     0.1275282674919067  0.0008452002420842044      14.21058623218852      312.5325194310684   0.006849655589520337     0.8039396356026639     0.5397492245607749     0.2677366378603341     0.4188005324820662    0.02515687210298521  6.108023571333267e-06     0.1813327694339629     0.7098498994270615      21.68475566591241 122.077853518341
2.579170509343593      19.83376566815395      16.28772080106904   0.002770000666865921     0.7476948794252749     -11.76301380977812  1.025130197691328e-05     0.1275282674919067  0.0008452002420842044      14.21058623218852      312.5325194310684   0.006849655589520337     0.8039396356026639     0.5397492245607749     0.2677366378603341     0.4188005324820662    0.02515687210298521  6.108023571333267e-06     0.1813327694339629     0.7098498994270615      21.68475566591241 122.0778585526957
2.579170509343593      19.83376566815395      16.28772080106904   0.002770000666865921     0.7476948794252749     -11.76301380977812  1.023640081571943e-05     0.1275282823930679  0.0008452002420842044      14.21058623218852      312.5325194310684   0.006849655589520337     0.8039396356026639     0.5397492245607749     0.2677366378603341     0.4188005324820662    0.02515687210298521  6.108023571333267e-06     0.1813327694339629     0.7098498994270615      21.68475566591241 122.0778535245447
2.579170509343593      19.83376566815395      16.28772080106904   0.002770000666865921     0.7476948794252749     -11.76301380977812  1.023640081571943e-05     0.1275282674919067  0.0008452151432453983      14.21058623218852      312.5325194310684   0.006849655589520337     0.8039396356026639     0.5397492245607749     0.2677366378603341     0.4188005324820662    0.02515687210298521  6.108023571333267e-06     0.1813327694339629     0.7098498994270615      21.68475566591241 122.0778546716043
2.579170509343593      19.83376566815395      16.28772080106904   0.002770000666865921     0.7476948794252749     -11.76301380977812  1.023640081571943e-05     0.1275282674919067  0.0008452002420842044      14.21058644394276      312.5325194310684   0.006849655589520337     0.8039396356026639     0.5397492245607749     0.2677366378603341     0.4188005324820662    0.02515687210298521  6.108023571333267e-06     0.1813327694339629     0.7098498994270615      21.68475566591241 122.0778535614486
2.579170509343593      19.83376566815395      16.28772080106904   0.002770000666865921     0.7476948794252749     -11.76301380977812  1.023640081571943e-05     0.1275282674919067  0.0008452002420842044      14.21058623218852      312.5325240881658   0.006849655589520337     0.8039396356026639     0.5397492245607749     0.2677366378603341     0.4188005324820662    0.02515687210298521  6.108023571333267e-06     0.1813327694339629     0.7098498994270615      21.68475566591241 122.0778534684489
2.579170509343593      19.83376566815395      16.28772080106904   0.002770000666865921     0.7476948794252749     -11.76301380977812  1.023640081571943e-05     0.1275282674919067  0.0008452002420842044      14.21058623218852      312.5325194310684   0.006849670490681531     0.8039396356026639     0.5397492245607749     0.2677366378603341     0.4188005324820662    0.02515687210298521  6.108023571333267e-06     0.1813327694339629     0.7098498994270615      21.68475566591241 122.0778535755331
2.579170509343593      19.83376566815395      16.28772080106904   0.002770000666865921     0.7476948794252749     -11.76301380977812  1.023640081571943e-05     0.1275282674919067  0.0008452002420842044      14.21058623218852      312.5325194310684   0.006849655589520337     0.8039396505038251     0.5397492245607749     0.2677366378603341     0.4188005324820662    0.02515687210298521  6.108023571333267e-06     0.1813327694339629     0.7098498994270615      21.68475566591241 122.0778540440902
2.579170509343593      19.83376566815395      16.28772080106904   0.002770000666865921     0.7476948794252749     -11.76301380977812  1.023640081571943e-05     0.1275282674919067  0.0008452002420842044      14.21058623218852      312.5325194310684   0.006849655589520337     0.8039396356026639     0.5397492394619361     0.2677366378603341     0.4188005324820662    0.02515687210298521  6.108023571333267e-06     0.1813327694339629     0.7098498994270615      21.68475566591241 122.0778535904238
2.579170509343593      19.83376566815395      16.28772080106904   0.002770000666865921     0.7476948794252749     -11.76301380977812  1.023640081571943e-05     0.1275282674919067  0.0008452002420842044      14.21058623218852      312.5325194310684   0.006849655589520337     0.8039396356026639     0.5397492245607749     0.2677366527614953     0.4188005324820662    0.02515687210298521  6.108023571333267e-06     0.1813327694339629     0.7098498994270615      21.68475566591241 122.0778534609159
2.579170509343593      19.83376566815395      16.28772080106904   0.002770000666865921     0.7476948794252749     -11.76301380977812  1.023640081571943e-05     0.1275282674919067  0.0008452002420842044      14.21058623218852      312.5325194310684   0.006849655589520337     0.8039396356026639     0.5397492245607749     0.2677366378603341     0.4188005473832274    0.02515687210298521  6.108023571333267e-06     0.1813327694339629     0.7098498994270615      21.68475566591241 122.077853497341
2.579170509343593      19.83376566815395      16.28772080106904   0.002770000666865921     0.7476948794252749     -11.76301380977812  1.023640081571943e-05     0.1275282674919067  0.0008452002420842044      14.21058623218852      312.5325194310684   0.006849655589520337     0.8039396356026639     0.5397492245607749     0.2677366378603341     0.4188005324820662    0.02515688700414641  6.108023571333267e-06     0.1813327694339629     0.7098498994270615      21.68475566591241 122.077853469983
2.579170509343593      19.83376566815395      16.28772080106904   0.002770000666865921     0.7476948794252749     -11.76301380977812  1.023640081571943e-05     0.1275282674919067  0.0008452002420842044      14.21058623218852      312.5325194310684   0.006849655589520337     0.8039396356026639     0.5397492245607749     0.2677366378603341     0.4188005324820662    0.02515687210298521  6.122924732527114e-06     0.1813327694339629     0.7098498994270615      21.68475566591241 122.0778539304504
2.579170509343593      19.83376566815395      16.28772080106904   0.002770000666865921     0.7476948794252749     -11.76301380977812  1.023640081571943e-05     0.1275282674919067  0.0008452002420842044      14.21058623218852      312.5325194310684   0.006849655589520337     0.8039396356026639     0.5397492245607749     0.2677366378603341     0.4188005324820662    0.02515687210298521  6.108023571333267e-06     0.1813327843351241     0.7098498994270615      21.68475566591241 122.0778534699614
2.579170509343593      19.83376566815395      16.28772080106904   0.002770000666865921     0.7476948794252749     -11.76301380977812  1.023640081571943e-05     0.1275282674919067  0.0008452002420842044      14.21058623218852      312.5325194310684   0.006849655589520337     0.8039396356026639     0.5397492245607749     0.2677366378603341     0.4188005324820662    0.02515687210298521  6.108023571333267e-06     0.1813327694339629     0.7098499143282226      21.68475566591241 122.0778534692249
2.579170509343593      19.83376566815395      16.28772080106904   0.002770000666865921     0.7476948794252749     -11.76301380977812  1.023640081571943e-05     0.1275282674919067  0.0008452002420842044      14.21058623218852      312.5325194310684   0.006849655589520337     0.8039396356026639     0.5397492245607749     0.2677366378603341     0.4188005324820662    0.02515687210298521  6.108023571333267e-06     0.1813327694339629     0.7098498994270615      21.68475598904045 122.0778534697604
2.579152448052408      19.83375507268018      16.28772174492114   0.002763592194118265     0.7476489918091714     -11.76299113943532  9.952245468102832e-06     0.1274902247553959  0.0008396691513535057      14.21008491812898      312.5324845007987   0.006845982232869336     0.8039272716577831     0.5393939145673786     0.2677728662567204     0.4187378375625448    0.02515686094643675  6.092647396228406e-06     0.1813322067563132     0.7098510857405567      21.72381331699332 122.0756493397778
2.579152486484774      19.83375507268018      16.28772174492114   0.002763592194118265     0.7476489918091714     -11.76299113943532  9.952245468102832e-06     0.1274902247553959  0.0008396691513535057      14.21008491812898      312.5324845007987   0.006845982232869336     0.8039272716577831     0.5393939145673786     0.2677728662567204     0.4187378375625448    0.02515686094643675  6.092647396228406e-06     0.1813322067563132     0.7098510857405567      21.72381331699332 122.0756493303041
2.579152448052408      19.83375536822616      16.28772174492114   0.002763592194118265     0.7476489918091714     -11.76299113943532  9.952245468102832e-06     0.1274902247553959  0.0008396691513535057      14.21008491812898      312.5324845007987   0.006845982232869336     0.8039272716577831     0.5393939145673786     0.2677728662567204     0.4187378375625448    0.02515686094643675  6.092647396228406e-06     0.1813322067563132     0.7098510857405567      21.72381331699332 122.0756494057559
2.579152448052408      19.83375507268018       16.2877219876271   0.002763592194118265     0.7476489918091714     -11.76299113943532  9.952245468102832e-06     0.1274902247553959  0.0008396691513535057      14.21008491812898      312.5324845007987   0.006845982232869336     0.8039272716577831     0.5393939145673786     0.2677728662567204     0.4187378375625448    0.02515686094643675  6.092647396228406e-06     0.1813322067563132     0.7098510857405567      21.72381331699332 122.0756493691988
2.579152448052408      19.83375507268018      16.28772174492114   0.002763607095279459     0.7476489918091714     -11.76299113943532  9.952245468102832e-06     0.1274902247553959  0.0008396691513535057      14.21008491812898      312.5324845007987   0.006845982232869336     0.8039272716577831     0.5393939145673786     0.2677728662567204     0.4187378375625448    0.02515686094643675  6.092647396228406e-06     0.1813322067563132     0.7098510857405567      21.72381331699332 122.0756467713271
2.579152448052408      19.83375507268018      16.28772174492114   0.002763592194118265     0.7476490067103326     -11.76299113943532  9.952245468102832e-06     0.1274902247553959  0.0008396691513535057      14.21008491812898      312.5324845007987   0.006845982232869336     0.8039272716577831     0.5393939145673786     0.2677728662567204     0.4187378375625448    0.02515686094643675  6.092647396228406e-06     0.1813322067563132     0.7098510857405567      21.72381331699332 122.0756493584984
2.579152448052408      19.83375507268018      16.28772174492114   0.002763592194118265     0.7476489918091714     -11.76299131471755  9.952245468102832e-06     0.1274902247553959  0.0008396691513535057      14.21008491812898      312.5324845007987   0.006845982232869336     0.8039272716577831     0.5393939145673786     0.2677728662567204     0.4187378375625448    0.02515686094643675  6.092647396228406e-06     0.1813322067563132     0.7098510857405567      21.72381331699332 122.0756492583732
2.579152448052408      19.83375507268018      16.28772174492114   0.002763592194118265     0.7476489918091714     -11.76299113943532   9.96714662929668e-06     0.1274902247553959  0.0008396691513535057      14.21008491812898      312.5324845007987   0.006845982232869336     0.8039272716577831     0.5393939145673786     0.2677728662567204     0.4187378375625448    0.02515686094643675  6.092647396228406e-06     0.1813322067563132     0.7098510857405567      21.72381331699332 122.075652433841
2.579152448052408      19.83375507268018      16.28772174492114   0.002763592194118265     0.7476489918091714     -11.76299113943532  9.952245468102832e-06     0.1274902396565571  0.0008396691513535057      14.21008491812898      312.5324845007987   0.006845982232869336     0.8039272716577831     0.5393939145673786     0.2677728662567204     0.4187378375625448    0.02515686094643675  6.092647396228406e-06     0.1813322067563132     0.7098510857405567      21.72381331699332 122.0756492440739
2.579152448052408      19.83375507268018      16.28772174492114   0.002763592194118265     0.7476489918091714     -11.76299113943532  9.952245468102832e-06     0.1274902247553959  0.0008396840525146996      14.21008491812898      312.5324845007987   0.006845982232869336     0.8039272716577831     0.5393939145673786     0.2677728662567204     0.4187378375625448    0.02515686094643675  6.092647396228406e-06     0.1813322067563132     0.7098510857405567      21.72381331699332 122.0756478676282
2.579152448052408      19.83375507268018      16.28772174492114   0.002763592194118265     0.7476489918091714     -11.76299113943532  9.952245468102832e-06     0.1274902247553959  0.0008396691513535057      14.21008512987574      312.5324845007987   0.006845982232869336     0.8039272716577831     0.5393939145673786     0.2677728662567204     0.4187378375625448    0.02515686094643675  6.092647396228406e-06     0.1813322067563132     0.7098510857405567      21.72381331699332 122.075649347029
2.579152448052408      19.83375507268018      16.28772174492114   0.002763592194118265     0.7476489918091714     -11.76299113943532  9.952245468102832e-06     0.1274902247553959  0.0008396691513535057      14.21008491812898      312.5324891578956   0.006845982232869336     0.8039272716577831     0.5393939145673786     0.2677728662567204     0.4187378375625448    0.02515686094643675  6.092647396228406e-06     0.1813322067563132     0.7098510857405567      21.72381331699332 122.0756492902027
2.579152448052408      19.83375507268018      16.28772174492114   0.002763592194118265     0.7476489918091714     -11.76299113943532  9.952245468102832e-06     0.1274902247553959  0.0008396691513535057      14.21008491812898      312.5324845007987    0.00684599713403053     0.8039272716577831     0.5393939145673786     0.2677728662567204     0.4187378375625448    0.02515686094643675  6.092647396228406e-06     0.1813322067563132     0.7098510857405567      21.72381331699332 122.075651038655
2.579152448052408      19.83375507268018      16.28772174492114   0.002763592194118265     0.7476489918091714     -11.76299113943532  9.952245468102832e-06     0.1274902247553959  0.0008396691513535057      14.21008491812898      312.5324845007987   0.006845982232869336     0.8039272865589443     0.5393939145673786     0.2677728662567204     0.4187378375625448    0.02515686094643675  6.092647396228406e-06     0.1813322067563132     0.7098510857405567      21.72381331699332 122.0756498856833
2.579152448052408      19.83375507268018      16.28772174492114   0.002763592194118265     0.7476489918091714     -11.76299113943532  9.952245468102832e-06     0.1274902247553959  0.0008396691513535057      14.21008491812898      312.5324845007987   0.006845982232869336     0.8039272716577831     0.5393939294685398     0.2677728662567204     0.4187378375625448    0.02515686094643675  6.092647396228406e-06     0.1813322067563132     0.7098510857405567      21.72381331699332 122.0756494047921
2.579152448052408      19.83375507268018      16.28772174492114   0.002763592194118265     0.7476489918091714     -11.76299113943532  9.952245468102832e-06     0.1274902247553959  0.0008396691513535057      14.21008491812898      312.5324845007987   0.006845982232869336     0.8039272716577831     0.5393939145673786     0.2677728811578816     0.4187378375625448    0.02515686094643675  6.092647396228406e-06     0.1813322067563132     0.7098510857405567      21.72381331699332 122.075649252637
2.579152448052408      19.83375507268018      16.28772174492114   0.002763592194118265     0.7476489918091714     -11.76299113943532  9.952245468102832e-06     0.1274902247553959  0.0008396691513535057      14.21008491812898      312.5324845007987   0.006845982232869336     0.8039272716577831     0.5393939145673786     0.2677728662567204      0.418737852463706    0.02515686094643675  6.092647396228406e-06     0.1813322067563132     0.7098510857405567      21.72381331699332 122.0756493726199
2.579152448052408      19.83375507268018      16.28772174492114   0.002763592194118265     0.7476489918091714     -11.76299113943532  9.952245468102832e-06     0.1274902247553959  0.0008396691513535057      14.21008491812898      312.5324845007987   0.006845982232869336     0.8039272716577831     0.5393939145673786     0.2677728662567204     0.4187378375625448    0.02515687584759795  6.092647396228406e-06     0.1813322067563132     0.7098510857405567      21.72381331699332 122.0756493397453
2.579152448052408      19.83375507268018      16.28772174492114   0.002763592194118265     0.7476489918091714     -11.76299113943532  9.952245468102832e-06     0.1274902247553959  0.0008396691513535057      14.21008491812898      312.5324845007987   0.006845982232869336     0.8039272716577831     0.5393939145673786     0.2677728662567204     0.4187378375625448    0.02515686094643675  6.107548557422254e-06     0.1813322067563132     0.7098510857405567      21.72381331699332 122.075649801852
2.579152448052408      19.83375507268018      16.28772174492114   0.002763592194118265     0.7476489918091714     -11.76299113943532  9.952245468102832e-06     0.1274902247553959  0.0008396691513535057      14.21008491812898      312.5324845007987   0.006845982232869336     0.8039272716577831     0.5393939145673786     0.2677728662567204     0.4187378375625448    0.02515686094643675  6.092647396228406e-06     0.1813322216574743     0.7098510857405567      21.72381331699332 122.0756493397464
2.579152448052408      19.83375507268018      16.28772174492114   0.002763592194118265     0.7476489918091714     -11.76299113943532  9.952245468102832e-06     0.1274902247553959  0.0008396691513535057      14.21008491812898      312.5324845007987   0.006845982232869336     0.8039272716577831     0.5393939145673786     0.2677728662567204     0.4187378375625448    0.02515686094643675  6.092647396228406e-06     0.1813322067563132     0.7098511006417179      21.72381331699332 122.0756493397088
2.579152448052408      19.83375507268018      16.28772174492114   0.002763592194118265     0.7476489918091714     -11.76299113943532  9.952245468102832e-06     0.1274902247553959  0.0008396691513535057      14.21008491812898      312.5324845007987   0.006845982232869336     0.8039272716577831     0.5393939145673786     0.2677728662567204     0.4187378375625448    0.02515686094643675  6.092647396228406e-06     0.1813322067563132     0.7098510857405567      21.72381364070336 122.075649339753
2.579152481204034       19.8337548658075      16.28772199671736    0.00276833651723882     0.7476489088851592     -11.76299155531205  9.952191343782777e-06     0.1274903992418353  0.0008423925094614539       14.2100849861882      312.5324947389792   0.006845960889031904     0.8039272662236656     0.5393938472825152     0.2677729817867279     0.4187378175084224    0.02515686293653619   6.09263994992777e-06     0.1813322797276771     0.7098511295213078      21.80193831612437 122.0749977508315
2.579152519636401       19.8337548658075      16.28772199671736    0.00276833651723882     0.7476489088851592     -11.76299155531205  9.952191343782777e-06     0.1274903992418353  0.0008423925094614539       14.2100849861882      312.5324947389792   0.006845960889031904     0.8039272662236656     0.5393938472825152     0.2677729817867279     0.4187378175084224    0.02515686293653619   6.09263994992777e-06     0.1813322797276771     0.7098511295213078      21.80193831612437 122.0749977717311
2.579152481204034      19.83375516135348      16.28772199671736    0.00276833651723882     0.7476489088851592     -11.76299155531205  9.952191343782777e-06     0.1274903992418353  0.0008423925094614539       14.2100849861882      312.5324947389792   0.006845960889031904     0.8039272662236656     0.5393938472825152     0.2677729817867279     0.4187378175084224    0.02515686293653619   6.09263994992777e-06     0.1813322797276771     0.7098511295213078      21.80193831612437 122.074997778236
2.579152481204034       19.8337548658075      16.28772223942334    0.00276833651723882     0.7476489088851592     -11.76299155531205  9.952191343782777e-06     0.1274903992418353  0.0008423925094614539       14.2100849861882      312.5324947389792   0.006845960889031904     0.8039272662236656     0.5393938472825152     0.2677729817867279     0.4187378175084224    0.02515686293653619   6.09263994992777e-06     0.1813322797276771     0.7098511295213078      21.80193831612437 122.0749977654831
2.579152481204034       19.8337548658075      16.28772199671736   0.002768351418400014     0.7476489088851592     -11.76299155531205  9.952191343782777e-06     0.1274903992418353  0.0008423925094614539       14.2100849861882      312.5324947389792   0.006845960889031904     0.8039272662236656     0.5393938472825152     0.2677729817867279     0.4187378175084224    0.02515686293653619   6.09263994992777e-06     0.1813322797276771     0.7098511295213078      21.80193831612437 122.0749973393849
2.579152481204034       19.8337548658075      16.28772199671736    0.00276833651723882     0.7476489237863204     -11.76299155531205  9.952191343782777e-06     0.1274903992418353  0.0008423925094614539       14.2100849861882      312.5324947389792   0.006845960889031904     0.8039272662236656     0.5393938472825152     0.2677729817867279     0.4187378175084224    0.02515686293653619   6.09263994992777e-06     0.1813322797276771     0.7098511295213078      21.80193831612437 122.0749977954505
2.579152481204034       19.8337548658075      16.28772199671736    0.00276833651723882     0.7476489088851592     -11.76299173059428  9.952191343782777e-06     0.1274903992418353  0.0008423925094614539       14.2100849861882      312.5324947389792   0.006845960889031904     0.8039272662236656     0.5393938472825152     0.2677729817867279     0.4187378175084224    0.02515686293653619   6.09263994992777e-06     0.1813322797276771     0.7098511295213078      21.80193831612437 122.074997760806
2.579152481204034       19.8337548658075      16.28772199671736    0.00276833651723882     0.7476489088851592     -11.76299155531205  9.967092504976625e-06     0.1274903992418353  0.0008423925094614539       14.2100849861882      312.5324947389792   0.006845960889031904     0.8039272662236656     0.5393938472825152     0.2677729817867279     0.4187378175084224    0.02515686293653619   6.09263994992777e-06     0.1813322797276771     0.7098511295213078      21.80193831612437 122.0750015207385
2.579152481204034       19.8337548658075      16.28772199671736    0.00276833651723882     0.7476489088851592     -11.76299155531205  9.952191343782777e-06     0.1274904141429965  0.0008423925094614539       14.2100849861882      312.5324947389792   0.006845960889031904     0.8039272662236656     0.5393938472825152     0.2677729817867279     0.4187378175084224    0.02515686293653619   6.09263994992777e-06     0.1813322797276771     0.7098511295213078      21.80193831612437 122.0749977302887
2.579152481204034       19.8337548658075      16.28772199671736    0.00276833651723882     0.7476489088851592     -11.76299155531205  9.952191343782777e-06     0.1274903992418353  0.0008424074106226477       14.2100849861882      312.5324947389792   0.006845960889031904     0.8039272662236656     0.5393938472825152     0.2677729817867279     0.4187378175084224    0.02515686293653619   6.09263994992777e-06     0.1813322797276771     0.7098511295213078      21.80193831612437 122.0749972845861
2.579152481204034       19.8337548658075      16.28772199671736    0.00276833651723882     0.7476489088851592     -11.76299155531205  9.952191343782777e-06     0.1274903992418353  0.0008423925094614539      14.21008519793497      312.5324947389792   0.006845960889031904     0.8039272662236656     0.5393938472825152     0.2677729817867279     0.4187378175084224    0.02515686293653619   6.09263994992777e-06     0.1813322797276771     0.7098511295213078      21.80193831612437 122.0749977809034
2.579152481204034       19.8337548658075      16.28772199671736    0.00276833651723882     0.7476489088851592     -11.76299155531205  9.952191343782777e-06     0.1274903992418353  0.0008423925094614539       14.2100849861882      312.5324993960762   0.006845960889031904     0.8039272662236656     0.5393938472825152     0.2677729817867279     0.4187378175084224    0.02515686293653619   6.09263994992777e-06     0.1813322797276771     0.7098511295213078      21.80193831612437 122.0749977324414
2.579152481204034       19.8337548658075      16.28772199671736    0.00276833651723882     0.7476489088851592     -11.76299155531205  9.952191343782777e-06     0.1274903992418353  0.0008423925094614539       14.2100849861882      312.5324947389792   0.006845975790193097     0.8039272662236656     0.5393938472825152     0.2677729817867279     0.4187378175084224    0.02515686293653619   6.09263994992777e-06     0.1813322797276771     0.7098511295213078      21.80193831612437 122.0749992463652
2.579152481204034       19.8337548658075      16.28772199671736    0.00276833651723882     0.7476489088851592     -11.76299155531205  9.952191343782777e-06     0.1274903992418353  0.0008423925094614539       14.2100849861882      312.5324947389792   0.006845960889031904     0.8039272811248268     0.5393938472825152     0.2677729817867279     0.4187378175084224    0.02515686293653619   6.09263994992777e-06     0.1813322797276771     0.7098511295213078      21.80193831612437 122.0749983377671
2.579152481204034       19.8337548658075      16.28772199671736    0.00276833651723882     0.7476489088851592     -11.76299155531205  9.952191343782777e-06     0.1274903992418353  0.0008423925094614539       14.2100849861882      312.5324947389792   0.006845960889031904     0.8039272662236656     0.5393938621836764     0.2677729817867279     0.4187378175084224    0.02515686293653619   6.09263994992777e-06     0.1813322797276771     0.7098511295213078      21.80193831612437 122.0749978147412
2.579152481204034       19.8337548658075      16.28772199671736    0.00276833651723882     0.7476489088851592     -11.76299155531205  9.952191343782777e-06     0.1274903992418353  0.0008423925094614539       14.2100849861882      312.5324947389792   0.006845960889031904     0.8039272662236656     0.5393938472825152     0.2677729966878891     0.4187378175084224    0.02515686293653619   6.09263994992777e-06     0.1813322797276771     0.7098511295213078      21.80193831612437 122.0749976620777
2.579152481204034       19.8337548658075      16.28772199671736    0.00276833651723882     0.7476489088851592     -11.76299155531205  9.952191343782777e-06     0.1274903992418353  0.0008423925094614539       14.2100849861882      312.5324947389792   0.006845960889031904     0.8039272662236656     0.5393938472825152     0.2677729817867279     0.4187378324095836    0.02515686293653619   6.09263994992777e-06     0.1813322797276771     0.7098511295213078      21.80193831612437 122.0749977244361
2.579152481204034       19.8337548658075      16.28772199671736    0.00276833651723882     0.7476489088851592     -11.76299155531205  9.952191343782777e-06     0.1274903992418353  0.0008423925094614539       14.2100849861882      312.5324947389792   0.006845960889031904     0.8039272662236656     0.5393938472825152     0.2677729817867279     0.4187378175084224    0.02515687783769738   6.09263994992777e-06     0.1813322797276771     0.7098511295213078      21.80193831612437 122.0749977598786
2.579152481204034       19.8337548658075      16.28772199671736    0.00276833651723882     0.7476489088851592     -11.76299155531205  9.952191343782777e-06     0.1274903992418353  0.0008423925094614539       14.2100849861882      312.5324947389792   0.006845960889031904     0.8039272662236656     0.5393938472825152     0.2677729817867279     0.4187378175084224    0.02515686293653619  6.107541111121617e-06     0.1813322797276771     0.7098511295213078      21.80193831612437 122.0749982115017
2.579152481204034       19.8337548658075      16.28772199671736    0.00276833651723882     0.7476489088851592     -11.76299155531205  9.952191343782777e-06     0.1274903992418353  0.0008423925094614539       14.2100849861882      312.5324947389792   0.006845960889031904     0.8039272662236656     0.5393938472825152     0.2677729817867279     0.4187378175084224    0.02515686293653619   6.09263994992777e-06     0.1813322946288383     0.7098511295213078      21.80193831612437 122.0749977516016
2.579152481204034       19.8337548658075      16.28772199671736    0.00276833651723882     0.7476489088851592     -11.76299155531205  9.952191343782777e-06     0.1274903992418353  0.0008423925094614539       14.2100849861882      312.5324947389792   0.006845960889031904     0.8039272662236656     0.5393938472825152     0.2677729817867279     0.4187378175084224    0.02515686293653619   6.09263994992777e-06     0.1813322797276771      0.709851144422469      21.80193831612437 122.0749977507973
2.579152481204034       19.8337548658075      16.28772199671736    0.00276833651723882     0.7476489088851592     -11.76299155531205  9.952191343782777e-06     0.1274903992418353  0.0008423925094614539       14.2100849861882      312.5324947389792   0.006845960889031904     0.8039272662236656     0.5393938472825152     0.2677729817867279     0.4187378175084224    0.02515686293653619   6.09263994992777e-06     0.1813322797276771     0.7098511295213078      21.80193864099857 122.0749977515395
2.579839544523037      19.82334981836134      16.27211092960129   0.002761107998004977     0.7469306942153117     -11.75726897878075  9.817635049000539e-06     0.1274846778617636  0.0008437222633493162      14.20690770372429      312.6470877142424   0.006842138545669617     0.8038423087391041     0.5391972196864642     0.2678145678853544     0.4191836322978935    0.02463362510142545  5.957834500024429e-06     0.1773497459745896     0.7154540970837592      21.31923367777846 122.0680127994105
2.579839582965642      19.82334981836134      16.27211092960129   0.002761107998004977     0.7469306942153117     -11.75726897878075  9.817635049000539e-06     0.1274846778617636  0.0008437222633493162      14.20690770372429      312.6470877142424   0.006842138545669617     0.8038423087391041     0.5391972196864642     0.2678145678853544     0.4191836322978935    0.02463362510142545  5.957834500024429e-06     0.1773497459745896     0.7154540970837592      21.31923367777846 122.0680127843111
2.579839544523037      19.82335011375227      16.27211092960129   0.002761107998004977     0.7469306942153117     -11.75726897878075  9.817635049000539e-06     0.1274846778617636  0.0008437222633493162      14.20690770372429      312.6470877142424   0.006842138545669617     0.8038423087391041     0.5391972196864642     0.2678145678853544     0.4191836322978935    0.02463362510142545  5.957834500024429e-06     0.1773497459745896     0.7154540970837592      21.31923367777846 122.0680128238864
2.579839544523037      19.82334981836134      16.27211117207463   0.002761107998004977     0.7469306942153117     -11.75726897878075  9.817635049000539e-06     0.1274846778617636  0.0008437222633493162      14.20690770372429      312.6470877142424   0.006842138545669617     0.8038423087391041     0.5391972196864642     0.2678145678853544     0.4191836322978935    0.02463362510142545  5.957834500024429e-06     0.1773497459745896     0.7154540970837592      21.31923367777846 122.0680127974978
2.579839544523037      19.82334981836134      16.27211092960129   0.002761122899166171     0.7469306942153117     -11.75726897878075  9.817635049000539e-06     0.1274846778617636  0.0008437222633493162      14.20690770372429      312.6470877142424   0.006842138545669617     0.8038423087391041     0.5391972196864642     0.2678145678853544     0.4191836322978935    0.02463362510142545  5.957834500024429e-06     0.1773497459745896     0.7154540970837592      21.31923367777846 122.0680126430995
2.579839544523037      19.82334981836134      16.27211092960129   0.002761107998004977     0.7469307091164729     -11.75726897878075  9.817635049000539e-06     0.1274846778617636  0.0008437222633493162      14.20690770372429      312.6470877142424   0.006842138545669617     0.8038423087391041     0.5391972196864642     0.2678145678853544     0.4191836322978935    0.02463362510142545  5.957834500024429e-06     0.1773497459745896     0.7154540970837592      21.31923367777846 122.0680128151706
2.579839544523037      19.82334981836134      16.27211092960129   0.002761107998004977     0.7469306942153117     -11.75726915397771  9.817635049000539e-06     0.1274846778617636  0.0008437222633493162      14.20690770372429      312.6470877142424   0.006842138545669617     0.8038423087391041     0.5391972196864642     0.2678145678853544     0.4191836322978935    0.02463362510142545  5.957834500024429e-06     0.1773497459745896     0.7154540970837592      21.31923367777846 122.0680128209234
2.579839544523037      19.82334981836134      16.27211092960129   0.002761107998004977     0.7469306942153117     -11.75726897878075  9.832536210194387e-06     0.1274846778617636  0.0008437222633493162      14.20690770372429      312.6470877142424   0.006842138545669617     0.8038423087391041     0.5391972196864642     0.2678145678853544     0.4191836322978935    0.02463362510142545  5.957834500024429e-06     0.1773497459745896     0.7154540970837592      21.31923367777846 122.068016833778
2.579839544523037      19.82334981836134      16.27211092960129   0.002761107998004977     0.7469306942153117     -11.75726897878075  9.817635049000539e-06     0.1274846927629248  0.0008437222633493162      14.20690770372429      312.6470877142424   0.006842138545669617     0.8038423087391041     0.5391972196864642     0.2678145678853544     0.4191836322978935    0.02463362510142545  5.957834500024429e-06     0.1773497459745896     0.7154540970837592      21.31923367777846 122.0680127636095
2.579839544523037      19.82334981836134      16.27211092960129   0.002761107998004977     0.7469306942153117     -11.75726897878075  9.817635049000539e-06     0.1274846778617636    0.00084373716451051      14.20690770372429      312.6470877142424   0.006842138545669617     0.8038423087391041     0.5391972196864642     0.2678145678853544     0.4191836322978935    0.02463362510142545  5.957834500024429e-06     0.1773497459745896     0.7154540970837592      21.31923367777846 122.0680125672918
2.579839544523037      19.82334981836134      16.27211092960129   0.002761107998004977     0.7469306942153117     -11.75726897878075  9.817635049000539e-06     0.1274846778617636  0.0008437222633493162      14.20690791542371      312.6470877142424   0.006842138545669617     0.8038423087391041     0.5391972196864642     0.2678145678853544     0.4191836322978935    0.02463362510142545  5.957834500024429e-06     0.1773497459745896     0.7154540970837592      21.31923367777846 122.0680127382156
2.579839544523037      19.82334981836134      16.27211092960129   0.002761107998004977     0.7469306942153117     -11.75726897878075  9.817635049000539e-06     0.1274846778617636  0.0008437222633493162      14.20690770372429       312.647092373047   0.006842138545669617     0.8038423087391041     0.5391972196864642     0.2678145678853544     0.4191836322978935    0.02463362510142545  5.957834500024429e-06     0.1773497459745896     0.7154540970837592      21.31923367777846 122.0680127852231
2.579839544523037      19.82334981836134      16.27211092960129   0.002761107998004977     0.7469306942153117     -11.75726897878075  9.817635049000539e-06     0.1274846778617636  0.0008437222633493162      14.20690770372429      312.6470877142424    0.00684215344683081     0.8038423087391041     0.5391972196864642     0.2678145678853544     0.4191836322978935    0.02463362510142545  5.957834500024429e-06     0.1773497459745896     0.7154540970837592      21.31923367777846 122.0680146001454
2.579839544523037      19.82334981836134      16.27211092960129   0.002761107998004977     0.7469306942153117     -11.75726897878075  9.817635049000539e-06     0.1274846778617636  0.0008437222633493162      14.20690770372429      312.6470877142424   0.006842138545669617     0.8038423236402653     0.5391972196864642     0.2678145678853544     0.4191836322978935    0.02463362510142545  5.957834500024429e-06     0.1773497459745896     0.7154540970837592      21.31923367777846 122.0680133969653
2.579839544523037      19.82334981836134      16.27211092960129   0.002761107998004977     0.7469306942153117     -11.75726897878075  9.817635049000539e-06     0.1274846778617636  0.0008437222633493162      14.20690770372429      312.6470877142424   0.006842138545669617     0.8038423087391041     0.5391972345876254     0.2678145678853544     0.4191836322978935    0.02463362510142545  5.957834500024429e-06     0.1773497459745896     0.7154540970837592      21.31923367777846 122.06801284735
2.579839544523037      19.82334981836134      16.27211092960129   0.002761107998004977     0.7469306942153117     -11.75726897878075  9.817635049000539e-06     0.1274846778617636  0.0008437222633493162      14.20690770372429      312.6470877142424   0.006842138545669617     0.8038423087391041     0.5391972196864642     0.2678145827865156     0.4191836322978935    0.02463362510142545  5.957834500024429e-06     0.1773497459745896     0.7154540970837592      21.31923367777846 122.0680127774792
2.579839544523037      19.82334981836134      16.27211092960129   0.002761107998004977     0.7469306942153117     -11.75726897878075  9.817635049000539e-06     0.1274846778617636  0.0008437222633493162      14.20690770372429      312.6470877142424   0.006842138545669617     0.8038423087391041     0.5391972196864642     0.2678145678853544     0.4191836471990547    0.02463362510142545  5.957834500024429e-06     0.1773497459745896     0.7154540970837592      21.31923367777846 122.0680128027404
2.579839544523037      19.82334981836134      16.27211092960129   0.002761107998004977     0.7469306942153117     -11.75726897878075  9.817635049000539e-06     0.1274846778617636  0.0008437222633493162      14.20690770372429      312.6470877142424   0.006842138545669617     0.8038423087391041     0.5391972196864642     0.2678145678853544     0.4191836322978935    0.02463364000258664  5.957834500024429e-06     0.1773497459745896     0.7154540970837592      21.31923367777846 122.0680127994554
2.579839544523037      19.82334981836134      16.27211092960129   0.002761107998004977     0.7469306942153117     -11.75726897878075  9.817635049000539e-06     0.1274846778617636  0.0008437222633493162      14.20690770372429      312.6470877142424   0.006842138545669617     0.8038423087391041     0.5391972196864642     0.2678145678853544     0.4191836322978935    0.02463362510142545  5.972735661218277e-06     0.1773497459745896     0.7154540970837592      21.31923367777846 122.0680132610049
2.579839544523037      19.82334981836134      16.27211092960129   0.002761107998004977     0.7469306942153117     -11.75726897878075  9.817635049000539e-06     0.1274846778617636  0.0008437222633493162      14.20690770372429      312.6470877142424   0.006842138545669617     0.8038423087391041     0.5391972196864642     0.2678145678853544     0.4191836322978935    0.02463362510142545  5.957834500024429e-06     0.1773497608757507     0.7154540970837592      21.31923367777846 122.0680127994055
2.579839544523037      19.82334981836134      16.27211092960129   0.002761107998004977     0.7469306942153117     -11.75726897878075  9.817635049000539e-06     0.1274846778617636  0.0008437222633493162      14.20690770372429      312.6470877142424   0.006842138545669617     0.8038423087391041     0.5391972196864642     0.2678145678853544     0.4191836322978935    0.02463362510142545  5.957834500024429e-06     0.1773497459745896     0.7154541119849204      21.31923367777846 122.0680127994208
2.579839544523037      19.82334981836134      16.27211092960129   0.002761107998004977     0.7469306942153117     -11.75726897878075  9.817635049000539e-06     0.1274846778617636  0.0008437222633493162      14.20690770372429      312.6470877142424   0.006842138545669617     0.8038423087391041     0.5391972196864642     0.2678145678853544     0.4191836322978935    0.02463362510142545  5.957834500024429e-06     0.1773497459745896     0.7154540970837592       21.3192339954598 122.0680127993692
2.579839674685218      19.82334838534805      16.27210862962767    0.00276148397992006     0.7469307892940057     -11.75726701744025  9.817557888459812e-06     0.1274847543210507  0.0008442759787078595      14.20690983618848      312.6471764041521   0.006842109417438401      0.803842294243132     0.5391971379063112     0.2678146102167442     0.4191836625420272    0.02463360203557484  5.957811803061178e-06     0.1773515510033787     0.7154513356754636      21.47548365250783 122.0680020641821
2.579839713127825      19.82334838534805      16.27210862962767    0.00276148397992006     0.7469307892940057     -11.75726701744025  9.817557888459812e-06     0.1274847543210507  0.0008442759787078595      14.20690983618848      312.6471764041521   0.006842109417438401      0.803842294243132     0.5391971379063112     0.2678146102167442     0.4191836625420272    0.02463360203557484  5.957811803061178e-06     0.1773515510033787     0.7154513356754636      21.47548365250783 122.0680020572373
2.579839674685218      19.82334868073896      16.27210862962767    0.00276148397992006     0.7469307892940057     -11.75726701744025  9.817557888459812e-06     0.1274847543210507  0.0008442759787078595      14.20690983618848      312.6471764041521   0.006842109417438401      0.803842294243132     0.5391971379063112     0.2678146102167442     0.4191836625420272    0.02463360203557484  5.957811803061178e-06     0.1773515510033787     0.7154513356754636      21.47548365250783 122.0680020983495
2.579839674685218      19.82334838534805      16.27210887210098    0.00276148397992006     0.7469307892940057     -11.75726701744025  9.817557888459812e-06     0.1274847543210507  0.0008442759787078595      14.20690983618848      312.6471764041521   0.006842109417438401      0.803842294243132     0.5391971379063112     0.2678146102167442     0.4191836625420272    0.02463360203557484  5.957811803061178e-06     0.1773515510033787     0.7154513356754636      21.47548365250783 122.0680020607266
2.579839674685218      19.82334838534805      16.27210862962767   0.002761498881081253     0.7469307892940057     -11.75726701744025  9.817557888459812e-06     0.1274847543210507  0.0008442759787078595      14.20690983618848      312.6471764041521   0.006842109417438401      0.803842294243132     0.5391971379063112     0.2678146102167442     0.4191836625420272    0.02463360203557484  5.957811803061178e-06     0.1773515510033787     0.7154513356754636      21.47548365250783 122.0680020569403
2.579839674685218      19.82334838534805      16.27210862962767    0.00276148397992006     0.7469308041951669     -11.75726701744025  9.817557888459812e-06     0.1274847543210507  0.0008442759787078595      14.20690983618848      312.6471764041521   0.006842109417438401      0.803842294243132     0.5391971379063112     0.2678146102167442     0.4191836625420272    0.02463360203557484  5.957811803061178e-06     0.1773515510033787     0.7154513356754636      21.47548365250783 122.0680021007126
2.579839674685218      19.82334838534805      16.27210862962767    0.00276148397992006     0.7469307892940057     -11.75726719263718  9.817557888459812e-06     0.1274847543210507  0.0008442759787078595      14.20690983618848      312.6471764041521   0.006842109417438401      0.803842294243132     0.5391971379063112     0.2678146102167442     0.4191836625420272    0.02463360203557484  5.957811803061178e-06     0.1773515510033787     0.7154513356754636      21.47548365250783 122.0680020895646
2.579839674685218      19.82334838534805      16.27210862962767    0.00276148397992006     0.7469307892940057     -11.75726701744025   9.83245904965366e-06     0.1274847543210507  0.0008442759787078595      14.20690983618848      312.6471764041521   0.006842109417438401      0.803842294243132     0.5391971379063112     0.2678146102167442     0.4191836625420272    0.02463360203557484  5.957811803061178e-06     0.1773515510033787     0.7154513356754636      21.47548365250783 122.0680062487994
2.579839674685218      19.82334838534805      16.27210862962767    0.00276148397992006     0.7469307892940057     -11.75726701744025  9.817557888459812e-06     0.1274847692222119  0.0008442759787078595      14.20690983618848      312.6471764041521   0.006842109417438401      0.803842294243132     0.5391971379063112     0.2678146102167442     0.4191836625420272    0.02463360203557484  5.957811803061178e-06     0.1773515510033787     0.7154513356754636      21.47548365250783 122.0680020492362
2.579839674685218      19.82334838534805      16.27210862962767    0.00276148397992006     0.7469307892940057     -11.75726701744025  9.817557888459812e-06     0.1274847543210507  0.0008442908798690533      14.20690983618848      312.6471764041521   0.006842109417438401      0.803842294243132     0.5391971379063112     0.2678146102167442     0.4191836625420272    0.02463360203557484  5.957811803061178e-06     0.1773515510033787     0.7154513356754636      21.47548365250783 122.0680021077797
2.579839674685218      19.82334838534805      16.27210862962767    0.00276148397992006     0.7469307892940057     -11.75726701744025  9.817557888459812e-06     0.1274847543210507  0.0008442759787078595      14.20691004788794      312.6471764041521   0.006842109417438401      0.803842294243132     0.5391971379063112     0.2678146102167442     0.4191836625420272    0.02463360203557484  5.957811803061178e-06     0.1773515510033787     0.7154513356754636      21.47548365250783 122.06800206996
2.579839674685218      19.82334838534805      16.27210862962767    0.00276148397992006     0.7469307892940057     -11.75726701744025  9.817557888459812e-06     0.1274847543210507  0.0008442759787078595      14.20690983618848      312.6471810629581   0.006842109417438401      0.803842294243132     0.5391971379063112     0.2678146102167442     0.4191836625420272    0.02463360203557484  5.957811803061178e-06     0.1773515510033787     0.7154513356754636      21.47548365250783 122.068002130978
2.579839674685218      19.82334838534805      16.27210862962767    0.00276148397992006     0.7469307892940057     -11.75726701744025  9.817557888459812e-06     0.1274847543210507  0.0008442759787078595      14.20690983618848      312.6471764041521   0.006842124318599594      0.803842294243132     0.5391971379063112     0.2678146102167442     0.4191836625420272    0.02463360203557484  5.957811803061178e-06     0.1773515510033787     0.7154513356754636      21.47548365250783 122.0680038277707
2.579839674685218      19.82334838534805      16.27210862962767    0.00276148397992006     0.7469307892940057     -11.75726701744025  9.817557888459812e-06     0.1274847543210507  0.0008442759787078595      14.20690983618848      312.6471764041521   0.006842109417438401     0.8038423091442932     0.5391971379063112     0.2678146102167442     0.4191836625420272    0.02463360203557484  5.957811803061178e-06     0.1773515510033787     0.7154513356754636      21.47548365250783 122.0680026455333
2.579839674685218      19.82334838534805      16.27210862962767    0.00276148397992006     0.7469307892940057     -11.75726701744025  9.817557888459812e-06     0.1274847543210507  0.0008442759787078595      14.20690983618848      312.6471764041521   0.006842109417438401      0.803842294243132     0.5391971528074724     0.2678146102167442     0.4191836625420272    0.02463360203557484  5.957811803061178e-06     0.1773515510033787     0.7154513356754636      21.47548365250783 122.0680021048447
2.579839674685218      19.82334838534805      16.27210862962767    0.00276148397992006     0.7469307892940057     -11.75726701744025  9.817557888459812e-06     0.1274847543210507  0.0008442759787078595      14.20690983618848      312.6471764041521   0.006842109417438401      0.803842294243132     0.5391971379063112     0.2678146251179054     0.4191836625420272    0.02463360203557484  5.957811803061178e-06     0.1773515510033787     0.7154513356754636      21.47548365250783 122.0680020435718
2.579839674685218      19.82334838534805      16.27210862962767    0.00276148397992006     0.7469307892940057     -11.75726701744025  9.817557888459812e-06     0.1274847543210507  0.0008442759787078595      14.20690983618848      312.6471764041521   0.006842109417438401      0.803842294243132     0.5391971379063112     0.2678146102167442     0.4191836774431884    0.02463360203557484  5.957811803061178e-06     0.1773515510033787     0.7154513356754636      21.47548365250783 122.0680020817851
2.579839674685218      19.82334838534805      16.27210862962767    0.00276148397992006     0.7469307892940057     -11.75726701744025  9.817557888459812e-06     0.1274847543210507  0.0008442759787078595      14.20690983618848      312.6471764041521   0.006842109417438401      0.803842294243132     0.5391971379063112     0.2678146102167442     0.4191836625420272    0.02463361693673604  5.957811803061178e-06     0.1773515510033787     0.7154513356754636      21.47548365250783 122.0680020645725
2.579839674685218      19.82334838534805      16.27210862962767    0.00276148397992006     0.7469307892940057     -11.75726701744025  9.817557888459812e-06     0.1274847543210507  0.0008442759787078595      14.20690983618848      312.6471764041521   0.006842109417438401      0.803842294243132     0.5391971379063112     0.2678146102167442     0.4191836625420272    0.02463360203557484  5.972712964255025e-06     0.1773515510033787     0.7154513356754636      21.47548365250783 122.0680025257139
2.579839674685218      19.82334838534805      16.27210862962767    0.00276148397992006     0.7469307892940057     -11.75726701744025  9.817557888459812e-06     0.1274847543210507  0.0008442759787078595      14.20690983618848      312.6471764041521   0.006842109417438401      0.803842294243132     0.5391971379063112     0.2678146102167442     0.4191836625420272    0.02463360203557484  5.957811803061178e-06     0.1773515659045399     0.7154513356754636      21.47548365250783 122.0680020641268
2.579839674685218      19.82334838534805      16.27210862962767    0.00276148397992006     0.7469307892940057     -11.75726701744025  9.817557888459812e-06     0.1274847543210507  0.0008442759787078595      14.20690983618848      312.6471764041521   0.006842109417438401      0.803842294243132     0.5391971379063112     0.2678146102167442     0.4191836625420272    0.02463360203557484  5.957811803061178e-06     0.1773515510033787     0.7154513505766248      21.47548365250783 122.0680020645782
2.579839674685218      19.82334838534805      16.27210862962767    0.00276148397992006     0.7469307892940057     -11.75726701744025  9.817557888459812e-06     0.1274847543210507  0.0008442759787078595      14.20690983618848      312.6471764041521   0.006842109417438401      0.803842294243132     0.5391971379063112     0.2678146102167442     0.4191836625420272    0.02463360203557484  5.957811803061178e-06     0.1773515510033787     0.7154513356754636      21.47548397251747 122.0680020641337
2.579839779026079      19.82334917643026      16.27211121311116     0.0027628813185152      0.746927217640318     -11.75726826852413  9.812333979085344e-06     0.1274866537026056  0.0008442720296602067      14.20690808966093      312.6471308706458    0.00684057811788344     0.8038420067541261     0.5391943403269285     0.2678165394827784     0.4191826963680264    0.02463358423160178  5.957456973912758e-06     0.1773515091959878     0.7154508164322961       21.6317336510502 122.0678956985925
2.579839817468687      19.82334917643026      16.27211121311116     0.0027628813185152      0.746927217640318     -11.75726826852413  9.812333979085344e-06     0.1274866537026056  0.0008442720296602067      14.20690808966093      312.6471308706458    0.00684057811788344     0.8038420067541261     0.5391943403269285     0.2678165394827784     0.4191826963680264    0.02463358423160178  5.957456973912758e-06     0.1773515091959878     0.7154508164322961       21.6317336510502 122.067895742754
2.579839779026079      19.82334947182118      16.27211121311116     0.0027628813185152      0.746927217640318     -11.75726826852413  9.812333979085344e-06     0.1274866537026056  0.0008442720296602067      14.20690808966093      312.6471308706458    0.00684057811788344     0.8038420067541261     0.5391943403269285     0.2678165394827784     0.4191826963680264    0.02463358423160178  5.957456973912758e-06     0.1773515091959878     0.7154508164322961       21.6317336510502 122.0678957066441
2.579839779026079      19.82334917643026      16.27211145558451     0.0027628813185152      0.746927217640318     -11.75726826852413  9.812333979085344e-06     0.1274866537026056  0.0008442720296602067      14.20690808966093      312.6471308706458    0.00684057811788344     0.8038420067541261     0.5391943403269285     0.2678165394827784     0.4191826963680264    0.02463358423160178  5.957456973912758e-06     0.1773515091959878     0.7154508164322961       21.6317336510502 122.0678956852318
2.579839779026079      19.82334917643026      16.27211121311116   0.002762896219676393      0.746927217640318     -11.75726826852413  9.812333979085344e-06     0.1274866537026056  0.0008442720296602067      14.20690808966093      312.6471308706458    0.00684057811788344     0.8038420067541261     0.5391943403269285     0.2678165394827784     0.4191826963680264    0.02463358423160178  5.957456973912758e-06     0.1773515091959878     0.7154508164322961       21.6317336510502 122.0678964497676
2.579839779026079      19.82334917643026      16.27211121311116     0.0027628813185152     0.7469272325414792     -11.75726826852413  9.812333979085344e-06     0.1274866537026056  0.0008442720296602067      14.20690808966093      312.6471308706458    0.00684057811788344     0.8038420067541261     0.5391943403269285     0.2678165394827784     0.4191826963680264    0.02463358423160178  5.957456973912758e-06     0.1773515091959878     0.7154508164322961       21.6317336510502 122.0678957207364
2.579839779026079      19.82334917643026      16.27211121311116     0.0027628813185152      0.746927217640318     -11.75726844372108  9.812333979085344e-06     0.1274866537026056  0.0008442720296602067      14.20690808966093      312.6471308706458    0.00684057811788344     0.8038420067541261     0.5391943403269285     0.2678165394827784     0.4191826963680264    0.02463358423160178  5.957456973912758e-06     0.1773515091959878     0.7154508164322961       21.6317336510502 122.0678957366011
2.579839779026079      19.82334917643026      16.27211121311116     0.0027628813185152      0.746927217640318     -11.75726826852413  9.827235140279192e-06     0.1274866537026056  0.0008442720296602067      14.20690808966093      312.6471308706458    0.00684057811788344     0.8038420067541261     0.5391943403269285     0.2678165394827784     0.4191826963680264    0.02463358423160178  5.957456973912758e-06     0.1773515091959878     0.7154508164322961       21.6317336510502 122.0678997878821
2.579839779026079      19.82334917643026      16.27211121311116     0.0027628813185152      0.746927217640318     -11.75726826852413  9.812333979085344e-06     0.1274866686037668  0.0008442720296602067      14.20690808966093      312.6471308706458    0.00684057811788344     0.8038420067541261     0.5391943403269285     0.2678165394827784     0.4191826963680264    0.02463358423160178  5.957456973912758e-06     0.1773515091959878     0.7154508164322961       21.6317336510502 122.0678957077474
2.579839779026079      19.82334917643026      16.27211121311116     0.0027628813185152      0.746927217640318     -11.75726826852413  9.812333979085344e-06     0.1274866537026056  0.0008442869308214005      14.20690808966093      312.6471308706458    0.00684057811788344     0.8038420067541261     0.5391943403269285     0.2678165394827784     0.4191826963680264    0.02463358423160178  5.957456973912758e-06     0.1773515091959878     0.7154508164322961       21.6317336510502 122.0678955997943
2.579839779026079      19.82334917643026      16.27211121311116     0.0027628813185152      0.746927217640318     -11.75726826852413  9.812333979085344e-06     0.1274866537026056  0.0008442720296602067      14.20690830136036      312.6471308706458    0.00684057811788344     0.8038420067541261     0.5391943403269285     0.2678165394827784     0.4191826963680264    0.02463358423160178  5.957456973912758e-06     0.1773515091959878     0.7154508164322961       21.6317336510502 122.0678957398623
2.579839779026079      19.82334917643026      16.27211121311116     0.0027628813185152      0.746927217640318     -11.75726826852413  9.812333979085344e-06     0.1274866537026056  0.0008442720296602067      14.20690808966093      312.6471355294511    0.00684057811788344     0.8038420067541261     0.5391943403269285     0.2678165394827784     0.4191826963680264    0.02463358423160178  5.957456973912758e-06     0.1773515091959878     0.7154508164322961       21.6317336510502 122.0678956345987
2.579839779026079      19.82334917643026      16.27211121311116     0.0027628813185152      0.746927217640318     -11.75726826852413  9.812333979085344e-06     0.1274866537026056  0.0008442720296602067      14.20690808966093      312.6471308706458   0.006840593019044634     0.8038420067541261     0.5391943403269285     0.2678165394827784     0.4191826963680264    0.02463358423160178  5.957456973912758e-06     0.1773515091959878     0.7154508164322961       21.6317336510502 122.0678960398308
2.579839779026079      19.82334917643026      16.27211121311116     0.0027628813185152      0.746927217640318     -11.75726826852413  9.812333979085344e-06     0.1274866537026056  0.0008442720296602067      14.20690808966093      312.6471308706458    0.00684057811788344     0.8038420216552873     0.5391943403269285     0.2678165394827784     0.4191826963680264    0.02463358423160178  5.957456973912758e-06     0.1773515091959878     0.7154508164322961       21.6317336510502 122.0678962779168
[truncated: 3,968 more chars]
