# Supplementary material for: Model-Based Quantification of the Systemic Interplay between Glucose and Fatty Acids in the Postprandial State
Source: PLoS One. 2015 Sep 10;10(9):e0135665. doi: 10.1371/journal.pone.0135665 (PMC4565650; doi:10.1371/journal.pone.0135665)
Supplement: S3 File — Zip file containing all Matlab m-files to generate figures. The zip-file includes a README file, containing an overview of the simulation files and basic instructions. (ZIP) [file pone.0135665.s004.zip › GlcNEFA/OPT parameters/OPT_solver1_seed100000000_n100_r25/parameters_it20.txt]

2.488325385730081      16.05606816164222      15.71657586975378   0.001610791345553598     0.6795966682889252     -10.78697413585021  5.548916637839396e-05     0.1229874970818194  0.0008236518152102156      18.43313882973498      333.6139173223323    0.01005391460244106     0.8607622144220694     0.4868576129183304     0.2577806181786332     0.2007131925034721   0.003802447592976574     0.6849562722455851     0.1352213798499774     0.1110199896973111  2.220446049250313e-14 184.7293338072137
2.488325422809019      16.05606816164222      15.71657586975378   0.001610791345553598     0.6795966682889252     -10.78697413585021  5.548916637839396e-05     0.1229874970818194  0.0008236518152102156      18.43313882973498      333.6139173223323    0.01005391460244106     0.8607622144220694     0.4868576129183304     0.2577806181786332     0.2007131925034721   0.003802447592976574     0.6849562722455851     0.1352213798499774     0.1110199896973111  2.220446049250313e-14 184.7293323362019
2.488325385730081      16.05606840089628      15.71657586975378   0.001610791345553598     0.6795966682889252     -10.78697413585021  5.548916637839396e-05     0.1229874970818194  0.0008236518152102156      18.43313882973498      333.6139173223323    0.01005391460244106     0.8607622144220694     0.4868576129183304     0.2577806181786332     0.2007131925034721   0.003802447592976574     0.6849562722455851     0.1352213798499774     0.1110199896973111  2.220446049250313e-14 184.7293321071035
2.488325385730081      16.05606816164222      15.71657610394901   0.001610791345553598     0.6795966682889252     -10.78697413585021  5.548916637839396e-05     0.1229874970818194  0.0008236518152102156      18.43313882973498      333.6139173223323    0.01005391460244106     0.8607622144220694     0.4868576129183304     0.2577806181786332     0.2007131925034721   0.003802447592976574     0.6849562722455851     0.1352213798499774     0.1110199896973111  2.220446049250313e-14 184.7293330929948
2.488325385730081      16.05606816164222      15.71657586975378   0.001610806246714792     0.6795966682889252     -10.78697413585021  5.548916637839396e-05     0.1229874970818194  0.0008236518152102156      18.43313882973498      333.6139173223323    0.01005391460244106     0.8607622144220694     0.4868576129183304     0.2577806181786332     0.2007131925034721   0.003802447592976574     0.6849562722455851     0.1352213798499774     0.1110199896973111  2.220446049250313e-14 184.7294427023531
2.488325385730081      16.05606816164222      15.71657586975378   0.001610791345553598     0.6795966831900864     -10.78697413585021  5.548916637839396e-05     0.1229874970818194  0.0008236518152102156      18.43313882973498      333.6139173223323    0.01005391460244106     0.8607622144220694     0.4868576129183304     0.2577806181786332     0.2007131925034721   0.003802447592976574     0.6849562722455851     0.1352213798499774     0.1110199896973111  2.220446049250313e-14 184.7293343383111
2.488325385730081      16.05606816164222      15.71657586975378   0.001610791345553598     0.6795966682889252     -10.78697429658865  5.548916637839396e-05     0.1229874970818194  0.0008236518152102156      18.43313882973498      333.6139173223323    0.01005391460244106     0.8607622144220694     0.4868576129183304     0.2577806181786332     0.2007131925034721   0.003802447592976574     0.6849562722455851     0.1352213798499774     0.1110199896973111  2.220446049250313e-14 184.7293367543219
2.488325385730081      16.05606816164222      15.71657586975378   0.001610791345553598     0.6795966682889252     -10.78697413585021   5.55040675395878e-05     0.1229874970818194  0.0008236518152102156      18.43313882973498      333.6139173223323    0.01005391460244106     0.8607622144220694     0.4868576129183304     0.2577806181786332     0.2007131925034721   0.003802447592976574     0.6849562722455851     0.1352213798499774     0.1110199896973111  2.220446049250313e-14 184.7293316732427
2.488325385730081      16.05606816164222      15.71657586975378   0.001610791345553598     0.6795966682889252     -10.78697413585021  5.548916637839396e-05     0.1229875119829806  0.0008236518152102156      18.43313882973498      333.6139173223323    0.01005391460244106     0.8607622144220694     0.4868576129183304     0.2577806181786332     0.2007131925034721   0.003802447592976574     0.6849562722455851     0.1352213798499774     0.1110199896973111  2.220446049250313e-14 184.7293285994687
2.488325385730081      16.05606816164222      15.71657586975378   0.001610791345553598     0.6795966682889252     -10.78697413585021  5.548916637839396e-05     0.1229874970818194  0.0008236667163714095      18.43313882973498      333.6139173223323    0.01005391460244106     0.8607622144220694     0.4868576129183304     0.2577806181786332     0.2007131925034721   0.003802447592976574     0.6849562722455851     0.1352213798499774     0.1110199896973111  2.220446049250313e-14 184.7292560512327
2.488325385730081      16.05606816164222      15.71657586975378   0.001610791345553598     0.6795966682889252     -10.78697413585021  5.548916637839396e-05     0.1229874970818194  0.0008236518152102156      18.43313910441016      333.6139173223323    0.01005391460244106     0.8607622144220694     0.4868576129183304     0.2577806181786332     0.2007131925034721   0.003802447592976574     0.6849562722455851     0.1352213798499774     0.1110199896973111  2.220446049250313e-14 184.7293337198053
2.488325385730081      16.05606816164222      15.71657586975378   0.001610791345553598     0.6795966682889252     -10.78697413585021  5.548916637839396e-05     0.1229874970818194  0.0008236518152102156      18.43313882973498       333.613922293567    0.01005391460244106     0.8607622144220694     0.4868576129183304     0.2577806181786332     0.2007131925034721   0.003802447592976574     0.6849562722455851     0.1352213798499774     0.1110199896973111  2.220446049250313e-14 184.7293345733815
2.488325385730081      16.05606816164222      15.71657586975378   0.001610791345553598     0.6795966682889252     -10.78697413585021  5.548916637839396e-05     0.1229874970818194  0.0008236518152102156      18.43313882973498      333.6139173223323    0.01005392950360225     0.8607622144220694     0.4868576129183304     0.2577806181786332     0.2007131925034721   0.003802447592976574     0.6849562722455851     0.1352213798499774     0.1110199896973111  2.220446049250313e-14 184.7294756753931
2.488325385730081      16.05606816164222      15.71657586975378   0.001610791345553598     0.6795966682889252     -10.78697413585021  5.548916637839396e-05     0.1229874970818194  0.0008236518152102156      18.43313882973498      333.6139173223323    0.01005391460244106     0.8607622293232305     0.4868576129183304     0.2577806181786332     0.2007131925034721   0.003802447592976574     0.6849562722455851     0.1352213798499774     0.1110199896973111  2.220446049250313e-14 184.7293399405664
2.488325385730081      16.05606816164222      15.71657586975378   0.001610791345553598     0.6795966682889252     -10.78697413585021  5.548916637839396e-05     0.1229874970818194  0.0008236518152102156      18.43313882973498      333.6139173223323    0.01005391460244106     0.8607622144220694     0.4868576278194916     0.2577806181786332     0.2007131925034721   0.003802447592976574     0.6849562722455851     0.1352213798499774     0.1110199896973111  2.220446049250313e-14 184.729326746517
2.488325385730081      16.05606816164222      15.71657586975378   0.001610791345553598     0.6795966682889252     -10.78697413585021  5.548916637839396e-05     0.1229874970818194  0.0008236518152102156      18.43313882973498      333.6139173223323    0.01005391460244106     0.8607622144220694     0.4868576129183304     0.2577806330797944     0.2007131925034721   0.003802447592976574     0.6849562722455851     0.1352213798499774     0.1110199896973111  2.220446049250313e-14 184.7293353957655
2.488325385730081      16.05606816164222      15.71657586975378   0.001610791345553598     0.6795966682889252     -10.78697413585021  5.548916637839396e-05     0.1229874970818194  0.0008236518152102156      18.43313882973498      333.6139173223323    0.01005391460244106     0.8607622144220694     0.4868576129183304     0.2577806181786332     0.2007132074046333   0.003802447592976574     0.6849562722455851     0.1352213798499774     0.1110199896973111  2.220446049250313e-14 184.7293352408709
2.488325385730081      16.05606816164222      15.71657586975378   0.001610791345553598     0.6795966682889252     -10.78697413585021  5.548916637839396e-05     0.1229874970818194  0.0008236518152102156      18.43313882973498      333.6139173223323    0.01005391460244106     0.8607622144220694     0.4868576129183304     0.2577806181786332     0.2007131925034721   0.003802462494137768     0.6849562722455851     0.1352213798499774     0.1110199896973111  2.220446049250313e-14 184.7293338075387
2.488325385730081      16.05606816164222      15.71657586975378   0.001610791345553598     0.6795966682889252     -10.78697413585021  5.548916637839396e-05     0.1229874970818194  0.0008236518152102156      18.43313882973498      333.6139173223323    0.01005391460244106     0.8607622144220694     0.4868576129183304     0.2577806181786332     0.2007131925034721   0.003802447592976574     0.6849562871467463     0.1352213798499774     0.1110199896973111  2.220446049250313e-14 184.7293338072137
2.488325385730081      16.05606816164222      15.71657586975378   0.001610791345553598     0.6795966682889252     -10.78697413585021  5.548916637839396e-05     0.1229874970818194  0.0008236518152102156      18.43313882973498      333.6139173223323    0.01005391460244106     0.8607622144220694     0.4868576129183304     0.2577806181786332     0.2007131925034721   0.003802447592976574     0.6849562722455851     0.1352213947511386     0.1110199896973111  2.220446049250313e-14 184.7293338071965
2.488325385730081      16.05606816164222      15.71657586975378   0.001610791345553598     0.6795966682889252     -10.78697413585021  5.548916637839396e-05     0.1229874970818194  0.0008236518152102156      18.43313882973498      333.6139173223323    0.01005391460244106     0.8607622144220694     0.4868576129183304     0.2577806181786332     0.2007131925034721   0.003802447592976574     0.6849562722455851     0.1352213798499774     0.1110200045984723  2.220446049250313e-14 184.7293338070412
2.488325385730081      16.05606816164222      15.71657586975378   0.001610791345553598     0.6795966682889252     -10.78697413585021  5.548916637839396e-05     0.1229874970818194  0.0008236518152102156      18.43313882973498      333.6139173223323    0.01005391460244106     0.8607622144220694     0.4868576129183304     0.2577806181786332     0.2007131925034721   0.003802447592976574     0.6849562722455851     0.1352213798499774     0.1110199896973111  1.490118339830815e-08 184.7294228594647
2.485347512783934      16.84839685107878      14.28747315500614   0.001465608586311317     0.7882473773883175     -10.51206234642566  0.0004732873848367785      0.116805789578385  0.0009459986853640446      16.97192937059722      315.0449775758841   0.009880782945599707     0.8418916398968889     0.5732550327933209     0.2304772522702392     0.1977517760605784   0.003347404867494421     0.6849562722455851     0.1426586419947176     0.1772367218960013  2.220446049250313e-14 151.7249029841749
2.485347549818498      16.84839685107878      14.28747315500614   0.001465608586311317     0.7882473773883175     -10.51206234642566  0.0004732873848367785      0.116805789578385  0.0009459986853640446      16.97192937059722      315.0449775758841   0.009880782945599707     0.8418916398968889     0.5732550327933209     0.2304772522702392     0.1977517760605784   0.003347404867494421     0.6849562722455851     0.1426586419947176     0.1772367218960013  2.220446049250313e-14 151.7249034610409
2.485347512783934      16.84839710213946      14.28747315500614   0.001465608586311317     0.7882473773883175     -10.51206234642566  0.0004732873848367785      0.116805789578385  0.0009459986853640446      16.97192937059722      315.0449775758841   0.009880782945599707     0.8418916398968889     0.5732550327933209     0.2304772522702392     0.1977517760605784   0.003347404867494421     0.6849562722455851     0.1426586419947176     0.1772367218960013  2.220446049250313e-14 151.7249023785569
2.485347512783934      16.84839685107878      14.28747336790609   0.001465608586311317     0.7882473773883175     -10.51206234642566  0.0004732873848367785      0.116805789578385  0.0009459986853640446      16.97192937059722      315.0449775758841   0.009880782945599707     0.8418916398968889     0.5732550327933209     0.2304772522702392     0.1977517760605784   0.003347404867494421     0.6849562722455851     0.1426586419947176     0.1772367218960013  2.220446049250313e-14 151.7249027192227
2.485347512783934      16.84839685107878      14.28747315500614   0.001465623487472511     0.7882473773883175     -10.51206234642566  0.0004732873848367785      0.116805789578385  0.0009459986853640446      16.97192937059722      315.0449775758841   0.009880782945599707     0.8418916398968889     0.5732550327933209     0.2304772522702392     0.1977517760605784   0.003347404867494421     0.6849562722455851     0.1426586419947176     0.1772367218960013  2.220446049250313e-14 151.7249098705261
2.485347512783934      16.84839685107878      14.28747315500614   0.001465608586311317     0.7882473922894787     -10.51206234642566  0.0004732873848367785      0.116805789578385  0.0009459986853640446      16.97192937059722      315.0449775758841   0.009880782945599707     0.8418916398968889     0.5732550327933209     0.2304772522702392     0.1977517760605784   0.003347404867494421     0.6849562722455851     0.1426586419947176     0.1772367218960013  2.220446049250313e-14 151.7249031381598
2.485347512783934      16.84839685107878      14.28747315500614   0.001465608586311317     0.7882473773883175      -10.5120625030676  0.0004732873848367785      0.116805789578385  0.0009459986853640446      16.97192937059722      315.0449775758841   0.009880782945599707     0.8418916398968889     0.5732550327933209     0.2304772522702392     0.1977517760605784   0.003347404867494421     0.6849562722455851     0.1426586419947176     0.1772367218960013  2.220446049250313e-14 151.7249036421677
2.485347512783934      16.84839685107878      14.28747315500614   0.001465608586311317     0.7882473773883175     -10.51206234642566  0.0004733022859979724      0.116805789578385  0.0009459986853640446      16.97192937059722      315.0449775758841   0.009880782945599707     0.8418916398968889     0.5732550327933209     0.2304772522702392     0.1977517760605784   0.003347404867494421     0.6849562722455851     0.1426586419947176     0.1772367218960013  2.220446049250313e-14 151.7249383652189
2.485347512783934      16.84839685107878      14.28747315500614   0.001465608586311317     0.7882473773883175     -10.51206234642566  0.0004732873848367785     0.1168058044795462  0.0009459986853640446      16.97192937059722      315.0449775758841   0.009880782945599707     0.8418916398968889     0.5732550327933209     0.2304772522702392     0.1977517760605784   0.003347404867494421     0.6849562722455851     0.1426586419947176     0.1772367218960013  2.220446049250313e-14 151.7249010688909
2.485347512783934      16.84839685107878      14.28747315500614   0.001465608586311317     0.7882473773883175     -10.51206234642566  0.0004732873848367785      0.116805789578385  0.0009460135865252384      16.97192937059722      315.0449775758841   0.009880782945599707     0.8418916398968889     0.5732550327933209     0.2304772522702392     0.1977517760605784   0.003347404867494421     0.6849562722455851     0.1426586419947176     0.1772367218960013  2.220446049250313e-14 151.7249487491165
2.485347512783934      16.84839685107878      14.28747315500614   0.001465608586311317     0.7882473773883175     -10.51206234642566  0.0004732873848367785      0.116805789578385  0.0009459986853640446      16.97192962349867      315.0449775758841   0.009880782945599707     0.8418916398968889     0.5732550327933209     0.2304772522702392     0.1977517760605784   0.003347404867494421     0.6849562722455851     0.1426586419947176     0.1772367218960013  2.220446049250313e-14 151.7249032610087
2.485347512783934      16.84839685107878      14.28747315500614   0.001465608586311317     0.7882473773883175     -10.51206234642566  0.0004732873848367785      0.116805789578385  0.0009459986853640446      16.97192937059722      315.0449822704201   0.009880782945599707     0.8418916398968889     0.5732550327933209     0.2304772522702392     0.1977517760605784   0.003347404867494421     0.6849562722455851     0.1426586419947176     0.1772367218960013  2.220446049250313e-14 151.7249027376533
2.485347512783934      16.84839685107878      14.28747315500614   0.001465608586311317     0.7882473773883175     -10.51206234642566  0.0004732873848367785      0.116805789578385  0.0009459986853640446      16.97192937059722      315.0449775758841   0.009880797846760901     0.8418916398968889     0.5732550327933209     0.2304772522702392     0.1977517760605784   0.003347404867494421     0.6849562722455851     0.1426586419947176     0.1772367218960013  2.220446049250313e-14 151.7249852521476
2.485347512783934      16.84839685107878      14.28747315500614   0.001465608586311317     0.7882473773883175     -10.51206234642566  0.0004732873848367785      0.116805789578385  0.0009459986853640446      16.97192937059722      315.0449775758841   0.009880782945599707     0.8418916547980501     0.5732550327933209     0.2304772522702392     0.1977517760605784   0.003347404867494421     0.6849562722455851     0.1426586419947176     0.1772367218960013  2.220446049250313e-14 151.7249046533335
2.485347512783934      16.84839685107878      14.28747315500614   0.001465608586311317     0.7882473773883175     -10.51206234642566  0.0004732873848367785      0.116805789578385  0.0009459986853640446      16.97192937059722      315.0449775758841   0.009880782945599707     0.8418916398968889     0.5732550476944821     0.2304772522702392     0.1977517760605784   0.003347404867494421     0.6849562722455851     0.1426586419947176     0.1772367218960013  2.220446049250313e-14 151.7249011435697
2.485347512783934      16.84839685107878      14.28747315500614   0.001465608586311317     0.7882473773883175     -10.51206234642566  0.0004732873848367785      0.116805789578385  0.0009459986853640446      16.97192937059722      315.0449775758841   0.009880782945599707     0.8418916398968889     0.5732550327933209     0.2304772671714004     0.1977517760605784   0.003347404867494421     0.6849562722455851     0.1426586419947176     0.1772367218960013  2.220446049250313e-14 151.7249022160408
2.485347512783934      16.84839685107878      14.28747315500614   0.001465608586311317     0.7882473773883175     -10.51206234642566  0.0004732873848367785      0.116805789578385  0.0009459986853640446      16.97192937059722      315.0449775758841   0.009880782945599707     0.8418916398968889     0.5732550327933209     0.2304772522702392     0.1977517909617396   0.003347404867494421     0.6849562722455851     0.1426586419947176     0.1772367218960013  2.220446049250313e-14 151.7249024699227
2.485347512783934      16.84839685107878      14.28747315500614   0.001465608586311317     0.7882473773883175     -10.51206234642566  0.0004732873848367785      0.116805789578385  0.0009459986853640446      16.97192937059722      315.0449775758841   0.009880782945599707     0.8418916398968889     0.5732550327933209     0.2304772522702392     0.1977517760605784   0.003347419768655614     0.6849562722455851     0.1426586419947176     0.1772367218960013  2.220446049250313e-14 151.7249029841773
2.485347512783934      16.84839685107878      14.28747315500614   0.001465608586311317     0.7882473773883175     -10.51206234642566  0.0004732873848367785      0.116805789578385  0.0009459986853640446      16.97192937059722      315.0449775758841   0.009880782945599707     0.8418916398968889     0.5732550327933209     0.2304772522702392     0.1977517760605784   0.003347404867494421     0.6849562871467463     0.1426586419947176     0.1772367218960013  2.220446049250313e-14 151.7249029841749
2.485347512783934      16.84839685107878      14.28747315500614   0.001465608586311317     0.7882473773883175     -10.51206234642566  0.0004732873848367785      0.116805789578385  0.0009459986853640446      16.97192937059722      315.0449775758841   0.009880782945599707     0.8418916398968889     0.5732550327933209     0.2304772522702392     0.1977517760605784   0.003347404867494421     0.6849562722455851     0.1426586568958788     0.1772367218960013  2.220446049250313e-14 151.7249029841792
2.485347512783934      16.84839685107878      14.28747315500614   0.001465608586311317     0.7882473773883175     -10.51206234642566  0.0004732873848367785      0.116805789578385  0.0009459986853640446      16.97192937059722      315.0449775758841   0.009880782945599707     0.8418916398968889     0.5732550327933209     0.2304772522702392     0.1977517760605784   0.003347404867494421     0.6849562722455851     0.1426586419947176     0.1772367367971625  2.220446049250313e-14 151.7249029841907
2.485347512783934      16.84839685107878      14.28747315500614   0.001465608586311317     0.7882473773883175     -10.51206234642566  0.0004732873848367785      0.116805789578385  0.0009459986853640446      16.97192937059722      315.0449775758841   0.009880782945599707     0.8418916398968889     0.5732550327933209     0.2304772522702392     0.1977517760605784   0.003347404867494421     0.6849562722455851     0.1426586419947176     0.1772367218960013  1.490118339830815e-08 151.7249968564179
2.359170004174954       19.0963407722713      15.39573647275577   0.002471562754490804     0.7202403255522252     -11.30687915556358  3.083632487000082e-06     0.1297708186096226  0.0007657616236891088      16.46199304782751      314.9559255875189   0.007088626438004644     0.8287463880632433     0.5677195716283512     0.2642209612226381     0.2461443890808874   0.003343534556382588     0.6849562722455851     0.1422782275860777     0.1753860620496505  2.220446049250313e-14 125.3622486583272
2.359170039329326       19.0963407722713      15.39573647275577   0.002471562754490804     0.7202403255522252     -11.30687915556358  3.083632487000082e-06     0.1297708186096226  0.0007657616236891088      16.46199304782751      314.9559255875189   0.007088626438004644     0.8287463880632433     0.5677195716283512     0.2642209612226381     0.2461443890808874   0.003343534556382588     0.6849562722455851     0.1422782275860777     0.1753860620496505  2.220446049250313e-14 125.3622487494679
2.359170004174954      19.09634105682896      15.39573647275577   0.002471562754490804     0.7202403255522252     -11.30687915556358  3.083632487000082e-06     0.1297708186096226  0.0007657616236891088      16.46199304782751      314.9559255875189   0.007088626438004644     0.8287463880632433     0.5677195716283512     0.2642209612226381     0.2461443890808874   0.003343534556382588     0.6849562722455851     0.1422782275860777     0.1753860620496505  2.220446049250313e-14 125.3622479250351
2.359170004174954       19.0963407722713      15.39573670217012   0.002471562754490804     0.7202403255522252     -11.30687915556358  3.083632487000082e-06     0.1297708186096226  0.0007657616236891088      16.46199304782751      314.9559255875189   0.007088626438004644     0.8287463880632433     0.5677195716283512     0.2642209612226381     0.2461443890808874   0.003343534556382588     0.6849562722455851     0.1422782275860777     0.1753860620496505  2.220446049250313e-14 125.3622482756499
2.359170004174954       19.0963407722713      15.39573647275577   0.002471577655651998     0.7202403255522252     -11.30687915556358  3.083632487000082e-06     0.1297708186096226  0.0007657616236891088      16.46199304782751      314.9559255875189   0.007088626438004644     0.8287463880632433     0.5677195716283512     0.2642209612226381     0.2461443890808874   0.003343534556382588     0.6849562722455851     0.1422782275860777     0.1753860620496505  2.220446049250313e-14 125.3622885263869
2.359170004174954       19.0963407722713      15.39573647275577   0.002471562754490804     0.7202403404533864     -11.30687915556358  3.083632487000082e-06     0.1297708186096226  0.0007657616236891088      16.46199304782751      314.9559255875189   0.007088626438004644     0.8287463880632433     0.5677195716283512     0.2642209612226381     0.2461443890808874   0.003343534556382588     0.6849562722455851     0.1422782275860777     0.1753860620496505  2.220446049250313e-14 125.3622487227389
2.359170004174954       19.0963407722713      15.39573647275577   0.002471562754490804     0.7202403255522252     -11.30687932404921  3.083632487000082e-06     0.1297708186096226  0.0007657616236891088      16.46199304782751      314.9559255875189   0.007088626438004644     0.8287463880632433     0.5677195716283512     0.2642209612226381     0.2461443890808874   0.003343534556382588     0.6849562722455851     0.1422782275860777     0.1753860620496505  2.220446049250313e-14 125.3622495310905
2.359170004174954       19.0963407722713      15.39573647275577   0.002471562754490804     0.7202403255522252     -11.30687915556358  3.098533648193929e-06     0.1297708186096226  0.0007657616236891088      16.46199304782751      314.9559255875189   0.007088626438004644     0.8287463880632433     0.5677195716283512     0.2642209612226381     0.2461443890808874   0.003343534556382588     0.6849562722455851     0.1422782275860777     0.1753860620496505  2.220446049250313e-14 125.3622571395537
2.359170004174954       19.0963407722713      15.39573647275577   0.002471562754490804     0.7202403255522252     -11.30687915556358  3.083632487000082e-06     0.1297708335107838  0.0007657616236891088      16.46199304782751      314.9559255875189   0.007088626438004644     0.8287463880632433     0.5677195716283512     0.2642209612226381     0.2461443890808874   0.003343534556382588     0.6849562722455851     0.1422782275860777     0.1753860620496505  2.220446049250313e-14 125.3622497743007
2.359170004174954       19.0963407722713      15.39573647275577   0.002471562754490804     0.7202403255522252     -11.30687915556358  3.083632487000082e-06     0.1297708186096226  0.0007657765248503027      16.46199304782751      314.9559255875189   0.007088626438004644     0.8287463880632433     0.5677195716283512     0.2642209612226381     0.2461443890808874   0.003343534556382588     0.6849562722455851     0.1422782275860777     0.1753860620496505  2.220446049250313e-14 125.3622426645002
2.359170004174954       19.0963407722713      15.39573647275577   0.002471562754490804     0.7202403255522252     -11.30687915556358  3.083632487000082e-06     0.1297708186096226  0.0007657616236891088      16.46199329313032      314.9559255875189   0.007088626438004644     0.8287463880632433     0.5677195716283512     0.2642209612226381     0.2461443890808874   0.003343534556382588     0.6849562722455851     0.1422782275860777     0.1753860620496505  2.220446049250313e-14 125.3622487890457
2.359170004174954       19.0963407722713      15.39573647275577   0.002471562754490804     0.7202403255522252     -11.30687915556358  3.083632487000082e-06     0.1297708186096226  0.0007657616236891088      16.46199304782751      314.9559302807279   0.007088626438004644     0.8287463880632433     0.5677195716283512     0.2642209612226381     0.2461443890808874   0.003343534556382588     0.6849562722455851     0.1422782275860777     0.1753860620496505  2.220446049250313e-14 125.3622486710628
2.359170004174954       19.0963407722713      15.39573647275577   0.002471562754490804     0.7202403255522252     -11.30687915556358  3.083632487000082e-06     0.1297708186096226  0.0007657616236891088      16.46199304782751      314.9559255875189   0.007088641339165838     0.8287463880632433     0.5677195716283512     0.2642209612226381     0.2461443890808874   0.003343534556382588     0.6849562722455851     0.1422782275860777     0.1753860620496505  2.220446049250313e-14 125.3620538191851
2.359170004174954       19.0963407722713      15.39573647275577   0.002471562754490804     0.7202403255522252     -11.30687915556358  3.083632487000082e-06     0.1297708186096226  0.0007657616236891088      16.46199304782751      314.9559255875189   0.007088626438004644     0.8287464029644045     0.5677195716283512     0.2642209612226381     0.2461443890808874   0.003343534556382588     0.6849562722455851     0.1422782275860777     0.1753860620496505  2.220446049250313e-14 125.362248790893
2.359170004174954       19.0963407722713      15.39573647275577   0.002471562754490804     0.7202403255522252     -11.30687915556358  3.083632487000082e-06     0.1297708186096226  0.0007657616236891088      16.46199304782751      314.9559255875189   0.007088626438004644     0.8287463880632433     0.5677195865295124     0.2642209612226381     0.2461443890808874   0.003343534556382588     0.6849562722455851     0.1422782275860777     0.1753860620496505  2.220446049250313e-14 125.3622504630176
2.359170004174954       19.0963407722713      15.39573647275577   0.002471562754490804     0.7202403255522252     -11.30687915556358  3.083632487000082e-06     0.1297708186096226  0.0007657616236891088      16.46199304782751      314.9559255875189   0.007088626438004644     0.8287463880632433     0.5677195716283512     0.2642209761237992     0.2461443890808874   0.003343534556382588     0.6849562722455851     0.1422782275860777     0.1753860620496505  2.220446049250313e-14 125.3622421940246
2.359170004174954       19.0963407722713      15.39573647275577   0.002471562754490804     0.7202403255522252     -11.30687915556358  3.083632487000082e-06     0.1297708186096226  0.0007657616236891088      16.46199304782751      314.9559255875189   0.007088626438004644     0.8287463880632433     0.5677195716283512     0.2642209612226381     0.2461444039820486   0.003343534556382588     0.6849562722455851     0.1422782275860777     0.1753860620496505  2.220446049250313e-14 125.3622482820726
2.359170004174954       19.0963407722713      15.39573647275577   0.002471562754490804     0.7202403255522252     -11.30687915556358  3.083632487000082e-06     0.1297708186096226  0.0007657616236891088      16.46199304782751      314.9559255875189   0.007088626438004644     0.8287463880632433     0.5677195716283512     0.2642209612226381     0.2461443890808874   0.003343549457543781     0.6849562722455851     0.1422782275860777     0.1753860620496505  2.220446049250313e-14 125.3622486603679
2.359170004174954       19.0963407722713      15.39573647275577   0.002471562754490804     0.7202403255522252     -11.30687915556358  3.083632487000082e-06     0.1297708186096226  0.0007657616236891088      16.46199304782751      314.9559255875189   0.007088626438004644     0.8287463880632433     0.5677195716283512     0.2642209612226381     0.2461443890808874   0.003343534556382588     0.6849562871467463     0.1422782275860777     0.1753860620496505  2.220446049250313e-14 125.3622486583272
2.359170004174954       19.0963407722713      15.39573647275577   0.002471562754490804     0.7202403255522252     -11.30687915556358  3.083632487000082e-06     0.1297708186096226  0.0007657616236891088      16.46199304782751      314.9559255875189   0.007088626438004644     0.8287463880632433     0.5677195716283512     0.2642209612226381     0.2461443890808874   0.003343534556382588     0.6849562722455851     0.1422782424872389     0.1753860620496505  2.220446049250313e-14 125.3622486584209
2.359170004174954       19.0963407722713      15.39573647275577   0.002471562754490804     0.7202403255522252     -11.30687915556358  3.083632487000082e-06     0.1297708186096226  0.0007657616236891088      16.46199304782751      314.9559255875189   0.007088626438004644     0.8287463880632433     0.5677195716283512     0.2642209612226381     0.2461443890808874   0.003343534556382588     0.6849562722455851     0.1422782275860777     0.1753860769508117  2.220446049250313e-14 125.3622486581451
2.359170004174954       19.0963407722713      15.39573647275577   0.002471562754490804     0.7202403255522252     -11.30687915556358  3.083632487000082e-06     0.1297708186096226  0.0007657616236891088      16.46199304782751      314.9559255875189   0.007088626438004644     0.8287463880632433     0.5677195716283512     0.2642209612226381     0.2461443890808874   0.003343534556382588     0.6849562722455851     0.1422782275860777     0.1753860620496505  1.490118339830815e-08 125.3623419805796
2.41645951809553      19.69770961213927      15.96462497168709   0.002523830791388882      0.701596426799262     -11.69991274022345  6.136843028470974e-06     0.1272262654416017  0.0008313433014482227      14.26734619982354       285.566594564163    0.00713070702137066     0.8153214369095866     0.5569872702175047     0.2644263970725312      0.315667274582924  0.0001312595536365475     0.6849562722455851     0.1358054896135735     0.2917609173371844  2.260347551238288e-14 123.091842199598
2.416459554103583      19.69770961213927      15.96462497168709   0.002523830791388882      0.701596426799262     -11.69991274022345  6.136843028470974e-06     0.1272262654416017  0.0008313433014482227      14.26734619982354       285.566594564163    0.00713070702137066     0.8153214369095866     0.5569872702175047     0.2644263970725312      0.315667274582924  0.0001312595536365475     0.6849562722455851     0.1358054896135735     0.2917609173371844  2.260347551238288e-14 123.0918417025229
2.41645951809553      19.69770990565802      15.96462497168709   0.002523830791388882      0.701596426799262     -11.69991274022345  6.136843028470974e-06     0.1272262654416017  0.0008313433014482227      14.26734619982354       285.566594564163    0.00713070702137066     0.8153214369095866     0.5569872702175047     0.2644263970725312      0.315667274582924  0.0001312595536365475     0.6849562722455851     0.1358054896135735     0.2917609173371844  2.260347551238288e-14 123.0918430912611
2.41645951809553      19.69770961213927      15.96462520957854   0.002523830791388882      0.701596426799262     -11.69991274022345  6.136843028470974e-06     0.1272262654416017  0.0008313433014482227      14.26734619982354       285.566594564163    0.00713070702137066     0.8153214369095866     0.5569872702175047     0.2644263970725312      0.315667274582924  0.0001312595536365475     0.6849562722455851     0.1358054896135735     0.2917609173371844  2.260347551238288e-14 123.091842543155
2.41645951809553      19.69770961213927      15.96462497168709   0.002523845692550076      0.701596426799262     -11.69991274022345  6.136843028470974e-06     0.1272262654416017  0.0008313433014482227      14.26734619982354       285.566594564163    0.00713070702137066     0.8153214369095866     0.5569872702175047     0.2644263970725312      0.315667274582924  0.0001312595536365475     0.6849562722455851     0.1358054896135735     0.2917609173371844  2.260347551238288e-14 123.0918035629778
2.41645951809553      19.69770961213927      15.96462497168709   0.002523830791388882     0.7015964417004232     -11.69991274022345  6.136843028470974e-06     0.1272262654416017  0.0008313433014482227      14.26734619982354       285.566594564163    0.00713070702137066     0.8153214369095866     0.5569872702175047     0.2644263970725312      0.315667274582924  0.0001312595536365475     0.6849562722455851     0.1358054896135735     0.2917609173371844  2.260347551238288e-14 123.091842130083
2.41645951809553      19.69770961213927      15.96462497168709   0.002523830791388882      0.701596426799262     -11.69991291456573  6.136843028470974e-06     0.1272262654416017  0.0008313433014482227      14.26734619982354       285.566594564163    0.00713070702137066     0.8153214369095866     0.5569872702175047     0.2644263970725312      0.315667274582924  0.0001312595536365475     0.6849562722455851     0.1358054896135735     0.2917609173371844  2.260347551238288e-14 123.0918412580845
2.41645951809553      19.69770961213927      15.96462497168709   0.002523830791388882      0.701596426799262     -11.69991274022345  6.151744189664822e-06     0.1272262654416017  0.0008313433014482227      14.26734619982354       285.566594564163    0.00713070702137066     0.8153214369095866     0.5569872702175047     0.2644263970725312      0.315667274582924  0.0001312595536365475     0.6849562722455851     0.1358054896135735     0.2917609173371844  2.260347551238288e-14 123.091836017541
2.41645951809553      19.69770961213927      15.96462497168709   0.002523830791388882      0.701596426799262     -11.69991274022345  6.136843028470974e-06     0.1272262803427629  0.0008313433014482227      14.26734619982354       285.566594564163    0.00713070702137066     0.8153214369095866     0.5569872702175047     0.2644263970725312      0.315667274582924  0.0001312595536365475     0.6849562722455851     0.1358054896135735     0.2917609173371844  2.260347551238288e-14 123.0918414162584
2.41645951809553      19.69770961213927      15.96462497168709   0.002523830791388882      0.701596426799262     -11.69991274022345  6.136843028470974e-06     0.1272262654416017  0.0008313582026094166      14.26734619982354       285.566594564163    0.00713070702137066     0.8153214369095866     0.5569872702175047     0.2644263970725312      0.315667274582924  0.0001312595536365475     0.6849562722455851     0.1358054896135735     0.2917609173371844  2.260347551238288e-14 123.0918401655858
2.41645951809553      19.69770961213927      15.96462497168709   0.002523830791388882      0.701596426799262     -11.69991274022345  6.136843028470974e-06     0.1272262654416017  0.0008313433014482227      14.26734641242356       285.566594564163    0.00713070702137066     0.8153214369095866     0.5569872702175047     0.2644263970725312      0.315667274582924  0.0001312595536365475     0.6849562722455851     0.1358054896135735     0.2917609173371844  2.260347551238288e-14 123.0918419781617
2.41645951809553      19.69770961213927      15.96462497168709   0.002523830791388882      0.701596426799262     -11.69991274022345  6.136843028470974e-06     0.1272262654416017  0.0008313433014482227      14.26734619982354      285.5665988194369    0.00713070702137066     0.8153214369095866     0.5569872702175047     0.2644263970725312      0.315667274582924  0.0001312595536365475     0.6849562722455851     0.1358054896135735     0.2917609173371844  2.260347551238288e-14 123.0918423391432
2.41645951809553      19.69770961213927      15.96462497168709   0.002523830791388882      0.701596426799262     -11.69991274022345  6.136843028470974e-06     0.1272262654416017  0.0008313433014482227      14.26734619982354       285.566594564163   0.007130721922531853     0.8153214369095866     0.5569872702175047     0.2644263970725312      0.315667274582924  0.0001312595536365475     0.6849562722455851     0.1358054896135735     0.2917609173371844  2.260347551238288e-14 123.0918338006471
2.41645951809553      19.69770961213927      15.96462497168709   0.002523830791388882      0.701596426799262     -11.69991274022345  6.136843028470974e-06     0.1272262654416017  0.0008313433014482227      14.26734619982354       285.566594564163    0.00713070702137066     0.8153214518107478     0.5569872702175047     0.2644263970725312      0.315667274582924  0.0001312595536365475     0.6849562722455851     0.1358054896135735     0.2917609173371844  2.260347551238288e-14 123.0918431363081
2.41645951809553      19.69770961213927      15.96462497168709   0.002523830791388882      0.701596426799262     -11.69991274022345  6.136843028470974e-06     0.1272262654416017  0.0008313433014482227      14.26734619982354       285.566594564163    0.00713070702137066     0.8153214369095866     0.5569872851186659     0.2644263970725312      0.315667274582924  0.0001312595536365475     0.6849562722455851     0.1358054896135735     0.2917609173371844  2.260347551238288e-14 123.0918415828419
2.41645951809553      19.69770961213927      15.96462497168709   0.002523830791388882      0.701596426799262     -11.69991274022345  6.136843028470974e-06     0.1272262654416017  0.0008313433014482227      14.26734619982354       285.566594564163    0.00713070702137066     0.8153214369095866     0.5569872702175047     0.2644264119736924      0.315667274582924  0.0001312595536365475     0.6849562722455851     0.1358054896135735     0.2917609173371844  2.260347551238288e-14 123.0918405392765
2.41645951809553      19.69770961213927      15.96462497168709   0.002523830791388882      0.701596426799262     -11.69991274022345  6.136843028470974e-06     0.1272262654416017  0.0008313433014482227      14.26734619982354       285.566594564163    0.00713070702137066     0.8153214369095866     0.5569872702175047     0.2644263970725312     0.3156672894840852  0.0001312595536365475     0.6849562722455851     0.1358054896135735     0.2917609173371844  2.260347551238288e-14 123.0918422070937
2.41645951809553      19.69770961213927      15.96462497168709   0.002523830791388882      0.701596426799262     -11.69991274022345  6.136843028470974e-06     0.1272262654416017  0.0008313433014482227      14.26734619982354       285.566594564163    0.00713070702137066     0.8153214369095866     0.5569872702175047     0.2644263970725312      0.315667274582924  0.0001312744547977414     0.6849562722455851     0.1358054896135735     0.2917609173371844  2.260347551238288e-14 123.0918421998077
2.41645951809553      19.69770961213927      15.96462497168709   0.002523830791388882      0.701596426799262     -11.69991274022345  6.136843028470974e-06     0.1272262654416017  0.0008313433014482227      14.26734619982354       285.566594564163    0.00713070702137066     0.8153214369095866     0.5569872702175047     0.2644263970725312      0.315667274582924  0.0001312595536365475     0.6849562871467463     0.1358054896135735     0.2917609173371844  2.260347551238288e-14 123.091842199598
2.41645951809553      19.69770961213927      15.96462497168709   0.002523830791388882      0.701596426799262     -11.69991274022345  6.136843028470974e-06     0.1272262654416017  0.0008313433014482227      14.26734619982354       285.566594564163    0.00713070702137066     0.8153214369095866     0.5569872702175047     0.2644263970725312      0.315667274582924  0.0001312595536365475     0.6849562722455851     0.1358055045147347     0.2917609173371844  2.260347551238288e-14 123.0918422004059
2.41645951809553      19.69770961213927      15.96462497168709   0.002523830791388882      0.701596426799262     -11.69991274022345  6.136843028470974e-06     0.1272262654416017  0.0008313433014482227      14.26734619982354       285.566594564163    0.00713070702137066     0.8153214369095866     0.5569872702175047     0.2644263970725312      0.315667274582924  0.0001312595536365475     0.6849562722455851     0.1358054896135735     0.2917609322383456  2.260347551238288e-14 123.0918421996907
2.41645951809553      19.69770961213927      15.96462497168709   0.002523830791388882      0.701596426799262     -11.69991274022345  6.136843028470974e-06     0.1272262654416017  0.0008313433014482227      14.26734619982354       285.566594564163    0.00713070702137066     0.8153214369095866     0.5569872702175047     0.2644263970725312      0.315667274582924  0.0001312595536365475     0.6849562722455851     0.1358054896135735     0.2917609173371844  1.490118379732317e-08 123.0919381966223
2.41645974353291      19.69770952712407      15.96462493127125   0.002596400589761108      0.701596557353472     -11.69991289135572  1.775207356899345e-05      0.127227736621707  0.0008351709576116783      14.26734622897215      285.5665943020871   0.007131475471468934     0.8153214099559849     0.5569877833666543     0.2644286907608142     0.3156672701391798  0.0001312595535848733     0.6849562722455851     0.1358054894075284      0.291760917286408  2.259940034956102e-14 122.9908121383959
2.416459779540966      19.69770952712407      15.96462493127125   0.002596400589761108      0.701596557353472     -11.69991289135572  1.775207356899345e-05      0.127227736621707  0.0008351709576116783      14.26734622897215      285.5665943020871   0.007131475471468934     0.8153214099559849     0.5569877833666543     0.2644286907608142     0.3156672701391798  0.0001312595535848733     0.6849562722455851     0.1358054894075284      0.291760917286408  2.259940034956102e-14 122.9908117182428
2.41645974353291      19.69770982064281      15.96462493127125   0.002596400589761108      0.701596557353472     -11.69991289135572  1.775207356899345e-05      0.127227736621707  0.0008351709576116783      14.26734622897215      285.5665943020871   0.007131475471468934     0.8153214099559849     0.5569877833666543     0.2644286907608142     0.3156672701391798  0.0001312595535848733     0.6849562722455851     0.1358054894075284      0.291760917286408  2.259940034956102e-14 122.990812381471
2.41645974353291      19.69770952712407       15.9646251691627   0.002596400589761108      0.701596557353472     -11.69991289135572  1.775207356899345e-05      0.127227736621707  0.0008351709576116783      14.26734622897215      285.5665943020871   0.007131475471468934     0.8153214099559849     0.5569877833666543     0.2644286907608142     0.3156672701391798  0.0001312595535848733     0.6849562722455851     0.1358054894075284      0.291760917286408  2.259940034956102e-14 122.9908120676278
2.41645974353291      19.69770952712407      15.96462493127125   0.002596415490922302      0.701596557353472     -11.69991289135572  1.775207356899345e-05      0.127227736621707  0.0008351709576116783      14.26734622897215      285.5665943020871   0.007131475471468934     0.8153214099559849     0.5569877833666543     0.2644286907608142     0.3156672701391798  0.0001312595535848733     0.6849562722455851     0.1358054894075284      0.291760917286408  2.259940034956102e-14 122.9908108962611
2.41645974353291      19.69770952712407      15.96462493127125   0.002596400589761108     0.7015965722546332     -11.69991289135572  1.775207356899345e-05      0.127227736621707  0.0008351709576116783      14.26734622897215      285.5665943020871   0.007131475471468934     0.8153214099559849     0.5569877833666543     0.2644286907608142     0.3156672701391798  0.0001312595535848733     0.6849562722455851     0.1358054894075284      0.291760917286408  2.259940034956102e-14 122.9908121158651
2.41645974353291      19.69770952712407      15.96462493127125   0.002596400589761108      0.701596557353472       -11.699913065698  1.775207356899345e-05      0.127227736621707  0.0008351709576116783      14.26734622897215      285.5665943020871   0.007131475471468934     0.8153214099559849     0.5569877833666543     0.2644286907608142     0.3156672701391798  0.0001312595535848733     0.6849562722455851     0.1358054894075284      0.291760917286408  2.259940034956102e-14 122.9908120885784
2.41645974353291      19.69770952712407      15.96462493127125   0.002596400589761108      0.701596557353472     -11.69991289135572  1.776697473018729e-05      0.127227736621707  0.0008351709576116783      14.26734622897215      285.5665943020871   0.007131475471468934     0.8153214099559849     0.5569877833666543     0.2644286907608142     0.3156672701391798  0.0001312595535848733     0.6849562722455851     0.1358054894075284      0.291760917286408  2.259940034956102e-14 122.9908107891338
2.41645974353291      19.69770952712407      15.96462493127125   0.002596400589761108      0.701596557353472     -11.69991289135572  1.775207356899345e-05     0.1272277515228682  0.0008351709576116783      14.26734622897215      285.5665943020871   0.007131475471468934     0.8153214099559849     0.5569877833666543     0.2644286907608142     0.3156672701391798  0.0001312595535848733     0.6849562722455851     0.1358054894075284      0.291760917286408  2.259940034956102e-14 122.9908116908142
2.41645974353291      19.69770952712407      15.96462493127125   0.002596400589761108      0.701596557353472     -11.69991289135572  1.775207356899345e-05      0.127227736621707  0.0008351858587728722      14.26734622897215      285.5665943020871   0.007131475471468934     0.8153214099559849     0.5569877833666543     0.2644286907608142     0.3156672701391798  0.0001312595535848733     0.6849562722455851     0.1358054894075284      0.291760917286408  2.259940034956102e-14 122.9908081453195
2.41645974353291      19.69770952712407      15.96462493127125   0.002596400589761108      0.701596557353472     -11.69991289135572  1.775207356899345e-05      0.127227736621707  0.0008351709576116783      14.26734644157218      285.5665943020871   0.007131475471468934     0.8153214099559849     0.5569877833666543     0.2644286907608142     0.3156672701391798  0.0001312595535848733     0.6849562722455851     0.1358054894075284      0.291760917286408  2.259940034956102e-14 122.990811956423
2.41645974353291      19.69770952712407      15.96462493127125   0.002596400589761108      0.701596557353472     -11.69991289135572  1.775207356899345e-05      0.127227736621707  0.0008351709576116783      14.26734622897215      285.5665985573609   0.007131475471468934     0.8153214099559849     0.5569877833666543     0.2644286907608142     0.3156672701391798  0.0001312595535848733     0.6849562722455851     0.1358054894075284      0.291760917286408  2.259940034956102e-14 122.9908122404068
2.41645974353291      19.69770952712407      15.96462493127125   0.002596400589761108      0.701596557353472     -11.69991289135572  1.775207356899345e-05      0.127227736621707  0.0008351709576116783      14.26734622897215      285.5665943020871   0.007131490372630128     0.8153214099559849     0.5569877833666543     0.2644286907608142     0.3156672701391798  0.0001312595535848733     0.6849562722455851     0.1358054894075284      0.291760917286408  2.259940034956102e-14 122.990802124459
2.41645974353291      19.69770952712407      15.96462493127125   0.002596400589761108      0.701596557353472     -11.69991289135572  1.775207356899345e-05      0.127227736621707  0.0008351709576116783      14.26734622897215      285.5665943020871   0.007131475471468934     0.8153214248571461     0.5569877833666543     0.2644286907608142     0.3156672701391798  0.0001312595535848733     0.6849562722455851     0.1358054894075284      0.291760917286408  2.259940034956102e-14 122.9908130043824
2.41645974353291      19.69770952712407      15.96462493127125   0.002596400589761108      0.701596557353472     -11.69991289135572  1.775207356899345e-05      0.127227736621707  0.0008351709576116783      14.26734622897215      285.5665943020871   0.007131475471468934     0.8153214099559849     0.5569877982678155     0.2644286907608142     0.3156672701391798  0.0001312595535848733     0.6849562722455851     0.1358054894075284      0.291760917286408  2.259940034956102e-14 122.9908115550423
2.41645974353291      19.69770952712407      15.96462493127125   0.002596400589761108      0.701596557353472     -11.69991289135572  1.775207356899345e-05      0.127227736621707  0.0008351709576116783      14.26734622897215      285.5665943020871   0.007131475471468934     0.8153214099559849     0.5569877833666543     0.2644287056619754     0.3156672701391798  0.0001312595535848733     0.6849562722455851     0.1358054894075284      0.291760917286408  2.259940034956102e-14 122.9908105009295
2.41645974353291      19.69770952712407      15.96462493127125   0.002596400589761108      0.701596557353472     -11.69991289135572  1.775207356899345e-05      0.127227736621707  0.0008351709576116783      14.26734622897215      285.5665943020871   0.007131475471468934     0.8153214099559849     0.5569877833666543     0.2644286907608142      0.315667285040341  0.0001312595535848733     0.6849562722455851     0.1358054894075284      0.291760917286408  2.259940034956102e-14 122.9908121333028
2.41645974353291      19.69770952712407      15.96462493127125   0.002596400589761108      0.701596557353472     -11.69991289135572  1.775207356899345e-05      0.127227736621707  0.0008351709576116783      14.26734622897215      285.5665943020871   0.007131475471468934     0.8153214099559849     0.5569877833666543     0.2644286907608142     0.3156672701391798  0.0001312744547460672     0.6849562722455851     0.1358054894075284      0.291760917286408  2.259940034956102e-14 122.9908121398356
2.41645974353291      19.69770952712407      15.96462493127125   0.002596400589761108      0.701596557353472     -11.69991289135572  1.775207356899345e-05      0.127227736621707  0.0008351709576116783      14.26734622897215      285.5665943020871   0.007131475471468934     0.8153214099559849     0.5569877833666543     0.2644286907608142     0.3156672701391798  0.0001312595535848733     0.6849562871467463     0.1358054894075284      0.291760917286408  2.259940034956102e-14 122.9908121383959
2.41645974353291      19.69770952712407      15.96462493127125   0.002596400589761108      0.701596557353472     -11.69991289135572  1.775207356899345e-05      0.127227736621707  0.0008351709576116783      14.26734622897215      285.5665943020871   0.007131475471468934     0.8153214099559849     0.5569877833666543     0.2644286907608142     0.3156672701391798  0.0001312595535848733     0.6849562722455851     0.1358055043086896      0.291760917286408  2.259940034956102e-14 122.9908121389
2.41645974353291      19.69770952712407      15.96462493127125   0.002596400589761108      0.701596557353472     -11.69991289135572  1.775207356899345e-05      0.127227736621707  0.0008351709576116783      14.26734622897215      285.5665943020871   0.007131475471468934     0.8153214099559849     0.5569877833666543     0.2644286907608142     0.3156672701391798  0.0001312595535848733     0.6849562722455851     0.1358054894075284     0.2917609321875692  2.259940034956102e-14 122.9908121385537
2.41645974353291      19.69770952712407      15.96462493127125   0.002596400589761108      0.701596557353472     -11.69991289135572  1.775207356899345e-05      0.127227736621707  0.0008351709576116783      14.26734622897215      285.5665943020871   0.007131475471468934     0.8153214099559849     0.5569877833666543     0.2644286907608142     0.3156672701391798  0.0001312595535848733     0.6849562722455851     0.1358054894075284      0.291760917286408  1.490118379324801e-08 122.9909075932706
2.46929535296896      19.64156613379776      16.07002940099423   0.002651362682260247     0.7069078587387996     -11.67258816037369  5.715204359389653e-05     0.1287503248858542  0.0008373743799838931      14.57256647543912      299.6250411610935   0.006981795175129736     0.8080897403339316     0.5506679258383929      0.267378026610698     0.3424163582817276  3.275747887242575e-05     0.6849562722455851    0.08592072831906616     0.2528971163075677  2.307696978345045e-14 122.4366327546775
2.469295389764328      19.64156613379776      16.07002940099423   0.002651362682260247     0.7069078587387996     -11.67258816037369  5.715204359389653e-05     0.1287503248858542  0.0008373743799838931      14.57256647543912      299.6250411610935   0.006981795175129736     0.8080897403339316     0.5506679258383929      0.267378026610698     0.3424163582817276  3.275747887242575e-05     0.6849562722455851    0.08592072831906616     0.2528971163075677  2.307696978345045e-14 122.4366327306974
2.46929535296896       19.6415664264799      16.07002940099423   0.002651362682260247     0.7069078587387996     -11.67258816037369  5.715204359389653e-05     0.1287503248858542  0.0008373743799838931      14.57256647543912      299.6250411610935   0.006981795175129736     0.8080897403339316     0.5506679258383929      0.267378026610698     0.3424163582817276  3.275747887242575e-05     0.6849562722455851    0.08592072831906616     0.2528971163075677  2.307696978345045e-14 122.4366327482138
2.46929535296896      19.64156613379776      16.07002964045633   0.002651362682260247     0.7069078587387996     -11.67258816037369  5.715204359389653e-05     0.1287503248858542  0.0008373743799838931      14.57256647543912      299.6250411610935   0.006981795175129736     0.8080897403339316     0.5506679258383929      0.267378026610698     0.3424163582817276  3.275747887242575e-05     0.6849562722455851    0.08592072831906616     0.2528971163075677  2.307696978345045e-14 122.4366327411501
2.46929535296896      19.64156613379776      16.07002940099423   0.002651377583421441     0.7069078587387996     -11.67258816037369  5.715204359389653e-05     0.1287503248858542  0.0008373743799838931      14.57256647543912      299.6250411610935   0.006981795175129736     0.8080897403339316     0.5506679258383929      0.267378026610698     0.3424163582817276  3.275747887242575e-05     0.6849562722455851    0.08592072831906616     0.2528971163075677  2.307696978345045e-14 122.4366334709113
2.46929535296896      19.64156613379776      16.07002940099423   0.002651362682260247     0.7069078736399608     -11.67258816037369  5.715204359389653e-05     0.1287503248858542  0.0008373743799838931      14.57256647543912      299.6250411610935   0.006981795175129736     0.8080897403339316     0.5506679258383929      0.267378026610698     0.3424163582817276  3.275747887242575e-05     0.6849562722455851    0.08592072831906616     0.2528971163075677  2.307696978345045e-14 122.4366327508407
2.46929535296896      19.64156613379776      16.07002940099423   0.002651362682260247     0.7069078587387996     -11.67258833430881  5.715204359389653e-05     0.1287503248858542  0.0008373743799838931      14.57256647543912      299.6250411610935   0.006981795175129736     0.8080897403339316     0.5506679258383929      0.267378026610698     0.3424163582817276  3.275747887242575e-05     0.6849562722455851    0.08592072831906616     0.2528971163075677  2.307696978345045e-14 122.436632772789
2.46929535296896      19.64156613379776      16.07002940099423   0.002651362682260247     0.7069078587387996     -11.67258816037369  5.716694475509038e-05     0.1287503248858542  0.0008373743799838931      14.57256647543912      299.6250411610935   0.006981795175129736     0.8080897403339316     0.5506679258383929      0.267378026610698     0.3424163582817276  3.275747887242575e-05     0.6849562722455851    0.08592072831906616     0.2528971163075677  2.307696978345045e-14 122.4366720884174
2.46929535296896      19.64156613379776      16.07002940099423   0.002651362682260247     0.7069078587387996     -11.67258816037369  5.715204359389653e-05     0.1287503397870154  0.0008373743799838931      14.57256647543912      299.6250411610935   0.006981795175129736     0.8080897403339316     0.5506679258383929      0.267378026610698     0.3424163582817276  3.275747887242575e-05     0.6849562722455851    0.08592072831906616     0.2528971163075677  2.307696978345045e-14 122.4366345502113
2.46929535296896      19.64156613379776      16.07002940099423   0.002651362682260247     0.7069078587387996     -11.67258816037369  5.715204359389653e-05     0.1287503248858542  0.0008373892811450869      14.57256647543912      299.6250411610935   0.006981795175129736     0.8080897403339316     0.5506679258383929      0.267378026610698     0.3424163582817276  3.275747887242575e-05     0.6849562722455851    0.08592072831906616     0.2528971163075677  2.307696978345045e-14 122.4366641444574
2.46929535296896      19.64156613379776      16.07002940099423   0.002651362682260247     0.7069078587387996     -11.67258816037369  5.715204359389653e-05     0.1287503248858542  0.0008373743799838931      14.57256669258728      299.6250411610935   0.006981795175129736     0.8080897403339316     0.5506679258383929      0.267378026610698     0.3424163582817276  3.275747887242575e-05     0.6849562722455851    0.08592072831906616     0.2528971163075677  2.307696978345045e-14 122.4366328029187
2.46929535296896      19.64156613379776      16.07002940099423   0.002651362682260247     0.7069078587387996     -11.67258816037369  5.715204359389653e-05     0.1287503248858542  0.0008373743799838931      14.57256647543912      299.6250456258546   0.006981795175129736     0.8080897403339316     0.5506679258383929      0.267378026610698     0.3424163582817276  3.275747887242575e-05     0.6849562722455851    0.08592072831906616     0.2528971163075677  2.307696978345045e-14 122.436632716043
2.46929535296896      19.64156613379776      16.07002940099423   0.002651362682260247     0.7069078587387996     -11.67258816037369  5.715204359389653e-05     0.1287503248858542  0.0008373743799838931      14.57256647543912      299.6250411610935    0.00698181007629093     0.8080897403339316     0.5506679258383929      0.267378026610698     0.3424163582817276  3.275747887242575e-05     0.6849562722455851    0.08592072831906616     0.2528971163075677  2.307696978345045e-14 122.4366348001531
2.46929535296896      19.64156613379776      16.07002940099423   0.002651362682260247     0.7069078587387996     -11.67258816037369  5.715204359389653e-05     0.1287503248858542  0.0008373743799838931      14.57256647543912      299.6250411610935   0.006981795175129736     0.8080897552350927     0.5506679258383929      0.267378026610698     0.3424163582817276  3.275747887242575e-05     0.6849562722455851    0.08592072831906616     0.2528971163075677  2.307696978345045e-14 122.4366332203082
2.46929535296896      19.64156613379776      16.07002940099423   0.002651362682260247     0.7069078587387996     -11.67258816037369  5.715204359389653e-05     0.1287503248858542  0.0008373743799838931      14.57256647543912      299.6250411610935   0.006981795175129736     0.8080897403339316     0.5506679407395541      0.267378026610698     0.3424163582817276  3.275747887242575e-05     0.6849562722455851    0.08592072831906616     0.2528971163075677  2.307696978345045e-14 122.4366327515221
2.46929535296896      19.64156613379776      16.07002940099423   0.002651362682260247     0.7069078587387996     -11.67258816037369  5.715204359389653e-05     0.1287503248858542  0.0008373743799838931      14.57256647543912      299.6250411610935   0.006981795175129736     0.8080897403339316     0.5506679258383929     0.2673780415118592     0.3424163582817276  3.275747887242575e-05     0.6849562722455851    0.08592072831906616     0.2528971163075677  2.307696978345045e-14 122.4366327989512
2.46929535296896      19.64156613379776      16.07002940099423   0.002651362682260247     0.7069078587387996     -11.67258816037369  5.715204359389653e-05     0.1287503248858542  0.0008373743799838931      14.57256647543912      299.6250411610935   0.006981795175129736     0.8080897403339316     0.5506679258383929      0.267378026610698     0.3424163731828888  3.275747887242575e-05     0.6849562722455851    0.08592072831906616     0.2528971163075677  2.307696978345045e-14 122.4366327435717
2.46929535296896      19.64156613379776      16.07002940099423   0.002651362682260247     0.7069078587387996     -11.67258816037369  5.715204359389653e-05     0.1287503248858542  0.0008373743799838931      14.57256647543912      299.6250411610935   0.006981795175129736     0.8080897403339316     0.5506679258383929      0.267378026610698     0.3424163582817276   3.27723800336196e-05     0.6849562722455851    0.08592072831906616     0.2528971163075677  2.307696978345045e-14 122.4366327546877
2.46929535296896      19.64156613379776      16.07002940099423   0.002651362682260247     0.7069078587387996     -11.67258816037369  5.715204359389653e-05     0.1287503248858542  0.0008373743799838931      14.57256647543912      299.6250411610935   0.006981795175129736     0.8080897403339316     0.5506679258383929      0.267378026610698     0.3424163582817276  3.275747887242575e-05     0.6849562871467463    0.08592072831906616     0.2528971163075677  2.307696978345045e-14 122.4366327546775
2.46929535296896      19.64156613379776      16.07002940099423   0.002651362682260247     0.7069078587387996     -11.67258816037369  5.715204359389653e-05     0.1287503248858542  0.0008373743799838931      14.57256647543912      299.6250411610935   0.006981795175129736     0.8080897403339316     0.5506679258383929      0.267378026610698     0.3424163582817276  3.275747887242575e-05     0.6849562722455851    0.08592074322022736     0.2528971163075677  2.307696978345045e-14 122.4366327546251
2.46929535296896      19.64156613379776      16.07002940099423   0.002651362682260247     0.7069078587387996     -11.67258816037369  5.715204359389653e-05     0.1287503248858542  0.0008373743799838931      14.57256647543912      299.6250411610935   0.006981795175129736     0.8080897403339316     0.5506679258383929      0.267378026610698     0.3424163582817276  3.275747887242575e-05     0.6849562722455851    0.08592072831906616     0.2528971312087289  2.307696978345045e-14 122.4366327547266
2.46929535296896      19.64156613379776      16.07002940099423   0.002651362682260247     0.7069078587387996     -11.67258816037369  5.715204359389653e-05     0.1287503248858542  0.0008373743799838931      14.57256647543912      299.6250411610935   0.006981795175129736     0.8080897403339316     0.5506679258383929      0.267378026610698     0.3424163582817276  3.275747887242575e-05     0.6849562722455851    0.08592072831906616     0.2528971163075677  1.490118427081744e-08 122.4367278009692
2.520844427411916      19.62242644889726      16.07543818438763   0.002632326194511703     0.7147194623275276     -11.67426727270891  5.309002687249453e-05     0.1267352789411353  0.0008423020001885614      14.07120987003189      299.6321484233995    0.00678966490349128     0.8004044870166966     0.5407072614415237     0.2697314840597795     0.3677891320780564  3.273206948907156e-05     0.6849562722455851    0.08944795474316918     0.2519803359650154  2.346608963060814e-14 121.9724024117579
2.520844464975425      19.62242644889726      16.07543818438763   0.002632326194511703     0.7147194623275276     -11.67426727270891  5.309002687249453e-05     0.1267352789411353  0.0008423020001885614      14.07120987003189      299.6321484233995    0.00678966490349128     0.8004044870166966     0.5407072614415237     0.2697314840597795     0.3677891320780564  3.273206948907156e-05     0.6849562722455851    0.08944795474316918     0.2519803359650154  2.346608963060814e-14 121.9724023703541
2.520844427411916       19.6224267412942      16.07543818438763   0.002632326194511703     0.7147194623275276     -11.67426727270891  5.309002687249453e-05     0.1267352789411353  0.0008423020001885614      14.07120987003189      299.6321484233995    0.00678966490349128     0.8004044870166966     0.5407072614415237     0.2697314840597795     0.3677891320780564  3.273206948907156e-05     0.6849562722455851    0.08944795474316918     0.2519803359650154  2.346608963060814e-14 121.9724024287016
2.520844427411916      19.62242644889726      16.07543842393032   0.002632326194511703     0.7147194623275276     -11.67426727270891  5.309002687249453e-05     0.1267352789411353  0.0008423020001885614      14.07120987003189      299.6321484233995    0.00678966490349128     0.8004044870166966     0.5407072614415237     0.2697314840597795     0.3677891320780564  3.273206948907156e-05     0.6849562722455851    0.08944795474316918     0.2519803359650154  2.346608963060814e-14 121.9724024087602
2.520844427411916      19.62242644889726      16.07543818438763   0.002632341095672897     0.7147194623275276     -11.67426727270891  5.309002687249453e-05     0.1267352789411353  0.0008423020001885614      14.07120987003189      299.6321484233995    0.00678966490349128     0.8004044870166966     0.5407072614415237     0.2697314840597795     0.3677891320780564  3.273206948907156e-05     0.6849562722455851    0.08944795474316918     0.2519803359650154  2.346608963060814e-14 121.9724016945146
2.520844427411916      19.62242644889726      16.07543818438763   0.002632326194511703     0.7147194772286888     -11.67426727270891  5.309002687249453e-05     0.1267352789411353  0.0008423020001885614      14.07120987003189      299.6321484233995    0.00678966490349128     0.8004044870166966     0.5407072614415237     0.2697314840597795     0.3677891320780564  3.273206948907156e-05     0.6849562722455851    0.08944795474316918     0.2519803359650154  2.346608963060814e-14 121.972402393683
2.520844427411916      19.62242644889726      16.07543818438763   0.002632326194511703     0.7147194623275276     -11.67426744666905  5.309002687249453e-05     0.1267352789411353  0.0008423020001885614      14.07120987003189      299.6321484233995    0.00678966490349128     0.8004044870166966     0.5407072614415237     0.2697314840597795     0.3677891320780564  3.273206948907156e-05     0.6849562722455851    0.08944795474316918     0.2519803359650154  2.346608963060814e-14 121.9724023949418
2.520844427411916      19.62242644889726      16.07543818438763   0.002632326194511703     0.7147194623275276     -11.67426727270891  5.310492803368837e-05     0.1267352789411353  0.0008423020001885614      14.07120987003189      299.6321484233995    0.00678966490349128     0.8004044870166966     0.5407072614415237     0.2697314840597795     0.3677891320780564  3.273206948907156e-05     0.6849562722455851    0.08944795474316918     0.2519803359650154  2.346608963060814e-14 121.9724088085709
2.520844427411916      19.62242644889726      16.07543818438763   0.002632326194511703     0.7147194623275276     -11.67426727270891  5.309002687249453e-05     0.1267352938422965  0.0008423020001885614      14.07120987003189      299.6321484233995    0.00678966490349128     0.8004044870166966     0.5407072614415237     0.2697314840597795     0.3677891320780564  3.273206948907156e-05     0.6849562722455851    0.08944795474316918     0.2519803359650154  2.346608963060814e-14 121.9724025302182
2.520844427411916      19.62242644889726      16.07543818438763   0.002632326194511703     0.7147194623275276     -11.67426727270891  5.309002687249453e-05     0.1267352789411353  0.0008423169013497552      14.07120987003189      299.6321484233995    0.00678966490349128     0.8004044870166966     0.5407072614415237     0.2697314840597795     0.3677891320780564  3.273206948907156e-05     0.6849562722455851    0.08944795474316918     0.2519803359650154  2.346608963060814e-14 121.9724026457949
2.520844427411916      19.62242644889726      16.07543818438763   0.002632326194511703     0.7147194623275276     -11.67426727270891  5.309002687249453e-05     0.1267352789411353  0.0008423020001885614      14.07121007970925      299.6321484233995    0.00678966490349128     0.8004044870166966     0.5407072614415237     0.2697314840597795     0.3677891320780564  3.273206948907156e-05     0.6849562722455851    0.08944795474316918     0.2519803359650154  2.346608963060814e-14 121.9724023557138
2.520844427411916      19.62242644889726      16.07543818438763   0.002632326194511703     0.7147194623275276     -11.67426727270891  5.309002687249453e-05     0.1267352789411353  0.0008423020001885614      14.07120987003189      299.6321528882665    0.00678966490349128     0.8004044870166966     0.5407072614415237     0.2697314840597795     0.3677891320780564  3.273206948907156e-05     0.6849562722455851    0.08944795474316918     0.2519803359650154  2.346608963060814e-14 121.9724024507027
2.520844427411916      19.62242644889726      16.07543818438763   0.002632326194511703     0.7147194623275276     -11.67426727270891  5.309002687249453e-05     0.1267352789411353  0.0008423020001885614      14.07120987003189      299.6321484233995   0.006789679804652474     0.8004044870166966     0.5407072614415237     0.2697314840597795     0.3677891320780564  3.273206948907156e-05     0.6849562722455851    0.08944795474316918     0.2519803359650154  2.346608963060814e-14 121.9724060603113
2.520844427411916      19.62242644889726      16.07543818438763   0.002632326194511703     0.7147194623275276     -11.67426727270891  5.309002687249453e-05     0.1267352789411353  0.0008423020001885614      14.07120987003189      299.6321484233995    0.00678966490349128     0.8004045019178578     0.5407072614415237     0.2697314840597795     0.3677891320780564  3.273206948907156e-05     0.6849562722455851    0.08944795474316918     0.2519803359650154  2.346608963060814e-14 121.9724028554339
2.520844427411916      19.62242644889726      16.07543818438763   0.002632326194511703     0.7147194623275276     -11.67426727270891  5.309002687249453e-05     0.1267352789411353  0.0008423020001885614      14.07120987003189      299.6321484233995    0.00678966490349128     0.8004044870166966     0.5407072763426849     0.2697314840597795     0.3677891320780564  3.273206948907156e-05     0.6849562722455851    0.08944795474316918     0.2519803359650154  2.346608963060814e-14 121.9724025596979
2.520844427411916      19.62242644889726      16.07543818438763   0.002632326194511703     0.7147194623275276     -11.67426727270891  5.309002687249453e-05     0.1267352789411353  0.0008423020001885614      14.07120987003189      299.6321484233995    0.00678966490349128     0.8004044870166966     0.5407072614415237     0.2697314989609407     0.3677891320780564  3.273206948907156e-05     0.6849562722455851    0.08944795474316918     0.2519803359650154  2.346608963060814e-14 121.9724027008878
2.520844427411916      19.62242644889726      16.07543818438763   0.002632326194511703     0.7147194623275276     -11.67426727270891  5.309002687249453e-05     0.1267352789411353  0.0008423020001885614      14.07120987003189      299.6321484233995    0.00678966490349128     0.8004044870166966     0.5407072614415237     0.2697314840597795     0.3677891469792176  3.273206948907156e-05     0.6849562722455851    0.08944795474316918     0.2519803359650154  2.346608963060814e-14 121.9724024011306
2.520844427411916      19.62242644889726      16.07543818438763   0.002632326194511703     0.7147194623275276     -11.67426727270891  5.309002687249453e-05     0.1267352789411353  0.0008423020001885614      14.07120987003189      299.6321484233995    0.00678966490349128     0.8004044870166966     0.5407072614415237     0.2697314840597795     0.3677891320780564  3.274697065026541e-05     0.6849562722455851    0.08944795474316918     0.2519803359650154  2.346608963060814e-14 121.9724024116806
2.520844427411916      19.62242644889726      16.07543818438763   0.002632326194511703     0.7147194623275276     -11.67426727270891  5.309002687249453e-05     0.1267352789411353  0.0008423020001885614      14.07120987003189      299.6321484233995    0.00678966490349128     0.8004044870166966     0.5407072614415237     0.2697314840597795     0.3677891320780564  3.273206948907156e-05     0.6849562871467463    0.08944795474316918     0.2519803359650154  2.346608963060814e-14 121.9724024117579
2.520844427411916      19.62242644889726      16.07543818438763   0.002632326194511703     0.7147194623275276     -11.67426727270891  5.309002687249453e-05     0.1267352789411353  0.0008423020001885614      14.07120987003189      299.6321484233995    0.00678966490349128     0.8004044870166966     0.5407072614415237     0.2697314840597795     0.3677891320780564  3.273206948907156e-05     0.6849562722455851    0.08944796964433037     0.2519803359650154  2.346608963060814e-14 121.9724024122267
2.520844427411916      19.62242644889726      16.07543818438763   0.002632326194511703     0.7147194623275276     -11.67426727270891  5.309002687249453e-05     0.1267352789411353  0.0008423020001885614      14.07120987003189      299.6321484233995    0.00678966490349128     0.8004044870166966     0.5407072614415237     0.2697314840597795     0.3677891320780564  3.273206948907156e-05     0.6849562722455851    0.08944795474316918     0.2519803508661766  2.346608963060814e-14 121.9724024116667
2.520844427411916      19.62242644889726      16.07543818438763   0.002632326194511703     0.7147194623275276     -11.67426727270891  5.309002687249453e-05     0.1267352789411353  0.0008423020001885614      14.07120987003189      299.6321484233995    0.00678966490349128     0.8004044870166966     0.5407072614415237     0.2697314840597795     0.3677891320780564  3.273206948907156e-05     0.6849562722455851    0.08944795474316918     0.2519803359650154  1.490118465993729e-08 121.9724979909246
2.539150408857328      19.65988306840655      16.15245848218175   0.002704215368547481     0.7249079256363482     -11.67796990571802  3.978694296045378e-05     0.1267435094304209  0.0008468214307317505      14.01062944117113      300.0531380006457   0.006723768370267798      0.800076055793597     0.5374632585776087     0.2705802828926352     0.3742742148236565    0.01361358479696283     0.6849562722455851  2.220446049250313e-14     0.4634043736617247   2.74562624938403e-14 121.9398873000346
2.539150446693617      19.65988306840655      16.15245848218175   0.002704215368547481     0.7249079256363482     -11.67796990571802  3.978694296045378e-05     0.1267435094304209  0.0008468214307317505      14.01062944117113      300.0531380006457   0.006723768370267798      0.800076055793597     0.5374632585776087     0.2705802828926352     0.3742742148236565    0.01361358479696283     0.6849562722455851  2.220446049250313e-14     0.4634043736617247   2.74562624938403e-14 121.9398873433144
2.539150408857328      19.65988336136164      16.15245848218175   0.002704215368547481     0.7249079256363482     -11.67796990571802  3.978694296045378e-05     0.1267435094304209  0.0008468214307317505      14.01062944117113      300.0531380006457   0.006723768370267798      0.800076055793597     0.5374632585776087     0.2705802828926352     0.3742742148236565    0.01361358479696283     0.6849562722455851  2.220446049250313e-14     0.4634043736617247   2.74562624938403e-14 121.9398872977779
2.539150408857328      19.65988306840655      16.15245872287213   0.002704215368547481     0.7249079256363482     -11.67796990571802  3.978694296045378e-05     0.1267435094304209  0.0008468214307317505      14.01062944117113      300.0531380006457   0.006723768370267798      0.800076055793597     0.5374632585776087     0.2705802828926352     0.3742742148236565    0.01361358479696283     0.6849562722455851  2.220446049250313e-14     0.4634043736617247   2.74562624938403e-14 121.9398873296806
2.539150408857328      19.65988306840655      16.15245848218175   0.002704230269708675     0.7249079256363482     -11.67796990571802  3.978694296045378e-05     0.1267435094304209  0.0008468214307317505      14.01062944117113      300.0531380006457   0.006723768370267798      0.800076055793597     0.5374632585776087     0.2705802828926352     0.3742742148236565    0.01361358479696283     0.6849562722455851  2.220446049250313e-14     0.4634043736617247   2.74562624938403e-14 121.9398862168538
2.539150408857328      19.65988306840655      16.15245848218175   0.002704215368547481     0.7249079405375094     -11.67796990571802  3.978694296045378e-05     0.1267435094304209  0.0008468214307317505      14.01062944117113      300.0531380006457   0.006723768370267798      0.800076055793597     0.5374632585776087     0.2705802828926352     0.3742742148236565    0.01361358479696283     0.6849562722455851  2.220446049250313e-14     0.4634043736617247   2.74562624938403e-14 121.9398873156516
2.539150408857328      19.65988306840655      16.15245848218175   0.002704215368547481     0.7249079256363482     -11.67797007973334  3.978694296045378e-05     0.1267435094304209  0.0008468214307317505      14.01062944117113      300.0531380006457   0.006723768370267798      0.800076055793597     0.5374632585776087     0.2705802828926352     0.3742742148236565    0.01361358479696283     0.6849562722455851  2.220446049250313e-14     0.4634043736617247   2.74562624938403e-14 121.9398872681263
2.539150408857328      19.65988306840655      16.15245848218175   0.002704215368547481     0.7249079256363482     -11.67796990571802  3.980184412164763e-05     0.1267435094304209  0.0008468214307317505      14.01062944117113      300.0531380006457   0.006723768370267798      0.800076055793597     0.5374632585776087     0.2705802828926352     0.3742742148236565    0.01361358479696283     0.6849562722455851  2.220446049250313e-14     0.4634043736617247   2.74562624938403e-14 121.9398907923939
2.539150408857328      19.65988306840655      16.15245848218175   0.002704215368547481     0.7249079256363482     -11.67796990571802  3.978694296045378e-05     0.1267435243315821  0.0008468214307317505      14.01062944117113      300.0531380006457   0.006723768370267798      0.800076055793597     0.5374632585776087     0.2705802828926352     0.3742742148236565    0.01361358479696283     0.6849562722455851  2.220446049250313e-14     0.4634043736617247   2.74562624938403e-14 121.9398873098017
2.539150408857328      19.65988306840655      16.15245848218175   0.002704215368547481     0.7249079256363482     -11.67796990571802  3.978694296045378e-05     0.1267435094304209  0.0008468363318929443      14.01062944117113      300.0531380006457   0.006723768370267798      0.800076055793597     0.5374632585776087     0.2705802828926352     0.3742742148236565    0.01361358479696283     0.6849562722455851  2.220446049250313e-14     0.4634043736617247   2.74562624938403e-14 121.9398884224591
2.539150408857328      19.65988306840655      16.15245848218175   0.002704215368547481     0.7249079256363482     -11.67796990571802  3.978694296045378e-05     0.1267435094304209  0.0008468214307317505      14.01062964994578      300.0531380006457   0.006723768370267798      0.800076055793597     0.5374632585776087     0.2705802828926352     0.3742742148236565    0.01361358479696283     0.6849562722455851  2.220446049250313e-14     0.4634043736617247   2.74562624938403e-14 121.9398872968862
2.539150408857328      19.65988306840655      16.15245848218175   0.002704215368547481     0.7249079256363482     -11.67796990571802  3.978694296045378e-05     0.1267435094304209  0.0008468214307317505      14.01062944117113      300.0531424717859   0.006723768370267798      0.800076055793597     0.5374632585776087     0.2705802828926352     0.3742742148236565    0.01361358479696283     0.6849562722455851  2.220446049250313e-14     0.4634043736617247   2.74562624938403e-14 121.9398872607662
2.539150408857328      19.65988306840655      16.15245848218175   0.002704215368547481     0.7249079256363482     -11.67796990571802  3.978694296045378e-05     0.1267435094304209  0.0008468214307317505      14.01062944117113      300.0531380006457   0.006723783271428992      0.800076055793597     0.5374632585776087     0.2705802828926352     0.3742742148236565    0.01361358479696283     0.6849562722455851  2.220446049250313e-14     0.4634043736617247   2.74562624938403e-14 121.9398883903706
2.539150408857328      19.65988306840655      16.15245848218175   0.002704215368547481     0.7249079256363482     -11.67796990571802  3.978694296045378e-05     0.1267435094304209  0.0008468214307317505      14.01062944117113      300.0531380006457   0.006723768370267798     0.8000760706947582     0.5374632585776087     0.2705802828926352     0.3742742148236565    0.01361358479696283     0.6849562722455851  2.220446049250313e-14     0.4634043736617247   2.74562624938403e-14 121.9398877457606
2.539150408857328      19.65988306840655      16.15245848218175   0.002704215368547481     0.7249079256363482     -11.67796990571802  3.978694296045378e-05     0.1267435094304209  0.0008468214307317505      14.01062944117113      300.0531380006457   0.006723768370267798      0.800076055793597     0.5374632734787699     0.2705802828926352     0.3742742148236565    0.01361358479696283     0.6849562722455851  2.220446049250313e-14     0.4634043736617247   2.74562624938403e-14 121.9398874037107
2.539150408857328      19.65988306840655      16.15245848218175   0.002704215368547481     0.7249079256363482     -11.67796990571802  3.978694296045378e-05     0.1267435094304209  0.0008468214307317505      14.01062944117113      300.0531380006457   0.006723768370267798      0.800076055793597     0.5374632585776087     0.2705802977937964     0.3742742148236565    0.01361358479696283     0.6849562722455851  2.220446049250313e-14     0.4634043736617247   2.74562624938403e-14 121.9398874237967
2.539150408857328      19.65988306840655      16.15245848218175   0.002704215368547481     0.7249079256363482     -11.67796990571802  3.978694296045378e-05     0.1267435094304209  0.0008468214307317505      14.01062944117113      300.0531380006457   0.006723768370267798      0.800076055793597     0.5374632585776087     0.2705802828926352     0.3742742297248177    0.01361358479696283     0.6849562722455851  2.220446049250313e-14     0.4634043736617247   2.74562624938403e-14 121.9398872778205
2.539150408857328      19.65988306840655      16.15245848218175   0.002704215368547481     0.7249079256363482     -11.67796990571802  3.978694296045378e-05     0.1267435094304209  0.0008468214307317505      14.01062944117113      300.0531380006457   0.006723768370267798      0.800076055793597     0.5374632585776087     0.2705802828926352     0.3742742148236565    0.01361359969812403     0.6849562722455851  2.220446049250313e-14     0.4634043736617247   2.74562624938403e-14 121.9398872999341
2.539150408857328      19.65988306840655      16.15245848218175   0.002704215368547481     0.7249079256363482     -11.67796990571802  3.978694296045378e-05     0.1267435094304209  0.0008468214307317505      14.01062944117113      300.0531380006457   0.006723768370267798      0.800076055793597     0.5374632585776087     0.2705802828926352     0.3742742148236565    0.01361358479696283     0.6849562871467463  2.220446049250313e-14     0.4634043736617247   2.74562624938403e-14 121.9398873000346
2.539150408857328      19.65988306840655      16.15245848218175   0.002704215368547481     0.7249079256363482     -11.67796990571802  3.978694296045378e-05     0.1267435094304209  0.0008468214307317505      14.01062944117113      300.0531380006457   0.006723768370267798      0.800076055793597     0.5374632585776087     0.2705802828926352     0.3742742148236565    0.01361358479696283     0.6849562722455851  1.490118339830815e-08     0.4634043736617247   2.74562624938403e-14 121.9398872999248
2.539150408857328      19.65988306840655      16.15245848218175   0.002704215368547481     0.7249079256363482     -11.67796990571802  3.978694296045378e-05     0.1267435094304209  0.0008468214307317505      14.01062944117113      300.0531380006457   0.006723768370267798      0.800076055793597     0.5374632585776087     0.2705802828926352     0.3742742148236565    0.01361358479696283     0.6849562722455851  2.220446049250313e-14     0.4634043885628859   2.74562624938403e-14 121.9398872999829
2.539150408857328      19.65988306840655      16.15245848218175   0.002704215368547481     0.7249079256363482     -11.67796990571802  3.978694296045378e-05     0.1267435094304209  0.0008468214307317505      14.01062944117113      300.0531380006457   0.006723768370267798      0.800076055793597     0.5374632585776087     0.2705802828926352     0.3742742148236565    0.01361358479696283     0.6849562722455851  2.220446049250313e-14     0.4634043736617247  1.490118865011015e-08 121.9399837950226
2.541629052614844      19.64459676290531      16.11066959438213   0.002649040990738689     0.7179185517585546     -11.68686062488615  2.800267549238819e-05      0.126965548828676  0.0008468921078302057      14.03825688608482      301.5815703454107   0.006701311900542947     0.8000418193853437     0.5366264923267136     0.2708889180675253     0.3792862616537906    0.05272432254999639     0.6849562722455851     0.9999999999999778     0.7384393391912266  3.888609185742072e-14 121.9173510489227
2.541629090488068      19.64459676290531      16.11066959438213   0.002649040990738689     0.7179185517585546     -11.68686062488615  2.800267549238819e-05      0.126965548828676  0.0008468921078302057      14.03825688608482      301.5815703454107   0.006701311900542947     0.8000418193853437     0.5366264923267136     0.2708889180675253     0.3792862616537906    0.05272432254999639     0.6849562722455851     0.9999999999999778     0.7384393391912266  3.888609185742072e-14 121.9173510416877
2.541629052614844      19.64459705563262      16.11066959438213   0.002649040990738689     0.7179185517585546     -11.68686062488615  2.800267549238819e-05      0.126965548828676  0.0008468921078302057      14.03825688608482      301.5815703454107   0.006701311900542947     0.8000418193853437     0.5366264923267136     0.2708889180675253     0.3792862616537906    0.05272432254999639     0.6849562722455851     0.9999999999999778     0.7384393391912266  3.888609185742072e-14 121.9173510713462
2.541629052614844      19.64459676290531      16.11066983444982   0.002649040990738689     0.7179185517585546     -11.68686062488615  2.800267549238819e-05      0.126965548828676  0.0008468921078302057      14.03825688608482      301.5815703454107   0.006701311900542947     0.8000418193853437     0.5366264923267136     0.2708889180675253     0.3792862616537906    0.05272432254999639     0.6849562722455851     0.9999999999999778     0.7384393391912266  3.888609185742072e-14 121.9173510552807
2.541629052614844      19.64459676290531      16.11066959438213   0.002649055891899883     0.7179185517585546     -11.68686062488615  2.800267549238819e-05      0.126965548828676  0.0008468921078302057      14.03825688608482      301.5815703454107   0.006701311900542947     0.8000418193853437     0.5366264923267136     0.2708889180675253     0.3792862616537906    0.05272432254999639     0.6849562722455851     0.9999999999999778     0.7384393391912266  3.888609185742072e-14 121.9173510564121
2.541629052614844      19.64459676290531      16.11066959438213   0.002649040990738689     0.7179185666597158     -11.68686062488615  2.800267549238819e-05      0.126965548828676  0.0008468921078302057      14.03825688608482      301.5815703454107   0.006701311900542947     0.8000418193853437     0.5366264923267136     0.2708889180675253     0.3792862616537906    0.05272432254999639     0.6849562722455851     0.9999999999999778     0.7384393391912266  3.888609185742072e-14 121.9173510902672
2.541629052614844      19.64459676290531      16.11066959438213   0.002649040990738689     0.7179185517585546     -11.68686079903395  2.800267549238819e-05      0.126965548828676  0.0008468921078302057      14.03825688608482      301.5815703454107   0.006701311900542947     0.8000418193853437     0.5366264923267136     0.2708889180675253     0.3792862616537906    0.05272432254999639     0.6849562722455851     0.9999999999999778     0.7384393391912266  3.888609185742072e-14 121.9173510541215
2.541629052614844      19.64459676290531      16.11066959438213   0.002649040990738689     0.7179185517585546     -11.68686062488615  2.801757665358204e-05      0.126965548828676  0.0008468921078302057      14.03825688608482      301.5815703454107   0.006701311900542947     0.8000418193853437     0.5366264923267136     0.2708889180675253     0.3792862616537906    0.05272432254999639     0.6849562722455851     0.9999999999999778     0.7384393391912266  3.888609185742072e-14 121.9173542289781
2.541629052614844      19.64459676290531      16.11066959438213   0.002649040990738689     0.7179185517585546     -11.68686062488615  2.800267549238819e-05     0.1269655637298372  0.0008468921078302057      14.03825688608482      301.5815703454107   0.006701311900542947     0.8000418193853437     0.5366264923267136     0.2708889180675253     0.3792862616537906    0.05272432254999639     0.6849562722455851     0.9999999999999778     0.7384393391912266  3.888609185742072e-14 121.9173510589094
2.541629052614844      19.64459676290531      16.11066959438213   0.002649040990738689     0.7179185517585546     -11.68686062488615  2.800267549238819e-05      0.126965548828676  0.0008469070089913996      14.03825688608482      301.5815703454107   0.006701311900542947     0.8000418193853437     0.5366264923267136     0.2708889180675253     0.3792862616537906    0.05272432254999639     0.6849562722455851     0.9999999999999778     0.7384393391912266  3.888609185742072e-14 121.9173499909797
2.541629052614844      19.64459676290531      16.11066959438213   0.002649040990738689     0.7179185517585546     -11.68686062488615  2.800267549238819e-05      0.126965548828676  0.0008468921078302057      14.03825709527115      301.5815703454107   0.006701311900542947     0.8000418193853437     0.5366264923267136     0.2708889180675253     0.3792862616537906    0.05272432254999639     0.6849562722455851     0.9999999999999778     0.7384393391912266  3.888609185742072e-14 121.9173510678876
2.541629052614844      19.64459676290531      16.11066959438213   0.002649040990738689     0.7179185517585546     -11.68686062488615  2.800267549238819e-05      0.126965548828676  0.0008468921078302057      14.03825688608482      301.5815748393263   0.006701311900542947     0.8000418193853437     0.5366264923267136     0.2708889180675253     0.3792862616537906    0.05272432254999639     0.6849562722455851     0.9999999999999778     0.7384393391912266  3.888609185742072e-14 121.9173509967158
2.541629052614844      19.64459676290531      16.11066959438213   0.002649040990738689     0.7179185517585546     -11.68686062488615  2.800267549238819e-05      0.126965548828676  0.0008468921078302057      14.03825688608482      301.5815703454107   0.006701326801704141     0.8000418193853437     0.5366264923267136     0.2708889180675253     0.3792862616537906    0.05272432254999639     0.6849562722455851     0.9999999999999778     0.7384393391912266  3.888609185742072e-14 121.9173518029373
2.541629052614844      19.64459676290531      16.11066959438213   0.002649040990738689     0.7179185517585546     -11.68686062488615  2.800267549238819e-05      0.126965548828676  0.0008468921078302057      14.03825688608482      301.5815703454107   0.006701311900542947     0.8000418342865049     0.5366264923267136     0.2708889180675253     0.3792862616537906    0.05272432254999639     0.6849562722455851     0.9999999999999778     0.7384393391912266  3.888609185742072e-14 121.9173515254928
2.541629052614844      19.64459676290531      16.11066959438213   0.002649040990738689     0.7179185517585546     -11.68686062488615  2.800267549238819e-05      0.126965548828676  0.0008468921078302057      14.03825688608482      301.5815703454107   0.006701311900542947     0.8000418193853437     0.5366265072278748     0.2708889180675253     0.3792862616537906    0.05272432254999639     0.6849562722455851     0.9999999999999778     0.7384393391912266  3.888609185742072e-14 121.9173511409668
2.541629052614844      19.64459676290531      16.11066959438213   0.002649040990738689     0.7179185517585546     -11.68686062488615  2.800267549238819e-05      0.126965548828676  0.0008468921078302057      14.03825688608482      301.5815703454107   0.006701311900542947     0.8000418193853437     0.5366264923267136     0.2708889329686865     0.3792862616537906    0.05272432254999639     0.6849562722455851     0.9999999999999778     0.7384393391912266  3.888609185742072e-14 121.9173511086642
2.541629052614844      19.64459676290531      16.11066959438213   0.002649040990738689     0.7179185517585546     -11.68686062488615  2.800267549238819e-05      0.126965548828676  0.0008468921078302057      14.03825688608482      301.5815703454107   0.006701311900542947     0.8000418193853437     0.5366264923267136     0.2708889180675253     0.3792862765549518    0.05272432254999639     0.6849562722455851     0.9999999999999778     0.7384393391912266  3.888609185742072e-14 121.9173510793034
2.541629052614844      19.64459676290531      16.11066959438213   0.002649040990738689     0.7179185517585546     -11.68686062488615  2.800267549238819e-05      0.126965548828676  0.0008468921078302057      14.03825688608482      301.5815703454107   0.006701311900542947     0.8000418193853437     0.5366264923267136     0.2708889180675253     0.3792862616537906    0.05272433745115758     0.6849562722455851     0.9999999999999778     0.7384393391912266  3.888609185742072e-14 121.9173510489744
2.541629052614844      19.64459676290531      16.11066959438213   0.002649040990738689     0.7179185517585546     -11.68686062488615  2.800267549238819e-05      0.126965548828676  0.0008468921078302057      14.03825688608482      301.5815703454107   0.006701311900542947     0.8000418193853437     0.5366264923267136     0.2708889180675253     0.3792862616537906    0.05272432254999639     0.6849562871467463     0.9999999999999778     0.7384393391912266  3.888609185742072e-14 121.9173510489227
2.541629052614844      19.64459676290531      16.11066959438213   0.002649040990738689     0.7179185517585546     -11.68686062488615  2.800267549238819e-05      0.126965548828676  0.0008468921078302057      14.03825688608482      301.5815703454107   0.006701311900542947     0.8000418193853437     0.5366264923267136     0.2708889180675253     0.3792862616537906    0.05272432254999639     0.6849562722455851     0.9999999850988166     0.7384393391912266  3.888609185742072e-14 121.9173510489281
2.541629052614844      19.64459676290531      16.11066959438213   0.002649040990738689     0.7179185517585546     -11.68686062488615  2.800267549238819e-05      0.126965548828676  0.0008468921078302057      14.03825688608482      301.5815703454107   0.006701311900542947     0.8000418193853437     0.5366264923267136     0.2708889180675253     0.3792862616537906    0.05272432254999639     0.6849562722455851     0.9999999999999778     0.7384393540923878  3.888609185742072e-14 121.9173510489257
2.541629052614844      19.64459676290531      16.11066959438213   0.002649040990738689     0.7179185517585546     -11.68686062488615  2.800267549238819e-05      0.126965548828676  0.0008468921078302057      14.03825688608482      301.5815703454107   0.006701311900542947     0.8000418193853437     0.5366264923267136     0.2708889180675253     0.3792862616537906    0.05272432254999639     0.6849562722455851     0.9999999999999778     0.7384393391912266  1.490120007993952e-08 121.9174476091651
2.56127056854276      19.43623478214927      15.88771960133898   0.002455388175139575     0.6926159566550719     -11.62533725381997  1.400133774619413e-06     0.1272630419944421  0.0008604668705974679      13.88810475459155      301.7517543136028   0.006457436175837873     0.8000029490885005     0.5287720787306509     0.2747578286282117     0.3759589530944655     0.0503067505776981     0.6849562722455851     0.9999999999999557     0.7362263825761991  2.497232983300796e-14 121.9177594669482
2.561270606708665      19.43623478214927      15.88771960133898   0.002455388175139575     0.6926159566550719     -11.62533725381997  1.400133774619413e-06     0.1272630419944421  0.0008604668705974679      13.88810475459155      301.7517543136028   0.006457436175837873     0.8000029490885005     0.5287720787306509     0.2747578286282117     0.3759589530944655     0.0503067505776981     0.6849562722455851     0.9999999999999557     0.7362263825761991  2.497232983300796e-14 121.9177594525248
2.56127056854276      19.43623507177174      15.88771960133898   0.002455388175139575     0.6926159566550719     -11.62533725381997  1.400133774619413e-06     0.1272630419944421  0.0008604668705974679      13.88810475459155      301.7517543136028   0.006457436175837873     0.8000029490885005     0.5287720787306509     0.2747578286282117     0.3759589530944655     0.0503067505776981     0.6849562722455851     0.9999999999999557     0.7362263825761991  2.497232983300796e-14 121.9177593861902
2.56127056854276      19.43623478214927      15.88771983808445   0.002455388175139575     0.6926159566550719     -11.62533725381997  1.400133774619413e-06     0.1272630419944421  0.0008604668705974679      13.88810475459155      301.7517543136028   0.006457436175837873     0.8000029490885005     0.5287720787306509     0.2747578286282117     0.3759589530944655     0.0503067505776981     0.6849562722455851     0.9999999999999557     0.7362263825761991  2.497232983300796e-14 121.9177594196275
2.56127056854276      19.43623478214927      15.88771960133898   0.002455403076300769     0.6926159566550719     -11.62533725381997  1.400133774619413e-06     0.1272630419944421  0.0008604668705974679      13.88810475459155      301.7517543136028   0.006457436175837873     0.8000029490885005     0.5287720787306509     0.2747578286282117     0.3759589530944655     0.0503067505776981     0.6849562722455851     0.9999999999999557     0.7362263825761991  2.497232983300796e-14 121.9177619543711
2.56127056854276      19.43623478214927      15.88771960133898   0.002455388175139575     0.6926159715562331     -11.62533725381997  1.400133774619413e-06     0.1272630419944421  0.0008604668705974679      13.88810475459155      301.7517543136028   0.006457436175837873     0.8000029490885005     0.5287720787306509     0.2747578286282117     0.3759589530944655     0.0503067505776981     0.6849562722455851     0.9999999999999557     0.7362263825761991  2.497232983300796e-14 121.9177594407684
2.56127056854276      19.43623478214927      15.88771960133898   0.002455388175139575     0.6926159566550719     -11.62533742705099  1.400133774619413e-06     0.1272630419944421  0.0008604668705974679      13.88810475459155      301.7517543136028   0.006457436175837873     0.8000029490885005     0.5287720787306509     0.2747578286282117     0.3759589530944655     0.0503067505776981     0.6849562722455851     0.9999999999999557     0.7362263825761991  2.497232983300796e-14 121.9177595073131
2.56127056854276      19.43623478214927      15.88771960133898   0.002455388175139575     0.6926159566550719     -11.62533725381997  1.415034935813261e-06     0.1272630419944421  0.0008604668705974679      13.88810475459155      301.7517543136028   0.006457436175837873     0.8000029490885005     0.5287720787306509     0.2747578286282117     0.3759589530944655     0.0503067505776981     0.6849562722455851     0.9999999999999557     0.7362263825761991  2.497232983300796e-14 121.917762197632
2.56127056854276      19.43623478214927      15.88771960133898   0.002455388175139575     0.6926159566550719     -11.62533725381997  1.400133774619413e-06     0.1272630568956033  0.0008604668705974679      13.88810475459155      301.7517543136028   0.006457436175837873     0.8000029490885005     0.5287720787306509     0.2747578286282117     0.3759589530944655     0.0503067505776981     0.6849562722455851     0.9999999999999557     0.7362263825761991  2.497232983300796e-14 121.9177595247546
2.56127056854276      19.43623478214927      15.88771960133898   0.002455388175139575     0.6926159566550719     -11.62533725381997  1.400133774619413e-06     0.1272630419944421  0.0008604817717586617      13.88810475459155      301.7517543136028   0.006457436175837873     0.8000029490885005     0.5287720787306509     0.2747578286282117     0.3759589530944655     0.0503067505776981     0.6849562722455851     0.9999999999999557     0.7362263825761991  2.497232983300796e-14 121.9177535536239
2.56127056854276      19.43623478214927      15.88771960133898   0.002455388175139575     0.6926159566550719     -11.62533725381997  1.400133774619413e-06     0.1272630419944421  0.0008604668705974679      13.88810496154044      301.7517543136028   0.006457436175837873     0.8000029490885005     0.5287720787306509     0.2747578286282117     0.3759589530944655     0.0503067505776981     0.6849562722455851     0.9999999999999557     0.7362263825761991  2.497232983300796e-14 121.9177593912443
2.56127056854276      19.43623478214927      15.88771960133898   0.002455388175139575     0.6926159566550719     -11.62533725381997  1.400133774619413e-06     0.1272630419944421  0.0008604668705974679      13.88810475459155      301.7517588100544   0.006457436175837873     0.8000029490885005     0.5287720787306509     0.2747578286282117     0.3759589530944655     0.0503067505776981     0.6849562722455851     0.9999999999999557     0.7362263825761991  2.497232983300796e-14 121.9177594140489
2.56127056854276      19.43623478214927      15.88771960133898   0.002455388175139575     0.6926159566550719     -11.62533725381997  1.400133774619413e-06     0.1272630419944421  0.0008604668705974679      13.88810475459155      301.7517543136028   0.006457451076999067     0.8000029490885005     0.5287720787306509     0.2747578286282117     0.3759589530944655     0.0503067505776981     0.6849562722455851     0.9999999999999557     0.7362263825761991  2.497232983300796e-14 121.9177541895286
2.56127056854276      19.43623478214927      15.88771960133898   0.002455388175139575     0.6926159566550719     -11.62533725381997  1.400133774619413e-06     0.1272630419944421  0.0008604668705974679      13.88810475459155      301.7517543136028   0.006457436175837873     0.8000029639896616     0.5287720787306509     0.2747578286282117     0.3759589530944655     0.0503067505776981     0.6849562722455851     0.9999999999999557     0.7362263825761991  2.497232983300796e-14 121.9177598784583
2.56127056854276      19.43623478214927      15.88771960133898   0.002455388175139575     0.6926159566550719     -11.62533725381997  1.400133774619413e-06     0.1272630419944421  0.0008604668705974679      13.88810475459155      301.7517543136028   0.006457436175837873     0.8000029490885005     0.5287720936318121     0.2747578286282117     0.3759589530944655     0.0503067505776981     0.6849562722455851     0.9999999999999557     0.7362263825761991  2.497232983300796e-14 121.9177596317827
2.56127056854276      19.43623478214927      15.88771960133898   0.002455388175139575     0.6926159566550719     -11.62533725381997  1.400133774619413e-06     0.1272630419944421  0.0008604668705974679      13.88810475459155      301.7517543136028   0.006457436175837873     0.8000029490885005     0.5287720787306509     0.2747578435293729     0.3759589530944655     0.0503067505776981     0.6849562722455851     0.9999999999999557     0.7362263825761991  2.497232983300796e-14 121.9177594752342
2.56127056854276      19.43623478214927      15.88771960133898   0.002455388175139575     0.6926159566550719     -11.62533725381997  1.400133774619413e-06     0.1272630419944421  0.0008604668705974679      13.88810475459155      301.7517543136028   0.006457436175837873     0.8000029490885005     0.5287720787306509     0.2747578286282117     0.3759589679956267     0.0503067505776981     0.6849562722455851     0.9999999999999557     0.7362263825761991  2.497232983300796e-14 121.9177594360808
2.56127056854276      19.43623478214927      15.88771960133898   0.002455388175139575     0.6926159566550719     -11.62533725381997  1.400133774619413e-06     0.1272630419944421  0.0008604668705974679      13.88810475459155      301.7517543136028   0.006457436175837873     0.8000029490885005     0.5287720787306509     0.2747578286282117     0.3759589530944655    0.05030676547885929     0.6849562722455851     0.9999999999999557     0.7362263825761991  2.497232983300796e-14 121.9177594684952
2.56127056854276      19.43623478214927      15.88771960133898   0.002455388175139575     0.6926159566550719     -11.62533725381997  1.400133774619413e-06     0.1272630419944421  0.0008604668705974679      13.88810475459155      301.7517543136028   0.006457436175837873     0.8000029490885005     0.5287720787306509     0.2747578286282117     0.3759589530944655     0.0503067505776981     0.6849562871467463     0.9999999999999557     0.7362263825761991  2.497232983300796e-14 121.9177594669482
2.56127056854276      19.43623478214927      15.88771960133898   0.002455388175139575     0.6926159566550719     -11.62533725381997  1.400133774619413e-06     0.1272630419944421  0.0008604668705974679      13.88810475459155      301.7517543136028   0.006457436175837873     0.8000029490885005     0.5287720787306509     0.2747578286282117     0.3759589530944655     0.0503067505776981     0.6849562722455851     0.9999999850987945     0.7362263825761991  2.497232983300796e-14 121.9177594665102
2.56127056854276      19.43623478214927      15.88771960133898   0.002455388175139575     0.6926159566550719     -11.62533725381997  1.400133774619413e-06     0.1272630419944421  0.0008604668705974679      13.88810475459155      301.7517543136028   0.006457436175837873     0.8000029490885005     0.5287720787306509     0.2747578286282117     0.3759589530944655     0.0503067505776981     0.6849562722455851     0.9999999999999557     0.7362263974773603  2.497232983300796e-14 121.9177594667589
2.56127056854276      19.43623478214927      15.88771960133898   0.002455388175139575     0.6926159566550719     -11.62533725381997  1.400133774619413e-06     0.1272630419944421  0.0008604668705974679      13.88810475459155      301.7517543136028   0.006457436175837873     0.8000029490885005     0.5287720787306509     0.2747578286282117     0.3759589530944655     0.0503067505776981     0.6849562722455851     0.9999999999999557     0.7362263825761991  1.490118616617749e-08 121.917855923544
2.546539432925611      19.59250627209071      16.05493210200426   0.002600627778326161      0.711592860549464     -11.67147978325472  2.135191143430982e-05     0.1270399202687018  0.0008518301474578535      14.00071882997974      301.6241163327819   0.006640335703922834     0.8000321017832749     0.5346628173253172     0.2718561220655842     0.3784544178526708    0.05211992962297637     0.6849562722455851     0.9999999999999778     0.7378861000983674  2.985107665576334e-14 121.9095625072891
2.546539470872006      19.59250627209071      16.05493210200426   0.002600627778326161      0.711592860549464     -11.67147978325472  2.135191143430982e-05     0.1270399202687018  0.0008518301474578535      14.00071882997974      301.6241163327819   0.006640335703922834     0.8000321017832749     0.5346628173253172     0.2718561220655842     0.3784544178526708    0.05211992962297637     0.6849562722455851     0.9999999999999778     0.7378861000983674  2.985107665576334e-14 121.9095625273979
2.546539432925611       19.5925065640418      16.05493210200426   0.002600627778326161      0.711592860549464     -11.67147978325472  2.135191143430982e-05     0.1270399202687018  0.0008518301474578535      14.00071882997974      301.6241163327819   0.006640335703922834     0.8000321017832749     0.5346628173253172     0.2718561220655842     0.3784544178526708    0.05211992962297637     0.6849562722455851     0.9999999999999778     0.7378861000983674  2.985107665576334e-14 121.9095624918117
2.546539432925611      19.59250627209071      16.05493234124139   0.002600627778326161      0.711592860549464     -11.67147978325472  2.135191143430982e-05     0.1270399202687018  0.0008518301474578535      14.00071882997974      301.6241163327819   0.006640335703922834     0.8000321017832749     0.5346628173253172     0.2718561220655842     0.3784544178526708    0.05211992962297637     0.6849562722455851     0.9999999999999778     0.7378861000983674  2.985107665576334e-14 121.9095625145581
2.546539432925611      19.59250627209071      16.05493210200426   0.002600642679487355      0.711592860549464     -11.67147978325472  2.135191143430982e-05     0.1270399202687018  0.0008518301474578535      14.00071882997974      301.6241163327819   0.006640335703922834     0.8000321017832749     0.5346628173253172     0.2718561220655842     0.3784544178526708    0.05211992962297637     0.6849562722455851     0.9999999999999778     0.7378861000983674  2.985107665576334e-14 121.9095629909738
2.546539432925611      19.59250627209071      16.05493210200426   0.002600627778326161     0.7115928754506252     -11.67147978325472  2.135191143430982e-05     0.1270399202687018  0.0008518301474578535      14.00071882997974      301.6241163327819   0.006640335703922834     0.8000321017832749     0.5346628173253172     0.2718561220655842     0.3784544178526708    0.05211992962297637     0.6849562722455851     0.9999999999999778     0.7378861000983674  2.985107665576334e-14 121.9095625106015
2.546539432925611      19.59250627209071      16.05493210200426   0.002600627778326161      0.711592860549464     -11.67147995717333  2.135191143430982e-05     0.1270399202687018  0.0008518301474578535      14.00071882997974      301.6241163327819   0.006640335703922834     0.8000321017832749     0.5346628173253172     0.2718561220655842     0.3784544178526708    0.05211992962297637     0.6849562722455851     0.9999999999999778     0.7378861000983674  2.985107665576334e-14 121.9095625224303
2.546539432925611      19.59250627209071      16.05493210200426   0.002600627778326161      0.711592860549464     -11.67147978325472  2.136681259550367e-05     0.1270399202687018  0.0008518301474578535      14.00071882997974      301.6241163327819   0.006640335703922834     0.8000321017832749     0.5346628173253172     0.2718561220655842     0.3784544178526708    0.05211992962297637     0.6849562722455851     0.9999999999999778     0.7378861000983674  2.985107665576334e-14 121.9095659478879
2.546539432925611      19.59250627209071      16.05493210200426   0.002600627778326161      0.711592860549464     -11.67147978325472  2.135191143430982e-05      0.127039935169863  0.0008518301474578535      14.00071882997974      301.6241163327819   0.006640335703922834     0.8000321017832749     0.5346628173253172     0.2718561220655842     0.3784544178526708    0.05211992962297637     0.6849562722455851     0.9999999999999778     0.7378861000983674  2.985107665576334e-14 121.9095625608778
2.546539432925611      19.59250627209071      16.05493210200426   0.002600627778326161      0.711592860549464     -11.67147978325472  2.135191143430982e-05     0.1270399202687018  0.0008518450486190473      14.00071882997974      301.6241163327819   0.006640335703922834     0.8000321017832749     0.5346628173253172     0.2718561220655842     0.3784544178526708    0.05211992962297637     0.6849562722455851     0.9999999999999778     0.7378861000983674  2.985107665576334e-14 121.909561021951
2.546539432925611      19.59250627209071      16.05493210200426   0.002600627778326161      0.711592860549464     -11.67147978325472  2.135191143430982e-05     0.1270399202687018  0.0008518301474578535      14.00071903860671      301.6241163327819   0.006640335703922834     0.8000321017832749     0.5346628173253172     0.2718561220655842     0.3784544178526708    0.05211992962297637     0.6849562722455851     0.9999999999999778     0.7378861000983674  2.985107665576334e-14 121.9095625260722
2.546539432925611      19.59250627209071      16.05493210200426   0.002600627778326161      0.711592860549464     -11.67147978325472  2.135191143430982e-05     0.1270399202687018  0.0008518301474578535      14.00071882997974      301.6241208273314   0.006640335703922834     0.8000321017832749     0.5346628173253172     0.2718561220655842     0.3784544178526708    0.05211992962297637     0.6849562722455851     0.9999999999999778     0.7378861000983674  2.985107665576334e-14 121.9095624812731
2.546539432925611      19.59250627209071      16.05493210200426   0.002600627778326161      0.711592860549464     -11.67147978325472  2.135191143430982e-05     0.1270399202687018  0.0008518301474578535      14.00071882997974      301.6241163327819   0.006640350605084028     0.8000321017832749     0.5346628173253172     0.2718561220655842     0.3784544178526708    0.05211992962297637     0.6849562722455851     0.9999999999999778     0.7378861000983674  2.985107665576334e-14 121.9095611291328
2.546539432925611      19.59250627209071      16.05493210200426   0.002600627778326161      0.711592860549464     -11.67147978325472  2.135191143430982e-05     0.1270399202687018  0.0008518301474578535      14.00071882997974      301.6241163327819   0.006640335703922834     0.8000321166844361     0.5346628173253172     0.2718561220655842     0.3784544178526708    0.05211992962297637     0.6849562722455851     0.9999999999999778     0.7378861000983674  2.985107665576334e-14 121.9095629842133
2.546539432925611      19.59250627209071      16.05493210200426   0.002600627778326161      0.711592860549464     -11.67147978325472  2.135191143430982e-05     0.1270399202687018  0.0008518301474578535      14.00071882997974      301.6241163327819   0.006640335703922834     0.8000321017832749     0.5346628322264784     0.2718561220655842     0.3784544178526708    0.05211992962297637     0.6849562722455851     0.9999999999999778     0.7378861000983674  2.985107665576334e-14 121.9095625996947
2.546539432925611      19.59250627209071      16.05493210200426   0.002600627778326161      0.711592860549464     -11.67147978325472  2.135191143430982e-05     0.1270399202687018  0.0008518301474578535      14.00071882997974      301.6241163327819   0.006640335703922834     0.8000321017832749     0.5346628173253172     0.2718561369667454     0.3784544178526708    0.05211992962297637     0.6849562722455851     0.9999999999999778     0.7378861000983674  2.985107665576334e-14 121.90956255494
2.546539432925611      19.59250627209071      16.05493210200426   0.002600627778326161      0.711592860549464     -11.67147978325472  2.135191143430982e-05     0.1270399202687018  0.0008518301474578535      14.00071882997974      301.6241163327819   0.006640335703922834     0.8000321017832749     0.5346628173253172     0.2718561220655842      0.378454432753832    0.05211992962297637     0.6849562722455851     0.9999999999999778     0.7378861000983674  2.985107665576334e-14 121.9095625058353
2.546539432925611      19.59250627209071      16.05493210200426   0.002600627778326161      0.711592860549464     -11.67147978325472  2.135191143430982e-05     0.1270399202687018  0.0008518301474578535      14.00071882997974      301.6241163327819   0.006640335703922834     0.8000321017832749     0.5346628173253172     0.2718561220655842     0.3784544178526708    0.05211994452413756     0.6849562722455851     0.9999999999999778     0.7378861000983674  2.985107665576334e-14 121.9095625073602
2.546539432925611      19.59250627209071      16.05493210200426   0.002600627778326161      0.711592860549464     -11.67147978325472  2.135191143430982e-05     0.1270399202687018  0.0008518301474578535      14.00071882997974      301.6241163327819   0.006640335703922834     0.8000321017832749     0.5346628173253172     0.2718561220655842     0.3784544178526708    0.05211992962297637     0.6849562871467463     0.9999999999999778     0.7378861000983674  2.985107665576334e-14 121.9095625072891
2.546539432925611      19.59250627209071      16.05493210200426   0.002600627778326161      0.711592860549464     -11.67147978325472  2.135191143430982e-05     0.1270399202687018  0.0008518301474578535      14.00071882997974      301.6241163327819   0.006640335703922834     0.8000321017832749     0.5346628173253172     0.2718561220655842     0.3784544178526708    0.05211992962297637     0.6849562722455851     0.9999999850988166     0.7378861000983674  2.985107665576334e-14 121.9095625072899
2.546539432925611      19.59250627209071      16.05493210200426   0.002600627778326161      0.711592860549464     -11.67147978325472  2.135191143430982e-05     0.1270399202687018  0.0008518301474578535      14.00071882997974      301.6241163327819   0.006640335703922834     0.8000321017832749     0.5346628173253172     0.2718561220655842     0.3784544178526708    0.05211992962297637     0.6849562722455851     0.9999999999999778     0.7378861149995286  2.985107665576334e-14 121.9095625072442
2.546539432925611      19.59250627209071      16.05493210200426   0.002600627778326161      0.711592860549464     -11.67147978325472  2.135191143430982e-05     0.1270399202687018  0.0008518301474578535      14.00071882997974      301.6241163327819   0.006640335703922834     0.8000321017832749     0.5346628173253172     0.2718561220655842     0.3784544178526708    0.05211992962297637     0.6849562722455851     0.9999999999999778     0.7378861000983674  1.490119104492431e-08 121.9096590522266
2.54728481705429      19.58236622622601      16.03695120535994   0.002595866381461502     0.7116211820628752     -11.66321418952266  2.041587551876922e-05     0.1270458348525997  0.0008552125562071614      13.99392445299658      301.6266606557422   0.006637660905512031     0.8000301060702703     0.5345177442150345     0.2718790909277603     0.3786988032250965     0.0519739634019993     0.6849562722455851     0.9999999999999778     0.7383598532493827  2.807851806484047e-14 121.9081905503912
2.547284855011792      19.58236622622601      16.03695120535994   0.002595866381461502     0.7116211820628752     -11.66321418952266  2.041587551876922e-05     0.1270458348525997  0.0008552125562071614      13.99392445299658      301.6266606557422   0.006637660905512031     0.8000301060702703     0.5345177442150345     0.2718790909277603     0.3786988032250965     0.0519739634019993     0.6849562722455851     0.9999999999999778     0.7383598532493827  2.807851806484047e-14 121.9081905290533
2.54728481705429      19.58236651802601      16.03695120535994   0.002595866381461502     0.7116211820628752     -11.66321418952266  2.041587551876922e-05     0.1270458348525997  0.0008552125562071614      13.99392445299658      301.6266606557422   0.006637660905512031     0.8000301060702703     0.5345177442150345     0.2718790909277603     0.3786988032250965     0.0519739634019993     0.6849562722455851     0.9999999999999778     0.7383598532493827  2.807851806484047e-14 121.9081905242314
2.54728481705429      19.58236622622601      16.03695144432914   0.002595866381461502     0.7116211820628752     -11.66321418952266  2.041587551876922e-05     0.1270458348525997  0.0008552125562071614      13.99392445299658      301.6266606557422   0.006637660905512031     0.8000301060702703     0.5345177442150345     0.2718790909277603     0.3786988032250965     0.0519739634019993     0.6849562722455851     0.9999999999999778     0.7383598532493827  2.807851806484047e-14 121.9081905532138
2.54728481705429      19.58236622622601      16.03695120535994   0.002595881282622696     0.7116211820628752     -11.66321418952266  2.041587551876922e-05     0.1270458348525997  0.0008552125562071614      13.99392445299658      301.6266606557422   0.006637660905512031     0.8000301060702703     0.5345177442150345     0.2718790909277603     0.3786988032250965     0.0519739634019993     0.6849562722455851     0.9999999999999778     0.7383598532493827  2.807851806484047e-14 121.9081906827159
2.54728481705429      19.58236622622601      16.03695120535994   0.002595866381461502     0.7116211969640364     -11.66321418952266  2.041587551876922e-05     0.1270458348525997  0.0008552125562071614      13.99392445299658      301.6266606557422   0.006637660905512031     0.8000301060702703     0.5345177442150345     0.2718790909277603     0.3786988032250965     0.0519739634019993     0.6849562722455851     0.9999999999999778     0.7383598532493827  2.807851806484047e-14 121.9081905418894
2.54728481705429      19.58236622622601      16.03695120535994   0.002595866381461502     0.7116211820628752      -11.6632143633181  2.041587551876922e-05     0.1270458348525997  0.0008552125562071614      13.99392445299658      301.6266606557422   0.006637660905512031     0.8000301060702703     0.5345177442150345     0.2718790909277603     0.3786988032250965     0.0519739634019993     0.6849562722455851     0.9999999999999778     0.7383598532493827  2.807851806484047e-14 121.9081905510395
2.54728481705429      19.58236622622601      16.03695120535994   0.002595866381461502     0.7116211820628752     -11.66321418952266  2.043077667996306e-05     0.1270458348525997  0.0008552125562071614      13.99392445299658      301.6266606557422   0.006637660905512031     0.8000301060702703     0.5345177442150345     0.2718790909277603     0.3786988032250965     0.0519739634019993     0.6849562722455851     0.9999999999999778     0.7383598532493827  2.807851806484047e-14 121.908194679562
2.54728481705429      19.58236622622601      16.03695120535994   0.002595866381461502     0.7116211820628752     -11.66321418952266  2.041587551876922e-05     0.1270458497537609  0.0008552125562071614      13.99392445299658      301.6266606557422   0.006637660905512031     0.8000301060702703     0.5345177442150345     0.2718790909277603     0.3786988032250965     0.0519739634019993     0.6849562722455851     0.9999999999999778     0.7383598532493827  2.807851806484047e-14 121.9081906245041
2.54728481705429      19.58236622622601      16.03695120535994   0.002595866381461502     0.7116211820628752     -11.66321418952266  2.041587551876922e-05     0.1270458348525997  0.0008552274573683553      13.99392445299658      301.6266606557422   0.006637660905512031     0.8000301060702703     0.5345177442150345     0.2718790909277603     0.3786988032250965     0.0519739634019993     0.6849562722455851     0.9999999999999778     0.7383598532493827  2.807851806484047e-14 121.9081904971175
2.54728481705429      19.58236622622601      16.03695120535994   0.002595866381461502     0.7116211820628752     -11.66321418952266  2.041587551876922e-05     0.1270458348525997  0.0008552125562071614      13.99392466152231      301.6266606557422   0.006637660905512031     0.8000301060702703     0.5345177442150345     0.2718790909277603     0.3786988032250965     0.0519739634019993     0.6849562722455851     0.9999999999999778     0.7383598532493827  2.807851806484047e-14 121.9081905108286
2.54728481705429      19.58236622622601      16.03695120535994   0.002595866381461502     0.7116211820628752     -11.66321418952266  2.041587551876922e-05     0.1270458348525997  0.0008552125562071614      13.99392445299658      301.6266651503296   0.006637660905512031     0.8000301060702703     0.5345177442150345     0.2718790909277603     0.3786988032250965     0.0519739634019993     0.6849562722455851     0.9999999999999778     0.7383598532493827  2.807851806484047e-14 121.9081905179693
2.54728481705429      19.58236622622601      16.03695120535994   0.002595866381461502     0.7116211820628752     -11.66321418952266  2.041587551876922e-05     0.1270458348525997  0.0008552125562071614      13.99392445299658      301.6266606557422   0.006637675806673225     0.8000301060702703     0.5345177442150345     0.2718790909277603     0.3786988032250965     0.0519739634019993     0.6849562722455851     0.9999999999999778     0.7383598532493827  2.807851806484047e-14 121.9081894286633
2.54728481705429      19.58236622622601      16.03695120535994   0.002595866381461502     0.7116211820628752     -11.66321418952266  2.041587551876922e-05     0.1270458348525997  0.0008552125562071614      13.99392445299658      301.6266606557422   0.006637660905512031     0.8000301209714315     0.5345177442150345     0.2718790909277603     0.3786988032250965     0.0519739634019993     0.6849562722455851     0.9999999999999778     0.7383598532493827  2.807851806484047e-14 121.90819102201
2.54728481705429      19.58236622622601      16.03695120535994   0.002595866381461502     0.7116211820628752     -11.66321418952266  2.041587551876922e-05     0.1270458348525997  0.0008552125562071614      13.99392445299658      301.6266606557422   0.006637660905512031     0.8000301060702703     0.5345177591161957     0.2718790909277603     0.3786988032250965     0.0519739634019993     0.6849562722455851     0.9999999999999778     0.7383598532493827  2.807851806484047e-14 121.9081906283065
2.54728481705429      19.58236622622601      16.03695120535994   0.002595866381461502     0.7116211820628752     -11.66321418952266  2.041587551876922e-05     0.1270458348525997  0.0008552125562071614      13.99392445299658      301.6266606557422   0.006637660905512031     0.8000301060702703     0.5345177442150345     0.2718791058289215     0.3786988032250965     0.0519739634019993     0.6849562722455851     0.9999999999999778     0.7383598532493827  2.807851806484047e-14 121.9081905998638
2.54728481705429      19.58236622622601      16.03695120535994   0.002595866381461502     0.7116211820628752     -11.66321418952266  2.041587551876922e-05     0.1270458348525997  0.0008552125562071614      13.99392445299658      301.6266606557422   0.006637660905512031     0.8000301060702703     0.5345177442150345     0.2718790909277603     0.3786988181262577     0.0519739634019993     0.6849562722455851     0.9999999999999778     0.7383598532493827  2.807851806484047e-14 121.9081905408882
2.54728481705429      19.58236622622601      16.03695120535994   0.002595866381461502     0.7116211820628752     -11.66321418952266  2.041587551876922e-05     0.1270458348525997  0.0008552125562071614      13.99392445299658      301.6266606557422   0.006637660905512031     0.8000301060702703     0.5345177442150345     0.2718790909277603     0.3786988032250965    0.05197397830316049     0.6849562722455851     0.9999999999999778     0.7383598532493827  2.807851806484047e-14 121.9081905504919
2.54728481705429      19.58236622622601      16.03695120535994   0.002595866381461502     0.7116211820628752     -11.66321418952266  2.041587551876922e-05     0.1270458348525997  0.0008552125562071614      13.99392445299658      301.6266606557422   0.006637660905512031     0.8000301060702703     0.5345177442150345     0.2718790909277603     0.3786988032250965     0.0519739634019993     0.6849562871467463     0.9999999999999778     0.7383598532493827  2.807851806484047e-14 121.9081905503912
2.54728481705429      19.58236622622601      16.03695120535994   0.002595866381461502     0.7116211820628752     -11.66321418952266  2.041587551876922e-05     0.1270458348525997  0.0008552125562071614      13.99392445299658      301.6266606557422   0.006637660905512031     0.8000301060702703     0.5345177442150345     0.2718790909277603     0.3786988032250965     0.0519739634019993     0.6849562722455851     0.9999999850988166     0.7383598532493827  2.807851806484047e-14 121.9081905503819
2.54728481705429      19.58236622622601      16.03695120535994   0.002595866381461502     0.7116211820628752     -11.66321418952266  2.041587551876922e-05     0.1270458348525997  0.0008552125562071614      13.99392445299658      301.6266606557422   0.006637660905512031     0.8000301060702703     0.5345177442150345     0.2718790909277603     0.3786988032250965     0.0519739634019993     0.6849562722455851     0.9999999999999778     0.7383598681505439  2.807851806484047e-14 121.9081905504838
2.54728481705429      19.58236622622601      16.03695120535994   0.002595866381461502     0.7116211820628752     -11.66321418952266  2.041587551876922e-05     0.1270458348525997  0.0008552125562071614      13.99392445299658      301.6266606557422   0.006637660905512031     0.8000301060702703     0.5345177442150345     0.2718790909277603     0.3786988032250965     0.0519739634019993     0.6849562722455851     0.9999999999999778     0.7383598532493827  1.490118927236572e-08 121.9082871270286
2.547323234124176      19.58251264408533      16.03697723067509   0.002595894058073675     0.7116342181328309     -11.66326291758856  2.040509370661264e-05     0.1270455825242875  0.0008560174331884541      13.99447516666877      301.6478865271031   0.006638516092041827     0.8000300594564058     0.5345168166384928     0.2718768153950733     0.3787176617693095    0.05151271290329278     0.6849562722455851     0.9990400291360968     0.7322591504593023  2.799976391186434e-14 121.9080198400428
2.54732327208225      19.58251264408533      16.03697723067509   0.002595894058073675     0.7116342181328309     -11.66326291758856  2.040509370661264e-05     0.1270455825242875  0.0008560174331884541      13.99447516666877      301.6478865271031   0.006638516092041827     0.8000300594564058     0.5345168166384928     0.2718768153950733     0.3787176617693095    0.05151271290329278     0.6849562722455851     0.9990400291360968     0.7322591504593023  2.799976391186434e-14 121.9080197569299
2.547323234124176      19.58251293588751      16.03697723067509   0.002595894058073675     0.7116342181328309     -11.66326291758856  2.040509370661264e-05     0.1270455825242875  0.0008560174331884541      13.99447516666877      301.6478865271031   0.006638516092041827     0.8000300594564058     0.5345168166384928     0.2718768153950733     0.3787176617693095    0.05151271290329278     0.6849562722455851     0.9990400291360968     0.7322591504593023  2.799976391186434e-14 121.9080198427289
2.547323234124176      19.58251264408533      16.03697746964467   0.002595894058073675     0.7116342181328309     -11.66326291758856  2.040509370661264e-05     0.1270455825242875  0.0008560174331884541      13.99447516666877      301.6478865271031   0.006638516092041827     0.8000300594564058     0.5345168166384928     0.2718768153950733     0.3787176617693095    0.05151271290329278     0.6849562722455851     0.9990400291360968     0.7322591504593023  2.799976391186434e-14 121.908019861553
2.547323234124176      19.58251264408533      16.03697723067509   0.002595908959234869     0.7116342181328309     -11.66326291758856  2.040509370661264e-05     0.1270455825242875  0.0008560174331884541      13.99447516666877      301.6478865271031   0.006638516092041827     0.8000300594564058     0.5345168166384928     0.2718768153950733     0.3787176617693095    0.05151271290329278     0.6849562722455851     0.9990400291360968     0.7322591504593023  2.799976391186434e-14 121.9080198688687
2.547323234124176      19.58251264408533      16.03697723067509   0.002595894058073675     0.7116342330339921     -11.66326291758856  2.040509370661264e-05     0.1270455825242875  0.0008560174331884541      13.99447516666877      301.6478865271031   0.006638516092041827     0.8000300594564058     0.5345168166384928     0.2718768153950733     0.3787176617693095    0.05151271290329278     0.6849562722455851     0.9990400291360968     0.7322591504593023  2.799976391186434e-14 121.9080198401464
2.547323234124176      19.58251264408533      16.03697723067509   0.002595894058073675     0.7116342181328309     -11.66326309138472  2.040509370661264e-05     0.1270455825242875  0.0008560174331884541      13.99447516666877      301.6478865271031   0.006638516092041827     0.8000300594564058     0.5345168166384928     0.2718768153950733     0.3787176617693095    0.05151271290329278     0.6849562722455851     0.9990400291360968     0.7322591504593023  2.799976391186434e-14 121.9080198572583
2.547323234124176      19.58251264408533      16.03697723067509   0.002595894058073675     0.7116342181328309     -11.66326291758856  2.041999486780648e-05     0.1270455825242875  0.0008560174331884541      13.99447516666877      301.6478865271031   0.006638516092041827     0.8000300594564058     0.5345168166384928     0.2718768153950733     0.3787176617693095    0.05151271290329278     0.6849562722455851     0.9990400291360968     0.7322591504593023  2.799976391186434e-14 121.9080242323173
2.547323234124176      19.58251264408533      16.03697723067509   0.002595894058073675     0.7116342181328309     -11.66326291758856  2.040509370661264e-05     0.1270455974254487  0.0008560174331884541      13.99447516666877      301.6478865271031   0.006638516092041827     0.8000300594564058     0.5345168166384928     0.2718768153950733     0.3787176617693095    0.05151271290329278     0.6849562722455851     0.9990400291360968     0.7322591504593023  2.799976391186434e-14 121.908019930564
2.547323234124176      19.58251264408533      16.03697723067509   0.002595894058073675     0.7116342181328309     -11.66326291758856  2.040509370661264e-05     0.1270455825242875   0.000856032334349648      13.99447516666877      301.6478865271031   0.006638516092041827     0.8000300594564058     0.5345168166384928     0.2718768153950733     0.3787176617693095    0.05151271290329278     0.6849562722455851     0.9990400291360968     0.7322591504593023  2.799976391186434e-14 121.9080202236826
2.547323234124176      19.58251264408533      16.03697723067509   0.002595894058073675     0.7116342181328309     -11.66326291758856  2.040509370661264e-05     0.1270455825242875  0.0008560174331884541       13.9944753752027      301.6478865271031   0.006638516092041827     0.8000300594564058     0.5345168166384928     0.2718768153950733     0.3787176617693095    0.05151271290329278     0.6849562722455851     0.9990400291360968     0.7322591504593023  2.799976391186434e-14 121.908019691194
2.547323234124176      19.58251264408533      16.03697723067509   0.002595894058073675     0.7116342181328309     -11.66326291758856  2.040509370661264e-05     0.1270455825242875  0.0008560174331884541      13.99447516666877      301.6478910220069   0.006638516092041827     0.8000300594564058     0.5345168166384928     0.2718768153950733     0.3787176617693095    0.05151271290329278     0.6849562722455851     0.9990400291360968     0.7322591504593023  2.799976391186434e-14 121.9080196775547
2.547323234124176      19.58251264408533      16.03697723067509   0.002595894058073675     0.7116342181328309     -11.66326291758856  2.040509370661264e-05     0.1270455825242875  0.0008560174331884541      13.99447516666877      301.6478865271031   0.006638530993203021     0.8000300594564058     0.5345168166384928     0.2718768153950733     0.3787176617693095    0.05151271290329278     0.6849562722455851     0.9990400291360968     0.7322591504593023  2.799976391186434e-14 121.9080195005516
2.547323234124176      19.58251264408533      16.03697723067509   0.002595894058073675     0.7116342181328309     -11.66326291758856  2.040509370661264e-05     0.1270455825242875  0.0008560174331884541      13.99447516666877      301.6478865271031   0.006638516092041827      0.800030074357567     0.5345168166384928     0.2718768153950733     0.3787176617693095    0.05151271290329278     0.6849562722455851     0.9990400291360968     0.7322591504593023  2.799976391186434e-14 121.9080203328681
2.547323234124176      19.58251264408533      16.03697723067509   0.002595894058073675     0.7116342181328309     -11.66326291758856  2.040509370661264e-05     0.1270455825242875  0.0008560174331884541      13.99447516666877      301.6478865271031   0.006638516092041827     0.8000300594564058      0.534516831539654     0.2718768153950733     0.3787176617693095    0.05151271290329278     0.6849562722455851     0.9990400291360968     0.7322591504593023  2.799976391186434e-14 121.9080199175081
2.547323234124176      19.58251264408533      16.03697723067509   0.002595894058073675     0.7116342181328309     -11.66326291758856  2.040509370661264e-05     0.1270455825242875  0.0008560174331884541      13.99447516666877      301.6478865271031   0.006638516092041827     0.8000300594564058     0.5345168166384928     0.2718768302962345     0.3787176617693095    0.05151271290329278     0.6849562722455851     0.9990400291360968     0.7322591504593023  2.799976391186434e-14 121.9080199431042
2.547323234124176      19.58251264408533      16.03697723067509   0.002595894058073675     0.7116342181328309     -11.66326291758856  2.040509370661264e-05     0.1270455825242875  0.0008560174331884541      13.99447516666877      301.6478865271031   0.006638516092041827     0.8000300594564058     0.5345168166384928     0.2718768153950733     0.3787176766704707    0.05151271290329278     0.6849562722455851     0.9990400291360968     0.7322591504593023  2.799976391186434e-14 121.9080198322088
2.547323234124176      19.58251264408533      16.03697723067509   0.002595894058073675     0.7116342181328309     -11.66326291758856  2.040509370661264e-05     0.1270455825242875  0.0008560174331884541      13.99447516666877      301.6478865271031   0.006638516092041827     0.8000300594564058     0.5345168166384928     0.2718768153950733     0.3787176617693095    0.05151272780445397     0.6849562722455851     0.9990400291360968     0.7322591504593023  2.799976391186434e-14 121.908019840044
2.547323234124176      19.58251264408533      16.03697723067509   0.002595894058073675     0.7116342181328309     -11.66326291758856  2.040509370661264e-05     0.1270455825242875  0.0008560174331884541      13.99447516666877      301.6478865271031   0.006638516092041827     0.8000300594564058     0.5345168166384928     0.2718768153950733     0.3787176617693095    0.05151271290329278     0.6849562871467463     0.9990400291360968     0.7322591504593023  2.799976391186434e-14 121.9080198400428
2.547323234124176      19.58251264408533      16.03697723067509   0.002595894058073675     0.7116342181328309     -11.66326291758856  2.040509370661264e-05     0.1270455825242875  0.0008560174331884541      13.99447516666877      301.6478865271031   0.006638516092041827     0.8000300594564058     0.5345168166384928     0.2718768153950733     0.3787176617693095    0.05151271290329278     0.6849562722455851      0.999040044037258     0.7322591504593023  2.799976391186434e-14 121.9080198400496
2.547323234124176      19.58251264408533      16.03697723067509   0.002595894058073675     0.7116342181328309     -11.66326291758856  2.040509370661264e-05     0.1270455825242875  0.0008560174331884541      13.99447516666877      301.6478865271031   0.006638516092041827     0.8000300594564058     0.5345168166384928     0.2718768153950733     0.3787176617693095    0.05151271290329278     0.6849562722455851     0.9990400291360968     0.7322591653604635  2.799976391186434e-14 121.9080198400428
2.547323234124176      19.58251264408533      16.03697723067509   0.002595894058073675     0.7116342181328309     -11.66326291758856  2.040509370661264e-05     0.1270455825242875  0.0008560174331884541      13.99447516666877      301.6478865271031   0.006638516092041827     0.8000300594564058     0.5345168166384928     0.2718768153950733     0.3787176617693095    0.05151271290329278     0.6849562722455851     0.9990400291360968     0.7322591504593023  1.490118919361157e-08 121.9081164555373
2.547382922701747      19.58233710374743      16.03670709535481   0.002595840247062979     0.7116367471861488     -11.66311829127931  2.040063567919496e-05     0.1270448260937761  0.0008560102716124854      13.99492581598264      301.6703793187649   0.006639097965636597     0.8000300545086726     0.5345056258794474      0.271878706769101     0.3787381155365867    0.05150964555045658     0.6849562722455851     0.9988693743806723     0.7322610047958288    2.7857603270748e-14 121.9078551996475
2.54738296066071      19.58233710374743      16.03670709535481   0.002595840247062979     0.7116367471861488     -11.66311829127931  2.040063567919496e-05     0.1270448260937761  0.0008560102716124854      13.99492581598264      301.6703793187649   0.006639097965636597     0.8000300545086726     0.5345056258794474      0.271878706769101     0.3787381155365867    0.05150964555045658     0.6849562722455851     0.9988693743806723     0.7322610047958288    2.7857603270748e-14 121.907855264712
2.547382922701747      19.58233739554699      16.03670709535481   0.002595840247062979     0.7116367471861488     -11.66311829127931  2.040063567919496e-05     0.1270448260937761  0.0008560102716124854      13.99492581598264      301.6703793187649   0.006639097965636597     0.8000300545086726     0.5345056258794474      0.271878706769101     0.3787381155365867    0.05150964555045658     0.6849562722455851     0.9988693743806723     0.7322610047958288    2.7857603270748e-14 121.9078551727629
2.547382922701747      19.58233710374743      16.03670733432037   0.002595840247062979     0.7116367471861488     -11.66311829127931  2.040063567919496e-05     0.1270448260937761  0.0008560102716124854      13.99492581598264      301.6703793187649   0.006639097965636597     0.8000300545086726     0.5345056258794474      0.271878706769101     0.3787381155365867    0.05150964555045658     0.6849562722455851     0.9988693743806723     0.7322610047958288    2.7857603270748e-14 121.9078552075872
2.547382922701747      19.58233710374743      16.03670709535481   0.002595855148224173     0.7116367471861488     -11.66311829127931  2.040063567919496e-05     0.1270448260937761  0.0008560102716124854      13.99492581598264      301.6703793187649   0.006639097965636597     0.8000300545086726     0.5345056258794474      0.271878706769101     0.3787381155365867    0.05150964555045658     0.6849562722455851     0.9988693743806723     0.7322610047958288    2.7857603270748e-14 121.9078551753536
2.547382922701747      19.58233710374743      16.03670709535481   0.002595840247062979       0.71163676208731     -11.66311829127931  2.040063567919496e-05     0.1270448260937761  0.0008560102716124854      13.99492581598264      301.6703793187649   0.006639097965636597     0.8000300545086726     0.5345056258794474      0.271878706769101     0.3787381155365867    0.05150964555045658     0.6849562722455851     0.9988693743806723     0.7322610047958288    2.7857603270748e-14 121.9078551872503
2.547382922701747      19.58233710374743      16.03670709535481   0.002595840247062979     0.7116367471861488     -11.66311846507332  2.040063567919496e-05     0.1270448260937761  0.0008560102716124854      13.99492581598264      301.6703793187649   0.006639097965636597     0.8000300545086726     0.5345056258794474      0.271878706769101     0.3787381155365867    0.05150964555045658     0.6849562722455851     0.9988693743806723     0.7322610047958288    2.7857603270748e-14 121.9078551994458
2.547382922701747      19.58233710374743      16.03670709535481   0.002595840247062979     0.7116367471861488     -11.66311829127931   2.04155368403888e-05     0.1270448260937761  0.0008560102716124854      13.99492581598264      301.6703793187649   0.006639097965636597     0.8000300545086726     0.5345056258794474      0.271878706769101     0.3787381155365867    0.05150964555045658     0.6849562722455851     0.9988693743806723     0.7322610047958288    2.7857603270748e-14 121.9078596367439
2.547382922701747      19.58233710374743      16.03670709535481   0.002595840247062979     0.7116367471861488     -11.66311829127931  2.040063567919496e-05     0.1270448409949373  0.0008560102716124854      13.99492581598264      301.6703793187649   0.006639097965636597     0.8000300545086726     0.5345056258794474      0.271878706769101     0.3787381155365867    0.05150964555045658     0.6849562722455851     0.9988693743806723     0.7322610047958288    2.7857603270748e-14 121.9078552959853
2.547382922701747      19.58233710374743      16.03670709535481   0.002595840247062979     0.7116367471861488     -11.66311829127931  2.040063567919496e-05     0.1270448260937761  0.0008560251727736792      13.99492581598264      301.6703793187649   0.006639097965636597     0.8000300545086726     0.5345056258794474      0.271878706769101     0.3787381155365867    0.05150964555045658     0.6849562722455851     0.9988693743806723     0.7322610047958288    2.7857603270748e-14 121.9078555702375
2.547382922701747      19.58233710374743      16.03670709535481   0.002595840247062979     0.7116367471861488     -11.66311829127931  2.040063567919496e-05     0.1270448260937761  0.0008560102716124854      13.99492602452328      301.6703793187649   0.006639097965636597     0.8000300545086726     0.5345056258794474      0.271878706769101     0.3787381155365867    0.05150964555045658     0.6849562722455851     0.9988693743806723     0.7322610047958288    2.7857603270748e-14 121.9078552728523
2.547382922701747      19.58233710374743      16.03670709535481   0.002595840247062979     0.7116367471861488     -11.66311829127931  2.040063567919496e-05     0.1270448260937761  0.0008560102716124854      13.99492581598264      301.6703838140039   0.006639097965636597     0.8000300545086726     0.5345056258794474      0.271878706769101     0.3787381155365867    0.05150964555045658     0.6849562722455851     0.9988693743806723     0.7322610047958288    2.7857603270748e-14 121.9078550273098
2.547382922701747      19.58233710374743      16.03670709535481   0.002595840247062979     0.7116367471861488     -11.66311829127931  2.040063567919496e-05     0.1270448260937761  0.0008560102716124854      13.99492581598264      301.6703793187649   0.006639112866797791     0.8000300545086726     0.5345056258794474      0.271878706769101     0.3787381155365867    0.05150964555045658     0.6849562722455851     0.9988693743806723     0.7322610047958288    2.7857603270748e-14 121.9078556202907
2.547382922701747      19.58233710374743      16.03670709535481   0.002595840247062979     0.7116367471861488     -11.66311829127931  2.040063567919496e-05     0.1270448260937761  0.0008560102716124854      13.99492581598264      301.6703793187649   0.006639097965636597     0.8000300694098338     0.5345056258794474      0.271878706769101     0.3787381155365867    0.05150964555045658     0.6849562722455851     0.9988693743806723     0.7322610047958288    2.7857603270748e-14 121.9078556723593
2.547382922701747      19.58233710374743      16.03670709535481   0.002595840247062979     0.7116367471861488     -11.66311829127931  2.040063567919496e-05     0.1270448260937761  0.0008560102716124854      13.99492581598264      301.6703793187649   0.006639097965636597     0.8000300545086726     0.5345056407806086      0.271878706769101     0.3787381155365867    0.05150964555045658     0.6849562722455851     0.9988693743806723     0.7322610047958288    2.7857603270748e-14 121.9078552634621
2.547382922701747      19.58233710374743      16.03670709535481   0.002595840247062979     0.7116367471861488     -11.66311829127931  2.040063567919496e-05     0.1270448260937761  0.0008560102716124854      13.99492581598264      301.6703793187649   0.006639097965636597     0.8000300545086726     0.5345056258794474     0.2718787216702622     0.3787381155365867    0.05150964555045658     0.6849562722455851     0.9988693743806723     0.7322610047958288    2.7857603270748e-14 121.9078552782043
2.547382922701747      19.58233710374743      16.03670709535481   0.002595840247062979     0.7116367471861488     -11.66311829127931  2.040063567919496e-05     0.1270448260937761  0.0008560102716124854      13.99492581598264      301.6703793187649   0.006639097965636597     0.8000300545086726     0.5345056258794474      0.271878706769101     0.3787381304377479    0.05150964555045658     0.6849562722455851     0.9988693743806723     0.7322610047958288    2.7857603270748e-14 121.9078551716278
2.547382922701747      19.58233710374743      16.03670709535481   0.002595840247062979     0.7116367471861488     -11.66311829127931  2.040063567919496e-05     0.1270448260937761  0.0008560102716124854      13.99492581598264      301.6703793187649   0.006639097965636597     0.8000300545086726     0.5345056258794474      0.271878706769101     0.3787381155365867    0.05150966045161778     0.6849562722455851     0.9988693743806723     0.7322610047958288    2.7857603270748e-14 121.9078551997756
2.547382922701747      19.58233710374743      16.03670709535481   0.002595840247062979     0.7116367471861488     -11.66311829127931  2.040063567919496e-05     0.1270448260937761  0.0008560102716124854      13.99492581598264      301.6703793187649   0.006639097965636597     0.8000300545086726     0.5345056258794474      0.271878706769101     0.3787381155365867    0.05150964555045658     0.6849562871467463     0.9988693743806723     0.7322610047958288    2.7857603270748e-14 121.9078551996475
2.547382922701747      19.58233710374743      16.03670709535481   0.002595840247062979     0.7116367471861488     -11.66311829127931  2.040063567919496e-05     0.1270448260937761  0.0008560102716124854      13.99492581598264      301.6703793187649   0.006639097965636597     0.8000300545086726     0.5345056258794474      0.271878706769101     0.3787381155365867    0.05150964555045658     0.6849562722455851     0.9988693892818334     0.7322610047958288    2.7857603270748e-14 121.9078552005678
2.547382922701747      19.58233710374743      16.03670709535481   0.002595840247062979     0.7116367471861488     -11.66311829127931  2.040063567919496e-05     0.1270448260937761  0.0008560102716124854      13.99492581598264      301.6703793187649   0.006639097965636597     0.8000300545086726     0.5345056258794474      0.271878706769101     0.3787381155365867    0.05150964555045658     0.6849562722455851     0.9988693743806723       0.73226101969699    2.7857603270748e-14 121.9078551995107
2.547382922701747      19.58233710374743      16.03670709535481   0.002595840247062979     0.7116367471861488     -11.66311829127931  2.040063567919496e-05     0.1270448260937761  0.0008560102716124854      13.99492581598264      301.6703793187649   0.006639097965636597     0.8000300545086726     0.5345056258794474      0.271878706769101     0.3787381155365867    0.05150964555045658     0.6849562722455851     0.9988693743806723     0.7322610047958288  1.490118905145093e-08 121.9079518158979
2.547396686674382      19.58232302534626      16.03665178804757   0.002596437732366771     0.7116379027167753     -11.66310714257988  2.039897953497145e-05     0.1270444933120548  0.0008560065641747167      13.99501378960372      301.6759659364068   0.006639057969657601     0.8000300630157351     0.5345043722232303     0.2718776040328675     0.3787462428106673    0.05145312669386619     0.6849562722455851     0.9987654917731387     0.7325696937676309  2.781762156392874e-14 121.9078106739757
2.547396724633551      19.58232302534626      16.03665178804757   0.002596437732366771     0.7116379027167753     -11.66310714257988  2.039897953497145e-05     0.1270444933120548  0.0008560065641747167      13.99501378960372      301.6759659364068   0.006639057969657601     0.8000300630157351     0.5345043722232303     0.2718776040328675     0.3787462428106673    0.05145312669386619     0.6849562722455851     0.9987654917731387     0.7325696937676309  2.781762156392874e-14 121.9078106665375
2.547396686674382      19.58232331714561      16.03665178804757   0.002596437732366771     0.7116379027167753     -11.66310714257988  2.039897953497145e-05     0.1270444933120548  0.0008560065641747167      13.99501378960372      301.6759659364068   0.006639057969657601     0.8000300630157351     0.5345043722232303     0.2718776040328675     0.3787462428106673    0.05145312669386619     0.6849562722455851     0.9987654917731387     0.7325696937676309  2.781762156392874e-14 121.9078106562054
2.547396686674382      19.58232302534626      16.03665202701231   0.002596437732366771     0.7116379027167753     -11.66310714257988  2.039897953497145e-05     0.1270444933120548  0.0008560065641747167      13.99501378960372      301.6759659364068   0.006639057969657601     0.8000300630157351     0.5345043722232303     0.2718776040328675     0.3787462428106673    0.05145312669386619     0.6849562722455851     0.9987654917731387     0.7325696937676309  2.781762156392874e-14 121.9078106838913
2.547396686674382      19.58232302534626      16.03665178804757   0.002596452633527964     0.7116379027167753     -11.66310714257988  2.039897953497145e-05     0.1270444933120548  0.0008560065641747167      13.99501378960372      301.6759659364068   0.006639057969657601     0.8000300630157351     0.5345043722232303     0.2718776040328675     0.3787462428106673    0.05145312669386619     0.6849562722455851     0.9987654917731387     0.7325696937676309  2.781762156392874e-14 121.9078109736205
2.547396686674382      19.58232302534626      16.03665178804757   0.002596437732366771     0.7116379176179365     -11.66310714257988  2.039897953497145e-05     0.1270444933120548  0.0008560065641747167      13.99501378960372      301.6759659364068   0.006639057969657601     0.8000300630157351     0.5345043722232303     0.2718776040328675     0.3787462428106673    0.05145312669386619     0.6849562722455851     0.9987654917731387     0.7325696937676309  2.781762156392874e-14 121.9078106583134
2.547396686674382      19.58232302534626      16.03665178804757   0.002596437732366771     0.7116379027167753     -11.66310731637372  2.039897953497145e-05     0.1270444933120548  0.0008560065641747167      13.99501378960372      301.6759659364068   0.006639057969657601     0.8000300630157351     0.5345043722232303     0.2718776040328675     0.3787462428106673    0.05145312669386619     0.6849562722455851     0.9987654917731387     0.7325696937676309  2.781762156392874e-14 121.9078106710875
2.547396686674382      19.58232302534626      16.03665178804757   0.002596437732366771     0.7116379027167753     -11.66310714257988   2.04138806961653e-05     0.1270444933120548  0.0008560065641747167      13.99501378960372      301.6759659364068   0.006639057969657601     0.8000300630157351     0.5345043722232303     0.2718776040328675     0.3787462428106673    0.05145312669386619     0.6849562722455851     0.9987654917731387     0.7325696937676309  2.781762156392874e-14 121.9078151088827
2.547396686674382      19.58232302534626      16.03665178804757   0.002596437732366771     0.7116379027167753     -11.66310714257988  2.039897953497145e-05      0.127044508213216  0.0008560065641747167      13.99501378960372      301.6759659364068   0.006639057969657601     0.8000300630157351     0.5345043722232303     0.2718776040328675     0.3787462428106673    0.05145312669386619     0.6849562722455851     0.9987654917731387     0.7325696937676309  2.781762156392874e-14 121.9078107443552
2.547396686674382      19.58232302534626      16.03665178804757   0.002596437732366771     0.7116379027167753     -11.66310714257988  2.039897953497145e-05     0.1270444933120548  0.0008560214653359105      13.99501378960372      301.6759659364068   0.006639057969657601     0.8000300630157351     0.5345043722232303     0.2718776040328675     0.3787462428106673    0.05145312669386619     0.6849562722455851     0.9987654917731387     0.7325696937676309  2.781762156392874e-14 121.9078109658336
2.547396686674382      19.58232302534626      16.03665178804757   0.002596437732366771     0.7116379027167753     -11.66310714257988  2.039897953497145e-05     0.1270444933120548  0.0008560065641747167      13.99501399814568      301.6759659364068   0.006639057969657601     0.8000300630157351     0.5345043722232303     0.2718776040328675     0.3787462428106673    0.05145312669386619     0.6849562722455851     0.9987654917731387     0.7325696937676309  2.781762156392874e-14 121.9078106827079
2.547396686674382      19.58232302534626      16.03665178804757   0.002596437732366771     0.7116379027167753     -11.66310714257988  2.039897953497145e-05     0.1270444933120548  0.0008560065641747167      13.99501378960372       301.675970431729   0.006639057969657601     0.8000300630157351     0.5345043722232303     0.2718776040328675     0.3787462428106673    0.05145312669386619     0.6849562722455851     0.9987654917731387     0.7325696937676309  2.781762156392874e-14 121.9078106508781
2.547396686674382      19.58232302534626      16.03665178804757   0.002596437732366771     0.7116379027167753     -11.66310714257988  2.039897953497145e-05     0.1270444933120548  0.0008560065641747167      13.99501378960372      301.6759659364068   0.006639072870818795     0.8000300630157351     0.5345043722232303     0.2718776040328675     0.3787462428106673    0.05145312669386619     0.6849562722455851     0.9987654917731387     0.7325696937676309  2.781762156392874e-14 121.9078110151322
2.547396686674382      19.58232302534626      16.03665178804757   0.002596437732366771     0.7116379027167753     -11.66310714257988  2.039897953497145e-05     0.1270444933120548  0.0008560065641747167      13.99501378960372      301.6759659364068   0.006639057969657601     0.8000300779168963     0.5345043722232303     0.2718776040328675     0.3787462428106673    0.05145312669386619     0.6849562722455851     0.9987654917731387     0.7325696937676309  2.781762156392874e-14 121.9078111330154
2.547396686674382      19.58232302534626      16.03665178804757   0.002596437732366771     0.7116379027167753     -11.66310714257988  2.039897953497145e-05     0.1270444933120548  0.0008560065641747167      13.99501378960372      301.6759659364068   0.006639057969657601     0.8000300630157351     0.5345043871243915     0.2718776040328675     0.3787462428106673    0.05145312669386619     0.6849562722455851     0.9987654917731387     0.7325696937676309  2.781762156392874e-14 121.9078107284797
2.547396686674382      19.58232302534626      16.03665178804757   0.002596437732366771     0.7116379027167753     -11.66310714257988  2.039897953497145e-05     0.1270444933120548  0.0008560065641747167      13.99501378960372      301.6759659364068   0.006639057969657601     0.8000300630157351     0.5345043722232303     0.2718776189340287     0.3787462428106673    0.05145312669386619     0.6849562722455851     0.9987654917731387     0.7325696937676309  2.781762156392874e-14 121.9078107681152
2.547396686674382      19.58232302534626      16.03665178804757   0.002596437732366771     0.7116379027167753     -11.66310714257988  2.039897953497145e-05     0.1270444933120548  0.0008560065641747167      13.99501378960372      301.6759659364068   0.006639057969657601     0.8000300630157351     0.5345043722232303     0.2718776040328675     0.3787462577118285    0.05145312669386619     0.6849562722455851     0.9987654917731387     0.7325696937676309  2.781762156392874e-14 121.9078106482668
2.547396686674382      19.58232302534626      16.03665178804757   0.002596437732366771     0.7116379027167753     -11.66310714257988  2.039897953497145e-05     0.1270444933120548  0.0008560065641747167      13.99501378960372      301.6759659364068   0.006639057969657601     0.8000300630157351     0.5345043722232303     0.2718776040328675     0.3787462428106673    0.05145314159502738     0.6849562722455851     0.9987654917731387     0.7325696937676309  2.781762156392874e-14 121.9078106739964
2.547396686674382      19.58232302534626      16.03665178804757   0.002596437732366771     0.7116379027167753     -11.66310714257988  2.039897953497145e-05     0.1270444933120548  0.0008560065641747167      13.99501378960372      301.6759659364068   0.006639057969657601     0.8000300630157351     0.5345043722232303     0.2718776040328675     0.3787462428106673    0.05145312669386619     0.6849562871467463     0.9987654917731387     0.7325696937676309  2.781762156392874e-14 121.9078106739757
2.547396686674382      19.58232302534626      16.03665178804757   0.002596437732366771     0.7116379027167753     -11.66310714257988  2.039897953497145e-05     0.1270444933120548  0.0008560065641747167      13.99501378960372      301.6759659364068   0.006639057969657601     0.8000300630157351     0.5345043722232303     0.2718776040328675     0.3787462428106673    0.05145312669386619     0.6849562722455851     0.9987655066742999     0.7325696937676309  2.781762156392874e-14 121.9078106739956
2.547396686674382      19.58232302534626      16.03665178804757   0.002596437732366771     0.7116379027167753     -11.66310714257988  2.039897953497145e-05     0.1270444933120548  0.0008560065641747167      13.99501378960372      301.6759659364068   0.006639057969657601     0.8000300630157351     0.5345043722232303     0.2718776040328675     0.3787462428106673    0.05145312669386619     0.6849562722455851     0.9987654917731387     0.7325697086687921  2.781762156392874e-14 121.9078106739835
2.547396686674382      19.58232302534626      16.03665178804757   0.002596437732366771     0.7116379027167753     -11.66310714257988  2.039897953497145e-05     0.1270444933120548  0.0008560065641747167      13.99501378960372      301.6759659364068   0.006639057969657601     0.8000300630157351     0.5345043722232303     0.2718776040328675     0.3787462428106673    0.05145312669386619     0.6849562722455851     0.9987654917731387     0.7325696937676309  1.490118901146922e-08 121.9079072888495
2.54761929749102       19.5821191857043       16.0355949351666   0.002595846791035041     0.7117573825087872      -11.6626303649042  2.022980032122893e-05     0.1270391444463012  0.0008558567432514553      13.99349636299448      301.6764657369955   0.006637123949076729     0.8000298580410222     0.5344626487443621     0.2718595941047379     0.3789323758566357    0.05144799037037504     0.6849562722455851     0.9986688624250227      0.732541395250593  2.562416225090399e-14 121.9074176742812
2.547619335453505       19.5821191857043       16.0355949351666   0.002595846791035041     0.7117573825087872      -11.6626303649042  2.022980032122893e-05     0.1270391444463012  0.0008558567432514553      13.99349636299448      301.6764657369955   0.006637123949076729     0.8000298580410222     0.5344626487443621     0.2718595941047379     0.3789323758566357    0.05144799037037504     0.6849562722455851     0.9986688624250227      0.732541395250593  2.562416225090399e-14 121.9074176823999
2.54761929749102      19.58211947750061       16.0355949351666   0.002595846791035041     0.7117573825087872      -11.6626303649042  2.022980032122893e-05     0.1270391444463012  0.0008558567432514553      13.99349636299448      301.6764657369955   0.006637123949076729     0.8000298580410222     0.5344626487443621     0.2718595941047379     0.3789323758566357    0.05144799037037504     0.6849562722455851     0.9986688624250227      0.732541395250593  2.562416225090399e-14 121.9074176729501
2.54761929749102       19.5821191857043      16.03559517411559   0.002595846791035041     0.7117573825087872      -11.6626303649042  2.022980032122893e-05     0.1270391444463012  0.0008558567432514553      13.99349636299448      301.6764657369955   0.006637123949076729     0.8000298580410222     0.5344626487443621     0.2718595941047379     0.3789323758566357    0.05144799037037504     0.6849562722455851     0.9986688624250227      0.732541395250593  2.562416225090399e-14 121.9074177049935
2.54761929749102       19.5821191857043       16.0355949351666   0.002595861692196234     0.7117573825087872      -11.6626303649042  2.022980032122893e-05     0.1270391444463012  0.0008558567432514553      13.99349636299448      301.6764657369955   0.006637123949076729     0.8000298580410222     0.5344626487443621     0.2718595941047379     0.3789323758566357    0.05144799037037504     0.6849562722455851     0.9986688624250227      0.732541395250593  2.562416225090399e-14 121.9074177576848
2.54761929749102       19.5821191857043       16.0355949351666   0.002595846791035041     0.7117573974099484      -11.6626303649042  2.022980032122893e-05     0.1270391444463012  0.0008558567432514553      13.99349636299448      301.6764657369955   0.006637123949076729     0.8000298580410222     0.5344626487443621     0.2718595941047379     0.3789323758566357    0.05144799037037504     0.6849562722455851     0.9986688624250227      0.732541395250593  2.562416225090399e-14 121.9074176889341
2.54761929749102       19.5821191857043       16.0355949351666   0.002595846791035041     0.7117573825087872     -11.66263053869093  2.022980032122893e-05     0.1270391444463012  0.0008558567432514553      13.99349636299448      301.6764657369955   0.006637123949076729     0.8000298580410222     0.5344626487443621     0.2718595941047379     0.3789323758566357    0.05144799037037504     0.6849562722455851     0.9986688624250227      0.732541395250593  2.562416225090399e-14 121.9074176785522
2.54761929749102       19.5821191857043       16.0355949351666   0.002595846791035041     0.7117573825087872      -11.6626303649042  2.024470148242277e-05     0.1270391444463012  0.0008558567432514553      13.99349636299448      301.6764657369955   0.006637123949076729     0.8000298580410222     0.5344626487443621     0.2718595941047379     0.3789323758566357    0.05144799037037504     0.6849562722455851     0.9986688624250227      0.732541395250593  2.562416225090399e-14 121.907421790497
2.54761929749102       19.5821191857043       16.0355949351666   0.002595846791035041     0.7117573825087872      -11.6626303649042  2.022980032122893e-05     0.1270391593474624  0.0008558567432514553      13.99349636299448      301.6764657369955   0.006637123949076729     0.8000298580410222     0.5344626487443621     0.2718595941047379     0.3789323758566357    0.05144799037037504     0.6849562722455851     0.9986688624250227      0.732541395250593  2.562416225090399e-14 121.9074177617906
2.54761929749102       19.5821191857043       16.0355949351666   0.002595846791035041     0.7117573825087872      -11.6626303649042  2.022980032122893e-05     0.1270391444463012  0.0008558716444126491      13.99349636299448      301.6764657369955   0.006637123949076729     0.8000298580410222     0.5344626487443621     0.2718595941047379     0.3789323758566357    0.05144799037037504     0.6849562722455851     0.9986688624250227      0.732541395250593  2.562416225090399e-14 121.9074178281557
2.54761929749102       19.5821191857043       16.0355949351666   0.002595846791035041     0.7117573825087872      -11.6626303649042  2.022980032122893e-05     0.1270391444463012  0.0008558567432514553      13.99349657151383      301.6764657369955   0.006637123949076729     0.8000298580410222     0.5344626487443621     0.2718595941047379     0.3789323758566357    0.05144799037037504     0.6849562722455851     0.9986688624250227      0.732541395250593  2.562416225090399e-14 121.9074176016079
2.54761929749102       19.5821191857043       16.0355949351666   0.002595846791035041     0.7117573825087872      -11.6626303649042  2.022980032122893e-05     0.1270391444463012  0.0008558567432514553      13.99349636299448      301.6764702323251   0.006637123949076729     0.8000298580410222     0.5344626487443621     0.2718595941047379     0.3789323758566357    0.05144799037037504     0.6849562722455851     0.9986688624250227      0.732541395250593  2.562416225090399e-14 121.9074174909964
2.54761929749102       19.5821191857043       16.0355949351666   0.002595846791035041     0.7117573825087872      -11.6626303649042  2.022980032122893e-05     0.1270391444463012  0.0008558567432514553      13.99349636299448      301.6764657369955   0.006637138850237923     0.8000298580410222     0.5344626487443621     0.2718595941047379     0.3789323758566357    0.05144799037037504     0.6849562722455851     0.9986688624250227      0.732541395250593  2.562416225090399e-14 121.9074160578322
2.54761929749102       19.5821191857043       16.0355949351666   0.002595846791035041     0.7117573825087872      -11.6626303649042  2.022980032122893e-05     0.1270391444463012  0.0008558567432514553      13.99349636299448      301.6764657369955   0.006637123949076729     0.8000298729421834     0.5344626487443621     0.2718595941047379     0.3789323758566357    0.05144799037037504     0.6849562722455851     0.9986688624250227      0.732541395250593  2.562416225090399e-14 121.9074181610995
2.54761929749102       19.5821191857043       16.0355949351666   0.002595846791035041     0.7117573825087872      -11.6626303649042  2.022980032122893e-05     0.1270391444463012  0.0008558567432514553      13.99349636299448      301.6764657369955   0.006637123949076729     0.8000298580410222     0.5344626636455233     0.2718595941047379     0.3789323758566357    0.05144799037037504     0.6849562722455851     0.9986688624250227      0.732541395250593  2.562416225090399e-14 121.9074177718984
2.54761929749102       19.5821191857043       16.0355949351666   0.002595846791035041     0.7117573825087872      -11.6626303649042  2.022980032122893e-05     0.1270391444463012  0.0008558567432514553      13.99349636299448      301.6764657369955   0.006637123949076729     0.8000298580410222     0.5344626487443621     0.2718596090058991     0.3789323758566357    0.05144799037037504     0.6849562722455851     0.9986688624250227      0.732541395250593  2.562416225090399e-14 121.9074177092004
2.54761929749102       19.5821191857043       16.0355949351666   0.002595846791035041     0.7117573825087872      -11.6626303649042  2.022980032122893e-05     0.1270391444463012  0.0008558567432514553      13.99349636299448      301.6764657369955   0.006637123949076729     0.8000298580410222     0.5344626487443621     0.2718595941047379     0.3789323907577969    0.05144799037037504     0.6849562722455851     0.9986688624250227      0.732541395250593  2.562416225090399e-14 121.907417671986
2.54761929749102       19.5821191857043       16.0355949351666   0.002595846791035041     0.7117573825087872      -11.6626303649042  2.022980032122893e-05     0.1270391444463012  0.0008558567432514553      13.99349636299448      301.6764657369955   0.006637123949076729     0.8000298580410222     0.5344626487443621     0.2718595941047379     0.3789323758566357    0.05144800527153624     0.6849562722455851     0.9986688624250227      0.732541395250593  2.562416225090399e-14 121.9074176743475
2.54761929749102       19.5821191857043       16.0355949351666   0.002595846791035041     0.7117573825087872      -11.6626303649042  2.022980032122893e-05     0.1270391444463012  0.0008558567432514553      13.99349636299448      301.6764657369955   0.006637123949076729     0.8000298580410222     0.5344626487443621     0.2718595941047379     0.3789323758566357    0.05144799037037504     0.6849562871467463     0.9986688624250227      0.732541395250593  2.562416225090399e-14 121.9074176742812
2.54761929749102       19.5821191857043       16.0355949351666   0.002595846791035041     0.7117573825087872      -11.6626303649042  2.022980032122893e-05     0.1270391444463012  0.0008558567432514553      13.99349636299448      301.6764657369955   0.006637123949076729     0.8000298580410222     0.5344626487443621     0.2718595941047379     0.3789323758566357    0.05144799037037504     0.6849562722455851     0.9986688773261839      0.732541395250593  2.562416225090399e-14 121.9074176742983
2.54761929749102       19.5821191857043       16.0355949351666   0.002595846791035041     0.7117573825087872      -11.6626303649042  2.022980032122893e-05     0.1270391444463012  0.0008558567432514553      13.99349636299448      301.6764657369955   0.006637123949076729     0.8000298580410222     0.5344626487443621     0.2718595941047379     0.3789323758566357    0.05144799037037504     0.6849562722455851     0.9986688624250227     0.7325414101517542  2.562416225090399e-14 121.9074176742792
2.54761929749102       19.5821191857043       16.0355949351666   0.002595846791035041     0.7117573825087872      -11.6626303649042  2.022980032122893e-05     0.1270391444463012  0.0008558567432514553      13.99349636299448      301.6764657369955   0.006637123949076729     0.8000298580410222     0.5344626487443621     0.2718595941047379     0.3789323758566357    0.05144799037037504     0.6849562722455851     0.9986688624250227      0.732541395250593  1.490118681800991e-08 121.9075142826398
2.547622525147893      19.58211300741903      16.03558328097964   0.002595838540648246     0.7117573338241509      -11.6626256551367  2.022822789137705e-05     0.1270389076548296  0.0008558546876539965      13.99352553658412      301.6778710256376   0.006638723870658505     0.8000298578083637     0.5344611157557343     0.2718595607480575     0.3789336146513228    0.05144213345003215     0.6849562722455851     0.9986360624883387     0.7325425184561089  2.557400696118152e-14 121.9073115814916
2.547622563110427      19.58211300741903      16.03558328097964   0.002595838540648246     0.7117573338241509      -11.6626256551367  2.022822789137705e-05     0.1270389076548296  0.0008558546876539965      13.99352553658412      301.6778710256376   0.006638723870658505     0.8000298578083637     0.5344611157557343     0.2718595607480575     0.3789336146513228    0.05144213345003215     0.6849562722455851     0.9986360624883387     0.7325425184561089  2.557400696118152e-14 121.9073115923147
2.547622525147893      19.58211329921525      16.03558328097964   0.002595838540648246     0.7117573338241509      -11.6626256551367  2.022822789137705e-05     0.1270389076548296  0.0008558546876539965      13.99352553658412      301.6778710256376   0.006638723870658505     0.8000298578083637     0.5344611157557343     0.2718595607480575     0.3789336146513228    0.05144213345003215     0.6849562722455851     0.9986360624883387     0.7325425184561089  2.557400696118152e-14 121.9073115709936
2.547622525147893      19.58211300741903      16.03558351992846   0.002595838540648246     0.7117573338241509      -11.6626256551367  2.022822789137705e-05     0.1270389076548296  0.0008558546876539965      13.99352553658412      301.6778710256376   0.006638723870658505     0.8000298578083637     0.5344611157557343     0.2718595607480575     0.3789336146513228    0.05144213345003215     0.6849562722455851     0.9986360624883387     0.7325425184561089  2.557400696118152e-14 121.9073115861492
2.547622525147893      19.58211300741903      16.03558328097964    0.00259585344180944     0.7117573338241509      -11.6626256551367  2.022822789137705e-05     0.1270389076548296  0.0008558546876539965      13.99352553658412      301.6778710256376   0.006638723870658505     0.8000298578083637     0.5344611157557343     0.2718595607480575     0.3789336146513228    0.05144213345003215     0.6849562722455851     0.9986360624883387     0.7325425184561089  2.557400696118152e-14 121.907311592339
2.547622525147893      19.58211300741903      16.03558328097964   0.002595838540648246      0.711757348725312      -11.6626256551367  2.022822789137705e-05     0.1270389076548296  0.0008558546876539965      13.99352553658412      301.6778710256376   0.006638723870658505     0.8000298578083637     0.5344611157557343     0.2718595607480575     0.3789336146513228    0.05144213345003215     0.6849562722455851     0.9986360624883387     0.7325425184561089  2.557400696118152e-14 121.9073115788345
2.547622525147893      19.58211300741903      16.03558328097964   0.002595838540648246     0.7117573338241509     -11.66262582892336  2.022822789137705e-05     0.1270389076548296  0.0008558546876539965      13.99352553658412      301.6778710256376   0.006638723870658505     0.8000298578083637     0.5344611157557343     0.2718595607480575     0.3789336146513228    0.05144213345003215     0.6849562722455851     0.9986360624883387     0.7325425184561089  2.557400696118152e-14 121.9073115793667
2.547622525147893      19.58211300741903      16.03558328097964   0.002595838540648246     0.7117573338241509      -11.6626256551367   2.02431290525709e-05     0.1270389076548296  0.0008558546876539965      13.99352553658412      301.6778710256376   0.006638723870658505     0.8000298578083637     0.5344611157557343     0.2718595607480575     0.3789336146513228    0.05144213345003215     0.6849562722455851     0.9986360624883387     0.7325425184561089  2.557400696118152e-14 121.9073157949359
2.547622525147893      19.58211300741903      16.03558328097964   0.002595838540648246     0.7117573338241509      -11.6626256551367  2.022822789137705e-05     0.1270389225559908  0.0008558546876539965      13.99352553658412      301.6778710256376   0.006638723870658505     0.8000298578083637     0.5344611157557343     0.2718595607480575     0.3789336146513228    0.05144213345003215     0.6849562722455851     0.9986360624883387     0.7325425184561089  2.557400696118152e-14 121.9073116645794
2.547622525147893      19.58211300741903      16.03558328097964   0.002595838540648246     0.7117573338241509      -11.6626256551367  2.022822789137705e-05     0.1270389076548296  0.0008558695888151904      13.99352553658412      301.6778710256376   0.006638723870658505     0.8000298578083637     0.5344611157557343     0.2718595607480575     0.3789336146513228    0.05144213345003215     0.6849562722455851     0.9986360624883387     0.7325425184561089  2.557400696118152e-14 121.9073117538583
2.547622525147893      19.58211300741903      16.03558328097964   0.002595838540648246     0.7117573338241509      -11.6626256551367  2.022822789137705e-05     0.1270389076548296  0.0008558546876539965       13.9935257451039      301.6778710256376   0.006638723870658505     0.8000298578083637     0.5344611157557343     0.2718595607480575     0.3789336146513228    0.05144213345003215     0.6849562722455851     0.9986360624883387     0.7325425184561089  2.557400696118152e-14 121.9073115695623
2.547622525147893      19.58211300741903      16.03558328097964   0.002595838540648246     0.7117573338241509      -11.6626256551367  2.022822789137705e-05     0.1270389076548296  0.0008558546876539965      13.99352553658412      301.6778755209882   0.006638723870658505     0.8000298578083637     0.5344611157557343     0.2718595607480575     0.3789336146513228    0.05144213345003215     0.6849562722455851     0.9986360624883387     0.7325425184561089  2.557400696118152e-14 121.9073114939505
2.547622525147893      19.58211300741903      16.03558328097964   0.002595838540648246     0.7117573338241509      -11.6626256551367  2.022822789137705e-05     0.1270389076548296  0.0008558546876539965      13.99352553658412      301.6778710256376   0.006638738771819698     0.8000298578083637     0.5344611157557343     0.2718595607480575     0.3789336146513228    0.05144213345003215     0.6849562722455851     0.9986360624883387     0.7325425184561089  2.557400696118152e-14 121.9073115779647
2.547622525147893      19.58211300741903      16.03558328097964   0.002595838540648246     0.7117573338241509      -11.6626256551367  2.022822789137705e-05     0.1270389076548296  0.0008558546876539965      13.99352553658412      301.6778710256376   0.006638723870658505     0.8000298727095249     0.5344611157557343     0.2718595607480575     0.3789336146513228    0.05144213345003215     0.6849562722455851     0.9986360624883387     0.7325425184561089  2.557400696118152e-14 121.9073120552493
2.547622525147893      19.58211300741903      16.03558328097964   0.002595838540648246     0.7117573338241509      -11.6626256551367  2.022822789137705e-05     0.1270389076548296  0.0008558546876539965      13.99352553658412      301.6778710256376   0.006638723870658505     0.8000298578083637     0.5344611306568955     0.2718595607480575     0.3789336146513228    0.05144213345003215     0.6849562722455851     0.9986360624883387     0.7325425184561089  2.557400696118152e-14 121.9073116525525
2.547622525147893      19.58211300741903      16.03558328097964   0.002595838540648246     0.7117573338241509      -11.6626256551367  2.022822789137705e-05     0.1270389076548296  0.0008558546876539965      13.99352553658412      301.6778710256376   0.006638723870658505     0.8000298578083637     0.5344611157557343     0.2718595756492187     0.3789336146513228    0.05144213345003215     0.6849562722455851     0.9986360624883387     0.7325425184561089  2.557400696118152e-14 121.9073116763003
2.547622525147893      19.58211300741903      16.03558328097964   0.002595838540648246     0.7117573338241509      -11.6626256551367  2.022822789137705e-05     0.1270389076548296  0.0008558546876539965      13.99352553658412      301.6778710256376   0.006638723870658505     0.8000298578083637     0.5344611157557343     0.2718595607480575     0.3789336295524839    0.05144213345003215     0.6849562722455851     0.9986360624883387     0.7325425184561089  2.557400696118152e-14 121.9073115820394
2.547622525147893      19.58211300741903      16.03558328097964   0.002595838540648246     0.7117573338241509      -11.6626256551367  2.022822789137705e-05     0.1270389076548296  0.0008558546876539965      13.99352553658412      301.6778710256376   0.006638723870658505     0.8000298578083637     0.5344611157557343     0.2718595607480575     0.3789336146513228    0.05144214835119335     0.6849562722455851     0.9986360624883387     0.7325425184561089  2.557400696118152e-14 121.9073115815496
2.547622525147893      19.58211300741903      16.03558328097964   0.002595838540648246     0.7117573338241509      -11.6626256551367  2.022822789137705e-05     0.1270389076548296  0.0008558546876539965      13.99352553658412      301.6778710256376   0.006638723870658505     0.8000298578083637     0.5344611157557343     0.2718595607480575     0.3789336146513228    0.05144213345003215     0.6849562871467463     0.9986360624883387     0.7325425184561089  2.557400696118152e-14 121.9073115814916
2.547622525147893      19.58211300741903      16.03558328097964   0.002595838540648246     0.7117573338241509      -11.6626256551367  2.022822789137705e-05     0.1270389076548296  0.0008558546876539965      13.99352553658412      301.6778710256376   0.006638723870658505     0.8000298578083637     0.5344611157557343     0.2718595607480575     0.3789336146513228    0.05144213345003215     0.6849562722455851     0.9986360773894999     0.7325425184561089  2.557400696118152e-14 121.9073115814721
2.547622525147893      19.58211300741903      16.03558328097964   0.002595838540648246     0.7117573338241509      -11.6626256551367  2.022822789137705e-05     0.1270389076548296  0.0008558546876539965      13.99352553658412      301.6778710256376   0.006638723870658505     0.8000298578083637     0.5344611157557343     0.2718595607480575     0.3789336146513228    0.05144213345003215     0.6849562722455851     0.9986360624883387       0.73254253335727  2.557400696118152e-14 121.9073115815006
2.547622525147893      19.58211300741903      16.03558328097964   0.002595838540648246     0.7117573338241509      -11.6626256551367  2.022822789137705e-05     0.1270389076548296  0.0008558546876539965      13.99352553658412      301.6778710256376   0.006638723870658505     0.8000298578083637     0.5344611157557343     0.2718595607480575     0.3789336146513228    0.05144213345003215     0.6849562722455851     0.9986360624883387     0.7325425184561089  1.490118676785462e-08 121.9074082004253
2.547599795429899      19.58211469837288      16.03557735207101   0.002595733655896123     0.7117725985105546     -11.66262572380803  1.974692332605103e-05     0.1269792473835347  0.0008550407132753729      13.99355713148872      301.6792004884583   0.006641879518204804     0.8000297773255343     0.5342461922172984     0.2717139487651855     0.3789332141807825    0.05143105998871014     0.6849562722455851     0.9986361690515216     0.7325155618368793  3.381379932479252e-14 121.9063538301441
2.547599833392094      19.58211469837288      16.03557735207101   0.002595733655896123     0.7117725985105546     -11.66262572380803  1.974692332605103e-05     0.1269792473835347  0.0008550407132753729      13.99355713148872      301.6792004884583   0.006641879518204804     0.8000297773255343     0.5342461922172984     0.2717139487651855     0.3789332141807825    0.05143105998871014     0.6849562722455851     0.9986361690515216     0.7325155618368793  3.381379932479252e-14 121.9063537878813
2.547599795429899      19.58211499016912      16.03557735207101   0.002595733655896123     0.7117725985105546     -11.66262572380803  1.974692332605103e-05     0.1269792473835347  0.0008550407132753729      13.99355713148872      301.6792004884583   0.006641879518204804     0.8000297773255343     0.5342461922172984     0.2717139487651855     0.3789332141807825    0.05143105998871014     0.6849562722455851     0.9986361690515216     0.7325155618368793  3.381379932479252e-14 121.90635382763
2.547599795429899      19.58211469837288      16.03557759101973   0.002595733655896123     0.7117725985105546     -11.66262572380803  1.974692332605103e-05     0.1269792473835347  0.0008550407132753729      13.99355713148872      301.6792004884583   0.006641879518204804     0.8000297773255343     0.5342461922172984     0.2717139487651855     0.3789332141807825    0.05143105998871014     0.6849562722455851     0.9986361690515216     0.7325155618368793  3.381379932479252e-14 121.9063538409085
2.547599795429899      19.58211469837288      16.03557735207101   0.002595748557057317     0.7117725985105546     -11.66262572380803  1.974692332605103e-05     0.1269792473835347  0.0008550407132753729      13.99355713148872      301.6792004884583   0.006641879518204804     0.8000297773255343     0.5342461922172984     0.2717139487651855     0.3789332141807825    0.05143105998871014     0.6849562722455851     0.9986361690515216     0.7325155618368793  3.381379932479252e-14 121.9063535413757
2.547599795429899      19.58211469837288      16.03557735207101   0.002595733655896123     0.7117726134117158     -11.66262572380803  1.974692332605103e-05     0.1269792473835347  0.0008550407132753729      13.99355713148872      301.6792004884583   0.006641879518204804     0.8000297773255343     0.5342461922172984     0.2717139487651855     0.3789332141807825    0.05143105998871014     0.6849562722455851     0.9986361690515216     0.7325155618368793  3.381379932479252e-14 121.9063538419111
2.547599795429899      19.58211469837288      16.03557735207101   0.002595733655896123     0.7117725985105546      -11.6626258975947  1.974692332605103e-05     0.1269792473835347  0.0008550407132753729      13.99355713148872      301.6792004884583   0.006641879518204804     0.8000297773255343     0.5342461922172984     0.2717139487651855     0.3789332141807825    0.05143105998871014     0.6849562722455851     0.9986361690515216     0.7325155618368793  3.381379932479252e-14 121.9063538273445
2.547599795429899      19.58211469837288      16.03557735207101   0.002595733655896123     0.7117725985105546     -11.66262572380803  1.976182448724488e-05     0.1269792473835347  0.0008550407132753729      13.99355713148872      301.6792004884583   0.006641879518204804     0.8000297773255343     0.5342461922172984     0.2717139487651855     0.3789332141807825    0.05143105998871014     0.6849562722455851     0.9986361690515216     0.7325155618368793  3.381379932479252e-14 121.9063567945553
2.547599795429899      19.58211469837288      16.03557735207101   0.002595733655896123     0.7117725985105546     -11.66262572380803  1.974692332605103e-05     0.1269792622846959  0.0008550407132753729      13.99355713148872      301.6792004884583   0.006641879518204804     0.8000297773255343     0.5342461922172984     0.2717139487651855     0.3789332141807825    0.05143105998871014     0.6849562722455851     0.9986361690515216     0.7325155618368793  3.381379932479252e-14 121.9063538165047
2.547599795429899      19.58211469837288      16.03557735207101   0.002595733655896123     0.7117725985105546     -11.66262572380803  1.974692332605103e-05     0.1269792473835347  0.0008550556144365667      13.99355713148872      301.6792004884583   0.006641879518204804     0.8000297773255343     0.5342461922172984     0.2717139487651855     0.3789332141807825    0.05143105998871014     0.6849562722455851     0.9986361690515216     0.7325155618368793  3.381379932479252e-14 121.9063529776728
2.547599795429899      19.58211469837288      16.03557735207101   0.002595733655896123     0.7117725985105546     -11.66262572380803  1.974692332605103e-05     0.1269792473835347  0.0008550407132753729      13.99355734000897      301.6792004884583   0.006641879518204804     0.8000297773255343     0.5342461922172984     0.2717139487651855     0.3789332141807825    0.05143105998871014     0.6849562722455851     0.9986361690515216     0.7325155618368793  3.381379932479252e-14 121.9063537987608
2.547599795429899      19.58211469837288      16.03557735207101   0.002595733655896123     0.7117725985105546     -11.66262572380803  1.974692332605103e-05     0.1269792473835347  0.0008550407132753729      13.99355713148872      301.6792049838286   0.006641879518204804     0.8000297773255343     0.5342461922172984     0.2717139487651855     0.3789332141807825    0.05143105998871014     0.6849562722455851     0.9986361690515216     0.7325155618368793  3.381379932479252e-14 121.9063537508621
2.547599795429899      19.58211469837288      16.03557735207101   0.002595733655896123     0.7117725985105546     -11.66262572380803  1.974692332605103e-05     0.1269792473835347  0.0008550407132753729      13.99355713148872      301.6792004884583   0.006641894419365998     0.8000297773255343     0.5342461922172984     0.2717139487651855     0.3789332141807825    0.05143105998871014     0.6849562722455851     0.9986361690515216     0.7325155618368793  3.381379932479252e-14 121.9063543887461
2.547599795429899      19.58211469837288      16.03557735207101   0.002595733655896123     0.7117725985105546     -11.66262572380803  1.974692332605103e-05     0.1269792473835347  0.0008550407132753729      13.99355713148872      301.6792004884583   0.006641879518204804     0.8000297922266955     0.5342461922172984     0.2717139487651855     0.3789332141807825    0.05143105998871014     0.6849562722455851     0.9986361690515216     0.7325155618368793  3.381379932479252e-14 121.9063543382719
2.547599795429899      19.58211469837288      16.03557735207101   0.002595733655896123     0.7117725985105546     -11.66262572380803  1.974692332605103e-05     0.1269792473835347  0.0008550407132753729      13.99355713148872      301.6792004884583   0.006641879518204804     0.8000297773255343     0.5342462071184596     0.2717139487651855     0.3789332141807825    0.05143105998871014     0.6849562722455851     0.9986361690515216     0.7325155618368793  3.381379932479252e-14 121.9063538137887
2.547599795429899      19.58211469837288      16.03557735207101   0.002595733655896123     0.7117725985105546     -11.66262572380803  1.974692332605103e-05     0.1269792473835347  0.0008550407132753729      13.99355713148872      301.6792004884583   0.006641879518204804     0.8000297773255343     0.5342461922172984     0.2717139636663467     0.3789332141807825    0.05143105998871014     0.6849562722455851     0.9986361690515216     0.7325155618368793  3.381379932479252e-14 121.9063538425289
2.547599795429899      19.58211469837288      16.03557735207101   0.002595733655896123     0.7117725985105546     -11.66262572380803  1.974692332605103e-05     0.1269792473835347  0.0008550407132753729      13.99355713148872      301.6792004884583   0.006641879518204804     0.8000297773255343     0.5342461922172984     0.2717139487651855     0.3789332290819437    0.05143105998871014     0.6849562722455851     0.9986361690515216     0.7325155618368793  3.381379932479252e-14 121.9063538255297
2.547599795429899      19.58211469837288      16.03557735207101   0.002595733655896123     0.7117725985105546     -11.66262572380803  1.974692332605103e-05     0.1269792473835347  0.0008550407132753729      13.99355713148872      301.6792004884583   0.006641879518204804     0.8000297773255343     0.5342461922172984     0.2717139487651855     0.3789332141807825    0.05143107488987133     0.6849562722455851     0.9986361690515216     0.7325155618368793  3.381379932479252e-14 121.9063538301818
2.547599795429899      19.58211469837288      16.03557735207101   0.002595733655896123     0.7117725985105546     -11.66262572380803  1.974692332605103e-05     0.1269792473835347  0.0008550407132753729      13.99355713148872      301.6792004884583   0.006641879518204804     0.8000297773255343     0.5342461922172984     0.2717139487651855     0.3789332141807825    0.05143105998871014     0.6849562871467463     0.9986361690515216     0.7325155618368793  3.381379932479252e-14 121.9063538301441
2.547599795429899      19.58211469837288      16.03557735207101   0.002595733655896123     0.7117725985105546     -11.66262572380803  1.974692332605103e-05     0.1269792473835347  0.0008550407132753729      13.99355713148872      301.6792004884583   0.006641879518204804     0.8000297773255343     0.5342461922172984     0.2717139487651855     0.3789332141807825    0.05143105998871014     0.6849562722455851     0.9986361839526828     0.7325155618368793  3.381379932479252e-14 121.9063538301778
2.547599795429899      19.58211469837288      16.03557735207101   0.002595733655896123     0.7117725985105546     -11.66262572380803  1.974692332605103e-05     0.1269792473835347  0.0008550407132753729      13.99355713148872      301.6792004884583   0.006641879518204804     0.8000297773255343     0.5342461922172984     0.2717139487651855     0.3789332141807825    0.05143105998871014     0.6849562722455851     0.9986361690515216     0.7325155767380405  3.381379932479252e-14 121.9063538301849
2.547599795429899      19.58211469837288      16.03557735207101   0.002595733655896123     0.7117725985105546     -11.66262572380803  1.974692332605103e-05     0.1269792473835347  0.0008550407132753729      13.99355713148872      301.6792004884583   0.006641879518204804     0.8000297773255343     0.5342461922172984     0.2717139487651855     0.3789332141807825    0.05143105998871014     0.6849562722455851     0.9986361690515216     0.7325155618368793  1.490119500764698e-08 121.9064504620889
2.547605360657932      19.58210514331873      16.03555486049268   0.002596251768292832     0.7117728136108691     -11.66261844536016  1.974736250780898e-05     0.1269792433237234  0.0008565864002779941      13.99361731009264      301.6819896564511   0.006641867125049648      0.800029776117115     0.5342456974106936     0.2717139432185722     0.3789349101487475    0.05141704086917609     0.6849562722455851      0.998392552974877     0.7322994700292161  3.380654394058367e-14 121.9062761232034
2.547605398620211      19.58210514331873      16.03555486049268   0.002596251768292832     0.7117728136108691     -11.66261844536016  1.974736250780898e-05     0.1269792433237234  0.0008565864002779941      13.99361731009264      301.6819896564511   0.006641867125049648      0.800029776117115     0.5342456974106936     0.2717139432185722     0.3789349101487475    0.05141704086917609     0.6849562722455851      0.998392552974877     0.7322994700292161  3.380654394058367e-14 121.9062762459577
2.547605360657932      19.58210543511484      16.03555486049268   0.002596251768292832     0.7117728136108691     -11.66261844536016  1.974736250780898e-05     0.1269792433237234  0.0008565864002779941      13.99361731009264      301.6819896564511   0.006641867125049648      0.800029776117115     0.5342456974106936     0.2717139432185722     0.3789349101487475    0.05141704086917609     0.6849562722455851      0.998392552974877     0.7322994700292161  3.380654394058367e-14 121.9062761018851
2.547605360657932      19.58210514331873      16.03555509944107   0.002596251768292832     0.7117728136108691     -11.66261844536016  1.974736250780898e-05     0.1269792433237234  0.0008565864002779941      13.99361731009264      301.6819896564511   0.006641867125049648      0.800029776117115     0.5342456974106936     0.2717139432185722     0.3789349101487475    0.05141704086917609     0.6849562722455851      0.998392552974877     0.7322994700292161  3.380654394058367e-14 121.9062761230139
2.547605360657932      19.58210514331873      16.03555486049268   0.002596266669454026     0.7117728136108691     -11.66261844536016  1.974736250780898e-05     0.1269792433237234  0.0008565864002779941      13.99361731009264      301.6819896564511   0.006641867125049648      0.800029776117115     0.5342456974106936     0.2717139432185722     0.3789349101487475    0.05141704086917609     0.6849562722455851      0.998392552974877     0.7322994700292161  3.380654394058367e-14 121.9062759459836
2.547605360657932      19.58210514331873      16.03555486049268   0.002596251768292832     0.7117728285120303     -11.66261844536016  1.974736250780898e-05     0.1269792433237234  0.0008565864002779941      13.99361731009264      301.6819896564511   0.006641867125049648      0.800029776117115     0.5342456974106936     0.2717139432185722     0.3789349101487475    0.05141704086917609     0.6849562722455851      0.998392552974877     0.7322994700292161  3.380654394058367e-14 121.9062761098605
2.547605360657932      19.58210514331873      16.03555486049268   0.002596251768292832     0.7117728136108691     -11.66261861914672  1.974736250780898e-05     0.1269792433237234  0.0008565864002779941      13.99361731009264      301.6819896564511   0.006641867125049648      0.800029776117115     0.5342456974106936     0.2717139432185722     0.3789349101487475    0.05141704086917609     0.6849562722455851      0.998392552974877     0.7322994700292161  3.380654394058367e-14 121.9062761077092
2.547605360657932      19.58210514331873      16.03555486049268   0.002596251768292832     0.7117728136108691     -11.66261844536016  1.976226366900283e-05     0.1269792433237234  0.0008565864002779941      13.99361731009264      301.6819896564511   0.006641867125049648      0.800029776117115     0.5342456974106936     0.2717139432185722     0.3789349101487475    0.05141704086917609     0.6849562722455851      0.998392552974877     0.7322994700292161  3.380654394058367e-14 121.9062794807553
2.547605360657932      19.58210514331873      16.03555486049268   0.002596251768292832     0.7117728136108691     -11.66261844536016  1.974736250780898e-05     0.1269792582248845  0.0008565864002779941      13.99361731009264      301.6819896564511   0.006641867125049648      0.800029776117115     0.5342456974106936     0.2717139432185722     0.3789349101487475    0.05141704086917609     0.6849562722455851      0.998392552974877     0.7322994700292161  3.380654394058367e-14 121.9062761433628
2.547605360657932      19.58210514331873      16.03555486049268   0.002596251768292832     0.7117728136108691     -11.66261844536016  1.974736250780898e-05     0.1269792433237234   0.000856601301439188      13.99361731009264      301.6819896564511   0.006641867125049648      0.800029776117115     0.5342456974106936     0.2717139432185722     0.3789349101487475    0.05141704086917609     0.6849562722455851      0.998392552974877     0.7322994700292161  3.380654394058367e-14 121.9062760268386
2.547605360657932      19.58210514331873      16.03555486049268   0.002596251768292832     0.7117728136108691     -11.66261844536016  1.974736250780898e-05     0.1269792433237234  0.0008565864002779941      13.99361751861378      301.6819896564511   0.006641867125049648      0.800029776117115     0.5342456974106936     0.2717139432185722     0.3789349101487475    0.05141704086917609     0.6849562722455851      0.998392552974877     0.7322994700292161  3.380654394058367e-14 121.9062761478476
2.547605360657932      19.58210514331873      16.03555486049268   0.002596251768292832     0.7117728136108691     -11.66261844536016  1.974736250780898e-05     0.1269792433237234  0.0008565864002779941      13.99361731009264       301.681994151863   0.006641867125049648      0.800029776117115     0.5342456974106936     0.2717139432185722     0.3789349101487475    0.05141704086917609     0.6849562722455851      0.998392552974877     0.7322994700292161  3.380654394058367e-14 121.9062761668207
2.547605360657932      19.58210514331873      16.03555486049268   0.002596251768292832     0.7117728136108691     -11.66261844536016  1.974736250780898e-05     0.1269792433237234  0.0008565864002779941      13.99361731009264      301.6819896564511   0.006641882026210842      0.800029776117115     0.5342456974106936     0.2717139432185722     0.3789349101487475    0.05141704086917609     0.6849562722455851      0.998392552974877     0.7322994700292161  3.380654394058367e-14 121.906276670686
2.547605360657932      19.58210514331873      16.03555486049268   0.002596251768292832     0.7117728136108691     -11.66261844536016  1.974736250780898e-05     0.1269792433237234  0.0008565864002779941      13.99361731009264      301.6819896564511   0.006641867125049648     0.8000297910182762     0.5342456974106936     0.2717139432185722     0.3789349101487475    0.05141704086917609     0.6849562722455851      0.998392552974877     0.7322994700292161  3.380654394058367e-14 121.9062766272329
2.547605360657932      19.58210514331873      16.03555486049268   0.002596251768292832     0.7117728136108691     -11.66261844536016  1.974736250780898e-05     0.1269792433237234  0.0008565864002779941      13.99361731009264      301.6819896564511   0.006641867125049648      0.800029776117115     0.5342457123118548     0.2717139432185722     0.3789349101487475    0.05141704086917609     0.6849562722455851      0.998392552974877     0.7322994700292161  3.380654394058367e-14 121.9062761285206
2.547605360657932      19.58210514331873      16.03555486049268   0.002596251768292832     0.7117728136108691     -11.66261844536016  1.974736250780898e-05     0.1269792433237234  0.0008565864002779941      13.99361731009264      301.6819896564511   0.006641867125049648      0.800029776117115     0.5342456974106936     0.2717139581197334     0.3789349101487475    0.05141704086917609     0.6849562722455851      0.998392552974877     0.7322994700292161  3.380654394058367e-14 121.906276121423
2.547605360657932      19.58210514331873      16.03555486049268   0.002596251768292832     0.7117728136108691     -11.66261844536016  1.974736250780898e-05     0.1269792433237234  0.0008565864002779941      13.99361731009264      301.6819896564511   0.006641867125049648      0.800029776117115     0.5342456974106936     0.2717139432185722     0.3789349250499087    0.05141704086917609     0.6849562722455851      0.998392552974877     0.7322994700292161  3.380654394058367e-14 121.9062761263235
2.547605360657932      19.58210514331873      16.03555486049268   0.002596251768292832     0.7117728136108691     -11.66261844536016  1.974736250780898e-05     0.1269792433237234  0.0008565864002779941      13.99361731009264      301.6819896564511   0.006641867125049648      0.800029776117115     0.5342456974106936     0.2717139432185722     0.3789349101487475    0.05141705577033728     0.6849562722455851      0.998392552974877     0.7322994700292161  3.380654394058367e-14 121.9062761222617
2.547605360657932      19.58210514331873      16.03555486049268   0.002596251768292832     0.7117728136108691     -11.66261844536016  1.974736250780898e-05     0.1269792433237234  0.0008565864002779941      13.99361731009264      301.6819896564511   0.006641867125049648      0.800029776117115     0.5342456974106936     0.2717139432185722     0.3789349101487475    0.05141704086917609     0.6849562871467463      0.998392552974877     0.7322994700292161  3.380654394058367e-14 121.9062761232034
2.547605360657932      19.58210514331873      16.03555486049268   0.002596251768292832     0.7117728136108691     -11.66261844536016  1.974736250780898e-05     0.1269792433237234  0.0008565864002779941      13.99361731009264      301.6819896564511   0.006641867125049648      0.800029776117115     0.5342456974106936     0.2717139432185722     0.3789349101487475    0.05141704086917609     0.6849562722455851     0.9983925678760381     0.7322994700292161  3.380654394058367e-14 121.9062761232509
2.547605360657932      19.58210514331873      16.03555486049268   0.002596251768292832     0.7117728136108691     -11.66261844536016  1.974736250780898e-05     0.1269792433237234  0.0008565864002779941      13.99361731009264      301.6819896564511   0.006641867125049648      0.800029776117115     0.5342456974106936     0.2717139432185722     0.3789349101487475    0.05141704086917609     0.6849562722455851      0.998392552974877     0.7322994849303773  3.380654394058367e-14 121.9062761238981
2.547605360657932      19.58210514331873      16.03555486049268   0.002596251768292832     0.7117728136108691     -11.66261844536016  1.974736250780898e-05     0.1269792433237234  0.0008565864002779941      13.99361731009264      301.6819896564511   0.006641867125049648      0.800029776117115     0.5342456974106936     0.2717139432185722     0.3789349101487475    0.05141704086917609     0.6849562722455851      0.998392552974877     0.7322994700292161   1.49011950003916e-08 121.9063727591739
2.54748754302326      19.58253324054472      16.03615641586272   0.002596851352904194     0.7117747516231429     -11.66289167390111  1.972614905092231e-05     0.1269799292312338  0.0008567670746178337      13.99291944873599      301.6357055766213   0.006642059868101674     0.8000297514420796     0.5342583087109043     0.2717138896329785     0.3788902847019691    0.05141939205913409     0.6849562722455851     0.9983530942524552     0.7319865119076005  3.377159006165456e-14 121.9065996691961
2.547487580983783      19.58253324054472      16.03615641586272   0.002596851352904194     0.7117747516231429     -11.66289167390111  1.972614905092231e-05     0.1269799292312338  0.0008567670746178337      13.99291944873599      301.6357055766213   0.006642059868101674     0.8000297514420796     0.5342583087109043     0.2717138896329785     0.3788902847019691    0.05141939205913409     0.6849562722455851     0.9983530942524552     0.7319865119076005  3.377159006165456e-14 121.906599605064
2.54748754302326      19.58253353234721      16.03615641586272   0.002596851352904194     0.7117747516231429     -11.66289167390111  1.972614905092231e-05     0.1269799292312338  0.0008567670746178337      13.99291944873599      301.6357055766213   0.006642059868101674     0.8000297514420796     0.5342583087109043     0.2717138896329785     0.3788902847019691    0.05141939205913409     0.6849562722455851     0.9983530942524552     0.7319865119076005  3.377159006165456e-14 121.9065996699424
2.54748754302326      19.58253324054472      16.03615665482007   0.002596851352904194     0.7117747516231429     -11.66289167390111  1.972614905092231e-05     0.1269799292312338  0.0008567670746178337      13.99291944873599      301.6357055766213   0.006642059868101674     0.8000297514420796     0.5342583087109043     0.2717138896329785     0.3788902847019691    0.05141939205913409     0.6849562722455851     0.9983530942524552     0.7319865119076005  3.377159006165456e-14 121.906599675434
2.54748754302326      19.58253324054472      16.03615641586272   0.002596866254065388     0.7117747516231429     -11.66289167390111  1.972614905092231e-05     0.1269799292312338  0.0008567670746178337      13.99291944873599      301.6357055766213   0.006642059868101674     0.8000297514420796     0.5342583087109043     0.2717138896329785     0.3788902847019691    0.05141939205913409     0.6849562722455851     0.9983530942524552     0.7319865119076005  3.377159006165456e-14 121.9065996517177
2.54748754302326      19.58253324054472      16.03615641586272   0.002596851352904194     0.7117747665243041     -11.66289167390111  1.972614905092231e-05     0.1269799292312338  0.0008567670746178337      13.99291944873599      301.6357055766213   0.006642059868101674     0.8000297514420796     0.5342583087109043     0.2717138896329785     0.3788902847019691    0.05141939205913409     0.6849562722455851     0.9983530942524552     0.7319865119076005  3.377159006165456e-14 121.9065996766555
2.54748754302326      19.58253324054472      16.03615641586272   0.002596851352904194     0.7117747516231429     -11.66289184769173  1.972614905092231e-05     0.1269799292312338  0.0008567670746178337      13.99291944873599      301.6357055766213   0.006642059868101674     0.8000297514420796     0.5342583087109043     0.2717138896329785     0.3788902847019691    0.05141939205913409     0.6849562722455851     0.9983530942524552     0.7319865119076005  3.377159006165456e-14 121.9065996851081
2.54748754302326      19.58253324054472      16.03615641586272   0.002596851352904194     0.7117747516231429     -11.66289167390111  1.974105021211616e-05     0.1269799292312338  0.0008567670746178337      13.99291944873599      301.6357055766213   0.006642059868101674     0.8000297514420796     0.5342583087109043     0.2717138896329785     0.3788902847019691    0.05141939205913409     0.6849562722455851     0.9983530942524552     0.7319865119076005  3.377159006165456e-14 121.9066030829411
2.54748754302326      19.58253324054472      16.03615641586272   0.002596851352904194     0.7117747516231429     -11.66289167390111  1.972614905092231e-05      0.126979944132395  0.0008567670746178337      13.99291944873599      301.6357055766213   0.006642059868101674     0.8000297514420796     0.5342583087109043     0.2717138896329785     0.3788902847019691    0.05141939205913409     0.6849562722455851     0.9983530942524552     0.7319865119076005  3.377159006165456e-14 121.9065996967536
2.54748754302326      19.58253324054472      16.03615641586272   0.002596851352904194     0.7117747516231429     -11.66289167390111  1.972614905092231e-05     0.1269799292312338  0.0008567819757790275      13.99291944873599      301.6357055766213   0.006642059868101674     0.8000297514420796     0.5342583087109043     0.2717138896329785     0.3788902847019691    0.05141939205913409     0.6849562722455851     0.9983530942524552     0.7319865119076005  3.377159006165456e-14 121.9065996516608
2.54748754302326      19.58253324054472      16.03615641586272   0.002596851352904194     0.7117747516231429     -11.66289167390111  1.972614905092231e-05     0.1269799292312338  0.0008567670746178337      13.99291965724673      301.6357055766213   0.006642059868101674     0.8000297514420796     0.5342583087109043     0.2717138896329785     0.3788902847019691    0.05141939205913409     0.6849562722455851     0.9983530942524552     0.7319865119076005  3.377159006165456e-14 121.9065997011333
2.54748754302326      19.58253324054472      16.03615641586272   0.002596851352904194     0.7117747516231429     -11.66289167390111  1.972614905092231e-05     0.1269799292312338  0.0008567670746178337      13.99291944873599      301.6357100713436   0.006642059868101674     0.8000297514420796     0.5342583087109043     0.2717138896329785     0.3788902847019691    0.05141939205913409     0.6849562722455851     0.9983530942524552     0.7319865119076005  3.377159006165456e-14 121.9065996536467
2.54748754302326      19.58253324054472      16.03615641586272   0.002596851352904194     0.7117747516231429     -11.66289167390111  1.972614905092231e-05     0.1269799292312338  0.0008567670746178337      13.99291944873599      301.6357055766213   0.006642074769262868     0.8000297514420796     0.5342583087109043     0.2717138896329785     0.3788902847019691    0.05141939205913409     0.6849562722455851     0.9983530942524552     0.7319865119076005  3.377159006165456e-14 121.9066002335784
2.54748754302326      19.58253324054472      16.03615641586272   0.002596851352904194     0.7117747516231429     -11.66289167390111  1.972614905092231e-05     0.1269799292312338  0.0008567670746178337      13.99291944873599      301.6357055766213   0.006642059868101674     0.8000297663432407     0.5342583087109043     0.2717138896329785     0.3788902847019691    0.05141939205913409     0.6849562722455851     0.9983530942524552     0.7319865119076005  3.377159006165456e-14 121.906600135451
2.54748754302326      19.58253324054472      16.03615641586272   0.002596851352904194     0.7117747516231429     -11.66289167390111  1.972614905092231e-05     0.1269799292312338  0.0008567670746178337      13.99291944873599      301.6357055766213   0.006642059868101674     0.8000297514420796     0.5342583236120655     0.2717138896329785     0.3788902847019691    0.05141939205913409     0.6849562722455851     0.9983530942524552     0.7319865119076005  3.377159006165456e-14 121.9065996563217
2.54748754302326      19.58253324054472      16.03615641586272   0.002596851352904194     0.7117747516231429     -11.66289167390111  1.972614905092231e-05     0.1269799292312338  0.0008567670746178337      13.99291944873599      301.6357055766213   0.006642059868101674     0.8000297514420796     0.5342583087109043     0.2717139045341397     0.3788902847019691    0.05141939205913409     0.6849562722455851     0.9983530942524552     0.7319865119076005  3.377159006165456e-14 121.9065996713449
2.54748754302326      19.58253324054472      16.03615641586272   0.002596851352904194     0.7117747516231429     -11.66289167390111  1.972614905092231e-05     0.1269799292312338  0.0008567670746178337      13.99291944873599      301.6357055766213   0.006642059868101674     0.8000297514420796     0.5342583087109043     0.2717138896329785     0.3788902996031303    0.05141939205913409     0.6849562722455851     0.9983530942524552     0.7319865119076005  3.377159006165456e-14 121.906599661333
2.54748754302326      19.58253324054472      16.03615641586272   0.002596851352904194     0.7117747516231429     -11.66289167390111  1.972614905092231e-05     0.1269799292312338  0.0008567670746178337      13.99291944873599      301.6357055766213   0.006642059868101674     0.8000297514420796     0.5342583087109043     0.2717138896329785     0.3788902847019691    0.05141940696029528     0.6849562722455851     0.9983530942524552     0.7319865119076005  3.377159006165456e-14 121.9065996693576
2.54748754302326      19.58253324054472      16.03615641586272   0.002596851352904194     0.7117747516231429     -11.66289167390111  1.972614905092231e-05     0.1269799292312338  0.0008567670746178337      13.99291944873599      301.6357055766213   0.006642059868101674     0.8000297514420796     0.5342583087109043     0.2717138896329785     0.3788902847019691    0.05141939205913409     0.6849562871467463     0.9983530942524552     0.7319865119076005  3.377159006165456e-14 121.9065996691961
2.54748754302326      19.58253324054472      16.03615641586272   0.002596851352904194     0.7117747516231429     -11.66289167390111  1.972614905092231e-05     0.1269799292312338  0.0008567670746178337      13.99291944873599      301.6357055766213   0.006642059868101674     0.8000297514420796     0.5342583087109043     0.2717138896329785     0.3788902847019691    0.05141939205913409     0.6849562722455851     0.9983531091536164     0.7319865119076005  3.377159006165456e-14 121.9065996695852
2.54748754302326      19.58253324054472      16.03615641586272   0.002596851352904194     0.7117747516231429     -11.66289167390111  1.972614905092231e-05     0.1269799292312338  0.0008567670746178337      13.99291944873599      301.6357055766213   0.006642059868101674     0.8000297514420796     0.5342583087109043     0.2717138896329785     0.3788902847019691    0.05141939205913409     0.6849562722455851     0.9983530942524552     0.7319865268087616  3.377159006165456e-14 121.9065996695123
2.54748754302326      19.58253324054472      16.03615641586272   0.002596851352904194     0.7117747516231429     -11.66289167390111  1.972614905092231e-05     0.1269799292312338  0.0008567670746178337      13.99291944873599      301.6357055766213   0.006642059868101674     0.8000297514420796     0.5342583087109043     0.2717138896329785     0.3788902847019691    0.05141939205913409     0.6849562722455851     0.9983530942524552     0.7319865119076005  1.490119496543772e-08 121.9066963021666
2.547575829874981      19.58221216804303       16.0357052476372   0.002596674244597111      0.711773318193726     -11.66268675371621  1.974195947443932e-05     0.1269794109465057  0.0008567826196534802      13.99344280964685      301.6704187028532   0.006641909914594632     0.8000297699258347     0.5342488459256648     0.2717139317881304     0.3789237521345755    0.05141762866617233     0.6849562722455851     0.9983826883354658      0.732221230625639  3.379288782938718e-14 121.9063541823982
2.547575867836819      19.58221216804303       16.0357052476372   0.002596674244597111      0.711773318193726     -11.66268675371621  1.974195947443932e-05     0.1269794109465057  0.0008567826196534802      13.99344280964685      301.6704187028532   0.006641909914594632     0.8000297699258347     0.5342488459256648     0.2717139317881304     0.3789237521345755    0.05141762866617233     0.6849562722455851     0.9983826883354658      0.732221230625639  3.379288782938718e-14 121.9063541790089
2.547575829874981      19.58221245984073       16.0357052476372   0.002596674244597111      0.711773318193726     -11.66268675371621  1.974195947443932e-05     0.1269794109465057  0.0008567826196534802      13.99344280964685      301.6704187028532   0.006641909914594632     0.8000297699258347     0.5342488459256648     0.2717139317881304     0.3789237521345755    0.05141762866617233     0.6849562722455851     0.9983826883354658      0.732221230625639  3.379288782938718e-14 121.9063542054386
2.547575829874981      19.58221216804303      16.03570548658783   0.002596674244597111      0.711773318193726     -11.66268675371621  1.974195947443932e-05     0.1269794109465057  0.0008567826196534802      13.99344280964685      301.6704187028532   0.006641909914594632     0.8000297699258347     0.5342488459256648     0.2717139317881304     0.3789237521345755    0.05141762866617233     0.6849562722455851     0.9983826883354658      0.732221230625639  3.379288782938718e-14 121.9063542077034
2.547575829874981      19.58221216804303       16.0357052476372   0.002596689145758305      0.711773318193726     -11.66268675371621  1.974195947443932e-05     0.1269794109465057  0.0008567826196534802      13.99344280964685      301.6704187028532   0.006641909914594632     0.8000297699258347     0.5342488459256648     0.2717139317881304     0.3789237521345755    0.05141762866617233     0.6849562722455851     0.9983826883354658      0.732221230625639  3.379288782938718e-14 121.9063541848117
2.547575829874981      19.58221216804303       16.0357052476372   0.002596674244597111     0.7117733330948872     -11.66268675371621  1.974195947443932e-05     0.1269794109465057  0.0008567826196534802      13.99344280964685      301.6704187028532   0.006641909914594632     0.8000297699258347     0.5342488459256648     0.2717139317881304     0.3789237521345755    0.05141762866617233     0.6849562722455851     0.9983826883354658      0.732221230625639  3.379288782938718e-14 121.9063542121245
2.547575829874981      19.58221216804303       16.0357052476372   0.002596674244597111      0.711773318193726     -11.66268692750379  1.974195947443932e-05     0.1269794109465057  0.0008567826196534802      13.99344280964685      301.6704187028532   0.006641909914594632     0.8000297699258347     0.5342488459256648     0.2717139317881304     0.3789237521345755    0.05141762866617233     0.6849562722455851     0.9983826883354658      0.732221230625639  3.379288782938718e-14 121.9063542023514
2.547575829874981      19.58221216804303       16.0357052476372   0.002596674244597111      0.711773318193726     -11.66268675371621  1.975686063563317e-05     0.1269794109465057  0.0008567826196534802      13.99344280964685      301.6704187028532   0.006641909914594632     0.8000297699258347     0.5342488459256648     0.2717139317881304     0.3789237521345755    0.05141762866617233     0.6849562722455851     0.9983826883354658      0.732221230625639  3.379288782938718e-14 121.9063576010202
2.547575829874981      19.58221216804303       16.0357052476372   0.002596674244597111      0.711773318193726     -11.66268675371621  1.974195947443932e-05     0.1269794258476669  0.0008567826196534802      13.99344280964685      301.6704187028532   0.006641909914594632     0.8000297699258347     0.5342488459256648     0.2717139317881304     0.3789237521345755    0.05141762866617233     0.6849562722455851     0.9983826883354658      0.732221230625639  3.379288782938718e-14 121.9063542187127
2.547575829874981      19.58221216804303       16.0357052476372   0.002596674244597111      0.711773318193726     -11.66268675371621  1.974195947443932e-05     0.1269794109465057   0.000856797520814674      13.99344280964685      301.6704187028532   0.006641909914594632     0.8000297699258347     0.5342488459256648     0.2717139317881304     0.3789237521345755    0.05141762866617233     0.6849562722455851     0.9983826883354658      0.732221230625639  3.379288782938718e-14 121.9063541670161
2.547575829874981      19.58221216804303       16.0357052476372   0.002596674244597111      0.711773318193726     -11.66268675371621  1.974195947443932e-05     0.1269794109465057  0.0008567826196534802      13.99344301816539      301.6704187028532   0.006641909914594632     0.8000297699258347     0.5342488459256648     0.2717139317881304     0.3789237521345755    0.05141762866617233     0.6849562722455851     0.9983826883354658      0.732221230625639  3.379288782938718e-14 121.9063541907401
2.547575829874981      19.58221216804303       16.0357052476372   0.002596674244597111      0.711773318193726     -11.66268675371621  1.974195947443932e-05     0.1269794109465057  0.0008567826196534802      13.99344280964685      301.6704231980927   0.006641909914594632     0.8000297699258347     0.5342488459256648     0.2717139317881304     0.3789237521345755    0.05141762866617233     0.6849562722455851     0.9983826883354658      0.732221230625639  3.379288782938718e-14 121.9063542108734
2.547575829874981      19.58221216804303       16.0357052476372   0.002596674244597111      0.711773318193726     -11.66268675371621  1.974195947443932e-05     0.1269794109465057  0.0008567826196534802      13.99344280964685      301.6704187028532   0.006641924815755825     0.8000297699258347     0.5342488459256648     0.2717139317881304     0.3789237521345755    0.05141762866617233     0.6849562722455851     0.9983826883354658      0.732221230625639  3.379288782938718e-14 121.906354738645
2.547575829874981      19.58221216804303       16.0357052476372   0.002596674244597111      0.711773318193726     -11.66268675371621  1.974195947443932e-05     0.1269794109465057  0.0008567826196534802      13.99344280964685      301.6704187028532   0.006641909914594632     0.8000297848269959     0.5342488459256648     0.2717139317881304     0.3789237521345755    0.05141762866617233     0.6849562722455851     0.9983826883354658      0.732221230625639  3.379288782938718e-14 121.9063546974477
2.547575829874981      19.58221216804303       16.0357052476372   0.002596674244597111      0.711773318193726     -11.66268675371621  1.974195947443932e-05     0.1269794109465057  0.0008567826196534802      13.99344280964685      301.6704187028532   0.006641909914594632     0.8000297699258347      0.534248860826826     0.2717139317881304     0.3789237521345755    0.05141762866617233     0.6849562722455851     0.9983826883354658      0.732221230625639  3.379288782938718e-14 121.9063541932327
2.547575829874981      19.58221216804303       16.0357052476372   0.002596674244597111      0.711773318193726     -11.66268675371621  1.974195947443932e-05     0.1269794109465057  0.0008567826196534802      13.99344280964685      301.6704187028532   0.006641909914594632     0.8000297699258347     0.5342488459256648     0.2717139466892916     0.3789237521345755    0.05141762866617233     0.6849562722455851     0.9983826883354658      0.732221230625639  3.379288782938718e-14 121.9063542073816
2.547575829874981      19.58221216804303       16.0357052476372   0.002596674244597111      0.711773318193726     -11.66268675371621  1.974195947443932e-05     0.1269794109465057  0.0008567826196534802      13.99344280964685      301.6704187028532   0.006641909914594632     0.8000297699258347     0.5342488459256648     0.2717139317881304     0.3789237670357367    0.05141762866617233     0.6849562722455851     0.9983826883354658      0.732221230625639  3.379288782938718e-14 121.9063541965489
2.547575829874981      19.58221216804303       16.0357052476372   0.002596674244597111      0.711773318193726     -11.66268675371621  1.974195947443932e-05     0.1269794109465057  0.0008567826196534802      13.99344280964685      301.6704187028532   0.006641909914594632     0.8000297699258347     0.5342488459256648     0.2717139317881304     0.3789237521345755    0.05141764356733352     0.6849562722455851     0.9983826883354658      0.732221230625639  3.379288782938718e-14 121.9063541823856
2.547575829874981      19.58221216804303       16.0357052476372   0.002596674244597111      0.711773318193726     -11.66268675371621  1.974195947443932e-05     0.1269794109465057  0.0008567826196534802      13.99344280964685      301.6704187028532   0.006641909914594632     0.8000297699258347     0.5342488459256648     0.2717139317881304     0.3789237521345755    0.05141762866617233     0.6849562871467463     0.9983826883354658      0.732221230625639  3.379288782938718e-14 121.9063541823982
2.547575829874981      19.58221216804303       16.0357052476372   0.002596674244597111      0.711773318193726     -11.66268675371621  1.974195947443932e-05     0.1269794109465057  0.0008567826196534802      13.99344280964685      301.6704187028532   0.006641909914594632     0.8000297699258347     0.5342488459256648     0.2717139317881304     0.3789237521345755    0.05141762866617233     0.6849562722455851      0.998382703236627      0.732221230625639  3.379288782938718e-14 121.9063541823945
2.547575829874981      19.58221216804303       16.0357052476372   0.002596674244597111      0.711773318193726     -11.66268675371621  1.974195947443932e-05     0.1269794109465057  0.0008567826196534802      13.99344280964685      301.6704187028532   0.006641909914594632     0.8000297699258347     0.5342488459256648     0.2717139317881304     0.3789237521345755    0.05141762866617233     0.6849562722455851     0.9983826883354658     0.7322212455268002  3.379288782938718e-14 121.9063541824031
2.547575829874981      19.58221216804303       16.0357052476372   0.002596674244597111      0.711773318193726     -11.66268675371621  1.974195947443932e-05     0.1269794109465057  0.0008567826196534802      13.99344280964685      301.6704187028532   0.006641909914594632     0.8000297699258347     0.5342488459256648     0.2717139317881304     0.3789237521345755    0.05141762866617233     0.6849562722455851     0.9983826883354658      0.732221230625639  1.490119498673549e-08 121.9064508187356
2.547597901608299      19.58213189985903      16.03559245549864   0.002596629952187509     0.7117729598349832     -11.66263552363255  1.974591208879651e-05     0.1269792813754455  0.0008567864974364086      13.99357364997198      301.6790969907379   0.006641872426493426     0.8000297745467782     0.5342464802278711     0.2717139423268157     0.3789321189989232    0.05141718781761034     0.6849562722455851     0.9983900868616131     0.7322799103479464  3.379821255124253e-14 121.906292857368
2.547597939570466      19.58213189985903      16.03559245549864   0.002596629952187509     0.7117729598349832     -11.66263552363255  1.974591208879651e-05     0.1269792813754455  0.0008567864974364086      13.99357364997198      301.6790969907379   0.006641872426493426     0.8000297745467782     0.5342464802278711     0.2717139423268157     0.3789321189989232    0.05141718781761034     0.6849562722455851     0.9983900868616131     0.7322799103479464  3.379821255124253e-14 121.9062928184614
2.547597901608299      19.58213219165554      16.03559245549864   0.002596629952187509     0.7117729598349832     -11.66263552363255  1.974591208879651e-05     0.1269792813754455  0.0008567864974364086      13.99357364997198      301.6790969907379   0.006641872426493426     0.8000297745467782     0.5342464802278711     0.2717139423268157     0.3789321189989232    0.05141718781761034     0.6849562722455851     0.9983900868616131     0.7322799103479464  3.379821255124253e-14 121.9062928533046
2.547597901608299      19.58213189985903      16.03559269444759   0.002596629952187509     0.7117729598349832     -11.66263552363255  1.974591208879651e-05     0.1269792813754455  0.0008567864974364086      13.99357364997198      301.6790969907379   0.006641872426493426     0.8000297745467782     0.5342464802278711     0.2717139423268157     0.3789321189989232    0.05141718781761034     0.6849562722455851     0.9983900868616131     0.7322799103479464  3.379821255124253e-14 121.9062928656984
2.547597901608299      19.58213189985903      16.03559245549864   0.002596644853348703     0.7117729598349832     -11.66263552363255  1.974591208879651e-05     0.1269792813754455  0.0008567864974364086      13.99357364997198      301.6790969907379   0.006641872426493426     0.8000297745467782     0.5342464802278711     0.2717139423268157     0.3789321189989232    0.05141718781761034     0.6849562722455851     0.9983900868616131     0.7322799103479464  3.379821255124253e-14 121.9062928446261
2.547597901608299      19.58213189985903      16.03559245549864   0.002596629952187509     0.7117729747361444     -11.66263552363255  1.974591208879651e-05     0.1269792813754455  0.0008567864974364086      13.99357364997198      301.6790969907379   0.006641872426493426     0.8000297745467782     0.5342464802278711     0.2717139423268157     0.3789321189989232    0.05141718781761034     0.6849562722455851     0.9983900868616131     0.7322799103479464  3.379821255124253e-14 121.9062928578163
2.547597901608299      19.58213189985903      16.03559245549864   0.002596629952187509     0.7117729598349832     -11.66263569741936  1.974591208879651e-05     0.1269792813754455  0.0008567864974364086      13.99357364997198      301.6790969907379   0.006641872426493426     0.8000297745467782     0.5342464802278711     0.2717139423268157     0.3789321189989232    0.05141718781761034     0.6849562722455851     0.9983900868616131     0.7322799103479464  3.379821255124253e-14 121.9062928531813
2.547597901608299      19.58213189985903      16.03559245549864   0.002596629952187509     0.7117729598349832     -11.66263552363255  1.976081324999036e-05     0.1269792813754455  0.0008567864974364086      13.99357364997198      301.6790969907379   0.006641872426493426     0.8000297745467782     0.5342464802278711     0.2717139423268157     0.3789321189989232    0.05141718781761034     0.6849562722455851     0.9983900868616131     0.7322799103479464  3.379821255124253e-14 121.9062962572554
2.547597901608299      19.58213189985903      16.03559245549864   0.002596629952187509     0.7117729598349832     -11.66263552363255  1.974591208879651e-05     0.1269792962766067  0.0008567864974364086      13.99357364997198      301.6790969907379   0.006641872426493426     0.8000297745467782     0.5342464802278711     0.2717139423268157     0.3789321189989232    0.05141718781761034     0.6849562722455851     0.9983900868616131     0.7322799103479464  3.379821255124253e-14 121.9062928856573
2.547597901608299      19.58213189985903      16.03559245549864   0.002596629952187509     0.7117729598349832     -11.66263552363255  1.974591208879651e-05     0.1269792813754455  0.0008568013985976024      13.99357364997198      301.6790969907379   0.006641872426493426     0.8000297745467782     0.5342464802278711     0.2717139423268157     0.3789321189989232    0.05141718781761034     0.6849562722455851     0.9983900868616131     0.7322799103479464  3.379821255124253e-14 121.9062928225652
2.547597901608299      19.58213189985903      16.03559245549864   0.002596629952187509     0.7117729598349832     -11.66263552363255  1.974591208879651e-05     0.1269792813754455  0.0008567864974364086      13.99357385849247      301.6790969907379   0.006641872426493426     0.8000297745467782     0.5342464802278711     0.2717139423268157     0.3789321189989232    0.05141718781761034     0.6849562722455851     0.9983900868616131     0.7322799103479464  3.379821255124253e-14 121.9062928616074
2.547597901608299      19.58213189985903      16.03559245549864   0.002596629952187509     0.7117729598349832     -11.66263552363255  1.974591208879651e-05     0.1269792813754455  0.0008567864974364086      13.99357364997198      301.6791014861067   0.006641872426493426     0.8000297745467782     0.5342464802278711     0.2717139423268157     0.3789321189989232    0.05141718781761034     0.6849562722455851     0.9983900868616131     0.7322799103479464  3.379821255124253e-14 121.9062927769699
2.547597901608299      19.58213189985903      16.03559245549864   0.002596629952187509     0.7117729598349832     -11.66263552363255  1.974591208879651e-05     0.1269792813754455  0.0008567864974364086      13.99357364997198      301.6790969907379    0.00664188732765462     0.8000297745467782     0.5342464802278711     0.2717139423268157     0.3789321189989232    0.05141718781761034     0.6849562722455851     0.9983900868616131     0.7322799103479464  3.379821255124253e-14 121.9062933944761
2.547597901608299      19.58213189985903      16.03559245549864   0.002596629952187509     0.7117729598349832     -11.66263552363255  1.974591208879651e-05     0.1269792813754455  0.0008567864974364086      13.99357364997198      301.6790969907379   0.006641872426493426     0.8000297894479393     0.5342464802278711     0.2717139423268157     0.3789321189989232    0.05141718781761034     0.6849562722455851     0.9983900868616131     0.7322799103479464  3.379821255124253e-14 121.9062933528818
2.547597901608299      19.58213189985903      16.03559245549864   0.002596629952187509     0.7117729598349832     -11.66263552363255  1.974591208879651e-05     0.1269792813754455  0.0008567864974364086      13.99357364997198      301.6790969907379   0.006641872426493426     0.8000297745467782     0.5342464951290323     0.2717139423268157     0.3789321189989232    0.05141718781761034     0.6849562722455851     0.9983900868616131     0.7322799103479464  3.379821255124253e-14 121.9062928519761
2.547597901608299      19.58213189985903      16.03559245549864   0.002596629952187509     0.7117729598349832     -11.66263552363255  1.974591208879651e-05     0.1269792813754455  0.0008567864974364086      13.99357364997198      301.6790969907379   0.006641872426493426     0.8000297745467782     0.5342464802278711     0.2717139572279769     0.3789321189989232    0.05141718781761034     0.6849562722455851     0.9983900868616131     0.7322799103479464  3.379821255124253e-14 121.9062928651458
2.547597901608299      19.58213189985903      16.03559245549864   0.002596629952187509     0.7117729598349832     -11.66263552363255  1.974591208879651e-05     0.1269792813754455  0.0008567864974364086      13.99357364997198      301.6790969907379   0.006641872426493426     0.8000297745467782     0.5342464802278711     0.2717139423268157     0.3789321339000843    0.05141718781761034     0.6849562722455851     0.9983900868616131     0.7322799103479464  3.379821255124253e-14 121.9062928451969
2.547597901608299      19.58213189985903      16.03559245549864   0.002596629952187509     0.7117729598349832     -11.66263552363255  1.974591208879651e-05     0.1269792813754455  0.0008567864974364086      13.99357364997198      301.6790969907379   0.006641872426493426     0.8000297745467782     0.5342464802278711     0.2717139423268157     0.3789321189989232    0.05141720271877153     0.6849562722455851     0.9983900868616131     0.7322799103479464  3.379821255124253e-14 121.9062928573798
2.547597901608299      19.58213189985903      16.03559245549864   0.002596629952187509     0.7117729598349832     -11.66263552363255  1.974591208879651e-05     0.1269792813754455  0.0008567864974364086      13.99357364997198      301.6790969907379   0.006641872426493426     0.8000297745467782     0.5342464802278711     0.2717139423268157     0.3789321189989232    0.05141718781761034     0.6849562871467463     0.9983900868616131     0.7322799103479464  3.379821255124253e-14 121.906292857368
2.547597901608299      19.58213189985903      16.03559245549864   0.002596629952187509     0.7117729598349832     -11.66263552363255  1.974591208879651e-05     0.1269792813754455  0.0008567864974364086      13.99357364997198      301.6790969907379   0.006641872426493426     0.8000297745467782     0.5342464802278711     0.2717139423268157     0.3789321189989232    0.05141718781761034     0.6849562722455851     0.9983901017627743     0.7322799103479464  3.379821255124253e-14 121.9062928573987
2.547597901608299      19.58213189985903      16.03559245549864   0.002596629952187509     0.7117729598349832     -11.66263552363255  1.974591208879651e-05     0.1269792813754455  0.0008567864974364086      13.99357364997198      301.6790969907379   0.006641872426493426     0.8000297745467782     0.5342464802278711     0.2717139423268157     0.3789321189989232    0.05141718781761034     0.6849562722455851     0.9983900868616131     0.7322799252491076  3.379821255124253e-14 121.9062928573779
2.547597901608299      19.58213189985903      16.03559245549864   0.002596629952187509     0.7117729598349832     -11.66263552363255  1.974591208879651e-05     0.1269792813754455  0.0008567864974364086      13.99357364997198      301.6790969907379   0.006641872426493426     0.8000297745467782     0.5342464802278711     0.2717139423268157     0.3789321189989232    0.05141718781761034     0.6849562722455851     0.9983900868616131     0.7322799103479464  1.490119499206021e-08 121.9063894933991
2.547603419623148      19.58211183257883      16.03556425713541   0.002596618817764286     0.7117728702397447     -11.66262271596194   1.97469002762887e-05     0.1269792489831677  0.0008567874329839907      13.99360636044274      301.6812665880051   0.006641863055570187     0.8000297757020326     0.5342458887974906     0.2717139449610765     0.3789342107397837    0.05141707760418417     0.6849562722455851      0.998391936514719     0.7322945804496388  3.379954485119989e-14 121.9062775527438
2.547603457585397      19.58211183257883      16.03556425713541   0.002596618817764286     0.7117728702397447     -11.66262271596194   1.97469002762887e-05     0.1269792489831677  0.0008567874329839907      13.99360636044274      301.6812665880051   0.006641863055570187     0.8000297757020326     0.5342458887974906     0.2717139449610765     0.3789342107397837    0.05141707760418417     0.6849562722455851      0.998391936514719     0.7322945804496388  3.379954485119989e-14 121.9062775492382
2.547603419623148      19.58211212437504      16.03556425713541   0.002596618817764286     0.7117728702397447     -11.66262271596194   1.97469002762887e-05     0.1269792489831677  0.0008567874329839907      13.99360636044274      301.6812665880051   0.006641863055570187     0.8000297757020326     0.5342458887974906     0.2717139449610765     0.3789342107397837    0.05141707760418417     0.6849562722455851      0.998391936514719     0.7322945804496388  3.379954485119989e-14 121.9062775729391
2.547603419623148      19.58211183257883      16.03556449608394   0.002596618817764286     0.7117728702397447     -11.66262271596194   1.97469002762887e-05     0.1269792489831677  0.0008567874329839907      13.99360636044274      301.6812665880051   0.006641863055570187     0.8000297757020326     0.5342458887974906     0.2717139449610765     0.3789342107397837    0.05141707760418417     0.6849562722455851      0.998391936514719     0.7322945804496388  3.379954485119989e-14 121.9062775760421
2.547603419623148      19.58211183257883      16.03556425713541    0.00259663371892548     0.7117728702397447     -11.66262271596194   1.97469002762887e-05     0.1269792489831677  0.0008567874329839907      13.99360636044274      301.6812665880051   0.006641863055570187     0.8000297757020326     0.5342458887974906     0.2717139449610765     0.3789342107397837    0.05141707760418417     0.6849562722455851      0.998391936514719     0.7322945804496388  3.379954485119989e-14 121.9062775574341
2.547603419623148      19.58211183257883      16.03556425713541   0.002596618817764286     0.7117728851409059     -11.66262271596194   1.97469002762887e-05     0.1269792489831677  0.0008567874329839907      13.99360636044274      301.6812665880051   0.006641863055570187     0.8000297757020326     0.5342458887974906     0.2717139449610765     0.3789342107397837    0.05141707760418417     0.6849562722455851      0.998391936514719     0.7322945804496388  3.379954485119989e-14 121.9062775730104
2.547603419623148      19.58211183257883      16.03556425713541   0.002596618817764286     0.7117728702397447     -11.66262288974856   1.97469002762887e-05     0.1269792489831677  0.0008567874329839907      13.99360636044274      301.6812665880051   0.006641863055570187     0.8000297757020326     0.5342458887974906     0.2717139449610765     0.3789342107397837    0.05141707760418417     0.6849562722455851      0.998391936514719     0.7322945804496388  3.379954485119989e-14 121.9062775795675
2.547603419623148      19.58211183257883      16.03556425713541   0.002596618817764286     0.7117728702397447     -11.66262271596194  1.976180143748255e-05     0.1269792489831677  0.0008567874329839907      13.99360636044274      301.6812665880051   0.006641863055570187     0.8000297757020326     0.5342458887974906     0.2717139449610765     0.3789342107397837    0.05141707760418417     0.6849562722455851      0.998391936514719     0.7322945804496388  3.379954485119989e-14 121.9062809809908
2.547603419623148      19.58211183257883      16.03556425713541   0.002596618817764286     0.7117728702397447     -11.66262271596194   1.97469002762887e-05     0.1269792638843289  0.0008567874329839907      13.99360636044274      301.6812665880051   0.006641863055570187     0.8000297757020326     0.5342458887974906     0.2717139449610765     0.3789342107397837    0.05141707760418417     0.6849562722455851      0.998391936514719     0.7322945804496388  3.379954485119989e-14 121.9062776045739
2.547603419623148      19.58211183257883      16.03556425713541   0.002596618817764286     0.7117728702397447     -11.66262271596194   1.97469002762887e-05     0.1269792489831677  0.0008568023341451845      13.99360636044274      301.6812665880051   0.006641863055570187     0.8000297757020326     0.5342458887974906     0.2717139449610765     0.3789342107397837    0.05141707760418417     0.6849562722455851      0.998391936514719     0.7322945804496388  3.379954485119989e-14 121.9062775447513
2.547603419623148      19.58211183257883      16.03556425713541   0.002596618817764286     0.7117728702397447     -11.66262271596194   1.97469002762887e-05     0.1269792489831677  0.0008567874329839907      13.99360656896373      301.6812665880051   0.006641863055570187     0.8000297757020326     0.5342458887974906     0.2717139449610765     0.3789342107397837    0.05141707760418417     0.6849562722455851      0.998391936514719     0.7322945804496388  3.379954485119989e-14 121.9062776048963
2.547603419623148      19.58211183257883      16.03556425713541   0.002596618817764286     0.7117728702397447     -11.66262271596194   1.97469002762887e-05     0.1269792489831677  0.0008567874329839907      13.99360636044274      301.6812710834063   0.006641863055570187     0.8000297757020326     0.5342458887974906     0.2717139449610765     0.3789342107397837    0.05141707760418417     0.6849562722455851      0.998391936514719     0.7322945804496388  3.379954485119989e-14 121.9062775441674
2.547603419623148      19.58211183257883      16.03556425713541   0.002596618817764286     0.7117728702397447     -11.66262271596194   1.97469002762887e-05     0.1269792489831677  0.0008567874329839907      13.99360636044274      301.6812665880051   0.006641877956731381     0.8000297757020326     0.5342458887974906     0.2717139449610765     0.3789342107397837    0.05141707760418417     0.6849562722455851      0.998391936514719     0.7322945804496388  3.379954485119989e-14 121.9062781024789
2.547603419623148      19.58211183257883      16.03556425713541   0.002596618817764286     0.7117728702397447     -11.66262271596194   1.97469002762887e-05     0.1269792489831677  0.0008567874329839907      13.99360636044274      301.6812665880051   0.006641863055570187     0.8000297906031938     0.5342458887974906     0.2717139449610765     0.3789342107397837    0.05141707760418417     0.6849562722455851      0.998391936514719     0.7322945804496388  3.379954485119989e-14 121.9062780737137
2.547603419623148      19.58211183257883      16.03556425713541   0.002596618817764286     0.7117728702397447     -11.66262271596194   1.97469002762887e-05     0.1269792489831677  0.0008567874329839907      13.99360636044274      301.6812665880051   0.006641863055570187     0.8000297757020326     0.5342459036986518     0.2717139449610765     0.3789342107397837    0.05141707760418417     0.6849562722455851      0.998391936514719     0.7322945804496388  3.379954485119989e-14 121.9062775449828
2.547603419623148      19.58211183257883      16.03556425713541   0.002596618817764286     0.7117728702397447     -11.66262271596194   1.97469002762887e-05     0.1269792489831677  0.0008567874329839907      13.99360636044274      301.6812665880051   0.006641863055570187     0.8000297757020326     0.5342458887974906     0.2717139598622377     0.3789342107397837    0.05141707760418417     0.6849562722455851      0.998391936514719     0.7322945804496388  3.379954485119989e-14 121.9062775872453
2.547603419623148      19.58211183257883      16.03556425713541   0.002596618817764286     0.7117728702397447     -11.66262271596194   1.97469002762887e-05     0.1269792489831677  0.0008567874329839907      13.99360636044274      301.6812665880051   0.006641863055570187     0.8000297757020326     0.5342458887974906     0.2717139449610765     0.3789342256409449    0.05141707760418417     0.6849562722455851      0.998391936514719     0.7322945804496388  3.379954485119989e-14 121.9062775745173
2.547603419623148      19.58211183257883      16.03556425713541   0.002596618817764286     0.7117728702397447     -11.66262271596194   1.97469002762887e-05     0.1269792489831677  0.0008567874329839907      13.99360636044274      301.6812665880051   0.006641863055570187     0.8000297757020326     0.5342458887974906     0.2717139449610765     0.3789342107397837    0.05141709250534537     0.6849562722455851      0.998391936514719     0.7322945804496388  3.379954485119989e-14 121.9062775527448
2.547603419623148      19.58211183257883      16.03556425713541   0.002596618817764286     0.7117728702397447     -11.66262271596194   1.97469002762887e-05     0.1269792489831677  0.0008567874329839907      13.99360636044274      301.6812665880051   0.006641863055570187     0.8000297757020326     0.5342458887974906     0.2717139449610765     0.3789342107397837    0.05141707760418417     0.6849562871467463      0.998391936514719     0.7322945804496388  3.379954485119989e-14 121.9062775527438
2.547603419623148      19.58211183257883      16.03556425713541   0.002596618817764286     0.7117728702397447     -11.66262271596194   1.97469002762887e-05     0.1269792489831677  0.0008567874329839907      13.99360636044274      301.6812665880051   0.006641863055570187     0.8000297757020326     0.5342458887974906     0.2717139449610765     0.3789342107397837    0.05141707760418417     0.6849562722455851     0.9983919514158802     0.7322945804496388  3.379954485119989e-14 121.9062775527458
2.547603419623148      19.58211183257883      16.03556425713541   0.002596618817764286     0.7117728702397447     -11.66262271596194   1.97469002762887e-05     0.1269792489831677  0.0008567874329839907      13.99360636044274      301.6812665880051   0.006641863055570187     0.8000297757020326     0.5342458887974906     0.2717139449610765     0.3789342107397837    0.05141707760418417     0.6849562722455851      0.998391936514719        0.7322945953508  3.379954485119989e-14 121.9062775527474
2.547603419623148      19.58211183257883      16.03556425713541   0.002596618817764286     0.7117728702397447     -11.66262271596194   1.97469002762887e-05     0.1269792489831677  0.0008567874329839907      13.99360636044274      301.6812665880051   0.006641863055570187     0.8000297757020326     0.5342458887974906     0.2717139449610765     0.3789342107397837    0.05141707760418417     0.6849562722455851      0.998391936514719     0.7322945804496388  1.490119499339251e-08 121.9063741886985
2.547604799452592      19.58210681482325      16.03555720623206   0.002596615788852136     0.7117728478187273     -11.66261951344635  1.974714745871899e-05     0.1269792408870499  0.0008567875312650589       13.9936145396163      301.6818090883677   0.006641860717248694     0.8000297759909203     0.5342457409162048     0.2717139456179989       0.37893473377396    0.05141705004569203     0.6849562722455851     0.9983923990141542     0.7322982486585892  3.379988240450706e-14 121.9062737463932
2.547604837414862      19.58210681482325      16.03555720623206   0.002596615788852136     0.7117728478187273     -11.66261951344635  1.974714745871899e-05     0.1269792408870499  0.0008567875312650589       13.9936145396163      301.6818090883677   0.006641860717248694     0.8000297759909203     0.5342457409162048     0.2717139456179989       0.37893473377396    0.05141705004569203     0.6849562722455851     0.9983923990141542     0.7322982486585892  3.379988240450706e-14 121.9062737002505
2.547604799452592      19.58210710661938      16.03555720623206   0.002596615788852136     0.7117728478187273     -11.66261951344635  1.974714745871899e-05     0.1269792408870499  0.0008567875312650589       13.9936145396163      301.6818090883677   0.006641860717248694     0.8000297759909203     0.5342457409162048     0.2717139456179989       0.37893473377396    0.05141705004569203     0.6849562722455851     0.9983923990141542     0.7322982486585892  3.379988240450706e-14 121.9062737449584
2.547604799452592      19.58210681482325      16.03555744518048   0.002596615788852136     0.7117728478187273     -11.66261951344635  1.974714745871899e-05     0.1269792408870499  0.0008567875312650589       13.9936145396163      301.6818090883677   0.006641860717248694     0.8000297759909203     0.5342457409162048     0.2717139456179989       0.37893473377396    0.05141705004569203     0.6849562722455851     0.9983923990141542     0.7322982486585892  3.379988240450706e-14 121.9062737384446
2.547604799452592      19.58210681482325      16.03555720623206   0.002596630690013329     0.7117728478187273     -11.66261951344635  1.974714745871899e-05     0.1269792408870499  0.0008567875312650589       13.9936145396163      301.6818090883677   0.006641860717248694     0.8000297759909203     0.5342457409162048     0.2717139456179989       0.37893473377396    0.05141705004569203     0.6849562722455851     0.9983923990141542     0.7322982486585892  3.379988240450706e-14 121.9062737365868
2.547604799452592      19.58210681482325      16.03555720623206   0.002596615788852136     0.7117728627198885     -11.66261951344635  1.974714745871899e-05     0.1269792408870499  0.0008567875312650589       13.9936145396163      301.6818090883677   0.006641860717248694     0.8000297759909203     0.5342457409162048     0.2717139456179989       0.37893473377396    0.05141705004569203     0.6849562722455851     0.9983923990141542     0.7322982486585892  3.379988240450706e-14 121.9062737593297
2.547604799452592      19.58210681482325      16.03555720623206   0.002596615788852136     0.7117728478187273     -11.66261968723292  1.974714745871899e-05     0.1269792408870499  0.0008567875312650589       13.9936145396163      301.6818090883677   0.006641860717248694     0.8000297759909203     0.5342457409162048     0.2717139456179989       0.37893473377396    0.05141705004569203     0.6849562722455851     0.9983923990141542     0.7322982486585892  3.379988240450706e-14 121.9062737435123
2.547604799452592      19.58210681482325      16.03555720623206   0.002596615788852136     0.7117728478187273     -11.66261951344635  1.976204861991283e-05     0.1269792408870499  0.0008567875312650589       13.9936145396163      301.6818090883677   0.006641860717248694     0.8000297759909203     0.5342457409162048     0.2717139456179989       0.37893473377396    0.05141705004569203     0.6849562722455851     0.9983923990141542     0.7322982486585892  3.379988240450706e-14 121.9062771436128
2.547604799452592      19.58210681482325      16.03555720623206   0.002596615788852136     0.7117728478187273     -11.66261951344635  1.974714745871899e-05     0.1269792557882111  0.0008567875312650589       13.9936145396163      301.6818090883677   0.006641860717248694     0.8000297759909203     0.5342457409162048     0.2717139456179989       0.37893473377396    0.05141705004569203     0.6849562722455851     0.9983923990141542     0.7322982486585892  3.379988240450706e-14 121.9062737553543
2.547604799452592      19.58210681482325      16.03555720623206   0.002596615788852136     0.7117728478187273     -11.66261951344635  1.974714745871899e-05     0.1269792408870499  0.0008568024324262527       13.9936145396163      301.6818090883677   0.006641860717248694     0.8000297759909203     0.5342457409162048     0.2717139456179989       0.37893473377396    0.05141705004569203     0.6849562722455851     0.9983923990141542     0.7322982486585892  3.379988240450706e-14 121.9062737022031
2.547604799452592      19.58210681482325      16.03555720623206   0.002596615788852136     0.7117728478187273     -11.66261951344635  1.974714745871899e-05     0.1269792408870499  0.0008567875312650589      13.99361474813741      301.6818090883677   0.006641860717248694     0.8000297759909203     0.5342457409162048     0.2717139456179989       0.37893473377396    0.05141705004569203     0.6849562722455851     0.9983923990141542     0.7322982486585892  3.379988240450706e-14 121.9062737161112
2.547604799452592      19.58210681482325      16.03555720623206   0.002596615788852136     0.7117728478187273     -11.66261951344635  1.974714745871899e-05     0.1269792408870499  0.0008567875312650589       13.9936145396163      301.6818135837769   0.006641860717248694     0.8000297759909203     0.5342457409162048     0.2717139456179989       0.37893473377396    0.05141705004569203     0.6849562722455851     0.9983923990141542     0.7322982486585892  3.379988240450706e-14 121.9062736358784
2.547604799452592      19.58210681482325      16.03555720623206   0.002596615788852136     0.7117728478187273     -11.66261951344635  1.974714745871899e-05     0.1269792408870499  0.0008567875312650589       13.9936145396163      301.6818090883677   0.006641875618409888     0.8000297759909203     0.5342457409162048     0.2717139456179989       0.37893473377396    0.05141705004569203     0.6849562722455851     0.9983923990141542     0.7322982486585892  3.379988240450706e-14 121.906274268051
2.547604799452592      19.58210681482325      16.03555720623206   0.002596615788852136     0.7117728478187273     -11.66261951344635  1.974714745871899e-05     0.1269792408870499  0.0008567875312650589       13.9936145396163      301.6818090883677   0.006641860717248694     0.8000297908920815     0.5342457409162048     0.2717139456179989       0.37893473377396    0.05141705004569203     0.6849562722455851     0.9983923990141542     0.7322982486585892  3.379988240450706e-14 121.9062742466206
2.547604799452592      19.58210681482325      16.03555720623206   0.002596615788852136     0.7117728478187273     -11.66261951344635  1.974714745871899e-05     0.1269792408870499  0.0008567875312650589       13.9936145396163      301.6818090883677   0.006641860717248694     0.8000297759909203      0.534245755817366     0.2717139456179989       0.37893473377396    0.05141705004569203     0.6849562722455851     0.9983923990141542     0.7322982486585892  3.379988240450706e-14 121.9062737395962
2.547604799452592      19.58210681482325      16.03555720623206   0.002596615788852136     0.7117728478187273     -11.66261951344635  1.974714745871899e-05     0.1269792408870499  0.0008567875312650589       13.9936145396163      301.6818090883677   0.006641860717248694     0.8000297759909203     0.5342457409162048     0.2717139605191601       0.37893473377396    0.05141705004569203     0.6849562722455851     0.9983923990141542     0.7322982486585892  3.379988240450706e-14 121.9062737599971
2.547604799452592      19.58210681482325      16.03555720623206   0.002596615788852136     0.7117728478187273     -11.66261951344635  1.974714745871899e-05     0.1269792408870499  0.0008567875312650589       13.9936145396163      301.6818090883677   0.006641860717248694     0.8000297759909203     0.5342457409162048     0.2717139456179989     0.3789347486751212    0.05141705004569203     0.6849562722455851     0.9983923990141542     0.7322982486585892  3.379988240450706e-14 121.9062737410155
2.547604799452592      19.58210681482325      16.03555720623206   0.002596615788852136     0.7117728478187273     -11.66261951344635  1.974714745871899e-05     0.1269792408870499  0.0008567875312650589       13.9936145396163      301.6818090883677   0.006641860717248694     0.8000297759909203     0.5342457409162048     0.2717139456179989       0.37893473377396    0.05141706494685322     0.6849562722455851     0.9983923990141542     0.7322982486585892  3.379988240450706e-14 121.9062737464793
2.547604799452592      19.58210681482325      16.03555720623206   0.002596615788852136     0.7117728478187273     -11.66261951344635  1.974714745871899e-05     0.1269792408870499  0.0008567875312650589       13.9936145396163      301.6818090883677   0.006641860717248694     0.8000297759909203     0.5342457409162048     0.2717139456179989       0.37893473377396    0.05141705004569203     0.6849562871467463     0.9983923990141542     0.7322982486585892  3.379988240450706e-14 121.9062737463932
2.547604799452592      19.58210681482325      16.03555720623206   0.002596615788852136     0.7117728478187273     -11.66261951344635  1.974714745871899e-05     0.1269792408870499  0.0008567875312650589       13.9936145396163      301.6818090883677   0.006641860717248694     0.8000297759909203     0.5342457409162048     0.2717139456179989       0.37893473377396    0.05141705004569203     0.6849562722455851     0.9983924139153154     0.7322982486585892  3.379988240450706e-14 121.906273746402
2.547604799452592      19.58210681482325      16.03555720623206   0.002596615788852136     0.7117728478187273     -11.66261951344635  1.974714745871899e-05     0.1269792408870499  0.0008567875312650589       13.9936145396163      301.6818090883677   0.006641860717248694     0.8000297759909203     0.5342457409162048     0.2717139456179989       0.37893473377396    0.05141705004569203     0.6849562722455851     0.9983923990141542     0.7322982635597504  3.379988240450706e-14 121.9062737464088
2.547604799452592      19.58210681482325      16.03555720623206   0.002596615788852136     0.7117728478187273     -11.66261951344635  1.974714745871899e-05     0.1269792408870499  0.0008567875312650589       13.9936145396163      301.6818090883677   0.006641860717248694     0.8000297759909203     0.5342457409162048     0.2717139456179989       0.37893473377396    0.05141705004569203     0.6849562722455851     0.9983923990141542     0.7322982486585892  1.490119499373006e-08 121.9063703827961
2.547604850590344      19.58210680502237      16.03555718241756   0.002596663561796196     0.7117728164760709     -11.66261951386783  1.974691557397242e-05     0.1269792367891599  0.0008569560213729918      13.99361477899122      301.6818200555969    0.00664184874019706     0.8000297759358085     0.5342457495549253      0.271713933054855       0.37893476097081    0.05141695885035746     0.6849562722455851     0.9983921881292296     0.7322979766617206  3.378845399885542e-14 121.9062731104131
2.547604888552614      19.58210680502237      16.03555718241756   0.002596663561796196     0.7117728164760709     -11.66261951386783  1.974691557397242e-05     0.1269792367891599  0.0008569560213729918      13.99361477899122      301.6818200555969    0.00664184874019706     0.8000297759358085     0.5342457495549253      0.271713933054855       0.37893476097081    0.05141695885035746     0.6849562722455851     0.9983921881292296     0.7322979766617206  3.378845399885542e-14 121.9062731835214
2.547604850590344       19.5821070968185      16.03555718241756   0.002596663561796196     0.7117728164760709     -11.66261951386783  1.974691557397242e-05     0.1269792367891599  0.0008569560213729918      13.99361477899122      301.6818200555969    0.00664184874019706     0.8000297759358085     0.5342457495549253      0.271713933054855       0.37893476097081    0.05141695885035746     0.6849562722455851     0.9983921881292296     0.7322979766617206  3.378845399885542e-14 121.9062731123557
2.547604850590344      19.58210680502237      16.03555742136598   0.002596663561796196     0.7117728164760709     -11.66261951386783  1.974691557397242e-05     0.1269792367891599  0.0008569560213729918      13.99361477899122      301.6818200555969    0.00664184874019706     0.8000297759358085     0.5342457495549253      0.271713933054855       0.37893476097081    0.05141695885035746     0.6849562722455851     0.9983921881292296     0.7322979766617206  3.378845399885542e-14 121.9062731169509
2.547604850590344      19.58210680502237      16.03555718241756    0.00259667846295739     0.7117728164760709     -11.66261951386783  1.974691557397242e-05     0.1269792367891599  0.0008569560213729918      13.99361477899122      301.6818200555969    0.00664184874019706     0.8000297759358085     0.5342457495549253      0.271713933054855       0.37893476097081    0.05141695885035746     0.6849562722455851     0.9983921881292296     0.7322979766617206  3.378845399885542e-14 121.9062731119329
2.547604850590344      19.58210680502237      16.03555718241756   0.002596663561796196     0.7117728313772321     -11.66261951386783  1.974691557397242e-05     0.1269792367891599  0.0008569560213729918      13.99361477899122      301.6818200555969    0.00664184874019706     0.8000297759358085     0.5342457495549253      0.271713933054855       0.37893476097081    0.05141695885035746     0.6849562722455851     0.9983921881292296     0.7322979766617206  3.378845399885542e-14 121.9062731130037
2.547604850590344      19.58210680502237      16.03555718241756   0.002596663561796196     0.7117728164760709      -11.6626196876544  1.974691557397242e-05     0.1269792367891599  0.0008569560213729918      13.99361477899122      301.6818200555969    0.00664184874019706     0.8000297759358085     0.5342457495549253      0.271713933054855       0.37893476097081    0.05141695885035746     0.6849562722455851     0.9983921881292296     0.7322979766617206  3.378845399885542e-14 121.9062731180818
2.547604850590344      19.58210680502237      16.03555718241756   0.002596663561796196     0.7117728164760709     -11.66261951386783  1.976181673516627e-05     0.1269792367891599  0.0008569560213729918      13.99361477899122      301.6818200555969    0.00664184874019706     0.8000297759358085     0.5342457495549253      0.271713933054855       0.37893476097081    0.05141695885035746     0.6849562722455851     0.9983921881292296     0.7322979766617206  3.378845399885542e-14 121.9062765556018
2.547604850590344      19.58210680502237      16.03555718241756   0.002596663561796196     0.7117728164760709     -11.66261951386783  1.974691557397242e-05     0.1269792516903211  0.0008569560213729918      13.99361477899122      301.6818200555969    0.00664184874019706     0.8000297759358085     0.5342457495549253      0.271713933054855       0.37893476097081    0.05141695885035746     0.6849562722455851     0.9983921881292296     0.7322979766617206  3.378845399885542e-14 121.9062731384287
2.547604850590344      19.58210680502237      16.03555718241756   0.002596663561796196     0.7117728164760709     -11.66261951386783  1.974691557397242e-05     0.1269792367891599  0.0008569709225341856      13.99361477899122      301.6818200555969    0.00664184874019706     0.8000297759358085     0.5342457495549253      0.271713933054855       0.37893476097081    0.05141695885035746     0.6849562722455851     0.9983921881292296     0.7322979766617206  3.378845399885542e-14 121.9062731701043
2.547604850590344      19.58210680502237      16.03555718241756   0.002596663561796196     0.7117728164760709     -11.66261951386783  1.974691557397242e-05     0.1269792367891599  0.0008569560213729918      13.99361498751233      301.6818200555969    0.00664184874019706     0.8000297759358085     0.5342457495549253      0.271713933054855       0.37893476097081    0.05141695885035746     0.6849562722455851     0.9983921881292296     0.7322979766617206  3.378845399885542e-14 121.906273102577
2.547604850590344      19.58210680502237      16.03555718241756   0.002596663561796196     0.7117728164760709     -11.66261951386783  1.974691557397242e-05     0.1269792367891599  0.0008569560213729918      13.99361477899122      301.6818245510063    0.00664184874019706     0.8000297759358085     0.5342457495549253      0.271713933054855       0.37893476097081    0.05141695885035746     0.6849562722455851     0.9983921881292296     0.7322979766617206  3.378845399885542e-14 121.906273064665
2.547604850590344      19.58210680502237      16.03555718241756   0.002596663561796196     0.7117728164760709     -11.66261951386783  1.974691557397242e-05     0.1269792367891599  0.0008569560213729918      13.99361477899122      301.6818200555969   0.006641863641358253     0.8000297759358085     0.5342457495549253      0.271713933054855       0.37893476097081    0.05141695885035746     0.6849562722455851     0.9983921881292296     0.7322979766617206  3.378845399885542e-14 121.9062736368012
2.547604850590344      19.58210680502237      16.03555718241756   0.002596663561796196     0.7117728164760709     -11.66261951386783  1.974691557397242e-05     0.1269792367891599  0.0008569560213729918      13.99361477899122      301.6818200555969    0.00664184874019706     0.8000297908369697     0.5342457495549253      0.271713933054855       0.37893476097081    0.05141695885035746     0.6849562722455851     0.9983921881292296     0.7322979766617206  3.378845399885542e-14 121.9062736274824
2.547604850590344      19.58210680502237      16.03555718241756   0.002596663561796196     0.7117728164760709     -11.66261951386783  1.974691557397242e-05     0.1269792367891599  0.0008569560213729918      13.99361477899122      301.6818200555969    0.00664184874019706     0.8000297759358085     0.5342457644560865      0.271713933054855       0.37893476097081    0.05141695885035746     0.6849562722455851     0.9983921881292296     0.7322979766617206  3.378845399885542e-14 121.9062730902733
2.547604850590344      19.58210680502237      16.03555718241756   0.002596663561796196     0.7117728164760709     -11.66261951386783  1.974691557397242e-05     0.1269792367891599  0.0008569560213729918      13.99361477899122      301.6818200555969    0.00664184874019706     0.8000297759358085     0.5342457495549253     0.2717139479560162       0.37893476097081    0.05141695885035746     0.6849562722455851     0.9983921881292296     0.7322979766617206  3.378845399885542e-14 121.9062731412571
2.547604850590344      19.58210680502237      16.03555718241756   0.002596663561796196     0.7117728164760709     -11.66261951386783  1.974691557397242e-05     0.1269792367891599  0.0008569560213729918      13.99361477899122      301.6818200555969    0.00664184874019706     0.8000297759358085     0.5342457495549253      0.271713933054855     0.3789347758719712    0.05141695885035746     0.6849562722455851     0.9983921881292296     0.7322979766617206  3.378845399885542e-14 121.9062731155124
2.547604850590344      19.58210680502237      16.03555718241756   0.002596663561796196     0.7117728164760709     -11.66261951386783  1.974691557397242e-05     0.1269792367891599  0.0008569560213729918      13.99361477899122      301.6818200555969    0.00664184874019706     0.8000297759358085     0.5342457495549253      0.271713933054855       0.37893476097081    0.05141697375151866     0.6849562722455851     0.9983921881292296     0.7322979766617206  3.378845399885542e-14 121.9062731105084
2.547604850590344      19.58210680502237      16.03555718241756   0.002596663561796196     0.7117728164760709     -11.66261951386783  1.974691557397242e-05     0.1269792367891599  0.0008569560213729918      13.99361477899122      301.6818200555969    0.00664184874019706     0.8000297759358085     0.5342457495549253      0.271713933054855       0.37893476097081    0.05141695885035746     0.6849562871467463     0.9983921881292296     0.7322979766617206  3.378845399885542e-14 121.9062731104131
2.547604850590344      19.58210680502237      16.03555718241756   0.002596663561796196     0.7117728164760709     -11.66261951386783  1.974691557397242e-05     0.1269792367891599  0.0008569560213729918      13.99361477899122      301.6818200555969    0.00664184874019706     0.8000297759358085     0.5342457495549253      0.271713933054855       0.37893476097081    0.05141695885035746     0.6849562722455851     0.9983922030303908     0.7322979766617206  3.378845399885542e-14 121.9062731104166
2.547604850590344      19.58210680502237      16.03555718241756   0.002596663561796196     0.7117728164760709     -11.66261951386783  1.974691557397242e-05     0.1269792367891599  0.0008569560213729918      13.99361477899122      301.6818200555969    0.00664184874019706     0.8000297759358085     0.5342457495549253      0.271713933054855       0.37893476097081    0.05141695885035746     0.6849562722455851     0.9983921881292296     0.7322979915628818  3.378845399885542e-14 121.9062731104264
2.547604850590344      19.58210680502237      16.03555718241756   0.002596663561796196     0.7117728164760709     -11.66261951386783  1.974691557397242e-05     0.1269792367891599  0.0008569560213729918      13.99361477899122      301.6818200555969    0.00664184874019706     0.8000297759358085     0.5342457495549253      0.271713933054855       0.37893476097081    0.05141695885035746     0.6849562722455851     0.9983921881292296     0.7322979766617206  1.490119498230166e-08 121.9063697473648
2.547599545359115      19.58210557416627      16.03555402693973    0.00259703459242038     0.7117725101707021     -11.66261791994547  1.973596860712283e-05     0.1269786755344617  0.0008569483795589875      13.99361834801407      301.6818208906551   0.006641304239133473     0.8000297731247437     0.5342473261344484     0.2717125729415051     0.3789342560451888    0.05141691987137515     0.6849562722455851      0.998392156662982     0.7322978920748408    3.3269805167795e-14 121.9062642436875
2.547599583321306      19.58210557416627      16.03555402693973    0.00259703459242038     0.7117725101707021     -11.66261791994547  1.973596860712283e-05     0.1269786755344617  0.0008569483795589875      13.99361834801407      301.6818208906551   0.006641304239133473     0.8000297731247437     0.5342473261344484     0.2717125729415051     0.3789342560451888    0.05141691987137515     0.6849562722455851      0.998392156662982     0.7322978920748408    3.3269805167795e-14 121.906264234987
2.547599545359115      19.58210586596238      16.03555402693973    0.00259703459242038     0.7117725101707021     -11.66261791994547  1.973596860712283e-05     0.1269786755344617  0.0008569483795589875      13.99361834801407      301.6818208906551   0.006641304239133473     0.8000297731247437     0.5342473261344484     0.2717125729415051     0.3789342560451888    0.05141691987137515     0.6849562722455851      0.998392156662982     0.7322978920748408    3.3269805167795e-14 121.9062642293604
2.547599545359115      19.58210557416627       16.0355542658881    0.00259703459242038     0.7117725101707021     -11.66261791994547  1.973596860712283e-05     0.1269786755344617  0.0008569483795589875      13.99361834801407      301.6818208906551   0.006641304239133473     0.8000297731247437     0.5342473261344484     0.2717125729415051     0.3789342560451888    0.05141691987137515     0.6849562722455851      0.998392156662982     0.7322978920748408    3.3269805167795e-14 121.9062642428145
2.547599545359115      19.58210557416627      16.03555402693973   0.002597049493581574     0.7117725101707021     -11.66261791994547  1.973596860712283e-05     0.1269786755344617  0.0008569483795589875      13.99361834801407      301.6818208906551   0.006641304239133473     0.8000297731247437     0.5342473261344484     0.2717125729415051     0.3789342560451888    0.05141691987137515     0.6849562722455851      0.998392156662982     0.7322978920748408    3.3269805167795e-14 121.9062644713336
2.547599545359115      19.58210557416627      16.03555402693973    0.00259703459242038     0.7117725250718633     -11.66261791994547  1.973596860712283e-05     0.1269786755344617  0.0008569483795589875      13.99361834801407      301.6818208906551   0.006641304239133473     0.8000297731247437     0.5342473261344484     0.2717125729415051     0.3789342560451888    0.05141691987137515     0.6849562722455851      0.998392156662982     0.7322978920748408    3.3269805167795e-14 121.906264252336
2.547599545359115      19.58210557416627      16.03555402693973    0.00259703459242038     0.7117725101707021     -11.66261809373202  1.973596860712283e-05     0.1269786755344617  0.0008569483795589875      13.99361834801407      301.6818208906551   0.006641304239133473     0.8000297731247437     0.5342473261344484     0.2717125729415051     0.3789342560451888    0.05141691987137515     0.6849562722455851      0.998392156662982     0.7322978920748408    3.3269805167795e-14 121.9062642652495
2.547599545359115      19.58210557416627      16.03555402693973    0.00259703459242038     0.7117725101707021     -11.66261791994547  1.975086976831668e-05     0.1269786755344617  0.0008569483795589875      13.99361834801407      301.6818208906551   0.006641304239133473     0.8000297731247437     0.5342473261344484     0.2717125729415051     0.3789342560451888    0.05141691987137515     0.6849562722455851      0.998392156662982     0.7322978920748408    3.3269805167795e-14 121.9062676516856
2.547599545359115      19.58210557416627      16.03555402693973    0.00259703459242038     0.7117725101707021     -11.66261791994547  1.973596860712283e-05     0.1269786904356229  0.0008569483795589875      13.99361834801407      301.6818208906551   0.006641304239133473     0.8000297731247437     0.5342473261344484     0.2717125729415051     0.3789342560451888    0.05141691987137515     0.6849562722455851      0.998392156662982     0.7322978920748408    3.3269805167795e-14 121.9062642741871
2.547599545359115      19.58210557416627      16.03555402693973    0.00259703459242038     0.7117725101707021     -11.66261791994547  1.973596860712283e-05     0.1269786755344617  0.0008569632807201813      13.99361834801407      301.6818208906551   0.006641304239133473     0.8000297731247437     0.5342473261344484     0.2717125729415051     0.3789342560451888    0.05141691987137515     0.6849562722455851      0.998392156662982     0.7322978920748408    3.3269805167795e-14 121.9062642621486
2.547599545359115      19.58210557416627      16.03555402693973    0.00259703459242038     0.7117725101707021     -11.66261791994547  1.973596860712283e-05     0.1269786755344617  0.0008569483795589875      13.99361855653524      301.6818208906551   0.006641304239133473     0.8000297731247437     0.5342473261344484     0.2717125729415051     0.3789342560451888    0.05141691987137515     0.6849562722455851      0.998392156662982     0.7322978920748408    3.3269805167795e-14 121.9062642792805
2.547599545359115      19.58210557416627      16.03555402693973    0.00259703459242038     0.7117725101707021     -11.66261791994547  1.973596860712283e-05     0.1269786755344617  0.0008569483795589875      13.99361834801407      301.6818253860645   0.006641304239133473     0.8000297731247437     0.5342473261344484     0.2717125729415051     0.3789342560451888    0.05141691987137515     0.6849562722455851      0.998392156662982     0.7322978920748408    3.3269805167795e-14 121.9062642106268
2.547599545359115      19.58210557416627      16.03555402693973    0.00259703459242038     0.7117725101707021     -11.66261791994547  1.973596860712283e-05     0.1269786755344617  0.0008569483795589875      13.99361834801407      301.6818208906551   0.006641319140294667     0.8000297731247437     0.5342473261344484     0.2717125729415051     0.3789342560451888    0.05141691987137515     0.6849562722455851      0.998392156662982     0.7322978920748408    3.3269805167795e-14 121.9062641548361
2.547599545359115      19.58210557416627      16.03555402693973    0.00259703459242038     0.7117725101707021     -11.66261791994547  1.973596860712283e-05     0.1269786755344617  0.0008569483795589875      13.99361834801407      301.6818208906551   0.006641304239133473     0.8000297880259049     0.5342473261344484     0.2717125729415051     0.3789342560451888    0.05141691987137515     0.6849562722455851      0.998392156662982     0.7322978920748408    3.3269805167795e-14 121.9062647511331
2.547599545359115      19.58210557416627      16.03555402693973    0.00259703459242038     0.7117725101707021     -11.66261791994547  1.973596860712283e-05     0.1269786755344617  0.0008569483795589875      13.99361834801407      301.6818208906551   0.006641304239133473     0.8000297731247437     0.5342473410356096     0.2717125729415051     0.3789342560451888    0.05141691987137515     0.6849562722455851      0.998392156662982     0.7322978920748408    3.3269805167795e-14 121.9062642381434
2.547599545359115      19.58210557416627      16.03555402693973    0.00259703459242038     0.7117725101707021     -11.66261791994547  1.973596860712283e-05     0.1269786755344617  0.0008569483795589875      13.99361834801407      301.6818208906551   0.006641304239133473     0.8000297731247437     0.5342473261344484     0.2717125878426663     0.3789342560451888    0.05141691987137515     0.6849562722455851      0.998392156662982     0.7322978920748408    3.3269805167795e-14 121.9062642310883
2.547599545359115      19.58210557416627      16.03555402693973    0.00259703459242038     0.7117725101707021     -11.66261791994547  1.973596860712283e-05     0.1269786755344617  0.0008569483795589875      13.99361834801407      301.6818208906551   0.006641304239133473     0.8000297731247437     0.5342473261344484     0.2717125729415051       0.37893427094635    0.05141691987137515     0.6849562722455851      0.998392156662982     0.7322978920748408    3.3269805167795e-14 121.9062642563375
2.547599545359115      19.58210557416627      16.03555402693973    0.00259703459242038     0.7117725101707021     -11.66261791994547  1.973596860712283e-05     0.1269786755344617  0.0008569483795589875      13.99361834801407      301.6818208906551   0.006641304239133473     0.8000297731247437     0.5342473261344484     0.2717125729415051     0.3789342560451888    0.05141693477253635     0.6849562722455851      0.998392156662982     0.7322978920748408    3.3269805167795e-14 121.9062642436891
2.547599545359115      19.58210557416627      16.03555402693973    0.00259703459242038     0.7117725101707021     -11.66261791994547  1.973596860712283e-05     0.1269786755344617  0.0008569483795589875      13.99361834801407      301.6818208906551   0.006641304239133473     0.8000297731247437     0.5342473261344484     0.2717125729415051     0.3789342560451888    0.05141691987137515     0.6849562871467463      0.998392156662982     0.7322978920748408    3.3269805167795e-14 121.9062642436875
2.547599545359115      19.58210557416627      16.03555402693973    0.00259703459242038     0.7117725101707021     -11.66261791994547  1.973596860712283e-05     0.1269786755344617  0.0008569483795589875      13.99361834801407      301.6818208906551   0.006641304239133473     0.8000297731247437     0.5342473261344484     0.2717125729415051     0.3789342560451888    0.05141691987137515     0.6849562722455851     0.9983921715641432     0.7322978920748408    3.3269805167795e-14 121.9062642436872
2.547599545359115      19.58210557416627      16.03555402693973    0.00259703459242038     0.7117725101707021     -11.66261791994547  1.973596860712283e-05     0.1269786755344617  0.0008569483795589875      13.99361834801407      301.6818208906551   0.006641304239133473     0.8000297731247437     0.5342473261344484     0.2717125729415051     0.3789342560451888    0.05141691987137515     0.6849562722455851      0.998392156662982     0.7322979069760019    3.3269805167795e-14 121.9062642436858
2.547599545359115      19.58210557416627      16.03555402693973    0.00259703459242038     0.7117725101707021     -11.66261791994547  1.973596860712283e-05     0.1269786755344617  0.0008569483795589875      13.99361834801407      301.6818208906551   0.006641304239133473     0.8000297731247437     0.5342473261344484     0.2717125729415051     0.3789342560451888    0.05141691987137515     0.6849562722455851      0.998392156662982     0.7322978920748408  1.490119446365282e-08 121.9063608778779
2.54760054332993      19.58210043842806      16.03554615625073   0.002597005177821101     0.7117722313306985     -11.66261398743636  1.973209598364027e-05     0.1269785034068202  0.0008569480923904978      13.99360793344448      301.6818228687617   0.006641522742744746     0.8000297709606227      0.534247251466714     0.2717130536137231     0.3789340089530602    0.05141691681930454     0.6849562722455851     0.9983921566778049     0.7322979088421528  3.311755839448469e-14 121.9062615810976
2.547600581292136      19.58210043842806      16.03554615625073   0.002597005177821101     0.7117722313306985     -11.66261398743636  1.973209598364027e-05     0.1269785034068202  0.0008569480923904978      13.99360793344448      301.6818228687617   0.006641522742744746     0.8000297709606227      0.534247251466714     0.2717130536137231     0.3789340089530602    0.05141691681930454     0.6849562722455851     0.9983921566778049     0.7322979088421528  3.311755839448469e-14 121.9062616274904
2.54760054332993       19.5821007302241      16.03554615625073   0.002597005177821101     0.7117722313306985     -11.66261398743636  1.973209598364027e-05     0.1269785034068202  0.0008569480923904978      13.99360793344448      301.6818228687617   0.006641522742744746     0.8000297709606227      0.534247251466714     0.2717130536137231     0.3789340089530602    0.05141691681930454     0.6849562722455851     0.9983921566778049     0.7322979088421528  3.311755839448469e-14 121.9062615988053
2.54760054332993      19.58210043842806      16.03554639519899   0.002597005177821101     0.7117722313306985     -11.66261398743636  1.973209598364027e-05     0.1269785034068202  0.0008569480923904978      13.99360793344448      301.6818228687617   0.006641522742744746     0.8000297709606227      0.534247251466714     0.2717130536137231     0.3789340089530602    0.05141691681930454     0.6849562722455851     0.9983921566778049     0.7322979088421528  3.311755839448469e-14 121.906261609403
2.54760054332993      19.58210043842806      16.03554615625073   0.002597020078982295     0.7117722313306985     -11.66261398743636  1.973209598364027e-05     0.1269785034068202  0.0008569480923904978      13.99360793344448      301.6818228687617   0.006641522742744746     0.8000297709606227      0.534247251466714     0.2717130536137231     0.3789340089530602    0.05141691681930454     0.6849562722455851     0.9983921566778049     0.7322979088421528  3.311755839448469e-14 121.9062617818861
2.54760054332993      19.58210043842806      16.03554615625073   0.002597005177821101     0.7117722462318596     -11.66261398743636  1.973209598364027e-05     0.1269785034068202  0.0008569480923904978      13.99360793344448      301.6818228687617   0.006641522742744746     0.8000297709606227      0.534247251466714     0.2717130536137231     0.3789340089530602    0.05141691681930454     0.6849562722455851     0.9983921566778049     0.7322979088421528  3.311755839448469e-14 121.9062616060143
2.54760054332993      19.58210043842806      16.03554615625073   0.002597005177821101     0.7117722313306985     -11.66261416122285  1.973209598364027e-05     0.1269785034068202  0.0008569480923904978      13.99360793344448      301.6818228687617   0.006641522742744746     0.8000297709606227      0.534247251466714     0.2717130536137231     0.3789340089530602    0.05141691681930454     0.6849562722455851     0.9983921566778049     0.7322979088421528  3.311755839448469e-14 121.9062616068486
2.54760054332993      19.58210043842806      16.03554615625073   0.002597005177821101     0.7117722313306985     -11.66261398743636  1.974699714483412e-05     0.1269785034068202  0.0008569480923904978      13.99360793344448      301.6818228687617   0.006641522742744746     0.8000297709606227      0.534247251466714     0.2717130536137231     0.3789340089530602    0.05141691681930454     0.6849562722455851     0.9983921566778049     0.7322979088421528  3.311755839448469e-14 121.9062649966239
2.54760054332993      19.58210043842806      16.03554615625073   0.002597005177821101     0.7117722313306985     -11.66261398743636  1.973209598364027e-05     0.1269785183079814  0.0008569480923904978      13.99360793344448      301.6818228687617   0.006641522742744746     0.8000297709606227      0.534247251466714     0.2717130536137231     0.3789340089530602    0.05141691681930454     0.6849562722455851     0.9983921566778049     0.7322979088421528  3.311755839448469e-14 121.9062616281197
2.54760054332993      19.58210043842806      16.03554615625073   0.002597005177821101     0.7117722313306985     -11.66261398743636  1.973209598364027e-05     0.1269785034068202  0.0008569629935516916      13.99360793344448      301.6818228687617   0.006641522742744746     0.8000297709606227      0.534247251466714     0.2717130536137231     0.3789340089530602    0.05141691681930454     0.6849562722455851     0.9983921566778049     0.7322979088421528  3.311755839448469e-14 121.9062615738871
2.54760054332993      19.58210043842806      16.03554615625073   0.002597005177821101     0.7117722313306985     -11.66261398743636  1.973209598364027e-05     0.1269785034068202  0.0008569480923904978      13.99360814196549      301.6818228687617   0.006641522742744746     0.8000297709606227      0.534247251466714     0.2717130536137231     0.3789340089530602    0.05141691681930454     0.6849562722455851     0.9983921566778049     0.7322979088421528  3.311755839448469e-14 121.9062616405742
2.54760054332993      19.58210043842806      16.03554615625073   0.002597005177821101     0.7117722313306985     -11.66261398743636  1.973209598364027e-05     0.1269785034068202  0.0008569480923904978      13.99360793344448      301.6818273641712   0.006641522742744746     0.8000297709606227      0.534247251466714     0.2717130536137231     0.3789340089530602    0.05141691681930454     0.6849562722455851     0.9983921566778049     0.7322979088421528  3.311755839448469e-14 121.9062616283888
2.54760054332993      19.58210043842806      16.03554615625073   0.002597005177821101     0.7117722313306985     -11.66261398743636  1.973209598364027e-05     0.1269785034068202  0.0008569480923904978      13.99360793344448      301.6818228687617    0.00664153764390594     0.8000297709606227      0.534247251466714     0.2717130536137231     0.3789340089530602    0.05141691681930454     0.6849562722455851     0.9983921566778049     0.7322979088421528  3.311755839448469e-14 121.9062617487484
2.54760054332993      19.58210043842806      16.03554615625073   0.002597005177821101     0.7117722313306985     -11.66261398743636  1.973209598364027e-05     0.1269785034068202  0.0008569480923904978      13.99360793344448      301.6818228687617   0.006641522742744746     0.8000297858617839      0.534247251466714     0.2717130536137231     0.3789340089530602    0.05141691681930454     0.6849562722455851     0.9983921566778049     0.7322979088421528  3.311755839448469e-14 121.9062620952696
2.54760054332993      19.58210043842806      16.03554615625073   0.002597005177821101     0.7117722313306985     -11.66261398743636  1.973209598364027e-05     0.1269785034068202  0.0008569480923904978      13.99360793344448      301.6818228687617   0.006641522742744746     0.8000297709606227     0.5342472663678752     0.2717130536137231     0.3789340089530602    0.05141691681930454     0.6849562722455851     0.9983921566778049     0.7322979088421528  3.311755839448469e-14 121.9062615962432
2.54760054332993      19.58210043842806      16.03554615625073   0.002597005177821101     0.7117722313306985     -11.66261398743636  1.973209598364027e-05     0.1269785034068202  0.0008569480923904978      13.99360793344448      301.6818228687617   0.006641522742744746     0.8000297709606227      0.534247251466714     0.2717130685148843     0.3789340089530602    0.05141691681930454     0.6849562722455851     0.9983921566778049     0.7322979088421528  3.311755839448469e-14 121.9062615976322
2.54760054332993      19.58210043842806      16.03554615625073   0.002597005177821101     0.7117722313306985     -11.66261398743636  1.973209598364027e-05     0.1269785034068202  0.0008569480923904978      13.99360793344448      301.6818228687617   0.006641522742744746     0.8000297709606227      0.534247251466714     0.2717130536137231     0.3789340238542214    0.05141691681930454     0.6849562722455851     0.9983921566778049     0.7322979088421528  3.311755839448469e-14 121.906261595817
2.54760054332993      19.58210043842806      16.03554615625073   0.002597005177821101     0.7117722313306985     -11.66261398743636  1.973209598364027e-05     0.1269785034068202  0.0008569480923904978      13.99360793344448      301.6818228687617   0.006641522742744746     0.8000297709606227      0.534247251466714     0.2717130536137231     0.3789340089530602    0.05141693172046574     0.6849562722455851     0.9983921566778049     0.7322979088421528  3.311755839448469e-14 121.9062615811093
2.54760054332993      19.58210043842806      16.03554615625073   0.002597005177821101     0.7117722313306985     -11.66261398743636  1.973209598364027e-05     0.1269785034068202  0.0008569480923904978      13.99360793344448      301.6818228687617   0.006641522742744746     0.8000297709606227      0.534247251466714     0.2717130536137231     0.3789340089530602    0.05141691681930454     0.6849562871467463     0.9983921566778049     0.7322979088421528  3.311755839448469e-14 121.9062615810976
2.54760054332993      19.58210043842806      16.03554615625073   0.002597005177821101     0.7117722313306985     -11.66261398743636  1.973209598364027e-05     0.1269785034068202  0.0008569480923904978      13.99360793344448      301.6818228687617   0.006641522742744746     0.8000297709606227      0.534247251466714     0.2717130536137231     0.3789340089530602    0.05141691681930454     0.6849562722455851     0.9983921715789661     0.7322979088421528  3.311755839448469e-14 121.9062615811114
2.54760054332993      19.58210043842806      16.03554615625073   0.002597005177821101     0.7117722313306985     -11.66261398743636  1.973209598364027e-05     0.1269785034068202  0.0008569480923904978      13.99360793344448      301.6818228687617   0.006641522742744746     0.8000297709606227      0.534247251466714     0.2717130536137231     0.3789340089530602    0.05141691681930454     0.6849562722455851     0.9983921566778049      0.732297923743314  3.311755839448469e-14 121.9062615811006
2.54760054332993      19.58210043842806      16.03554615625073   0.002597005177821101     0.7117722313306985     -11.66261398743636  1.973209598364027e-05     0.1269785034068202  0.0008569480923904978      13.99360793344448      301.6818228687617   0.006641522742744746     0.8000297709606227      0.534247251466714     0.2717130536137231     0.3789340089530602    0.05141691681930454     0.6849562722455851     0.9983921566778049     0.7322979088421528  1.490119431140605e-08 121.9063582159965
2.547599565566977      19.58209885636334      16.03554261780476   0.002596986890960141      0.711771607680585     -11.66261246689116  1.972977278857638e-05     0.1269783014932618  0.0008573283465326076      13.99360259556132      301.6816505961676   0.006641489399296853     0.8000297703357103      0.534247057009826     0.2717128584494666     0.3789337018535589    0.05141691403315963     0.6849562722455851      0.998392094102189     0.7322979003887811  3.300869685419534e-14 121.9062635442283
2.547599603529168      19.58209885636334      16.03554261780476   0.002596986890960141      0.711771607680585     -11.66261246689116  1.972977278857638e-05     0.1269783014932618  0.0008573283465326076      13.99360259556132      301.6816505961676   0.006641489399296853     0.8000297703357103      0.534247057009826     0.2717128584494666     0.3789337018535589    0.05141691403315963     0.6849562722455851      0.998392094102189     0.7322979003887811  3.300869685419534e-14 121.9062635080842
2.547599565566977      19.58209914815935      16.03554261780476   0.002596986890960141      0.711771607680585     -11.66261246689116  1.972977278857638e-05     0.1269783014932618  0.0008573283465326076      13.99360259556132      301.6816505961676   0.006641489399296853     0.8000297703357103      0.534247057009826     0.2717128584494666     0.3789337018535589    0.05141691403315963     0.6849562722455851      0.998392094102189     0.7322979003887811  3.300869685419534e-14 121.906263538676
2.547599565566977      19.58209885636334      16.03554285675297   0.002596986890960141      0.711771607680585     -11.66261246689116  1.972977278857638e-05     0.1269783014932618  0.0008573283465326076      13.99360259556132      301.6816505961676   0.006641489399296853     0.8000297703357103      0.534247057009826     0.2717128584494666     0.3789337018535589    0.05141691403315963     0.6849562722455851      0.998392094102189     0.7322979003887811  3.300869685419534e-14 121.9062635605977
2.547599565566977      19.58209885636334      16.03554261780476   0.002597001792121335      0.711771607680585     -11.66261246689116  1.972977278857638e-05     0.1269783014932618  0.0008573283465326076      13.99360259556132      301.6816505961676   0.006641489399296853     0.8000297703357103      0.534247057009826     0.2717128584494666     0.3789337018535589    0.05141691403315963     0.6849562722455851      0.998392094102189     0.7322979003887811  3.300869685419534e-14 121.9062636768284
2.547599565566977      19.58209885636334      16.03554261780476   0.002596986890960141     0.7117716225817462     -11.66261246689116  1.972977278857638e-05     0.1269783014932618  0.0008573283465326076      13.99360259556132      301.6816505961676   0.006641489399296853     0.8000297703357103      0.534247057009826     0.2717128584494666     0.3789337018535589    0.05141691403315963     0.6849562722455851      0.998392094102189     0.7322979003887811  3.300869685419534e-14 121.9062635532396
2.547599565566977      19.58209885636334      16.03554261780476   0.002596986890960141      0.711771607680585     -11.66261264067763  1.972977278857638e-05     0.1269783014932618  0.0008573283465326076      13.99360259556132      301.6816505961676   0.006641489399296853     0.8000297703357103      0.534247057009826     0.2717128584494666     0.3789337018535589    0.05141691403315963     0.6849562722455851      0.998392094102189     0.7322979003887811  3.300869685419534e-14 121.9062635610179
2.547599565566977      19.58209885636334      16.03554261780476   0.002596986890960141      0.711771607680585     -11.66261246689116  1.974467394977023e-05     0.1269783014932618  0.0008573283465326076      13.99360259556132      301.6816505961676   0.006641489399296853     0.8000297703357103      0.534247057009826     0.2717128584494666     0.3789337018535589    0.05141691403315963     0.6849562722455851      0.998392094102189     0.7322979003887811  3.300869685419534e-14 121.9062670505183
2.547599565566977      19.58209885636334      16.03554261780476   0.002596986890960141      0.711771607680585     -11.66261246689116  1.972977278857638e-05      0.126978316394423  0.0008573283465326076      13.99360259556132      301.6816505961676   0.006641489399296853     0.8000297703357103      0.534247057009826     0.2717128584494666     0.3789337018535589    0.05141691403315963     0.6849562722455851      0.998392094102189     0.7322979003887811  3.300869685419534e-14 121.9062635936914
2.547599565566977      19.58209885636334      16.03554261780476   0.002596986890960141      0.711771607680585     -11.66261246689116  1.972977278857638e-05     0.1269783014932618  0.0008573432476938014      13.99360259556132      301.6816505961676   0.006641489399296853     0.8000297703357103      0.534247057009826     0.2717128584494666     0.3789337018535589    0.05141691403315963     0.6849562722455851      0.998392094102189     0.7322979003887811  3.300869685419534e-14 121.9062637382411
2.547599565566977      19.58209885636334      16.03554261780476   0.002596986890960141      0.711771607680585     -11.66261246689116  1.972977278857638e-05     0.1269783014932618  0.0008573283465326076      13.99360280408225      301.6816505961676   0.006641489399296853     0.8000297703357103      0.534247057009826     0.2717128584494666     0.3789337018535589    0.05141691403315963     0.6849562722455851      0.998392094102189     0.7322979003887811  3.300869685419534e-14 121.9062635051552
2.547599565566977      19.58209885636334      16.03554261780476   0.002596986890960141      0.711771607680585     -11.66261246689116  1.972977278857638e-05     0.1269783014932618  0.0008573283465326076      13.99360259556132      301.6816550915745   0.006641489399296853     0.8000297703357103      0.534247057009826     0.2717128584494666     0.3789337018535589    0.05141691403315963     0.6849562722455851      0.998392094102189     0.7322979003887811  3.300869685419534e-14 121.9062634586269
2.547599565566977      19.58209885636334      16.03554261780476   0.002596986890960141      0.711771607680585     -11.66261246689116  1.972977278857638e-05     0.1269783014932618  0.0008573283465326076      13.99360259556132      301.6816505961676   0.006641504300458047     0.8000297703357103      0.534247057009826     0.2717128584494666     0.3789337018535589    0.05141691403315963     0.6849562722455851      0.998392094102189     0.7322979003887811  3.300869685419534e-14 121.9062636522567
2.547599565566977      19.58209885636334      16.03554261780476   0.002596986890960141      0.711771607680585     -11.66261246689116  1.972977278857638e-05     0.1269783014932618  0.0008573283465326076      13.99360259556132      301.6816505961676   0.006641489399296853     0.8000297852368715      0.534247057009826     0.2717128584494666     0.3789337018535589    0.05141691403315963     0.6849562722455851      0.998392094102189     0.7322979003887811  3.300869685419534e-14 121.9062640477839
2.547599565566977      19.58209885636334      16.03554261780476   0.002596986890960141      0.711771607680585     -11.66261246689116  1.972977278857638e-05     0.1269783014932618  0.0008573283465326076      13.99360259556132      301.6816505961676   0.006641489399296853     0.8000297703357103     0.5342470719109872     0.2717128584494666     0.3789337018535589    0.05141691403315963     0.6849562722455851      0.998392094102189     0.7322979003887811  3.300869685419534e-14 121.9062635558493
2.547599565566977      19.58209885636334      16.03554261780476   0.002596986890960141      0.711771607680585     -11.66261246689116  1.972977278857638e-05     0.1269783014932618  0.0008573283465326076      13.99360259556132      301.6816505961676   0.006641489399296853     0.8000297703357103      0.534247057009826     0.2717128733506278     0.3789337018535589    0.05141691403315963     0.6849562722455851      0.998392094102189     0.7322979003887811  3.300869685419534e-14 121.9062635415927
2.547599565566977      19.58209885636334      16.03554261780476   0.002596986890960141      0.711771607680585     -11.66261246689116  1.972977278857638e-05     0.1269783014932618  0.0008573283465326076      13.99360259556132      301.6816505961676   0.006641489399296853     0.8000297703357103      0.534247057009826     0.2717128584494666       0.37893371675472    0.05141691403315963     0.6849562722455851      0.998392094102189     0.7322979003887811  3.300869685419534e-14 121.9062635240909
2.547599565566977      19.58209885636334      16.03554261780476   0.002596986890960141      0.711771607680585     -11.66261246689116  1.972977278857638e-05     0.1269783014932618  0.0008573283465326076      13.99360259556132      301.6816505961676   0.006641489399296853     0.8000297703357103      0.534247057009826     0.2717128584494666     0.3789337018535589    0.05141692893432082     0.6849562722455851      0.998392094102189     0.7322979003887811  3.300869685419534e-14 121.9062635442551
2.547599565566977      19.58209885636334      16.03554261780476   0.002596986890960141      0.711771607680585     -11.66261246689116  1.972977278857638e-05     0.1269783014932618  0.0008573283465326076      13.99360259556132      301.6816505961676   0.006641489399296853     0.8000297703357103      0.534247057009826     0.2717128584494666     0.3789337018535589    0.05141691403315963     0.6849562871467463      0.998392094102189     0.7322979003887811  3.300869685419534e-14 121.9062635442283
2.547599565566977      19.58209885636334      16.03554261780476   0.002596986890960141      0.711771607680585     -11.66261246689116  1.972977278857638e-05     0.1269783014932618  0.0008573283465326076      13.99360259556132      301.6816505961676   0.006641489399296853     0.8000297703357103      0.534247057009826     0.2717128584494666     0.3789337018535589    0.05141691403315963     0.6849562722455851     0.9983921090033502     0.7322979003887811  3.300869685419534e-14 121.9062635466605
2.547599565566977      19.58209885636334      16.03554261780476   0.002596986890960141      0.711771607680585     -11.66261246689116  1.972977278857638e-05     0.1269783014932618  0.0008573283465326076      13.99360259556132      301.6816505961676   0.006641489399296853     0.8000297703357103      0.534247057009826     0.2717128584494666     0.3789337018535589    0.05141691403315963     0.6849562722455851      0.998392094102189     0.7322979152899423  3.300869685419534e-14 121.9062635466693
2.547599565566977      19.58209885636334      16.03554261780476   0.002596986890960141      0.711771607680585     -11.66261246689116  1.972977278857638e-05     0.1269783014932618  0.0008573283465326076      13.99360259556132      301.6816505961676   0.006641489399296853     0.8000297703357103      0.534247057009826     0.2717128584494666     0.3789337018535589    0.05141691403315963     0.6849562722455851      0.998392094102189     0.7322979003887811  1.490119420254451e-08 121.9063601818336
2.547599873344336      19.58210009938299      16.03554540427626   0.002596988923675662     0.7117716697803723     -11.66261362861226  1.972997262667798e-05     0.1269783159824017  0.0008572997756907681      13.99360540017895      301.6817872097209   0.006641489928924445     0.8000297704585919     0.5342470133326459     0.2717129040019123     0.3789338101267142    0.05141691624670813     0.6849562722455851     0.9983921438107171     0.7322979070953947  3.301696181787804e-14 121.9062624517151
2.547599911306532      19.58210009938299      16.03554540427626   0.002596988923675662     0.7117716697803723     -11.66261362861226  1.972997262667798e-05     0.1269783159824017  0.0008572997756907681      13.99360540017895      301.6817872097209   0.006641489928924445     0.8000297704585919     0.5342470133326459     0.2717129040019123     0.3789338101267142    0.05141691624670813     0.6849562722455851     0.9983921438107171     0.7322979070953947  3.301696181787804e-14 121.9062624086089
2.547599873344336      19.58210039117902      16.03554540427626   0.002596988923675662     0.7117716697803723     -11.66261362861226  1.972997262667798e-05     0.1269783159824017  0.0008572997756907681      13.99360540017895      301.6817872097209   0.006641489928924445     0.8000297704585919     0.5342470133326459     0.2717129040019123     0.3789338101267142    0.05141691624670813     0.6849562722455851     0.9983921438107171     0.7322979070953947  3.301696181787804e-14 121.9062624443452
2.547599873344336      19.58210009938299       16.0355456432245   0.002596988923675662     0.7117716697803723     -11.66261362861226  1.972997262667798e-05     0.1269783159824017  0.0008572997756907681      13.99360540017895      301.6817872097209   0.006641489928924445     0.8000297704585919     0.5342470133326459     0.2717129040019123     0.3789338101267142    0.05141691624670813     0.6849562722455851     0.9983921438107171     0.7322979070953947  3.301696181787804e-14 121.9062624596399
2.547599873344336      19.58210009938299      16.03554540427626   0.002597003824836856     0.7117716697803723     -11.66261362861226  1.972997262667798e-05     0.1269783159824017  0.0008572997756907681      13.99360540017895      301.6817872097209   0.006641489928924445     0.8000297704585919     0.5342470133326459     0.2717129040019123     0.3789338101267142    0.05141691624670813     0.6849562722455851     0.9983921438107171     0.7322979070953947  3.301696181787804e-14 121.9062626022496
2.547599873344336      19.58210009938299      16.03554540427626   0.002596988923675662     0.7117716846815335     -11.66261362861226  1.972997262667798e-05     0.1269783159824017  0.0008572997756907681      13.99360540017895      301.6817872097209   0.006641489928924445     0.8000297704585919     0.5342470133326459     0.2717129040019123     0.3789338101267142    0.05141691624670813     0.6849562722455851     0.9983921438107171     0.7322979070953947  3.301696181787804e-14 121.9062624625398
2.547599873344336      19.58210009938299      16.03554540427626   0.002596988923675662     0.7117716697803723     -11.66261380239875  1.972997262667798e-05     0.1269783159824017  0.0008572997756907681      13.99360540017895      301.6817872097209   0.006641489928924445     0.8000297704585919     0.5342470133326459     0.2717129040019123     0.3789338101267142    0.05141691624670813     0.6849562722455851     0.9983921438107171     0.7322979070953947  3.301696181787804e-14 121.9062624634382
2.547599873344336      19.58210009938299      16.03554540427626   0.002596988923675662     0.7117716697803723     -11.66261362861226  1.974487378787183e-05     0.1269783159824017  0.0008572997756907681      13.99360540017895      301.6817872097209   0.006641489928924445     0.8000297704585919     0.5342470133326459     0.2717129040019123     0.3789338101267142    0.05141691624670813     0.6849562722455851     0.9983921438107171     0.7322979070953947  3.301696181787804e-14 121.9062659319035
2.547599873344336      19.58210009938299      16.03554540427626   0.002596988923675662     0.7117716697803723     -11.66261362861226  1.972997262667798e-05     0.1269783308835629  0.0008572997756907681      13.99360540017895      301.6817872097209   0.006641489928924445     0.8000297704585919     0.5342470133326459     0.2717129040019123     0.3789338101267142    0.05141691624670813     0.6849562722455851     0.9983921438107171     0.7322979070953947  3.301696181787804e-14 121.9062624955549
2.547599873344336      19.58210009938299      16.03554540427626   0.002596988923675662     0.7117716697803723     -11.66261362861226  1.972997262667798e-05     0.1269783159824017  0.0008573146768519619      13.99360540017895      301.6817872097209   0.006641489928924445     0.8000297704585919     0.5342470133326459     0.2717129040019123     0.3789338101267142    0.05141691624670813     0.6849562722455851     0.9983921438107171     0.7322979070953947  3.301696181787804e-14 121.9062626315858
2.547599873344336      19.58210009938299      16.03554540427626   0.002596988923675662     0.7117716697803723     -11.66261362861226  1.972997262667798e-05     0.1269783159824017  0.0008572997756907681      13.99360560869992      301.6817872097209   0.006641489928924445     0.8000297704585919     0.5342470133326459     0.2717129040019123     0.3789338101267142    0.05141691624670813     0.6849562722455851     0.9983921438107171     0.7322979070953947  3.301696181787804e-14 121.9062624217593
2.547599873344336      19.58210009938299      16.03554540427626   0.002596988923675662     0.7117716697803723     -11.66261362861226  1.972997262667798e-05     0.1269783159824017  0.0008572997756907681      13.99360540017895      301.6817917051299   0.006641489928924445     0.8000297704585919     0.5342470133326459     0.2717129040019123     0.3789338101267142    0.05141691624670813     0.6849562722455851     0.9983921438107171     0.7322979070953947  3.301696181787804e-14 121.9062623622667
2.547599873344336      19.58210009938299      16.03554540427626   0.002596988923675662     0.7117716697803723     -11.66261362861226  1.972997262667798e-05     0.1269783159824017  0.0008572997756907681      13.99360540017895      301.6817872097209   0.006641504830085639     0.8000297704585919     0.5342470133326459     0.2717129040019123     0.3789338101267142    0.05141691624670813     0.6849562722455851     0.9983921438107171     0.7322979070953947  3.301696181787804e-14 121.9062625881174
2.547599873344336      19.58210009938299      16.03554540427626   0.002596988923675662     0.7117716697803723     -11.66261362861226  1.972997262667798e-05     0.1269783159824017  0.0008572997756907681      13.99360540017895      301.6817872097209   0.006641489928924445     0.8000297853597531     0.5342470133326459     0.2717129040019123     0.3789338101267142    0.05141691624670813     0.6849562722455851     0.9983921438107171     0.7322979070953947  3.301696181787804e-14 121.9062629629796
2.547599873344336      19.58210009938299      16.03554540427626   0.002596988923675662     0.7117716697803723     -11.66261362861226  1.972997262667798e-05     0.1269783159824017  0.0008572997756907681      13.99360540017895      301.6817872097209   0.006641489928924445     0.8000297704585919     0.5342470282338071     0.2717129040019123     0.3789338101267142    0.05141691624670813     0.6849562722455851     0.9983921438107171     0.7322979070953947  3.301696181787804e-14 121.9062624641375
2.547599873344336      19.58210009938299      16.03554540427626   0.002596988923675662     0.7117716697803723     -11.66261362861226  1.972997262667798e-05     0.1269783159824017  0.0008572997756907681      13.99360540017895      301.6817872097209   0.006641489928924445     0.8000297704585919     0.5342470133326459     0.2717129189030735     0.3789338101267142    0.05141691624670813     0.6849562722455851     0.9983921438107171     0.7322979070953947  3.301696181787804e-14 121.9062624497501
2.547599873344336      19.58210009938299      16.03554540427626   0.002596988923675662     0.7117716697803723     -11.66261362861226  1.972997262667798e-05     0.1269783159824017  0.0008572997756907681      13.99360540017895      301.6817872097209   0.006641489928924445     0.8000297704585919     0.5342470133326459     0.2717129040019123     0.3789338250278754    0.05141691624670813     0.6849562722455851     0.9983921438107171     0.7322979070953947  3.301696181787804e-14 121.9062624733503
2.547599873344336      19.58210009938299      16.03554540427626   0.002596988923675662     0.7117716697803723     -11.66261362861226  1.972997262667798e-05     0.1269783159824017  0.0008572997756907681      13.99360540017895      301.6817872097209   0.006641489928924445     0.8000297704585919     0.5342470133326459     0.2717129040019123     0.3789338101267142    0.05141693114786932     0.6849562722455851     0.9983921438107171     0.7322979070953947  3.301696181787804e-14 121.9062624517109
2.547599873344336      19.58210009938299      16.03554540427626   0.002596988923675662     0.7117716697803723     -11.66261362861226  1.972997262667798e-05     0.1269783159824017  0.0008572997756907681      13.99360540017895      301.6817872097209   0.006641489928924445     0.8000297704585919     0.5342470133326459     0.2717129040019123     0.3789338101267142    0.05141691624670813     0.6849562871467463     0.9983921438107171     0.7322979070953947  3.301696181787804e-14 121.9062624517151
2.547599873344336      19.58210009938299      16.03554540427626   0.002596988923675662     0.7117716697803723     -11.66261362861226  1.972997262667798e-05     0.1269783159824017  0.0008572997756907681      13.99360540017895      301.6817872097209   0.006641489928924445     0.8000297704585919     0.5342470133326459     0.2717129040019123     0.3789338101267142    0.05141691624670813     0.6849562722455851     0.9983921587118783     0.7322979070953947  3.301696181787804e-14 121.9062624517187
2.547599873344336      19.58210009938299      16.03554540427626   0.002596988923675662     0.7117716697803723     -11.66261362861226  1.972997262667798e-05     0.1269783159824017  0.0008572997756907681      13.99360540017895      301.6817872097209   0.006641489928924445     0.8000297704585919     0.5342470133326459     0.2717129040019123     0.3789338101267142    0.05141691624670813     0.6849562722455851     0.9983921438107171     0.7322979219965559  3.301696181787804e-14 121.9062624517176
2.547599873344336      19.58210009938299      16.03554540427626   0.002596988923675662     0.7117716697803723     -11.66261362861226  1.972997262667798e-05     0.1269783159824017  0.0008572997756907681      13.99360540017895      301.6817872097209   0.006641489928924445     0.8000297704585919     0.5342470133326459     0.2717129040019123     0.3789338101267142    0.05141691624670813     0.6849562722455851     0.9983921438107171     0.7322979070953947  1.490119421080948e-08 121.906359086615
2.54760026672523      19.58210041721916      16.03554611243947    0.00259699787368278      0.711771978098667     -11.66261394818861  1.973113463179737e-05     0.1269784182061361  0.0008571078118944033      13.99360706682174      301.6818212803072   0.006641507606769599     0.8000297707415895     0.5342471364321504     0.2717129893146216     0.3789339287172983    0.05141691679596847     0.6849562722455851     0.9983921561497846      0.732297908765937   3.30718818356923e-14 121.9062613456506
2.547600304687433      19.58210041721916      16.03554611243947    0.00259699787368278      0.711771978098667     -11.66261394818861  1.973113463179737e-05     0.1269784182061361  0.0008571078118944033      13.99360706682174      301.6818212803072   0.006641507606769599     0.8000297707415895     0.5342471364321504     0.2717129893146216     0.3789339287172983    0.05141691679596847     0.6849562722455851     0.9983921561497846      0.732297908765937   3.30718818356923e-14 121.9062612864021
2.54760026672523      19.58210070901519      16.03554611243947    0.00259699787368278      0.711771978098667     -11.66261394818861  1.973113463179737e-05     0.1269784182061361  0.0008571078118944033      13.99360706682174      301.6818212803072   0.006641507606769599     0.8000297707415895     0.5342471364321504     0.2717129893146216     0.3789339287172983    0.05141691679596847     0.6849562722455851     0.9983921561497846      0.732297908765937   3.30718818356923e-14 121.906261325022
2.54760026672523      19.58210041721916      16.03554635138773    0.00259699787368278      0.711771978098667     -11.66261394818861  1.973113463179737e-05     0.1269784182061361  0.0008571078118944033      13.99360706682174      301.6818212803072   0.006641507606769599     0.8000297707415895     0.5342471364321504     0.2717129893146216     0.3789339287172983    0.05141691679596847     0.6849562722455851     0.9983921561497846      0.732297908765937   3.30718818356923e-14 121.9062613460994
2.54760026672523      19.58210041721916      16.03554611243947   0.002597012774843974      0.711771978098667     -11.66261394818861  1.973113463179737e-05     0.1269784182061361  0.0008571078118944033      13.99360706682174      301.6818212803072   0.006641507606769599     0.8000297707415895     0.5342471364321504     0.2717129893146216     0.3789339287172983    0.05141691679596847     0.6849562722455851     0.9983921561497846      0.732297908765937   3.30718818356923e-14 121.9062615067921
2.54760026672523      19.58210041721916      16.03554611243947    0.00259699787368278     0.7117719929998282     -11.66261394818861  1.973113463179737e-05     0.1269784182061361  0.0008571078118944033      13.99360706682174      301.6818212803072   0.006641507606769599     0.8000297707415895     0.5342471364321504     0.2717129893146216     0.3789339287172983    0.05141691679596847     0.6849562722455851     0.9983921561497846      0.732297908765937   3.30718818356923e-14 121.9062613251976
2.54760026672523      19.58210041721916      16.03554611243947    0.00259699787368278      0.711771978098667      -11.6626141219751  1.973113463179737e-05     0.1269784182061361  0.0008571078118944033      13.99360706682174      301.6818212803072   0.006641507606769599     0.8000297707415895     0.5342471364321504     0.2717129893146216     0.3789339287172983    0.05141691679596847     0.6849562722455851     0.9983921561497846      0.732297908765937   3.30718818356923e-14 121.9062613320899
2.54760026672523      19.58210041721916      16.03554611243947    0.00259699787368278      0.711771978098667     -11.66261394818861  1.974603579299122e-05     0.1269784182061361  0.0008571078118944033      13.99360706682174      301.6818212803072   0.006641507606769599     0.8000297707415895     0.5342471364321504     0.2717129893146216     0.3789339287172983    0.05141691679596847     0.6849562722455851     0.9983921561497846      0.732297908765937   3.30718818356923e-14 121.9062647789009
2.54760026672523      19.58210041721916      16.03554611243947    0.00259699787368278      0.711771978098667     -11.66261394818861  1.973113463179737e-05     0.1269784331072973  0.0008571078118944033      13.99360706682174      301.6818212803072   0.006641507606769599     0.8000297707415895     0.5342471364321504     0.2717129893146216     0.3789339287172983    0.05141691679596847     0.6849562722455851     0.9983921561497846      0.732297908765937   3.30718818356923e-14 121.9062613714185
2.54760026672523      19.58210041721916      16.03554611243947    0.00259699787368278      0.711771978098667     -11.66261394818861  1.973113463179737e-05     0.1269784182061361  0.0008571227130555972      13.99360706682174      301.6818212803072   0.006641507606769599     0.8000297707415895     0.5342471364321504     0.2717129893146216     0.3789339287172983    0.05141691679596847     0.6849562722455851     0.9983921561497846      0.732297908765937   3.30718818356923e-14 121.9062614134972
2.54760026672523      19.58210041721916      16.03554611243947    0.00259699787368278      0.711771978098667     -11.66261394818861  1.973113463179737e-05     0.1269784182061361  0.0008571078118944033      13.99360727534274      301.6818212803072   0.006641507606769599     0.8000297707415895     0.5342471364321504     0.2717129893146216     0.3789339287172983    0.05141691679596847     0.6849562722455851     0.9983921561497846      0.732297908765937   3.30718818356923e-14 121.9062613566997
2.54760026672523      19.58210041721916      16.03554611243947    0.00259699787368278      0.711771978098667     -11.66261394818861  1.973113463179737e-05     0.1269784182061361  0.0008571078118944033      13.99360706682174      301.6818257757166   0.006641507606769599     0.8000297707415895     0.5342471364321504     0.2717129893146216     0.3789339287172983    0.05141691679596847     0.6849562722455851     0.9983921561497846      0.732297908765937   3.30718818356923e-14 121.906261220643
2.54760026672523      19.58210041721916      16.03554611243947    0.00259699787368278      0.711771978098667     -11.66261394818861  1.973113463179737e-05     0.1269784182061361  0.0008571078118944033      13.99360706682174      301.6818212803072   0.006641522507930792     0.8000297707415895     0.5342471364321504     0.2717129893146216     0.3789339287172983    0.05141691679596847     0.6849562722455851     0.9983921561497846      0.732297908765937   3.30718818356923e-14 121.9062614722141
2.54760026672523      19.58210041721916      16.03554611243947    0.00259699787368278      0.711771978098667     -11.66261394818861  1.973113463179737e-05     0.1269784182061361  0.0008571078118944033      13.99360706682174      301.6818212803072   0.006641507606769599     0.8000297856427507     0.5342471364321504     0.2717129893146216     0.3789339287172983    0.05141691679596847     0.6849562722455851     0.9983921561497846      0.732297908765937   3.30718818356923e-14 121.9062618330257
2.54760026672523      19.58210041721916      16.03554611243947    0.00259699787368278      0.711771978098667     -11.66261394818861  1.973113463179737e-05     0.1269784182061361  0.0008571078118944033      13.99360706682174      301.6818212803072   0.006641507606769599     0.8000297707415895     0.5342471513333116     0.2717129893146216     0.3789339287172983    0.05141691679596847     0.6849562722455851     0.9983921561497846      0.732297908765937   3.30718818356923e-14 121.9062613279475
2.54760026672523      19.58210041721916      16.03554611243947    0.00259699787368278      0.711771978098667     -11.66261394818861  1.973113463179737e-05     0.1269784182061361  0.0008571078118944033      13.99360706682174      301.6818212803072   0.006641507606769599     0.8000297707415895     0.5342471364321504     0.2717130042157828     0.3789339287172983    0.05141691679596847     0.6849562722455851     0.9983921561497846      0.732297908765937   3.30718818356923e-14 121.9062613310565
2.54760026672523      19.58210041721916      16.03554611243947    0.00259699787368278      0.711771978098667     -11.66261394818861  1.973113463179737e-05     0.1269784182061361  0.0008571078118944033      13.99360706682174      301.6818212803072   0.006641507606769599     0.8000297707415895     0.5342471364321504     0.2717129893146216     0.3789339436184595    0.05141691679596847     0.6849562722455851     0.9983921561497846      0.732297908765937   3.30718818356923e-14 121.9062613294949
2.54760026672523      19.58210041721916      16.03554611243947    0.00259699787368278      0.711771978098667     -11.66261394818861  1.973113463179737e-05     0.1269784182061361  0.0008571078118944033      13.99360706682174      301.6818212803072   0.006641507606769599     0.8000297707415895     0.5342471364321504     0.2717129893146216     0.3789339287172983    0.05141693169712966     0.6849562722455851     0.9983921561497846      0.732297908765937   3.30718818356923e-14 121.9062613456739
2.54760026672523      19.58210041721916      16.03554611243947    0.00259699787368278      0.711771978098667     -11.66261394818861  1.973113463179737e-05     0.1269784182061361  0.0008571078118944033      13.99360706682174      301.6818212803072   0.006641507606769599     0.8000297707415895     0.5342471364321504     0.2717129893146216     0.3789339287172983    0.05141691679596847     0.6849562871467463     0.9983921561497846      0.732297908765937   3.30718818356923e-14 121.9062613456506
2.54760026672523      19.58210041721916      16.03554611243947    0.00259699787368278      0.711771978098667     -11.66261394818861  1.973113463179737e-05     0.1269784182061361  0.0008571078118944033      13.99360706682174      301.6818212803072   0.006641507606769599     0.8000297707415895     0.5342471364321504     0.2717129893146216     0.3789339287172983    0.05141691679596847     0.6849562722455851     0.9983921710509458      0.732297908765937   3.30718818356923e-14 121.9062613456552
2.54760026672523      19.58210041721916      16.03554611243947    0.00259699787368278      0.711771978098667     -11.66261394818861  1.973113463179737e-05     0.1269784182061361  0.0008571078118944033      13.99360706682174      301.6818212803072   0.006641507606769599     0.8000297707415895     0.5342471364321504     0.2717129893146216     0.3789339287172983    0.05141691679596847     0.6849562722455851     0.9983921561497846     0.7322979236670982   3.30718818356923e-14 121.9062613456425
2.54760026672523      19.58210041721916      16.03554611243947    0.00259699787368278      0.711771978098667     -11.66261394818861  1.973113463179737e-05     0.1269784182061361  0.0008571078118944033      13.99360706682174      301.6818212803072   0.006641507606769599     0.8000297707415895     0.5342471364321504     0.2717129893146216     0.3789339287172983    0.05141691679596847     0.6849562722455851     0.9983921561497846      0.732297908765937  1.490119426572949e-08 121.9063579823434
