# Supplementary material for: Model-Based Quantification of the Systemic Interplay between Glucose and Fatty Acids in the Postprandial State
Source: PLoS One. 2015 Sep 10;10(9):e0135665. doi: 10.1371/journal.pone.0135665 (PMC4565650; doi:10.1371/journal.pone.0135665)
Supplement: S3 File — Zip file containing all Matlab m-files to generate figures. The zip-file includes a README file, containing an overview of the simulation files and basic instructions. (ZIP) [file pone.0135665.s004.zip › GlcNEFA/OPT parameters/OPT_solver1_seed100000000_n100_r25/parameters_it22.txt]

2.43128683811711      14.66316009229837       17.4943402611108   0.001881919337618146     0.6424882483365509     -10.92961441882623  2.913222614420392e-05     0.1047447793840566   0.001875627488289501       23.0606791415323      448.3775532978734   0.007672009584899001     0.8728721656266929     0.4236613367799796      0.280321625314628      0.240662207651317   0.001826550825096853     0.3948821468263031     0.1165155966836498     0.1308685889680889  2.220446049250313e-14 248.803734917167
2.431286874346107      14.66316009229837       17.4943402611108   0.001881919337618146     0.6424882483365509     -10.92961441882623  2.913222614420392e-05     0.1047447793840566   0.001875627488289501       23.0606791415323      448.3775532978734   0.007672009584899001     0.8728721656266929     0.4236613367799796      0.280321625314628      0.240662207651317   0.001826550825096853     0.3948821468263031     0.1165155966836498     0.1308685889680889  2.220446049250313e-14 248.8037295573332
2.43128683811711      14.66316031079648       17.4943402611108   0.001881919337618146     0.6424882483365509     -10.92961441882623  2.913222614420392e-05     0.1047447793840566   0.001875627488289501       23.0606791415323      448.3775532978734   0.007672009584899001     0.8728721656266929     0.4236613367799796      0.280321625314628      0.240662207651317   0.001826550825096853     0.3948821468263031     0.1165155966836498     0.1308685889680889  2.220446049250313e-14 248.8037288213682
2.43128683811711      14.66316009229837      17.49434052179678   0.001881919337618146     0.6424882483365509     -10.92961441882623  2.913222614420392e-05     0.1047447793840566   0.001875627488289501       23.0606791415323      448.3775532978734   0.007672009584899001     0.8728721656266929     0.4236613367799796      0.280321625314628      0.240662207651317   0.001826550825096853     0.3948821468263031     0.1165155966836498     0.1308685889680889  2.220446049250313e-14 248.8037318413545
2.43128683811711      14.66316009229837       17.4943402611108   0.001881934238779339     0.6424882483365509     -10.92961441882623  2.913222614420392e-05     0.1047447793840566   0.001875627488289501       23.0606791415323      448.3775532978734   0.007672009584899001     0.8728721656266929     0.4236613367799796      0.280321625314628      0.240662207651317   0.001826550825096853     0.3948821468263031     0.1165155966836498     0.1308685889680889  2.220446049250313e-14 248.8039855751634
2.43128683811711      14.66316009229837       17.4943402611108   0.001881919337618146     0.6424882632377121     -10.92961441882623  2.913222614420392e-05     0.1047447793840566   0.001875627488289501       23.0606791415323      448.3775532978734   0.007672009584899001     0.8728721656266929     0.4236613367799796      0.280321625314628      0.240662207651317   0.001826550825096853     0.3948821468263031     0.1165155966836498     0.1308685889680889  2.220446049250313e-14 248.8037352855278
2.43128683811711      14.66316009229837       17.4943402611108   0.001881919337618146     0.6424882483365509     -10.92961458169018  2.913222614420392e-05     0.1047447793840566   0.001875627488289501       23.0606791415323      448.3775532978734   0.007672009584899001     0.8728721656266929     0.4236613367799796      0.280321625314628      0.240662207651317   0.001826550825096853     0.3948821468263031     0.1165155966836498     0.1308685889680889  2.220446049250313e-14 248.8037420985804
2.43128683811711      14.66316009229837       17.4943402611108   0.001881919337618146     0.6424882483365509     -10.92961441882623  2.914712730539777e-05     0.1047447793840566   0.001875627488289501       23.0606791415323      448.3775532978734   0.007672009584899001     0.8728721656266929     0.4236613367799796      0.280321625314628      0.240662207651317   0.001826550825096853     0.3948821468263031     0.1165155966836498     0.1308685889680889  2.220446049250313e-14 248.8037459209828
2.43128683811711      14.66316009229837       17.4943402611108   0.001881919337618146     0.6424882483365509     -10.92961441882623  2.913222614420392e-05     0.1047447942852178   0.001875627488289501       23.0606791415323      448.3775532978734   0.007672009584899001     0.8728721656266929     0.4236613367799796      0.280321625314628      0.240662207651317   0.001826550825096853     0.3948821468263031     0.1165155966836498     0.1308685889680889  2.220446049250313e-14 248.8037277022249
2.43128683811711      14.66316009229837       17.4943402611108   0.001881919337618146     0.6424882483365509     -10.92961441882623  2.913222614420392e-05     0.1047447793840566   0.001875642389450695       23.0606791415323      448.3775532978734   0.007672009584899001     0.8728721656266929     0.4236613367799796      0.280321625314628      0.240662207651317   0.001826550825096853     0.3948821468263031     0.1165155966836498     0.1308685889680889  2.220446049250313e-14 248.8039077513955
2.43128683811711      14.66316009229837       17.4943402611108   0.001881919337618146     0.6424882483365509     -10.92961441882623  2.913222614420392e-05     0.1047447793840566   0.001875627488289501       23.0606794851632      448.3775532978734   0.007672009584899001     0.8728721656266929     0.4236613367799796      0.280321625314628      0.240662207651317   0.001826550825096853     0.3948821468263031     0.1165155966836498     0.1308685889680889  2.220446049250313e-14 248.8037348548438
2.43128683811711      14.66316009229837       17.4943402611108   0.001881919337618146     0.6424882483365509     -10.92961441882623  2.913222614420392e-05     0.1047447793840566   0.001875627488289501       23.0606791415323      448.3775599792195   0.007672009584899001     0.8728721656266929     0.4236613367799796      0.280321625314628      0.240662207651317   0.001826550825096853     0.3948821468263031     0.1165155966836498     0.1308685889680889  2.220446049250313e-14 248.8037347654344
2.43128683811711      14.66316009229837       17.4943402611108   0.001881919337618146     0.6424882483365509     -10.92961441882623  2.913222614420392e-05     0.1047447793840566   0.001875627488289501       23.0606791415323      448.3775532978734   0.007672024486060195     0.8728721656266929     0.4236613367799796      0.280321625314628      0.240662207651317   0.001826550825096853     0.3948821468263031     0.1165155966836498     0.1308685889680889  2.220446049250313e-14 248.8038436579299
2.43128683811711      14.66316009229837       17.4943402611108   0.001881919337618146     0.6424882483365509     -10.92961441882623  2.913222614420392e-05     0.1047447793840566   0.001875627488289501       23.0606791415323      448.3775532978734   0.007672009584899001     0.8728721805278541     0.4236613367799796      0.280321625314628      0.240662207651317   0.001826550825096853     0.3948821468263031     0.1165155966836498     0.1308685889680889  2.220446049250313e-14 248.8037432210353
2.43128683811711      14.66316009229837       17.4943402611108   0.001881919337618146     0.6424882483365509     -10.92961441882623  2.913222614420392e-05     0.1047447793840566   0.001875627488289501       23.0606791415323      448.3775532978734   0.007672009584899001     0.8728721656266929     0.4236613516811408      0.280321625314628      0.240662207651317   0.001826550825096853     0.3948821468263031     0.1165155966836498     0.1308685889680889  2.220446049250313e-14 248.8037215481634
2.43128683811711      14.66316009229837       17.4943402611108   0.001881919337618146     0.6424882483365509     -10.92961441882623  2.913222614420392e-05     0.1047447793840566   0.001875627488289501       23.0606791415323      448.3775532978734   0.007672009584899001     0.8728721656266929     0.4236613367799796     0.2803216402157892      0.240662207651317   0.001826550825096853     0.3948821468263031     0.1165155966836498     0.1308685889680889  2.220446049250313e-14 248.8037290327263
2.43128683811711      14.66316009229837       17.4943402611108   0.001881919337618146     0.6424882483365509     -10.92961441882623  2.913222614420392e-05     0.1047447793840566   0.001875627488289501       23.0606791415323      448.3775532978734   0.007672009584899001     0.8728721656266929     0.4236613367799796      0.280321625314628     0.2406622225524782   0.001826550825096853     0.3948821468263031     0.1165155966836498     0.1308685889680889  2.220446049250313e-14 248.8037370547799
2.43128683811711      14.66316009229837       17.4943402611108   0.001881919337618146     0.6424882483365509     -10.92961441882623  2.913222614420392e-05     0.1047447793840566   0.001875627488289501       23.0606791415323      448.3775532978734   0.007672009584899001     0.8728721656266929     0.4236613367799796      0.280321625314628      0.240662207651317   0.001826565726258046     0.3948821468263031     0.1165155966836498     0.1308685889680889  2.220446049250313e-14 248.8037349165719
2.43128683811711      14.66316009229837       17.4943402611108   0.001881919337618146     0.6424882483365509     -10.92961441882623  2.913222614420392e-05     0.1047447793840566   0.001875627488289501       23.0606791415323      448.3775532978734   0.007672009584899001     0.8728721656266929     0.4236613367799796      0.280321625314628      0.240662207651317   0.001826550825096853     0.3948821617274643     0.1165155966836498     0.1308685889680889  2.220446049250313e-14 248.803734917167
2.43128683811711      14.66316009229837       17.4943402611108   0.001881919337618146     0.6424882483365509     -10.92961441882623  2.913222614420392e-05     0.1047447793840566   0.001875627488289501       23.0606791415323      448.3775532978734   0.007672009584899001     0.8728721656266929     0.4236613367799796      0.280321625314628      0.240662207651317   0.001826550825096853     0.3948821468263031      0.116515611584811     0.1308685889680889  2.220446049250313e-14 248.803734916433
2.43128683811711      14.66316009229837       17.4943402611108   0.001881919337618146     0.6424882483365509     -10.92961441882623  2.913222614420392e-05     0.1047447793840566   0.001875627488289501       23.0606791415323      448.3775532978734   0.007672009584899001     0.8728721656266929     0.4236613367799796      0.280321625314628      0.240662207651317   0.001826550825096853     0.3948821468263031     0.1165155966836498     0.1308686038692501  2.220446049250313e-14 248.8037349171378
2.43128683811711      14.66316009229837       17.4943402611108   0.001881919337618146     0.6424882483365509     -10.92961441882623  2.913222614420392e-05     0.1047447793840566   0.001875627488289501       23.0606791415323      448.3775532978734   0.007672009584899001     0.8728721656266929     0.4236613367799796      0.280321625314628      0.240662207651317   0.001826550825096853     0.3948821468263031     0.1165155966836498     0.1308685889680889  1.490118339830815e-08 248.8037891905725
2.572844697219185      16.96379528126232      16.19220706381046   0.001739528963004229     0.7547241830939127     -11.29829752073653  6.570967557259239e-05     0.1238155189835431   0.001240123589865434      22.25819371098912      448.3695642062334   0.008343146315814612     0.8402936492661645     0.4664711238846812     0.2761965631024513     0.2114934368797987   0.003781305054449501     0.3948821468263031     0.1553084721372732     0.1335600603226859  2.298565841394636e-14 175.9585107419432
2.572844735557558      16.96379528126232      16.19220706381046   0.001739528963004229     0.7547241830939127     -11.29829752073653  6.570967557259239e-05     0.1238155189835431   0.001240123589865434      22.25819371098912      448.3695642062334   0.008343146315814612     0.8402936492661645     0.4664711238846812     0.2761965631024513     0.2114934368797987   0.003781305054449501     0.3948821468263031     0.1553084721372732     0.1335600603226859  2.298565841394636e-14 175.9585103166367
2.572844697219185      16.96379553404256      16.19220706381046   0.001739528963004229     0.7547241830939127     -11.29829752073653  6.570967557259239e-05     0.1238155189835431   0.001240123589865434      22.25819371098912      448.3695642062334   0.008343146315814612     0.8402936492661645     0.4664711238846812     0.2761965631024513     0.2114934368797987   0.003781305054449501     0.3948821468263031     0.1553084721372732     0.1335600603226859  2.298565841394636e-14 175.9585078202407
2.572844697219185      16.96379528126232      16.19220730509315   0.001739528963004229     0.7547241830939127     -11.29829752073653  6.570967557259239e-05     0.1238155189835431   0.001240123589865434      22.25819371098912      448.3695642062334   0.008343146315814612     0.8402936492661645     0.4664711238846812     0.2761965631024513     0.2114934368797987   0.003781305054449501     0.3948821468263031     0.1553084721372732     0.1335600603226859  2.298565841394636e-14 175.9585092667022
2.572844697219185      16.96379528126232      16.19220706381046   0.001739543864165423     0.7547241830939127     -11.29829752073653  6.570967557259239e-05     0.1238155189835431   0.001240123589865434      22.25819371098912      448.3695642062334   0.008343146315814612     0.8402936492661645     0.4664711238846812     0.2761965631024513     0.2114934368797987   0.003781305054449501     0.3948821468263031     0.1553084721372732     0.1335600603226859  2.298565841394636e-14 175.958657590706
2.572844697219185      16.96379528126232      16.19220706381046   0.001739528963004229     0.7547241979950738     -11.29829752073653  6.570967557259239e-05     0.1238155189835431   0.001240123589865434      22.25819371098912      448.3695642062334   0.008343146315814612     0.8402936492661645     0.4664711238846812     0.2761965631024513     0.2114934368797987   0.003781305054449501     0.3948821468263031     0.1553084721372732     0.1335600603226859  2.298565841394636e-14 175.9585105278307
2.572844697219185      16.96379528126232      16.19220706381046   0.001739528963004229     0.7547241830939127     -11.29829768909428  6.570967557259239e-05     0.1238155189835431   0.001240123589865434      22.25819371098912      448.3695642062334   0.008343146315814612     0.8402936492661645     0.4664711238846812     0.2761965631024513     0.2114934368797987   0.003781305054449501     0.3948821468263031     0.1553084721372732     0.1335600603226859  2.298565841394636e-14 175.9585146109516
2.572844697219185      16.96379528126232      16.19220706381046   0.001739528963004229     0.7547241830939127     -11.29829752073653  6.572457673378624e-05     0.1238155189835431   0.001240123589865434      22.25819371098912      448.3695642062334   0.008343146315814612     0.8402936492661645     0.4664711238846812     0.2761965631024513     0.2114934368797987   0.003781305054449501     0.3948821468263031     0.1553084721372732     0.1335600603226859  2.298565841394636e-14 175.9586207807112
2.572844697219185      16.96379528126232      16.19220706381046   0.001739528963004229     0.7547241830939127     -11.29829752073653  6.570967557259239e-05     0.1238155338847043   0.001240123589865434      22.25819371098912      448.3695642062334   0.008343146315814612     0.8402936492661645     0.4664711238846812     0.2761965631024513     0.2114934368797987   0.003781305054449501     0.3948821468263031     0.1553084721372732     0.1335600603226859  2.298565841394636e-14 175.958511954226
2.572844697219185      16.96379528126232      16.19220706381046   0.001739528963004229     0.7547241830939127     -11.29829752073653  6.570967557259239e-05     0.1238155189835431   0.001240138491026628      22.25819371098912      448.3695642062334   0.008343146315814612     0.8402936492661645     0.4664711238846812     0.2761965631024513     0.2114934368797987   0.003781305054449501     0.3948821468263031     0.1553084721372732     0.1335600603226859  2.298565841394636e-14 175.9586326863726
2.572844697219185      16.96379528126232      16.19220706381046   0.001739528963004229     0.7547241830939127     -11.29829752073653  6.570967557259239e-05     0.1238155189835431   0.001240123589865434      22.25819404266205      448.3695642062334   0.008343146315814612     0.8402936492661645     0.4664711238846812     0.2761965631024513     0.2114934368797987   0.003781305054449501     0.3948821468263031     0.1553084721372732     0.1335600603226859  2.298565841394636e-14 175.9585110127138
2.572844697219185      16.96379528126232      16.19220706381046   0.001739528963004229     0.7547241830939127     -11.29829752073653  6.570967557259239e-05     0.1238155189835431   0.001240123589865434      22.25819371098912      448.3695708874605   0.008343146315814612     0.8402936492661645     0.4664711238846812     0.2761965631024513     0.2114934368797987   0.003781305054449501     0.3948821468263031     0.1553084721372732     0.1335600603226859  2.298565841394636e-14 175.9585106124152
2.572844697219185      16.96379528126232      16.19220706381046   0.001739528963004229     0.7547241830939127     -11.29829752073653  6.570967557259239e-05     0.1238155189835431   0.001240123589865434      22.25819371098912      448.3695642062334   0.008343161216975805     0.8402936492661645     0.4664711238846812     0.2761965631024513     0.2114934368797987   0.003781305054449501     0.3948821468263031     0.1553084721372732     0.1335600603226859  2.298565841394636e-14 175.9586102197804
2.572844697219185      16.96379528126232      16.19220706381046   0.001739528963004229     0.7547241830939127     -11.29829752073653  6.570967557259239e-05     0.1238155189835431   0.001240123589865434      22.25819371098912      448.3695642062334   0.008343146315814612     0.8402936641673257     0.4664711238846812     0.2761965631024513     0.2114934368797987   0.003781305054449501     0.3948821468263031     0.1553084721372732     0.1335600603226859  2.298565841394636e-14 175.9585142334136
2.572844697219185      16.96379528126232      16.19220706381046   0.001739528963004229     0.7547241830939127     -11.29829752073653  6.570967557259239e-05     0.1238155189835431   0.001240123589865434      22.25819371098912      448.3695642062334   0.008343146315814612     0.8402936492661645     0.4664711387858423     0.2761965631024513     0.2114934368797987   0.003781305054449501     0.3948821468263031     0.1553084721372732     0.1335600603226859  2.298565841394636e-14 175.9585061472412
2.572844697219185      16.96379528126232      16.19220706381046   0.001739528963004229     0.7547241830939127     -11.29829752073653  6.570967557259239e-05     0.1238155189835431   0.001240123589865434      22.25819371098912      448.3695642062334   0.008343146315814612     0.8402936492661645     0.4664711238846812     0.2761965780036125     0.2114934368797987   0.003781305054449501     0.3948821468263031     0.1553084721372732     0.1335600603226859  2.298565841394636e-14 175.9585145091967
2.572844697219185      16.96379528126232      16.19220706381046   0.001739528963004229     0.7547241830939127     -11.29829752073653  6.570967557259239e-05     0.1238155189835431   0.001240123589865434      22.25819371098912      448.3695642062334   0.008343146315814612     0.8402936492661645     0.4664711238846812     0.2761965631024513     0.2114934517809599   0.003781305054449501     0.3948821468263031     0.1553084721372732     0.1335600603226859  2.298565841394636e-14 175.9585110398842
2.572844697219185      16.96379528126232      16.19220706381046   0.001739528963004229     0.7547241830939127     -11.29829752073653  6.570967557259239e-05     0.1238155189835431   0.001240123589865434      22.25819371098912      448.3695642062334   0.008343146315814612     0.8402936492661645     0.4664711238846812     0.2761965631024513     0.2114934368797987   0.003781319955610695     0.3948821468263031     0.1553084721372732     0.1335600603226859  2.298565841394636e-14 175.9585107420658
2.572844697219185      16.96379528126232      16.19220706381046   0.001739528963004229     0.7547241830939127     -11.29829752073653  6.570967557259239e-05     0.1238155189835431   0.001240123589865434      22.25819371098912      448.3695642062334   0.008343146315814612     0.8402936492661645     0.4664711238846812     0.2761965631024513     0.2114934368797987   0.003781305054449501     0.3948821617274643     0.1553084721372732     0.1335600603226859  2.298565841394636e-14 175.9585107419432
2.572844697219185      16.96379528126232      16.19220706381046   0.001739528963004229     0.7547241830939127     -11.29829752073653  6.570967557259239e-05     0.1238155189835431   0.001240123589865434      22.25819371098912      448.3695642062334   0.008343146315814612     0.8402936492661645     0.4664711238846812     0.2761965631024513     0.2114934368797987   0.003781305054449501     0.3948821468263031     0.1553084870384344     0.1335600603226859  2.298565841394636e-14 175.9585107419515
2.572844697219185      16.96379528126232      16.19220706381046   0.001739528963004229     0.7547241830939127     -11.29829752073653  6.570967557259239e-05     0.1238155189835431   0.001240123589865434      22.25819371098912      448.3695642062334   0.008343146315814612     0.8402936492661645     0.4664711238846812     0.2761965631024513     0.2114934368797987   0.003781305054449501     0.3948821468263031     0.1553084721372732     0.1335600752238471  2.298565841394636e-14 175.9585107419918
2.572844697219185      16.96379528126232      16.19220706381046   0.001739528963004229     0.7547241830939127     -11.29829752073653  6.570967557259239e-05     0.1238155189835431   0.001240123589865434      22.25819371098912      448.3695642062334   0.008343146315814612     0.8402936492661645     0.4664711238846812     0.2761965631024513     0.2114934368797987   0.003781305054449501     0.3948821468263031     0.1553084721372732     0.1335600603226859  1.490118417950607e-08 175.9585613830975
2.678275189501622       17.1841517181432      13.47420459437667   0.001657543182037246     0.9375730691178689     -10.26427821299801  6.912190941119272e-05     0.1223077654212752   0.001100034492826828      19.14145406241034      448.2527477712166   0.008990411321392177     0.8259480981557141     0.5301064441353203     0.2458191031144785     0.2379225579615865   0.003569217181371303     0.3948821468263031     0.1539802262192126     0.1296345269961198  2.220446049250313e-14 150.3924978822078
2.678275229411033       17.1841517181432      13.47420459437667   0.001657543182037246     0.9375730691178689     -10.26427821299801  6.912190941119272e-05     0.1223077654212752   0.001100034492826828      19.14145406241034      448.2527477712166   0.008990411321392177     0.8259480981557141     0.5301064441353203     0.2458191031144785     0.2379225579615865   0.003569217181371303     0.3948821468263031     0.1539802262192126     0.1296345269961198  2.220446049250313e-14 150.3924977697607
2.678275189501622      17.18415197420701      13.47420459437667   0.001657543182037246     0.9375730691178689     -10.26427821299801  6.912190941119272e-05     0.1223077654212752   0.001100034492826828      19.14145406241034      448.2527477712166   0.008990411321392177     0.8259480981557141     0.5301064441353203     0.2458191031144785     0.2379225579615865   0.003569217181371303     0.3948821468263031     0.1539802262192126     0.1296345269961198  2.220446049250313e-14 150.3924977037363
2.678275189501622       17.1841517181432      13.47420479515796   0.001657543182037246     0.9375730691178689     -10.26427821299801  6.912190941119272e-05     0.1223077654212752   0.001100034492826828      19.14145406241034      448.2527477712166   0.008990411321392177     0.8259480981557141     0.5301064441353203     0.2458191031144785     0.2379225579615865   0.003569217181371303     0.3948821468263031     0.1539802262192126     0.1296345269961198  2.220446049250313e-14 150.3924975287974
2.678275189501622       17.1841517181432      13.47420459437667    0.00165755808319844     0.9375730691178689     -10.26427821299801  6.912190941119272e-05     0.1223077654212752   0.001100034492826828      19.14145406241034      448.2527477712166   0.008990411321392177     0.8259480981557141     0.5301064441353203     0.2458191031144785     0.2379225579615865   0.003569217181371303     0.3948821468263031     0.1539802262192126     0.1296345269961198  2.220446049250313e-14 150.3924944782823
2.678275189501622       17.1841517181432      13.47420459437667   0.001657543182037246     0.9375730840190301     -10.26427821299801  6.912190941119272e-05     0.1223077654212752   0.001100034492826828      19.14145406241034      448.2527477712166   0.008990411321392177     0.8259480981557141     0.5301064441353203     0.2458191031144785     0.2379225579615865   0.003569217181371303     0.3948821468263031     0.1539802262192126     0.1296345269961198  2.220446049250313e-14 150.3924979481899
2.678275189501622       17.1841517181432      13.47420459437667   0.001657543182037246     0.9375730691178689     -10.26427836594767  6.912190941119272e-05     0.1223077654212752   0.001100034492826828      19.14145406241034      448.2527477712166   0.008990411321392177     0.8259480981557141     0.5301064441353203     0.2458191031144785     0.2379225579615865   0.003569217181371303     0.3948821468263031     0.1539802262192126     0.1296345269961198  2.220446049250313e-14 150.3924980555295
2.678275189501622       17.1841517181432      13.47420459437667   0.001657543182037246     0.9375730691178689     -10.26427821299801  6.913681057238657e-05     0.1223077654212752   0.001100034492826828      19.14145406241034      448.2527477712166   0.008990411321392177     0.8259480981557141     0.5301064441353203     0.2458191031144785     0.2379225579615865   0.003569217181371303     0.3948821468263031     0.1539802262192126     0.1296345269961198  2.220446049250313e-14 150.3925308767223
2.678275189501622       17.1841517181432      13.47420459437667   0.001657543182037246     0.9375730691178689     -10.26427821299801  6.912190941119272e-05     0.1223077803224364   0.001100034492826828      19.14145406241034      448.2527477712166   0.008990411321392177     0.8259480981557141     0.5301064441353203     0.2458191031144785     0.2379225579615865   0.003569217181371303     0.3948821468263031     0.1539802262192126     0.1296345269961198  2.220446049250313e-14 150.3924959464791
2.678275189501622       17.1841517181432      13.47420459437667   0.001657543182037246     0.9375730691178689     -10.26427821299801  6.912190941119272e-05     0.1223077654212752   0.001100049393988022      19.14145406241034      448.2527477712166   0.008990411321392177     0.8259480981557141     0.5301064441353203     0.2458191031144785     0.2379225579615865   0.003569217181371303     0.3948821468263031     0.1539802262192126     0.1296345269961198  2.220446049250313e-14 150.3925623480036
2.678275189501622       17.1841517181432      13.47420459437667   0.001657543182037246     0.9375730691178689     -10.26427821299801  6.912190941119272e-05     0.1223077654212752   0.001100034492826828      19.14145434764023      448.2527477712166   0.008990411321392177     0.8259480981557141     0.5301064441353203     0.2458191031144785     0.2379225579615865   0.003569217181371303     0.3948821468263031     0.1539802262192126     0.1296345269961198  2.220446049250313e-14 150.3924977225528
2.678275189501622       17.1841517181432      13.47420459437667   0.001657543182037246     0.9375730691178689     -10.26427821299801  6.912190941119272e-05     0.1223077654212752   0.001100034492826828      19.14145406241034       448.252754450703   0.008990411321392177     0.8259480981557141     0.5301064441353203     0.2458191031144785     0.2379225579615865   0.003569217181371303     0.3948821468263031     0.1539802262192126     0.1296345269961198  2.220446049250313e-14 150.3924978956621
2.678275189501622       17.1841517181432      13.47420459437667   0.001657543182037246     0.9375730691178689     -10.26427821299801  6.912190941119272e-05     0.1223077654212752   0.001100034492826828      19.14145406241034      448.2527477712166   0.008990426222553371     0.8259480981557141     0.5301064441353203     0.2458191031144785     0.2379225579615865   0.003569217181371303     0.3948821468263031     0.1539802262192126     0.1296345269961198  2.220446049250313e-14 150.3926109563171
2.678275189501622       17.1841517181432      13.47420459437667   0.001657543182037246     0.9375730691178689     -10.26427821299801  6.912190941119272e-05     0.1223077654212752   0.001100034492826828      19.14145406241034      448.2527477712166   0.008990411321392177     0.8259481130568753     0.5301064441353203     0.2458191031144785     0.2379225579615865   0.003569217181371303     0.3948821468263031     0.1539802262192126     0.1296345269961198  2.220446049250313e-14 150.3924995999205
2.678275189501622       17.1841517181432      13.47420459437667   0.001657543182037246     0.9375730691178689     -10.26427821299801  6.912190941119272e-05     0.1223077654212752   0.001100034492826828      19.14145406241034      448.2527477712166   0.008990411321392177     0.8259480981557141     0.5301064590364815     0.2458191031144785     0.2379225579615865   0.003569217181371303     0.3948821468263031     0.1539802262192126     0.1296345269961198  2.220446049250313e-14 150.3924949034583
2.678275189501622       17.1841517181432      13.47420459437667   0.001657543182037246     0.9375730691178689     -10.26427821299801  6.912190941119272e-05     0.1223077654212752   0.001100034492826828      19.14145406241034      448.2527477712166   0.008990411321392177     0.8259480981557141     0.5301064441353203     0.2458191180156397     0.2379225579615865   0.003569217181371303     0.3948821468263031     0.1539802262192126     0.1296345269961198  2.220446049250313e-14 150.39249983396
2.678275189501622       17.1841517181432      13.47420459437667   0.001657543182037246     0.9375730691178689     -10.26427821299801  6.912190941119272e-05     0.1223077654212752   0.001100034492826828      19.14145406241034      448.2527477712166   0.008990411321392177     0.8259480981557141     0.5301064441353203     0.2458191031144785     0.2379225728627477   0.003569217181371303     0.3948821468263031     0.1539802262192126     0.1296345269961198  2.220446049250313e-14 150.3924972997573
2.678275189501622       17.1841517181432      13.47420459437667   0.001657543182037246     0.9375730691178689     -10.26427821299801  6.912190941119272e-05     0.1223077654212752   0.001100034492826828      19.14145406241034      448.2527477712166   0.008990411321392177     0.8259480981557141     0.5301064441353203     0.2458191031144785     0.2379225579615865   0.003569232082532497     0.3948821468263031     0.1539802262192126     0.1296345269961198  2.220446049250313e-14 150.392497880978
2.678275189501622       17.1841517181432      13.47420459437667   0.001657543182037246     0.9375730691178689     -10.26427821299801  6.912190941119272e-05     0.1223077654212752   0.001100034492826828      19.14145406241034      448.2527477712166   0.008990411321392177     0.8259480981557141     0.5301064441353203     0.2458191031144785     0.2379225579615865   0.003569217181371303     0.3948821617274643     0.1539802262192126     0.1296345269961198  2.220446049250313e-14 150.3924978822078
2.678275189501622       17.1841517181432      13.47420459437667   0.001657543182037246     0.9375730691178689     -10.26427821299801  6.912190941119272e-05     0.1223077654212752   0.001100034492826828      19.14145406241034      448.2527477712166   0.008990411321392177     0.8259480981557141     0.5301064441353203     0.2458191031144785     0.2379225579615865   0.003569217181371303     0.3948821468263031     0.1539802411203738     0.1296345269961198  2.220446049250313e-14 150.3924978823754
2.678275189501622       17.1841517181432      13.47420459437667   0.001657543182037246     0.9375730691178689     -10.26427821299801  6.912190941119272e-05     0.1223077654212752   0.001100034492826828      19.14145406241034      448.2527477712166   0.008990411321392177     0.8259480981557141     0.5301064441353203     0.2458191031144785     0.2379225579615865   0.003569217181371303     0.3948821468263031     0.1539802262192126      0.129634541897281  2.220446049250313e-14 150.3924978815196
2.678275189501622       17.1841517181432      13.47420459437667   0.001657543182037246     0.9375730691178689     -10.26427821299801  6.912190941119272e-05     0.1223077654212752   0.001100034492826828      19.14145406241034      448.2527477712166   0.008990411321392177     0.8259480981557141     0.5301064441353203     0.2458191031144785     0.2379225579615865   0.003569217181371303     0.3948821468263031     0.1539802262192126     0.1296345269961198  1.490118339830815e-08 150.3925520196067
2.600471124526004      20.78715852910013      18.08821642096414   0.003255580358102753     0.8044849334168662     -12.59732404538103  2.163065261695243e-05      0.127447857556105  0.0008550103025935497      17.23507238374156      398.2647174075549   0.007840133691360354     0.8229250968260002     0.5587404491569075     0.2597141658720968     0.3093778478568974    0.04516051135416244     0.3948821468263031     0.1254308906142321     0.6215093461111315  2.220446049250313e-14 129.9064138244592
2.600471163276044      20.78715852910013      18.08821642096414   0.003255580358102753     0.8044849334168662     -12.59732404538103  2.163065261695243e-05      0.127447857556105  0.0008550103025935497      17.23507238374156      398.2647174075549   0.007840133691360354     0.8229250968260002     0.5587404491569075     0.2597141658720968     0.3093778478568974    0.04516051135416244     0.3948821468263031     0.1254308906142321     0.6215093461111315  2.220446049250313e-14 129.906414192465
2.600471124526004      20.78715883885293      18.08821642096414   0.003255580358102753     0.8044849334168662     -12.59732404538103  2.163065261695243e-05      0.127447857556105  0.0008550103025935497      17.23507238374156      398.2647174075549   0.007840133691360354     0.8229250968260002     0.5587404491569075     0.2597141658720968     0.3093778478568974    0.04516051135416244     0.3948821468263031     0.1254308906142321     0.6215093461111315  2.220446049250313e-14 129.906413031875
2.600471124526004      20.78715852910013      18.08821669049956   0.003255580358102753     0.8044849334168662     -12.59732404538103  2.163065261695243e-05      0.127447857556105  0.0008550103025935497      17.23507238374156      398.2647174075549   0.007840133691360354     0.8229250968260002     0.5587404491569075     0.2597141658720968     0.3093778478568974    0.04516051135416244     0.3948821468263031     0.1254308906142321     0.6215093461111315  2.220446049250313e-14 129.90641340336
2.600471124526004      20.78715852910013      18.08821642096414   0.003255595259263947     0.8044849334168662     -12.59732404538103  2.163065261695243e-05      0.127447857556105  0.0008550103025935497      17.23507238374156      398.2647174075549   0.007840133691360354     0.8229250968260002     0.5587404491569075     0.2597141658720968     0.3093778478568974    0.04516051135416244     0.3948821468263031     0.1254308906142321     0.6215093461111315  2.220446049250313e-14 129.9064353811322
2.600471124526004      20.78715852910013      18.08821642096414   0.003255580358102753     0.8044849483180274     -12.59732404538103  2.163065261695243e-05      0.127447857556105  0.0008550103025935497      17.23507238374156      398.2647174075549   0.007840133691360354     0.8229250968260002     0.5587404491569075     0.2597141658720968     0.3093778478568974    0.04516051135416244     0.3948821468263031     0.1254308906142321     0.6215093461111315  2.220446049250313e-14 129.9064139217341
2.600471124526004      20.78715852910013      18.08821642096414   0.003255580358102753     0.8044849334168662     -12.59732423309579  2.163065261695243e-05      0.127447857556105  0.0008550103025935497      17.23507238374156      398.2647174075549   0.007840133691360354     0.8229250968260002     0.5587404491569075     0.2597141658720968     0.3093778478568974    0.04516051135416244     0.3948821468263031     0.1254308906142321     0.6215093461111315  2.220446049250313e-14 129.9064148767315
2.600471124526004      20.78715852910013      18.08821642096414   0.003255580358102753     0.8044849334168662     -12.59732404538103  2.164555377814628e-05      0.127447857556105  0.0008550103025935497      17.23507238374156      398.2647174075549   0.007840133691360354     0.8229250968260002     0.5587404491569075     0.2597141658720968     0.3093778478568974    0.04516051135416244     0.3948821468263031     0.1254308906142321     0.6215093461111315  2.220446049250313e-14 129.9064437247247
2.600471124526004      20.78715852910013      18.08821642096414   0.003255580358102753     0.8044849334168662     -12.59732404538103  2.163065261695243e-05     0.1274478724572662  0.0008550103025935497      17.23507238374156      398.2647174075549   0.007840133691360354     0.8229250968260002     0.5587404491569075     0.2597141658720968     0.3093778478568974    0.04516051135416244     0.3948821468263031     0.1254308906142321     0.6215093461111315  2.220446049250313e-14 129.9064133809967
2.600471124526004      20.78715852910013      18.08821642096414   0.003255580358102753     0.8044849334168662     -12.59732404538103  2.163065261695243e-05      0.127447857556105  0.0008550252037547436      17.23507238374156      398.2647174075549   0.007840133691360354     0.8229250968260002     0.5587404491569075     0.2597141658720968     0.3093778478568974    0.04516051135416244     0.3948821468263031     0.1254308906142321     0.6215093461111315  2.220446049250313e-14 129.9064308597188
2.600471124526004      20.78715852910013      18.08821642096414   0.003255580358102753     0.8044849334168662     -12.59732404538103  2.163065261695243e-05      0.127447857556105  0.0008550103025935497      17.23507264056416      398.2647174075549   0.007840133691360354     0.8229250968260002     0.5587404491569075     0.2597141658720968     0.3093778478568974    0.04516051135416244     0.3948821468263031     0.1254308906142321     0.6215093461111315  2.220446049250313e-14 129.906413757275
2.600471124526004      20.78715852910013      18.08821642096414   0.003255580358102753     0.8044849334168662     -12.59732404538103  2.163065261695243e-05      0.127447857556105  0.0008550103025935497      17.23507238374156      398.2647233421617   0.007840133691360354     0.8229250968260002     0.5587404491569075     0.2597141658720968     0.3093778478568974    0.04516051135416244     0.3948821468263031     0.1254308906142321     0.6215093461111315  2.220446049250313e-14 129.9064139173339
2.600471124526004      20.78715852910013      18.08821642096414   0.003255580358102753     0.8044849334168662     -12.59732404538103  2.163065261695243e-05      0.127447857556105  0.0008550103025935497      17.23507238374156      398.2647174075549   0.007840148592521547     0.8229250968260002     0.5587404491569075     0.2597141658720968     0.3093778478568974    0.04516051135416244     0.3948821468263031     0.1254308906142321     0.6215093461111315  2.220446049250313e-14 129.9066767598562
2.600471124526004      20.78715852910013      18.08821642096414   0.003255580358102753     0.8044849334168662     -12.59732404538103  2.163065261695243e-05      0.127447857556105  0.0008550103025935497      17.23507238374156      398.2647174075549   0.007840133691360354     0.8229251117271614     0.5587404491569075     0.2597141658720968     0.3093778478568974    0.04516051135416244     0.3948821468263031     0.1254308906142321     0.6215093461111315  2.220446049250313e-14 129.9064141124241
2.600471124526004      20.78715852910013      18.08821642096414   0.003255580358102753     0.8044849334168662     -12.59732404538103  2.163065261695243e-05      0.127447857556105  0.0008550103025935497      17.23507238374156      398.2647174075549   0.007840133691360354     0.8229250968260002     0.5587404640580687     0.2597141658720968     0.3093778478568974    0.04516051135416244     0.3948821468263031     0.1254308906142321     0.6215093461111315  2.220446049250313e-14 129.9064130984056
2.600471124526004      20.78715852910013      18.08821642096414   0.003255580358102753     0.8044849334168662     -12.59732404538103  2.163065261695243e-05      0.127447857556105  0.0008550103025935497      17.23507238374156      398.2647174075549   0.007840133691360354     0.8229250968260002     0.5587404491569075      0.259714180773258     0.3093778478568974    0.04516051135416244     0.3948821468263031     0.1254308906142321     0.6215093461111315  2.220446049250313e-14 129.9064253605482
2.600471124526004      20.78715852910013      18.08821642096414   0.003255580358102753     0.8044849334168662     -12.59732404538103  2.163065261695243e-05      0.127447857556105  0.0008550103025935497      17.23507238374156      398.2647174075549   0.007840133691360354     0.8229250968260002     0.5587404491569075     0.2597141658720968     0.3093778627580586    0.04516051135416244     0.3948821468263031     0.1254308906142321     0.6215093461111315  2.220446049250313e-14 129.9064135121175
2.600471124526004      20.78715852910013      18.08821642096414   0.003255580358102753     0.8044849334168662     -12.59732404538103  2.163065261695243e-05      0.127447857556105  0.0008550103025935497      17.23507238374156      398.2647174075549   0.007840133691360354     0.8229250968260002     0.5587404491569075     0.2597141658720968     0.3093778478568974    0.04516052625532363     0.3948821468263031     0.1254308906142321     0.6215093461111315  2.220446049250313e-14 129.9064138244624
2.600471124526004      20.78715852910013      18.08821642096414   0.003255580358102753     0.8044849334168662     -12.59732404538103  2.163065261695243e-05      0.127447857556105  0.0008550103025935497      17.23507238374156      398.2647174075549   0.007840133691360354     0.8229250968260002     0.5587404491569075     0.2597141658720968     0.3093778478568974    0.04516051135416244     0.3948821617274643     0.1254308906142321     0.6215093461111315  2.220446049250313e-14 129.9064138244592
2.600471124526004      20.78715852910013      18.08821642096414   0.003255580358102753     0.8044849334168662     -12.59732404538103  2.163065261695243e-05      0.127447857556105  0.0008550103025935497      17.23507238374156      398.2647174075549   0.007840133691360354     0.8229250968260002     0.5587404491569075     0.2597141658720968     0.3093778478568974    0.04516051135416244     0.3948821468263031     0.1254309055153933     0.6215093461111315  2.220446049250313e-14 129.9064138244536
2.600471124526004      20.78715852910013      18.08821642096414   0.003255580358102753     0.8044849334168662     -12.59732404538103  2.163065261695243e-05      0.127447857556105  0.0008550103025935497      17.23507238374156      398.2647174075549   0.007840133691360354     0.8229250968260002     0.5587404491569075     0.2597141658720968     0.3093778478568974    0.04516051135416244     0.3948821468263031     0.1254308906142321     0.6215093610122927  2.220446049250313e-14 129.9064138244656
2.600471124526004      20.78715852910013      18.08821642096414   0.003255580358102753     0.8044849334168662     -12.59732404538103  2.163065261695243e-05      0.127447857556105  0.0008550103025935497      17.23507238374156      398.2647174075549   0.007840133691360354     0.8229250968260002     0.5587404491569075     0.2597141658720968     0.3093778478568974    0.04516051135416244     0.3948821468263031     0.1254308906142321     0.6215093461111315  1.490118339830815e-08 129.9064677642171
2.558280124834387        19.723672801729      15.84288493368337   0.002961567009067107     0.7646676502954019     -11.45796441819162  2.303984793053098e-05     0.1272429724106252  0.0008306207135722392      15.79595504664033      355.6755427736304   0.007460398524073927     0.8042145541640372     0.5541792457344722     0.2576514251176481     0.3889880224762338    0.04506948234021338     0.3948821468263031     0.1321654227278232     0.6170854995175056  2.238447140930175e-14 122.7826008513504
2.558280162955731        19.723672801729      15.84288493368337   0.002961567009067107     0.7646676502954019     -11.45796441819162  2.303984793053098e-05     0.1272429724106252  0.0008306207135722392      15.79595504664033      355.6755427736304   0.007460398524073927     0.8042145541640372     0.5541792457344722     0.2576514251176481     0.3889880224762338    0.04506948234021338     0.3948821468263031     0.1321654227278232     0.6170854995175056  2.238447140930175e-14 122.782600690724
2.558280124834387      19.72367309563463      15.84288493368337   0.002961567009067107     0.7646676502954019     -11.45796441819162  2.303984793053098e-05     0.1272429724106252  0.0008306207135722392      15.79595504664033      355.6755427736304   0.007460398524073927     0.8042145541640372     0.5541792457344722     0.2576514251176481     0.3889880224762338    0.04506948234021338     0.3948821468263031     0.1321654227278232     0.6170854995175056  2.238447140930175e-14 122.7826010972863
2.558280124834387        19.723672801729      15.84288516976075   0.002961567009067107     0.7646676502954019     -11.45796441819162  2.303984793053098e-05     0.1272429724106252  0.0008306207135722392      15.79595504664033      355.6755427736304   0.007460398524073927     0.8042145541640372     0.5541792457344722     0.2576514251176481     0.3889880224762338    0.04506948234021338     0.3948821468263031     0.1321654227278232     0.6170854995175056  2.238447140930175e-14 122.782600785729
2.558280124834387        19.723672801729      15.84288493368337   0.002961581910228301     0.7646676502954019     -11.45796441819162  2.303984793053098e-05     0.1272429724106252  0.0008306207135722392      15.79595504664033      355.6755427736304   0.007460398524073927     0.8042145541640372     0.5541792457344722     0.2576514251176481     0.3889880224762338    0.04506948234021338     0.3948821468263031     0.1321654227278232     0.6170854995175056  2.238447140930175e-14 122.7825963825787
2.558280124834387        19.723672801729      15.84288493368337   0.002961567009067107      0.764667665196563     -11.45796441819162  2.303984793053098e-05     0.1272429724106252  0.0008306207135722392      15.79595504664033      355.6755427736304   0.007460398524073927     0.8042145541640372     0.5541792457344722     0.2576514251176481     0.3889880224762338    0.04506948234021338     0.3948821468263031     0.1321654227278232     0.6170854995175056  2.238447140930175e-14 122.7826008570204
2.558280124834387        19.723672801729      15.84288493368337   0.002961567009067107     0.7646676502954019     -11.45796458892859  2.303984793053098e-05     0.1272429724106252  0.0008306207135722392      15.79595504664033      355.6755427736304   0.007460398524073927     0.8042145541640372     0.5541792457344722     0.2576514251176481     0.3889880224762338    0.04506948234021338     0.3948821468263031     0.1321654227278232     0.6170854995175056  2.238447140930175e-14 122.7826007072667
2.558280124834387        19.723672801729      15.84288493368337   0.002961567009067107     0.7646676502954019     -11.45796441819162  2.305474909172482e-05     0.1272429724106252  0.0008306207135722392      15.79595504664033      355.6755427736304   0.007460398524073927     0.8042145541640372     0.5541792457344722     0.2576514251176481     0.3889880224762338    0.04506948234021338     0.3948821468263031     0.1321654227278232     0.6170854995175056  2.238447140930175e-14 122.7826022520815
2.558280124834387        19.723672801729      15.84288493368337   0.002961567009067107     0.7646676502954019     -11.45796441819162  2.303984793053098e-05     0.1272429873117864  0.0008306207135722392      15.79595504664033      355.6755427736304   0.007460398524073927     0.8042145541640372     0.5541792457344722     0.2576514251176481     0.3889880224762338    0.04506948234021338     0.3948821468263031     0.1321654227278232     0.6170854995175056  2.238447140930175e-14 122.7826004123161
2.558280124834387        19.723672801729      15.84288493368337   0.002961567009067107     0.7646676502954019     -11.45796441819162  2.303984793053098e-05     0.1272429724106252   0.000830635614733433      15.79595504664033      355.6755427736304   0.007460398524073927     0.8042145541640372     0.5541792457344722     0.2576514251176481     0.3889880224762338    0.04506948234021338     0.3948821468263031     0.1321654227278232     0.6170854995175056  2.238447140930175e-14 122.7826028274445
2.558280124834387        19.723672801729      15.84288493368337   0.002961567009067107     0.7646676502954019     -11.45796441819162  2.303984793053098e-05     0.1272429724106252  0.0008306207135722392       15.7959552820184      355.6755427736304   0.007460398524073927     0.8042145541640372     0.5541792457344722     0.2576514251176481     0.3889880224762338    0.04506948234021338     0.3948821468263031     0.1321654227278232     0.6170854995175056  2.238447140930175e-14 122.7826007567331
2.558280124834387        19.723672801729      15.84288493368337   0.002961567009067107     0.7646676502954019     -11.45796441819162  2.303984793053098e-05     0.1272429724106252  0.0008306207135722392      15.79595504664033       355.675548073609   0.007460398524073927     0.8042145541640372     0.5541792457344722     0.2576514251176481     0.3889880224762338    0.04506948234021338     0.3948821468263031     0.1321654227278232     0.6170854995175056  2.238447140930175e-14 122.7826008092223
2.558280124834387        19.723672801729      15.84288493368337   0.002961567009067107     0.7646676502954019     -11.45796441819162  2.303984793053098e-05     0.1272429724106252  0.0008306207135722392      15.79595504664033      355.6755427736304   0.007460413425235121     0.8042145541640372     0.5541792457344722     0.2576514251176481     0.3889880224762338    0.04506948234021338     0.3948821468263031     0.1321654227278232     0.6170854995175056  2.238447140930175e-14 122.7826510464145
2.558280124834387        19.723672801729      15.84288493368337   0.002961567009067107     0.7646676502954019     -11.45796441819162  2.303984793053098e-05     0.1272429724106252  0.0008306207135722392      15.79595504664033      355.6755427736304   0.007460398524073927     0.8042145690651984     0.5541792457344722     0.2576514251176481     0.3889880224762338    0.04506948234021338     0.3948821468263031     0.1321654227278232     0.6170854995175056  2.238447140930175e-14 122.7826014635211
2.558280124834387        19.723672801729      15.84288493368337   0.002961567009067107     0.7646676502954019     -11.45796441819162  2.303984793053098e-05     0.1272429724106252  0.0008306207135722392      15.79595504664033      355.6755427736304   0.007460398524073927     0.8042145541640372     0.5541792606356334     0.2576514251176481     0.3889880224762338    0.04506948234021338     0.3948821468263031     0.1321654227278232     0.6170854995175056  2.238447140930175e-14 122.7826004875354
2.558280124834387        19.723672801729      15.84288493368337   0.002961567009067107     0.7646676502954019     -11.45796441819162  2.303984793053098e-05     0.1272429724106252  0.0008306207135722392      15.79595504664033      355.6755427736304   0.007460398524073927     0.8042145541640372     0.5541792457344722     0.2576514400188093     0.3889880224762338    0.04506948234021338     0.3948821468263031     0.1321654227278232     0.6170854995175056  2.238447140930175e-14 122.7826020372578
2.558280124834387        19.723672801729      15.84288493368337   0.002961567009067107     0.7646676502954019     -11.45796441819162  2.303984793053098e-05     0.1272429724106252  0.0008306207135722392      15.79595504664033      355.6755427736304   0.007460398524073927     0.8042145541640372     0.5541792457344722     0.2576514251176481      0.388988037377395    0.04506948234021338     0.3948821468263031     0.1321654227278232     0.6170854995175056  2.238447140930175e-14 122.7826008510827
2.558280124834387        19.723672801729      15.84288493368337   0.002961567009067107     0.7646676502954019     -11.45796441819162  2.303984793053098e-05     0.1272429724106252  0.0008306207135722392      15.79595504664033      355.6755427736304   0.007460398524073927     0.8042145541640372     0.5541792457344722     0.2576514251176481     0.3889880224762338    0.04506949724137457     0.3948821468263031     0.1321654227278232     0.6170854995175056  2.238447140930175e-14 122.7826008513159
2.558280124834387        19.723672801729      15.84288493368337   0.002961567009067107     0.7646676502954019     -11.45796441819162  2.303984793053098e-05     0.1272429724106252  0.0008306207135722392      15.79595504664033      355.6755427736304   0.007460398524073927     0.8042145541640372     0.5541792457344722     0.2576514251176481     0.3889880224762338    0.04506948234021338     0.3948821617274643     0.1321654227278232     0.6170854995175056  2.238447140930175e-14 122.7826008513504
2.558280124834387        19.723672801729      15.84288493368337   0.002961567009067107     0.7646676502954019     -11.45796441819162  2.303984793053098e-05     0.1272429724106252  0.0008306207135722392      15.79595504664033      355.6755427736304   0.007460398524073927     0.8042145541640372     0.5541792457344722     0.2576514251176481     0.3889880224762338    0.04506948234021338     0.3948821468263031     0.1321654376289844     0.6170854995175056  2.238447140930175e-14 122.7826008517083
2.558280124834387        19.723672801729      15.84288493368337   0.002961567009067107     0.7646676502954019     -11.45796441819162  2.303984793053098e-05     0.1272429724106252  0.0008306207135722392      15.79595504664033      355.6755427736304   0.007460398524073927     0.8042145541640372     0.5541792457344722     0.2576514251176481     0.3889880224762338    0.04506948234021338     0.3948821468263031     0.1321654227278232     0.6170855144186668  2.238447140930175e-14 122.7826008519589
2.558280124834387        19.723672801729      15.84288493368337   0.002961567009067107     0.7646676502954019     -11.45796441819162  2.303984793053098e-05     0.1272429724106252  0.0008306207135722392      15.79595504664033      355.6755427736304   0.007460398524073927     0.8042145541640372     0.5541792457344722     0.2576514251176481     0.3889880224762338    0.04506948234021338     0.3948821468263031     0.1321654227278232     0.6170854995175056  1.490118357831907e-08 122.7826559595706
2.614195461503224       19.5439849967077      15.99259215944136   0.002652175603468214     0.7281579725823927     -11.59797619497895   9.79414597933353e-06     0.1275112472798979  0.0008359020348624211      15.38484033008385      355.7461814340869   0.007025496978125344     0.8012598507738393     0.5391122105271338     0.2639154692985436     0.4144030611399741     0.0451757396448076     0.3948821468263031      0.120719409106821     0.5328238450741466  2.220446049250313e-14 122.177362048067
2.614195500457772       19.5439849967077      15.99259215944136   0.002652175603468214     0.7281579725823927     -11.59797619497895   9.79414597933353e-06     0.1275112472798979  0.0008359020348624211      15.38484033008385      355.7461814340869   0.007025496978125344     0.8012598507738393     0.5391122105271338     0.2639154692985436     0.4144030611399741     0.0451757396448076     0.3948821468263031      0.120719409106821     0.5328238450741466  2.220446049250313e-14 122.177362077873
2.614195461503224      19.54398528793577      15.99259215944136   0.002652175603468214     0.7281579725823927     -11.59797619497895   9.79414597933353e-06     0.1275112472798979  0.0008359020348624211      15.38484033008385      355.7461814340869   0.007025496978125344     0.8012598507738393     0.5391122105271338     0.2639154692985436     0.4144030611399741     0.0451757396448076     0.3948821468263031      0.120719409106821     0.5328238450741466  2.220446049250313e-14 122.1773620122978
2.614195461503224       19.5439849967077      15.99259239774956   0.002652175603468214     0.7281579725823927     -11.59797619497895   9.79414597933353e-06     0.1275112472798979  0.0008359020348624211      15.38484033008385      355.7461814340869   0.007025496978125344     0.8012598507738393     0.5391122105271338     0.2639154692985436     0.4144030611399741     0.0451757396448076     0.3948821468263031      0.120719409106821     0.5328238450741466  2.220446049250313e-14 122.1773620460458
2.614195461503224       19.5439849967077      15.99259215944136   0.002652190504629408     0.7281579725823927     -11.59797619497895   9.79414597933353e-06     0.1275112472798979  0.0008359020348624211      15.38484033008385      355.7461814340869   0.007025496978125344     0.8012598507738393     0.5391122105271338     0.2639154692985436     0.4144030611399741     0.0451757396448076     0.3948821468263031      0.120719409106821     0.5328238450741466  2.220446049250313e-14 122.1773640340843
2.614195461503224       19.5439849967077      15.99259215944136   0.002652175603468214     0.7281579874835539     -11.59797619497895   9.79414597933353e-06     0.1275112472798979  0.0008359020348624211      15.38484033008385      355.7461814340869   0.007025496978125344     0.8012598507738393     0.5391122105271338     0.2639154692985436     0.4144030611399741     0.0451757396448076     0.3948821468263031      0.120719409106821     0.5328238450741466  2.220446049250313e-14 122.1773620285084
2.614195461503224       19.5439849967077      15.99259215944136   0.002652175603468214     0.7281579725823927     -11.59797636780227   9.79414597933353e-06     0.1275112472798979  0.0008359020348624211      15.38484033008385      355.7461814340869   0.007025496978125344     0.8012598507738393     0.5391122105271338     0.2639154692985436     0.4144030611399741     0.0451757396448076     0.3948821468263031      0.120719409106821     0.5328238450741466  2.220446049250313e-14 122.1773620648213
2.614195461503224       19.5439849967077      15.99259215944136   0.002652175603468214     0.7281579725823927     -11.59797619497895  9.809047140527378e-06     0.1275112472798979  0.0008359020348624211      15.38484033008385      355.7461814340869   0.007025496978125344     0.8012598507738393     0.5391122105271338     0.2639154692985436     0.4144030611399741     0.0451757396448076     0.3948821468263031      0.120719409106821     0.5328238450741466  2.220446049250313e-14 122.1773635364333
2.614195461503224       19.5439849967077      15.99259215944136   0.002652175603468214     0.7281579725823927     -11.59797619497895   9.79414597933353e-06     0.1275112621810591  0.0008359020348624211      15.38484033008385      355.7461814340869   0.007025496978125344     0.8012598507738393     0.5391122105271338     0.2639154692985436     0.4144030611399741     0.0451757396448076     0.3948821468263031      0.120719409106821     0.5328238450741466  2.220446049250313e-14 122.1773619502749
2.614195461503224       19.5439849967077      15.99259215944136   0.002652175603468214     0.7281579725823927     -11.59797619497895   9.79414597933353e-06     0.1275112472798979   0.000835916936023615      15.38484033008385      355.7461814340869   0.007025496978125344     0.8012598507738393     0.5391122105271338     0.2639154692985436     0.4144030611399741     0.0451757396448076     0.3948821468263031      0.120719409106821     0.5328238450741466  2.220446049250313e-14 122.1773549982044
2.614195461503224       19.5439849967077      15.99259215944136   0.002652175603468214     0.7281579725823927     -11.59797619497895   9.79414597933353e-06     0.1275112472798979  0.0008359020348624211      15.38484055933584      355.7461814340869   0.007025496978125344     0.8012598507738393     0.5391122105271338     0.2639154692985436     0.4144030611399741     0.0451757396448076     0.3948821468263031      0.120719409106821     0.5328238450741466  2.220446049250313e-14 122.1773620954382
2.614195461503224       19.5439849967077      15.99259215944136   0.002652175603468214     0.7281579725823927     -11.59797619497895   9.79414597933353e-06     0.1275112472798979  0.0008359020348624211      15.38484033008385       355.746186735118   0.007025496978125344     0.8012598507738393     0.5391122105271338     0.2639154692985436     0.4144030611399741     0.0451757396448076     0.3948821468263031      0.120719409106821     0.5328238450741466  2.220446049250313e-14 122.1773620871925
2.614195461503224       19.5439849967077      15.99259215944136   0.002652175603468214     0.7281579725823927     -11.59797619497895   9.79414597933353e-06     0.1275112472798979  0.0008359020348624211      15.38484033008385      355.7461814340869   0.007025511879286538     0.8012598507738393     0.5391122105271338     0.2639154692985436     0.4144030611399741     0.0451757396448076     0.3948821468263031      0.120719409106821     0.5328238450741466  2.220446049250313e-14 122.1773855512865
2.614195461503224       19.5439849967077      15.99259215944136   0.002652175603468214     0.7281579725823927     -11.59797619497895   9.79414597933353e-06     0.1275112472798979  0.0008359020348624211      15.38484033008385      355.7461814340869   0.007025496978125344     0.8012598656750005     0.5391122105271338     0.2639154692985436     0.4144030611399741     0.0451757396448076     0.3948821468263031      0.120719409106821     0.5328238450741466  2.220446049250313e-14 122.1773625123363
2.614195461503224       19.5439849967077      15.99259215944136   0.002652175603468214     0.7281579725823927     -11.59797619497895   9.79414597933353e-06     0.1275112472798979  0.0008359020348624211      15.38484033008385      355.7461814340869   0.007025496978125344     0.8012598507738393      0.539112225428295     0.2639154692985436     0.4144030611399741     0.0451757396448076     0.3948821468263031      0.120719409106821     0.5328238450741466  2.220446049250313e-14 122.1773619711788
2.614195461503224       19.5439849967077      15.99259215944136   0.002652175603468214     0.7281579725823927     -11.59797619497895   9.79414597933353e-06     0.1275112472798979  0.0008359020348624211      15.38484033008385      355.7461814340869   0.007025496978125344     0.8012598507738393     0.5391122105271338     0.2639154841997048     0.4144030611399741     0.0451757396448076     0.3948821468263031      0.120719409106821     0.5328238450741466  2.220446049250313e-14 122.1773627536993
2.614195461503224       19.5439849967077      15.99259215944136   0.002652175603468214     0.7281579725823927     -11.59797619497895   9.79414597933353e-06     0.1275112472798979  0.0008359020348624211      15.38484033008385      355.7461814340869   0.007025496978125344     0.8012598507738393     0.5391122105271338     0.2639154692985436     0.4144030760411352     0.0451757396448076     0.3948821468263031      0.120719409106821     0.5328238450741466  2.220446049250313e-14 122.1773620400189
2.614195461503224       19.5439849967077      15.99259215944136   0.002652175603468214     0.7281579725823927     -11.59797619497895   9.79414597933353e-06     0.1275112472798979  0.0008359020348624211      15.38484033008385      355.7461814340869   0.007025496978125344     0.8012598507738393     0.5391122105271338     0.2639154692985436     0.4144030611399741    0.04517575454596879     0.3948821468263031      0.120719409106821     0.5328238450741466  2.220446049250313e-14 122.1773620479352
2.614195461503224       19.5439849967077      15.99259215944136   0.002652175603468214     0.7281579725823927     -11.59797619497895   9.79414597933353e-06     0.1275112472798979  0.0008359020348624211      15.38484033008385      355.7461814340869   0.007025496978125344     0.8012598507738393     0.5391122105271338     0.2639154692985436     0.4144030611399741     0.0451757396448076     0.3948821617274643      0.120719409106821     0.5328238450741466  2.220446049250313e-14 122.177362048067
2.614195461503224       19.5439849967077      15.99259215944136   0.002652175603468214     0.7281579725823927     -11.59797619497895   9.79414597933353e-06     0.1275112472798979  0.0008359020348624211      15.38484033008385      355.7461814340869   0.007025496978125344     0.8012598507738393     0.5391122105271338     0.2639154692985436     0.4144030611399741     0.0451757396448076     0.3948821468263031     0.1207194240079822     0.5328238450741466  2.220446049250313e-14 122.1773620479062
2.614195461503224       19.5439849967077      15.99259215944136   0.002652175603468214     0.7281579725823927     -11.59797619497895   9.79414597933353e-06     0.1275112472798979  0.0008359020348624211      15.38484033008385      355.7461814340869   0.007025496978125344     0.8012598507738393     0.5391122105271338     0.2639154692985436     0.4144030611399741     0.0451757396448076     0.3948821468263031      0.120719409106821     0.5328238599753078  2.220446049250313e-14 122.1773620479162
2.614195461503224       19.5439849967077      15.99259215944136   0.002652175603468214     0.7281579725823927     -11.59797619497895   9.79414597933353e-06     0.1275112472798979  0.0008359020348624211      15.38484033008385      355.7461814340869   0.007025496978125344     0.8012598507738393     0.5391122105271338     0.2639154692985436     0.4144030611399741     0.0451757396448076     0.3948821468263031      0.120719409106821     0.5328238450741466  1.490118339830815e-08 122.1774167533178
2.625839572781349      19.48075654911494      15.77447703958504    0.00258434433729724     0.7344097419119918     -11.52475182262464  5.269269168314984e-06      0.127407311585468   0.000863986636865547      14.19064789713433      323.9357589148323   0.006660636294075373      0.800022775579517     0.5295906484709569     0.2696187066000343      0.421017338513467    0.04616645746390549     0.3948821468263031     0.2192960994384597     0.5821022657350696  2.405278811232092e-14 121.8134108235484
2.625839611909407      19.48075654911494      15.77447703958504    0.00258434433729724     0.7344097419119918     -11.52475182262464  5.269269168314984e-06      0.127407311585468   0.000863986636865547      14.19064789713433      323.9357589148323   0.006660636294075373      0.800022775579517     0.5295906484709569     0.2696187066000343      0.421017338513467    0.04616645746390549     0.3948821468263031     0.2192960994384597     0.5821022657350696  2.405278811232092e-14 121.8134109557955
2.625839572781349      19.48075683940083      15.77447703958504    0.00258434433729724     0.7344097419119918     -11.52475182262464  5.269269168314984e-06      0.127407311585468   0.000863986636865547      14.19064789713433      323.9357589148323   0.006660636294075373      0.800022775579517     0.5295906484709569     0.2696187066000343      0.421017338513467    0.04616645746390549     0.3948821468263031     0.2192960994384597     0.5821022657350696  2.405278811232092e-14 121.8134108836104
2.625839572781349      19.48075654911494      15.77447727464306    0.00258434433729724     0.7344097419119918     -11.52475182262464  5.269269168314984e-06      0.127407311585468   0.000863986636865547      14.19064789713433      323.9357589148323   0.006660636294075373      0.800022775579517     0.5295906484709569     0.2696187066000343      0.421017338513467    0.04616645746390549     0.3948821468263031     0.2192960994384597     0.5821022657350696  2.405278811232092e-14 121.813410854982
2.625839572781349      19.48075654911494      15.77447703958504   0.002584359238458434     0.7344097419119918     -11.52475182262464  5.269269168314984e-06      0.127407311585468   0.000863986636865547      14.19064789713433      323.9357589148323   0.006660636294075373      0.800022775579517     0.5295906484709569     0.2696187066000343      0.421017338513467    0.04616645746390549     0.3948821468263031     0.2192960994384597     0.5821022657350696  2.405278811232092e-14 121.8134067560611
2.625839572781349      19.48075654911494      15.77447703958504    0.00258434433729724      0.734409756813153     -11.52475182262464  5.269269168314984e-06      0.127407311585468   0.000863986636865547      14.19064789713433      323.9357589148323   0.006660636294075373      0.800022775579517     0.5295906484709569     0.2696187066000343      0.421017338513467    0.04616645746390549     0.3948821468263031     0.2192960994384597     0.5821022657350696  2.405278811232092e-14 121.8134108007806
2.625839572781349      19.48075654911494      15.77447703958504    0.00258434433729724     0.7344097419119918     -11.52475199435682  5.269269168314984e-06      0.127407311585468   0.000863986636865547      14.19064789713433      323.9357589148323   0.006660636294075373      0.800022775579517     0.5295906484709569     0.2696187066000343      0.421017338513467    0.04616645746390549     0.3948821468263031     0.2192960994384597     0.5821022657350696  2.405278811232092e-14 121.813410699791
2.625839572781349      19.48075654911494      15.77447703958504    0.00258434433729724     0.7344097419119918     -11.52475182262464  5.284170329508832e-06      0.127407311585468   0.000863986636865547      14.19064789713433      323.9357589148323   0.006660636294075373      0.800022775579517     0.5295906484709569     0.2696187066000343      0.421017338513467    0.04616645746390549     0.3948821468263031     0.2192960994384597     0.5821022657350696  2.405278811232092e-14 121.8134167133481
2.625839572781349      19.48075654911494      15.77447703958504    0.00258434433729724     0.7344097419119918     -11.52475182262464  5.269269168314984e-06     0.1274073264866292   0.000863986636865547      14.19064789713433      323.9357589148323   0.006660636294075373      0.800022775579517     0.5295906484709569     0.2696187066000343      0.421017338513467    0.04616645746390549     0.3948821468263031     0.2192960994384597     0.5821022657350696  2.405278811232092e-14 121.8134109540606
2.625839572781349      19.48075654911494      15.77447703958504    0.00258434433729724     0.7344097419119918     -11.52475182262464  5.269269168314984e-06      0.127407311585468  0.0008640015380267409      14.19064789713433      323.9357589148323   0.006660636294075373      0.800022775579517     0.5295906484709569     0.2696187066000343      0.421017338513467    0.04616645746390549     0.3948821468263031     0.2192960994384597     0.5821022657350696  2.405278811232092e-14 121.8134110224233
2.625839572781349      19.48075654911494      15.77447703958504    0.00258434433729724     0.7344097419119918     -11.52475182262464  5.269269168314984e-06      0.127407311585468   0.000863986636865547      14.19064810859146      323.9357589148323   0.006660636294075373      0.800022775579517     0.5295906484709569     0.2696187066000343      0.421017338513467    0.04616645746390549     0.3948821468263031     0.2192960994384597     0.5821022657350696  2.405278811232092e-14 121.8134109378817
2.625839572781349      19.48075654911494      15.77447703958504    0.00258434433729724     0.7344097419119918     -11.52475182262464  5.269269168314984e-06      0.127407311585468   0.000863986636865547      14.19064789713433      323.9357637418513   0.006660636294075373      0.800022775579517     0.5295906484709569     0.2696187066000343      0.421017338513467    0.04616645746390549     0.3948821468263031     0.2192960994384597     0.5821022657350696  2.405278811232092e-14 121.813410881828
2.625839572781349      19.48075654911494      15.77447703958504    0.00258434433729724     0.7344097419119918     -11.52475182262464  5.269269168314984e-06      0.127407311585468   0.000863986636865547      14.19064789713433      323.9357589148323   0.006660651195236567      0.800022775579517     0.5295906484709569     0.2696187066000343      0.421017338513467    0.04616645746390549     0.3948821468263031     0.2192960994384597     0.5821022657350696  2.405278811232092e-14 121.8134147123469
2.625839572781349      19.48075654911494      15.77447703958504    0.00258434433729724     0.7344097419119918     -11.52475182262464  5.269269168314984e-06      0.127407311585468   0.000863986636865547      14.19064789713433      323.9357589148323   0.006660636294075373     0.8000227904806782     0.5295906484709569     0.2696187066000343      0.421017338513467    0.04616645746390549     0.3948821468263031     0.2192960994384597     0.5821022657350696  2.405278811232092e-14 121.8134113484694
2.625839572781349      19.48075654911494      15.77447703958504    0.00258434433729724     0.7344097419119918     -11.52475182262464  5.269269168314984e-06      0.127407311585468   0.000863986636865547      14.19064789713433      323.9357589148323   0.006660636294075373      0.800022775579517     0.5295906633721181     0.2696187066000343      0.421017338513467    0.04616645746390549     0.3948821468263031     0.2192960994384597     0.5821022657350696  2.405278811232092e-14 121.8134109015711
2.625839572781349      19.48075654911494      15.77447703958504    0.00258434433729724     0.7344097419119918     -11.52475182262464  5.269269168314984e-06      0.127407311585468   0.000863986636865547      14.19064789713433      323.9357589148323   0.006660636294075373      0.800022775579517     0.5295906484709569     0.2696187215011955      0.421017338513467    0.04616645746390549     0.3948821468263031     0.2192960994384597     0.5821022657350696  2.405278811232092e-14 121.8134108992836
2.625839572781349      19.48075654911494      15.77447703958504    0.00258434433729724     0.7344097419119918     -11.52475182262464  5.269269168314984e-06      0.127407311585468   0.000863986636865547      14.19064789713433      323.9357589148323   0.006660636294075373      0.800022775579517     0.5295906484709569     0.2696187066000343     0.4210173534146282    0.04616645746390549     0.3948821468263031     0.2192960994384597     0.5821022657350696  2.405278811232092e-14 121.8134108155807
2.625839572781349      19.48075654911494      15.77447703958504    0.00258434433729724     0.7344097419119918     -11.52475182262464  5.269269168314984e-06      0.127407311585468   0.000863986636865547      14.19064789713433      323.9357589148323   0.006660636294075373      0.800022775579517     0.5295906484709569     0.2696187066000343      0.421017338513467    0.04616647236506669     0.3948821468263031     0.2192960994384597     0.5821022657350696  2.405278811232092e-14 121.8134108233786
2.625839572781349      19.48075654911494      15.77447703958504    0.00258434433729724     0.7344097419119918     -11.52475182262464  5.269269168314984e-06      0.127407311585468   0.000863986636865547      14.19064789713433      323.9357589148323   0.006660636294075373      0.800022775579517     0.5295906484709569     0.2696187066000343      0.421017338513467    0.04616645746390549     0.3948821617274643     0.2192960994384597     0.5821022657350696  2.405278811232092e-14 121.8134108235484
2.625839572781349      19.48075654911494      15.77447703958504    0.00258434433729724     0.7344097419119918     -11.52475182262464  5.269269168314984e-06      0.127407311585468   0.000863986636865547      14.19064789713433      323.9357589148323   0.006660636294075373      0.800022775579517     0.5295906484709569     0.2696187066000343      0.421017338513467    0.04616645746390549     0.3948821468263031     0.2192961143396209     0.5821022657350696  2.405278811232092e-14 121.8134108235712
2.625839572781349      19.48075654911494      15.77447703958504    0.00258434433729724     0.7344097419119918     -11.52475182262464  5.269269168314984e-06      0.127407311585468   0.000863986636865547      14.19064789713433      323.9357589148323   0.006660636294075373      0.800022775579517     0.5295906484709569     0.2696187066000343      0.421017338513467    0.04616645746390549     0.3948821468263031     0.2192960994384597     0.5821022806362308  2.405278811232092e-14 121.8134108235827
2.625839572781349      19.48075654911494      15.77447703958504    0.00258434433729724     0.7344097419119918     -11.52475182262464  5.269269168314984e-06      0.127407311585468   0.000863986636865547      14.19064789713433      323.9357589148323   0.006660636294075373      0.800022775579517     0.5295906484709569     0.2696187066000343      0.421017338513467    0.04616645746390549     0.3948821468263031     0.2192960994384597     0.5821022657350696  1.490118524663577e-08 121.8134658679268
2.542329339854682       19.7766535035952      16.34673754288702   0.002771619704511368      0.731964990758746       -11.763844993228  1.260701230327951e-07     0.1274402368740933    0.00085961869905619      12.53043791029135      255.2506940944185   0.006561902012211985     0.8000008322572089     0.5318467901284687     0.2736317478030548     0.3845267021603631    0.04731178447218365     0.3948821468263031      0.215360112014486     0.5667596348896506  2.220446049250313e-14 122.7960624473425
2.542329377738341       19.7766535035952      16.34673754288702   0.002771619704511368      0.731964990758746       -11.763844993228  1.260701230327951e-07     0.1274402368740933    0.00085961869905619      12.53043791029135      255.2506940944185   0.006561902012211985     0.8000008322572089     0.5318467901284687     0.2736317478030548     0.3845267021603631    0.04731178447218365     0.3948821468263031      0.215360112014486     0.5667596348896506  2.220446049250313e-14 122.7960625293236
2.542329339854682       19.7766537982903      16.34673754288702   0.002771619704511368      0.731964990758746       -11.763844993228  1.260701230327951e-07     0.1274402368740933    0.00085961869905619      12.53043791029135      255.2506940944185   0.006561902012211985     0.8000008322572089     0.5318467901284687     0.2736317478030548     0.3845267021603631    0.04731178447218365     0.3948821468263031      0.215360112014486     0.5667596348896506  2.220446049250313e-14 122.7960624872424
2.542329339854682       19.7766535035952      16.34673778647239   0.002771619704511368      0.731964990758746       -11.763844993228  1.260701230327951e-07     0.1274402368740933    0.00085961869905619      12.53043791029135      255.2506940944185   0.006561902012211985     0.8000008322572089     0.5318467901284687     0.2736317478030548     0.3845267021603631    0.04731178447218365     0.3948821468263031      0.215360112014486     0.5667596348896506  2.220446049250313e-14 122.7960624742193
2.542329339854682       19.7766535035952      16.34673754288702   0.002771634605672562      0.731964990758746       -11.763844993228  1.260701230327951e-07     0.1274402368740933    0.00085961869905619      12.53043791029135      255.2506940944185   0.006561902012211985     0.8000008322572089     0.5318467901284687     0.2736317478030548     0.3845267021603631    0.04731178447218365     0.3948821468263031      0.215360112014486     0.5667596348896506  2.220446049250313e-14 122.7960582798507
2.542329339854682       19.7766535035952      16.34673754288702   0.002771619704511368     0.7319650056599072       -11.763844993228  1.260701230327951e-07     0.1274402368740933    0.00085961869905619      12.53043791029135      255.2506940944185   0.006561902012211985     0.8000008322572089     0.5318467901284687     0.2736317478030548     0.3845267021603631    0.04731178447218365     0.3948821468263031      0.215360112014486     0.5667596348896506  2.220446049250313e-14 122.7960624742395
2.542329339854682       19.7766535035952      16.34673754288702   0.002771619704511368      0.731964990758746     -11.76384516852295  1.260701230327951e-07     0.1274402368740933    0.00085961869905619      12.53043791029135      255.2506940944185   0.006561902012211985     0.8000008322572089     0.5318467901284687     0.2736317478030548     0.3845267021603631    0.04731178447218365     0.3948821468263031      0.215360112014486     0.5667596348896506  2.220446049250313e-14 122.7960624059275
2.542329339854682       19.7766535035952      16.34673754288702   0.002771619704511368      0.731964990758746       -11.763844993228  1.409712842266428e-07     0.1274402368740933    0.00085961869905619      12.53043791029135      255.2506940944185   0.006561902012211985     0.8000008322572089     0.5318467901284687     0.2736317478030548     0.3845267021603631    0.04731178447218365     0.3948821468263031      0.215360112014486     0.5667596348896506  2.220446049250313e-14 122.7960704129009
2.542329339854682       19.7766535035952      16.34673754288702   0.002771619704511368      0.731964990758746       -11.763844993228  1.260701230327951e-07     0.1274402517752545    0.00085961869905619      12.53043791029135      255.2506940944185   0.006561902012211985     0.8000008322572089     0.5318467901284687     0.2736317478030548     0.3845267021603631    0.04731178447218365     0.3948821468263031      0.215360112014486     0.5667596348896506  2.220446049250313e-14 122.7960624577982
2.542329339854682       19.7766535035952      16.34673754288702   0.002771619704511368      0.731964990758746       -11.763844993228  1.260701230327951e-07     0.1274402368740933  0.0008596336002173839      12.53043791029135      255.2506940944185   0.006561902012211985     0.8000008322572089     0.5318467901284687     0.2736317478030548     0.3845267021603631    0.04731178447218365     0.3948821468263031      0.215360112014486     0.5667596348896506  2.220446049250313e-14 122.7960705337176
2.542329339854682       19.7766535035952      16.34673754288702   0.002771619704511368      0.731964990758746       -11.763844993228  1.260701230327951e-07     0.1274402368740933    0.00085961869905619      12.53043809700943      255.2506940944185   0.006561902012211985     0.8000008322572089     0.5318467901284687     0.2736317478030548     0.3845267021603631    0.04731178447218365     0.3948821468263031      0.215360112014486     0.5667596348896506  2.220446049250313e-14 122.7960624919264
2.542329339854682       19.7766535035952      16.34673754288702   0.002771619704511368      0.731964990758746       -11.763844993228  1.260701230327951e-07     0.1274402368740933    0.00085961869905619      12.53043791029135      255.2506978979503   0.006561902012211985     0.8000008322572089     0.5318467901284687     0.2736317478030548     0.3845267021603631    0.04731178447218365     0.3948821468263031      0.215360112014486     0.5667596348896506  2.220446049250313e-14 122.7960622803319
2.542329339854682       19.7766535035952      16.34673754288702   0.002771619704511368      0.731964990758746       -11.763844993228  1.260701230327951e-07     0.1274402368740933    0.00085961869905619      12.53043791029135      255.2506940944185   0.006561916913373178     0.8000008322572089     0.5318467901284687     0.2736317478030548     0.3845267021603631    0.04731178447218365     0.3948821468263031      0.215360112014486     0.5667596348896506  2.220446049250313e-14 122.7960909500963
2.542329339854682       19.7766535035952      16.34673754288702   0.002771619704511368      0.731964990758746       -11.763844993228  1.260701230327951e-07     0.1274402368740933    0.00085961869905619      12.53043791029135      255.2506940944185   0.006561902012211985     0.8000008471583701     0.5318467901284687     0.2736317478030548     0.3845267021603631    0.04731178447218365     0.3948821468263031      0.215360112014486     0.5667596348896506  2.220446049250313e-14 122.7960630583182
2.542329339854682       19.7766535035952      16.34673754288702   0.002771619704511368      0.731964990758746       -11.763844993228  1.260701230327951e-07     0.1274402368740933    0.00085961869905619      12.53043791029135      255.2506940944185   0.006561902012211985     0.8000008322572089     0.5318468050296299     0.2736317478030548     0.3845267021603631    0.04731178447218365     0.3948821468263031      0.215360112014486     0.5667596348896506  2.220446049250313e-14 122.7960619100418
2.542329339854682       19.7766535035952      16.34673754288702   0.002771619704511368      0.731964990758746       -11.763844993228  1.260701230327951e-07     0.1274402368740933    0.00085961869905619      12.53043791029135      255.2506940944185   0.006561902012211985     0.8000008322572089     0.5318467901284687      0.273631762704216     0.3845267021603631    0.04731178447218365     0.3948821468263031      0.215360112014486     0.5667596348896506  2.220446049250313e-14 122.796063241562
2.542329339854682       19.7766535035952      16.34673754288702   0.002771619704511368      0.731964990758746       -11.763844993228  1.260701230327951e-07     0.1274402368740933    0.00085961869905619      12.53043791029135      255.2506940944185   0.006561902012211985     0.8000008322572089     0.5318467901284687     0.2736317478030548     0.3845267170615243    0.04731178447218365     0.3948821468263031      0.215360112014486     0.5667596348896506  2.220446049250313e-14 122.7960624585574
2.542329339854682       19.7766535035952      16.34673754288702   0.002771619704511368      0.731964990758746       -11.763844993228  1.260701230327951e-07     0.1274402368740933    0.00085961869905619      12.53043791029135      255.2506940944185   0.006561902012211985     0.8000008322572089     0.5318467901284687     0.2736317478030548     0.3845267021603631    0.04731179937334484     0.3948821468263031      0.215360112014486     0.5667596348896506  2.220446049250313e-14 122.7960624481496
2.542329339854682       19.7766535035952      16.34673754288702   0.002771619704511368      0.731964990758746       -11.763844993228  1.260701230327951e-07     0.1274402368740933    0.00085961869905619      12.53043791029135      255.2506940944185   0.006561902012211985     0.8000008322572089     0.5318467901284687     0.2736317478030548     0.3845267021603631    0.04731178447218365     0.3948821617274643      0.215360112014486     0.5667596348896506  2.220446049250313e-14 122.7960624473425
2.542329339854682       19.7766535035952      16.34673754288702   0.002771619704511368      0.731964990758746       -11.763844993228  1.260701230327951e-07     0.1274402368740933    0.00085961869905619      12.53043791029135      255.2506940944185   0.006561902012211985     0.8000008322572089     0.5318467901284687     0.2736317478030548     0.3845267021603631    0.04731178447218365     0.3948821468263031     0.2153601269156472     0.5667596348896506  2.220446049250313e-14 122.7960624476936
2.542329339854682       19.7766535035952      16.34673754288702   0.002771619704511368      0.731964990758746       -11.763844993228  1.260701230327951e-07     0.1274402368740933    0.00085961869905619      12.53043791029135      255.2506940944185   0.006561902012211985     0.8000008322572089     0.5318467901284687     0.2736317478030548     0.3845267021603631    0.04731178447218365     0.3948821468263031      0.215360112014486     0.5667596497908118  2.220446049250313e-14 122.7960624480046
2.542329339854682       19.7766535035952      16.34673754288702   0.002771619704511368      0.731964990758746       -11.763844993228  1.260701230327951e-07     0.1274402368740933    0.00085961869905619      12.53043791029135      255.2506940944185   0.006561902012211985     0.8000008322572089     0.5318467901284687     0.2736317478030548     0.3845267021603631    0.04731178447218365     0.3948821468263031      0.215360112014486     0.5667596348896506  1.490118339830815e-08 122.7961182270128
2.604961928964878      19.55473078220944      15.91754216068129   0.002637272401457441     0.7337985882953301     -11.58452513066256  3.983422873695451e-06     0.1274155179573855  0.0008628943997282842      13.77559523390729      306.7644928310225    0.00663591392948683     0.8000172897310671     0.5301546218779296     0.2706219362528318     0.4118946914920632    0.04645278921494907     0.3948821468263031      0.218312102586935     0.5782666080404444  4.024206497533396e-14 121.8786190102515
2.604961967781835      19.55473078220944      15.91754216068129   0.002637272401457441     0.7337985882953301     -11.58452513066256  3.983422873695451e-06     0.1274155179573855  0.0008628943997282842      13.77559523390729      306.7644928310225    0.00663591392948683     0.8000172897310671     0.5301546218779296     0.2706219362528318     0.4118946914920632    0.04645278921494907     0.3948821468263031      0.218312102586935     0.5782666080404444  4.024206497533396e-14 121.8786189483262
2.604961928964878      19.55473107359764      15.91754216068129   0.002637272401457441     0.7337985882953301     -11.58452513066256  3.983422873695451e-06     0.1274155179573855  0.0008628943997282842      13.77559523390729      306.7644928310225    0.00663591392948683     0.8000172897310671     0.5301546218779296     0.2706219362528318     0.4118946914920632    0.04645278921494907     0.3948821468263031      0.218312102586935     0.5782666080404444  4.024206497533396e-14 121.8786190544449
2.604961928964878      19.55473078220944      15.91754239787115   0.002637272401457441     0.7337985882953301     -11.58452513066256  3.983422873695451e-06     0.1274155179573855  0.0008628943997282842      13.77559523390729      306.7644928310225    0.00663591392948683     0.8000172897310671     0.5301546218779296     0.2706219362528318     0.4118946914920632    0.04645278921494907     0.3948821468263031      0.218312102586935     0.5782666080404444  4.024206497533396e-14 121.8786190048972
2.604961928964878      19.55473078220944      15.91754216068129   0.002637287302618635     0.7337985882953301     -11.58452513066256  3.983422873695451e-06     0.1274155179573855  0.0008628943997282842      13.77559523390729      306.7644928310225    0.00663591392948683     0.8000172897310671     0.5301546218779296     0.2706219362528318     0.4118946914920632    0.04645278921494907     0.3948821468263031      0.218312102586935     0.5782666080404444  4.024206497533396e-14 121.8786178669191
2.604961928964878      19.55473078220944      15.91754216068129   0.002637272401457441     0.7337986031964913     -11.58452513066256  3.983422873695451e-06     0.1274155179573855  0.0008628943997282842      13.77559523390729      306.7644928310225    0.00663591392948683     0.8000172897310671     0.5301546218779296     0.2706219362528318     0.4118946914920632    0.04645278921494907     0.3948821468263031      0.218312102586935     0.5782666080404444  4.024206497533396e-14 121.8786190058295
2.604961928964878      19.55473078220944      15.91754216068129   0.002637272401457441     0.7337985882953301     -11.58452530328544  3.983422873695451e-06     0.1274155179573855  0.0008628943997282842      13.77559523390729      306.7644928310225    0.00663591392948683     0.8000172897310671     0.5301546218779296     0.2706219362528318     0.4118946914920632    0.04645278921494907     0.3948821468263031      0.218312102586935     0.5782666080404444  4.024206497533396e-14 121.8786189759613
2.604961928964878      19.55473078220944      15.91754216068129   0.002637272401457441     0.7337985882953301     -11.58452513066256  3.998324034889298e-06     0.1274155179573855  0.0008628943997282842      13.77559523390729      306.7644928310225    0.00663591392948683     0.8000172897310671     0.5301546218779296     0.2706219362528318     0.4118946914920632    0.04645278921494907     0.3948821468263031      0.218312102586935     0.5782666080404444  4.024206497533396e-14 121.8786255247768
2.604961928964878      19.55473078220944      15.91754216068129   0.002637272401457441     0.7337985882953301     -11.58452513066256  3.983422873695451e-06     0.1274155328585467  0.0008628943997282842      13.77559523390729      306.7644928310225    0.00663591392948683     0.8000172897310671     0.5301546218779296     0.2706219362528318     0.4118946914920632    0.04645278921494907     0.3948821468263031      0.218312102586935     0.5782666080404444  4.024206497533396e-14 121.8786191192435
2.604961928964878      19.55473078220944      15.91754216068129   0.002637272401457441     0.7337985882953301     -11.58452513066256  3.983422873695451e-06     0.1274155179573855  0.0008629093008894781      13.77559523390729      306.7644928310225    0.00663591392948683     0.8000172897310671     0.5301546218779296     0.2706219362528318     0.4118946914920632    0.04645278921494907     0.3948821468263031      0.218312102586935     0.5782666080404444  4.024206497533396e-14 121.8786204998153
2.604961928964878      19.55473078220944      15.91754216068129   0.002637272401457441     0.7337985882953301     -11.58452513066256  3.983422873695451e-06     0.1274155179573855  0.0008628943997282842      13.77559543917966      306.7644928310225    0.00663591392948683     0.8000172897310671     0.5301546218779296     0.2706219362528318     0.4118946914920632    0.04645278921494907     0.3948821468263031      0.218312102586935     0.5782666080404444  4.024206497533396e-14 121.8786189954938
2.604961928964878      19.55473078220944      15.91754216068129   0.002637272401457441     0.7337985882953301     -11.58452513066256  3.983422873695451e-06     0.1274155179573855  0.0008628943997282842      13.77559523390729      306.7644974021696    0.00663591392948683     0.8000172897310671     0.5301546218779296     0.2706219362528318     0.4118946914920632    0.04645278921494907     0.3948821468263031      0.218312102586935     0.5782666080404444  4.024206497533396e-14 121.8786189426347
2.604961928964878      19.55473078220944      15.91754216068129   0.002637272401457441     0.7337985882953301     -11.58452513066256  3.983422873695451e-06     0.1274155179573855  0.0008628943997282842      13.77559523390729      306.7644928310225   0.006635928830648024     0.8000172897310671     0.5301546218779296     0.2706219362528318     0.4118946914920632    0.04645278921494907     0.3948821468263031      0.218312102586935     0.5782666080404444  4.024206497533396e-14 121.8786286901766
2.604961928964878      19.55473078220944      15.91754216068129   0.002637272401457441     0.7337985882953301     -11.58452513066256  3.983422873695451e-06     0.1274155179573855  0.0008628943997282842      13.77559523390729      306.7644928310225    0.00663591392948683     0.8000173046322283     0.5301546218779296     0.2706219362528318     0.4118946914920632    0.04645278921494907     0.3948821468263031      0.218312102586935     0.5782666080404444  4.024206497533396e-14 121.8786195612193
2.604961928964878      19.55473078220944      15.91754216068129   0.002637272401457441     0.7337985882953301     -11.58452513066256  3.983422873695451e-06     0.1274155179573855  0.0008628943997282842      13.77559523390729      306.7644928310225    0.00663591392948683     0.8000172897310671     0.5301546367790908     0.2706219362528318     0.4118946914920632    0.04645278921494907     0.3948821468263031      0.218312102586935     0.5782666080404444  4.024206497533396e-14 121.8786189851478
2.604961928964878      19.55473078220944      15.91754216068129   0.002637272401457441     0.7337985882953301     -11.58452513066256  3.983422873695451e-06     0.1274155179573855  0.0008628943997282842      13.77559523390729      306.7644928310225    0.00663591392948683     0.8000172897310671     0.5301546218779296      0.270621951153993     0.4118946914920632    0.04645278921494907     0.3948821468263031      0.218312102586935     0.5782666080404444  4.024206497533396e-14 121.8786193007405
2.604961928964878      19.55473078220944      15.91754216068129   0.002637272401457441     0.7337985882953301     -11.58452513066256  3.983422873695451e-06     0.1274155179573855  0.0008628943997282842      13.77559523390729      306.7644928310225    0.00663591392948683     0.8000172897310671     0.5301546218779296     0.2706219362528318     0.4118947063932243    0.04645278921494907     0.3948821468263031      0.218312102586935     0.5782666080404444  4.024206497533396e-14 121.8786190100372
2.604961928964878      19.55473078220944      15.91754216068129   0.002637272401457441     0.7337985882953301     -11.58452513066256  3.983422873695451e-06     0.1274155179573855  0.0008628943997282842      13.77559523390729      306.7644928310225    0.00663591392948683     0.8000172897310671     0.5301546218779296     0.2706219362528318     0.4118946914920632    0.04645280411611027     0.3948821468263031      0.218312102586935     0.5782666080404444  4.024206497533396e-14 121.8786190102382
2.604961928964878      19.55473078220944      15.91754216068129   0.002637272401457441     0.7337985882953301     -11.58452513066256  3.983422873695451e-06     0.1274155179573855  0.0008628943997282842      13.77559523390729      306.7644928310225    0.00663591392948683     0.8000172897310671     0.5301546218779296     0.2706219362528318     0.4118946914920632    0.04645278921494907     0.3948821617274643      0.218312102586935     0.5782666080404444  4.024206497533396e-14 121.8786190102515
2.604961928964878      19.55473078220944      15.91754216068129   0.002637272401457441     0.7337985882953301     -11.58452513066256  3.983422873695451e-06     0.1274155179573855  0.0008628943997282842      13.77559523390729      306.7644928310225    0.00663591392948683     0.8000172897310671     0.5301546218779296     0.2706219362528318     0.4118946914920632    0.04645278921494907     0.3948821468263031     0.2183121174880962     0.5782666080404444  4.024206497533396e-14 121.8786190102687
2.604961928964878      19.55473078220944      15.91754216068129   0.002637272401457441     0.7337985882953301     -11.58452513066256  3.983422873695451e-06     0.1274155179573855  0.0008628943997282842      13.77559523390729      306.7644928310225    0.00663591392948683     0.8000172897310671     0.5301546218779296     0.2706219362528318     0.4118946914920632    0.04645278921494907     0.3948821468263031      0.218312102586935     0.5782666229416056  4.024206497533396e-14 121.8786190102684
2.604961928964878      19.55473078220944      15.91754216068129   0.002637272401457441     0.7337985882953301     -11.58452513066256  3.983422873695451e-06     0.1274155179573855  0.0008628943997282842      13.77559523390729      306.7644928310225    0.00663591392948683     0.8000172897310671     0.5301546218779296     0.2706219362528318     0.4118946914920632    0.04645278921494907     0.3948821468263031      0.218312102586935     0.5782666080404444  1.490120143591263e-08 121.8786742254268
2.620620078669059      19.49925010201262      15.81024331525044   0.002603512497200523     0.7342569867114269     -11.53969516457968  4.947762379802052e-06     0.1274093389350653  0.0008637133320551486      14.08688456956768      319.6429425133456   0.006654418007872144     0.8000214041000385     0.5297315815719547     0.2698694842334599     0.4187366884839798    0.04623804040064267     0.3948821468263031     0.2190501002300128     0.5811433513280282  2.254706188589187e-14 121.8194521270859
2.620620117719341      19.49925010201262      15.81024331525044   0.002603512497200523     0.7342569867114269     -11.53969516457968  4.947762379802052e-06     0.1274093389350653  0.0008637133320551486      14.08688456956768      319.6429425133456   0.006654418007872144     0.8000214041000385     0.5297315815719547     0.2698694842334599     0.4187366884839798    0.04623804040064267     0.3948821468263031     0.2190501002300128     0.5811433513280282  2.254706188589187e-14 121.8194523453481
2.620620078669059      19.49925039257409      15.81024331525044   0.002603512497200523     0.7342569867114269     -11.53969516457968  4.947762379802052e-06     0.1274093389350653  0.0008637133320551486      14.08688456956768      319.6429425133456   0.006654418007872144     0.8000214041000385     0.5297315815719547     0.2698694842334599     0.4187366884839798    0.04623804040064267     0.3948821468263031     0.2190501002300128     0.5811433513280282  2.254706188589187e-14 121.8194521587743
2.620620078669059      19.49925010201262      15.81024355084142   0.002603512497200523     0.7342569867114269     -11.53969516457968  4.947762379802052e-06     0.1274093389350653  0.0008637133320551486      14.08688456956768      319.6429425133456   0.006654418007872144     0.8000214041000385     0.5297315815719547     0.2698694842334599     0.4187366884839798    0.04623804040064267     0.3948821468263031     0.2190501002300128     0.5811433513280282  2.254706188589187e-14 121.8194521339003
2.620620078669059      19.49925010201262      15.81024331525044   0.002603527398361717     0.7342569867114269     -11.53969516457968  4.947762379802052e-06     0.1274093389350653  0.0008637133320551486      14.08688456956768      319.6429425133456   0.006654418007872144     0.8000214041000385     0.5297315815719547     0.2698694842334599     0.4187366884839798    0.04623804040064267     0.3948821468263031     0.2190501002300128     0.5811433513280282  2.254706188589187e-14 121.8194518247575
2.620620078669059      19.49925010201262      15.81024331525044   0.002603512497200523     0.7342570016125881     -11.53969516457968  4.947762379802052e-06     0.1274093389350653  0.0008637133320551486      14.08688456956768      319.6429425133456   0.006654418007872144     0.8000214041000385     0.5297315815719547     0.2698694842334599     0.4187366884839798    0.04623804040064267     0.3948821468263031     0.2190501002300128     0.5811433513280282  2.254706188589187e-14 121.8194521265988
2.620620078669059      19.49925010201262      15.81024331525044   0.002603512497200523     0.7342569867114269     -11.53969533653453  4.947762379802052e-06     0.1274093389350653  0.0008637133320551486      14.08688456956768      319.6429425133456   0.006654418007872144     0.8000214041000385     0.5297315815719547     0.2698694842334599     0.4187366884839798    0.04623804040064267     0.3948821468263031     0.2190501002300128     0.5811433513280282  2.254706188589187e-14 121.8194521126257
2.620620078669059      19.49925010201262      15.81024331525044   0.002603512497200523     0.7342569867114269     -11.53969516457968    4.9626635409959e-06     0.1274093389350653  0.0008637133320551486      14.08688456956768      319.6429425133456   0.006654418007872144     0.8000214041000385     0.5297315815719547     0.2698694842334599     0.4187366884839798    0.04623804040064267     0.3948821468263031     0.2190501002300128     0.5811433513280282  2.254706188589187e-14 121.8194581245774
2.620620078669059      19.49925010201262      15.81024331525044   0.002603512497200523     0.7342569867114269     -11.53969516457968  4.947762379802052e-06     0.1274093538362265  0.0008637133320551486      14.08688456956768      319.6429425133456   0.006654418007872144     0.8000214041000385     0.5297315815719547     0.2698694842334599     0.4187366884839798    0.04623804040064267     0.3948821468263031     0.2190501002300128     0.5811433513280282  2.254706188589187e-14 121.8194522544839
2.620620078669059      19.49925010201262      15.81024331525044   0.002603512497200523     0.7342569867114269     -11.53969516457968  4.947762379802052e-06     0.1274093389350653  0.0008637282332163424      14.08688456956768      319.6429425133456   0.006654418007872144     0.8000214041000385     0.5297315815719547     0.2698694842334599     0.4187366884839798    0.04623804040064267     0.3948821468263031     0.2190501002300128     0.5811433513280282  2.254706188589187e-14 121.8194520773487
2.620620078669059      19.49925010201262      15.81024331525044   0.002603512497200523     0.7342569867114269     -11.53969516457968  4.947762379802052e-06     0.1274093389350653  0.0008637133320551486      14.08688477947862      319.6429425133456   0.006654418007872144     0.8000214041000385     0.5297315815719547     0.2698694842334599     0.4187366884839798    0.04623804040064267     0.3948821468263031     0.2190501002300128     0.5811433513280282  2.254706188589187e-14 121.8194521641165
2.620620078669059      19.49925010201262      15.81024331525044   0.002603512497200523     0.7342569867114269     -11.53969516457968  4.947762379802052e-06     0.1274093389350653  0.0008637133320551486      14.08688456956768      319.6429472763966   0.006654418007872144     0.8000214041000385     0.5297315815719547     0.2698694842334599     0.4187366884839798    0.04623804040064267     0.3948821468263031     0.2190501002300128     0.5811433513280282  2.254706188589187e-14 121.819452119381
2.620620078669059      19.49925010201262      15.81024331525044   0.002603512497200523     0.7342569867114269     -11.53969516457968  4.947762379802052e-06     0.1274093389350653  0.0008637133320551486      14.08688456956768      319.6429425133456   0.006654432909033338     0.8000214041000385     0.5297315815719547     0.2698694842334599     0.4187366884839798    0.04623804040064267     0.3948821468263031     0.2190501002300128     0.5811433513280282  2.254706188589187e-14 121.8194571551152
2.620620078669059      19.49925010201262      15.81024331525044   0.002603512497200523     0.7342569867114269     -11.53969516457968  4.947762379802052e-06     0.1274093389350653  0.0008637133320551486      14.08688456956768      319.6429425133456   0.006654418007872144     0.8000214190011997     0.5297315815719547     0.2698694842334599     0.4187366884839798    0.04623804040064267     0.3948821468263031     0.2190501002300128     0.5811433513280282  2.254706188589187e-14 121.819452646947
2.620620078669059      19.49925010201262      15.81024331525044   0.002603512497200523     0.7342569867114269     -11.53969516457968  4.947762379802052e-06     0.1274093389350653  0.0008637133320551486      14.08688456956768      319.6429425133456   0.006654418007872144     0.8000214041000385     0.5297315964731159     0.2698694842334599     0.4187366884839798    0.04623804040064267     0.3948821468263031     0.2190501002300128     0.5811433513280282  2.254706188589187e-14 121.8194521799419
2.620620078669059      19.49925010201262      15.81024331525044   0.002603512497200523     0.7342569867114269     -11.53969516457968  4.947762379802052e-06     0.1274093389350653  0.0008637133320551486      14.08688456956768      319.6429425133456   0.006654418007872144     0.8000214041000385     0.5297315815719547     0.2698694991346211     0.4187366884839798    0.04623804040064267     0.3948821468263031     0.2190501002300128     0.5811433513280282  2.254706188589187e-14 121.8194522536933
2.620620078669059      19.49925010201262      15.81024331525044   0.002603512497200523     0.7342569867114269     -11.53969516457968  4.947762379802052e-06     0.1274093389350653  0.0008637133320551486      14.08688456956768      319.6429425133456   0.006654418007872144     0.8000214041000385     0.5297315815719547     0.2698694842334599      0.418736703385141    0.04623804040064267     0.3948821468263031     0.2190501002300128     0.5811433513280282  2.254706188589187e-14 121.8194521322439
2.620620078669059      19.49925010201262      15.81024331525044   0.002603512497200523     0.7342569867114269     -11.53969516457968  4.947762379802052e-06     0.1274093389350653  0.0008637133320551486      14.08688456956768      319.6429425133456   0.006654418007872144     0.8000214041000385     0.5297315815719547     0.2698694842334599     0.4187366884839798    0.04623805530180387     0.3948821468263031     0.2190501002300128     0.5811433513280282  2.254706188589187e-14 121.8194521270604
2.620620078669059      19.49925010201262      15.81024331525044   0.002603512497200523     0.7342569867114269     -11.53969516457968  4.947762379802052e-06     0.1274093389350653  0.0008637133320551486      14.08688456956768      319.6429425133456   0.006654418007872144     0.8000214041000385     0.5297315815719547     0.2698694842334599     0.4187366884839798    0.04623804040064267     0.3948821617274643     0.2190501002300128     0.5811433513280282  2.254706188589187e-14 121.8194521270859
2.620620078669059      19.49925010201262      15.81024331525044   0.002603512497200523     0.7342569867114269     -11.53969516457968  4.947762379802052e-06     0.1274093389350653  0.0008637133320551486      14.08688456956768      319.6429425133456   0.006654418007872144     0.8000214041000385     0.5297315815719547     0.2698694842334599     0.4187366884839798    0.04623804040064267     0.3948821468263031      0.219050115131174     0.5811433513280282  2.254706188589187e-14 121.8194521270899
2.620620078669059      19.49925010201262      15.81024331525044   0.002603512497200523     0.7342569867114269     -11.53969516457968  4.947762379802052e-06     0.1274093389350653  0.0008637133320551486      14.08688456956768      319.6429425133456   0.006654418007872144     0.8000214041000385     0.5297315815719547     0.2698694842334599     0.4187366884839798    0.04623804040064267     0.3948821468263031     0.2190501002300128     0.5811433662291894  2.254706188589187e-14 121.8194521271035
2.620620078669059      19.49925010201262      15.81024331525044   0.002603512497200523     0.7342569867114269     -11.53969516457968  4.947762379802052e-06     0.1274093389350653  0.0008637133320551486      14.08688456956768      319.6429425133456   0.006654418007872144     0.8000214041000385     0.5297315815719547     0.2698694842334599     0.4187366884839798    0.04623804040064267     0.3948821468263031     0.2190501002300128     0.5811433513280282  1.490118374090954e-08 121.819507194306
2.624534616102901      19.48537993193586      15.78341860383943   0.002595072519720767     0.7343715863156709     -11.52848767303669  5.188847256818306e-06     0.1274077941794879  0.0008639180651373292      14.16470690363742      322.8625549403225   0.006659044027486546     0.8000224326922834     0.5296258214952649     0.2696813712282503     0.4204471877353544    0.04618435319695942     0.3948821468263031     0.2192345996411488     0.5818625371513528  2.367442623935165e-14 121.8135423270955
2.624534655211514      19.48537993193586      15.78341860383943   0.002595072519720767     0.7343715863156709     -11.52848767303669  5.188847256818306e-06     0.1274077941794879  0.0008639180651373292      14.16470690363742      322.8625549403225   0.006659044027486546     0.8000224326922834     0.5296258214952649     0.2696813712282503     0.4204471877353544    0.04618435319695942     0.3948821468263031     0.2192345996411488     0.5818625371513528  2.367442623935165e-14 121.8135423915284
2.624534616102901      19.48538022229064      15.78341860383943   0.002595072519720767     0.7343715863156709     -11.52848767303669  5.188847256818306e-06     0.1274077941794879  0.0008639180651373292      14.16470690363742      322.8625549403225   0.006659044027486546     0.8000224326922834     0.5296258214952649     0.2696813712282503     0.4204471877353544    0.04618435319695942     0.3948821468263031     0.2192345996411488     0.5818625371513528  2.367442623935165e-14 121.813542349491
2.624534616102901      19.48537993193586       15.7834188390307   0.002595072519720767     0.7343715863156709     -11.52848767303669  5.188847256818306e-06     0.1274077941794879  0.0008639180651373292      14.16470690363742      322.8625549403225   0.006659044027486546     0.8000224326922834     0.5296258214952649     0.2696813712282503     0.4204471877353544    0.04618435319695942     0.3948821468263031     0.2192345996411488     0.5818625371513528  2.367442623935165e-14 121.8135423320638
2.624534616102901      19.48537993193586      15.78341860383943   0.002595087420881961     0.7343715863156709     -11.52848767303669  5.188847256818306e-06     0.1274077941794879  0.0008639180651373292      14.16470690363742      322.8625549403225   0.006659044027486546     0.8000224326922834     0.5296258214952649     0.2696813712282503     0.4204471877353544    0.04618435319695942     0.3948821468263031     0.2192345996411488     0.5818625371513528  2.367442623935165e-14 121.8135422542069
2.624534616102901      19.48537993193586      15.78341860383943   0.002595072519720767     0.7343716012168321     -11.52848767303669  5.188847256818306e-06     0.1274077941794879  0.0008639180651373292      14.16470690363742      322.8625549403225   0.006659044027486546     0.8000224326922834     0.5296258214952649     0.2696813712282503     0.4204471877353544    0.04618435319695942     0.3948821468263031     0.2192345996411488     0.5818625371513528  2.367442623935165e-14 121.8135423203209
2.624534616102901      19.48537993193586      15.78341860383943   0.002595072519720767     0.7343715863156709     -11.52848784482454  5.188847256818306e-06     0.1274077941794879  0.0008639180651373292      14.16470690363742      322.8625549403225   0.006659044027486546     0.8000224326922834     0.5296258214952649     0.2696813712282503     0.4204471877353544    0.04618435319695942     0.3948821468263031     0.2192345996411488     0.5818625371513528  2.367442623935165e-14 121.8135423111212
2.624534616102901      19.48537993193586      15.78341860383943   0.002595072519720767     0.7343715863156709     -11.52848767303669  5.203748418012154e-06     0.1274077941794879  0.0008639180651373292      14.16470690363742      322.8625549403225   0.006659044027486546     0.8000224326922834     0.5296258214952649     0.2696813712282503     0.4204471877353544    0.04618435319695942     0.3948821468263031     0.2192345996411488     0.5818625371513528  2.367442623935165e-14 121.8135481982839
2.624534616102901      19.48537993193586      15.78341860383943   0.002595072519720767     0.7343715863156709     -11.52848767303669  5.188847256818306e-06     0.1274078090806491  0.0008639180651373292      14.16470690363742      322.8625549403225   0.006659044027486546     0.8000224326922834     0.5296258214952649     0.2696813712282503     0.4204471877353544    0.04618435319695942     0.3948821468263031     0.2192345996411488     0.5818625371513528  2.367442623935165e-14 121.8135424500037
2.624534616102901      19.48537993193586      15.78341860383943   0.002595072519720767     0.7343715863156709     -11.52848767303669  5.188847256818306e-06     0.1274077941794879  0.0008639329662985231      14.16470690363742      322.8625549403225   0.006659044027486546     0.8000224326922834     0.5296258214952649     0.2696813712282503     0.4204471877353544    0.04618435319695942     0.3948821468263031     0.2192345996411488     0.5818625371513528  2.367442623935165e-14 121.8135419252865
2.624534616102901      19.48537993193586      15.78341860383943   0.002595072519720767     0.7343715863156709     -11.52848767303669  5.188847256818306e-06     0.1274077941794879  0.0008639180651373292        14.164707114708      322.8625549403225   0.006659044027486546     0.8000224326922834     0.5296258214952649     0.2696813712282503     0.4204471877353544    0.04618435319695942     0.3948821468263031     0.2192345996411488     0.5818625371513528  2.367442623935165e-14 121.8135423165912
2.624534616102901      19.48537993193586      15.78341860383943   0.002595072519720767     0.7343715863156709     -11.52848767303669  5.188847256818306e-06     0.1274077941794879  0.0008639180651373292      14.16470690363742      322.8625597513495   0.006659044027486546     0.8000224326922834     0.5296258214952649     0.2696813712282503     0.4204471877353544    0.04618435319695942     0.3948821468263031     0.2192345996411488     0.5818625371513528  2.367442623935165e-14 121.8135423210341
2.624534616102901      19.48537993193586      15.78341860383943   0.002595072519720767     0.7343715863156709     -11.52848767303669  5.188847256818306e-06     0.1274077941794879  0.0008639180651373292      14.16470690363742      322.8625549403225    0.00665905892864774     0.8000224326922834     0.5296258214952649     0.2696813712282503     0.4204471877353544    0.04618435319695942     0.3948821468263031     0.2192345996411488     0.5818625371513528  2.367442623935165e-14 121.8135461626616
2.624534616102901      19.48537993193586      15.78341860383943   0.002595072519720767     0.7343715863156709     -11.52848767303669  5.188847256818306e-06     0.1274077941794879  0.0008639180651373292      14.16470690363742      322.8625549403225   0.006659044027486546     0.8000224475934445     0.5296258214952649     0.2696813712282503     0.4204471877353544    0.04618435319695942     0.3948821468263031     0.2192345996411488     0.5818625371513528  2.367442623935165e-14 121.8135428539951
2.624534616102901      19.48537993193586      15.78341860383943   0.002595072519720767     0.7343715863156709     -11.52848767303669  5.188847256818306e-06     0.1274077941794879  0.0008639180651373292      14.16470690363742      322.8625549403225   0.006659044027486546     0.8000224326922834     0.5296258363964261     0.2696813712282503     0.4204471877353544    0.04618435319695942     0.3948821468263031     0.2192345996411488     0.5818625371513528  2.367442623935165e-14 121.8135423905604
2.624534616102901      19.48537993193586      15.78341860383943   0.002595072519720767     0.7343715863156709     -11.52848767303669  5.188847256818306e-06     0.1274077941794879  0.0008639180651373292      14.16470690363742      322.8625549403225   0.006659044027486546     0.8000224326922834     0.5296258214952649     0.2696813861294115     0.4204471877353544    0.04618435319695942     0.3948821468263031     0.2192345996411488     0.5818625371513528  2.367442623935165e-14 121.8135424045684
2.624534616102901      19.48537993193586      15.78341860383943   0.002595072519720767     0.7343715863156709     -11.52848767303669  5.188847256818306e-06     0.1274077941794879  0.0008639180651373292      14.16470690363742      322.8625549403225   0.006659044027486546     0.8000224326922834     0.5296258214952649     0.2696813712282503     0.4204472026365156    0.04618435319695942     0.3948821468263031     0.2192345996411488     0.5818625371513528  2.367442623935165e-14 121.8135423234992
2.624534616102901      19.48537993193586      15.78341860383943   0.002595072519720767     0.7343715863156709     -11.52848767303669  5.188847256818306e-06     0.1274077941794879  0.0008639180651373292      14.16470690363742      322.8625549403225   0.006659044027486546     0.8000224326922834     0.5296258214952649     0.2696813712282503     0.4204471877353544    0.04618436809812061     0.3948821468263031     0.2192345996411488     0.5818625371513528  2.367442623935165e-14 121.8135423246922
2.624534616102901      19.48537993193586      15.78341860383943   0.002595072519720767     0.7343715863156709     -11.52848767303669  5.188847256818306e-06     0.1274077941794879  0.0008639180651373292      14.16470690363742      322.8625549403225   0.006659044027486546     0.8000224326922834     0.5296258214952649     0.2696813712282503     0.4204471877353544    0.04618435319695942     0.3948821617274643     0.2192345996411488     0.5818625371513528  2.367442623935165e-14 121.8135423270955
2.624534616102901      19.48537993193586      15.78341860383943   0.002595072519720767     0.7343715863156709     -11.52848767303669  5.188847256818306e-06     0.1274077941794879  0.0008639180651373292      14.16470690363742      322.8625549403225   0.006659044027486546     0.8000224326922834     0.5296258214952649     0.2696813712282503     0.4204471877353544    0.04618435319695942     0.3948821468263031       0.21923461454231     0.5818625371513528  2.367442623935165e-14 121.8135423247242
2.624534616102901      19.48537993193586      15.78341860383943   0.002595072519720767     0.7343715863156709     -11.52848767303669  5.188847256818306e-06     0.1274077941794879  0.0008639180651373292      14.16470690363742      322.8625549403225   0.006659044027486546     0.8000224326922834     0.5296258214952649     0.2696813712282503     0.4204471877353544    0.04618435319695942     0.3948821468263031     0.2192345996411488      0.581862552052514  2.367442623935165e-14 121.8135423247124
2.624534616102901      19.48537993193586      15.78341860383943   0.002595072519720767     0.7343715863156709     -11.52848767303669  5.188847256818306e-06     0.1274077941794879  0.0008639180651373292      14.16470690363742      322.8625549403225   0.006659044027486546     0.8000224326922834     0.5296258214952649     0.2696813712282503     0.4204471877353544    0.04618435319695942     0.3948821468263031     0.2192345996411488     0.5818625371513528   1.49011848682739e-08 121.8135973542387
2.625513250492547      19.48191238930645      15.77671242577352   0.002592962519688728     0.7344002362176113     -11.52568580006186  5.249118478030781e-06     0.1274074079906041  0.0008639692484097327      14.18416248777343      323.6674580726515   0.006660200532462436     0.8000226898403529     0.5295993814753089     0.2696343429754811     0.4208748125617796    0.04617093139561197     0.3948821468263031      0.219280724495399      0.582042333612899  2.395626733849466e-14 121.8125956182915
2.625513289615743      19.48191238930645      15.77671242577352   0.002592962519688728     0.7344002362176113     -11.52568580006186  5.249118478030781e-06     0.1274074079906041  0.0008639692484097327      14.18416248777343      323.6674580726515   0.006660200532462436     0.8000226898403529     0.5295993814753089     0.2696343429754811     0.4208748125617796    0.04617093139561197     0.3948821468263031      0.219280724495399      0.582042333612899  2.395626733849466e-14 121.8125956839641
2.625513250492547      19.48191267960957      15.77671242577352   0.002592962519688728     0.7344002362176113     -11.52568580006186  5.249118478030781e-06     0.1274074079906041  0.0008639692484097327      14.18416248777343      323.6674580726515   0.006660200532462436     0.8000226898403529     0.5295993814753089     0.2696343429754811     0.4208748125617796    0.04617093139561197     0.3948821468263031      0.219280724495399      0.582042333612899  2.395626733849466e-14 121.8125956370651
2.625513250492547      19.48191238930645      15.77671266086486   0.002592962519688728     0.7344002362176113     -11.52568580006186  5.249118478030781e-06     0.1274074079906041  0.0008639692484097327      14.18416248777343      323.6674580726515   0.006660200532462436     0.8000226898403529     0.5295993814753089     0.2696343429754811     0.4208748125617796    0.04617093139561197     0.3948821468263031      0.219280724495399      0.582042333612899  2.395626733849466e-14 121.8125956223022
2.625513250492547      19.48191238930645      15.77671242577352   0.002592977420849922     0.7344002362176113     -11.52568580006186  5.249118478030781e-06     0.1274074079906041  0.0008639692484097327      14.18416248777343      323.6674580726515   0.006660200532462436     0.8000226898403529     0.5295993814753089     0.2696343429754811     0.4208748125617796    0.04617093139561197     0.3948821468263031      0.219280724495399      0.582042333612899  2.395626733849466e-14 121.8125956039988
2.625513250492547      19.48191238930645      15.77671242577352   0.002592962519688728     0.7344002511187725     -11.52568580006186  5.249118478030781e-06     0.1274074079906041  0.0008639692484097327      14.18416248777343      323.6674580726515   0.006660200532462436     0.8000226898403529     0.5295993814753089     0.2696343429754811     0.4208748125617796    0.04617093139561197     0.3948821468263031      0.219280724495399      0.582042333612899  2.395626733849466e-14 121.8125956150125
2.625513250492547      19.48191238930645      15.77671242577352   0.002592962519688728     0.7344002362176113     -11.52568597180797  5.249118478030781e-06     0.1274074079906041  0.0008639692484097327      14.18416248777343      323.6674580726515   0.006660200532462436     0.8000226898403529     0.5295993814753089     0.2696343429754811     0.4208748125617796    0.04617093139561197     0.3948821468263031      0.219280724495399      0.582042333612899  2.395626733849466e-14 121.8125955942195
2.625513250492547      19.48191238930645      15.77671242577352   0.002592962519688728     0.7344002362176113     -11.52568580006186  5.264019639224629e-06     0.1274074079906041  0.0008639692484097327      14.18416248777343      323.6674580726515   0.006660200532462436     0.8000226898403529     0.5295993814753089     0.2696343429754811     0.4208748125617796    0.04617093139561197     0.3948821468263031      0.219280724495399      0.582042333612899  2.395626733849466e-14 121.8126014651292
2.625513250492547      19.48191238930645      15.77671242577352   0.002592962519688728     0.7344002362176113     -11.52568580006186  5.249118478030781e-06     0.1274074228917653  0.0008639692484097327      14.18416248777343      323.6674580726515   0.006660200532462436     0.8000226898403529     0.5295993814753089     0.2696343429754811     0.4208748125617796    0.04617093139561197     0.3948821468263031      0.219280724495399      0.582042333612899  2.395626733849466e-14 121.8125957572437
2.625513250492547      19.48191238930645      15.77671242577352   0.002592962519688728     0.7344002362176113     -11.52568580006186  5.249118478030781e-06     0.1274074079906041  0.0008639841495709265      14.18416248777343      323.6674580726515   0.006660200532462436     0.8000226898403529     0.5295993814753089     0.2696343429754811     0.4208748125617796    0.04617093139561197     0.3948821468263031      0.219280724495399      0.582042333612899  2.395626733849466e-14 121.8125951113007
2.625513250492547      19.48191238930645      15.77671242577352   0.002592962519688728     0.7344002362176113     -11.52568580006186  5.249118478030781e-06     0.1274074079906041  0.0008639692484097327      14.18416269913392      323.6674580726515   0.006660200532462436     0.8000226898403529     0.5295993814753089     0.2696343429754811     0.4208748125617796    0.04617093139561197     0.3948821468263031      0.219280724495399      0.582042333612899  2.395626733849466e-14 121.8125955798218
2.625513250492547      19.48191238930645      15.77671242577352   0.002592962519688728     0.7344002362176113     -11.52568580006186  5.249118478030781e-06     0.1274074079906041  0.0008639692484097327      14.18416248777343      323.6674628956724   0.006660200532462436     0.8000226898403529     0.5295993814753089     0.2696343429754811     0.4208748125617796    0.04617093139561197     0.3948821468263031      0.219280724495399      0.582042333612899  2.395626733849466e-14 121.8125955910881
2.625513250492547      19.48191238930645      15.77671242577352   0.002592962519688728     0.7344002362176113     -11.52568580006186  5.249118478030781e-06     0.1274074079906041  0.0008639692484097327      14.18416248777343      323.6674580726515    0.00666021543362363     0.8000226898403529     0.5295993814753089     0.2696343429754811     0.4208748125617796    0.04617093139561197     0.3948821468263031      0.219280724495399      0.582042333612899  2.395626733849466e-14 121.8125991745862
2.625513250492547      19.48191238930645      15.77671242577352   0.002592962519688728     0.7344002362176113     -11.52568580006186  5.249118478030781e-06     0.1274074079906041  0.0008639692484097327      14.18416248777343      323.6674580726515   0.006660200532462436     0.8000227047415141     0.5295993814753089     0.2696343429754811     0.4208748125617796    0.04617093139561197     0.3948821468263031      0.219280724495399      0.582042333612899  2.395626733849466e-14 121.8125961240592
2.625513250492547      19.48191238930645      15.77671242577352   0.002592962519688728     0.7344002362176113     -11.52568580006186  5.249118478030781e-06     0.1274074079906041  0.0008639692484097327      14.18416248777343      323.6674580726515   0.006660200532462436     0.8000226898403529     0.5295993963764701     0.2696343429754811     0.4208748125617796    0.04617093139561197     0.3948821468263031      0.219280724495399      0.582042333612899  2.395626733849466e-14 121.812595702568
2.625513250492547      19.48191238930645      15.77671242577352   0.002592962519688728     0.7344002362176113     -11.52568580006186  5.249118478030781e-06     0.1274074079906041  0.0008639692484097327      14.18416248777343      323.6674580726515   0.006660200532462436     0.8000226898403529     0.5295993814753089     0.2696343578766423     0.4208748125617796    0.04617093139561197     0.3948821468263031      0.219280724495399      0.582042333612899  2.395626733849466e-14 121.812595687564
2.625513250492547      19.48191238930645      15.77671242577352   0.002592962519688728     0.7344002362176113     -11.52568580006186  5.249118478030781e-06     0.1274074079906041  0.0008639692484097327      14.18416248777343      323.6674580726515   0.006660200532462436     0.8000226898403529     0.5295993814753089     0.2696343429754811     0.4208748274629408    0.04617093139561197     0.3948821468263031      0.219280724495399      0.582042333612899  2.395626733849466e-14 121.8125956136667
2.625513250492547      19.48191238930645      15.77671242577352   0.002592962519688728     0.7344002362176113     -11.52568580006186  5.249118478030781e-06     0.1274074079906041  0.0008639692484097327      14.18416248777343      323.6674580726515   0.006660200532462436     0.8000226898403529     0.5295993814753089     0.2696343429754811     0.4208748125617796    0.04617094629677317     0.3948821468263031      0.219280724495399      0.582042333612899  2.395626733849466e-14 121.8125956182769
2.625513250492547      19.48191238930645      15.77671242577352   0.002592962519688728     0.7344002362176113     -11.52568580006186  5.249118478030781e-06     0.1274074079906041  0.0008639692484097327      14.18416248777343      323.6674580726515   0.006660200532462436     0.8000226898403529     0.5295993814753089     0.2696343429754811     0.4208748125617796    0.04617093139561197     0.3948821617274643      0.219280724495399      0.582042333612899  2.395626733849466e-14 121.8125956182915
2.625513250492547      19.48191238930645      15.77671242577352   0.002592962519688728     0.7344002362176113     -11.52568580006186  5.249118478030781e-06     0.1274074079906041  0.0008639692484097327      14.18416248777343      323.6674580726515   0.006660200532462436     0.8000226898403529     0.5295993814753089     0.2696343429754811     0.4208748125617796    0.04617093139561197     0.3948821468263031     0.2192807393965602      0.582042333612899  2.395626733849466e-14 121.8125956182798
2.625513250492547      19.48191238930645      15.77671242577352   0.002592962519688728     0.7344002362176113     -11.52568580006186  5.249118478030781e-06     0.1274074079906041  0.0008639692484097327      14.18416248777343      323.6674580726515   0.006660200532462436     0.8000226898403529     0.5295993814753089     0.2696343429754811     0.4208748125617796    0.04617093139561197     0.3948821468263031      0.219280724495399     0.5820423485140602  2.395626733849466e-14 121.8125956182787
2.625513250492547      19.48191238930645      15.77671242577352   0.002592962519688728     0.7344002362176113     -11.52568580006186  5.249118478030781e-06     0.1274074079906041  0.0008639692484097327      14.18416248777343      323.6674580726515   0.006660200532462436     0.8000226898403529     0.5295993814753089     0.2696343429754811     0.4208748125617796    0.04617093139561197     0.3948821468263031      0.219280724495399      0.582042333612899    1.4901185150115e-08 121.8126506391064
2.625196109776694      19.48304423118266      15.77886209154725   0.002593014141122593     0.7342574279059745     -11.52694101483498  5.227311867411436e-06     0.1274028160068016  0.0008653609362335609      14.18627973524347      323.6690082359413   0.006658884297216597     0.8000224336432005     0.5295884626694507     0.2696654954441273     0.4207168691174687    0.04617267792243065     0.3948821468263031     0.2193947328265049     0.5821090577571175  2.368997734292274e-14 121.811901860671
2.625196148895165      19.48304423118266      15.77886209154725   0.002593014141122593     0.7342574279059745     -11.52694101483498  5.227311867411436e-06     0.1274028160068016  0.0008653609362335609      14.18627973524347      323.6690082359413   0.006658884297216597     0.8000224336432005     0.5295884626694507     0.2696654954441273     0.4207168691174687    0.04617267792243065     0.3948821468263031     0.2193947328265049     0.5821090577571175  2.368997734292274e-14 121.8119018718048
2.625196109776694      19.48304452150264      15.77886209154725   0.002593014141122593     0.7342574279059745     -11.52694101483498  5.227311867411436e-06     0.1274028160068016  0.0008653609362335609      14.18627973524347      323.6690082359413   0.006658884297216597     0.8000224336432005     0.5295884626694507     0.2696654954441273     0.4207168691174687    0.04617267792243065     0.3948821468263031     0.2193947328265049     0.5821090577571175  2.368997734292274e-14 121.8119018834933
2.625196109776694      19.48304423118266      15.77886232667062   0.002593014141122593     0.7342574279059745     -11.52694101483498  5.227311867411436e-06     0.1274028160068016  0.0008653609362335609      14.18627973524347      323.6690082359413   0.006658884297216597     0.8000224336432005     0.5295884626694507     0.2696654954441273     0.4207168691174687    0.04617267792243065     0.3948821468263031     0.2193947328265049     0.5821090577571175  2.368997734292274e-14 121.8119018788519
2.625196109776694      19.48304423118266      15.77886209154725   0.002593029042283786     0.7342574279059745     -11.52694101483498  5.227311867411436e-06     0.1274028160068016  0.0008653609362335609      14.18627973524347      323.6690082359413   0.006658884297216597     0.8000224336432005     0.5295884626694507     0.2696654954441273     0.4207168691174687    0.04617267792243065     0.3948821468263031     0.2193947328265049     0.5821090577571175  2.368997734292274e-14 121.811901737729
2.625196109776694      19.48304423118266      15.77886209154725   0.002593014141122593     0.7342574428071357     -11.52694101483498  5.227311867411436e-06     0.1274028160068016  0.0008653609362335609      14.18627973524347      323.6690082359413   0.006658884297216597     0.8000224336432005     0.5295884626694507     0.2696654954441273     0.4207168691174687    0.04617267792243065     0.3948821468263031     0.2193947328265049     0.5821090577571175  2.368997734292274e-14 121.8119018619212
2.625196109776694      19.48304423118266      15.77886209154725   0.002593014141122593     0.7342574279059745     -11.52694118659979  5.227311867411436e-06     0.1274028160068016  0.0008653609362335609      14.18627973524347      323.6690082359413   0.006658884297216597     0.8000224336432005     0.5295884626694507     0.2696654954441273     0.4207168691174687    0.04617267792243065     0.3948821468263031     0.2193947328265049     0.5821090577571175  2.368997734292274e-14 121.8119018329948
2.625196109776694      19.48304423118266      15.77886209154725   0.002593014141122593     0.7342574279059745     -11.52694101483498  5.242213028605284e-06     0.1274028160068016  0.0008653609362335609      14.18627973524347      323.6690082359413   0.006658884297216597     0.8000224336432005     0.5295884626694507     0.2696654954441273     0.4207168691174687    0.04617267792243065     0.3948821468263031     0.2193947328265049     0.5821090577571175  2.368997734292274e-14 121.8119080183051
2.625196109776694      19.48304423118266      15.77886209154725   0.002593014141122593     0.7342574279059745     -11.52694101483498  5.227311867411436e-06     0.1274028309079628  0.0008653609362335609      14.18627973524347      323.6690082359413   0.006658884297216597     0.8000224336432005     0.5295884626694507     0.2696654954441273     0.4207168691174687    0.04617267792243065     0.3948821468263031     0.2193947328265049     0.5821090577571175  2.368997734292274e-14 121.8119020191486
2.625196109776694      19.48304423118266      15.77886209154725   0.002593014141122593     0.7342574279059745     -11.52694101483498  5.227311867411436e-06     0.1274028160068016  0.0008653758373947547      14.18627973524347      323.6690082359413   0.006658884297216597     0.8000224336432005     0.5295884626694507     0.2696654954441273     0.4207168691174687    0.04617267792243065     0.3948821468263031     0.2193947328265049     0.5821090577571175  2.368997734292274e-14 121.8119020504824
2.625196109776694      19.48304423118266      15.77886209154725   0.002593014141122593     0.7342574279059745     -11.52694101483498  5.227311867411436e-06     0.1274028160068016  0.0008653609362335609      14.18627994663551      323.6690082359413   0.006658884297216597     0.8000224336432005     0.5295884626694507     0.2696654954441273     0.4207168691174687    0.04617267792243065     0.3948821468263031     0.2193947328265049     0.5821090577571175  2.368997734292274e-14 121.8119018174994
2.625196109776694      19.48304423118266      15.77886209154725   0.002593014141122593     0.7342574279059745     -11.52694101483498  5.227311867411436e-06     0.1274028160068016  0.0008653609362335609      14.18627973524347      323.6690130589853   0.006658884297216597     0.8000224336432005     0.5295884626694507     0.2696654954441273     0.4207168691174687    0.04617267792243065     0.3948821468263031     0.2193947328265049     0.5821090577571175  2.368997734292274e-14 121.811901872633
2.625196109776694      19.48304423118266      15.77886209154725   0.002593014141122593     0.7342574279059745     -11.52694101483498  5.227311867411436e-06     0.1274028160068016  0.0008653609362335609      14.18627973524347      323.6690082359413   0.006658899198377791     0.8000224336432005     0.5295884626694507     0.2696654954441273     0.4207168691174687    0.04617267792243065     0.3948821468263031     0.2193947328265049     0.5821090577571175  2.368997734292274e-14 121.8119053465372
2.625196109776694      19.48304423118266      15.77886209154725   0.002593014141122593     0.7342574279059745     -11.52694101483498  5.227311867411436e-06     0.1274028160068016  0.0008653609362335609      14.18627973524347      323.6690082359413   0.006658884297216597     0.8000224485443617     0.5295884626694507     0.2696654954441273     0.4207168691174687    0.04617267792243065     0.3948821468263031     0.2193947328265049     0.5821090577571175  2.368997734292274e-14 121.8119024114512
2.625196109776694      19.48304423118266      15.77886209154725   0.002593014141122593     0.7342574279059745     -11.52694101483498  5.227311867411436e-06     0.1274028160068016  0.0008653609362335609      14.18627973524347      323.6690082359413   0.006658884297216597     0.8000224336432005     0.5295884775706119     0.2696654954441273     0.4207168691174687    0.04617267792243065     0.3948821468263031     0.2193947328265049     0.5821090577571175  2.368997734292274e-14 121.8119019397032
2.625196109776694      19.48304423118266      15.77886209154725   0.002593014141122593     0.7342574279059745     -11.52694101483498  5.227311867411436e-06     0.1274028160068016  0.0008653609362335609      14.18627973524347      323.6690082359413   0.006658884297216597     0.8000224336432005     0.5295884626694507     0.2696655103452885     0.4207168691174687    0.04617267792243065     0.3948821468263031     0.2193947328265049     0.5821090577571175  2.368997734292274e-14 121.8119019564312
2.625196109776694      19.48304423118266      15.77886209154725   0.002593014141122593     0.7342574279059745     -11.52694101483498  5.227311867411436e-06     0.1274028160068016  0.0008653609362335609      14.18627973524347      323.6690082359413   0.006658884297216597     0.8000224336432005     0.5295884626694507     0.2696654954441273     0.4207168840186299    0.04617267792243065     0.3948821468263031     0.2193947328265049     0.5821090577571175  2.368997734292274e-14 121.8119018635247
2.625196109776694      19.48304423118266      15.77886209154725   0.002593014141122593     0.7342574279059745     -11.52694101483498  5.227311867411436e-06     0.1274028160068016  0.0008653609362335609      14.18627973524347      323.6690082359413   0.006658884297216597     0.8000224336432005     0.5295884626694507     0.2696654954441273     0.4207168691174687    0.04617269282359184     0.3948821468263031     0.2193947328265049     0.5821090577571175  2.368997734292274e-14 121.8119018712859
2.625196109776694      19.48304423118266      15.77886209154725   0.002593014141122593     0.7342574279059745     -11.52694101483498  5.227311867411436e-06     0.1274028160068016  0.0008653609362335609      14.18627973524347      323.6690082359413   0.006658884297216597     0.8000224336432005     0.5295884626694507     0.2696654954441273     0.4207168691174687    0.04617267792243065     0.3948821617274643     0.2193947328265049     0.5821090577571175  2.368997734292274e-14 121.811901860671
2.625196109776694      19.48304423118266      15.77886209154725   0.002593014141122593     0.7342574279059745     -11.52694101483498  5.227311867411436e-06     0.1274028160068016  0.0008653609362335609      14.18627973524347      323.6690082359413   0.006658884297216597     0.8000224336432005     0.5295884626694507     0.2696654954441273     0.4207168691174687    0.04617267792243065     0.3948821468263031     0.2193947477276661     0.5821090577571175  2.368997734292274e-14 121.8119018655964
2.625196109776694      19.48304423118266      15.77886209154725   0.002593014141122593     0.7342574279059745     -11.52694101483498  5.227311867411436e-06     0.1274028160068016  0.0008653609362335609      14.18627973524347      323.6690082359413   0.006658884297216597     0.8000224336432005     0.5295884626694507     0.2696654954441273     0.4207168691174687    0.04617267792243065     0.3948821468263031     0.2193947328265049     0.5821090726582787  2.368997734292274e-14 121.8119018753991
2.625196109776694      19.48304423118266      15.77886209154725   0.002593014141122593     0.7342574279059745     -11.52694101483498  5.227311867411436e-06     0.1274028160068016  0.0008653609362335609      14.18627973524347      323.6690082359413   0.006658884297216597     0.8000224336432005     0.5295884626694507     0.2696654954441273     0.4207168691174687    0.04617267792243065     0.3948821468263031     0.2193947328265049     0.5821090577571175    1.4901184883825e-08 121.811956892456
2.62522242960399      19.48266517359043      15.77807686815028   0.002594152154566339     0.7342267759346955     -11.52668693670363  5.219956984225762e-06      0.127400202513166  0.0008654434100668707       14.1869069218622      323.6920951623185   0.006657978510448537     0.8000223516553011      0.529569476802645     0.2696754580220436     0.4207020930701747    0.04598710416715338     0.3948821468263031     0.2185332368007031     0.5800147850389487  2.359365340719547e-14 121.811614987517
2.625222468722853      19.48266517359043      15.77807686815028   0.002594152154566339     0.7342267759346955     -11.52668693670363  5.219956984225762e-06      0.127400202513166  0.0008654434100668707       14.1869069218622      323.6920951623185   0.006657978510448537     0.8000223516553011      0.529569476802645     0.2696754580220436     0.4207020930701747    0.04598710416715338     0.3948821468263031     0.2185332368007031     0.5800147850389487  2.359365340719547e-14 121.8116149338999
2.62522242960399      19.48266546390476      15.77807686815028   0.002594152154566339     0.7342267759346955     -11.52668693670363  5.219956984225762e-06      0.127400202513166  0.0008654434100668707       14.1869069218622      323.6920951623185   0.006657978510448537     0.8000223516553011      0.529569476802645     0.2696754580220436     0.4207020930701747    0.04598710416715338     0.3948821468263031     0.2185332368007031     0.5800147850389487  2.359365340719547e-14 121.8116150147599
2.62522242960399      19.48266517359043      15.77807710326195   0.002594152154566339     0.7342267759346955     -11.52668693670363  5.219956984225762e-06      0.127400202513166  0.0008654434100668707       14.1869069218622      323.6920951623185   0.006657978510448537     0.8000223516553011      0.529569476802645     0.2696754580220436     0.4207020930701747    0.04598710416715338     0.3948821468263031     0.2185332368007031     0.5800147850389487  2.359365340719547e-14 121.8116150116694
2.62522242960399      19.48266517359043      15.77807686815028   0.002594167055727533     0.7342267759346955     -11.52668693670363  5.219956984225762e-06      0.127400202513166  0.0008654434100668707       14.1869069218622      323.6920951623185   0.006657978510448537     0.8000223516553011      0.529569476802645     0.2696754580220436     0.4207020930701747    0.04598710416715338     0.3948821468263031     0.2185332368007031     0.5800147850389487  2.359365340719547e-14 121.8116156082912
2.62522242960399      19.48266517359043      15.77807686815028   0.002594152154566339     0.7342267908358567     -11.52668693670363  5.219956984225762e-06      0.127400202513166  0.0008654434100668707       14.1869069218622      323.6920951623185   0.006657978510448537     0.8000223516553011      0.529569476802645     0.2696754580220436     0.4207020930701747    0.04598710416715338     0.3948821468263031     0.2185332368007031     0.5800147850389487  2.359365340719547e-14 121.811615008032
2.62522242960399      19.48266517359043      15.77807686815028   0.002594152154566339     0.7342267759346955     -11.52668710846465  5.219956984225762e-06      0.127400202513166  0.0008654434100668707       14.1869069218622      323.6920951623185   0.006657978510448537     0.8000223516553011      0.529569476802645     0.2696754580220436     0.4207020930701747    0.04598710416715338     0.3948821468263031     0.2185332368007031     0.5800147850389487  2.359365340719547e-14 121.811614997837
2.62522242960399      19.48266517359043      15.77807686815028   0.002594152154566339     0.7342267759346955     -11.52668693670363   5.23485814541961e-06      0.127400202513166  0.0008654434100668707       14.1869069218622      323.6920951623185   0.006657978510448537     0.8000223516553011      0.529569476802645     0.2696754580220436     0.4207020930701747    0.04598710416715338     0.3948821468263031     0.2185332368007031     0.5800147850389487  2.359365340719547e-14 121.8116211126534
2.62522242960399      19.48266517359043      15.77807686815028   0.002594152154566339     0.7342267759346955     -11.52668693670363  5.219956984225762e-06     0.1274002174143272  0.0008654434100668707       14.1869069218622      323.6920951623185   0.006657978510448537     0.8000223516553011      0.529569476802645     0.2696754580220436     0.4207020930701747    0.04598710416715338     0.3948821468263031     0.2185332368007031     0.5800147850389487  2.359365340719547e-14 121.8116151544514
2.62522242960399      19.48266517359043      15.77807686815028   0.002594152154566339     0.7342267759346955     -11.52668693670363  5.219956984225762e-06      0.127400202513166  0.0008654583112280645       14.1869069218622      323.6920951623185   0.006657978510448537     0.8000223516553011      0.529569476802645     0.2696754580220436     0.4207020930701747    0.04598710416715338     0.3948821468263031     0.2185332368007031     0.5800147850389487  2.359365340719547e-14 121.8116150202066
2.62522242960399      19.48266517359043      15.77807686815028   0.002594152154566339     0.7342267759346955     -11.52668693670363  5.219956984225762e-06      0.127400202513166  0.0008654434100668707      14.18690713326359      323.6920951623185   0.006657978510448537     0.8000223516553011      0.529569476802645     0.2696754580220436     0.4207020930701747    0.04598710416715338     0.3948821468263031     0.2185332368007031     0.5800147850389487  2.359365340719547e-14 121.8116149086192
2.62522242960399      19.48266517359043      15.77807686815028   0.002594152154566339     0.7342267759346955     -11.52668693670363  5.219956984225762e-06      0.127400202513166  0.0008654434100668707       14.1869069218622      323.6920999857066   0.006657978510448537     0.8000223516553011      0.529569476802645     0.2696754580220436     0.4207020930701747    0.04598710416715338     0.3948821468263031     0.2185332368007031     0.5800147850389487  2.359365340719547e-14 121.8116148677172
2.62522242960399      19.48266517359043      15.77807686815028   0.002594152154566339     0.7342267759346955     -11.52668693670363  5.219956984225762e-06      0.127400202513166  0.0008654434100668707       14.1869069218622      323.6920951623185   0.006657993411609731     0.8000223516553011      0.529569476802645     0.2696754580220436     0.4207020930701747    0.04598710416715338     0.3948821468263031     0.2185332368007031     0.5800147850389487  2.359365340719547e-14 121.8116181502693
2.62522242960399      19.48266517359043      15.77807686815028   0.002594152154566339     0.7342267759346955     -11.52668693670363  5.219956984225762e-06      0.127400202513166  0.0008654434100668707       14.1869069218622      323.6920951623185   0.006657978510448537     0.8000223665564623      0.529569476802645     0.2696754580220436     0.4207020930701747    0.04598710416715338     0.3948821468263031     0.2185332368007031     0.5800147850389487  2.359365340719547e-14 121.8116155373054
2.62522242960399      19.48266517359043      15.77807686815028   0.002594152154566339     0.7342267759346955     -11.52668693670363  5.219956984225762e-06      0.127400202513166  0.0008654434100668707       14.1869069218622      323.6920951623185   0.006657978510448537     0.8000223516553011     0.5295694917038062     0.2696754580220436     0.4207020930701747    0.04598710416715338     0.3948821468263031     0.2185332368007031     0.5800147850389487  2.359365340719547e-14 121.8116150631266
2.62522242960399      19.48266517359043      15.77807686815028   0.002594152154566339     0.7342267759346955     -11.52668693670363  5.219956984225762e-06      0.127400202513166  0.0008654434100668707       14.1869069218622      323.6920951623185   0.006657978510448537     0.8000223516553011      0.529569476802645     0.2696754729232048     0.4207020930701747    0.04598710416715338     0.3948821468263031     0.2185332368007031     0.5800147850389487  2.359365340719547e-14 121.8116150698302
2.62522242960399      19.48266517359043      15.77807686815028   0.002594152154566339     0.7342267759346955     -11.52668693670363  5.219956984225762e-06      0.127400202513166  0.0008654434100668707       14.1869069218622      323.6920951623185   0.006657978510448537     0.8000223516553011      0.529569476802645     0.2696754580220436     0.4207021079713359    0.04598710416715338     0.3948821468263031     0.2185332368007031     0.5800147850389487  2.359365340719547e-14 121.8116149769501
2.62522242960399      19.48266517359043      15.77807686815028   0.002594152154566339     0.7342267759346955     -11.52668693670363  5.219956984225762e-06      0.127400202513166  0.0008654434100668707       14.1869069218622      323.6920951623185   0.006657978510448537     0.8000223516553011      0.529569476802645     0.2696754580220436     0.4207020930701747    0.04598711906831457     0.3948821468263031     0.2185332368007031     0.5800147850389487  2.359365340719547e-14 121.8116149882054
2.62522242960399      19.48266517359043      15.77807686815028   0.002594152154566339     0.7342267759346955     -11.52668693670363  5.219956984225762e-06      0.127400202513166  0.0008654434100668707       14.1869069218622      323.6920951623185   0.006657978510448537     0.8000223516553011      0.529569476802645     0.2696754580220436     0.4207020930701747    0.04598710416715338     0.3948821617274643     0.2185332368007031     0.5800147850389487  2.359365340719547e-14 121.811614987517
2.62522242960399      19.48266517359043      15.77807686815028   0.002594152154566339     0.7342267759346955     -11.52668693670363  5.219956984225762e-06      0.127400202513166  0.0008654434100668707       14.1869069218622      323.6920951623185   0.006657978510448537     0.8000223516553011      0.529569476802645     0.2696754580220436     0.4207020930701747    0.04598710416715338     0.3948821468263031     0.2185332517018643     0.5800147850389487  2.359365340719547e-14 121.8116149878065
2.62522242960399      19.48266517359043      15.77807686815028   0.002594152154566339     0.7342267759346955     -11.52668693670363  5.219956984225762e-06      0.127400202513166  0.0008654434100668707       14.1869069218622      323.6920951623185   0.006657978510448537     0.8000223516553011      0.529569476802645     0.2696754580220436     0.4207020930701747    0.04598710416715338     0.3948821468263031     0.2185332368007031     0.5800147999401099  2.359365340719547e-14 121.8116149874804
2.62522242960399      19.48266517359043      15.77807686815028   0.002594152154566339     0.7342267759346955     -11.52668693670363  5.219956984225762e-06      0.127400202513166  0.0008654434100668707       14.1869069218622      323.6920951623185   0.006657978510448537     0.8000223516553011      0.529569476802645     0.2696754580220436     0.4207020930701747    0.04598710416715338     0.3948821468263031     0.2185332368007031     0.5800147850389487  1.490118478750106e-08 121.8116700061886
2.625225710429775      19.48265716061241      15.77806153737856   0.002593868079142323     0.7342241010223893     -11.52668097346721  5.214411570775877e-06     0.1273964883058449  0.0008654396551291919      14.18692701408596      323.6930433023633   0.006654324883541112     0.8000223509763812      0.529562373926156     0.2696715574059422     0.4207048786750549    0.04599012953766449     0.3948821468263031     0.2185006214866727     0.5800366641262558  2.336711557462828e-14 121.8111648895856
2.625225749548687      19.48265716061241      15.77806153737856   0.002593868079142323     0.7342241010223893     -11.52668097346721  5.214411570775877e-06     0.1273964883058449  0.0008654396551291919      14.18692701408596      323.6930433023633   0.006654324883541112     0.8000223509763812      0.529562373926156     0.2696715574059422     0.4207048786750549    0.04599012953766449     0.3948821468263031     0.2185006214866727     0.5800366641262558  2.336711557462828e-14 121.8111650322026
2.625225710429775      19.48265745092663      15.77806153737856   0.002593868079142323     0.7342241010223893     -11.52668097346721  5.214411570775877e-06     0.1273964883058449  0.0008654396551291919      14.18692701408596      323.6930433023633   0.006654324883541112     0.8000223509763812      0.529562373926156     0.2696715574059422     0.4207048786750549    0.04599012953766449     0.3948821468263031     0.2185006214866727     0.5800366641262558  2.336711557462828e-14 121.8111649276997
2.625225710429775      19.48265716061241         15.77806177249   0.002593868079142323     0.7342241010223893     -11.52668097346721  5.214411570775877e-06     0.1273964883058449  0.0008654396551291919      14.18692701408596      323.6930433023633   0.006654324883541112     0.8000223509763812      0.529562373926156     0.2696715574059422     0.4207048786750549    0.04599012953766449     0.3948821468263031     0.2185006214866727     0.5800366641262558  2.336711557462828e-14 121.8111648851833
2.625225710429775      19.48265716061241      15.77806153737856   0.002593882980303516     0.7342241010223893     -11.52668097346721  5.214411570775877e-06     0.1273964883058449  0.0008654396551291919      14.18692701408596      323.6930433023633   0.006654324883541112     0.8000223509763812      0.529562373926156     0.2696715574059422     0.4207048786750549    0.04599012953766449     0.3948821468263031     0.2185006214866727     0.5800366641262558  2.336711557462828e-14 121.8111655594329
2.625225710429775      19.48265716061241      15.77806153737856   0.002593868079142323     0.7342241159235505     -11.52668097346721  5.214411570775877e-06     0.1273964883058449  0.0008654396551291919      14.18692701408596      323.6930433023633   0.006654324883541112     0.8000223509763812      0.529562373926156     0.2696715574059422     0.4207048786750549    0.04599012953766449     0.3948821468263031     0.2185006214866727     0.5800366641262558  2.336711557462828e-14 121.8111648981554
2.625225710429775      19.48265716061241      15.77806153737856   0.002593868079142323     0.7342241010223893     -11.52668114522814  5.214411570775877e-06     0.1273964883058449  0.0008654396551291919      14.18692701408596      323.6930433023633   0.006654324883541112     0.8000223509763812      0.529562373926156     0.2696715574059422     0.4207048786750549    0.04599012953766449     0.3948821468263031     0.2185006214866727     0.5800366641262558  2.336711557462828e-14 121.8111649008606
2.625225710429775      19.48265716061241      15.77806153737856   0.002593868079142323     0.7342241010223893     -11.52668097346721  5.229312731969725e-06     0.1273964883058449  0.0008654396551291919      14.18692701408596      323.6930433023633   0.006654324883541112     0.8000223509763812      0.529562373926156     0.2696715574059422     0.4207048786750549    0.04599012953766449     0.3948821468263031     0.2185006214866727     0.5800366641262558  2.336711557462828e-14 121.8111706617211
2.625225710429775      19.48265716061241      15.77806153737856   0.002593868079142323     0.7342241010223893     -11.52668097346721  5.214411570775877e-06     0.1273965032070061  0.0008654396551291919      14.18692701408596      323.6930433023633   0.006654324883541112     0.8000223509763812      0.529562373926156     0.2696715574059422     0.4207048786750549    0.04599012953766449     0.3948821468263031     0.2185006214866727     0.5800366641262558  2.336711557462828e-14 121.8111650790766
2.625225710429775      19.48265716061241      15.77806153737856   0.002593868079142323     0.7342241010223893     -11.52668097346721  5.214411570775877e-06     0.1273964883058449  0.0008654545562903857      14.18692701408596      323.6930433023633   0.006654324883541112     0.8000223509763812      0.529562373926156     0.2696715574059422     0.4207048786750549    0.04599012953766449     0.3948821468263031     0.2185006214866727     0.5800366641262558  2.336711557462828e-14 121.8111648012244
2.625225710429775      19.48265716061241      15.77806153737856   0.002593868079142323     0.7342241010223893     -11.52668097346721  5.214411570775877e-06     0.1273964883058449  0.0008654396551291919      14.18692722548765      323.6930433023633   0.006654324883541112     0.8000223509763812      0.529562373926156     0.2696715574059422     0.4207048786750549    0.04599012953766449     0.3948821468263031     0.2185006214866727     0.5800366641262558  2.336711557462828e-14 121.8111649436642
2.625225710429775      19.48265716061241      15.77806153737856   0.002593868079142323     0.7342241010223893     -11.52668097346721  5.214411570775877e-06     0.1273964883058449  0.0008654396551291919      14.18692701408596      323.6930481257655   0.006654324883541112     0.8000223509763812      0.529562373926156     0.2696715574059422     0.4207048786750549    0.04599012953766449     0.3948821468263031     0.2185006214866727     0.5800366641262558  2.336711557462828e-14 121.8111648577101
2.625225710429775      19.48265716061241      15.77806153737856   0.002593868079142323     0.7342241010223893     -11.52668097346721  5.214411570775877e-06     0.1273964883058449  0.0008654396551291919      14.18692701408596      323.6930433023633   0.006654339784702306     0.8000223509763812      0.529562373926156     0.2696715574059422     0.4207048786750549    0.04599012953766449     0.3948821468263031     0.2185006214866727     0.5800366641262558  2.336711557462828e-14 121.8111646080283
2.625225710429775      19.48265716061241      15.77806153737856   0.002593868079142323     0.7342241010223893     -11.52668097346721  5.214411570775877e-06     0.1273964883058449  0.0008654396551291919      14.18692701408596      323.6930433023633   0.006654324883541112     0.8000223658775424      0.529562373926156     0.2696715574059422     0.4207048786750549    0.04599012953766449     0.3948821468263031     0.2185006214866727     0.5800366641262558  2.336711557462828e-14 121.8111654179645
2.625225710429775      19.48265716061241      15.77806153737856   0.002593868079142323     0.7342241010223893     -11.52668097346721  5.214411570775877e-06     0.1273964883058449  0.0008654396551291919      14.18692701408596      323.6930433023633   0.006654324883541112     0.8000223509763812     0.5295623888273172     0.2696715574059422     0.4207048786750549    0.04599012953766449     0.3948821468263031     0.2185006214866727     0.5800366641262558  2.336711557462828e-14 121.8111649774713
2.625225710429775      19.48265716061241      15.77806153737856   0.002593868079142323     0.7342241010223893     -11.52668097346721  5.214411570775877e-06     0.1273964883058449  0.0008654396551291919      14.18692701408596      323.6930433023633   0.006654324883541112     0.8000223509763812      0.529562373926156     0.2696715723071034     0.4207048786750549    0.04599012953766449     0.3948821468263031     0.2185006214866727     0.5800366641262558  2.336711557462828e-14 121.8111648004881
2.625225710429775      19.48265716061241      15.77806153737856   0.002593868079142323     0.7342241010223893     -11.52668097346721  5.214411570775877e-06     0.1273964883058449  0.0008654396551291919      14.18692701408596      323.6930433023633   0.006654324883541112     0.8000223509763812      0.529562373926156     0.2696715574059422     0.4207048935762161    0.04599012953766449     0.3948821468263031     0.2185006214866727     0.5800366641262558  2.336711557462828e-14 121.8111648403953
2.625225710429775      19.48265716061241      15.77806153737856   0.002593868079142323     0.7342241010223893     -11.52668097346721  5.214411570775877e-06     0.1273964883058449  0.0008654396551291919      14.18692701408596      323.6930433023633   0.006654324883541112     0.8000223509763812      0.529562373926156     0.2696715574059422     0.4207048786750549    0.04599014443882569     0.3948821468263031     0.2185006214866727     0.5800366641262558  2.336711557462828e-14 121.8111648895821
2.625225710429775      19.48265716061241      15.77806153737856   0.002593868079142323     0.7342241010223893     -11.52668097346721  5.214411570775877e-06     0.1273964883058449  0.0008654396551291919      14.18692701408596      323.6930433023633   0.006654324883541112     0.8000223509763812      0.529562373926156     0.2696715574059422     0.4207048786750549    0.04599012953766449     0.3948821617274643     0.2185006214866727     0.5800366641262558  2.336711557462828e-14 121.8111648895856
2.625225710429775      19.48265716061241      15.77806153737856   0.002593868079142323     0.7342241010223893     -11.52668097346721  5.214411570775877e-06     0.1273964883058449  0.0008654396551291919      14.18692701408596      323.6930433023633   0.006654324883541112     0.8000223509763812      0.529562373926156     0.2696715574059422     0.4207048786750549    0.04599012953766449     0.3948821468263031     0.2185006363878339     0.5800366641262558  2.336711557462828e-14 121.8111648895871
2.625225710429775      19.48265716061241      15.77806153737856   0.002593868079142323     0.7342241010223893     -11.52668097346721  5.214411570775877e-06     0.1273964883058449  0.0008654396551291919      14.18692701408596      323.6930433023633   0.006654324883541112     0.8000223509763812      0.529562373926156     0.2696715574059422     0.4207048786750549    0.04599012953766449     0.3948821468263031     0.2185006214866727      0.580036679027417  2.336711557462828e-14 121.8111648895958
2.625225710429775      19.48265716061241      15.77806153737856   0.002593868079142323     0.7342241010223893     -11.52668097346721  5.214411570775877e-06     0.1273964883058449  0.0008654396551291919      14.18692701408596      323.6930433023633   0.006654324883541112     0.8000223509763812      0.529562373926156     0.2696715574059422     0.4207048786750549    0.04599012953766449     0.3948821468263031     0.2185006214866727     0.5800366641262558  1.490118456096323e-08 121.8112199095291
2.625226212489065      19.48149086484451      15.77673950590271    0.00259333873523869     0.7341868753031534     -11.52598692298269  5.204022982183663e-06     0.1273946027470634   0.000866167300602414      14.18636708700056      323.6929756140701   0.006654208199134437     0.8000222674212089     0.5295545203997478     0.2696752660852738     0.4208217826728419    0.04599021849610947     0.3948821468263031      0.218499490596846     0.5800198866563295  2.325696504522105e-14 121.8110010020853
2.625226251607983      19.48149086484451      15.77673950590271    0.00259333873523869     0.7341868753031534     -11.52598692298269  5.204022982183663e-06     0.1273946027470634   0.000866167300602414      14.18636708700056      323.6929756140701   0.006654208199134437     0.8000222674212089     0.5295545203997478     0.2696752660852738     0.4208217826728419    0.04599021849610947     0.3948821468263031      0.218499490596846     0.5800198866563295  2.325696504522105e-14 121.8110010440921
2.625226212489065      19.48149115514135      15.77673950590271    0.00259333873523869     0.7341868753031534     -11.52598692298269  5.204022982183663e-06     0.1273946027470634   0.000866167300602414      14.18636708700056      323.6929756140701   0.006654208199134437     0.8000222674212089     0.5295545203997478     0.2696752660852738     0.4208217826728419    0.04599021849610947     0.3948821468263031      0.218499490596846     0.5800198866563295  2.325696504522105e-14 121.8110010056113
2.625226212489065      19.48149086484451      15.77673974099444    0.00259333873523869     0.7341868753031534     -11.52598692298269  5.204022982183663e-06     0.1273946027470634   0.000866167300602414      14.18636708700056      323.6929756140701   0.006654208199134437     0.8000222674212089     0.5295545203997478     0.2696752660852738     0.4208217826728419    0.04599021849610947     0.3948821468263031      0.218499490596846     0.5800198866563295  2.325696504522105e-14 121.8110009943929
2.625226212489065      19.48149086484451      15.77673950590271   0.002593353636399884     0.7341868753031534     -11.52598692298269  5.204022982183663e-06     0.1273946027470634   0.000866167300602414      14.18636708700056      323.6929756140701   0.006654208199134437     0.8000222674212089     0.5295545203997478     0.2696752660852738     0.4208217826728419    0.04599021849610947     0.3948821468263031      0.218499490596846     0.5800198866563295  2.325696504522105e-14 121.8110015793929
2.625226212489065      19.48149086484451      15.77673950590271    0.00259333873523869     0.7341868902043146     -11.52598692298269  5.204022982183663e-06     0.1273946027470634   0.000866167300602414      14.18636708700056      323.6929756140701   0.006654208199134437     0.8000222674212089     0.5295545203997478     0.2696752660852738     0.4208217826728419    0.04599021849610947     0.3948821468263031      0.218499490596846     0.5800198866563295  2.325696504522105e-14 121.8110009845812
2.625226212489065      19.48149086484451      15.77673950590271    0.00259333873523869     0.7341868753031534     -11.52598709473327  5.204022982183663e-06     0.1273946027470634   0.000866167300602414      14.18636708700056      323.6929756140701   0.006654208199134437     0.8000222674212089     0.5295545203997478     0.2696752660852738     0.4208217826728419    0.04599021849610947     0.3948821468263031      0.218499490596846     0.5800198866563295  2.325696504522105e-14 121.8110009786516
2.625226212489065      19.48149086484451      15.77673950590271    0.00259333873523869     0.7341868753031534     -11.52598692298269  5.218924143377511e-06     0.1273946027470634   0.000866167300602414      14.18636708700056      323.6929756140701   0.006654208199134437     0.8000222674212089     0.5295545203997478     0.2696752660852738     0.4208217826728419    0.04599021849610947     0.3948821468263031      0.218499490596846     0.5800198866563295  2.325696504522105e-14 121.8110069143501
2.625226212489065      19.48149086484451      15.77673950590271    0.00259333873523869     0.7341868753031534     -11.52598692298269  5.204022982183663e-06     0.1273946176482246   0.000866167300602414      14.18636708700056      323.6929756140701   0.006654208199134437     0.8000222674212089     0.5295545203997478     0.2696752660852738     0.4208217826728419    0.04599021849610947     0.3948821468263031      0.218499490596846     0.5800198866563295  2.325696504522105e-14 121.8110011589483
2.625226212489065      19.48149086484451      15.77673950590271    0.00259333873523869     0.7341868753031534     -11.52598692298269  5.204022982183663e-06     0.1273946027470634  0.0008661822017636078      14.18636708700056      323.6929756140701   0.006654208199134437     0.8000222674212089     0.5295545203997478     0.2696752660852738     0.4208217826728419    0.04599021849610947     0.3948821468263031      0.218499490596846     0.5800198866563295  2.325696504522105e-14 121.8110012487734
2.625226212489065      19.48149086484451      15.77673950590271    0.00259333873523869     0.7341868753031534     -11.52598692298269  5.204022982183663e-06     0.1273946027470634   0.000866167300602414       14.1863672983939      323.6929756140701   0.006654208199134437     0.8000222674212089     0.5295545203997478     0.2696752660852738     0.4208217826728419    0.04599021849610947     0.3948821468263031      0.218499490596846     0.5800198866563295  2.325696504522105e-14 121.8110009747492
2.625226212489065      19.48149086484451      15.77673950590271    0.00259333873523869     0.7341868753031534     -11.52598692298269  5.204022982183663e-06     0.1273946027470634   0.000866167300602414      14.18636708700056      323.6929804374713   0.006654208199134437     0.8000222674212089     0.5295545203997478     0.2696752660852738     0.4208217826728419    0.04599021849610947     0.3948821468263031      0.218499490596846     0.5800198866563295  2.325696504522105e-14 121.8110009873307
2.625226212489065      19.48149086484451      15.77673950590271    0.00259333873523869     0.7341868753031534     -11.52598692298269  5.204022982183663e-06     0.1273946027470634   0.000866167300602414      14.18636708700056      323.6929756140701   0.006654223100295631     0.8000222674212089     0.5295545203997478     0.2696752660852738     0.4208217826728419    0.04599021849610947     0.3948821468263031      0.218499490596846     0.5800198866563295  2.325696504522105e-14 121.8110008889441
2.625226212489065      19.48149086484451      15.77673950590271    0.00259333873523869     0.7341868753031534     -11.52598692298269  5.204022982183663e-06     0.1273946027470634   0.000866167300602414      14.18636708700056      323.6929756140701   0.006654208199134437     0.8000222823223701     0.5295545203997478     0.2696752660852738     0.4208217826728419    0.04599021849610947     0.3948821468263031      0.218499490596846     0.5800198866563295  2.325696504522105e-14 121.8110015148099
2.625226212489065      19.48149086484451      15.77673950590271    0.00259333873523869     0.7341868753031534     -11.52598692298269  5.204022982183663e-06     0.1273946027470634   0.000866167300602414      14.18636708700056      323.6929756140701   0.006654208199134437     0.8000222674212089      0.529554535300909     0.2696752660852738     0.4208217826728419    0.04599021849610947     0.3948821468263031      0.218499490596846     0.5800198866563295  2.325696504522105e-14 121.8110011102685
2.625226212489065      19.48149086484451      15.77673950590271    0.00259333873523869     0.7341868753031534     -11.52598692298269  5.204022982183663e-06     0.1273946027470634   0.000866167300602414      14.18636708700056      323.6929756140701   0.006654208199134437     0.8000222674212089     0.5295545203997478      0.269675280986435     0.4208217826728419    0.04599021849610947     0.3948821468263031      0.218499490596846     0.5800198866563295  2.325696504522105e-14 121.8110009300927
2.625226212489065      19.48149086484451      15.77673950590271    0.00259333873523869     0.7341868753031534     -11.52598692298269  5.204022982183663e-06     0.1273946027470634   0.000866167300602414      14.18636708700056      323.6929756140701   0.006654208199134437     0.8000222674212089     0.5295545203997478     0.2696752660852738     0.4208217975740031    0.04599021849610947     0.3948821468263031      0.218499490596846     0.5800198866563295  2.325696504522105e-14 121.8110009831958
2.625226212489065      19.48149086484451      15.77673950590271    0.00259333873523869     0.7341868753031534     -11.52598692298269  5.204022982183663e-06     0.1273946027470634   0.000866167300602414      14.18636708700056      323.6929756140701   0.006654208199134437     0.8000222674212089     0.5295545203997478     0.2696752660852738     0.4208217826728419    0.04599023339727066     0.3948821468263031      0.218499490596846     0.5800198866563295  2.325696504522105e-14 121.8110010020834
2.625226212489065      19.48149086484451      15.77673950590271    0.00259333873523869     0.7341868753031534     -11.52598692298269  5.204022982183663e-06     0.1273946027470634   0.000866167300602414      14.18636708700056      323.6929756140701   0.006654208199134437     0.8000222674212089     0.5295545203997478     0.2696752660852738     0.4208217826728419    0.04599021849610947     0.3948821617274643      0.218499490596846     0.5800198866563295  2.325696504522105e-14 121.8110010020853
2.625226212489065      19.48149086484451      15.77673950590271    0.00259333873523869     0.7341868753031534     -11.52598692298269  5.204022982183663e-06     0.1273946027470634   0.000866167300602414      14.18636708700056      323.6929756140701   0.006654208199134437     0.8000222674212089     0.5295545203997478     0.2696752660852738     0.4208217826728419    0.04599021849610947     0.3948821468263031     0.2184995054980072     0.5800198866563295  2.325696504522105e-14 121.8110010020997
2.625226212489065      19.48149086484451      15.77673950590271    0.00259333873523869     0.7341868753031534     -11.52598692298269  5.204022982183663e-06     0.1273946027470634   0.000866167300602414      14.18636708700056      323.6929756140701   0.006654208199134437     0.8000222674212089     0.5295545203997478     0.2696752660852738     0.4208217826728419    0.04599021849610947     0.3948821468263031      0.218499490596846     0.5800199015574907  2.325696504522105e-14 121.8110010020921
2.625226212489065      19.48149086484451      15.77673950590271    0.00259333873523869     0.7341868753031534     -11.52598692298269  5.204022982183663e-06     0.1273946027470634   0.000866167300602414      14.18636708700056      323.6929756140701   0.006654208199134437     0.8000222674212089     0.5295545203997478     0.2696752660852738     0.4208217826728419    0.04599021849610947     0.3948821468263031      0.218499490596846     0.5800198866563295   1.49011844508127e-08 121.8110560257621
2.625216087196186      19.48171394757688      15.77710767738597   0.002593094704802259      0.734191125011076     -11.52617587932068  5.196003210710547e-06     0.1273901317831572  0.0008661285382737439      14.18641180716614      323.6930302418471   0.006655354592611331     0.8000222480792842     0.5295403551731872     0.2696887562242004     0.4208296993820737    0.04599022917690628     0.3948821468263031     0.2184976635132455     0.5800175983494786  2.297145590854751e-14 121.8108427958306
2.625216126314955      19.48171394757688      15.77710767738597   0.002593094704802259      0.734191125011076     -11.52617587932068  5.196003210710547e-06     0.1273901317831572  0.0008661285382737439      14.18641180716614      323.6930302418471   0.006655354592611331     0.8000222480792842     0.5295403551731872     0.2696887562242004     0.4208296993820737    0.04599022917690628     0.3948821468263031     0.2184976635132455     0.5800175983494786  2.297145590854751e-14 121.8108429295376
2.625216087196186      19.48171423787704      15.77710767738597   0.002593094704802259      0.734191125011076     -11.52617587932068  5.196003210710547e-06     0.1273901317831572  0.0008661285382737439      14.18641180716614      323.6930302418471   0.006655354592611331     0.8000222480792842     0.5295403551731872     0.2696887562242004     0.4208296993820737    0.04599022917690628     0.3948821468263031     0.2184976635132455     0.5800175983494786  2.297145590854751e-14 121.8108428040101
2.625216087196186      19.48171394757688      15.77710791248319   0.002593094704802259      0.734191125011076     -11.52617587932068  5.196003210710547e-06     0.1273901317831572  0.0008661285382737439      14.18641180716614      323.6930302418471   0.006655354592611331     0.8000222480792842     0.5295403551731872     0.2696887562242004     0.4208296993820737    0.04599022917690628     0.3948821468263031     0.2184976635132455     0.5800175983494786  2.297145590854751e-14 121.8108427964766
2.625216087196186      19.48171394757688      15.77710767738597   0.002593109605963453      0.734191125011076     -11.52617587932068  5.196003210710547e-06     0.1273901317831572  0.0008661285382737439      14.18641180716614      323.6930302418471   0.006655354592611331     0.8000222480792842     0.5295403551731872     0.2696887562242004     0.4208296993820737    0.04599022917690628     0.3948821468263031     0.2184976635132455     0.5800175983494786  2.297145590854751e-14 121.8108431397421
2.625216087196186      19.48171394757688      15.77710767738597   0.002593094704802259     0.7341911399122372     -11.52617587932068  5.196003210710547e-06     0.1273901317831572  0.0008661285382737439      14.18641180716614      323.6930302418471   0.006655354592611331     0.8000222480792842     0.5295403551731872     0.2696887562242004     0.4208296993820737    0.04599022917690628     0.3948821468263031     0.2184976635132455     0.5800175983494786  2.297145590854751e-14 121.8108427936582
2.625216087196186      19.48171394757688      15.77710767738597   0.002593094704802259      0.734191125011076     -11.52617605107408  5.196003210710547e-06     0.1273901317831572  0.0008661285382737439      14.18641180716614      323.6930302418471   0.006655354592611331     0.8000222480792842     0.5295403551731872     0.2696887562242004     0.4208296993820737    0.04599022917690628     0.3948821468263031     0.2184976635132455     0.5800175983494786  2.297145590854751e-14 121.8108427770305
2.625216087196186      19.48171394757688      15.77710767738597   0.002593094704802259      0.734191125011076     -11.52617587932068  5.210904371904394e-06     0.1273901317831572  0.0008661285382737439      14.18641180716614      323.6930302418471   0.006655354592611331     0.8000222480792842     0.5295403551731872     0.2696887562242004     0.4208296993820737    0.04599022917690628     0.3948821468263031     0.2184976635132455     0.5800175983494786  2.297145590854751e-14 121.8108487752989
2.625216087196186      19.48171394757688      15.77710767738597   0.002593094704802259      0.734191125011076     -11.52617587932068  5.196003210710547e-06     0.1273901466843184  0.0008661285382737439      14.18641180716614      323.6930302418471   0.006655354592611331     0.8000222480792842     0.5295403551731872     0.2696887562242004     0.4208296993820737    0.04599022917690628     0.3948821468263031     0.2184976635132455     0.5800175983494786  2.297145590854751e-14 121.8108429435142
2.625216087196186      19.48171394757688      15.77710767738597   0.002593094704802259      0.734191125011076     -11.52617587932068  5.196003210710547e-06     0.1273901317831572  0.0008661434394349378      14.18641180716614      323.6930302418471   0.006655354592611331     0.8000222480792842     0.5295403551731872     0.2696887562242004     0.4208296993820737    0.04599022917690628     0.3948821468263031     0.2184976635132455     0.5800175983494786  2.297145590854751e-14 121.810843055349
2.625216087196186      19.48171394757688      15.77710767738597   0.002593094704802259      0.734191125011076     -11.52617587932068  5.196003210710547e-06     0.1273901317831572  0.0008661285382737439      14.18641201856015      323.6930302418471   0.006655354592611331     0.8000222480792842     0.5295403551731872     0.2696887562242004     0.4208296993820737    0.04599022917690628     0.3948821468263031     0.2184976635132455     0.5800175983494786  2.297145590854751e-14 121.8108427415915
2.625216087196186      19.48171394757688      15.77710767738597   0.002593094704802259      0.734191125011076     -11.52617587932068  5.196003210710547e-06     0.1273901317831572  0.0008661285382737439      14.18641180716614      323.6930350652492   0.006655354592611331     0.8000222480792842     0.5295403551731872     0.2696887562242004     0.4208296993820737    0.04599022917690628     0.3948821468263031     0.2184976635132455     0.5800175983494786  2.297145590854751e-14 121.8108427589677
2.625216087196186      19.48171394757688      15.77710767738597   0.002593094704802259      0.734191125011076     -11.52617587932068  5.196003210710547e-06     0.1273901317831572  0.0008661285382737439      14.18641180716614      323.6930302418471   0.006655369493772525     0.8000222480792842     0.5295403551731872     0.2696887562242004     0.4208296993820737    0.04599022917690628     0.3948821468263031     0.2184976635132455     0.5800175983494786  2.297145590854751e-14 121.8108443994463
2.625216087196186      19.48171394757688      15.77710767738597   0.002593094704802259      0.734191125011076     -11.52617587932068  5.196003210710547e-06     0.1273901317831572  0.0008661285382737439      14.18641180716614      323.6930302418471   0.006655354592611331     0.8000222629804454     0.5295403551731872     0.2696887562242004     0.4208296993820737    0.04599022917690628     0.3948821468263031     0.2184976635132455     0.5800175983494786  2.297145590854751e-14 121.8108433131837
2.625216087196186      19.48171394757688      15.77710767738597   0.002593094704802259      0.734191125011076     -11.52617587932068  5.196003210710547e-06     0.1273901317831572  0.0008661285382737439      14.18641180716614      323.6930302418471   0.006655354592611331     0.8000222480792842     0.5295403700743484     0.2696887562242004     0.4208296993820737    0.04599022917690628     0.3948821468263031     0.2184976635132455     0.5800175983494786  2.297145590854751e-14 121.8108429166815
2.625216087196186      19.48171394757688      15.77710767738597   0.002593094704802259      0.734191125011076     -11.52617587932068  5.196003210710547e-06     0.1273901317831572  0.0008661285382737439      14.18641180716614      323.6930302418471   0.006655354592611331     0.8000222480792842     0.5295403551731872     0.2696887711253616     0.4208296993820737    0.04599022917690628     0.3948821468263031     0.2184976635132455     0.5800175983494786  2.297145590854751e-14 121.8108427921304
2.625216087196186      19.48171394757688      15.77710767738597   0.002593094704802259      0.734191125011076     -11.52617587932068  5.196003210710547e-06     0.1273901317831572  0.0008661285382737439      14.18641180716614      323.6930302418471   0.006655354592611331     0.8000222480792842     0.5295403551731872     0.2696887562242004     0.4208297142832349    0.04599022917690628     0.3948821468263031     0.2184976635132455     0.5800175983494786  2.297145590854751e-14 121.8108427892121
2.625216087196186      19.48171394757688      15.77710767738597   0.002593094704802259      0.734191125011076     -11.52617587932068  5.196003210710547e-06     0.1273901317831572  0.0008661285382737439      14.18641180716614      323.6930302418471   0.006655354592611331     0.8000222480792842     0.5295403551731872     0.2696887562242004     0.4208296993820737    0.04599024407806748     0.3948821468263031     0.2184976635132455     0.5800175983494786  2.297145590854751e-14 121.8108427958414
2.625216087196186      19.48171394757688      15.77710767738597   0.002593094704802259      0.734191125011076     -11.52617587932068  5.196003210710547e-06     0.1273901317831572  0.0008661285382737439      14.18641180716614      323.6930302418471   0.006655354592611331     0.8000222480792842     0.5295403551731872     0.2696887562242004     0.4208296993820737    0.04599022917690628     0.3948821617274643     0.2184976635132455     0.5800175983494786  2.297145590854751e-14 121.8108427958306
2.625216087196186      19.48171394757688      15.77710767738597   0.002593094704802259      0.734191125011076     -11.52617587932068  5.196003210710547e-06     0.1273901317831572  0.0008661285382737439      14.18641180716614      323.6930302418471   0.006655354592611331     0.8000222480792842     0.5295403551731872     0.2696887562242004     0.4208296993820737    0.04599022917690628     0.3948821468263031     0.2184976784144067     0.5800175983494786  2.297145590854751e-14 121.8108427958383
2.625216087196186      19.48171394757688      15.77710767738597   0.002593094704802259      0.734191125011076     -11.52617587932068  5.196003210710547e-06     0.1273901317831572  0.0008661285382737439      14.18641180716614      323.6930302418471   0.006655354592611331     0.8000222480792842     0.5295403551731872     0.2696887562242004     0.4208296993820737    0.04599022917690628     0.3948821468263031     0.2184976635132455     0.5800176132506398  2.297145590854751e-14 121.8108427958347
2.625216087196186      19.48171394757688      15.77710767738597   0.002593094704802259      0.734191125011076     -11.52617587932068  5.196003210710547e-06     0.1273901317831572  0.0008661285382737439      14.18641180716614      323.6930302418471   0.006655354592611331     0.8000222480792842     0.5295403551731872     0.2696887562242004     0.4208296993820737    0.04599022917690628     0.3948821468263031     0.2184976635132455     0.5800175983494786  1.490118416530356e-08 121.8108978211468
2.625068135690189      19.48194210896077      15.77736674016641   0.002592861078889968     0.7341630809635806     -11.52633584589269  5.179059466025832e-06     0.1273833940330257   0.000866054555539379      14.18726571344827      323.6931210507906   0.006651797087266581     0.8000222155220237     0.5295271847068264     0.2696933000828992     0.4207725518933019    0.04598980306326121     0.3948821468263031     0.2184962009766263     0.5800154916711776    2.2502205381464e-14 121.8104536107412
2.625068174806752      19.48194210896077      15.77736674016641   0.002592861078889968     0.7341630809635806     -11.52633584589269  5.179059466025832e-06     0.1273833940330257   0.000866054555539379      14.18726571344827      323.6931210507906   0.006651797087266581     0.8000222155220237     0.5295271847068264     0.2696933000828992     0.4207725518933019    0.04598980306326121     0.3948821468263031     0.2184962009766263     0.5800154916711776    2.2502205381464e-14 121.8104536812128
2.625068135690189      19.48194239926433      15.77736674016641   0.002592861078889968     0.7341630809635806     -11.52633584589269  5.179059466025832e-06     0.1273833940330257   0.000866054555539379      14.18726571344827      323.6931210507906   0.006651797087266581     0.8000222155220237     0.5295271847068264     0.2696933000828992     0.4207725518933019    0.04598980306326121     0.3948821468263031     0.2184962009766263     0.5800154916711776    2.2502205381464e-14 121.8104536372528
2.625068135690189      19.48194210896077       15.7773669752675   0.002592861078889968     0.7341630809635806     -11.52633584589269  5.179059466025832e-06     0.1273833940330257   0.000866054555539379      14.18726571344827      323.6931210507906   0.006651797087266581     0.8000222155220237     0.5295271847068264     0.2696933000828992     0.4207725518933019    0.04598980306326121     0.3948821468263031     0.2184962009766263     0.5800154916711776    2.2502205381464e-14 121.8104536212675
2.625068135690189      19.48194210896077      15.77736674016641   0.002592875980051162     0.7341630809635806     -11.52633584589269  5.179059466025832e-06     0.1273833940330257   0.000866054555539379      14.18726571344827      323.6931210507906   0.006651797087266581     0.8000222155220237     0.5295271847068264     0.2696933000828992     0.4207725518933019    0.04598980306326121     0.3948821468263031     0.2184962009766263     0.5800154916711776    2.2502205381464e-14 121.8104539452687
2.625068135690189      19.48194210896077      15.77736674016641   0.002592861078889968     0.7341630958647418     -11.52633584589269  5.179059466025832e-06     0.1273833940330257   0.000866054555539379      14.18726571344827      323.6931210507906   0.006651797087266581     0.8000222155220237     0.5295271847068264     0.2696933000828992     0.4207725518933019    0.04598980306326121     0.3948821468263031     0.2184962009766263     0.5800154916711776    2.2502205381464e-14 121.8104536148561
2.625068135690189      19.48194210896077      15.77736674016641   0.002592861078889968     0.7341630809635806     -11.52633601764848  5.179059466025832e-06     0.1273833940330257   0.000866054555539379      14.18726571344827      323.6931210507906   0.006651797087266581     0.8000222155220237     0.5295271847068264     0.2696933000828992     0.4207725518933019    0.04598980306326121     0.3948821468263031     0.2184962009766263     0.5800154916711776    2.2502205381464e-14 121.8104535894303
2.625068135690189      19.48194210896077      15.77736674016641   0.002592861078889968     0.7341630809635806     -11.52633584589269   5.19396062721968e-06     0.1273833940330257   0.000866054555539379      14.18726571344827      323.6931210507906   0.006651797087266581     0.8000222155220237     0.5295271847068264     0.2696933000828992     0.4207725518933019    0.04598980306326121     0.3948821468263031     0.2184962009766263     0.5800154916711776    2.2502205381464e-14 121.8104592197394
2.625068135690189      19.48194210896077      15.77736674016641   0.002592861078889968     0.7341630809635806     -11.52633584589269  5.179059466025832e-06     0.1273834089341869   0.000866054555539379      14.18726571344827      323.6931210507906   0.006651797087266581     0.8000222155220237     0.5295271847068264     0.2696933000828992     0.4207725518933019    0.04598980306326121     0.3948821468263031     0.2184962009766263     0.5800154916711776    2.2502205381464e-14 121.8104537707392
2.625068135690189      19.48194210896077      15.77736674016641   0.002592861078889968     0.7341630809635806     -11.52633584589269  5.179059466025832e-06     0.1273833940330257  0.0008660694567005729      14.18726571344827      323.6931210507906   0.006651797087266581     0.8000222155220237     0.5295271847068264     0.2696933000828992     0.4207725518933019    0.04598980306326121     0.3948821468263031     0.2184962009766263     0.5800154916711776    2.2502205381464e-14 121.8104537051126
2.625068135690189      19.48194210896077      15.77736674016641   0.002592861078889968     0.7341630809635806     -11.52633584589269  5.179059466025832e-06     0.1273833940330257   0.000866054555539379        14.187265924855      323.6931210507906   0.006651797087266581     0.8000222155220237     0.5295271847068264     0.2696933000828992     0.4207725518933019    0.04598980306326121     0.3948821468263031     0.2184962009766263     0.5800154916711776    2.2502205381464e-14 121.8104536088963
2.625068135690189      19.48194210896077      15.77736674016641   0.002592861078889968     0.7341630809635806     -11.52633584589269  5.179059466025832e-06     0.1273833940330257   0.000866054555539379      14.18726571344827       323.693125874194   0.006651797087266581     0.8000222155220237     0.5295271847068264     0.2696933000828992     0.4207725518933019    0.04598980306326121     0.3948821468263031     0.2184962009766263     0.5800154916711776    2.2502205381464e-14 121.8104536134423
2.625068135690189      19.48194210896077      15.77736674016641   0.002592861078889968     0.7341630809635806     -11.52633584589269  5.179059466025832e-06     0.1273833940330257   0.000866054555539379      14.18726571344827      323.6931210507906   0.006651811988427775     0.8000222155220237     0.5295271847068264     0.2696933000828992     0.4207725518933019    0.04598980306326121     0.3948821468263031     0.2184962009766263     0.5800154916711776    2.2502205381464e-14 121.8104522219263
2.625068135690189      19.48194210896077      15.77736674016641   0.002592861078889968     0.7341630809635806     -11.52633584589269  5.179059466025832e-06     0.1273833940330257   0.000866054555539379      14.18726571344827      323.6931210507906   0.006651797087266581     0.8000222304231849     0.5295271847068264     0.2696933000828992     0.4207725518933019    0.04598980306326121     0.3948821468263031     0.2184962009766263     0.5800154916711776    2.2502205381464e-14 121.8104541301523
2.625068135690189      19.48194210896077      15.77736674016641   0.002592861078889968     0.7341630809635806     -11.52633584589269  5.179059466025832e-06     0.1273833940330257   0.000866054555539379      14.18726571344827      323.6931210507906   0.006651797087266581     0.8000222155220237     0.5295271996079876     0.2696933000828992     0.4207725518933019    0.04598980306326121     0.3948821468263031     0.2184962009766263     0.5800154916711776    2.2502205381464e-14 121.8104537565934
2.625068135690189      19.48194210896077      15.77736674016641   0.002592861078889968     0.7341630809635806     -11.52633584589269  5.179059466025832e-06     0.1273833940330257   0.000866054555539379      14.18726571344827      323.6931210507906   0.006651797087266581     0.8000222155220237     0.5295271847068264     0.2696933149840604     0.4207725518933019    0.04598980306326121     0.3948821468263031     0.2184962009766263     0.5800154916711776    2.2502205381464e-14 121.8104534938719
2.625068135690189      19.48194210896077      15.77736674016641   0.002592861078889968     0.7341630809635806     -11.52633584589269  5.179059466025832e-06     0.1273833940330257   0.000866054555539379      14.18726571344827      323.6931210507906   0.006651797087266581     0.8000222155220237     0.5295271847068264     0.2696933000828992     0.4207725667944631    0.04598980306326121     0.3948821468263031     0.2184962009766263     0.5800154916711776    2.2502205381464e-14 121.810453602513
2.625068135690189      19.48194210896077      15.77736674016641   0.002592861078889968     0.7341630809635806     -11.52633584589269  5.179059466025832e-06     0.1273833940330257   0.000866054555539379      14.18726571344827      323.6931210507906   0.006651797087266581     0.8000222155220237     0.5295271847068264     0.2696933000828992     0.4207725518933019     0.0459898179644224     0.3948821468263031     0.2184962009766263     0.5800154916711776    2.2502205381464e-14 121.8104536107525
2.625068135690189      19.48194210896077      15.77736674016641   0.002592861078889968     0.7341630809635806     -11.52633584589269  5.179059466025832e-06     0.1273833940330257   0.000866054555539379      14.18726571344827      323.6931210507906   0.006651797087266581     0.8000222155220237     0.5295271847068264     0.2696933000828992     0.4207725518933019    0.04598980306326121     0.3948821617274643     0.2184962009766263     0.5800154916711776    2.2502205381464e-14 121.8104536107412
2.625068135690189      19.48194210896077      15.77736674016641   0.002592861078889968     0.7341630809635806     -11.52633584589269  5.179059466025832e-06     0.1273833940330257   0.000866054555539379      14.18726571344827      323.6931210507906   0.006651797087266581     0.8000222155220237     0.5295271847068264     0.2696933000828992     0.4207725518933019    0.04598980306326121     0.3948821468263031     0.2184962158777875     0.5800154916711776    2.2502205381464e-14 121.8104536107325
2.625068135690189      19.48194210896077      15.77736674016641   0.002592861078889968     0.7341630809635806     -11.52633584589269  5.179059466025832e-06     0.1273833940330257   0.000866054555539379      14.18726571344827      323.6931210507906   0.006651797087266581     0.8000222155220237     0.5295271847068264     0.2696933000828992     0.4207725518933019    0.04598980306326121     0.3948821468263031     0.2184962009766263     0.5800155065723388    2.2502205381464e-14 121.8104536107322
2.625068135690189      19.48194210896077      15.77736674016641   0.002592861078889968     0.7341630809635806     -11.52633584589269  5.179059466025832e-06     0.1273833940330257   0.000866054555539379      14.18726571344827      323.6931210507906   0.006651797087266581     0.8000222155220237     0.5295271847068264     0.2696933000828992     0.4207725518933019    0.04598980306326121     0.3948821468263031     0.2184962009766263     0.5800154916711776  1.490118369605304e-08 121.8105086383262
2.625032004881987      19.48166573870325      15.77706263337489   0.002592580183710862     0.7341269406670458     -11.52625110608082  5.171965706653774e-06     0.1273820362062909  0.0008660825207296458       14.1869323940634      323.6789880277552   0.006653018374587578     0.8000221680115611     0.5295169576661971     0.2697028365531521     0.4207597828334223     0.0459886806412298     0.3948821468263031     0.2185106581672122     0.5800234003414789  2.242815736577996e-14 121.8102262363948
2.625032043998012      19.48166573870325      15.77706263337489   0.002592580183710862     0.7341269406670458     -11.52625110608082  5.171965706653774e-06     0.1273820362062909  0.0008660825207296458       14.1869323940634      323.6789880277552   0.006653018374587578     0.8000221680115611     0.5295169576661971     0.2697028365531521     0.4207597828334223     0.0459886806412298     0.3948821468263031     0.2185106581672122     0.5800234003414789  2.242815736577996e-14 121.8102260800441
2.625032004881987       19.4816660290027      15.77706263337489   0.002592580183710862     0.7341269406670458     -11.52625110608082  5.171965706653774e-06     0.1273820362062909  0.0008660825207296458       14.1869323940634      323.6789880277552   0.006653018374587578     0.8000221680115611     0.5295169576661971     0.2697028365531521     0.4207597828334223     0.0459886806412298     0.3948821468263031     0.2185106581672122     0.5800234003414789  2.242815736577996e-14 121.810226265459
2.625032004881987      19.48166573870325      15.77706286847144   0.002592580183710862     0.7341269406670458     -11.52625110608082  5.171965706653774e-06     0.1273820362062909  0.0008660825207296458       14.1869323940634      323.6789880277552   0.006653018374587578     0.8000221680115611     0.5295169576661971     0.2697028365531521     0.4207597828334223     0.0459886806412298     0.3948821468263031     0.2185106581672122     0.5800234003414789  2.242815736577996e-14 121.8102262495909
2.625032004881987      19.48166573870325      15.77706263337489   0.002592595084872056     0.7341269406670458     -11.52625110608082  5.171965706653774e-06     0.1273820362062909  0.0008660825207296458       14.1869323940634      323.6789880277552   0.006653018374587578     0.8000221680115611     0.5295169576661971     0.2697028365531521     0.4207597828334223     0.0459886806412298     0.3948821468263031     0.2185106581672122     0.5800234003414789  2.242815736577996e-14 121.810226481777
2.625032004881987      19.48166573870325      15.77706263337489   0.002592580183710862      0.734126955568207     -11.52625110608082  5.171965706653774e-06     0.1273820362062909  0.0008660825207296458       14.1869323940634      323.6789880277552   0.006653018374587578     0.8000221680115611     0.5295169576661971     0.2697028365531521     0.4207597828334223     0.0459886806412298     0.3948821468263031     0.2185106581672122     0.5800234003414789  2.242815736577996e-14 121.8102262440701
2.625032004881987      19.48166573870325      15.77706263337489   0.002592580183710862     0.7341269406670458     -11.52625127783534  5.171965706653774e-06     0.1273820362062909  0.0008660825207296458       14.1869323940634      323.6789880277552   0.006653018374587578     0.8000221680115611     0.5295169576661971     0.2697028365531521     0.4207597828334223     0.0459886806412298     0.3948821468263031     0.2185106581672122     0.5800234003414789  2.242815736577996e-14 121.810226219998
2.625032004881987      19.48166573870325      15.77706263337489   0.002592580183710862     0.7341269406670458     -11.52625110608082  5.186866867847621e-06     0.1273820362062909  0.0008660825207296458       14.1869323940634      323.6789880277552   0.006653018374587578     0.8000221680115611     0.5295169576661971     0.2697028365531521     0.4207597828334223     0.0459886806412298     0.3948821468263031     0.2185106581672122     0.5800234003414789  2.242815736577996e-14 121.8102319764939
2.625032004881987      19.48166573870325      15.77706263337489   0.002592580183710862     0.7341269406670458     -11.52625110608082  5.171965706653774e-06     0.1273820511074521  0.0008660825207296458       14.1869323940634      323.6789880277552   0.006653018374587578     0.8000221680115611     0.5295169576661971     0.2697028365531521     0.4207597828334223     0.0459886806412298     0.3948821468263031     0.2185106581672122     0.5800234003414789  2.242815736577996e-14 121.8102264120251
2.625032004881987      19.48166573870325      15.77706263337489   0.002592580183710862     0.7341269406670458     -11.52625110608082  5.171965706653774e-06     0.1273820362062909  0.0008660974218908397       14.1869323940634      323.6789880277552   0.006653018374587578     0.8000221680115611     0.5295169576661971     0.2697028365531521     0.4207597828334223     0.0459886806412298     0.3948821468263031     0.2185106581672122     0.5800234003414789  2.242815736577996e-14 121.8102263655502
2.625032004881987      19.48166573870325      15.77706263337489   0.002592580183710862     0.7341269406670458     -11.52625110608082  5.171965706653774e-06     0.1273820362062909  0.0008660825207296458      14.18693260546516      323.6789880277552   0.006653018374587578     0.8000221680115611     0.5295169576661971     0.2697028365531521     0.4207597828334223     0.0459886806412298     0.3948821468263031     0.2185106581672122     0.5800234003414789  2.242815736577996e-14 121.8102262505566
2.625032004881987      19.48166573870325      15.77706263337489   0.002592580183710862     0.7341269406670458     -11.52625110608082  5.171965706653774e-06     0.1273820362062909  0.0008660825207296458       14.1869323940634       323.678992850948   0.006653018374587578     0.8000221680115611     0.5295169576661971     0.2697028365531521     0.4207597828334223     0.0459886806412298     0.3948821468263031     0.2185106581672122     0.5800234003414789  2.242815736577996e-14 121.8102262616357
2.625032004881987      19.48166573870325      15.77706263337489   0.002592580183710862     0.7341269406670458     -11.52625110608082  5.171965706653774e-06     0.1273820362062909  0.0008660825207296458       14.1869323940634      323.6789880277552   0.006653033275748772     0.8000221680115611     0.5295169576661971     0.2697028365531521     0.4207597828334223     0.0459886806412298     0.3948821468263031     0.2185106581672122     0.5800234003414789  2.242815736577996e-14 121.8102264834086
2.625032004881987      19.48166573870325      15.77706263337489   0.002592580183710862     0.7341269406670458     -11.52625110608082  5.171965706653774e-06     0.1273820362062909  0.0008660825207296458       14.1869323940634      323.6789880277552   0.006653018374587578     0.8000221829127223     0.5295169576661971     0.2697028365531521     0.4207597828334223     0.0459886806412298     0.3948821468263031     0.2185106581672122     0.5800234003414789  2.242815736577996e-14 121.8102267723376
2.625032004881987      19.48166573870325      15.77706263337489   0.002592580183710862     0.7341269406670458     -11.52625110608082  5.171965706653774e-06     0.1273820362062909  0.0008660825207296458       14.1869323940634      323.6789880277552   0.006653018374587578     0.8000221680115611     0.5295169725673583     0.2697028365531521     0.4207597828334223     0.0459886806412298     0.3948821468263031     0.2185106581672122     0.5800234003414789  2.242815736577996e-14 121.8102263706465
2.625032004881987      19.48166573870325      15.77706263337489   0.002592580183710862     0.7341269406670458     -11.52625110608082  5.171965706653774e-06     0.1273820362062909  0.0008660825207296458       14.1869323940634      323.6789880277552   0.006653018374587578     0.8000221680115611     0.5295169576661971     0.2697028514543133     0.4207597828334223     0.0459886806412298     0.3948821468263031     0.2185106581672122     0.5800234003414789  2.242815736577996e-14 121.8102262031956
2.625032004881987      19.48166573870325      15.77706263337489   0.002592580183710862     0.7341269406670458     -11.52625110608082  5.171965706653774e-06     0.1273820362062909  0.0008660825207296458       14.1869323940634      323.6789880277552   0.006653018374587578     0.8000221680115611     0.5295169576661971     0.2697028365531521     0.4207597977345835     0.0459886806412298     0.3948821468263031     0.2185106581672122     0.5800234003414789  2.242815736577996e-14 121.8102262530601
2.625032004881987      19.48166573870325      15.77706263337489   0.002592580183710862     0.7341269406670458     -11.52625110608082  5.171965706653774e-06     0.1273820362062909  0.0008660825207296458       14.1869323940634      323.6789880277552   0.006653018374587578     0.8000221680115611     0.5295169576661971     0.2697028365531521     0.4207597828334223    0.04598869554239099     0.3948821468263031     0.2185106581672122     0.5800234003414789  2.242815736577996e-14 121.8102262373134
2.625032004881987      19.48166573870325      15.77706263337489   0.002592580183710862     0.7341269406670458     -11.52625110608082  5.171965706653774e-06     0.1273820362062909  0.0008660825207296458       14.1869323940634      323.6789880277552   0.006653018374587578     0.8000221680115611     0.5295169576661971     0.2697028365531521     0.4207597828334223     0.0459886806412298     0.3948821617274643     0.2185106581672122     0.5800234003414789  2.242815736577996e-14 121.8102262363948
2.625032004881987      19.48166573870325      15.77706263337489   0.002592580183710862     0.7341269406670458     -11.52625110608082  5.171965706653774e-06     0.1273820362062909  0.0008660825207296458       14.1869323940634      323.6789880277552   0.006653018374587578     0.8000221680115611     0.5295169576661971     0.2697028365531521     0.4207597828334223     0.0459886806412298     0.3948821468263031     0.2185106730683734     0.5800234003414789  2.242815736577996e-14 121.8102262363851
2.625032004881987      19.48166573870325      15.77706263337489   0.002592580183710862     0.7341269406670458     -11.52625110608082  5.171965706653774e-06     0.1273820362062909  0.0008660825207296458       14.1869323940634      323.6789880277552   0.006653018374587578     0.8000221680115611     0.5295169576661971     0.2697028365531521     0.4207597828334223     0.0459886806412298     0.3948821468263031     0.2185106581672122     0.5800234152426401  2.242815736577996e-14 121.8102262369105
2.625032004881987      19.48166573870325      15.77706263337489   0.002592580183710862     0.7341269406670458     -11.52625110608082  5.171965706653774e-06     0.1273820362062909  0.0008660825207296458       14.1869323940634      323.6789880277552   0.006653018374587578     0.8000221680115611     0.5295169576661971     0.2697028365531521     0.4207597828334223     0.0459886806412298     0.3948821468263031     0.2185106581672122     0.5800234003414789  1.490118362200502e-08 121.8102812653338
2.625209086027574      19.48161657699462       15.7770029998267   0.002587974909063218     0.7340850944268744     -11.52624308865701  4.955098723389162e-06     0.1272185755144214  0.0008652952843665588       14.1867670655363      323.6796477237956    0.00664130611210593     0.8000220785234506     0.5289952156591607     0.2698807157267616     0.4207126056433639    0.04598527178708041     0.3948821468263031     0.2185115064984059     0.5799963348205133  3.561753754575353e-14 121.8056401454964
2.625209125146238      19.48161657699462       15.7770029998267   0.002587974909063218     0.7340850944268744     -11.52624308865701  4.955098723389162e-06     0.1272185755144214  0.0008652952843665588       14.1867670655363      323.6796477237956    0.00664130611210593     0.8000220785234506     0.5289952156591607     0.2698807157267616     0.4207126056433639    0.04598527178708041     0.3948821468263031     0.2185115064984059     0.5799963348205133  3.561753754575353e-14 121.8056401601614
2.625209086027574      19.48161686729332       15.7770029998267   0.002587974909063218     0.7340850944268744     -11.52624308865701  4.955098723389162e-06     0.1272185755144214  0.0008652952843665588       14.1867670655363      323.6796477237956    0.00664130611210593     0.8000220785234506     0.5289952156591607     0.2698807157267616     0.4207126056433639    0.04598527178708041     0.3948821468263031     0.2185115064984059     0.5799963348205133  3.561753754575353e-14 121.8056402120525
2.625209086027574      19.48161657699462      15.77700323492237   0.002587974909063218     0.7340850944268744     -11.52624308865701  4.955098723389162e-06     0.1272185755144214  0.0008652952843665588       14.1867670655363      323.6796477237956    0.00664130611210593     0.8000220785234506     0.5289952156591607     0.2698807157267616     0.4207126056433639    0.04598527178708041     0.3948821468263031     0.2185115064984059     0.5799963348205133  3.561753754575353e-14 121.8056401444595
2.625209086027574      19.48161657699462       15.7770029998267   0.002587989810224412     0.7340850944268744     -11.52624308865701  4.955098723389162e-06     0.1272185755144214  0.0008652952843665588       14.1867670655363      323.6796477237956    0.00664130611210593     0.8000220785234506     0.5289952156591607     0.2698807157267616     0.4207126056433639    0.04598527178708041     0.3948821468263031     0.2185115064984059     0.5799963348205133  3.561753754575353e-14 121.8056378055933
2.625209086027574      19.48161657699462       15.7770029998267   0.002587974909063218     0.7340851093280356     -11.52624308865701  4.955098723389162e-06     0.1272185755144214  0.0008652952843665588       14.1867670655363      323.6796477237956    0.00664130611210593     0.8000220785234506     0.5289952156591607     0.2698807157267616     0.4207126056433639    0.04598527178708041     0.3948821468263031     0.2185115064984059     0.5799963348205133  3.561753754575353e-14 121.8056401267685
2.625209086027574      19.48161657699462       15.7770029998267   0.002587974909063218     0.7340850944268744     -11.52624326041142  4.955098723389162e-06     0.1272185755144214  0.0008652952843665588       14.1867670655363      323.6796477237956    0.00664130611210593     0.8000220785234506     0.5289952156591607     0.2698807157267616     0.4207126056433639    0.04598527178708041     0.3948821468263031     0.2185115064984059     0.5799963348205133  3.561753754575353e-14 121.8056400709922
2.625209086027574      19.48161657699462       15.7770029998267   0.002587974909063218     0.7340850944268744     -11.52624308865701   4.96999988458301e-06     0.1272185755144214  0.0008652952843665588       14.1867670655363      323.6796477237956    0.00664130611210593     0.8000220785234506     0.5289952156591607     0.2698807157267616     0.4207126056433639    0.04598527178708041     0.3948821468263031     0.2185115064984059     0.5799963348205133  3.561753754575353e-14 121.805643197518
2.625209086027574      19.48161657699462       15.7770029998267   0.002587974909063218     0.7340850944268744     -11.52624308865701  4.955098723389162e-06     0.1272185904155826  0.0008652952843665588       14.1867670655363      323.6796477237956    0.00664130611210593     0.8000220785234506     0.5289952156591607     0.2698807157267616     0.4207126056433639    0.04598527178708041     0.3948821468263031     0.2185115064984059     0.5799963348205133  3.561753754575353e-14 121.8056401504743
2.625209086027574      19.48161657699462       15.7770029998267   0.002587974909063218     0.7340850944268744     -11.52624308865701  4.955098723389162e-06     0.1272185755144214  0.0008653101855277527       14.1867670655363      323.6796477237956    0.00664130611210593     0.8000220785234506     0.5289952156591607     0.2698807157267616     0.4207126056433639    0.04598527178708041     0.3948821468263031     0.2185115064984059     0.5799963348205133  3.561753754575353e-14 121.8056381592953
2.625209086027574      19.48161657699462       15.7770029998267   0.002587974909063218     0.7340850944268744     -11.52624308865701  4.955098723389162e-06     0.1272185755144214  0.0008652952843665588      14.18676727693561      323.6796477237956    0.00664130611210593     0.8000220785234506     0.5289952156591607     0.2698807157267616     0.4207126056433639    0.04598527178708041     0.3948821468263031     0.2185115064984059     0.5799963348205133  3.561753754575353e-14 121.8056401669879
2.625209086027574      19.48161657699462       15.7770029998267   0.002587974909063218     0.7340850944268744     -11.52624308865701  4.955098723389162e-06     0.1272185755144214  0.0008652952843665588       14.1867670655363      323.6796525469982    0.00664130611210593     0.8000220785234506     0.5289952156591607     0.2698807157267616     0.4207126056433639    0.04598527178708041     0.3948821468263031     0.2185115064984059     0.5799963348205133  3.561753754575353e-14 121.8056401397056
2.625209086027574      19.48161657699462       15.7770029998267   0.002587974909063218     0.7340850944268744     -11.52624308865701  4.955098723389162e-06     0.1272185755144214  0.0008652952843665588       14.1867670655363      323.6796477237956   0.006641321013267124     0.8000220785234506     0.5289952156591607     0.2698807157267616     0.4207126056433639    0.04598527178708041     0.3948821468263031     0.2185115064984059     0.5799963348205133  3.561753754575353e-14 121.8056420185289
2.625209086027574      19.48161657699462       15.7770029998267   0.002587974909063218     0.7340850944268744     -11.52624308865701  4.955098723389162e-06     0.1272185755144214  0.0008652952843665588       14.1867670655363      323.6796477237956    0.00664130611210593     0.8000220934246118     0.5289952156591607     0.2698807157267616     0.4207126056433639    0.04598527178708041     0.3948821468263031     0.2185115064984059     0.5799963348205133  3.561753754575353e-14 121.8056406895959
2.625209086027574      19.48161657699462       15.7770029998267   0.002587974909063218     0.7340850944268744     -11.52624308865701  4.955098723389162e-06     0.1272185755144214  0.0008652952843665588       14.1867670655363      323.6796477237956    0.00664130611210593     0.8000220785234506     0.5289952305603219     0.2698807157267616     0.4207126056433639    0.04598527178708041     0.3948821468263031     0.2185115064984059     0.5799963348205133  3.561753754575353e-14 121.8056402082002
2.625209086027574      19.48161657699462       15.7770029998267   0.002587974909063218     0.7340850944268744     -11.52624308865701  4.955098723389162e-06     0.1272185755144214  0.0008652952843665588       14.1867670655363      323.6796477237956    0.00664130611210593     0.8000220785234506     0.5289952156591607     0.2698807306279228     0.4207126056433639    0.04598527178708041     0.3948821468263031     0.2185115064984059     0.5799963348205133  3.561753754575353e-14 121.8056400871483
2.625209086027574      19.48161657699462       15.7770029998267   0.002587974909063218     0.7340850944268744     -11.52624308865701  4.955098723389162e-06     0.1272185755144214  0.0008652952843665588       14.1867670655363      323.6796477237956    0.00664130611210593     0.8000220785234506     0.5289952156591607     0.2698807157267616     0.4207126205445251    0.04598527178708041     0.3948821468263031     0.2185115064984059     0.5799963348205133  3.561753754575353e-14 121.8056400909764
2.625209086027574      19.48161657699462       15.7770029998267   0.002587974909063218     0.7340850944268744     -11.52624308865701  4.955098723389162e-06     0.1272185755144214  0.0008652952843665588       14.1867670655363      323.6796477237956    0.00664130611210593     0.8000220785234506     0.5289952156591607     0.2698807157267616     0.4207126056433639     0.0459852866882416     0.3948821468263031     0.2185115064984059     0.5799963348205133  3.561753754575353e-14 121.8056401454828
2.625209086027574      19.48161657699462       15.7770029998267   0.002587974909063218     0.7340850944268744     -11.52624308865701  4.955098723389162e-06     0.1272185755144214  0.0008652952843665588       14.1867670655363      323.6796477237956    0.00664130611210593     0.8000220785234506     0.5289952156591607     0.2698807157267616     0.4207126056433639    0.04598527178708041     0.3948821617274643     0.2185115064984059     0.5799963348205133  3.561753754575353e-14 121.8056401454964
2.625209086027574      19.48161657699462       15.7770029998267   0.002587974909063218     0.7340850944268744     -11.52624308865701  4.955098723389162e-06     0.1272185755144214  0.0008652952843665588       14.1867670655363      323.6796477237956    0.00664130611210593     0.8000220785234506     0.5289952156591607     0.2698807157267616     0.4207126056433639    0.04598527178708041     0.3948821468263031     0.2185115213995671     0.5799963348205133  3.561753754575353e-14 121.8056401454947
2.625209086027574      19.48161657699462       15.7770029998267   0.002587974909063218     0.7340850944268744     -11.52624308865701  4.955098723389162e-06     0.1272185755144214  0.0008652952843665588       14.1867670655363      323.6796477237956    0.00664130611210593     0.8000220785234506     0.5289952156591607     0.2698807157267616     0.4207126056433639    0.04598527178708041     0.3948821468263031     0.2185115064984059     0.5799963497216745  3.561753754575353e-14 121.805640145483
2.625209086027574      19.48161657699462       15.7770029998267   0.002587974909063218     0.7340850944268744     -11.52624308865701  4.955098723389162e-06     0.1272185755144214  0.0008652952843665588       14.1867670655363      323.6796477237956    0.00664130611210593     0.8000220785234506     0.5289952156591607     0.2698807157267616     0.4207126056433639    0.04598527178708041     0.3948821468263031     0.2185115064984059     0.5799963348205133   1.49011968113852e-08 121.8056952070703
2.625298634771769      19.48192055314531      15.77778098957297   0.002592193165024351     0.7340835968933522     -11.52663644493034  4.950293701545191e-06     0.1272178749769069  0.0008688889681106562      14.18598735624048      323.6796383548575    0.00664100772661455     0.8000220349137839     0.5289809250246832     0.2698837671458689     0.4207842881085638    0.04598547231164838     0.3948821468263031     0.2185135398421846     0.5800048283051809  3.552924126198948e-14 121.8048650469899
2.625298673891767      19.48192055314531      15.77778098957297   0.002592193165024351     0.7340835968933522     -11.52663644493034  4.950293701545191e-06     0.1272178749769069  0.0008688889681106562      14.18598735624048      323.6796383548575    0.00664100772661455     0.8000220349137839     0.5289809250246832     0.2698837671458689     0.4207842881085638    0.04598547231164838     0.3948821468263031     0.2185135398421846     0.5800048283051809  3.552924126198948e-14 121.8048650777244
2.625298634771769      19.48192084344855      15.77778098957297   0.002592193165024351     0.7340835968933522     -11.52663644493034  4.950293701545191e-06     0.1272178749769069  0.0008688889681106562      14.18598735624048      323.6796383548575    0.00664100772661455     0.8000220349137839     0.5289809250246832     0.2698837671458689     0.4207842881085638    0.04598547231164838     0.3948821468263031     0.2185135398421846     0.5800048283051809  3.552924126198948e-14 121.8048651103695
2.625298634771769      19.48192055314531      15.77778122468023   0.002592193165024351     0.7340835968933522     -11.52663644493034  4.950293701545191e-06     0.1272178749769069  0.0008688889681106562      14.18598735624048      323.6796383548575    0.00664100772661455     0.8000220349137839     0.5289809250246832     0.2698837671458689     0.4207842881085638    0.04598547231164838     0.3948821468263031     0.2185135398421846     0.5800048283051809  3.552924126198948e-14 121.8048650656354
2.625298634771769      19.48192055314531      15.77778098957297   0.002592208066185545     0.7340835968933522     -11.52663644493034  4.950293701545191e-06     0.1272178749769069  0.0008688889681106562      14.18598735624048      323.6796383548575    0.00664100772661455     0.8000220349137839     0.5289809250246832     0.2698837671458689     0.4207842881085638    0.04598547231164838     0.3948821468263031     0.2185135398421846     0.5800048283051809  3.552924126198948e-14 121.8048644751617
2.625298634771769      19.48192055314531      15.77778098957297   0.002592193165024351     0.7340836117945134     -11.52663644493034  4.950293701545191e-06     0.1272178749769069  0.0008688889681106562      14.18598735624048      323.6796383548575    0.00664100772661455     0.8000220349137839     0.5289809250246832     0.2698837671458689     0.4207842881085638    0.04598547231164838     0.3948821468263031     0.2185135398421846     0.5800048283051809  3.552924126198948e-14 121.8048650589279
2.625298634771769      19.48192055314531      15.77778098957297   0.002592193165024351     0.7340835968933522     -11.52663661669061  4.950293701545191e-06     0.1272178749769069  0.0008688889681106562      14.18598735624048      323.6796383548575    0.00664100772661455     0.8000220349137839     0.5289809250246832     0.2698837671458689     0.4207842881085638    0.04598547231164838     0.3948821468263031     0.2185135398421846     0.5800048283051809  3.552924126198948e-14 121.8048650199135
2.625298634771769      19.48192055314531      15.77778098957297   0.002592193165024351     0.7340835968933522     -11.52663644493034  4.965194862739039e-06     0.1272178749769069  0.0008688889681106562      14.18598735624048      323.6796383548575    0.00664100772661455     0.8000220349137839     0.5289809250246832     0.2698837671458689     0.4207842881085638    0.04598547231164838     0.3948821468263031     0.2185135398421846     0.5800048283051809  3.552924126198948e-14 121.8048690332986
2.625298634771769      19.48192055314531      15.77778098957297   0.002592193165024351     0.7340835968933522     -11.52663644493034  4.950293701545191e-06     0.1272178898780681  0.0008688889681106562      14.18598735624048      323.6796383548575    0.00664100772661455     0.8000220349137839     0.5289809250246832     0.2698837671458689     0.4207842881085638    0.04598547231164838     0.3948821468263031     0.2185135398421846     0.5800048283051809  3.552924126198948e-14 121.8048650967727
2.625298634771769      19.48192055314531      15.77778098957297   0.002592193165024351     0.7340835968933522     -11.52663644493034  4.950293701545191e-06     0.1272178749769069    0.00086890386927185      14.18598735624048      323.6796383548575    0.00664100772661455     0.8000220349137839     0.5289809250246832     0.2698837671458689     0.4207842881085638    0.04598547231164838     0.3948821468263031     0.2185135398421846     0.5800048283051809  3.552924126198948e-14 121.8048645293447
2.625298634771769      19.48192055314531      15.77778098957297   0.002592193165024351     0.7340835968933522     -11.52663644493034  4.950293701545191e-06     0.1272178749769069  0.0008688889681106562      14.18598756762817      323.6796383548575    0.00664100772661455     0.8000220349137839     0.5289809250246832     0.2698837671458689     0.4207842881085638    0.04598547231164838     0.3948821468263031     0.2185135398421846     0.5800048283051809  3.552924126198948e-14 121.8048650709652
2.625298634771769      19.48192055314531      15.77778098957297   0.002592193165024351     0.7340835968933522     -11.52663644493034  4.950293701545191e-06     0.1272178749769069  0.0008688889681106562      14.18598735624048        323.67964317806    0.00664100772661455     0.8000220349137839     0.5289809250246832     0.2698837671458689     0.4207842881085638    0.04598547231164838     0.3948821468263031     0.2185135398421846     0.5800048283051809  3.552924126198948e-14 121.8048650332438
2.625298634771769      19.48192055314531      15.77778098957297   0.002592193165024351     0.7340835968933522     -11.52663644493034  4.950293701545191e-06     0.1272178749769069  0.0008688889681106562      14.18598735624048      323.6796383548575   0.006641022627775744     0.8000220349137839     0.5289809250246832     0.2698837671458689     0.4207842881085638    0.04598547231164838     0.3948821468263031     0.2185135398421846     0.5800048283051809  3.552924126198948e-14 121.8048668190479
2.625298634771769      19.48192055314531      15.77778098957297   0.002592193165024351     0.7340835968933522     -11.52663644493034  4.950293701545191e-06     0.1272178749769069  0.0008688889681106562      14.18598735624048      323.6796383548575    0.00664100772661455     0.8000220498149451     0.5289809250246832     0.2698837671458689     0.4207842881085638    0.04598547231164838     0.3948821468263031     0.2185135398421846     0.5800048283051809  3.552924126198948e-14 121.8048655476443
2.625298634771769      19.48192055314531      15.77778098957297   0.002592193165024351     0.7340835968933522     -11.52663644493034  4.950293701545191e-06     0.1272178749769069  0.0008688889681106562      14.18598735624048      323.6796383548575    0.00664100772661455     0.8000220349137839     0.5289809399258444     0.2698837671458689     0.4207842881085638    0.04598547231164838     0.3948821468263031     0.2185135398421846     0.5800048283051809  3.552924126198948e-14 121.8048650951708
2.625298634771769      19.48192055314531      15.77778098957297   0.002592193165024351     0.7340835968933522     -11.52663644493034  4.950293701545191e-06     0.1272178749769069  0.0008688889681106562      14.18598735624048      323.6796383548575    0.00664100772661455     0.8000220349137839     0.5289809250246832     0.2698837820470301     0.4207842881085638    0.04598547231164838     0.3948821468263031     0.2185135398421846     0.5800048283051809  3.552924126198948e-14 121.8048650213879
2.625298634771769      19.48192055314531      15.77778098957297   0.002592193165024351     0.7340835968933522     -11.52663644493034  4.950293701545191e-06     0.1272178749769069  0.0008688889681106562      14.18598735624048      323.6796383548575    0.00664100772661455     0.8000220349137839     0.5289809250246832     0.2698837671458689      0.420784303009725    0.04598547231164838     0.3948821468263031     0.2185135398421846     0.5800048283051809  3.552924126198948e-14 121.8048650611879
2.625298634771769      19.48192055314531      15.77778098957297   0.002592193165024351     0.7340835968933522     -11.52663644493034  4.950293701545191e-06     0.1272178749769069  0.0008688889681106562      14.18598735624048      323.6796383548575    0.00664100772661455     0.8000220349137839     0.5289809250246832     0.2698837671458689     0.4207842881085638    0.04598548721280957     0.3948821468263031     0.2185135398421846     0.5800048283051809  3.552924126198948e-14 121.8048650350319
2.625298634771769      19.48192055314531      15.77778098957297   0.002592193165024351     0.7340835968933522     -11.52663644493034  4.950293701545191e-06     0.1272178749769069  0.0008688889681106562      14.18598735624048      323.6796383548575    0.00664100772661455     0.8000220349137839     0.5289809250246832     0.2698837671458689     0.4207842881085638    0.04598547231164838     0.3948821617274643     0.2185135398421846     0.5800048283051809  3.552924126198948e-14 121.8048650469899
2.625298634771769      19.48192055314531      15.77778098957297   0.002592193165024351     0.7340835968933522     -11.52663644493034  4.950293701545191e-06     0.1272178749769069  0.0008688889681106562      14.18598735624048      323.6796383548575    0.00664100772661455     0.8000220349137839     0.5289809250246832     0.2698837671458689     0.4207842881085638    0.04598547231164838     0.3948821468263031     0.2185135547433458     0.5800048283051809  3.552924126198948e-14 121.8048650345618
2.625298634771769      19.48192055314531      15.77778098957297   0.002592193165024351     0.7340835968933522     -11.52663644493034  4.950293701545191e-06     0.1272178749769069  0.0008688889681106562      14.18598735624048      323.6796383548575    0.00664100772661455     0.8000220349137839     0.5289809250246832     0.2698837671458689     0.4207842881085638    0.04598547231164838     0.3948821468263031     0.2185135398421846     0.5800048432063421  3.552924126198948e-14 121.8048650341029
2.625298634771769      19.48192055314531      15.77778098957297   0.002592193165024351     0.7340835968933522     -11.52663644493034  4.950293701545191e-06     0.1272178749769069  0.0008688889681106562      14.18598735624048      323.6796383548575    0.00664100772661455     0.8000220349137839     0.5289809250246832     0.2698837671458689     0.4207842881085638    0.04598547231164838     0.3948821468263031     0.2185135398421846     0.5800048283051809  1.490119672308892e-08 121.804920092903
2.625302677669348      19.48181669485691      15.77766790468642   0.002593335402590131     0.7340802242700765     -11.52653106579278   4.94897175922172e-06     0.1272174348574825  0.0008698722442003823      14.18588974293169      323.6796423880725   0.006640812816315247     0.8000220161161485     0.5289755012482275     0.2698868476911452     0.4207765934134723    0.04599363800158326     0.3948821468263031     0.2191736933982367     0.5803645964735733   3.54944419428441e-14 121.8047732058006
2.625302716789406      19.48181669485691      15.77766790468642   0.002593335402590131     0.7340802242700765     -11.52653106579278   4.94897175922172e-06     0.1272174348574825  0.0008698722442003823      14.18588974293169      323.6796423880725   0.006640812816315247     0.8000220161161485     0.5289755012482275     0.2698868476911452     0.4207765934134723    0.04599363800158326     0.3948821468263031     0.2191736933982367     0.5803645964735733   3.54944419428441e-14 121.804773325214
2.625302677669348       19.4818169851586      15.77766790468642   0.002593335402590131     0.7340802242700765     -11.52653106579278   4.94897175922172e-06     0.1272174348574825  0.0008698722442003823      14.18588974293169      323.6796423880725   0.006640812816315247     0.8000220161161485     0.5289755012482275     0.2698868476911452     0.4207765934134723    0.04599363800158326     0.3948821468263031     0.2191736933982367     0.5803645964735733   3.54944419428441e-14 121.8047732319913
2.625302677669348      19.48181669485691      15.77766813979199   0.002593335402590131     0.7340802242700765     -11.52653106579278   4.94897175922172e-06     0.1272174348574825  0.0008698722442003823      14.18588974293169      323.6796423880725   0.006640812816315247     0.8000220161161485     0.5289755012482275     0.2698868476911452     0.4207765934134723    0.04599363800158326     0.3948821468263031     0.2191736933982367     0.5803645964735733   3.54944419428441e-14 121.804773212641
2.625302677669348      19.48181669485691      15.77766790468642   0.002593350303751325     0.7340802242700765     -11.52653106579278   4.94897175922172e-06     0.1272174348574825  0.0008698722442003823      14.18588974293169      323.6796423880725   0.006640812816315247     0.8000220161161485     0.5289755012482275     0.2698868476911452     0.4207765934134723    0.04599363800158326     0.3948821468263031     0.2191736933982367     0.5803645964735733   3.54944419428441e-14 121.804773118693
2.625302677669348      19.48181669485691      15.77766790468642   0.002593335402590131     0.7340802391712377     -11.52653106579278   4.94897175922172e-06     0.1272174348574825  0.0008698722442003823      14.18588974293169      323.6796423880725   0.006640812816315247     0.8000220161161485     0.5289755012482275     0.2698868476911452     0.4207765934134723    0.04599363800158326     0.3948821468263031     0.2191736933982367     0.5803645964735733   3.54944419428441e-14 121.8047732048332
2.625302677669348      19.48181669485691      15.77766790468642   0.002593335402590131     0.7340802242700765     -11.52653123755148   4.94897175922172e-06     0.1272174348574825  0.0008698722442003823      14.18588974293169      323.6796423880725   0.006640812816315247     0.8000220161161485     0.5289755012482275     0.2698868476911452     0.4207765934134723    0.04599363800158326     0.3948821468263031     0.2191736933982367     0.5803645964735733   3.54944419428441e-14 121.8047731777549
2.625302677669348      19.48181669485691      15.77766790468642   0.002593335402590131     0.7340802242700765     -11.52653106579278  4.963872920415568e-06     0.1272174348574825  0.0008698722442003823      14.18588974293169      323.6796423880725   0.006640812816315247     0.8000220161161485     0.5289755012482275     0.2698868476911452     0.4207765934134723    0.04599363800158326     0.3948821468263031     0.2191736933982367     0.5803645964735733   3.54944419428441e-14 121.8047774262592
2.625302677669348      19.48181669485691      15.77766790468642   0.002593335402590131     0.7340802242700765     -11.52653106579278   4.94897175922172e-06     0.1272174497586437  0.0008698722442003823      14.18588974293169      323.6796423880725   0.006640812816315247     0.8000220161161485     0.5289755012482275     0.2698868476911452     0.4207765934134723    0.04599363800158326     0.3948821468263031     0.2191736933982367     0.5803645964735733   3.54944419428441e-14 121.804773282971
2.625302677669348      19.48181669485691      15.77766790468642   0.002593335402590131     0.7340802242700765     -11.52653106579278   4.94897175922172e-06     0.1272174348574825  0.0008698871453615761      14.18588974293169      323.6796423880725   0.006640812816315247     0.8000220161161485     0.5289755012482275     0.2698868476911452     0.4207765934134723    0.04599363800158326     0.3948821468263031     0.2191736933982367     0.5803645964735733   3.54944419428441e-14 121.8047731069954
2.625302677669348      19.48181669485691      15.77766790468642   0.002593335402590131     0.7340802242700765     -11.52653106579278   4.94897175922172e-06     0.1272174348574825  0.0008698722442003823      14.18588995431792      323.6796423880725   0.006640812816315247     0.8000220161161485     0.5289755012482275     0.2698868476911452     0.4207765934134723    0.04599363800158326     0.3948821468263031     0.2191736933982367     0.5803645964735733   3.54944419428441e-14 121.8047731877542
2.625302677669348      19.48181669485691      15.77766790468642   0.002593335402590131     0.7340802242700765     -11.52653106579278   4.94897175922172e-06     0.1272174348574825  0.0008698722442003823      14.18588974293169       323.679647211275   0.006640812816315247     0.8000220161161485     0.5289755012482275     0.2698868476911452     0.4207765934134723    0.04599363800158326     0.3948821468263031     0.2191736933982367     0.5803645964735733   3.54944419428441e-14 121.8047731491575
2.625302677669348      19.48181669485691      15.77766790468642   0.002593335402590131     0.7340802242700765     -11.52653106579278   4.94897175922172e-06     0.1272174348574825  0.0008698722442003823      14.18588974293169      323.6796423880725   0.006640827717476441     0.8000220161161485     0.5289755012482275     0.2698868476911452     0.4207765934134723    0.04599363800158326     0.3948821468263031     0.2191736933982367     0.5803645964735733   3.54944419428441e-14 121.804774930891
2.625302677669348      19.48181669485691      15.77766790468642   0.002593335402590131     0.7340802242700765     -11.52653106579278   4.94897175922172e-06     0.1272174348574825  0.0008698722442003823      14.18588974293169      323.6796423880725   0.006640812816315247     0.8000220310173097     0.5289755012482275     0.2698868476911452     0.4207765934134723    0.04599363800158326     0.3948821468263031     0.2191736933982367     0.5803645964735733   3.54944419428441e-14 121.8047737549081
2.625302677669348      19.48181669485691      15.77766790468642   0.002593335402590131     0.7340802242700765     -11.52653106579278   4.94897175922172e-06     0.1272174348574825  0.0008698722442003823      14.18588974293169      323.6796423880725   0.006640812816315247     0.8000220161161485     0.5289755161493887     0.2698868476911452     0.4207765934134723    0.04599363800158326     0.3948821468263031     0.2191736933982367     0.5803645964735733   3.54944419428441e-14 121.8047732970749
2.625302677669348      19.48181669485691      15.77766790468642   0.002593335402590131     0.7340802242700765     -11.52653106579278   4.94897175922172e-06     0.1272174348574825  0.0008698722442003823      14.18588974293169      323.6796423880725   0.006640812816315247     0.8000220161161485     0.5289755012482275     0.2698868625923064     0.4207765934134723    0.04599363800158326     0.3948821468263031     0.2191736933982367     0.5803645964735733   3.54944419428441e-14 121.8047731706003
2.625302677669348      19.48181669485691      15.77766790468642   0.002593335402590131     0.7340802242700765     -11.52653106579278   4.94897175922172e-06     0.1272174348574825  0.0008698722442003823      14.18588974293169      323.6796423880725   0.006640812816315247     0.8000220161161485     0.5289755012482275     0.2698868476911452     0.4207766083146335    0.04599363800158326     0.3948821468263031     0.2191736933982367     0.5803645964735733   3.54944419428441e-14 121.804773233827
2.625302677669348      19.48181669485691      15.77766790468642   0.002593335402590131     0.7340802242700765     -11.52653106579278   4.94897175922172e-06     0.1272174348574825  0.0008698722442003823      14.18588974293169      323.6796423880725   0.006640812816315247     0.8000220161161485     0.5289755012482275     0.2698868476911452     0.4207765934134723    0.04599365290274445     0.3948821468263031     0.2191736933982367     0.5803645964735733   3.54944419428441e-14 121.8047732057933
2.625302677669348      19.48181669485691      15.77766790468642   0.002593335402590131     0.7340802242700765     -11.52653106579278   4.94897175922172e-06     0.1272174348574825  0.0008698722442003823      14.18588974293169      323.6796423880725   0.006640812816315247     0.8000220161161485     0.5289755012482275     0.2698868476911452     0.4207765934134723    0.04599363800158326     0.3948821617274643     0.2191736933982367     0.5803645964735733   3.54944419428441e-14 121.8047732058006
2.625302677669348      19.48181669485691      15.77766790468642   0.002593335402590131     0.7340802242700765     -11.52653106579278   4.94897175922172e-06     0.1272174348574825  0.0008698722442003823      14.18588974293169      323.6796423880725   0.006640812816315247     0.8000220161161485     0.5289755012482275     0.2698868476911452     0.4207765934134723    0.04599363800158326     0.3948821468263031     0.2191737082993979     0.5803645964735733   3.54944419428441e-14 121.8047732058008
2.625302677669348      19.48181669485691      15.77766790468642   0.002593335402590131     0.7340802242700765     -11.52653106579278   4.94897175922172e-06     0.1272174348574825  0.0008698722442003823      14.18588974293169      323.6796423880725   0.006640812816315247     0.8000220161161485     0.5289755012482275     0.2698868476911452     0.4207765934134723    0.04599363800158326     0.3948821468263031     0.2191736933982367     0.5803646113747345   3.54944419428441e-14 121.8047732057947
2.625302677669348      19.48181669485691      15.77766790468642   0.002593335402590131     0.7340802242700765     -11.52653106579278   4.94897175922172e-06     0.1272174348574825  0.0008698722442003823      14.18588974293169      323.6796423880725   0.006640812816315247     0.8000220161161485     0.5289755012482275     0.2698868476911452     0.4207765934134723    0.04599363800158326     0.3948821468263031     0.2191736933982367     0.5803645964735733   1.49011966882896e-08 121.8048282640777
2.625263819917494      19.48183428822624      15.77768959571903   0.002593727787214218     0.7340713959516698     -11.52655119458453  4.947044278907105e-06     0.1272172709285514  0.0008703258585837783      14.18611703657137      323.6796529440688   0.006640750730873385     0.8000220033072528     0.5289769898668976     0.2698883059587286     0.4207449290287376    0.04599364642258954     0.3948821468263031     0.2191736936157328     0.5803648902723508  3.546464956913975e-14 121.8047390967107
2.625263859036973      19.48183428822624      15.77768959571903   0.002593727787214218     0.7340713959516698     -11.52655119458453  4.947044278907105e-06     0.1272172709285514  0.0008703258585837783      14.18611703657137      323.6796529440688   0.006640750730873385     0.8000220033072528     0.5289769898668976     0.2698883059587286     0.4207449290287376    0.04599364642258954     0.3948821468263031     0.2191736936157328     0.5803648902723508  3.546464956913975e-14 121.8047391225338
2.625263819917494      19.48183457852819      15.77768959571903   0.002593727787214218     0.7340713959516698     -11.52655119458453  4.947044278907105e-06     0.1272172709285514  0.0008703258585837783      14.18611703657137      323.6796529440688   0.006640750730873385     0.8000220033072528     0.5289769898668976     0.2698883059587286     0.4207449290287376    0.04599364642258954     0.3948821468263031     0.2191736936157328     0.5803648902723508  3.546464956913975e-14 121.8047391299336
2.625263819917494      19.48183428822624      15.77768983082493   0.002593727787214218     0.7340713959516698     -11.52655119458453  4.947044278907105e-06     0.1272172709285514  0.0008703258585837783      14.18611703657137      323.6796529440688   0.006640750730873385     0.8000220033072528     0.5289769898668976     0.2698883059587286     0.4207449290287376    0.04599364642258954     0.3948821468263031     0.2191736936157328     0.5803648902723508  3.546464956913975e-14 121.8047391269103
2.625263819917494      19.48183428822624      15.77768959571903   0.002593742688375412     0.7340713959516698     -11.52655119458453  4.947044278907105e-06     0.1272172709285514  0.0008703258585837783      14.18611703657137      323.6796529440688   0.006640750730873385     0.8000220033072528     0.5289769898668976     0.2698883059587286     0.4207449290287376    0.04599364642258954     0.3948821468263031     0.2191736936157328     0.5803648902723508  3.546464956913975e-14 121.8047392073966
2.625263819917494      19.48183428822624      15.77768959571903   0.002593727787214218      0.734071410852831     -11.52655119458453  4.947044278907105e-06     0.1272172709285514  0.0008703258585837783      14.18611703657137      323.6796529440688   0.006640750730873385     0.8000220033072528     0.5289769898668976     0.2698883059587286     0.4207449290287376    0.04599364642258954     0.3948821468263031     0.2191736936157328     0.5803648902723508  3.546464956913975e-14 121.8047391164927
2.625263819917494      19.48183428822624      15.77768959571903   0.002593727787214218     0.7340713959516698     -11.52655136634353  4.947044278907105e-06     0.1272172709285514  0.0008703258585837783      14.18611703657137      323.6796529440688   0.006640750730873385     0.8000220033072528     0.5289769898668976     0.2698883059587286     0.4207449290287376    0.04599364642258954     0.3948821468263031     0.2191736936157328     0.5803648902723508  3.546464956913975e-14 121.804739088462
2.625263819917494      19.48183428822624      15.77768959571903   0.002593727787214218     0.7340713959516698     -11.52655119458453  4.961945440100952e-06     0.1272172709285514  0.0008703258585837783      14.18611703657137      323.6796529440688   0.006640750730873385     0.8000220033072528     0.5289769898668976     0.2698883059587286     0.4207449290287376    0.04599364642258954     0.3948821468263031     0.2191736936157328     0.5803648902723508  3.546464956913975e-14 121.8047434453135
2.625263819917494      19.48183428822624      15.77768959571903   0.002593727787214218     0.7340713959516698     -11.52655119458453  4.947044278907105e-06     0.1272172858297126  0.0008703258585837783      14.18611703657137      323.6796529440688   0.006640750730873385     0.8000220033072528     0.5289769898668976     0.2698883059587286     0.4207449290287376    0.04599364642258954     0.3948821468263031     0.2191736936157328     0.5803648902723508  3.546464956913975e-14 121.8047391310266
2.625263819917494      19.48183428822624      15.77768959571903   0.002593727787214218     0.7340713959516698     -11.52655119458453  4.947044278907105e-06     0.1272172709285514  0.0008703407597449722      14.18611703657137      323.6796529440688   0.006640750730873385     0.8000220033072528     0.5289769898668976     0.2698883059587286     0.4207449290287376    0.04599364642258954     0.3948821468263031     0.2191736936157328     0.5803648902723508  3.546464956913975e-14 121.804739169423
2.625263819917494      19.48183428822624      15.77768959571903   0.002593727787214218     0.7340713959516698     -11.52655119458453  4.947044278907105e-06     0.1272172709285514  0.0008703258585837783      14.18611724796098      323.6796529440688   0.006640750730873385     0.8000220033072528     0.5289769898668976     0.2698883059587286     0.4207449290287376    0.04599364642258954     0.3948821468263031     0.2191736936157328     0.5803648902723508  3.546464956913975e-14 121.8047391224447
2.625263819917494      19.48183428822624      15.77768959571903   0.002593727787214218     0.7340713959516698     -11.52655119458453  4.947044278907105e-06     0.1272172709285514  0.0008703258585837783      14.18611703657137      323.6796577672715   0.006640750730873385     0.8000220033072528     0.5289769898668976     0.2698883059587286     0.4207449290287376    0.04599364642258954     0.3948821468263031     0.2191736936157328     0.5803648902723508  3.546464956913975e-14 121.8047391195046
2.625263819917494      19.48183428822624      15.77768959571903   0.002593727787214218     0.7340713959516698     -11.52655119458453  4.947044278907105e-06     0.1272172709285514  0.0008703258585837783      14.18611703657137      323.6796529440688   0.006640765632034579     0.8000220033072528     0.5289769898668976     0.2698883059587286     0.4207449290287376    0.04599364642258954     0.3948821468263031     0.2191736936157328     0.5803648902723508  3.546464956913975e-14 121.8047407553414
2.625263819917494      19.48183428822624      15.77768959571903   0.002593727787214218     0.7340713959516698     -11.52655119458453  4.947044278907105e-06     0.1272172709285514  0.0008703258585837783      14.18611703657137      323.6796529440688   0.006640750730873385      0.800022018208414     0.5289769898668976     0.2698883059587286     0.4207449290287376    0.04599364642258954     0.3948821468263031     0.2191736936157328     0.5803648902723508  3.546464956913975e-14 121.8047396632097
2.625263819917494      19.48183428822624      15.77768959571903   0.002593727787214218     0.7340713959516698     -11.52655119458453  4.947044278907105e-06     0.1272172709285514  0.0008703258585837783      14.18611703657137      323.6796529440688   0.006640750730873385     0.8000220033072528     0.5289770047680588     0.2698883059587286     0.4207449290287376    0.04599364642258954     0.3948821468263031     0.2191736936157328     0.5803648902723508  3.546464956913975e-14 121.8047391576438
2.625263819917494      19.48183428822624      15.77768959571903   0.002593727787214218     0.7340713959516698     -11.52655119458453  4.947044278907105e-06     0.1272172709285514  0.0008703258585837783      14.18611703657137      323.6796529440688   0.006640750730873385     0.8000220033072528     0.5289769898668976     0.2698883208598898     0.4207449290287376    0.04599364642258954     0.3948821468263031     0.2191736936157328     0.5803648902723508  3.546464956913975e-14 121.8047390428995
2.625263819917494      19.48183428822624      15.77768959571903   0.002593727787214218     0.7340713959516698     -11.52655119458453  4.947044278907105e-06     0.1272172709285514  0.0008703258585837783      14.18611703657137      323.6796529440688   0.006640750730873385     0.8000220033072528     0.5289769898668976     0.2698883059587286     0.4207449439298988    0.04599364642258954     0.3948821468263031     0.2191736936157328     0.5803648902723508  3.546464956913975e-14 121.8047389926821
2.625263819917494      19.48183428822624      15.77768959571903   0.002593727787214218     0.7340713959516698     -11.52655119458453  4.947044278907105e-06     0.1272172709285514  0.0008703258585837783      14.18611703657137      323.6796529440688   0.006640750730873385     0.8000220033072528     0.5289769898668976     0.2698883059587286     0.4207449290287376    0.04599366132375073     0.3948821468263031     0.2191736936157328     0.5803648902723508  3.546464956913975e-14 121.8047390967073
2.625263819917494      19.48183428822624      15.77768959571903   0.002593727787214218     0.7340713959516698     -11.52655119458453  4.947044278907105e-06     0.1272172709285514  0.0008703258585837783      14.18611703657137      323.6796529440688   0.006640750730873385     0.8000220033072528     0.5289769898668976     0.2698883059587286     0.4207449290287376    0.04599364642258954     0.3948821617274643     0.2191736936157328     0.5803648902723508  3.546464956913975e-14 121.8047390967107
2.625263819917494      19.48183428822624      15.77768959571903   0.002593727787214218     0.7340713959516698     -11.52655119458453  4.947044278907105e-06     0.1272172709285514  0.0008703258585837783      14.18611703657137      323.6796529440688   0.006640750730873385     0.8000220033072528     0.5289769898668976     0.2698883059587286     0.4207449290287376    0.04599364642258954     0.3948821468263031      0.219173708516894     0.5803648902723508  3.546464956913975e-14 121.8047390967148
2.625263819917494      19.48183428822624      15.77768959571903   0.002593727787214218     0.7340713959516698     -11.52655119458453  4.947044278907105e-06     0.1272172709285514  0.0008703258585837783      14.18611703657137      323.6796529440688   0.006640750730873385     0.8000220033072528     0.5289769898668976     0.2698883059587286     0.4207449290287376    0.04599364642258954     0.3948821468263031     0.2191736936157328      0.580364905173512  3.546464956913975e-14 121.8047390967173
2.625263819917494      19.48183428822624      15.77768959571903   0.002593727787214218     0.7340713959516698     -11.52655119458453  4.947044278907105e-06     0.1272172709285514  0.0008703258585837783      14.18611703657137      323.6796529440688   0.006640750730873385     0.8000220033072528     0.5289769898668976     0.2698883059587286     0.4207449290287376    0.04599364642258954     0.3948821468263031     0.2191736936157328     0.5803648902723508  1.490119665849723e-08 121.8047941553179
2.625261613616114       19.4818292263502      15.77768020690089   0.002593635901739644     0.7340667457043627     -11.52654917692998  4.940323424429486e-06     0.1272159030528351  0.0008703076446248562      14.18610399422054      323.6797856394123   0.006637338404041227     0.8000219989520369     0.5289669107270867      0.269900459886155     0.4207788965663341    0.04599364707080823     0.3948821468263031     0.2191736786398831     0.5803648280491102  3.485582201159691e-14 121.8045154815431
2.62526165273556       19.4818292263502      15.77768020690089   0.002593635901739644     0.7340667457043627     -11.52654917692998  4.940323424429486e-06     0.1272159030528351  0.0008703076446248562      14.18610399422054      323.6797856394123   0.006637338404041227     0.8000219989520369     0.5289669107270867      0.269900459886155     0.4207788965663341    0.04599364707080823     0.3948821468263031     0.2191736786398831     0.5803648280491102  3.485582201159691e-14 121.8045155140933
2.625261613616114      19.48182951665207      15.77768020690089   0.002593635901739644     0.7340667457043627     -11.52654917692998  4.940323424429486e-06     0.1272159030528351  0.0008703076446248562      14.18610399422054      323.6797856394123   0.006637338404041227     0.8000219989520369     0.5289669107270867      0.269900459886155     0.4207788965663341    0.04599364707080823     0.3948821468263031     0.2191736786398831     0.5803648280491102  3.485582201159691e-14 121.8045155018624
2.625261613616114       19.4818292263502      15.77768044200664   0.002593635901739644     0.7340667457043627     -11.52654917692998  4.940323424429486e-06     0.1272159030528351  0.0008703076446248562      14.18610399422054      323.6797856394123   0.006637338404041227     0.8000219989520369     0.5289669107270867      0.269900459886155     0.4207788965663341    0.04599364707080823     0.3948821468263031     0.2191736786398831     0.5803648280491102  3.485582201159691e-14 121.8045154809346
2.625261613616114       19.4818292263502      15.77768020690089   0.002593650802900838     0.7340667457043627     -11.52654917692998  4.940323424429486e-06     0.1272159030528351  0.0008703076446248562      14.18610399422054      323.6797856394123   0.006637338404041227     0.8000219989520369     0.5289669107270867      0.269900459886155     0.4207788965663341    0.04599364707080823     0.3948821468263031     0.2191736786398831     0.5803648280491102  3.485582201159691e-14 121.8045156599966
2.625261613616114       19.4818292263502      15.77768020690089   0.002593635901739644     0.7340667606055239     -11.52654917692998  4.940323424429486e-06     0.1272159030528351  0.0008703076446248562      14.18610399422054      323.6797856394123   0.006637338404041227     0.8000219989520369     0.5289669107270867      0.269900459886155     0.4207788965663341    0.04599364707080823     0.3948821468263031     0.2191736786398831     0.5803648280491102  3.485582201159691e-14 121.8045154842561
2.625261613616114       19.4818292263502      15.77768020690089   0.002593635901739644     0.7340667457043627     -11.52654934868895  4.940323424429486e-06     0.1272159030528351  0.0008703076446248562      14.18610399422054      323.6797856394123   0.006637338404041227     0.8000219989520369     0.5289669107270867      0.269900459886155     0.4207788965663341    0.04599364707080823     0.3948821468263031     0.2191736786398831     0.5803648280491102  3.485582201159691e-14 121.8045154462656
2.625261613616114       19.4818292263502      15.77768020690089   0.002593635901739644     0.7340667457043627     -11.52654917692998  4.955224585623333e-06     0.1272159030528351  0.0008703076446248562      14.18610399422054      323.6797856394123   0.006637338404041227     0.8000219989520369     0.5289669107270867      0.269900459886155     0.4207788965663341    0.04599364707080823     0.3948821468263031     0.2191736786398831     0.5803648280491102  3.485582201159691e-14 121.8045195687504
2.625261613616114       19.4818292263502      15.77768020690089   0.002593635901739644     0.7340667457043627     -11.52654917692998  4.940323424429486e-06     0.1272159179539963  0.0008703076446248562      14.18610399422054      323.6797856394123   0.006637338404041227     0.8000219989520369     0.5289669107270867      0.269900459886155     0.4207788965663341    0.04599364707080823     0.3948821468263031     0.2191736786398831     0.5803648280491102  3.485582201159691e-14 121.8045155599717
2.625261613616114       19.4818292263502      15.77768020690089   0.002593635901739644     0.7340667457043627     -11.52654917692998  4.940323424429486e-06     0.1272159030528351    0.00087032254578605      14.18610399422054      323.6797856394123   0.006637338404041227     0.8000219989520369     0.5289669107270867      0.269900459886155     0.4207788965663341    0.04599364707080823     0.3948821468263031     0.2191736786398831     0.5803648280491102  3.485582201159691e-14 121.8045154703067
2.625261613616114       19.4818292263502      15.77768020690089   0.002593635901739644     0.7340667457043627     -11.52654917692998  4.940323424429486e-06     0.1272159030528351  0.0008703076446248562      14.18610420560996      323.6797856394123   0.006637338404041227     0.8000219989520369     0.5289669107270867      0.269900459886155     0.4207788965663341    0.04599364707080823     0.3948821468263031     0.2191736786398831     0.5803648280491102  3.485582201159691e-14 121.8045155280254
2.625261613616114       19.4818292263502      15.77768020690089   0.002593635901739644     0.7340667457043627     -11.52654917692998  4.940323424429486e-06     0.1272159030528351  0.0008703076446248562      14.18610399422054       323.679790462617   0.006637338404041227     0.8000219989520369     0.5289669107270867      0.269900459886155     0.4207788965663341    0.04599364707080823     0.3948821468263031     0.2191736786398831     0.5803648280491102  3.485582201159691e-14 121.8045154970655
2.625261613616114       19.4818292263502      15.77768020690089   0.002593635901739644     0.7340667457043627     -11.52654917692998  4.940323424429486e-06     0.1272159030528351  0.0008703076446248562      14.18610399422054      323.6797856394123   0.006637353305202421     0.8000219989520369     0.5289669107270867      0.269900459886155     0.4207788965663341    0.04599364707080823     0.3948821468263031     0.2191736786398831     0.5803648280491102  3.485582201159691e-14 121.8045145048572
2.625261613616114       19.4818292263502      15.77768020690089   0.002593635901739644     0.7340667457043627     -11.52654917692998  4.940323424429486e-06     0.1272159030528351  0.0008703076446248562      14.18610399422054      323.6797856394123   0.006637338404041227      0.800022013853198     0.5289669107270867      0.269900459886155     0.4207788965663341    0.04599364707080823     0.3948821468263031     0.2191736786398831     0.5803648280491102  3.485582201159691e-14 121.8045160389728
2.625261613616114       19.4818292263502      15.77768020690089   0.002593635901739644     0.7340667457043627     -11.52654917692998  4.940323424429486e-06     0.1272159030528351  0.0008703076446248562      14.18610399422054      323.6797856394123   0.006637338404041227     0.8000219989520369     0.5289669256282479      0.269900459886155     0.4207788965663341    0.04599364707080823     0.3948821468263031     0.2191736786398831     0.5803648280491102  3.485582201159691e-14 121.8045155536485
2.625261613616114       19.4818292263502      15.77768020690089   0.002593635901739644     0.7340667457043627     -11.52654917692998  4.940323424429486e-06     0.1272159030528351  0.0008703076446248562      14.18610399422054      323.6797856394123   0.006637338404041227     0.8000219989520369     0.5289669107270867     0.2699004747873162     0.4207788965663341    0.04599364707080823     0.3948821468263031     0.2191736786398831     0.5803648280491102  3.485582201159691e-14 121.8045153353007
2.625261613616114       19.4818292263502      15.77768020690089   0.002593635901739644     0.7340667457043627     -11.52654917692998  4.940323424429486e-06     0.1272159030528351  0.0008703076446248562      14.18610399422054      323.6797856394123   0.006637338404041227     0.8000219989520369     0.5289669107270867      0.269900459886155     0.4207789114674953    0.04599364707080823     0.3948821468263031     0.2191736786398831     0.5803648280491102  3.485582201159691e-14 121.8045154763608
2.625261613616114       19.4818292263502      15.77768020690089   0.002593635901739644     0.7340667457043627     -11.52654917692998  4.940323424429486e-06     0.1272159030528351  0.0008703076446248562      14.18610399422054      323.6797856394123   0.006637338404041227     0.8000219989520369     0.5289669107270867      0.269900459886155     0.4207788965663341    0.04599366197196943     0.3948821468263031     0.2191736786398831     0.5803648280491102  3.485582201159691e-14 121.8045154815542
2.625261613616114       19.4818292263502      15.77768020690089   0.002593635901739644     0.7340667457043627     -11.52654917692998  4.940323424429486e-06     0.1272159030528351  0.0008703076446248562      14.18610399422054      323.6797856394123   0.006637338404041227     0.8000219989520369     0.5289669107270867      0.269900459886155     0.4207788965663341    0.04599364707080823     0.3948821617274643     0.2191736786398831     0.5803648280491102  3.485582201159691e-14 121.8045154815431
2.625261613616114       19.4818292263502      15.77768020690089   0.002593635901739644     0.7340667457043627     -11.52654917692998  4.940323424429486e-06     0.1272159030528351  0.0008703076446248562      14.18610399422054      323.6797856394123   0.006637338404041227     0.8000219989520369     0.5289669107270867      0.269900459886155     0.4207788965663341    0.04599364707080823     0.3948821468263031     0.2191736935410442     0.5803648280491102  3.485582201159691e-14 121.8045154815506
2.625261613616114       19.4818292263502      15.77768020690089   0.002593635901739644     0.7340667457043627     -11.52654917692998  4.940323424429486e-06     0.1272159030528351  0.0008703076446248562      14.18610399422054      323.6797856394123   0.006637338404041227     0.8000219989520369     0.5289669107270867      0.269900459886155     0.4207788965663341    0.04599364707080823     0.3948821468263031     0.2191736786398831     0.5803648429502714  3.485582201159691e-14 121.8045154815505
2.625261613616114       19.4818292263502      15.77768020690089   0.002593635901739644     0.7340667457043627     -11.52654917692998  4.940323424429486e-06     0.1272159030528351  0.0008703076446248562      14.18610399422054      323.6797856394123   0.006637338404041227     0.8000219989520369     0.5289669107270867      0.269900459886155     0.4207788965663341    0.04599364707080823     0.3948821468263031     0.2191736786398831     0.5803648280491102  1.490119604966967e-08 121.8045705406249
2.625261041132081        19.481836050933       15.7776974258636   0.002593624539037669     0.7340660155740553      -11.5265588736336  4.939689124582827e-06     0.1272156620351977  0.0008706643469848017      14.18607083795356      323.6788012890249    0.00663846350531204     0.8000219978329182     0.5289657938665858     0.2699031368284915     0.4207789569147268    0.04599362895179717     0.3948821468263031     0.2191736223608873     0.5803646603325562  3.480962678128526e-14 121.8044585959625
2.625261080251519        19.481836050933       15.7776974258636   0.002593624539037669     0.7340660155740553      -11.5265588736336  4.939689124582827e-06     0.1272156620351977  0.0008706643469848017      14.18607083795356      323.6788012890249    0.00663846350531204     0.8000219978329182     0.5289657938665858     0.2699031368284915     0.4207789569147268    0.04599362895179717     0.3948821468263031     0.2191736223608873     0.5803646603325562  3.480962678128526e-14 121.8044585866933
2.625261041132081      19.48183634123498       15.7776974258636   0.002593624539037669     0.7340660155740553      -11.5265588736336  4.939689124582827e-06     0.1272156620351977  0.0008706643469848017      14.18607083795356      323.6788012890249    0.00663846350531204     0.8000219978329182     0.5289657938665858     0.2699031368284915     0.4207789569147268    0.04599362895179717     0.3948821468263031     0.2191736223608873     0.5803646603325562  3.480962678128526e-14 121.8044586332636
2.625261041132081        19.481836050933      15.77769766096961   0.002593624539037669     0.7340660155740553      -11.5265588736336  4.939689124582827e-06     0.1272156620351977  0.0008706643469848017      14.18607083795356      323.6788012890249    0.00663846350531204     0.8000219978329182     0.5289657938665858     0.2699031368284915     0.4207789569147268    0.04599362895179717     0.3948821468263031     0.2191736223608873     0.5803646603325562  3.480962678128526e-14 121.8044586147439
2.625261041132081        19.481836050933       15.7776974258636   0.002593639440198863     0.7340660155740553      -11.5265588736336  4.939689124582827e-06     0.1272156620351977  0.0008706643469848017      14.18607083795356      323.6788012890249    0.00663846350531204     0.8000219978329182     0.5289657938665858     0.2699031368284915     0.4207789569147268    0.04599362895179717     0.3948821468263031     0.2191736223608873     0.5803646603325562  3.480962678128526e-14 121.8044586847296
2.625261041132081        19.481836050933       15.7776974258636   0.002593624539037669     0.7340660304752165      -11.5265588736336  4.939689124582827e-06     0.1272156620351977  0.0008706643469848017      14.18607083795356      323.6788012890249    0.00663846350531204     0.8000219978329182     0.5289657938665858     0.2699031368284915     0.4207789569147268    0.04599362895179717     0.3948821468263031     0.2191736223608873     0.5803646603325562  3.480962678128526e-14 121.8044586094572
2.625261041132081        19.481836050933       15.7776974258636   0.002593624539037669     0.7340660155740553     -11.52655904539271  4.939689124582827e-06     0.1272156620351977  0.0008706643469848017      14.18607083795356      323.6788012890249    0.00663846350531204     0.8000219978329182     0.5289657938665858     0.2699031368284915     0.4207789569147268    0.04599362895179717     0.3948821468263031     0.2191736223608873     0.5803646603325562  3.480962678128526e-14 121.8044585807842
2.625261041132081        19.481836050933       15.7776974258636   0.002593624539037669     0.7340660155740553      -11.5265588736336  4.954590285776674e-06     0.1272156620351977  0.0008706643469848017      14.18607083795356      323.6788012890249    0.00663846350531204     0.8000219978329182     0.5289657938665858     0.2699031368284915     0.4207789569147268    0.04599362895179717     0.3948821468263031     0.2191736223608873     0.5803646603325562  3.480962678128526e-14 121.8044628808275
2.625261041132081        19.481836050933       15.7776974258636   0.002593624539037669     0.7340660155740553      -11.5265588736336  4.939689124582827e-06     0.1272156769363589  0.0008706643469848017      14.18607083795356      323.6788012890249    0.00663846350531204     0.8000219978329182     0.5289657938665858     0.2699031368284915     0.4207789569147268    0.04599362895179717     0.3948821468263031     0.2191736223608873     0.5803646603325562  3.480962678128526e-14 121.8044586760881
2.625261041132081        19.481836050933       15.7776974258636   0.002593624539037669     0.7340660155740553      -11.5265588736336  4.939689124582827e-06     0.1272156620351977  0.0008706792481459956      14.18607083795356      323.6788012890249    0.00663846350531204     0.8000219978329182     0.5289657938665858     0.2699031368284915     0.4207789569147268    0.04599362895179717     0.3948821468263031     0.2191736223608873     0.5803646603325562  3.480962678128526e-14 121.8044587971059
2.625261041132081        19.481836050933       15.7776974258636   0.002593624539037669     0.7340660155740553      -11.5265588736336  4.939689124582827e-06     0.1272156620351977  0.0008706643469848017      14.18607104934248      323.6788012890249    0.00663846350531204     0.8000219978329182     0.5289657938665858     0.2699031368284915     0.4207789569147268    0.04599362895179717     0.3948821468263031     0.2191736223608873     0.5803646603325562  3.480962678128526e-14 121.8044586199663
2.625261041132081        19.481836050933       15.7776974258636   0.002593624539037669     0.7340660155740553      -11.5265588736336  4.939689124582827e-06     0.1272156620351977  0.0008706643469848017      14.18607083795356      323.6788061122149    0.00663846350531204     0.8000219978329182     0.5289657938665858     0.2699031368284915     0.4207789569147268    0.04599362895179717     0.3948821468263031     0.2191736223608873     0.5803646603325562  3.480962678128526e-14 121.8044585791333
2.625261041132081        19.481836050933       15.7776974258636   0.002593624539037669     0.7340660155740553      -11.5265588736336  4.939689124582827e-06     0.1272156620351977  0.0008706643469848017      14.18607083795356      323.6788012890249   0.006638478406473234     0.8000219978329182     0.5289657938665858     0.2699031368284915     0.4207789569147268    0.04599362895179717     0.3948821468263031     0.2191736223608873     0.5803646603325562  3.480962678128526e-14 121.8044587770694
2.625261041132081        19.481836050933       15.7776974258636   0.002593624539037669     0.7340660155740553      -11.5265588736336  4.939689124582827e-06     0.1272156620351977  0.0008706643469848017      14.18607083795356      323.6788012890249    0.00663846350531204     0.8000220127340794     0.5289657938665858     0.2699031368284915     0.4207789569147268    0.04599362895179717     0.3948821468263031     0.2191736223608873     0.5803646603325562  3.480962678128526e-14 121.804459129957
2.625261041132081        19.481836050933       15.7776974258636   0.002593624539037669     0.7340660155740553      -11.5265588736336  4.939689124582827e-06     0.1272156620351977  0.0008706643469848017      14.18607083795356      323.6788012890249    0.00663846350531204     0.8000219978329182      0.528965808767747     0.2699031368284915     0.4207789569147268    0.04599362895179717     0.3948821468263031     0.2191736223608873     0.5803646603325562  3.480962678128526e-14 121.8044586542437
2.625261041132081        19.481836050933       15.7776974258636   0.002593624539037669     0.7340660155740553      -11.5265588736336  4.939689124582827e-06     0.1272156620351977  0.0008706643469848017      14.18607083795356      323.6788012890249    0.00663846350531204     0.8000219978329182     0.5289657938665858     0.2699031517296527     0.4207789569147268    0.04599362895179717     0.3948821468263031     0.2191736223608873     0.5803646603325562  3.480962678128526e-14 121.8044584798263
2.625261041132081        19.481836050933       15.7776974258636   0.002593624539037669     0.7340660155740553      -11.5265588736336  4.939689124582827e-06     0.1272156620351977  0.0008706643469848017      14.18607083795356      323.6788012890249    0.00663846350531204     0.8000219978329182     0.5289657938665858     0.2699031368284915      0.420778971815888    0.04599362895179717     0.3948821468263031     0.2191736223608873     0.5803646603325562  3.480962678128526e-14 121.804458580856
2.625261041132081        19.481836050933       15.7776974258636   0.002593624539037669     0.7340660155740553      -11.5265588736336  4.939689124582827e-06     0.1272156620351977  0.0008706643469848017      14.18607083795356      323.6788012890249    0.00663846350531204     0.8000219978329182     0.5289657938665858     0.2699031368284915     0.4207789569147268    0.04599364385295836     0.3948821468263031     0.2191736223608873     0.5803646603325562  3.480962678128526e-14 121.8044585959762
2.625261041132081        19.481836050933       15.7776974258636   0.002593624539037669     0.7340660155740553      -11.5265588736336  4.939689124582827e-06     0.1272156620351977  0.0008706643469848017      14.18607083795356      323.6788012890249    0.00663846350531204     0.8000219978329182     0.5289657938665858     0.2699031368284915     0.4207789569147268    0.04599362895179717     0.3948821617274643     0.2191736223608873     0.5803646603325562  3.480962678128526e-14 121.8044585959625
2.625261041132081        19.481836050933       15.7776974258636   0.002593624539037669     0.7340660155740553      -11.5265588736336  4.939689124582827e-06     0.1272156620351977  0.0008706643469848017      14.18607083795356      323.6788012890249    0.00663846350531204     0.8000219978329182     0.5289657938665858     0.2699031368284915     0.4207789569147268    0.04599362895179717     0.3948821468263031     0.2191736372620485     0.5803646603325562  3.480962678128526e-14 121.8044585959737
2.625261041132081        19.481836050933       15.7776974258636   0.002593624539037669     0.7340660155740553      -11.5265588736336  4.939689124582827e-06     0.1272156620351977  0.0008706643469848017      14.18607083795356      323.6788012890249    0.00663846350531204     0.8000219978329182     0.5289657938665858     0.2699031368284915     0.4207789569147268    0.04599362895179717     0.3948821468263031     0.2191736223608873     0.5803646752337174  3.480962678128526e-14 121.8044585959608
2.625261041132081        19.481836050933       15.7776974258636   0.002593624539037669     0.7340660155740553      -11.5265588736336  4.939689124582827e-06     0.1272156620351977  0.0008706643469848017      14.18607083795356      323.6788012890249    0.00663846350531204     0.8000219978329182     0.5289657938665858     0.2699031368284915     0.4207789569147268    0.04599362895179717     0.3948821468263031     0.2191736223608873     0.5803646603325562  1.490119600347444e-08 121.8045136564098
