# Supplementary material for: Model-Based Quantification of the Systemic Interplay between Glucose and Fatty Acids in the Postprandial State
Source: PLoS One. 2015 Sep 10;10(9):e0135665. doi: 10.1371/journal.pone.0135665 (PMC4565650; doi:10.1371/journal.pone.0135665)
Supplement: S3 File — Zip file containing all Matlab m-files to generate figures. The zip-file includes a README file, containing an overview of the simulation files and basic instructions. (ZIP) [file pone.0135665.s004.zip › GlcNEFA/OPT parameters/OPT_solver1_seed100000000_n100_r25/parameters_it23.txt]

2.569272400162681      22.82639323326817      1.185058812170361    0.02284737568828596      1.762825601914311    -0.1172419814569972   0.005473420737247377    0.03063984147928465   0.004290948397731769      11.63918651647342      316.5156371278547   0.008483675738994728     0.8724340175315144     0.6359819423306381      0.236857501774457     0.2613546581992551    0.02603963552273352    0.05924559078598382     0.4923160030426303     0.4012653516234331      1.706586265455794 269.1284879467622
2.569272438447824      22.82639323326817      1.185058812170361    0.02284737568828596      1.762825601914311    -0.1172419814569972   0.005473420737247377    0.03063984147928465   0.004290948397731769      11.63918651647342      316.5156371278547   0.008483675738994728     0.8724340175315144     0.6359819423306381      0.236857501774457     0.2613546581992551    0.02603963552273352    0.05924559078598382     0.4923160030426303     0.4012653516234331      1.706586265455794 269.1284867621428
2.569272400162681      22.82639357340793      1.185058812170361    0.02284737568828596      1.762825601914311    -0.1172419814569972   0.005473420737247377    0.03063984147928465   0.004290948397731769      11.63918651647342      316.5156371278547   0.008483675738994728     0.8724340175315144     0.6359819423306381      0.236857501774457     0.2613546581992551    0.02603963552273352    0.05924559078598382     0.4923160030426303     0.4012653516234331      1.706586265455794 269.1284870394176
2.569272400162681      22.82639323326817      1.185058829829113    0.02284737568828596      1.762825601914311    -0.1172419814569972   0.005473420737247377    0.03063984147928465   0.004290948397731769      11.63918651647342      316.5156371278547   0.008483675738994728     0.8724340175315144     0.6359819423306381      0.236857501774457     0.2613546581992551    0.02603963552273352    0.05924559078598382     0.4923160030426303     0.4012653516234331      1.706586265455794 269.1284878958271
2.569272400162681      22.82639323326817      1.185058812170361    0.02284739058944715      1.762825601914311    -0.1172419814569972   0.005473420737247377    0.03063984147928465   0.004290948397731769      11.63918651647342      316.5156371278547   0.008483675738994728     0.8724340175315144     0.6359819423306381      0.236857501774457     0.2613546581992551    0.02603963552273352    0.05924559078598382     0.4923160030426303     0.4012653516234331      1.706586265455794 269.1285597964972
2.569272400162681      22.82639323326817      1.185058812170361    0.02284737568828596      1.762825628182459    -0.1172419814569972   0.005473420737247377    0.03063984147928465   0.004290948397731769      11.63918651647342      316.5156371278547   0.008483675738994728     0.8724340175315144     0.6359819423306381      0.236857501774457     0.2613546581992551    0.02603963552273352    0.05924559078598382     0.4923160030426303     0.4012653516234331      1.706586265455794 269.1284870581324
2.569272400162681      22.82639323326817      1.185058812170361    0.02284737568828596      1.762825601914311    -0.1172419963581584   0.005473420737247377    0.03063984147928465   0.004290948397731769      11.63918651647342      316.5156371278547   0.008483675738994728     0.8724340175315144     0.6359819423306381      0.236857501774457     0.2613546581992551    0.02603963552273352    0.05924559078598382     0.4923160030426303     0.4012653516234331      1.706586265455794 269.1284880300933
2.569272400162681      22.82639323326817      1.185058812170361    0.02284737568828596      1.762825601914311    -0.1172419814569972    0.00547343563840857    0.03063984147928465   0.004290948397731769      11.63918651647342      316.5156371278547   0.008483675738994728     0.8724340175315144     0.6359819423306381      0.236857501774457     0.2613546581992551    0.02603963552273352    0.05924559078598382     0.4923160030426303     0.4012653516234331      1.706586265455794 269.1285592011212
2.569272400162681      22.82639323326817      1.185058812170361    0.02284737568828596      1.762825601914311    -0.1172419814569972   0.005473420737247377    0.03063985638044584   0.004290948397731769      11.63918651647342      316.5156371278547   0.008483675738994728     0.8724340175315144     0.6359819423306381      0.236857501774457     0.2613546581992551    0.02603963552273352    0.05924559078598382     0.4923160030426303     0.4012653516234331      1.706586265455794 269.1284775608145
2.569272400162681      22.82639323326817      1.185058812170361    0.02284737568828596      1.762825601914311    -0.1172419814569972   0.005473420737247377    0.03063984147928465   0.004290963298892963      11.63918651647342      316.5156371278547   0.008483675738994728     0.8724340175315144     0.6359819423306381      0.236857501774457     0.2613546581992551    0.02603963552273352    0.05924559078598382     0.4923160030426303     0.4012653516234331      1.706586265455794 269.1284457977537
2.569272400162681      22.82639323326817      1.185058812170361    0.02284737568828596      1.762825601914311    -0.1172419814569972   0.005473420737247377    0.03063984147928465   0.004290948397731769      11.63918668991081      316.5156371278547   0.008483675738994728     0.8724340175315144     0.6359819423306381      0.236857501774457     0.2613546581992551    0.02603963552273352    0.05924559078598382     0.4923160030426303     0.4012653516234331      1.706586265455794 269.1284844833379
2.569272400162681      22.82639323326817      1.185058812170361    0.02284737568828596      1.762825601914311    -0.1172419814569972   0.005473420737247377    0.03063984147928465   0.004290948397731769      11.63918651647342      316.5156418443052   0.008483675738994728     0.8724340175315144     0.6359819423306381      0.236857501774457     0.2613546581992551    0.02603963552273352    0.05924559078598382     0.4923160030426303     0.4012653516234331      1.706586265455794 269.1284901573595
2.569272400162681      22.82639323326817      1.185058812170361    0.02284737568828596      1.762825601914311    -0.1172419814569972   0.005473420737247377    0.03063984147928465   0.004290948397731769      11.63918651647342      316.5156371278547   0.008483690640155922     0.8724340175315144     0.6359819423306381      0.236857501774457     0.2613546581992551    0.02603963552273352    0.05924559078598382     0.4923160030426303     0.4012653516234331      1.706586265455794 269.1281319467051
2.569272400162681      22.82639323326817      1.185058812170361    0.02284737568828596      1.762825601914311    -0.1172419814569972   0.005473420737247377    0.03063984147928465   0.004290948397731769      11.63918651647342      316.5156371278547   0.008483675738994728     0.8724340324326756     0.6359819423306381      0.236857501774457     0.2613546581992551    0.02603963552273352    0.05924559078598382     0.4923160030426303     0.4012653516234331      1.706586265455794 269.1284904747828
2.569272400162681      22.82639323326817      1.185058812170361    0.02284737568828596      1.762825601914311    -0.1172419814569972   0.005473420737247377    0.03063984147928465   0.004290948397731769      11.63918651647342      316.5156371278547   0.008483675738994728     0.8724340175315144     0.6359819572317993      0.236857501774457     0.2613546581992551    0.02603963552273352    0.05924559078598382     0.4923160030426303     0.4012653516234331      1.706586265455794 269.1284991878172
2.569272400162681      22.82639323326817      1.185058812170361    0.02284737568828596      1.762825601914311    -0.1172419814569972   0.005473420737247377    0.03063984147928465   0.004290948397731769      11.63918651647342      316.5156371278547   0.008483675738994728     0.8724340175315144     0.6359819423306381     0.2368575166756182     0.2613546581992551    0.02603963552273352    0.05924559078598382     0.4923160030426303     0.4012653516234331      1.706586265455794 269.1284879193884
2.569272400162681      22.82639323326817      1.185058812170361    0.02284737568828596      1.762825601914311    -0.1172419814569972   0.005473420737247377    0.03063984147928465   0.004290948397731769      11.63918651647342      316.5156371278547   0.008483675738994728     0.8724340175315144     0.6359819423306381      0.236857501774457     0.2613546731004163    0.02603963552273352    0.05924559078598382     0.4923160030426303     0.4012653516234331      1.706586265455794 269.1284867767883
2.569272400162681      22.82639323326817      1.185058812170361    0.02284737568828596      1.762825601914311    -0.1172419814569972   0.005473420737247377    0.03063984147928465   0.004290948397731769      11.63918651647342      316.5156371278547   0.008483675738994728     0.8724340175315144     0.6359819423306381      0.236857501774457     0.2613546581992551    0.02603965042389472    0.05924559078598382     0.4923160030426303     0.4012653516234331      1.706586265455794 269.1284878629687
2.569272400162681      22.82639323326817      1.185058812170361    0.02284737568828596      1.762825601914311    -0.1172419814569972   0.005473420737247377    0.03063984147928465   0.004290948397731769      11.63918651647342      316.5156371278547   0.008483675738994728     0.8724340175315144     0.6359819423306381      0.236857501774457     0.2613546581992551    0.02603963552273352    0.05924560568714501     0.4923160030426303     0.4012653516234331      1.706586265455794 269.128487960341
2.569272400162681      22.82639323326817      1.185058812170361    0.02284737568828596      1.762825601914311    -0.1172419814569972   0.005473420737247377    0.03063984147928465   0.004290948397731769      11.63918651647342      316.5156371278547   0.008483675738994728     0.8724340175315144     0.6359819423306381      0.236857501774457     0.2613546581992551    0.02603963552273352    0.05924559078598382     0.4923160179437915     0.4012653516234331      1.706586265455794 269.1284879659913
2.569272400162681      22.82639323326817      1.185058812170361    0.02284737568828596      1.762825601914311    -0.1172419814569972   0.005473420737247377    0.03063984147928465   0.004290948397731769      11.63918651647342      316.5156371278547   0.008483675738994728     0.8724340175315144     0.6359819423306381      0.236857501774457     0.2613546581992551    0.02603963552273352    0.05924559078598382     0.4923160030426303     0.4012653665245943      1.706586265455794 269.1284879651389
2.569272400162681      22.82639323326817      1.185058812170361    0.02284737568828596      1.762825601914311    -0.1172419814569972   0.005473420737247377    0.03063984147928465   0.004290948397731769      11.63918651647342      316.5156371278547   0.008483675738994728     0.8724340175315144     0.6359819423306381      0.236857501774457     0.2613546581992551    0.02603963552273352    0.05924559078598382     0.4923160030426303     0.4012653516234331      1.706586290885911 269.1284879468039
2.565588526118586      21.88056862145773     -0.643117357541598    0.02189368825659441      1.980660885932288     0.8356591589757447   0.004549305866640306    0.03765445092269124   0.003730639677760236      13.65392174653578      318.4068050186951   0.008191612407459447     0.8514991496250552     0.6171176761394338     0.2468792112852897      0.290593957865912     0.0553869659526238    0.02162536375179078     0.1534113539260678     0.1565556005224773      2.215592827791054 219.9922760914078
2.565588564348834      21.88056862145773     -0.643117357541598    0.02189368825659441      1.980660885932288     0.8356591589757447   0.004549305866640306    0.03765445092269124   0.003730639677760236      13.65392174653578      318.4068050186951   0.008191612407459447     0.8514991496250552     0.6171176761394338     0.2468792112852897      0.290593957865912     0.0553869659526238    0.02162536375179078     0.1534113539260678     0.1565556005224773      2.215592827791054 219.9922756519311
2.565588526118586      21.88056894750361     -0.643117357541598    0.02189368825659441      1.980660885932288     0.8356591589757447   0.004549305866640306    0.03765445092269124   0.003730639677760236      13.65392174653578      318.4068050186951   0.008191612407459447     0.8514991496250552     0.6171176761394338     0.2468792112852897      0.290593957865912     0.0553869659526238    0.02162536375179078     0.1534113539260678     0.1565556005224773      2.215592827791054 219.9922752011384
2.565588526118586      21.88056862145773    -0.6431173724427592    0.02189368825659441      1.980660885932288     0.8356591589757447   0.004549305866640306    0.03765445092269124   0.003730639677760236      13.65392174653578      318.4068050186951   0.008191612407459447     0.8514991496250552     0.6171176761394338     0.2468792112852897      0.290593957865912     0.0553869659526238    0.02162536375179078     0.1534113539260678     0.1565556005224773      2.215592827791054 219.9922761000429
2.565588526118586      21.88056862145773     -0.643117357541598     0.0218937031577556      1.980660885932288     0.8356591589757447   0.004549305866640306    0.03765445092269124   0.003730639677760236      13.65392174653578      318.4068050186951   0.008191612407459447     0.8514991496250552     0.6171176761394338     0.2468792112852897      0.290593957865912     0.0553869659526238    0.02162536375179078     0.1534113539260678     0.1565556005224773      2.215592827791054 219.9923287220483
2.565588526118586      21.88056862145773     -0.643117357541598    0.02189368825659441      1.980660915446435     0.8356591589757447   0.004549305866640306    0.03765445092269124   0.003730639677760236      13.65392174653578      318.4068050186951   0.008191612407459447     0.8514991496250552     0.6171176761394338     0.2468792112852897      0.290593957865912     0.0553869659526238    0.02162536375179078     0.1534113539260678     0.1565556005224773      2.215592827791054 219.9922757737818
2.565588526118586      21.88056862145773     -0.643117357541598    0.02189368825659441      1.980660885932288     0.8356591738769059   0.004549305866640306    0.03765445092269124   0.003730639677760236      13.65392174653578      318.4068050186951   0.008191612407459447     0.8514991496250552     0.6171176761394338     0.2468792112852897      0.290593957865912     0.0553869659526238    0.02162536375179078     0.1534113539260678     0.1565556005224773      2.215592827791054 219.9922759949366
2.565588526118586      21.88056862145773     -0.643117357541598    0.02189368825659441      1.980660885932288     0.8356591589757447     0.0045493207678015    0.03765445092269124   0.003730639677760236      13.65392174653578      318.4068050186951   0.008191612407459447     0.8514991496250552     0.6171176761394338     0.2468792112852897      0.290593957865912     0.0553869659526238    0.02162536375179078     0.1534113539260678     0.1565556005224773      2.215592827791054 219.9923274379108
2.565588526118586      21.88056862145773     -0.643117357541598    0.02189368825659441      1.980660885932288     0.8356591589757447   0.004549305866640306    0.03765446582385244   0.003730639677760236      13.65392174653578      318.4068050186951   0.008191612407459447     0.8514991496250552     0.6171176761394338     0.2468792112852897      0.290593957865912     0.0553869659526238    0.02162536375179078     0.1534113539260678     0.1565556005224773      2.215592827791054 219.9922704519238
2.565588526118586      21.88056862145773     -0.643117357541598    0.02189368825659441      1.980660885932288     0.8356591589757447   0.004549305866640306    0.03765445092269124    0.00373065457892143      13.65392174653578      318.4068050186951   0.008191612407459447     0.8514991496250552     0.6171176761394338     0.2468792112852897      0.290593957865912     0.0553869659526238    0.02162536375179078     0.1534113539260678     0.1565556005224773      2.215592827791054 219.9922690744347
2.565588526118586      21.88056862145773     -0.643117357541598    0.02189368825659441      1.980660885932288     0.8356591589757447   0.004549305866640306    0.03765445092269124   0.003730639677760236      13.65392194999506      318.4068050186951   0.008191612407459447     0.8514991496250552     0.6171176761394338     0.2468792112852897      0.290593957865912     0.0553869659526238    0.02162536375179078     0.1534113539260678     0.1565556005224773      2.215592827791054 219.9922746449151
2.565588526118586      21.88056862145773     -0.643117357541598    0.02189368825659441      1.980660885932288     0.8356591589757447   0.004549305866640306    0.03765445092269124   0.003730639677760236      13.65392174653578      318.4068097633262   0.008191612407459447     0.8514991496250552     0.6171176761394338     0.2468792112852897      0.290593957865912     0.0553869659526238    0.02162536375179078     0.1534113539260678     0.1565556005224773      2.215592827791054 219.992277001603
2.565588526118586      21.88056862145773     -0.643117357541598    0.02189368825659441      1.980660885932288     0.8356591589757447   0.004549305866640306    0.03765445092269124   0.003730639677760236      13.65392174653578      318.4068050186951   0.008191627308620641     0.8514991496250552     0.6171176761394338     0.2468792112852897      0.290593957865912     0.0553869659526238    0.02162536375179078     0.1534113539260678     0.1565556005224773      2.215592827791054 219.992247252919
2.565588526118586      21.88056862145773     -0.643117357541598    0.02189368825659441      1.980660885932288     0.8356591589757447   0.004549305866640306    0.03765445092269124   0.003730639677760236      13.65392174653578      318.4068050186951   0.008191612407459447     0.8514991645262164     0.6171176761394338     0.2468792112852897      0.290593957865912     0.0553869659526238    0.02162536375179078     0.1534113539260678     0.1565556005224773      2.215592827791054 219.9922775940873
2.565588526118586      21.88056862145773     -0.643117357541598    0.02189368825659441      1.980660885932288     0.8356591589757447   0.004549305866640306    0.03765445092269124   0.003730639677760236      13.65392174653578      318.4068050186951   0.008191612407459447     0.8514991496250552      0.617117691040595     0.2468792112852897      0.290593957865912     0.0553869659526238    0.02162536375179078     0.1534113539260678     0.1565556005224773      2.215592827791054 219.9922808424059
2.565588526118586      21.88056862145773     -0.643117357541598    0.02189368825659441      1.980660885932288     0.8356591589757447   0.004549305866640306    0.03765445092269124   0.003730639677760236      13.65392174653578      318.4068050186951   0.008191612407459447     0.8514991496250552     0.6171176761394338     0.2468792261864509      0.290593957865912     0.0553869659526238    0.02162536375179078     0.1534113539260678     0.1565556005224773      2.215592827791054 219.9922801111243
2.565588526118586      21.88056862145773     -0.643117357541598    0.02189368825659441      1.980660885932288     0.8356591589757447   0.004549305866640306    0.03765445092269124   0.003730639677760236      13.65392174653578      318.4068050186951   0.008191612407459447     0.8514991496250552     0.6171176761394338     0.2468792112852897     0.2905939727670732     0.0553869659526238    0.02162536375179078     0.1534113539260678     0.1565556005224773      2.215592827791054 219.9922757079741
2.565588526118586      21.88056862145773     -0.643117357541598    0.02189368825659441      1.980660885932288     0.8356591589757447   0.004549305866640306    0.03765445092269124   0.003730639677760236      13.65392174653578      318.4068050186951   0.008191612407459447     0.8514991496250552     0.6171176761394338     0.2468792112852897      0.290593957865912    0.05538698085378499    0.02162536375179078     0.1534113539260678     0.1565556005224773      2.215592827791054 219.9922760937872
2.565588526118586      21.88056862145773     -0.643117357541598    0.02189368825659441      1.980660885932288     0.8356591589757447   0.004549305866640306    0.03765445092269124   0.003730639677760236      13.65392174653578      318.4068050186951   0.008191612407459447     0.8514991496250552     0.6171176761394338     0.2468792112852897      0.290593957865912     0.0553869659526238    0.02162537865295198     0.1534113539260678     0.1565556005224773      2.215592827791054 219.9922760856879
2.565588526118586      21.88056862145773     -0.643117357541598    0.02189368825659441      1.980660885932288     0.8356591589757447   0.004549305866640306    0.03765445092269124   0.003730639677760236      13.65392174653578      318.4068050186951   0.008191612407459447     0.8514991496250552     0.6171176761394338     0.2468792112852897      0.290593957865912     0.0553869659526238    0.02162536375179078      0.153411368827229     0.1565556005224773      2.215592827791054 219.9922760957246
2.565588526118586      21.88056862145773     -0.643117357541598    0.02189368825659441      1.980660885932288     0.8356591589757447   0.004549305866640306    0.03765445092269124   0.003730639677760236      13.65392174653578      318.4068050186951   0.008191612407459447     0.8514991496250552     0.6171176761394338     0.2468792112852897      0.290593957865912     0.0553869659526238    0.02162536375179078     0.1534113539260678     0.1565556154236385      2.215592827791054 219.9922760952666
2.565588526118586      21.88056862145773     -0.643117357541598    0.02189368825659441      1.980660885932288     0.8356591589757447   0.004549305866640306    0.03765445092269124   0.003730639677760236      13.65392174653578      318.4068050186951   0.008191612407459447     0.8514991496250552     0.6171176761394338     0.2468792112852897      0.290593957865912     0.0553869659526238    0.02162536375179078     0.1534113539260678     0.1565556005224773      2.215592860805959 219.992276090933
2.565484129531745      21.87107551987508    -0.6514031982986972    0.02187336084626484      1.980825279489459     0.8426266182940371   0.004543949298970186    0.03774698867161389   0.003835741867225763      13.65679002709688      318.3894268475893   0.008210965362864807     0.8514236072864031       0.61701393452988     0.2468861690476504     0.2906640206057441    0.05518587023221155    0.02155234061113923     0.1532291324120131     0.1563700057664895      13.65532697776085 219.8221723995922
2.565484167760438      21.87107551987508    -0.6514031982986972    0.02187336084626484      1.980825279489459     0.8426266182940371   0.004543949298970186    0.03774698867161389   0.003835741867225763      13.65679002709688      318.3894268475893   0.008210965362864807     0.8514236072864031       0.61701393452988     0.2468861690476504     0.2906640206057441    0.05518587023221155    0.02155234061113923     0.1532291324120131     0.1563700057664895      13.65532697776085 219.8221719136627
2.565484129531745       21.8710758457795    -0.6514031982986972    0.02187336084626484      1.980825279489459     0.8426266182940371   0.004543949298970186    0.03774698867161389   0.003835741867225763      13.65679002709688      318.3894268475893   0.008210965362864807     0.8514236072864031       0.61701393452988     0.2468861690476504     0.2906640206057441    0.05518587023221155    0.02155234061113923     0.1532291324120131     0.1563700057664895      13.65532697776085 219.8221716183903
2.565484129531745      21.87107551987508    -0.6514032131998584    0.02187336084626484      1.980825279489459     0.8426266182940371   0.004543949298970186    0.03774698867161389   0.003835741867225763      13.65679002709688      318.3894268475893   0.008210965362864807     0.8514236072864031       0.61701393452988     0.2468861690476504     0.2906640206057441    0.05518587023221155    0.02155234061113923     0.1532291324120131     0.1563700057664895      13.65532697776085 219.8221724164555
2.565484129531745      21.87107551987508    -0.6514031982986972    0.02187337574742603      1.980825279489459     0.8426266182940371   0.004543949298970186    0.03774698867161389   0.003835741867225763      13.65679002709688      318.3894268475893   0.008210965362864807     0.8514236072864031       0.61701393452988     0.2468861690476504     0.2906640206057441    0.05518587023221155    0.02155234061113923     0.1532291324120131     0.1563700057664895      13.65532697776085 219.8222195707939
2.565484129531745      21.87107551987508    -0.6514031982986972    0.02187336084626484      1.980825309006056     0.8426266182940371   0.004543949298970186    0.03774698867161389   0.003835741867225763      13.65679002709688      318.3894268475893   0.008210965362864807     0.8514236072864031       0.61701393452988     0.2468861690476504     0.2906640206057441    0.05518587023221155    0.02155234061113923     0.1532291324120131     0.1563700057664895      13.65532697776085 219.8221721027716
2.565484129531745      21.87107551987508    -0.6514031982986972    0.02187336084626484      1.980825279489459     0.8426266331951983   0.004543949298970186    0.03774698867161389   0.003835741867225763      13.65679002709688      318.3894268475893   0.008210965362864807     0.8514236072864031       0.61701393452988     0.2468861690476504     0.2906640206057441    0.05518587023221155    0.02155234061113923     0.1532291324120131     0.1563700057664895      13.65532697776085 219.8221723235945
2.565484129531745      21.87107551987508    -0.6514031982986972    0.02187336084626484      1.980825279489459     0.8426266182940371    0.00454396420013138    0.03774698867161389   0.003835741867225763      13.65679002709688      318.3894268475893   0.008210965362864807     0.8514236072864031       0.61701393452988     0.2468861690476504     0.2906640206057441    0.05518587023221155    0.02155234061113923     0.1532291324120131     0.1563700057664895      13.65532697776085 219.8222172753854
2.565484129531745      21.87107551987508    -0.6514031982986972    0.02187336084626484      1.980825279489459     0.8426266182940371   0.004543949298970186    0.03774700357277508   0.003835741867225763      13.65679002709688      318.3894268475893   0.008210965362864807     0.8514236072864031       0.61701393452988     0.2468861690476504     0.2906640206057441    0.05518587023221155    0.02155234061113923     0.1532291324120131     0.1563700057664895      13.65532697776085 219.8221663278052
2.565484129531745      21.87107551987508    -0.6514031982986972    0.02187336084626484      1.980825279489459     0.8426266182940371   0.004543949298970186    0.03774698867161389   0.003835756768386957      13.65679002709688      318.3894268475893   0.008210965362864807     0.8514236072864031       0.61701393452988     0.2468861690476504     0.2906640206057441    0.05518587023221155    0.02155234061113923     0.1532291324120131     0.1563700057664895      13.65532697776085 219.8221882847689
2.565484129531745      21.87107551987508    -0.6514031982986972    0.02187336084626484      1.980825279489459     0.8426266182940371   0.004543949298970186    0.03774698867161389   0.003835741867225763      13.65679023059891      318.3894268475893   0.008210965362864807     0.8514236072864031       0.61701393452988     0.2468861690476504     0.2906640206057441    0.05518587023221155    0.02155234061113923     0.1532291324120131     0.1563700057664895      13.65532697776085 219.8221709691038
2.565484129531745      21.87107551987508    -0.6514031982986972    0.02187336084626484      1.980825279489459     0.8426266182940371   0.004543949298970186    0.03774698867161389   0.003835741867225763      13.65679002709688      318.3894315919615   0.008210965362864807     0.8514236072864031       0.61701393452988     0.2468861690476504     0.2906640206057441    0.05518587023221155    0.02155234061113923     0.1532291324120131     0.1563700057664895      13.65532697776085 219.8221734318445
2.565484129531745      21.87107551987508    -0.6514031982986972    0.02187336084626484      1.980825279489459     0.8426266182940371   0.004543949298970186    0.03774698867161389   0.003835741867225763      13.65679002709688      318.3894268475893      0.008210980264026     0.8514236072864031       0.61701393452988     0.2468861690476504     0.2906640206057441    0.05518587023221155    0.02155234061113923     0.1532291324120131     0.1563700057664895      13.65532697776085 219.8221824989819
2.565484129531745      21.87107551987508    -0.6514031982986972    0.02187336084626484      1.980825279489459     0.8426266182940371   0.004543949298970186    0.03774698867161389   0.003835741867225763      13.65679002709688      318.3894268475893   0.008210965362864807     0.8514236221875643       0.61701393452988     0.2468861690476504     0.2906640206057441    0.05518587023221155    0.02155234061113923     0.1532291324120131     0.1563700057664895      13.65532697776085 219.8221738315444
2.565484129531745      21.87107551987508    -0.6514031982986972    0.02187336084626484      1.980825279489459     0.8426266182940371   0.004543949298970186    0.03774698867161389   0.003835741867225763      13.65679002709688      318.3894268475893   0.008210965362864807     0.8514236072864031     0.6170139494310412     0.2468861690476504     0.2906640206057441    0.05518587023221155    0.02155234061113923     0.1532291324120131     0.1563700057664895      13.65532697776085 219.8221768014788
2.565484129531745      21.87107551987508    -0.6514031982986972    0.02187336084626484      1.980825279489459     0.8426266182940371   0.004543949298970186    0.03774698867161389   0.003835741867225763      13.65679002709688      318.3894268475893   0.008210965362864807     0.8514236072864031       0.61701393452988     0.2468861839488116     0.2906640206057441    0.05518587023221155    0.02155234061113923     0.1532291324120131     0.1563700057664895      13.65532697776085 219.8221772396611
2.565484129531745      21.87107551987508    -0.6514031982986972    0.02187336084626484      1.980825279489459     0.8426266182940371   0.004543949298970186    0.03774698867161389   0.003835741867225763      13.65679002709688      318.3894268475893   0.008210965362864807     0.8514236072864031       0.61701393452988     0.2468861690476504     0.2906640355069053    0.05518587023221155    0.02155234061113923     0.1532291324120131     0.1563700057664895      13.65532697776085 219.8221720912987
2.565484129531745      21.87107551987508    -0.6514031982986972    0.02187336084626484      1.980825279489459     0.8426266182940371   0.004543949298970186    0.03774698867161389   0.003835741867225763      13.65679002709688      318.3894268475893   0.008210965362864807     0.8514236072864031       0.61701393452988     0.2468861690476504     0.2906640206057441    0.05518588513337274    0.02155234061113923     0.1532291324120131     0.1563700057664895      13.65532697776085 219.8221723967004
2.565484129531745      21.87107551987508    -0.6514031982986972    0.02187336084626484      1.980825279489459     0.8426266182940371   0.004543949298970186    0.03774698867161389   0.003835741867225763      13.65679002709688      318.3894268475893   0.008210965362864807     0.8514236072864031       0.61701393452988     0.2468861690476504     0.2906640206057441    0.05518587023221155    0.02155235551230043     0.1532291324120131     0.1563700057664895      13.65532697776085 219.8221723920359
2.565484129531745      21.87107551987508    -0.6514031982986972    0.02187336084626484      1.980825279489459     0.8426266182940371   0.004543949298970186    0.03774698867161389   0.003835741867225763      13.65679002709688      318.3894268475893   0.008210965362864807     0.8514236072864031       0.61701393452988     0.2468861690476504     0.2906640206057441    0.05518587023221155    0.02155234061113923     0.1532291473131743     0.1563700057664895      13.65532697776085 219.8221724082768
2.565484129531745      21.87107551987508    -0.6514031982986972    0.02187336084626484      1.980825279489459     0.8426266182940371   0.004543949298970186    0.03774698867161389   0.003835741867225763      13.65679002709688      318.3894268475893   0.008210965362864807     0.8514236072864031       0.61701393452988     0.2468861690476504     0.2906640206057441    0.05518587023221155    0.02155234061113923     0.1532291324120131     0.1563700206676507      13.65532697776085 219.82217239945
2.565484129531745      21.87107551987508    -0.6514031982986972    0.02187336084626484      1.980825279489459     0.8426266182940371   0.004543949298970186    0.03774698867161389   0.003835741867225763      13.65679002709688      318.3894268475893   0.008210965362864807     0.8514236072864031       0.61701393452988     0.2468861690476504     0.2906640206057441    0.05518587023221155    0.02155234061113923     0.1532291324120131     0.1563700057664895      13.65532718124108 219.8221723994829
2.562621492136141      21.88201160176126    -0.6269609118089567    0.02090038717298415      1.981410106208576     0.8088050827978301   0.004331067018445058    0.04342637896693286   0.003765849146555338      13.68741265130128      317.3098017788837   0.008120399825584329     0.8502309598050128     0.6137587095596837     0.2463521659252384      0.291359682433425     0.0552157540712623    0.02053898428294812     0.1479979264492955     0.1639647667978369      25.09477070741816 215.2618357153479
2.562621530322177      21.88201160176126    -0.6269609118089567    0.02090038717298415      1.981410106208576     0.8088050827978301   0.004331067018445058    0.04342637896693286   0.003765849146555338      13.68741265130128      317.3098017788837   0.008120399825584329     0.8502309598050128     0.6137587095596837     0.2463521659252384      0.291359682433425     0.0552157540712623    0.02053898428294812     0.1479979264492955     0.1639647667978369      25.09477070741816 215.2618354671384
2.562621492136141      21.88201192782864    -0.6269609118089567    0.02090038717298415      1.981410106208576     0.8088050827978301   0.004331067018445058    0.04342637896693286   0.003765849146555338      13.68741265130128      317.3098017788837   0.008120399825584329     0.8502309598050128     0.6137587095596837     0.2463521659252384      0.291359682433425     0.0552157540712623    0.02053898428294812     0.1479979264492955     0.1639647667978369      25.09477070741816 215.2618364529419
2.562621492136141      21.88201160176126    -0.6269609267101179    0.02090038717298415      1.981410106208576     0.8088050827978301   0.004331067018445058    0.04342637896693286   0.003765849146555338      13.68741265130128      317.3098017788837   0.008120399825584329     0.8502309598050128     0.6137587095596837     0.2463521659252384      0.291359682433425     0.0552157540712623    0.02053898428294812     0.1479979264492955     0.1639647667978369      25.09477070741816 215.2618357008562
2.562621492136141      21.88201160176126    -0.6269609118089567    0.02090040207414534      1.981410106208576     0.8088050827978301   0.004331067018445058    0.04342637896693286   0.003765849146555338      13.68741265130128      317.3098017788837   0.008120399825584329     0.8502309598050128     0.6137587095596837     0.2463521659252384      0.291359682433425     0.0552157540712623    0.02053898428294812     0.1479979264492955     0.1639647667978369      25.09477070741816 215.261818770164
2.562621492136141      21.88201160176126    -0.6269609118089567    0.02090038717298415      1.981410135733887     0.8088050827978301   0.004331067018445058    0.04342637896693286   0.003765849146555338      13.68741265130128      317.3098017788837   0.008120399825584329     0.8502309598050128     0.6137587095596837     0.2463521659252384      0.291359682433425     0.0552157540712623    0.02053898428294812     0.1479979264492955     0.1639647667978369      25.09477070741816 215.2618354023937
2.562621492136141      21.88201160176126    -0.6269609118089567    0.02090038717298415      1.981410106208576     0.8088050976989913   0.004331067018445058    0.04342637896693286   0.003765849146555338      13.68741265130128      317.3098017788837   0.008120399825584329     0.8502309598050128     0.6137587095596837     0.2463521659252384      0.291359682433425     0.0552157540712623    0.02053898428294812     0.1479979264492955     0.1639647667978369      25.09477070741816 215.2618357834223
2.562621492136141      21.88201160176126    -0.6269609118089567    0.02090038717298415      1.981410106208576     0.8088050827978301   0.004331081919606252    0.04342637896693286   0.003765849146555338      13.68741265130128      317.3098017788837   0.008120399825584329     0.8502309598050128     0.6137587095596837     0.2463521659252384      0.291359682433425     0.0552157540712623    0.02053898428294812     0.1479979264492955     0.1639647667978369      25.09477070741816 215.2618512764871
2.562621492136141      21.88201160176126    -0.6269609118089567    0.02090038717298415      1.981410106208576     0.8088050827978301   0.004331067018445058    0.04342639386809405   0.003765849146555338      13.68741265130128      317.3098017788837   0.008120399825584329     0.8502309598050128     0.6137587095596837     0.2463521659252384      0.291359682433425     0.0552157540712623    0.02053898428294812     0.1479979264492955     0.1639647667978369      25.09477070741816 215.2618317766521
2.562621492136141      21.88201160176126    -0.6269609118089567    0.02090038717298415      1.981410106208576     0.8088050827978301   0.004331067018445058    0.04342637896693286   0.003765864047716532      13.68741265130128      317.3098017788837   0.008120399825584329     0.8502309598050128     0.6137587095596837     0.2463521659252384      0.291359682433425     0.0552157540712623    0.02053898428294812     0.1479979264492955     0.1639647667978369      25.09477070741816 215.2618759893836
2.562621492136141      21.88201160176126    -0.6269609118089567    0.02090038717298415      1.981410106208576     0.8088050827978301   0.004331067018445058    0.04342637896693286   0.003765849146555338      13.68741285525962      317.3098017788837   0.008120399825584329     0.8502309598050128     0.6137587095596837     0.2463521659252384      0.291359682433425     0.0552157540712623    0.02053898428294812     0.1479979264492955     0.1639647667978369      25.09477070741816 215.2618342888748
2.562621492136141      21.88201160176126    -0.6269609118089567    0.02090038717298415      1.981410106208576     0.8088050827978301   0.004331067018445058    0.04342637896693286   0.003765849146555338      13.68741265130128      317.3098065071682   0.008120399825584329     0.8502309598050128     0.6137587095596837     0.2463521659252384      0.291359682433425     0.0552157540712623    0.02053898428294812     0.1479979264492955     0.1639647667978369      25.09477070741816 215.2618366236783
2.562621492136141      21.88201160176126    -0.6269609118089567    0.02090038717298415      1.981410106208576     0.8088050827978301   0.004331067018445058    0.04342637896693286   0.003765849146555338      13.68741265130128      317.3098017788837   0.008120414726745523     0.8502309598050128     0.6137587095596837     0.2463521659252384      0.291359682433425     0.0552157540712623    0.02053898428294812     0.1479979264492955     0.1639647667978369      25.09477070741816 215.261662430904
2.562621492136141      21.88201160176126    -0.6269609118089567    0.02090038717298415      1.981410106208576     0.8088050827978301   0.004331067018445058    0.04342637896693286   0.003765849146555338      13.68741265130128      317.3098017788837   0.008120399825584329      0.850230974706174     0.6137587095596837     0.2463521659252384      0.291359682433425     0.0552157540712623    0.02053898428294812     0.1479979264492955     0.1639647667978369      25.09477070741816 215.2618371508091
2.562621492136141      21.88201160176126    -0.6269609118089567    0.02090038717298415      1.981410106208576     0.8088050827978301   0.004331067018445058    0.04342637896693286   0.003765849146555338      13.68741265130128      317.3098017788837   0.008120399825584329     0.8502309598050128     0.6137587244608449     0.2463521659252384      0.291359682433425     0.0552157540712623    0.02053898428294812     0.1479979264492955     0.1639647667978369      25.09477070741816 215.2618408738337
2.562621492136141      21.88201160176126    -0.6269609118089567    0.02090038717298415      1.981410106208576     0.8088050827978301   0.004331067018445058    0.04342637896693286   0.003765849146555338      13.68741265130128      317.3098017788837   0.008120399825584329     0.8502309598050128     0.6137587095596837     0.2463521808263996      0.291359682433425     0.0552157540712623    0.02053898428294812     0.1479979264492955     0.1639647667978369      25.09477070741816 215.2618323893024
2.562621492136141      21.88201160176126    -0.6269609118089567    0.02090038717298415      1.981410106208576     0.8088050827978301   0.004331067018445058    0.04342637896693286   0.003765849146555338      13.68741265130128      317.3098017788837   0.008120399825584329     0.8502309598050128     0.6137587095596837     0.2463521659252384     0.2913596973345862     0.0552157540712623    0.02053898428294812     0.1479979264492955     0.1639647667978369      25.09477070741816 215.2618352790177
2.562621492136141      21.88201160176126    -0.6269609118089567    0.02090038717298415      1.981410106208576     0.8088050827978301   0.004331067018445058    0.04342637896693286   0.003765849146555338      13.68741265130128      317.3098017788837   0.008120399825584329     0.8502309598050128     0.6137587095596837     0.2463521659252384      0.291359682433425    0.05521576897242349    0.02053898428294812     0.1479979264492955     0.1639647667978369      25.09477070741816 215.2618357252134
2.562621492136141      21.88201160176126    -0.6269609118089567    0.02090038717298415      1.981410106208576     0.8088050827978301   0.004331067018445058    0.04342637896693286   0.003765849146555338      13.68741265130128      317.3098017788837   0.008120399825584329     0.8502309598050128     0.6137587095596837     0.2463521659252384      0.291359682433425     0.0552157540712623    0.02053899918410931     0.1479979264492955     0.1639647667978369      25.09477070741816 215.2618357411965
2.562621492136141      21.88201160176126    -0.6269609118089567    0.02090038717298415      1.981410106208576     0.8088050827978301   0.004331067018445058    0.04342637896693286   0.003765849146555338      13.68741265130128      317.3098017788837   0.008120399825584329     0.8502309598050128     0.6137587095596837     0.2463521659252384      0.291359682433425     0.0552157540712623    0.02053898428294812     0.1479979413504567     0.1639647667978369      25.09477070741816 215.261835718947
2.562621492136141      21.88201160176126    -0.6269609118089567    0.02090038717298415      1.981410106208576     0.8088050827978301   0.004331067018445058    0.04342637896693286   0.003765849146555338      13.68741265130128      317.3098017788837   0.008120399825584329     0.8502309598050128     0.6137587095596837     0.2463521659252384      0.291359682433425     0.0552157540712623    0.02053898428294812     0.1479979264492955     0.1639647816989981      25.09477070741816 215.2618357105189
2.562621492136141      21.88201160176126    -0.6269609118089567    0.02090038717298415      1.981410106208576     0.8088050827978301   0.004331067018445058    0.04342637896693286   0.003765849146555338      13.68741265130128      317.3098017788837   0.008120399825584329     0.8502309598050128     0.6137587095596837     0.2463521659252384      0.291359682433425     0.0552157540712623    0.02053898428294812     0.1479979264492955     0.1639647667978369      25.09477108135938 215.2618357191396
2.550641233342831      16.87974347241191      2.545782106290488   0.009280970579673043      1.261204195965621     -3.477638216195828   0.003463583577081667    0.04548055699806523   0.002976182507328351      15.28905772130828      323.7635364162428   0.007675707550949206     0.8140158485762978     0.5904781292154687      0.253105786041447     0.3385695748086401   0.001800093420281569   0.009832891961630339   0.002479555699375441     0.9821699489528938     0.5398697844089284 183.8366580631439
2.550641271350347      16.87974347241191      2.545782106290488   0.009280970579673043      1.261204195965621     -3.477638216195828   0.003463583577081667    0.04548055699806523   0.002976182507328351      15.28905772130828      323.7635364162428   0.007675707550949206     0.8140158485762978     0.5904781292154687      0.253105786041447     0.3385695748086401   0.001800093420281569   0.009832891961630339   0.002479555699375441     0.9821699489528938     0.5398697844089284 183.83665833261
2.550641233342831      16.87974372393969      2.545782106290488   0.009280970579673043      1.261204195965621     -3.477638216195828   0.003463583577081667    0.04548055699806523   0.002976182507328351      15.28905772130828      323.7635364162428   0.007675707550949206     0.8140158485762978     0.5904781292154687      0.253105786041447     0.3385695748086401   0.001800093420281569   0.009832891961630339   0.002479555699375441     0.9821699489528938     0.5398697844089284 183.8366562445237
2.550641233342831      16.87974347241191      2.545782144225598   0.009280970579673043      1.261204195965621     -3.477638216195828   0.003463583577081667    0.04548055699806523   0.002976182507328351      15.28905772130828      323.7635364162428   0.007675707550949206     0.8140158485762978     0.5904781292154687      0.253105786041447     0.3385695748086401   0.001800093420281569   0.009832891961630339   0.002479555699375441     0.9821699489528938     0.5398697844089284 183.8366577842608
2.550641233342831      16.87974347241191      2.545782106290488   0.009280985480834237      1.261204195965621     -3.477638216195828   0.003463583577081667    0.04548055699806523   0.002976182507328351      15.28905772130828      323.7635364162428   0.007675707550949206     0.8140158485762978     0.5904781292154687      0.253105786041447     0.3385695748086401   0.001800093420281569   0.009832891961630339   0.002479555699375441     0.9821699489528938     0.5398697844089284 183.8367733018783
2.550641233342831      16.87974347241191      2.545782106290488   0.009280970579673043      1.261204214759028     -3.477638216195828   0.003463583577081667    0.04548055699806523   0.002976182507328351      15.28905772130828      323.7635364162428   0.007675707550949206     0.8140158485762978     0.5904781292154687      0.253105786041447     0.3385695748086401   0.001800093420281569   0.009832891961630339   0.002479555699375441     0.9821699489528938     0.5398697844089284 183.8366580591526
2.550641233342831      16.87974347241191      2.545782106290488   0.009280970579673043      1.261204195965621     -3.477638268016676   0.003463583577081667    0.04548055699806523   0.002976182507328351      15.28905772130828      323.7635364162428   0.007675707550949206     0.8140158485762978     0.5904781292154687      0.253105786041447     0.3385695748086401   0.001800093420281569   0.009832891961630339   0.002479555699375441     0.9821699489528938     0.5398697844089284 183.8366589330463
2.550641233342831      16.87974347241191      2.545782106290488   0.009280970579673043      1.261204195965621     -3.477638216195828   0.003463598478242861    0.04548055699806523   0.002976182507328351      15.28905772130828      323.7635364162428   0.007675707550949206     0.8140158485762978     0.5904781292154687      0.253105786041447     0.3385695748086401   0.001800093420281569   0.009832891961630339   0.002479555699375441     0.9821699489528938     0.5398697844089284 183.8368440647527
2.550641233342831      16.87974347241191      2.545782106290488   0.009280970579673043      1.261204195965621     -3.477638216195828   0.003463583577081667    0.04548057189922643   0.002976182507328351      15.28905772130828      323.7635364162428   0.007675707550949206     0.8140158485762978     0.5904781292154687      0.253105786041447     0.3385695748086401   0.001800093420281569   0.009832891961630339   0.002479555699375441     0.9821699489528938     0.5398697844089284 183.8366675046161
2.550641233342831      16.87974347241191      2.545782106290488   0.009280970579673043      1.261204195965621     -3.477638216195828   0.003463583577081667    0.04548055699806523   0.002976197408489545      15.28905772130828      323.7635364162428   0.007675707550949206     0.8140158485762978     0.5904781292154687      0.253105786041447     0.3385695748086401   0.001800093420281569   0.009832891961630339   0.002479555699375441     0.9821699489528938     0.5398697844089284 183.8368978353735
2.550641233342831      16.87974347241191      2.545782106290488   0.009280970579673043      1.261204195965621     -3.477638216195828   0.003463583577081667    0.04548055699806523   0.002976182507328351      15.28905794913299      323.7635364162428   0.007675707550949206     0.8140158485762978     0.5904781292154687      0.253105786041447     0.3385695748086401   0.001800093420281569   0.009832891961630339   0.002479555699375441     0.9821699489528938     0.5398697844089284 183.836657721932
2.550641233342831      16.87974347241191      2.545782106290488   0.009280970579673043      1.261204195965621     -3.477638216195828   0.003463583577081667    0.04548055699806523   0.002976182507328351      15.28905772130828      323.7635412406954   0.007675707550949206     0.8140158485762978     0.5904781292154687      0.253105786041447     0.3385695748086401   0.001800093420281569   0.009832891961630339   0.002479555699375441     0.9821699489528938     0.5398697844089284 183.8366582454374
2.550641233342831      16.87974347241191      2.545782106290488   0.009280970579673043      1.261204195965621     -3.477638216195828   0.003463583577081667    0.04548055699806523   0.002976182507328351      15.28905772130828      323.7635364162428     0.0076757224521104     0.8140158485762978     0.5904781292154687      0.253105786041447     0.3385695748086401   0.001800093420281569   0.009832891961630339   0.002479555699375441     0.9821699489528938     0.5398697844089284 183.8367073991325
2.550641233342831      16.87974347241191      2.545782106290488   0.009280970579673043      1.261204195965621     -3.477638216195828   0.003463583577081667    0.04548055699806523   0.002976182507328351      15.28905772130828      323.7635364162428   0.007675707550949206      0.814015863477459     0.5904781292154687      0.253105786041447     0.3385695748086401   0.001800093420281569   0.009832891961630339   0.002479555699375441     0.9821699489528938     0.5398697844089284 183.8366590711014
2.550641233342831      16.87974347241191      2.545782106290488   0.009280970579673043      1.261204195965621     -3.477638216195828   0.003463583577081667    0.04548055699806523   0.002976182507328351      15.28905772130828      323.7635364162428   0.007675707550949206     0.8140158485762978     0.5904781441166299      0.253105786041447     0.3385695748086401   0.001800093420281569   0.009832891961630339   0.002479555699375441     0.9821699489528938     0.5398697844089284 183.8366596175012
2.550641233342831      16.87974347241191      2.545782106290488   0.009280970579673043      1.261204195965621     -3.477638216195828   0.003463583577081667    0.04548055699806523   0.002976182507328351      15.28905772130828      323.7635364162428   0.007675707550949206     0.8140158485762978     0.5904781292154687     0.2531058009426082     0.3385695748086401   0.001800093420281569   0.009832891961630339   0.002479555699375441     0.9821699489528938     0.5398697844089284 183.8366613507529
2.550641233342831      16.87974347241191      2.545782106290488   0.009280970579673043      1.261204195965621     -3.477638216195828   0.003463583577081667    0.04548055699806523   0.002976182507328351      15.28905772130828      323.7635364162428   0.007675707550949206     0.8140158485762978     0.5904781292154687      0.253105786041447     0.3385695897098013   0.001800093420281569   0.009832891961630339   0.002479555699375441     0.9821699489528938     0.5398697844089284 183.8366580027679
2.550641233342831      16.87974347241191      2.545782106290488   0.009280970579673043      1.261204195965621     -3.477638216195828   0.003463583577081667    0.04548055699806523   0.002976182507328351      15.28905772130828      323.7635364162428   0.007675707550949206     0.8140158485762978     0.5904781292154687      0.253105786041447     0.3385695748086401   0.001800108321442763   0.009832891961630339   0.002479555699375441     0.9821699489528938     0.5398697844089284 183.8366580547175
2.550641233342831      16.87974347241191      2.545782106290488   0.009280970579673043      1.261204195965621     -3.477638216195828   0.003463583577081667    0.04548055699806523   0.002976182507328351      15.28905772130828      323.7635364162428   0.007675707550949206     0.8140158485762978     0.5904781292154687      0.253105786041447     0.3385695748086401   0.001800093420281569   0.009832906862791533   0.002479555699375441     0.9821699489528938     0.5398697844089284 183.8366581781349
2.550641233342831      16.87974347241191      2.545782106290488   0.009280970579673043      1.261204195965621     -3.477638216195828   0.003463583577081667    0.04548055699806523   0.002976182507328351      15.28905772130828      323.7635364162428   0.007675707550949206     0.8140158485762978     0.5904781292154687      0.253105786041447     0.3385695748086401   0.001800093420281569   0.009832891961630339   0.002479570600536635     0.9821699489528938     0.5398697844089284 183.8366580685436
2.550641233342831      16.87974347241191      2.545782106290488   0.009280970579673043      1.261204195965621     -3.477638216195828   0.003463583577081667    0.04548055699806523   0.002976182507328351      15.28905772130828      323.7635364162428   0.007675707550949206     0.8140158485762978     0.5904781292154687      0.253105786041447     0.3385695748086401   0.001800093420281569   0.009832891961630339   0.002479555699375441      0.982169963854055     0.5398697844089284 183.8366580672697
2.550641233342831      16.87974347241191      2.545782106290488   0.009280970579673043      1.261204195965621     -3.477638216195828   0.003463583577081667    0.04548055699806523   0.002976182507328351      15.28905772130828      323.7635364162428   0.007675707550949206     0.8140158485762978     0.5904781292154687      0.253105786041447     0.3385695748086401   0.001800093420281569   0.009832891961630339   0.002479555699375441     0.9821699489528938     0.5398697993100896 183.8366580627745
2.543136256078435      17.04668055663551      3.029949096647573    0.00873087514330889      1.252524836610585     -3.708924710827633   0.003117991998257171    0.04481568713663203   0.002580693350885704      15.37880874348718      323.6697700773026   0.007487687510515567      0.812908601532107     0.5893951156480233     0.2532039403106514     0.3371172238398229   0.001361756602902971   0.009134793746505414   0.002445225405155604     0.9616608530540628      23.41226021340733 169.5499272194148
2.543136293974118      17.04668055663551      3.029949096647573    0.00873087514330889      1.252524836610585     -3.708924710827633   0.003117991998257171    0.04481568713663203   0.002580693350885704      15.37880874348718      323.6697700773026   0.007487687510515567      0.812908601532107     0.5893951156480233     0.2532039403106514     0.3371172238398229   0.001361756602902971   0.009134793746505414   0.002445225405155604     0.9616608530540628      23.41226021340733 169.5499272268366
2.543136256078435      17.04668081065084      3.029949096647573    0.00873087514330889      1.252524836610585     -3.708924710827633   0.003117991998257171    0.04481568713663203   0.002580693350885704      15.37880874348718      323.6697700773026   0.007487687510515567      0.812908601532107     0.5893951156480233     0.2532039403106514     0.3371172238398229   0.001361756602902971   0.009134793746505414   0.002445225405155604     0.9616608530540628      23.41226021340733 169.549926940319
2.543136256078435      17.04668055663551      3.029949141797333    0.00873087514330889      1.252524836610585     -3.708924710827633   0.003117991998257171    0.04481568713663203   0.002580693350885704      15.37880874348718      323.6697700773026   0.007487687510515567      0.812908601532107     0.5893951156480233     0.2532039403106514     0.3371172238398229   0.001361756602902971   0.009134793746505414   0.002445225405155604     0.9616608530540628      23.41226021340733 169.5499270636035
2.543136256078435      17.04668055663551      3.029949096647573   0.008730890044470084      1.252524836610585     -3.708924710827633   0.003117991998257171    0.04481568713663203   0.002580693350885704      15.37880874348718      323.6697700773026   0.007487687510515567      0.812908601532107     0.5893951156480233     0.2532039403106514     0.3371172238398229   0.001361756602902971   0.009134793746505414   0.002445225405155604     0.9616608530540628      23.41226021340733 169.5499768259114
2.543136256078435      17.04668055663551      3.029949096647573    0.00873087514330889      1.252524855274659     -3.708924710827633   0.003117991998257171    0.04481568713663203   0.002580693350885704      15.37880874348718      323.6697700773026   0.007487687510515567      0.812908601532107     0.5893951156480233     0.2532039403106514     0.3371172238398229   0.001361756602902971   0.009134793746505414   0.002445225405155604     0.9616608530540628      23.41226021340733 169.549927128232
2.543136256078435      17.04668055663551      3.029949096647573    0.00873087514330889      1.252524836610585     -3.708924766094918   0.003117991998257171    0.04481568713663203   0.002580693350885704      15.37880874348718      323.6697700773026   0.007487687510515567      0.812908601532107     0.5893951156480233     0.2532039403106514     0.3371172238398229   0.001361756602902971   0.009134793746505414   0.002445225405155604     0.9616608530540628      23.41226021340733 169.5499274772464
2.543136256078435      17.04668055663551      3.029949096647573    0.00873087514330889      1.252524836610585     -3.708924710827633   0.003118006899418365    0.04481568713663203   0.002580693350885704      15.37880874348718      323.6697700773026   0.007487687510515567      0.812908601532107     0.5893951156480233     0.2532039403106514     0.3371172238398229   0.001361756602902971   0.009134793746505414   0.002445225405155604     0.9616608530540628      23.41226021340733 169.5500774309829
2.543136256078435      17.04668055663551      3.029949096647573    0.00873087514330889      1.252524836610585     -3.708924710827633   0.003117991998257171    0.04481570203779323   0.002580693350885704      15.37880874348718      323.6697700773026   0.007487687510515567      0.812908601532107     0.5893951156480233     0.2532039403106514     0.3371172238398229   0.001361756602902971   0.009134793746505414   0.002445225405155604     0.9616608530540628      23.41226021340733 169.5499356569652
2.543136256078435      17.04668055663551      3.029949096647573    0.00873087514330889      1.252524836610585     -3.708924710827633   0.003117991998257171    0.04481568713663203   0.002580708252046897      15.37880874348718      323.6697700773026   0.007487687510515567      0.812908601532107     0.5893951156480233     0.2532039403106514     0.3371172238398229   0.001361756602902971   0.009134793746505414   0.002445225405155604     0.9616608530540628      23.41226021340733 169.550145588907
2.543136256078435      17.04668055663551      3.029949096647573    0.00873087514330889      1.252524836610585     -3.708924710827633   0.003117991998257171    0.04481568713663203   0.002580693350885704      15.37880897264929      323.6697700773026   0.007487687510515567      0.812908601532107     0.5893951156480233     0.2532039403106514     0.3371172238398229   0.001361756602902971   0.009134793746505414   0.002445225405155604     0.9616608530540628      23.41226021340733 169.5499267032565
2.543136256078435      17.04668055663551      3.029949096647573    0.00873087514330889      1.252524836610585     -3.708924710827633   0.003117991998257171    0.04481568713663203   0.002580693350885704      15.37880874348718      323.6697749003581   0.007487687510515567      0.812908601532107     0.5893951156480233     0.2532039403106514     0.3371172238398229   0.001361756602902971   0.009134793746505414   0.002445225405155604     0.9616608530540628      23.41226021340733 169.549927547189
2.543136256078435      17.04668055663551      3.029949096647573    0.00873087514330889      1.252524836610585     -3.708924710827633   0.003117991998257171    0.04481568713663203   0.002580693350885704      15.37880874348718      323.6697700773026   0.007487702411676761      0.812908601532107     0.5893951156480233     0.2532039403106514     0.3371172238398229   0.001361756602902971   0.009134793746505414   0.002445225405155604     0.9616608530540628      23.41226021340733 169.549613173734
2.543136256078435      17.04668055663551      3.029949096647573    0.00873087514330889      1.252524836610585     -3.708924710827633   0.003117991998257171    0.04481568713663203   0.002580693350885704      15.37880874348718      323.6697700773026   0.007487687510515567     0.8129086164332682     0.5893951156480233     0.2532039403106514     0.3371172238398229   0.001361756602902971   0.009134793746505414   0.002445225405155604     0.9616608530540628      23.41226021340733 169.5499285028675
2.543136256078435      17.04668055663551      3.029949096647573    0.00873087514330889      1.252524836610585     -3.708924710827633   0.003117991998257171    0.04481568713663203   0.002580693350885704      15.37880874348718      323.6697700773026   0.007487687510515567      0.812908601532107     0.5893951305491845     0.2532039403106514     0.3371172238398229   0.001361756602902971   0.009134793746505414   0.002445225405155604     0.9616608530540628      23.41226021340733 169.5499317156282
2.543136256078435      17.04668055663551      3.029949096647573    0.00873087514330889      1.252524836610585     -3.708924710827633   0.003117991998257171    0.04481568713663203   0.002580693350885704      15.37880874348718      323.6697700773026   0.007487687510515567      0.812908601532107     0.5893951156480233     0.2532039552118126     0.3371172238398229   0.001361756602902971   0.009134793746505414   0.002445225405155604     0.9616608530540628      23.41226021340733 169.5499188953076
2.543136256078435      17.04668055663551      3.029949096647573    0.00873087514330889      1.252524836610585     -3.708924710827633   0.003117991998257171    0.04481568713663203   0.002580693350885704      15.37880874348718      323.6697700773026   0.007487687510515567      0.812908601532107     0.5893951156480233     0.2532039403106514     0.3371172387409841   0.001361756602902971   0.009134793746505414   0.002445225405155604     0.9616608530540628      23.41226021340733 169.5499270058453
2.543136256078435      17.04668055663551      3.029949096647573    0.00873087514330889      1.252524836610585     -3.708924710827633   0.003117991998257171    0.04481568713663203   0.002580693350885704      15.37880874348718      323.6697700773026   0.007487687510515567      0.812908601532107     0.5893951156480233     0.2532039403106514     0.3371172238398229   0.001361771504064165   0.009134793746505414   0.002445225405155604     0.9616608530540628      23.41226021340733 169.549927209149
2.543136256078435      17.04668055663551      3.029949096647573    0.00873087514330889      1.252524836610585     -3.708924710827633   0.003117991998257171    0.04481568713663203   0.002580693350885704      15.37880874348718      323.6697700773026   0.007487687510515567      0.812908601532107     0.5893951156480233     0.2532039403106514     0.3371172238398229   0.001361756602902971   0.009134808647666607   0.002445225405155604     0.9616608530540628      23.41226021340733 169.5499273626053
2.543136256078435      17.04668055663551      3.029949096647573    0.00873087514330889      1.252524836610585     -3.708924710827633   0.003117991998257171    0.04481568713663203   0.002580693350885704      15.37880874348718      323.6697700773026   0.007487687510515567      0.812908601532107     0.5893951156480233     0.2532039403106514     0.3371172238398229   0.001361756602902971   0.009134793746505414   0.002445240306316798     0.9616608530540628      23.41226021340733 169.5499272260597
2.543136256078435      17.04668055663551      3.029949096647573    0.00873087514330889      1.252524836610585     -3.708924710827633   0.003117991998257171    0.04481568713663203   0.002580693350885704      15.37880874348718      323.6697700773026   0.007487687510515567      0.812908601532107     0.5893951156480233     0.2532039403106514     0.3371172238398229   0.001361756602902971   0.009134793746505414   0.002445225405155604      0.961660867955224      23.41226021340733 169.5499272239395
2.543136256078435      17.04668055663551      3.029949096647573    0.00873087514330889      1.252524836610585     -3.708924710827633   0.003117991998257171    0.04481568713663203   0.002580693350885704      15.37880874348718      323.6697700773026   0.007487687510515567      0.812908601532107     0.5893951156480233     0.2532039403106514     0.3371172238398229   0.001361756602902971   0.009134793746505414   0.002445225405155604     0.9616608530540628      23.41226056227719 169.5499272198252
2.604009436102963      19.62560817646883      12.50033794556686   0.007412433390349698     0.9891277421477804     -8.594008276242242   0.002963120813173481    0.04174538238125006   0.002290554264110568      16.05981386518204      345.9483450103062   0.007470458246154917     0.8003278629944847     0.5711265054707184     0.2540321763203968     0.3625084837223382    0.04629160266067841  1.189322785044057e-05  0.0004935681148428002     0.2021994262771752      4.915221805613179 148.508846076383
2.604009474905728      19.62560817646883      12.50033794556686   0.007412433390349698     0.9891277421477804     -8.594008276242242   0.002963120813173481    0.04174538238125006   0.002290554264110568      16.05981386518204      345.9483450103062   0.007470458246154917     0.8003278629944847     0.5711265054707184     0.2540321763203968     0.3625084837223382    0.04629160266067841  1.189322785044057e-05  0.0004935681148428002     0.2021994262771752      4.915221805613179 148.5088461083115
2.604009436102963      19.62560846891319      12.50033794556686   0.007412433390349698     0.9891277421477804     -8.594008276242242   0.002963120813173481    0.04174538238125006   0.002290554264110568      16.05981386518204      345.9483450103062   0.007470458246154917     0.8003278629944847     0.5711265054707184     0.2540321763203968     0.3625084837223382    0.04629160266067841  1.189322785044057e-05  0.0004935681148428002     0.2021994262771752      4.915221805613179 148.5088456094866
2.604009436102963      19.62560817646883      12.50033813183641   0.007412433390349698     0.9891277421477804     -8.594008276242242   0.002963120813173481    0.04174538238125006   0.002290554264110568      16.05981386518204      345.9483450103062   0.007470458246154917     0.8003278629944847     0.5711265054707184     0.2540321763203968     0.3625084837223382    0.04629160266067841  1.189322785044057e-05  0.0004935681148428002     0.2021994262771752      4.915221805613179 148.5088457789485
2.604009436102963      19.62560817646883      12.50033794556686   0.007412448291510892     0.9891277421477804     -8.594008276242242   0.002963120813173481    0.04174538238125006   0.002290554264110568      16.05981386518204      345.9483450103062   0.007470458246154917     0.8003278629944847     0.5711265054707184     0.2540321763203968     0.3625084837223382    0.04629160266067841  1.189322785044057e-05  0.0004935681148428002     0.2021994262771752      4.915221805613179 148.5089012122253
2.604009436102963      19.62560817646883      12.50033794556686   0.007412433390349698     0.9891277570489416     -8.594008276242242   0.002963120813173481    0.04174538238125006   0.002290554264110568      16.05981386518204      345.9483450103062   0.007470458246154917     0.8003278629944847     0.5711265054707184     0.2540321763203968     0.3625084837223382    0.04629160266067841  1.189322785044057e-05  0.0004935681148428002     0.2021994262771752      4.915221805613179 148.5088460888637
2.604009436102963      19.62560817646883      12.50033794556686   0.007412433390349698     0.9891277421477804     -8.594008404302945   0.002963120813173481    0.04174538238125006   0.002290554264110568      16.05981386518204      345.9483450103062   0.007470458246154917     0.8003278629944847     0.5711265054707184     0.2540321763203968     0.3625084837223382    0.04629160266067841  1.189322785044057e-05  0.0004935681148428002     0.2021994262771752      4.915221805613179 148.5088465418878
2.604009436102963      19.62560817646883      12.50033794556686   0.007412433390349698     0.9891277421477804     -8.594008276242242   0.002963135714334675    0.04174538238125006   0.002290554264110568      16.05981386518204      345.9483450103062   0.007470458246154917     0.8003278629944847     0.5711265054707184     0.2540321763203968     0.3625084837223382    0.04629160266067841  1.189322785044057e-05  0.0004935681148428002     0.2021994262771752      4.915221805613179 148.5088424839058
2.604009436102963      19.62560817646883      12.50033794556686   0.007412433390349698     0.9891277421477804     -8.594008276242242   0.002963120813173481    0.04174539728241125   0.002290554264110568      16.05981386518204      345.9483450103062   0.007470458246154917     0.8003278629944847     0.5711265054707184     0.2540321763203968     0.3625084837223382    0.04629160266067841  1.189322785044057e-05  0.0004935681148428002     0.2021994262771752      4.915221805613179 148.5088461816581
2.604009436102963      19.62560817646883      12.50033794556686   0.007412433390349698     0.9891277421477804     -8.594008276242242   0.002963120813173481    0.04174538238125006   0.002290569165271762      16.05981386518204      345.9483450103062   0.007470458246154917     0.8003278629944847     0.5711265054707184     0.2540321763203968     0.3625084837223382    0.04629160266067841  1.189322785044057e-05  0.0004935681148428002     0.2021994262771752      4.915221805613179 148.5089474828578
2.604009436102963      19.62560817646883      12.50033794556686   0.007412433390349698     0.9891277421477804     -8.594008276242242   0.002963120813173481    0.04174538238125006   0.002290554264110568      16.05981410449191      345.9483450103062   0.007470458246154917     0.8003278629944847     0.5711265054707184     0.2540321763203968     0.3625084837223382    0.04629160266067841  1.189322785044057e-05  0.0004935681148428002     0.2021994262771752      4.915221805613179 148.5088460269159
2.604009436102963      19.62560817646883      12.50033794556686   0.007412433390349698     0.9891277421477804     -8.594008276242242   0.002963120813173481    0.04174538238125006   0.002290554264110568      16.05981386518204      345.9483501653383   0.007470458246154917     0.8003278629944847     0.5711265054707184     0.2540321763203968     0.3625084837223382    0.04629160266067841  1.189322785044057e-05  0.0004935681148428002     0.2021994262771752      4.915221805613179 148.5088460805311
2.604009436102963      19.62560817646883      12.50033794556686   0.007412433390349698     0.9891277421477804     -8.594008276242242   0.002963120813173481    0.04174538238125006   0.002290554264110568      16.05981386518204      345.9483450103062   0.007470473147316111     0.8003278629944847     0.5711265054707184     0.2540321763203968     0.3625084837223382    0.04629160266067841  1.189322785044057e-05  0.0004935681148428002     0.2021994262771752      4.915221805613179 148.5088082437534
2.604009436102963      19.62560817646883      12.50033794556686   0.007412433390349698     0.9891277421477804     -8.594008276242242   0.002963120813173481    0.04174538238125006   0.002290554264110568      16.05981386518204      345.9483450103062   0.007470458246154917     0.8003278778956459     0.5711265054707184     0.2540321763203968     0.3625084837223382    0.04629160266067841  1.189322785044057e-05  0.0004935681148428002     0.2021994262771752      4.915221805613179 148.5088472784916
2.604009436102963      19.62560817646883      12.50033794556686   0.007412433390349698     0.9891277421477804     -8.594008276242242   0.002963120813173481    0.04174538238125006   0.002290554264110568      16.05981386518204      345.9483450103062   0.007470458246154917     0.8003278629944847     0.5711265203718796     0.2540321763203968     0.3625084837223382    0.04629160266067841  1.189322785044057e-05  0.0004935681148428002     0.2021994262771752      4.915221805613179 148.5088470018823
2.604009436102963      19.62560817646883      12.50033794556686   0.007412433390349698     0.9891277421477804     -8.594008276242242   0.002963120813173481    0.04174538238125006   0.002290554264110568      16.05981386518204      345.9483450103062   0.007470458246154917     0.8003278629944847     0.5711265054707184      0.254032191221558     0.3625084837223382    0.04629160266067841  1.189322785044057e-05  0.0004935681148428002     0.2021994262771752      4.915221805613179 148.5088447256589
2.604009436102963      19.62560817646883      12.50033794556686   0.007412433390349698     0.9891277421477804     -8.594008276242242   0.002963120813173481    0.04174538238125006   0.002290554264110568      16.05981386518204      345.9483450103062   0.007470458246154917     0.8003278629944847     0.5711265054707184     0.2540321763203968     0.3625084986234994    0.04629160266067841  1.189322785044057e-05  0.0004935681148428002     0.2021994262771752      4.915221805613179 148.5088460580715
2.604009436102963      19.62560817646883      12.50033794556686   0.007412433390349698     0.9891277421477804     -8.594008276242242   0.002963120813173481    0.04174538238125006   0.002290554264110568      16.05981386518204      345.9483450103062   0.007470458246154917     0.8003278629944847     0.5711265054707184     0.2540321763203968     0.3625084837223382     0.0462916175618396  1.189322785044057e-05  0.0004935681148428002     0.2021994262771752      4.915221805613179 148.5088460763308
2.604009436102963      19.62560817646883      12.50033794556686   0.007412433390349698     0.9891277421477804     -8.594008276242242   0.002963120813173481    0.04174538238125006   0.002290554264110568      16.05981386518204      345.9483450103062   0.007470458246154917     0.8003278629944847     0.5711265054707184     0.2540321763203968     0.3625084837223382    0.04629160266067841  1.190812901163442e-05  0.0004935681148428002     0.2021994262771752      4.915221805613179 148.5088462732614
2.604009436102963      19.62560817646883      12.50033794556686   0.007412433390349698     0.9891277421477804     -8.594008276242242   0.002963120813173481    0.04174538238125006   0.002290554264110568      16.05981386518204      345.9483450103062   0.007470458246154917     0.8003278629944847     0.5711265054707184     0.2540321763203968     0.3625084837223382    0.04629160266067841  1.189322785044057e-05  0.0004935830160039941     0.2021994262771752      4.915221805613179 148.5088460761433
2.604009436102963      19.62560817646883      12.50033794556686   0.007412433390349698     0.9891277421477804     -8.594008276242242   0.002963120813173481    0.04174538238125006   0.002290554264110568      16.05981386518204      345.9483450103062   0.007470458246154917     0.8003278629944847     0.5711265054707184     0.2540321763203968     0.3625084837223382    0.04629160266067841  1.189322785044057e-05  0.0004935681148428002     0.2021994411783364      4.915221805613179 148.5088460767982
2.604009436102963      19.62560817646883      12.50033794556686   0.007412433390349698     0.9891277421477804     -8.594008276242242   0.002963120813173481    0.04174538238125006   0.002290554264110568      16.05981386518204      345.9483450103062   0.007470458246154917     0.8003278629944847     0.5711265054707184     0.2540321763203968     0.3625084837223382    0.04629160266067841  1.189322785044057e-05  0.0004935681148428002     0.2021994262771752      4.915221878855691 148.5088460756565
2.606567875772793      19.65699919334326      12.53250293877366   0.007378565775750434     0.9855644091425261     -8.636523889512539   0.003010334895327565    0.04170860431409601   0.002281551263540332      16.07751258209988      347.0403661315989   0.007479895067643991     0.8003160369161915     0.5705105653411549     0.2542420458032602     0.3627968854762505     0.0467708913335726  1.134570655093588e-05   0.002144331618907038     0.2065989631406595       50.6741120297683 148.3371395145461
2.606567914613681      19.65699919334326      12.53250293877366   0.007378565775750434     0.9855644091425261     -8.636523889512539   0.003010334895327565    0.04170860431409601   0.002281551263540332      16.07751258209988      347.0403661315989   0.007479895067643991     0.8003160369161915     0.5705105653411549     0.2542420458032602     0.3627968854762505     0.0467708913335726  1.134570655093588e-05   0.002144331618907038     0.2065989631406595       50.6741120297683 148.3371394547418
2.606567875772793      19.65699948625537      12.53250293877366   0.007378565775750434     0.9855644091425261     -8.636523889512539   0.003010334895327565    0.04170860431409601   0.002281551263540332      16.07751258209988      347.0403661315989   0.007479895067643991     0.8003160369161915     0.5705105653411549     0.2542420458032602     0.3627968854762505     0.0467708913335726  1.134570655093588e-05   0.002144331618907038     0.2065989631406595       50.6741120297683 148.3371389628694
2.606567875772793      19.65699919334326      12.53250312552251   0.007378565775750434     0.9855644091425261     -8.636523889512539   0.003010334895327565    0.04170860431409601   0.002281551263540332      16.07751258209988      347.0403661315989   0.007479895067643991     0.8003160369161915     0.5705105653411549     0.2542420458032602     0.3627968854762505     0.0467708913335726  1.134570655093588e-05   0.002144331618907038     0.2065989631406595       50.6741120297683 148.3371391818878
2.606567875772793      19.65699919334326      12.53250293877366   0.007378580676911628     0.9855644091425261     -8.636523889512539   0.003010334895327565    0.04170860431409601   0.002281551263540332      16.07751258209988      347.0403661315989   0.007479895067643991     0.8003160369161915     0.5705105653411549     0.2542420458032602     0.3627968854762505     0.0467708913335726  1.134570655093588e-05   0.002144331618907038     0.2065989631406595       50.6741120297683 148.3371968724934
2.606567875772793      19.65699919334326      12.53250293877366   0.007378565775750434     0.9855644240436873     -8.636523889512539   0.003010334895327565    0.04170860431409601   0.002281551263540332      16.07751258209988      347.0403661315989   0.007479895067643991     0.8003160369161915     0.5705105653411549     0.2542420458032602     0.3627968854762505     0.0467708913335726  1.134570655093588e-05   0.002144331618907038     0.2065989631406595       50.6741120297683 148.3371395369983
2.606567875772793      19.65699919334326      12.53250293877366   0.007378565775750434     0.9855644091425261     -8.636524018206773   0.003010334895327565    0.04170860431409601   0.002281551263540332      16.07751258209988      347.0403661315989   0.007479895067643991     0.8003160369161915     0.5705105653411549     0.2542420458032602     0.3627968854762505     0.0467708913335726  1.134570655093588e-05   0.002144331618907038     0.2065989631406595       50.6741120297683 148.3371400582547
2.606567875772793      19.65699919334326      12.53250293877366   0.007378565775750434     0.9855644091425261     -8.636523889512539   0.003010349796488759    0.04170860431409601   0.002281551263540332      16.07751258209988      347.0403661315989   0.007479895067643991     0.8003160369161915     0.5705105653411549     0.2542420458032602     0.3627968854762505     0.0467708913335726  1.134570655093588e-05   0.002144331618907038     0.2065989631406595       50.6741120297683 148.3371529944628
2.606567875772793      19.65699919334326      12.53250293877366   0.007378565775750434     0.9855644091425261     -8.636523889512539   0.003010334895327565     0.0417086192152572   0.002281551263540332      16.07751258209988      347.0403661315989   0.007479895067643991     0.8003160369161915     0.5705105653411549     0.2542420458032602     0.3627968854762505     0.0467708913335726  1.134570655093588e-05   0.002144331618907038     0.2065989631406595       50.6741120297683 148.3371401613997
2.606567875772793      19.65699919334326      12.53250293877366   0.007378565775750434     0.9855644091425261     -8.636523889512539   0.003010334895327565    0.04170860431409601   0.002281566164701526      16.07751258209988      347.0403661315989   0.007479895067643991     0.8003160369161915     0.5705105653411549     0.2542420458032602     0.3627968854762505     0.0467708913335726  1.134570655093588e-05   0.002144331618907038     0.2065989631406595       50.6741120297683 148.337245752649
2.606567875772793      19.65699919334326      12.53250293877366   0.007378565775750434     0.9855644091425261     -8.636523889512539   0.003010334895327565    0.04170860431409601   0.002281551263540332      16.07751282167348      347.0403661315989   0.007479895067643991     0.8003160369161915     0.5705105653411549     0.2542420458032602     0.3627968854762505     0.0467708913335726  1.134570655093588e-05   0.002144331618907038     0.2065989631406595       50.6741120297683 148.3371396433601
2.606567875772793      19.65699919334326      12.53250293877366   0.007378565775750434     0.9855644091425261     -8.636523889512539   0.003010334895327565    0.04170860431409601   0.002281551263540332      16.07751258209988      347.0403713029034   0.007479895067643991     0.8003160369161915     0.5705105653411549     0.2542420458032602     0.3627968854762505     0.0467708913335726  1.134570655093588e-05   0.002144331618907038     0.2065989631406595       50.6741120297683 148.3371394536998
2.606567875772793      19.65699919334326      12.53250293877366   0.007378565775750434     0.9855644091425261     -8.636523889512539   0.003010334895327565    0.04170860431409601   0.002281551263540332      16.07751258209988      347.0403661315989   0.007479909968805185     0.8003160369161915     0.5705105653411549     0.2542420458032602     0.3627968854762505     0.0467708913335726  1.134570655093588e-05   0.002144331618907038     0.2065989631406595       50.6741120297683 148.3371388049227
2.606567875772793      19.65699919334326      12.53250293877366   0.007378565775750434     0.9855644091425261     -8.636523889512539   0.003010334895327565    0.04170860431409601   0.002281551263540332      16.07751258209988      347.0403661315989   0.007479895067643991     0.8003160518173527     0.5705105653411549     0.2542420458032602     0.3627968854762505     0.0467708913335726  1.134570655093588e-05   0.002144331618907038     0.2065989631406595       50.6741120297683 148.3371407301939
2.606567875772793      19.65699919334326      12.53250293877366   0.007378565775750434     0.9855644091425261     -8.636523889512539   0.003010334895327565    0.04170860431409601   0.002281551263540332      16.07751258209988      347.0403661315989   0.007479895067643991     0.8003160369161915     0.5705105802423161     0.2542420458032602     0.3627968854762505     0.0467708913335726  1.134570655093588e-05   0.002144331618907038     0.2065989631406595       50.6741120297683 148.3371400875438
2.606567875772793      19.65699919334326      12.53250293877366   0.007378565775750434     0.9855644091425261     -8.636523889512539   0.003010334895327565    0.04170860431409601   0.002281551263540332      16.07751258209988      347.0403661315989   0.007479895067643991     0.8003160369161915     0.5705105653411549     0.2542420607044214     0.3627968854762505     0.0467708913335726  1.134570655093588e-05   0.002144331618907038     0.2065989631406595       50.6741120297683 148.3371394165633
2.606567875772793      19.65699919334326      12.53250293877366   0.007378565775750434     0.9855644091425261     -8.636523889512539   0.003010334895327565    0.04170860431409601   0.002281551263540332      16.07751258209988      347.0403661315989   0.007479895067643991     0.8003160369161915     0.5705105653411549     0.2542420458032602     0.3627969003774117     0.0467708913335726  1.134570655093588e-05   0.002144331618907038     0.2065989631406595       50.6741120297683 148.3371395075123
2.606567875772793      19.65699919334326      12.53250293877366   0.007378565775750434     0.9855644091425261     -8.636523889512539   0.003010334895327565    0.04170860431409601   0.002281551263540332      16.07751258209988      347.0403661315989   0.007479895067643991     0.8003160369161915     0.5705105653411549     0.2542420458032602     0.3627968854762505     0.0467709062347338  1.134570655093588e-05   0.002144331618907038     0.2065989631406595       50.6741120297683 148.3371395145568
2.606567875772793      19.65699919334326      12.53250293877366   0.007378565775750434     0.9855644091425261     -8.636523889512539   0.003010334895327565    0.04170860431409601   0.002281551263540332      16.07751258209988      347.0403661315989   0.007479895067643991     0.8003160369161915     0.5705105653411549     0.2542420458032602     0.3627968854762505     0.0467708913335726  1.136060771212973e-05   0.002144331618907038     0.2065989631406595       50.6741120297683 148.3371397089094
2.606567875772793      19.65699919334326      12.53250293877366   0.007378565775750434     0.9855644091425261     -8.636523889512539   0.003010334895327565    0.04170860431409601   0.002281551263540332      16.07751258209988      347.0403661315989   0.007479895067643991     0.8003160369161915     0.5705105653411549     0.2542420458032602     0.3627968854762505     0.0467708913335726  1.134570655093588e-05   0.002144346520068232     0.2065989631406595       50.6741120297683 148.3371395145485
2.606567875772793      19.65699919334326      12.53250293877366   0.007378565775750434     0.9855644091425261     -8.636523889512539   0.003010334895327565    0.04170860431409601   0.002281551263540332      16.07751258209988      347.0403661315989   0.007479895067643991     0.8003160369161915     0.5705105653411549     0.2542420458032602     0.3627968854762505     0.0467708913335726  1.134570655093588e-05   0.002144331618907038     0.2065989780418207       50.6741120297683 148.3371395145676
2.606567875772793      19.65699919334326      12.53250293877366   0.007378565775750434     0.9855644091425261     -8.636523889512539   0.003010334895327565    0.04170860431409601   0.002281551263540332      16.07751258209988      347.0403661315989   0.007479895067643991     0.8003160369161915     0.5705105653411549     0.2542420458032602     0.3627968854762505     0.0467708913335726  1.134570655093588e-05   0.002144331618907038     0.2065989631406595       50.6741127848714 148.3371395145502
2.777820656285625      19.60424435668787      13.54779813947338   0.006116069573945553     0.9022086153156774     -9.530086882273169   0.003088526767445388    0.04083274235312637   0.002198685862552703        15.475112483885      372.2872326216708   0.007033694378309403     0.8000933227938307     0.5431712268170732      0.258863026120926     0.4121372775647425    0.03416545139479481  2.706588264819151e-06    0.00102106973376845    0.09465074936671616      0.845956113533255 144.4149303692933
2.777820697678378      19.60424435668787      13.54779813947338   0.006116069573945553     0.9022086153156774     -9.530086882273169   0.003088526767445388    0.04083274235312637   0.002198685862552703        15.475112483885      372.2872326216708   0.007033694378309403     0.8000933227938307     0.5431712268170732      0.258863026120926     0.4121372775647425    0.03416545139479481  2.706588264819151e-06    0.00102106973376845    0.09465074936671616      0.845956113533255 144.4149303369659
2.777820656285625      19.60424464881387      13.54779813947338   0.006116069573945553     0.9022086153156774     -9.530086882273169   0.003088526767445388    0.04083274235312637   0.002198685862552703        15.475112483885      372.2872326216708   0.007033694378309403     0.8000933227938307     0.5431712268170732      0.258863026120926     0.4121372775647425    0.03416545139479481  2.706588264819151e-06    0.00102106973376845    0.09465074936671616      0.845956113533255 144.414929694245
2.777820656285625      19.60424435668787       13.5477983413513   0.006116069573945553     0.9022086153156774     -9.530086882273169   0.003088526767445388    0.04083274235312637   0.002198685862552703        15.475112483885      372.2872326216708   0.007033694378309403     0.8000933227938307     0.5431712268170732      0.258863026120926     0.4121372775647425    0.03416545139479481  2.706588264819151e-06    0.00102106973376845    0.09465074936671616      0.845956113533255 144.4149299235462
2.777820656285625      19.60424435668787      13.54779813947338   0.006116084475106746     0.9022086153156774     -9.530086882273169   0.003088526767445388    0.04083274235312637   0.002198685862552703        15.475112483885      372.2872326216708   0.007033694378309403     0.8000933227938307     0.5431712268170732      0.258863026120926     0.4121372775647425    0.03416545139479481  2.706588264819151e-06    0.00102106973376845    0.09465074936671616      0.845956113533255 144.4149932820616
2.777820656285625      19.60424435668787      13.54779813947338   0.006116069573945553     0.9022086302168386     -9.530086882273169   0.003088526767445388    0.04083274235312637   0.002198685862552703        15.475112483885      372.2872326216708   0.007033694378309403     0.8000933227938307     0.5431712268170732      0.258863026120926     0.4121372775647425    0.03416545139479481  2.706588264819151e-06    0.00102106973376845    0.09465074936671616      0.845956113533255 144.4149303989401
2.777820656285625      19.60424435668787      13.54779813947338   0.006116069573945553     0.9022086153156774      -9.53008702428253   0.003088526767445388    0.04083274235312637   0.002198685862552703        15.475112483885      372.2872326216708   0.007033694378309403     0.8000933227938307     0.5431712268170732      0.258863026120926     0.4121372775647425    0.03416545139479481  2.706588264819151e-06    0.00102106973376845    0.09465074936671616      0.845956113533255 144.4149311110261
2.777820656285625      19.60424435668787      13.54779813947338   0.006116069573945553     0.9022086153156774     -9.530086882273169   0.003088541668606582    0.04083274235312637   0.002198685862552703        15.475112483885      372.2872326216708   0.007033694378309403     0.8000933227938307     0.5431712268170732      0.258863026120926     0.4121372775647425    0.03416545139479481  2.706588264819151e-06    0.00102106973376845    0.09465074936671616      0.845956113533255 144.4149417224949
2.777820656285625      19.60424435668787      13.54779813947338   0.006116069573945553     0.9022086153156774     -9.530086882273169   0.003088526767445388    0.04083275725428757   0.002198685862552703        15.475112483885      372.2872326216708   0.007033694378309403     0.8000933227938307     0.5431712268170732      0.258863026120926     0.4121372775647425    0.03416545139479481  2.706588264819151e-06    0.00102106973376845    0.09465074936671616      0.845956113533255 144.4149307231898
2.777820656285625      19.60424435668787      13.54779813947338   0.006116069573945553     0.9022086153156774     -9.530086882273169   0.003088526767445388    0.04083274235312637   0.002198700763713897        15.475112483885      372.2872326216708   0.007033694378309403     0.8000933227938307     0.5431712268170732      0.258863026120926     0.4121372775647425    0.03416545139479481  2.706588264819151e-06    0.00102106973376845    0.09465074936671616      0.845956113533255 144.4149851415516
2.777820656285625      19.60424435668787      13.54779813947338   0.006116069573945553     0.9022086153156774     -9.530086882273169   0.003088526767445388    0.04083274235312637   0.002198685862552703      15.47511271448214      372.2872326216708   0.007033694378309403     0.8000933227938307     0.5431712268170732      0.258863026120926     0.4121372775647425    0.03416545139479481  2.706588264819151e-06    0.00102106973376845    0.09465074936671616      0.845956113533255 144.4149303067203
2.777820656285625      19.60424435668787      13.54779813947338   0.006116069573945553     0.9022086153156774     -9.530086882273169   0.003088526767445388    0.04083274235312637   0.002198685862552703        15.475112483885      372.2872381691828   0.007033694378309403     0.8000933227938307     0.5431712268170732      0.258863026120926     0.4121372775647425    0.03416545139479481  2.706588264819151e-06    0.00102106973376845    0.09465074936671616      0.845956113533255 144.414930329717
2.777820656285625      19.60424435668787      13.54779813947338   0.006116069573945553     0.9022086153156774     -9.530086882273169   0.003088526767445388    0.04083274235312637   0.002198685862552703        15.475112483885      372.2872326216708   0.007033709279470597     0.8000933227938307     0.5431712268170732      0.258863026120926     0.4121372775647425    0.03416545139479481  2.706588264819151e-06    0.00102106973376845    0.09465074936671616      0.845956113533255 144.4149990571817
2.777820656285625      19.60424435668787      13.54779813947338   0.006116069573945553     0.9022086153156774     -9.530086882273169   0.003088526767445388    0.04083274235312637   0.002198685862552703        15.475112483885      372.2872326216708   0.007033694378309403     0.8000933376949919     0.5431712268170732      0.258863026120926     0.4121372775647425    0.03416545139479481  2.706588264819151e-06    0.00102106973376845    0.09465074936671616      0.845956113533255 144.4149317448819
2.777820656285625      19.60424435668787      13.54779813947338   0.006116069573945553     0.9022086153156774     -9.530086882273169   0.003088526767445388    0.04083274235312637   0.002198685862552703        15.475112483885      372.2872326216708   0.007033694378309403     0.8000933227938307     0.5431712417182344      0.258863026120926     0.4121372775647425    0.03416545139479481  2.706588264819151e-06    0.00102106973376845    0.09465074936671616      0.845956113533255 144.4149300557153
2.777820656285625      19.60424435668787      13.54779813947338   0.006116069573945553     0.9022086153156774     -9.530086882273169   0.003088526767445388    0.04083274235312637   0.002198685862552703        15.475112483885      372.2872326216708   0.007033694378309403     0.8000933227938307     0.5431712268170732     0.2588630410220872     0.4121372775647425    0.03416545139479481  2.706588264819151e-06    0.00102106973376845    0.09465074936671616      0.845956113533255 144.4149324896355
2.777820656285625      19.60424435668787      13.54779813947338   0.006116069573945553     0.9022086153156774     -9.530086882273169   0.003088526767445388    0.04083274235312637   0.002198685862552703        15.475112483885      372.2872326216708   0.007033694378309403     0.8000933227938307     0.5431712268170732      0.258863026120926     0.4121372924659037    0.03416545139479481  2.706588264819151e-06    0.00102106973376845    0.09465074936671616      0.845956113533255 144.4149303689866
2.777820656285625      19.60424435668787      13.54779813947338   0.006116069573945553     0.9022086153156774     -9.530086882273169   0.003088526767445388    0.04083274235312637   0.002198685862552703        15.475112483885      372.2872326216708   0.007033694378309403     0.8000933227938307     0.5431712268170732      0.258863026120926     0.4121372775647425      0.034165466295956  2.706588264819151e-06    0.00102106973376845    0.09465074936671616      0.845956113533255 144.4149303689964
2.777820656285625      19.60424435668787      13.54779813947338   0.006116069573945553     0.9022086153156774     -9.530086882273169   0.003088526767445388    0.04083274235312637   0.002198685862552703        15.475112483885      372.2872326216708   0.007033694378309403     0.8000933227938307     0.5431712268170732      0.258863026120926     0.4121372775647425    0.03416545139479481  2.721489426012999e-06    0.00102106973376845    0.09465074936671616      0.845956113533255 144.4149306163491
2.777820656285625      19.60424435668787      13.54779813947338   0.006116069573945553     0.9022086153156774     -9.530086882273169   0.003088526767445388    0.04083274235312637   0.002198685862552703        15.475112483885      372.2872326216708   0.007033694378309403     0.8000933227938307     0.5431712268170732      0.258863026120926     0.4121372775647425    0.03416545139479481  2.706588264819151e-06   0.001021084634929644    0.09465074936671616      0.845956113533255 144.414930369268
2.777820656285625      19.60424435668787      13.54779813947338   0.006116069573945553     0.9022086153156774     -9.530086882273169   0.003088526767445388    0.04083274235312637   0.002198685862552703        15.475112483885      372.2872326216708   0.007033694378309403     0.8000933227938307     0.5431712268170732      0.258863026120926     0.4121372775647425    0.03416545139479481  2.706588264819151e-06    0.00102106973376845    0.09465076426787736      0.845956113533255 144.4149303692551
2.777820656285625      19.60424435668787      13.54779813947338   0.006116069573945553     0.9022086153156774     -9.530086882273169   0.003088526767445388    0.04083274235312637   0.002198685862552703        15.475112483885      372.2872326216708   0.007033694378309403     0.8000933227938307     0.5431712268170732      0.258863026120926     0.4121372775647425    0.03416545139479481  2.706588264819151e-06    0.00102106973376845    0.09465074936671616     0.8459561284344161 144.4149303692977
2.89569140179113      19.67061461994797      14.53294547478538   0.005175511012417909     0.8373448163668464     -10.30089748128528   0.003206024368043695    0.03903220447151737   0.002135038977421227       16.0587509451677      418.0204355855806     0.0067084158478279     0.8000415229624546     0.5275659210492708      0.259772400397869     0.4612162287213334    0.04231114645533073  1.016766930702659e-06     0.4259859954412067     0.4315635014393207     0.6051121505135857 141.329433395282
2.895691444940294      19.67061461994797      14.53294547478538   0.005175511012417909     0.8373448163668464     -10.30089748128528   0.003206024368043695    0.03903220447151737   0.002135038977421227       16.0587509451677      418.0204355855806     0.0067084158478279     0.8000415229624546     0.5275659210492708      0.259772400397869     0.4612162287213334    0.04231114645533073  1.016766930702659e-06     0.4259859954412067     0.4315635014393207     0.6051121505135857 141.3294335759756
2.89569140179113      19.67061491306297      14.53294547478538   0.005175511012417909     0.8373448163668464     -10.30089748128528   0.003206024368043695    0.03903220447151737   0.002135038977421227       16.0587509451677      418.0204355855806     0.0067084158478279     0.8000415229624546     0.5275659210492708      0.259772400397869     0.4612162287213334    0.04231114645533073  1.016766930702659e-06     0.4259859954412067     0.4315635014393207     0.6051121505135857 141.3294329028077
2.89569140179113      19.67061461994797      14.53294569134315   0.005175511012417909     0.8373448163668464     -10.30089748128528   0.003206024368043695    0.03903220447151737   0.002135038977421227       16.0587509451677      418.0204355855806     0.0067084158478279     0.8000415229624546     0.5275659210492708      0.259772400397869     0.4612162287213334    0.04231114645533073  1.016766930702659e-06     0.4259859954412067     0.4315635014393207     0.6051121505135857 141.3294330073654
2.89569140179113      19.67061461994797      14.53294547478538   0.005175525913579103     0.8373448163668464     -10.30089748128528   0.003206024368043695    0.03903220447151737   0.002135038977421227       16.0587509451677      418.0204355855806     0.0067084158478279     0.8000415229624546     0.5275659210492708      0.259772400397869     0.4612162287213334    0.04231114645533073  1.016766930702659e-06     0.4259859954412067     0.4315635014393207     0.6051121505135857 141.3294911363208
2.89569140179113      19.67061461994797      14.53294547478538   0.005175511012417909     0.8373448312680076     -10.30089748128528   0.003206024368043695    0.03903220447151737   0.002135038977421227       16.0587509451677      418.0204355855806     0.0067084158478279     0.8000415229624546     0.5275659210492708      0.259772400397869     0.4612162287213334    0.04231114645533073  1.016766930702659e-06     0.4259859954412067     0.4315635014393207     0.6051121505135857 141.3294334076676
2.89569140179113      19.67061461994797      14.53294547478538   0.005175511012417909     0.8373448163668464     -10.30089763478061   0.003206024368043695    0.03903220447151737   0.002135038977421227       16.0587509451677      418.0204355855806     0.0067084158478279     0.8000415229624546     0.5275659210492708      0.259772400397869     0.4612162287213334    0.04231114645533073  1.016766930702659e-06     0.4259859954412067     0.4315635014393207     0.6051121505135857 141.3294340107886
2.89569140179113      19.67061461994797      14.53294547478538   0.005175511012417909     0.8373448163668464     -10.30089748128528   0.003206039269204888    0.03903220447151737   0.002135038977421227       16.0587509451677      418.0204355855806     0.0067084158478279     0.8000415229624546     0.5275659210492708      0.259772400397869     0.4612162287213334    0.04231114645533073  1.016766930702659e-06     0.4259859954412067     0.4315635014393207     0.6051121505135857 141.3294328507634
2.89569140179113      19.67061461994797      14.53294547478538   0.005175511012417909     0.8373448163668464     -10.30089748128528   0.003206024368043695    0.03903221937267856   0.002135038977421227       16.0587509451677      418.0204355855806     0.0067084158478279     0.8000415229624546     0.5275659210492708      0.259772400397869     0.4612162287213334    0.04231114645533073  1.016766930702659e-06     0.4259859954412067     0.4315635014393207     0.6051121505135857 141.3294334249272
2.89569140179113      19.67061461994797      14.53294547478538   0.005175511012417909     0.8373448163668464     -10.30089748128528   0.003206024368043695    0.03903220447151737   0.002135053878582421       16.0587509451677      418.0204355855806     0.0067084158478279     0.8000415229624546     0.5275659210492708      0.259772400397869     0.4612162287213334    0.04231114645533073  1.016766930702659e-06     0.4259859954412067     0.4315635014393207     0.6051121505135857 141.329465236971
2.89569140179113      19.67061461994797      14.53294547478538   0.005175511012417909     0.8373448163668464     -10.30089748128528   0.003206024368043695    0.03903220447151737   0.002135038977421227      16.05875118446174      418.0204355855806     0.0067084158478279     0.8000415229624546     0.5275659210492708      0.259772400397869     0.4612162287213334    0.04231114645533073  1.016766930702659e-06     0.4259859954412067     0.4315635014393207     0.6051121505135857 141.329433408303
2.89569140179113      19.67061461994797      14.53294547478538   0.005175511012417909     0.8373448163668464     -10.30089748128528   0.003206024368043695    0.03903220447151737   0.002135038977421227       16.0587509451677      418.0204418145705     0.0067084158478279     0.8000415229624546     0.5275659210492708      0.259772400397869     0.4612162287213334    0.04231114645533073  1.016766930702659e-06     0.4259859954412067     0.4315635014393207     0.6051121505135857 141.3294333987301
2.89569140179113      19.67061461994797      14.53294547478538   0.005175511012417909     0.8373448163668464     -10.30089748128528   0.003206024368043695    0.03903220447151737   0.002135038977421227       16.0587509451677      418.0204355855806   0.006708430748989093     0.8000415229624546     0.5275659210492708      0.259772400397869     0.4612162287213334    0.04231114645533073  1.016766930702659e-06     0.4259859954412067     0.4315635014393207     0.6051121505135857 141.3294570011778
2.89569140179113      19.67061461994797      14.53294547478538   0.005175511012417909     0.8373448163668464     -10.30089748128528   0.003206024368043695    0.03903220447151737   0.002135038977421227       16.0587509451677      418.0204355855806     0.0067084158478279     0.8000415378636158     0.5275659210492708      0.259772400397869     0.4612162287213334    0.04231114645533073  1.016766930702659e-06     0.4259859954412067     0.4315635014393207     0.6051121505135857 141.3294348447824
2.89569140179113      19.67061461994797      14.53294547478538   0.005175511012417909     0.8373448163668464     -10.30089748128528   0.003206024368043695    0.03903220447151737   0.002135038977421227       16.0587509451677      418.0204355855806     0.0067084158478279     0.8000415229624546      0.527565935950432      0.259772400397869     0.4612162287213334    0.04231114645533073  1.016766930702659e-06     0.4259859954412067     0.4315635014393207     0.6051121505135857 141.3294332182072
2.89569140179113      19.67061461994797      14.53294547478538   0.005175511012417909     0.8373448163668464     -10.30089748128528   0.003206024368043695    0.03903220447151737   0.002135038977421227       16.0587509451677      418.0204355855806     0.0067084158478279     0.8000415229624546     0.5275659210492708     0.2597724152990302     0.4612162287213334    0.04231114645533073  1.016766930702659e-06     0.4259859954412067     0.4315635014393207     0.6051121505135857 141.3294339401592
2.89569140179113      19.67061461994797      14.53294547478538   0.005175511012417909     0.8373448163668464     -10.30089748128528   0.003206024368043695    0.03903220447151737   0.002135038977421227       16.0587509451677      418.0204355855806     0.0067084158478279     0.8000415229624546     0.5275659210492708      0.259772400397869     0.4612162436224946    0.04231114645533073  1.016766930702659e-06     0.4259859954412067     0.4315635014393207     0.6051121505135857 141.3294331895712
2.89569140179113      19.67061461994797      14.53294547478538   0.005175511012417909     0.8373448163668464     -10.30089748128528   0.003206024368043695    0.03903220447151737   0.002135038977421227       16.0587509451677      418.0204355855806     0.0067084158478279     0.8000415229624546     0.5275659210492708      0.259772400397869     0.4612162287213334    0.04231116135649193  1.016766930702659e-06     0.4259859954412067     0.4315635014393207     0.6051121505135857 141.3294333949491
2.89569140179113      19.67061461994797      14.53294547478538   0.005175511012417909     0.8373448163668464     -10.30089748128528   0.003206024368043695    0.03903220447151737   0.002135038977421227       16.0587509451677      418.0204355855806     0.0067084158478279     0.8000415229624546     0.5275659210492708      0.259772400397869     0.4612162287213334    0.04231114645533073  1.031668091896506e-06     0.4259859954412067     0.4315635014393207     0.6051121505135857 141.329433684133
2.89569140179113      19.67061461994797      14.53294547478538   0.005175511012417909     0.8373448163668464     -10.30089748128528   0.003206024368043695    0.03903220447151737   0.002135038977421227       16.0587509451677      418.0204355855806     0.0067084158478279     0.8000415229624546     0.5275659210492708      0.259772400397869     0.4612162287213334    0.04231114645533073  1.016766930702659e-06     0.4259860103423679     0.4315635014393207     0.6051121505135857 141.3294333949078
2.89569140179113      19.67061461994797      14.53294547478538   0.005175511012417909     0.8373448163668464     -10.30089748128528   0.003206024368043695    0.03903220447151737   0.002135038977421227       16.0587509451677      418.0204355855806     0.0067084158478279     0.8000415229624546     0.5275659210492708      0.259772400397869     0.4612162287213334    0.04231114645533073  1.016766930702659e-06     0.4259859954412067     0.4315635163404819     0.6051121505135857 141.3294333948488
2.89569140179113      19.67061461994797      14.53294547478538   0.005175511012417909     0.8373448163668464     -10.30089748128528   0.003206024368043695    0.03903220447151737   0.002135038977421227       16.0587509451677      418.0204355855806     0.0067084158478279     0.8000415229624546     0.5275659210492708      0.259772400397869     0.4612162287213334    0.04231114645533073  1.016766930702659e-06     0.4259859954412067     0.4315635014393207     0.6051121654147469 141.3294333952644
2.898689879253671      19.65298677302433      14.48001052108451   0.005103242118220393     0.8356925576679224      -10.2887225051014   0.003308670986989848    0.03898215338974827   0.002121603497648204      16.04404748091937      418.3800211509846   0.006678726705999092     0.8000406805177296     0.5274065591452923     0.2596805350511012     0.4662064024497179    0.04257937071597688  9.954000702005898e-07     0.4269694333461108     0.4328389535523458       92.1230417076814 141.1650252800806
2.898689922447516      19.65298677302433      14.48001052108451   0.005103242118220393     0.8356925576679224      -10.2887225051014   0.003308670986989848    0.03898215338974827   0.002121603497648204      16.04404748091937      418.3800211509846   0.006678726705999092     0.8000406805177296     0.5274065591452923     0.2596805350511012     0.4662064024497179    0.04257937071597688  9.954000702005898e-07     0.4269694333461108     0.4328389535523458       92.1230417076814 141.1650253131003
2.898689879253671      19.65298706587665      14.48001052108451   0.005103242118220393     0.8356925576679224      -10.2887225051014   0.003308670986989848    0.03898215338974827   0.002121603497648204      16.04404748091937      418.3800211509846   0.006678726705999092     0.8000406805177296     0.5274065591452923     0.2596805350511012     0.4662064024497179    0.04257937071597688  9.954000702005898e-07     0.4269694333461108     0.4328389535523458       92.1230417076814 141.1650250244413
2.898689879253671      19.65298677302433      14.48001073685348   0.005103242118220393     0.8356925576679224      -10.2887225051014   0.003308670986989848    0.03898215338974827   0.002121603497648204      16.04404748091937      418.3800211509846   0.006678726705999092     0.8000406805177296     0.5274065591452923     0.2596805350511012     0.4662064024497179    0.04257937071597688  9.954000702005898e-07     0.4269694333461108     0.4328389535523458       92.1230417076814 141.1650250161434
2.898689879253671      19.65298677302433      14.48001052108451   0.005103257019381587     0.8356925576679224      -10.2887225051014   0.003308670986989848    0.03898215338974827   0.002121603497648204      16.04404748091937      418.3800211509846   0.006678726705999092     0.8000406805177296     0.5274065591452923     0.2596805350511012     0.4662064024497179    0.04257937071597688  9.954000702005898e-07     0.4269694333461108     0.4328389535523458       92.1230417076814 141.1650725063387
2.898689879253671      19.65298677302433      14.48001052108451   0.005103242118220393     0.8356925725690836      -10.2887225051014   0.003308670986989848    0.03898215338974827   0.002121603497648204      16.04404748091937      418.3800211509846   0.006678726705999092     0.8000406805177296     0.5274065591452923     0.2596805350511012     0.4662064024497179    0.04257937071597688  9.954000702005898e-07     0.4269694333461108     0.4328389535523458       92.1230417076814 141.1650252797067
2.898689879253671      19.65298677302433      14.48001052108451   0.005103242118220393     0.8356925576679224     -10.28872265841532   0.003308670986989848    0.03898215338974827   0.002121603497648204      16.04404748091937      418.3800211509846   0.006678726705999092     0.8000406805177296     0.5274065591452923     0.2596805350511012     0.4662064024497179    0.04257937071597688  9.954000702005898e-07     0.4269694333461108     0.4328389535523458       92.1230417076814 141.165025628563
2.898689879253671      19.65298677302433      14.48001052108451   0.005103242118220393     0.8356925576679224      -10.2887225051014   0.003308685888151042    0.03898215338974827   0.002121603497648204      16.04404748091937      418.3800211509846   0.006678726705999092     0.8000406805177296     0.5274065591452923     0.2596805350511012     0.4662064024497179    0.04257937071597688  9.954000702005898e-07     0.4269694333461108     0.4328389535523458       92.1230417076814 141.1650532392018
2.898689879253671      19.65298677302433      14.48001052108451   0.005103242118220393     0.8356925576679224      -10.2887225051014   0.003308670986989848    0.03898216829090947   0.002121603497648204      16.04404748091937      418.3800211509846   0.006678726705999092     0.8000406805177296     0.5274065591452923     0.2596805350511012     0.4662064024497179    0.04257937071597688  9.954000702005898e-07     0.4269694333461108     0.4328389535523458       92.1230417076814 141.1650267073661
2.898689879253671      19.65298677302433      14.48001052108451   0.005103242118220393     0.8356925576679224      -10.2887225051014   0.003308670986989848    0.03898215338974827   0.002121618398809398      16.04404748091937      418.3800211509846   0.006678726705999092     0.8000406805177296     0.5274065591452923     0.2596805350511012     0.4662064024497179    0.04257937071597688  9.954000702005898e-07     0.4269694333461108     0.4328389535523458       92.1230417076814 141.1650780192298
2.898689879253671      19.65298677302433      14.48001052108451   0.005103242118220393     0.8356925576679224      -10.2887225051014   0.003308670986989848    0.03898215338974827   0.002121603497648204      16.04404771999431      418.3800211509846   0.006678726705999092     0.8000406805177296     0.5274065591452923     0.2596805350511012     0.4662064024497179    0.04257937071597688  9.954000702005898e-07     0.4269694333461108     0.4328389535523458       92.1230417076814 141.1650252732132
2.898689879253671      19.65298677302433      14.48001052108451   0.005103242118220393     0.8356925576679224      -10.2887225051014   0.003308670986989848    0.03898215338974827   0.002121603497648204      16.04404748091937      418.3800273853327   0.006678726705999092     0.8000406805177296     0.5274065591452923     0.2596805350511012     0.4662064024497179    0.04257937071597688  9.954000702005898e-07     0.4269694333461108     0.4328389535523458       92.1230417076814 141.1650252926592
2.898689879253671      19.65298677302433      14.48001052108451   0.005103242118220393     0.8356925576679224      -10.2887225051014   0.003308670986989848    0.03898215338974827   0.002121603497648204      16.04404748091937      418.3800211509846   0.006678741607160286     0.8000406805177296     0.5274065591452923     0.2596805350511012     0.4662064024497179    0.04257937071597688  9.954000702005898e-07     0.4269694333461108     0.4328389535523458       92.1230417076814 141.165028533009
2.898689879253671      19.65298677302433      14.48001052108451   0.005103242118220393     0.8356925576679224      -10.2887225051014   0.003308670986989848    0.03898215338974827   0.002121603497648204      16.04404748091937      418.3800211509846   0.006678726705999092     0.8000406954188908     0.5274065591452923     0.2596805350511012     0.4662064024497179    0.04257937071597688  9.954000702005898e-07     0.4269694333461108     0.4328389535523458       92.1230417076814 141.1650267401054
2.898689879253671      19.65298677302433      14.48001052108451   0.005103242118220393     0.8356925576679224      -10.2887225051014   0.003308670986989848    0.03898215338974827   0.002121603497648204      16.04404748091937      418.3800211509846   0.006678726705999092     0.8000406805177296     0.5274065740464535     0.2596805350511012     0.4662064024497179    0.04257937071597688  9.954000702005898e-07     0.4269694333461108     0.4328389535523458       92.1230417076814 141.1650256333618
2.898689879253671      19.65298677302433      14.48001052108451   0.005103242118220393     0.8356925576679224      -10.2887225051014   0.003308670986989848    0.03898215338974827   0.002121603497648204      16.04404748091937      418.3800211509846   0.006678726705999092     0.8000406805177296     0.5274065591452923     0.2596805499522624     0.4662064024497179    0.04257937071597688  9.954000702005898e-07     0.4269694333461108     0.4328389535523458       92.1230417076814 141.1650252673541
2.898689879253671      19.65298677302433      14.48001052108451   0.005103242118220393     0.8356925576679224      -10.2887225051014   0.003308670986989848    0.03898215338974827   0.002121603497648204      16.04404748091937      418.3800211509846   0.006678726705999092     0.8000406805177296     0.5274065591452923     0.2596805350511012     0.4662064173508791    0.04257937071597688  9.954000702005898e-07     0.4269694333461108     0.4328389535523458       92.1230417076814 141.1650252679616
2.898689879253671      19.65298677302433      14.48001052108451   0.005103242118220393     0.8356925576679224      -10.2887225051014   0.003308670986989848    0.03898215338974827   0.002121603497648204      16.04404748091937      418.3800211509846   0.006678726705999092     0.8000406805177296     0.5274065591452923     0.2596805350511012     0.4662064024497179    0.04257938561713807  9.954000702005898e-07     0.4269694333461108     0.4328389535523458       92.1230417076814 141.1650252802963
2.898689879253671      19.65298677302433      14.48001052108451   0.005103242118220393     0.8356925576679224      -10.2887225051014   0.003308670986989848    0.03898215338974827   0.002121603497648204      16.04404748091937      418.3800211509846   0.006678726705999092     0.8000406805177296     0.5274065591452923     0.2596805350511012     0.4662064024497179    0.04257937071597688  1.010301231394437e-06     0.4269694333461108     0.4328389535523458       92.1230417076814 141.165025564329
2.898689879253671      19.65298677302433      14.48001052108451   0.005103242118220393     0.8356925576679224      -10.2887225051014   0.003308670986989848    0.03898215338974827   0.002121603497648204      16.04404748091937      418.3800211509846   0.006678726705999092     0.8000406805177296     0.5274065591452923     0.2596805350511012     0.4662064024497179    0.04257937071597688  9.954000702005898e-07      0.426969448247272     0.4328389535523458       92.1230417076814 141.1650252802512
2.898689879253671      19.65298677302433      14.48001052108451   0.005103242118220393     0.8356925576679224      -10.2887225051014   0.003308670986989848    0.03898215338974827   0.002121603497648204      16.04404748091937      418.3800211509846   0.006678726705999092     0.8000406805177296     0.5274065591452923     0.2596805350511012     0.4662064024497179    0.04257937071597688  9.954000702005898e-07     0.4269694333461108      0.432838968453507       92.1230417076814 141.1650252802804
2.898689879253671      19.65298677302433      14.48001052108451   0.005103242118220393     0.8356925576679224      -10.2887225051014   0.003308670986989848    0.03898215338974827   0.002121603497648204      16.04404748091937      418.3800211509846   0.006678726705999092     0.8000406805177296     0.5274065591452923     0.2596805350511012     0.4662064024497179    0.04257937071597688  9.954000702005898e-07     0.4269694333461108     0.4328389535523458       92.1230430804217 141.1650252802062
2.970179860780137      19.61953840315616      15.61328535382239   0.003537389034479594     0.7169806803152841     -11.39816562557768    0.00327285257782204    0.03850438456682695   0.002094702193888582      15.59404495660719       438.355662679016    0.00589511766276297      0.800002062393144     0.4974745506869385     0.2676645352854585     0.5387449903093029    0.01552070448633123  1.177290549013806e-08       0.18866640686686     0.1640200930871336      34.79838245338711 137.6332803966982
2.970179905039266      19.61953840315616      15.61328535382239   0.003537389034479594     0.7169806803152841     -11.39816562557768    0.00327285257782204    0.03850438456682695   0.002094702193888582      15.59404495660719       438.355662679016    0.00589511766276297      0.800002062393144     0.4974745506869385     0.2676645352854585     0.5387449903093029    0.01552070448633123  1.177290549013806e-08       0.18866640686686     0.1640200930871336      34.79838245338711 137.6332798719602
2.970179860780137      19.61953869551007      15.61328535382239   0.003537389034479594     0.7169806803152841     -11.39816562557768    0.00327285257782204    0.03850438456682695   0.002094702193888582      15.59404495660719       438.355662679016    0.00589511766276297      0.800002062393144     0.4974745506869385     0.2676645352854585     0.5387449903093029    0.01552070448633123  1.177290549013806e-08       0.18866640686686     0.1640200930871336      34.79838245338711 137.6332800261603
2.970179860780137      19.61953840315616      15.61328558647847   0.003537389034479594     0.7169806803152841     -11.39816562557768    0.00327285257782204    0.03850438456682695   0.002094702193888582      15.59404495660719       438.355662679016    0.00589511766276297      0.800002062393144     0.4974745506869385     0.2676645352854585     0.5387449903093029    0.01552070448633123  1.177290549013806e-08       0.18866640686686     0.1640200930871336      34.79838245338711 137.6332800315998
2.970179860780137      19.61953840315616      15.61328535382239   0.003537403935640788     0.7169806803152841     -11.39816562557768    0.00327285257782204    0.03850438456682695   0.002094702193888582      15.59404495660719       438.355662679016    0.00589511766276297      0.800002062393144     0.4974745506869385     0.2676645352854585     0.5387449903093029    0.01552070448633123  1.177290549013806e-08       0.18866640686686     0.1640200930871336      34.79838245338711 137.633323339561
2.970179860780137      19.61953840315616      15.61328535382239   0.003537389034479594     0.7169806952164453     -11.39816562557768    0.00327285257782204    0.03850438456682695   0.002094702193888582      15.59404495660719       438.355662679016    0.00589511766276297      0.800002062393144     0.4974745506869385     0.2676645352854585     0.5387449903093029    0.01552070448633123  1.177290549013806e-08       0.18866640686686     0.1640200930871336      34.79838245338711 137.6332804807511
2.970179860780137      19.61953840315616      15.61328535382239   0.003537389034479594     0.7169806803152841     -11.39816579542358    0.00327285257782204    0.03850438456682695   0.002094702193888582      15.59404495660719       438.355662679016    0.00589511766276297      0.800002062393144     0.4974745506869385     0.2676645352854585     0.5387449903093029    0.01552070448633123  1.177290549013806e-08       0.18866640686686     0.1640200930871336      34.79838245338711 137.6332810703653
2.970179860780137      19.61953840315616      15.61328535382239   0.003537389034479594     0.7169806803152841     -11.39816562557768   0.003272867478983233    0.03850438456682695   0.002094702193888582      15.59404495660719       438.355662679016    0.00589511766276297      0.800002062393144     0.4974745506869385     0.2676645352854585     0.5387449903093029    0.01552070448633123  1.177290549013806e-08       0.18866640686686     0.1640200930871336      34.79838245338711 137.6332970447435
2.970179860780137      19.61953840315616      15.61328535382239   0.003537389034479594     0.7169806803152841     -11.39816562557768    0.00327285257782204    0.03850439946798814   0.002094702193888582      15.59404495660719       438.355662679016    0.00589511766276297      0.800002062393144     0.4974745506869385     0.2676645352854585     0.5387449903093029    0.01552070448633123  1.177290549013806e-08       0.18866640686686     0.1640200930871336      34.79838245338711 137.6332801042427
2.970179860780137      19.61953840315616      15.61328535382239   0.003537389034479594     0.7169806803152841     -11.39816562557768    0.00327285257782204    0.03850438456682695   0.002094717095049776      15.59404495660719       438.355662679016    0.00589511766276297      0.800002062393144     0.4974745506869385     0.2676645352854585     0.5387449903093029    0.01552070448633123  1.177290549013806e-08       0.18866640686686     0.1640200930871336      34.79838245338711 137.6332887245409
2.970179860780137      19.61953840315616      15.61328535382239   0.003537389034479594     0.7169806803152841     -11.39816562557768    0.00327285257782204    0.03850438456682695   0.002094702193888582      15.59404518897657       438.355662679016    0.00589511766276297      0.800002062393144     0.4974745506869385     0.2676645352854585     0.5387449903093029    0.01552070448633123  1.177290549013806e-08       0.18866640686686     0.1640200930871336      34.79838245338711 137.6332802494786
2.970179860780137      19.61953840315616      15.61328535382239   0.003537389034479594     0.7169806803152841     -11.39816562557768    0.00327285257782204    0.03850438456682695   0.002094702193888582      15.59404495660719      438.3556692110244    0.00589511766276297      0.800002062393144     0.4974745506869385     0.2676645352854585     0.5387449903093029    0.01552070448633123  1.177290549013806e-08       0.18866640686686     0.1640200930871336      34.79838245338711 137.633280540022
2.970179860780137      19.61953840315616      15.61328535382239   0.003537389034479594     0.7169806803152841     -11.39816562557768    0.00327285257782204    0.03850438456682695   0.002094702193888582      15.59404495660719       438.355662679016   0.005895132563924164      0.800002062393144     0.4974745506869385     0.2676645352854585     0.5387449903093029    0.01552070448633123  1.177290549013806e-08       0.18866640686686     0.1640200930871336      34.79838245338711 137.6333978584244
2.970179860780137      19.61953840315616      15.61328535382239   0.003537389034479594     0.7169806803152841     -11.39816562557768    0.00327285257782204    0.03850438456682695   0.002094702193888582      15.59404495660719       438.355662679016    0.00589511766276297     0.8000020772943052     0.4974745506869385     0.2676645352854585     0.5387449903093029    0.01552070448633123  1.177290549013806e-08       0.18866640686686     0.1640200930871336      34.79838245338711 137.6332823121562
2.970179860780137      19.61953840315616      15.61328535382239   0.003537389034479594     0.7169806803152841     -11.39816562557768    0.00327285257782204    0.03850438456682695   0.002094702193888582      15.59404495660719       438.355662679016    0.00589511766276297      0.800002062393144     0.4974745655880997     0.2676645352854585     0.5387449903093029    0.01552070448633123  1.177290549013806e-08       0.18866640686686     0.1640200930871336      34.79838245338711 137.6332767888365
2.970179860780137      19.61953840315616      15.61328535382239   0.003537389034479594     0.7169806803152841     -11.39816562557768    0.00327285257782204    0.03850438456682695   0.002094702193888582      15.59404495660719       438.355662679016    0.00589511766276297      0.800002062393144     0.4974745506869385     0.2676645501866197     0.5387449903093029    0.01552070448633123  1.177290549013806e-08       0.18866640686686     0.1640200930871336      34.79838245338711 137.63328266086
2.970179860780137      19.61953840315616      15.61328535382239   0.003537389034479594     0.7169806803152841     -11.39816562557768    0.00327285257782204    0.03850438456682695   0.002094702193888582      15.59404495660719       438.355662679016    0.00589511766276297      0.800002062393144     0.4974745506869385     0.2676645352854585     0.5387450052104641    0.01552070448633123  1.177290549013806e-08       0.18866640686686     0.1640200930871336      34.79838245338711 137.6332803014701
2.970179860780137      19.61953840315616      15.61328535382239   0.003537389034479594     0.7169806803152841     -11.39816562557768    0.00327285257782204    0.03850438456682695   0.002094702193888582      15.59404495660719       438.355662679016    0.00589511766276297      0.800002062393144     0.4974745506869385     0.2676645352854585     0.5387449903093029    0.01552071938749242  1.177290549013806e-08       0.18866640686686     0.1640200930871336      34.79838245338711 137.633280397703
2.970179860780137      19.61953840315616      15.61328535382239   0.003537389034479594     0.7169806803152841     -11.39816562557768    0.00327285257782204    0.03850438456682695   0.002094702193888582      15.59404495660719       438.355662679016    0.00589511766276297      0.800002062393144     0.4974745506869385     0.2676645352854585     0.5387449903093029    0.01552070448633123  2.667406668398572e-08       0.18866640686686     0.1640200930871336      34.79838245338711 137.6332807049204
2.970179860780137      19.61953840315616      15.61328535382239   0.003537389034479594     0.7169806803152841     -11.39816562557768    0.00327285257782204    0.03850438456682695   0.002094702193888582      15.59404495660719       438.355662679016    0.00589511766276297      0.800002062393144     0.4974745506869385     0.2676645352854585     0.5387449903093029    0.01552070448633123  1.177290549013806e-08     0.1886664217680212     0.1640200930871336      34.79838245338711 137.6332803966878
2.970179860780137      19.61953840315616      15.61328535382239   0.003537389034479594     0.7169806803152841     -11.39816562557768    0.00327285257782204    0.03850438456682695   0.002094702193888582      15.59404495660719       438.355662679016    0.00589511766276297      0.800002062393144     0.4974745506869385     0.2676645352854585     0.5387449903093029    0.01552070448633123  1.177290549013806e-08       0.18866640686686     0.1640201079882948      34.79838245338711 137.6332803994449
2.970179860780137      19.61953840315616      15.61328535382239   0.003537389034479594     0.7169806803152841     -11.39816562557768    0.00327285257782204    0.03850438456682695   0.002094702193888582      15.59404495660719       438.355662679016    0.00589511766276297      0.800002062393144     0.4974745506869385     0.2676645352854585     0.5387449903093029    0.01552070448633123  1.177290549013806e-08       0.18866640686686     0.1640200930871336      34.79838297192341 137.6332803954396
2.970162424110023      19.62291553450172       15.6140154284124   0.003521415733318958     0.7172304517971119     -11.39804170370231   0.003264797396799439    0.03854397789694477    0.00209312757911486      15.59207641445859      438.2699619790314   0.005800414882570761     0.8000020585054528     0.4977439240403056     0.2675992134756403     0.5390669273356453    0.01552454587065422   1.17359276384288e-08      0.165864168378343     0.1640624004784154      126.3163281423826 137.1958611178766
2.970162468368892      19.62291553450172       15.6140154284124   0.003521415733318958     0.7172304517971119     -11.39804170370231   0.003264797396799439    0.03854397789694477    0.00209312757911486      15.59207641445859      438.2699619790314   0.005800414882570761     0.8000020585054528     0.4977439240403056     0.2675992134756403     0.5390669273356453    0.01552454587065422   1.17359276384288e-08      0.165864168378343     0.1640624004784154      126.3163281423826 137.1958606959389
2.970162424110023      19.62291582690595       15.6140154284124   0.003521415733318958     0.7172304517971119     -11.39804170370231   0.003264797396799439    0.03854397789694477    0.00209312757911486      15.59207641445859      438.2699619790314   0.005800414882570761     0.8000020585054528     0.4977439240403056     0.2675992134756403     0.5390669273356453    0.01552454587065422   1.17359276384288e-08      0.165864168378343     0.1640624004784154      126.3163281423826 137.1958610651151
2.970162424110023      19.62291553450172      15.61401566107936   0.003521415733318958     0.7172304517971119     -11.39804170370231   0.003264797396799439    0.03854397789694477    0.00209312757911486      15.59207641445859      438.2699619790314   0.005800414882570761     0.8000020585054528     0.4977439240403056     0.2675992134756403     0.5390669273356453    0.01552454587065422   1.17359276384288e-08      0.165864168378343     0.1640624004784154      126.3163281423826 137.1958608774048
2.970162424110023      19.62291553450172       15.6140154284124   0.003521430634480152     0.7172304517971119     -11.39804170370231   0.003264797396799439    0.03854397789694477    0.00209312757911486      15.59207641445859      438.2699619790314   0.005800414882570761     0.8000020585054528     0.4977439240403056     0.2675992134756403     0.5390669273356453    0.01552454587065422   1.17359276384288e-08      0.165864168378343     0.1640624004784154      126.3163281423826 137.1958987250269
2.970162424110023      19.62291553450172       15.6140154284124   0.003521415733318958     0.7172304666982731     -11.39804170370231   0.003264797396799439    0.03854397789694477    0.00209312757911486      15.59207641445859      438.2699619790314   0.005800414882570761     0.8000020585054528     0.4977439240403056     0.2675992134756403     0.5390669273356453    0.01552454587065422   1.17359276384288e-08      0.165864168378343     0.1640624004784154      126.3163281423826 137.1958611304358
2.970162424110023      19.62291553450172       15.6140154284124   0.003521415733318958     0.7172304517971119     -11.39804187354636   0.003264797396799439    0.03854397789694477    0.00209312757911486      15.59207641445859      438.2699619790314   0.005800414882570761     0.8000020585054528     0.4977439240403056     0.2675992134756403     0.5390669273356453    0.01552454587065422   1.17359276384288e-08      0.165864168378343     0.1640624004784154      126.3163281423826 137.1958613840115
2.970162424110023      19.62291553450172       15.6140154284124   0.003521415733318958     0.7172304517971119     -11.39804170370231   0.003264812297960633    0.03854397789694477    0.00209312757911486      15.59207641445859      438.2699619790314   0.005800414882570761     0.8000020585054528     0.4977439240403056     0.2675992134756403     0.5390669273356453    0.01552454587065422   1.17359276384288e-08      0.165864168378343     0.1640624004784154      126.3163281423826 137.1958612734049
2.970162424110023      19.62291553450172       15.6140154284124   0.003521415733318958     0.7172304517971119     -11.39804170370231   0.003264797396799439    0.03854399279810596    0.00209312757911486      15.59207641445859      438.2699619790314   0.005800414882570761     0.8000020585054528     0.4977439240403056     0.2675992134756403     0.5390669273356453    0.01552454587065422   1.17359276384288e-08      0.165864168378343     0.1640624004784154      126.3163281423826 137.1958609006944
2.970162424110023      19.62291553450172       15.6140154284124   0.003521415733318958     0.7172304517971119     -11.39804170370231   0.003264797396799439    0.03854397789694477   0.002093142480276054      15.59207641445859      438.2699619790314   0.005800414882570761     0.8000020585054528     0.4977439240403056     0.2675992134756403     0.5390669273356453    0.01552454587065422   1.17359276384288e-08      0.165864168378343     0.1640624004784154      126.3163281423826 137.1958684841138
2.970162424110023      19.62291553450172       15.6140154284124   0.003521415733318958     0.7172304517971119     -11.39804170370231   0.003264797396799439    0.03854397789694477    0.00209312757911486      15.59207664679864      438.2699619790314   0.005800414882570761     0.8000020585054528     0.4977439240403056     0.2675992134756403     0.5390669273356453    0.01552454587065422   1.17359276384288e-08      0.165864168378343     0.1640624004784154      126.3163281423826 137.1958609740545
2.970162424110023      19.62291553450172       15.6140154284124   0.003521415733318958     0.7172304517971119     -11.39804170370231   0.003264797396799439    0.03854397789694477    0.00209312757911486      15.59207641445859      438.2699685097628   0.005800414882570761     0.8000020585054528     0.4977439240403056     0.2675992134756403     0.5390669273356453    0.01552454587065422   1.17359276384288e-08      0.165864168378343     0.1640624004784154      126.3163281423826 137.1958612444175
2.970162424110023      19.62291553450172       15.6140154284124   0.003521415733318958     0.7172304517971119     -11.39804170370231   0.003264797396799439    0.03854397789694477    0.00209312757911486      15.59207641445859      438.2699619790314   0.005800429783731955     0.8000020585054528     0.4977439240403056     0.2675992134756403     0.5390669273356453    0.01552454587065422   1.17359276384288e-08      0.165864168378343     0.1640624004784154      126.3163281423826 137.1958514472772
2.970162424110023      19.62291553450172       15.6140154284124   0.003521415733318958     0.7172304517971119     -11.39804170370231   0.003264797396799439    0.03854397789694477    0.00209312757911486      15.59207641445859      438.2699619790314   0.005800414882570761      0.800002073406614     0.4977439240403056     0.2675992134756403     0.5390669273356453    0.01552454587065422   1.17359276384288e-08      0.165864168378343     0.1640624004784154      126.3163281423826 137.1958630952384
2.970162424110023      19.62291553450172       15.6140154284124   0.003521415733318958     0.7172304517971119     -11.39804170370231   0.003264797396799439    0.03854397789694477    0.00209312757911486      15.59207641445859      438.2699619790314   0.005800414882570761     0.8000020585054528     0.4977439389414668     0.2675992134756403     0.5390669273356453    0.01552454587065422   1.17359276384288e-08      0.165864168378343     0.1640624004784154      126.3163281423826 137.1958607581776
2.970162424110023      19.62291553450172       15.6140154284124   0.003521415733318958     0.7172304517971119     -11.39804170370231   0.003264797396799439    0.03854397789694477    0.00209312757911486      15.59207641445859      438.2699619790314   0.005800414882570761     0.8000020585054528     0.4977439240403056     0.2675992283768015     0.5390669273356453    0.01552454587065422   1.17359276384288e-08      0.165864168378343     0.1640624004784154      126.3163281423826 137.1958596507766
2.970162424110023      19.62291553450172       15.6140154284124   0.003521415733318958     0.7172304517971119     -11.39804170370231   0.003264797396799439    0.03854397789694477    0.00209312757911486      15.59207641445859      438.2699619790314   0.005800414882570761     0.8000020585054528     0.4977439240403056     0.2675992134756403     0.5390669422368065    0.01552454587065422   1.17359276384288e-08      0.165864168378343     0.1640624004784154      126.3163281423826 137.1958611335961
2.970162424110023      19.62291553450172       15.6140154284124   0.003521415733318958     0.7172304517971119     -11.39804170370231   0.003264797396799439    0.03854397789694477    0.00209312757911486      15.59207641445859      438.2699619790314   0.005800414882570761     0.8000020585054528     0.4977439240403056     0.2675992134756403     0.5390669273356453    0.01552456077181541   1.17359276384288e-08      0.165864168378343     0.1640624004784154      126.3163281423826 137.1958611183963
2.970162424110023      19.62291553450172       15.6140154284124   0.003521415733318958     0.7172304517971119     -11.39804170370231   0.003264797396799439    0.03854397789694477    0.00209312757911486      15.59207641445859      438.2699619790314   0.005800414882570761     0.8000020585054528     0.4977439240403056     0.2675992134756403     0.5390669273356453    0.01552454587065422  2.663708883227645e-08      0.165864168378343     0.1640624004784154      126.3163281423826 137.1958614287935
2.970162424110023      19.62291553450172       15.6140154284124   0.003521415733318958     0.7172304517971119     -11.39804170370231   0.003264797396799439    0.03854397789694477    0.00209312757911486      15.59207641445859      438.2699619790314   0.005800414882570761     0.8000020585054528     0.4977439240403056     0.2675992134756403     0.5390669273356453    0.01552454587065422   1.17359276384288e-08     0.1658641832795042     0.1640624004784154      126.3163281423826 137.1958611182616
2.970162424110023      19.62291553450172       15.6140154284124   0.003521415733318958     0.7172304517971119     -11.39804170370231   0.003264797396799439    0.03854397789694477    0.00209312757911486      15.59207641445859      438.2699619790314   0.005800414882570761     0.8000020585054528     0.4977439240403056     0.2675992134756403     0.5390669273356453    0.01552454587065422   1.17359276384288e-08      0.165864168378343     0.1640624153795766      126.3163281423826 137.1958611180973
2.970162424110023      19.62291553450172       15.6140154284124   0.003521415733318958     0.7172304517971119     -11.39804170370231   0.003264797396799439    0.03854397789694477    0.00209312757911486      15.59207641445859      438.2699619790314   0.005800414882570761     0.8000020585054528     0.4977439240403056     0.2675992134756403     0.5390669273356453    0.01552454587065422   1.17359276384288e-08      0.165864168378343     0.1640624004784154      126.3163300246426 137.1958611183919
2.971001960309741      19.70684380994161      16.37450600134184   0.002054975032872504     0.5980687971543499     -12.37058819967417   0.003133314889770607    0.04004421128422497   0.002133067061105018      15.39581459005317      420.3226884552894   0.005365110118294956     0.8000000233633856     0.4911195719803333     0.2760915933549667     0.5159737541350108   0.003250548795073378  3.273947632094504e-09     0.0610651767253228      0.127658097302338      21.38877822635581 134.4021482591662
2.97100200458112      19.70684380994161      16.37450600134184   0.002054975032872504     0.5980687971543499     -12.37058819967417   0.003133314889770607    0.04004421128422497   0.002133067061105018      15.39581459005317      420.3226884552894   0.005365110118294956     0.8000000233633856     0.4911195719803333     0.2760915933549667     0.5159737541350108   0.003250548795073378  3.273947632094504e-09     0.0610651767253228      0.127658097302338      21.38877822635581 134.4021480387888
2.971001960309741      19.70684410359647      16.37450600134184   0.002054975032872504     0.5980687971543499     -12.37058819967417   0.003133314889770607    0.04004421128422497   0.002133067061105018      15.39581459005317      420.3226884552894   0.005365110118294956     0.8000000233633856     0.4911195719803333     0.2760915933549667     0.5159737541350108   0.003250548795073378  3.273947632094504e-09     0.0610651767253228      0.127658097302338      21.38877822635581 134.4021477901576
2.971001960309741      19.70684380994161      16.37450624534099   0.002054975032872504     0.5980687971543499     -12.37058819967417   0.003133314889770607    0.04004421128422497   0.002133067061105018      15.39581459005317      420.3226884552894   0.005365110118294956     0.8000000233633856     0.4911195719803333     0.2760915933549667     0.5159737541350108   0.003250548795073378  3.273947632094504e-09     0.0610651767253228      0.127658097302338      21.38877822635581 134.4021479604679
2.971001960309741      19.70684380994161      16.37450600134184   0.002054989934033698     0.5980687971543499     -12.37058819967417   0.003133314889770607    0.04004421128422497   0.002133067061105018      15.39581459005317      420.3226884552894   0.005365110118294956     0.8000000233633856     0.4911195719803333     0.2760915933549667     0.5159737541350108   0.003250548795073378  3.273947632094504e-09     0.0610651767253228      0.127658097302338      21.38877822635581 134.4021864536553
2.971001960309741      19.70684380994161      16.37450600134184   0.002054975032872504     0.5980688120555111     -12.37058819967417   0.003133314889770607    0.04004421128422497   0.002133067061105018      15.39581459005317      420.3226884552894   0.005365110118294956     0.8000000233633856     0.4911195719803333     0.2760915933549667     0.5159737541350108   0.003250548795073378  3.273947632094504e-09     0.0610651767253228      0.127658097302338      21.38877822635581 134.4021482997884
2.971001960309741      19.70684380994161      16.37450600134184   0.002054975032872504     0.5980687971543499      -12.3705883840103   0.003133314889770607    0.04004421128422497   0.002133067061105018      15.39581459005317      420.3226884552894   0.005365110118294956     0.8000000233633856     0.4911195719803333     0.2760915933549667     0.5159737541350108   0.003250548795073378  3.273947632094504e-09     0.0610651767253228      0.127658097302338      21.38877822635581 134.4021488959461
2.971001960309741      19.70684380994161      16.37450600134184   0.002054975032872504     0.5980687971543499     -12.37058819967417     0.0031333297909318    0.04004421128422497   0.002133067061105018      15.39581459005317      420.3226884552894   0.005365110118294956     0.8000000233633856     0.4911195719803333     0.2760915933549667     0.5159737541350108   0.003250548795073378  3.273947632094504e-09     0.0610651767253228      0.127658097302338      21.38877822635581 134.4021499657935
2.971001960309741      19.70684380994161      16.37450600134184   0.002054975032872504     0.5980687971543499     -12.37058819967417   0.003133314889770607    0.04004422618538616   0.002133067061105018      15.39581459005317      420.3226884552894   0.005365110118294956     0.8000000233633856     0.4911195719803333     0.2760915933549667     0.5159737541350108   0.003250548795073378  3.273947632094504e-09     0.0610651767253228      0.127658097302338      21.38877822635581 134.4021483047793
2.971001960309741      19.70684380994161      16.37450600134184   0.002054975032872504     0.5980687971543499     -12.37058819967417   0.003133314889770607    0.04004421128422497   0.002133081962266211      15.39581459005317      420.3226884552894   0.005365110118294956     0.8000000233633856     0.4911195719803333     0.2760915933549667     0.5159737541350108   0.003250548795073378  3.273947632094504e-09     0.0610651767253228      0.127658097302338      21.38877822635581 134.4021417871371
2.971001960309741      19.70684380994161      16.37450600134184   0.002054975032872504     0.5980687971543499     -12.37058819967417   0.003133314889770607    0.04004421128422497   0.002133067061105018      15.39581481946869      420.3226884552894   0.005365110118294956     0.8000000233633856     0.4911195719803333     0.2760915933549667     0.5159737541350108   0.003250548795073378  3.273947632094504e-09     0.0610651767253228      0.127658097302338      21.38877822635581 134.4021480482046
2.971001960309741      19.70684380994161      16.37450600134184   0.002054975032872504     0.5980687971543499     -12.37058819967417   0.003133314889770607    0.04004421128422497   0.002133067061105018      15.39581459005317      420.3226947185855   0.005365110118294956     0.8000000233633856     0.4911195719803333     0.2760915933549667     0.5159737541350108   0.003250548795073378  3.273947632094504e-09     0.0610651767253228      0.127658097302338      21.38877822635581 134.4021481532861
2.971001960309741      19.70684380994161      16.37450600134184   0.002054975032872504     0.5980687971543499     -12.37058819967417   0.003133314889770607    0.04004421128422497   0.002133067061105018      15.39581459005317      420.3226884552894    0.00536512501945615     0.8000000233633856     0.4911195719803333     0.2760915933549667     0.5159737541350108   0.003250548795073378  3.273947632094504e-09     0.0610651767253228      0.127658097302338      21.38877822635581 134.4021589945353
2.971001960309741      19.70684380994161      16.37450600134184   0.002054975032872504     0.5980687971543499     -12.37058819967417   0.003133314889770607    0.04004421128422497   0.002133067061105018      15.39581459005317      420.3226884552894   0.005365110118294956     0.8000000382645468     0.4911195719803333     0.2760915933549667     0.5159737541350108   0.003250548795073378  3.273947632094504e-09     0.0610651767253228      0.127658097302338      21.38877822635581 134.4021498229524
2.971001960309741      19.70684380994161      16.37450600134184   0.002054975032872504     0.5980687971543499     -12.37058819967417   0.003133314889770607    0.04004421128422497   0.002133067061105018      15.39581459005317      420.3226884552894   0.005365110118294956     0.8000000233633856     0.4911195868814945     0.2760915933549667     0.5159737541350108   0.003250548795073378  3.273947632094504e-09     0.0610651767253228      0.127658097302338      21.38877822635581 134.4021480424697
2.971001960309741      19.70684380994161      16.37450600134184   0.002054975032872504     0.5980687971543499     -12.37058819967417   0.003133314889770607    0.04004421128422497   0.002133067061105018      15.39581459005317      420.3226884552894   0.005365110118294956     0.8000000233633856     0.4911195719803333     0.2760916082561279     0.5159737541350108   0.003250548795073378  3.273947632094504e-09     0.0610651767253228      0.127658097302338      21.38877822635581 134.4021487709338
2.971001960309741      19.70684380994161      16.37450600134184   0.002054975032872504     0.5980687971543499     -12.37058819967417   0.003133314889770607    0.04004421128422497   0.002133067061105018      15.39581459005317      420.3226884552894   0.005365110118294956     0.8000000233633856     0.4911195719803333     0.2760915933549667      0.515973769036172   0.003250548795073378  3.273947632094504e-09     0.0610651767253228      0.127658097302338      21.38877822635581 134.4021481882403
2.971001960309741      19.70684380994161      16.37450600134184   0.002054975032872504     0.5980687971543499     -12.37058819967417   0.003133314889770607    0.04004421128422497   0.002133067061105018      15.39581459005317      420.3226884552894   0.005365110118294956     0.8000000233633856     0.4911195719803333     0.2760915933549667     0.5159737541350108   0.003250563696234571  3.273947632094504e-09     0.0610651767253228      0.127658097302338      21.38877822635581 134.4021482591572
2.971001960309741      19.70684380994161      16.37450600134184   0.002054975032872504     0.5980687971543499     -12.37058819967417   0.003133314889770607    0.04004421128422497   0.002133067061105018      15.39581459005317      420.3226884552894   0.005365110118294956     0.8000000233633856     0.4911195719803333     0.2760915933549667     0.5159737541350108   0.003250548795073378  1.817510882594216e-08     0.0610651767253228      0.127658097302338      21.38877822635581 134.4021485677861
2.971001960309741      19.70684380994161      16.37450600134184   0.002054975032872504     0.5980687971543499     -12.37058819967417   0.003133314889770607    0.04004421128422497   0.002133067061105018      15.39581459005317      420.3226884552894   0.005365110118294956     0.8000000233633856     0.4911195719803333     0.2760915933549667     0.5159737541350108   0.003250548795073378  3.273947632094504e-09    0.06106519162648399      0.127658097302338      21.38877822635581 134.4021482592576
2.971001960309741      19.70684380994161      16.37450600134184   0.002054975032872504     0.5980687971543499     -12.37058819967417   0.003133314889770607    0.04004421128422497   0.002133067061105018      15.39581459005317      420.3226884552894   0.005365110118294956     0.8000000233633856     0.4911195719803333     0.2760915933549667     0.5159737541350108   0.003250548795073378  3.273947632094504e-09     0.0610651767253228     0.1276581122034992      21.38877822635581 134.4021482590304
2.971001960309741      19.70684380994161      16.37450600134184   0.002054975032872504     0.5980687971543499     -12.37058819967417   0.003133314889770607    0.04004421128422497   0.002133067061105018      15.39581459005317      420.3226884552894   0.005365110118294956     0.8000000233633856     0.4911195719803333     0.2760915933549667     0.5159737541350108   0.003250548795073378  3.273947632094504e-09     0.0610651767253228      0.127658097302338      21.38877854507344 134.4021482591402
2.9710154639439      19.70710352333155      16.37421333859781   0.002055196968605793     0.5980795178650993      -12.3704994207014   0.003133346711097754    0.04004314768231652   0.002144745713067535      15.39687013750996      420.3607600783912    0.00536518039212513     0.8000000233573861     0.4911238027602753      0.276089748871007     0.5160022196684043   0.003253148176443126  3.272665221073925e-09    0.06105917326592608     0.1277246352584203      112.9067196925542 134.399981362496
2.97101550821548      19.70710352333155      16.37421333859781   0.002055196968605793     0.5980795178650993      -12.3704994207014   0.003133346711097754    0.04004314768231652   0.002144745713067535      15.39687013750996      420.3607600783912    0.00536518039212513     0.8000000233573861     0.4911238027602753      0.276089748871007     0.5160022196684043   0.003253148176443126  3.272665221073925e-09    0.06105917326592608     0.1277246352584203      112.9067196925542 134.3999814560863
2.9710154639439      19.70710381699027      16.37421333859781   0.002055196968605793     0.5980795178650993      -12.3704994207014   0.003133346711097754    0.04004314768231652   0.002144745713067535      15.39687013750996      420.3607600783912    0.00536518039212513     0.8000000233573861     0.4911238027602753      0.276089748871007     0.5160022196684043   0.003253148176443126  3.272665221073925e-09    0.06105917326592608     0.1277246352584203      112.9067196925542 134.3999810969345
2.9710154639439      19.70710352333155       16.3742135825926   0.002055196968605793     0.5980795178650993      -12.3704994207014   0.003133346711097754    0.04004314768231652   0.002144745713067535      15.39687013750996      420.3607600783912    0.00536518039212513     0.8000000233573861     0.4911238027602753      0.276089748871007     0.5160022196684043   0.003253148176443126  3.272665221073925e-09    0.06105917326592608     0.1277246352584203      112.9067196925542 134.399981231941
2.9710154639439      19.70710352333155      16.37421333859781   0.002055211869766987     0.5980795178650993      -12.3704994207014   0.003133346711097754    0.04004314768231652   0.002144745713067535      15.39687013750996      420.3607600783912    0.00536518039212513     0.8000000233573861     0.4911238027602753      0.276089748871007     0.5160022196684043   0.003253148176443126  3.272665221073925e-09    0.06105917326592608     0.1277246352584203      112.9067196925542 134.4000182665061
2.9710154639439      19.70710352333155      16.37421333859781   0.002055196968605793     0.5980795327662605      -12.3704994207014   0.003133346711097754    0.04004314768231652   0.002144745713067535      15.39687013750996      420.3607600783912    0.00536518039212513     0.8000000233573861     0.4911238027602753      0.276089748871007     0.5160022196684043   0.003253148176443126  3.272665221073925e-09    0.06105917326592608     0.1277246352584203      112.9067196925542 134.3999815303108
2.9710154639439      19.70710352333155      16.37421333859781   0.002055196968605793     0.5980795178650993     -12.37049960503621   0.003133346711097754    0.04004314768231652   0.002144745713067535      15.39687013750996      420.3607600783912    0.00536518039212513     0.8000000233573861     0.4911238027602753      0.276089748871007     0.5160022196684043   0.003253148176443126  3.272665221073925e-09    0.06105917326592608     0.1277246352584203      112.9067196925542 134.3999818931879
2.9710154639439      19.70710352333155      16.37421333859781   0.002055196968605793     0.5980795178650993      -12.3704994207014   0.003133361612258947    0.04004314768231652   0.002144745713067535      15.39687013750996      420.3607600783912    0.00536518039212513     0.8000000233573861     0.4911238027602753      0.276089748871007     0.5160022196684043   0.003253148176443126  3.272665221073925e-09    0.06105917326592608     0.1277246352584203      112.9067196925542 134.3999862199654
2.9710154639439      19.70710352333155      16.37421333859781   0.002055196968605793     0.5980795178650993      -12.3704994207014   0.003133346711097754    0.04004316258347771   0.002144745713067535      15.39687013750996      420.3607600783912    0.00536518039212513     0.8000000233573861     0.4911238027602753      0.276089748871007     0.5160022196684043   0.003253148176443126  3.272665221073925e-09    0.06105917326592608     0.1277246352584203      112.9067196925542 134.3999818041166
2.9710154639439      19.70710352333155      16.37421333859781   0.002055196968605793     0.5980795178650993      -12.3704994207014   0.003133346711097754    0.04004314768231652   0.002144760614228729      15.39687013750996      420.3607600783912    0.00536518039212513     0.8000000233573861     0.4911238027602753      0.276089748871007     0.5160022196684043   0.003253148176443126  3.272665221073925e-09    0.06105917326592608     0.1277246352584203      112.9067196925542 134.3999821020214
2.9710154639439      19.70710352333155      16.37421333859781   0.002055196968605793     0.5980795178650993      -12.3704994207014   0.003133346711097754    0.04004314768231652   0.002144745713067535      15.39687036694121      420.3607600783912    0.00536518039212513     0.8000000233573861     0.4911238027602753      0.276089748871007     0.5160022196684043   0.003253148176443126  3.272665221073925e-09    0.06105917326592608     0.1277246352584203      112.9067196925542 134.3999815825984
2.9710154639439      19.70710352333155      16.37421333859781   0.002055196968605793     0.5980795178650993      -12.3704994207014   0.003133346711097754    0.04004314768231652   0.002144745713067535      15.39687013750996      420.3607663422546    0.00536518039212513     0.8000000233573861     0.4911238027602753      0.276089748871007     0.5160022196684043   0.003253148176443126  3.272665221073925e-09    0.06105917326592608     0.1277246352584203      112.9067196925542 134.399981193177
2.9710154639439      19.70710352333155      16.37421333859781   0.002055196968605793     0.5980795178650993      -12.3704994207014   0.003133346711097754    0.04004314768231652   0.002144745713067535      15.39687013750996      420.3607600783912   0.005365195293286324     0.8000000233573861     0.4911238027602753      0.276089748871007     0.5160022196684043   0.003253148176443126  3.272665221073925e-09    0.06105917326592608     0.1277246352584203      112.9067196925542 134.3999924333111
2.9710154639439      19.70710352333155      16.37421333859781   0.002055196968605793     0.5980795178650993      -12.3704994207014   0.003133346711097754    0.04004314768231652   0.002144745713067535      15.39687013750996      420.3607600783912    0.00536518039212513     0.8000000382585473     0.4911238027602753      0.276089748871007     0.5160022196684043   0.003253148176443126  3.272665221073925e-09    0.06105917326592608     0.1277246352584203      112.9067196925542 134.3999830111765
2.9710154639439      19.70710352333155      16.37421333859781   0.002055196968605793     0.5980795178650993      -12.3704994207014   0.003133346711097754    0.04004314768231652   0.002144745713067535      15.39687013750996      420.3607600783912    0.00536518039212513     0.8000000233573861     0.4911238176614365      0.276089748871007     0.5160022196684043   0.003253148176443126  3.272665221073925e-09    0.06105917326592608     0.1277246352584203      112.9067196925542 134.3999814094717
2.9710154639439      19.70710352333155      16.37421333859781   0.002055196968605793     0.5980795178650993      -12.3704994207014   0.003133346711097754    0.04004314768231652   0.002144745713067535      15.39687013750996      420.3607600783912    0.00536518039212513     0.8000000233573861     0.4911238027602753     0.2760897637721682     0.5160022196684043   0.003253148176443126  3.272665221073925e-09    0.06105917326592608     0.1277246352584203      112.9067196925542 134.3999819570653
2.9710154639439      19.70710352333155      16.37421333859781   0.002055196968605793     0.5980795178650993      -12.3704994207014   0.003133346711097754    0.04004314768231652   0.002144745713067535      15.39687013750996      420.3607600783912    0.00536518039212513     0.8000000233573861     0.4911238027602753      0.276089748871007     0.5160022345695655   0.003253148176443126  3.272665221073925e-09    0.06105917326592608     0.1277246352584203      112.9067196925542 134.3999815263042
2.9710154639439      19.70710352333155      16.37421333859781   0.002055196968605793     0.5980795178650993      -12.3704994207014   0.003133346711097754    0.04004314768231652   0.002144745713067535      15.39687013750996      420.3607600783912    0.00536518039212513     0.8000000233573861     0.4911238027602753      0.276089748871007     0.5160022196684043    0.00325316307760432  3.272665221073925e-09    0.06105917326592608     0.1277246352584203      112.9067196925542 134.3999813625391
2.9710154639439      19.70710352333155      16.37421333859781   0.002055196968605793     0.5980795178650993      -12.3704994207014   0.003133346711097754    0.04004314768231652   0.002144745713067535      15.39687013750996      420.3607600783912    0.00536518039212513     0.8000000233573861     0.4911238027602753      0.276089748871007     0.5160022196684043   0.003253148176443126  1.817382641492158e-08    0.06105917326592608     0.1277246352584203      112.9067196925542 134.3999816699788
2.9710154639439      19.70710352333155      16.37421333859781   0.002055196968605793     0.5980795178650993      -12.3704994207014   0.003133346711097754    0.04004314768231652   0.002144745713067535      15.39687013750996      420.3607600783912    0.00536518039212513     0.8000000233573861     0.4911238027602753      0.276089748871007     0.5160022196684043   0.003253148176443126  3.272665221073925e-09    0.06105918816708728     0.1277246352584203      112.9067196925542 134.399981362531
2.9710154639439      19.70710352333155      16.37421333859781   0.002055196968605793     0.5980795178650993      -12.3704994207014   0.003133346711097754    0.04004314768231652   0.002144745713067535      15.39687013750996      420.3607600783912    0.00536518039212513     0.8000000233573861     0.4911238027602753      0.276089748871007     0.5160022196684043   0.003253148176443126  3.272665221073925e-09    0.06105917326592608     0.1277246501595815      112.9067196925542 134.3999813624427
2.9710154639439      19.70710352333155      16.37421333859781   0.002055196968605793     0.5980795178650993      -12.3704994207014   0.003133346711097754    0.04004314768231652   0.002144745713067535      15.39687013750996      420.3607600783912    0.00536518039212513     0.8000000233573861     0.4911238027602753      0.276089748871007     0.5160022196684043   0.003253148176443126  3.272665221073925e-09    0.06105917326592608     0.1277246352584203      112.9067213749954 134.3999813624758
2.970997891953039      19.70709210480795      16.37416509296261   0.002026211650403361     0.5980418232359175     -12.37045605103002   0.003127530807459826    0.04003636966314037   0.002144143817611933      15.39678702572942      420.3609742243199   0.005342494743791069     0.8000000233425098     0.4911149974623168     0.2760269613649637     0.5159687698615256   0.003253135012208728  3.272247177317148e-09    0.06105894084773409     0.1277263730022732      135.7862070277755 134.3542606887741
2.970997936224357      19.70709210480795      16.37416509296261   0.002026211650403361     0.5980418232359175     -12.37045605103002   0.003127530807459826    0.04003636966314037   0.002144143817611933      15.39678702572942      420.3609742243199   0.005342494743791069     0.8000000233425098     0.4911149974623168     0.2760269613649637     0.5159687698615256   0.003253135012208728  3.272247177317148e-09    0.06105894084773409     0.1277263730022732      135.7862070277755 134.354260570475
2.970997891953039      19.70709239846651      16.37416509296261   0.002026211650403361     0.5980418232359175     -12.37045605103002   0.003127530807459826    0.04003636966314037   0.002144143817611933      15.39678702572942      420.3609742243199   0.005342494743791069     0.8000000233425098     0.4911149974623168     0.2760269613649637     0.5159687698615256   0.003253135012208728  3.272247177317148e-09    0.06105894084773409     0.1277263730022732      135.7862070277755 134.3542606511718
2.970997891953039      19.70709210480795      16.37416533695669   0.002026211650403361     0.5980418232359175     -12.37045605103002   0.003127530807459826    0.04003636966314037   0.002144143817611933      15.39678702572942      420.3609742243199   0.005342494743791069     0.8000000233425098     0.4911149974623168     0.2760269613649637     0.5159687698615256   0.003253135012208728  3.272247177317148e-09    0.06105894084773409     0.1277263730022732      135.7862070277755 134.3542606538146
2.970997891953039      19.70709210480795      16.37416509296261   0.002026226551564554     0.5980418232359175     -12.37045605103002   0.003127530807459826    0.04003636966314037   0.002144143817611933      15.39678702572942      420.3609742243199   0.005342494743791069     0.8000000233425098     0.4911149974623168     0.2760269613649637     0.5159687698615256   0.003253135012208728  3.272247177317148e-09    0.06105894084773409     0.1277263730022732      135.7862070277755 134.3542809826668
2.970997891953039      19.70709210480795      16.37416509296261   0.002026211650403361     0.5980418381370787     -12.37045605103002   0.003127530807459826    0.04003636966314037   0.002144143817611933      15.39678702572942      420.3609742243199   0.005342494743791069     0.8000000233425098     0.4911149974623168     0.2760269613649637     0.5159687698615256   0.003253135012208728  3.272247177317148e-09    0.06105894084773409     0.1277263730022732      135.7862070277755 134.3542607010353
2.970997891953039      19.70709210480795      16.37416509296261   0.002026211650403361     0.5980418232359175     -12.37045623536418   0.003127530807459826    0.04003636966314037   0.002144143817611933      15.39678702572942      420.3609742243199   0.005342494743791069     0.8000000233425098     0.4911149974623168     0.2760269613649637     0.5159687698615256   0.003253135012208728  3.272247177317148e-09    0.06105894084773409     0.1277263730022732      135.7862070277755 134.3542607383021
2.970997891953039      19.70709210480795      16.37416509296261   0.002026211650403361     0.5980418232359175     -12.37045605103002    0.00312754570862102    0.04003636966314037   0.002144143817611933      15.39678702572942      420.3609742243199   0.005342494743791069     0.8000000233425098     0.4911149974623168     0.2760269613649637     0.5159687698615256   0.003253135012208728  3.272247177317148e-09    0.06105894084773409     0.1277263730022732      135.7862070277755 134.3542590912333
2.970997891953039      19.70709210480795      16.37416509296261   0.002026211650403361     0.5980418232359175     -12.37045605103002   0.003127530807459826    0.04003638456430157   0.002144143817611933      15.39678702572942      420.3609742243199   0.005342494743791069     0.8000000233425098     0.4911149974623168     0.2760269613649637     0.5159687698615256   0.003253135012208728  3.272247177317148e-09    0.06105894084773409     0.1277263730022732      135.7862070277755 134.3542608008212
2.970997891953039      19.70709210480795      16.37416509296261   0.002026211650403361     0.5980418232359175     -12.37045605103002   0.003127530807459826    0.04003636966314037   0.002144158718773127      15.39678702572942      420.3609742243199   0.005342494743791069     0.8000000233425098     0.4911149974623168     0.2760269613649637     0.5159687698615256   0.003253135012208728  3.272247177317148e-09    0.06105894084773409     0.1277263730022732      135.7862070277755 134.3542626449615
2.970997891953039      19.70709210480795      16.37416509296261   0.002026211650403361     0.5980418232359175     -12.37045605103002   0.003127530807459826    0.04003636966314037   0.002144143817611933      15.39678725515942      420.3609742243199   0.005342494743791069     0.8000000233425098     0.4911149974623168     0.2760269613649637     0.5159687698615256   0.003253135012208728  3.272247177317148e-09    0.06105894084773409     0.1277263730022732      135.7862070277755 134.3542607707451
2.970997891953039      19.70709210480795      16.37416509296261   0.002026211650403361     0.5980418232359175     -12.37045605103002   0.003127530807459826    0.04003636966314037   0.002144143817611933      15.39678702572942      420.3609804881866   0.005342494743791069     0.8000000233425098     0.4911149974623168     0.2760269613649637     0.5159687698615256   0.003253135012208728  3.272247177317148e-09    0.06105894084773409     0.1277263730022732      135.7862070277755 134.3542606598572
2.970997891953039      19.70709210480795      16.37416509296261   0.002026211650403361     0.5980418232359175     -12.37045605103002   0.003127530807459826    0.04003636966314037   0.002144143817611933      15.39678702572942      420.3609742243199   0.005342509644952263     0.8000000233425098     0.4911149974623168     0.2760269613649637     0.5159687698615256   0.003253135012208728  3.272247177317148e-09    0.06105894084773409     0.1277263730022732      135.7862070277755 134.3542355604372
2.970997891953039      19.70709210480795      16.37416509296261   0.002026211650403361     0.5980418232359175     -12.37045605103002   0.003127530807459826    0.04003636966314037   0.002144143817611933      15.39678702572942      420.3609742243199   0.005342494743791069     0.8000000382436709     0.4911149974623168     0.2760269613649637     0.5159687698615256   0.003253135012208728  3.272247177317148e-09    0.06105894084773409     0.1277263730022732      135.7862070277755 134.3542623254414
2.970997891953039      19.70709210480795      16.37416509296261   0.002026211650403361     0.5980418232359175     -12.37045605103002   0.003127530807459826    0.04003636966314037   0.002144143817611933      15.39678702572942      420.3609742243199   0.005342494743791069     0.8000000233425098      0.491115012363478     0.2760269613649637     0.5159687698615256   0.003253135012208728  3.272247177317148e-09    0.06105894084773409     0.1277263730022732      135.7862070277755 134.3542613406967
2.970997891953039      19.70709210480795      16.37416509296261   0.002026211650403361     0.5980418232359175     -12.37045605103002   0.003127530807459826    0.04003636966314037   0.002144143817611933      15.39678702572942      420.3609742243199   0.005342494743791069     0.8000000233425098     0.4911149974623168     0.2760269762661249     0.5159687698615256   0.003253135012208728  3.272247177317148e-09    0.06105894084773409     0.1277263730022732      135.7862070277755 134.3542601409611
2.970997891953039      19.70709210480795      16.37416509296261   0.002026211650403361     0.5980418232359175     -12.37045605103002   0.003127530807459826    0.04003636966314037   0.002144143817611933      15.39678702572942      420.3609742243199   0.005342494743791069     0.8000000233425098     0.4911149974623168     0.2760269613649637     0.5159687847626868   0.003253135012208728  3.272247177317148e-09    0.06105894084773409     0.1277263730022732      135.7862070277755 134.354260713687
2.970997891953039      19.70709210480795      16.37416509296261   0.002026211650403361     0.5980418232359175     -12.37045605103002   0.003127530807459826    0.04003636966314037   0.002144143817611933      15.39678702572942      420.3609742243199   0.005342494743791069     0.8000000233425098     0.4911149974623168     0.2760269613649637     0.5159687698615256   0.003253149913369922  3.272247177317148e-09    0.06105894084773409     0.1277263730022732      135.7862070277755 134.3542606887642
2.970997891953039      19.70709210480795      16.37416509296261   0.002026211650403361     0.5980418232359175     -12.37045605103002   0.003127530807459826    0.04003636966314037   0.002144143817611933      15.39678702572942      420.3609742243199   0.005342494743791069     0.8000000233425098     0.4911149974623168     0.2760269613649637     0.5159687698615256   0.003253135012208728  1.817340837116481e-08    0.06105894084773409     0.1277263730022732      135.7862070277755 134.3542610029678
2.970997891953039      19.70709210480795      16.37416509296261   0.002026211650403361     0.5980418232359175     -12.37045605103002   0.003127530807459826    0.04003636966314037   0.002144143817611933      15.39678702572942      420.3609742243199   0.005342494743791069     0.8000000233425098     0.4911149974623168     0.2760269613649637     0.5159687698615256   0.003253135012208728  3.272247177317148e-09    0.06105895574889528     0.1277263730022732      135.7862070277755 134.3542606887616
2.970997891953039      19.70709210480795      16.37416509296261   0.002026211650403361     0.5980418232359175     -12.37045605103002   0.003127530807459826    0.04003636966314037   0.002144143817611933      15.39678702572942      420.3609742243199   0.005342494743791069     0.8000000233425098     0.4911149974623168     0.2760269613649637     0.5159687698615256   0.003253135012208728  3.272247177317148e-09    0.06105894084773409     0.1277263879034344      135.7862070277755 134.3542606887654
2.970997891953039      19.70709210480795      16.37416509296261   0.002026211650403361     0.5980418232359175     -12.37045605103002   0.003127530807459826    0.04003636966314037   0.002144143817611933      15.39678702572942      420.3609742243199   0.005342494743791069     0.8000000233425098     0.4911149974623168     0.2760269613649637     0.5159687698615256   0.003253135012208728  3.272247177317148e-09    0.06105894084773409     0.1277263730022732      135.7862090511476 134.3542606887683
2.970997980798209       19.7070916231437      16.37408826291675   0.002025822623746569     0.5980389163766028     -12.37044603361854   0.003142247311381362    0.04003632414933903   0.002144105543580314      15.39678205435893      420.3608889110545   0.005354157074976139     0.8000000233420436     0.4911119969138281     0.2760306571413685     0.5159683733569288   0.003253296206760914  3.272216088585152e-09    0.06106014069227555     0.1277279888517826      181.5451816826817 134.3435100755742
2.970998025069529       19.7070916231437      16.37408826291675   0.002025822623746569     0.5980389163766028     -12.37044603361854   0.003142247311381362    0.04003632414933903   0.002144105543580314      15.39678205435893      420.3608889110545   0.005354157074976139     0.8000000233420436     0.4911119969138281     0.2760306571413685     0.5159683733569288   0.003253296206760914  3.272216088585152e-09    0.06106014069227555     0.1277279888517826      181.5451816826817 134.3435098901979
2.970997980798209      19.70709191680225      16.37408826291675   0.002025822623746569     0.5980389163766028     -12.37044603361854   0.003142247311381362    0.04003632414933903   0.002144105543580314      15.39678205435893      420.3608889110545   0.005354157074976139     0.8000000233420436     0.4911119969138281     0.2760306571413685     0.5159683733569288   0.003253296206760914  3.272216088585152e-09    0.06106014069227555     0.1277279888517826      181.5451816826817 134.3435099929458
2.970997980798209       19.7070916231437      16.37408850690968   0.002025822623746569     0.5980389163766028     -12.37044603361854   0.003142247311381362    0.04003632414933903   0.002144105543580314      15.39678205435893      420.3608889110545   0.005354157074976139     0.8000000233420436     0.4911119969138281     0.2760306571413685     0.5159683733569288   0.003253296206760914  3.272216088585152e-09    0.06106014069227555     0.1277279888517826      181.5451816826817 134.3435100249653
2.970997980798209       19.7070916231437      16.37408826291675   0.002025837524907763     0.5980389163766028     -12.37044603361854   0.003142247311381362    0.04003632414933903   0.002144105543580314      15.39678205435893      420.3608889110545   0.005354157074976139     0.8000000233420436     0.4911119969138281     0.2760306571413685     0.5159683733569288   0.003253296206760914  3.272216088585152e-09    0.06106014069227555     0.1277279888517826      181.5451816826817 134.343530236818
2.970997980798209       19.7070916231437      16.37408826291675   0.002025822623746569      0.598038931277764     -12.37044603361854   0.003142247311381362    0.04003632414933903   0.002144105543580314      15.39678205435893      420.3608889110545   0.005354157074976139     0.8000000233420436     0.4911119969138281     0.2760306571413685     0.5159683733569288   0.003253296206760914  3.272216088585152e-09    0.06106014069227555     0.1277279888517826      181.5451816826817 134.3435100988166
2.970997980798209       19.7070916231437      16.37408826291675   0.002025822623746569     0.5980389163766028     -12.37044621795255   0.003142247311381362    0.04003632414933903   0.002144105543580314      15.39678205435893      420.3608889110545   0.005354157074976139     0.8000000233420436     0.4911119969138281     0.2760306571413685     0.5159683733569288   0.003253296206760914  3.272216088585152e-09    0.06106014069227555     0.1277279888517826      181.5451816826817 134.3435101716101
2.970997980798209       19.7070916231437      16.37408826291675   0.002025822623746569     0.5980389163766028     -12.37044603361854   0.003142262212542556    0.04003632414933903   0.002144105543580314      15.39678205435893      420.3608889110545   0.005354157074976139     0.8000000233420436     0.4911119969138281     0.2760306571413685     0.5159683733569288   0.003253296206760914  3.272216088585152e-09    0.06106014069227555     0.1277279888517826      181.5451816826817 134.3435154995306
2.970997980798209       19.7070916231437      16.37408826291675   0.002025822623746569     0.5980389163766028     -12.37044603361854   0.003142247311381362    0.04003633905050022   0.002144105543580314      15.39678205435893      420.3608889110545   0.005354157074976139     0.8000000233420436     0.4911119969138281     0.2760306571413685     0.5159683733569288   0.003253296206760914  3.272216088585152e-09    0.06106014069227555     0.1277279888517826      181.5451816826817 134.3435103952415
2.970997980798209       19.7070916231437      16.37408826291675   0.002025822623746569     0.5980389163766028     -12.37044603361854   0.003142247311381362    0.04003632414933903   0.002144120444741508      15.39678205435893      420.3608889110545   0.005354157074976139     0.8000000233420436     0.4911119969138281     0.2760306571413685     0.5159683733569288   0.003253296206760914  3.272216088585152e-09    0.06106014069227555     0.1277279888517826      181.5451816826817 134.3435159845395
2.970997980798209       19.7070916231437      16.37408826291675   0.002025822623746569     0.5980389163766028     -12.37044603361854   0.003142247311381362    0.04003632414933903   0.002144105543580314      15.39678228378886      420.3608889110545   0.005354157074976139     0.8000000233420436     0.4911119969138281     0.2760306571413685     0.5159683733569288   0.003253296206760914  3.272216088585152e-09    0.06106014069227555     0.1277279888517826      181.5451816826817 134.3435100048861
2.970997980798209       19.7070916231437      16.37408826291675   0.002025822623746569     0.5980389163766028     -12.37044603361854   0.003142247311381362    0.04003632414933903   0.002144105543580314      15.39678205435893      420.3608951749199   0.005354157074976139     0.8000000233420436     0.4911119969138281     0.2760306571413685     0.5159683733569288   0.003253296206760914  3.272216088585152e-09    0.06106014069227555     0.1277279888517826      181.5451816826817 134.3435098492375
2.970997980798209       19.7070916231437      16.37408826291675   0.002025822623746569     0.5980389163766028     -12.37044603361854   0.003142247311381362    0.04003632414933903   0.002144105543580314      15.39678205435893      420.3608889110545   0.005354171976137333     0.8000000233420436     0.4911119969138281     0.2760306571413685     0.5159683733569288   0.003253296206760914  3.272216088585152e-09    0.06106014069227555     0.1277279888517826      181.5451816826817 134.3435045750299
2.970997980798209       19.7070916231437      16.37408826291675   0.002025822623746569     0.5980389163766028     -12.37044603361854   0.003142247311381362    0.04003632414933903   0.002144105543580314      15.39678205435893      420.3608889110545   0.005354157074976139     0.8000000382432048     0.4911119969138281     0.2760306571413685     0.5159683733569288   0.003253296206760914  3.272216088585152e-09    0.06106014069227555     0.1277279888517826      181.5451816826817 134.3435116684744
2.970997980798209       19.7070916231437      16.37408826291675   0.002025822623746569     0.5980389163766028     -12.37044603361854   0.003142247311381362    0.04003632414933903   0.002144105543580314      15.39678205435893      420.3608889110545   0.005354157074976139     0.8000000233420436     0.4911120118149893     0.2760306571413685     0.5159683733569288   0.003253296206760914  3.272216088585152e-09    0.06106014069227555     0.1277279888517826      181.5451816826817 134.3435102700395
2.970997980798209       19.7070916231437      16.37408826291675   0.002025822623746569     0.5980389163766028     -12.37044603361854   0.003142247311381362    0.04003632414933903   0.002144105543580314      15.39678205435893      420.3608889110545   0.005354157074976139     0.8000000233420436     0.4911119969138281     0.2760306720425297     0.5159683733569288   0.003253296206760914  3.272216088585152e-09    0.06106014069227555     0.1277279888517826      181.5451816826817 134.3435100541121
2.970997980798209       19.7070916231437      16.37408826291675   0.002025822623746569     0.5980389163766028     -12.37044603361854   0.003142247311381362    0.04003632414933903   0.002144105543580314      15.39678205435893      420.3608889110545   0.005354157074976139     0.8000000233420436     0.4911119969138281     0.2760306571413685       0.51596838825809   0.003253296206760914  3.272216088585152e-09    0.06106014069227555     0.1277279888517826      181.5451816826817 134.3435100792942
2.970997980798209       19.7070916231437      16.37408826291675   0.002025822623746569     0.5980389163766028     -12.37044603361854   0.003142247311381362    0.04003632414933903   0.002144105543580314      15.39678205435893      420.3608889110545   0.005354157074976139     0.8000000233420436     0.4911119969138281     0.2760306571413685     0.5159683733569288   0.003253311107922108  3.272216088585152e-09    0.06106014069227555     0.1277279888517826      181.5451816826817 134.3435100752751
2.970997980798209       19.7070916231437      16.37408826291675   0.002025822623746569     0.5980389163766028     -12.37044603361854   0.003142247311381362    0.04003632414933903   0.002144105543580314      15.39678205435893      420.3608889110545   0.005354157074976139     0.8000000233420436     0.4911119969138281     0.2760306571413685     0.5159683733569288   0.003253296206760914  1.817337728243281e-08    0.06106014069227555     0.1277279888517826      181.5451816826817 134.3435103894817
2.970997980798209       19.7070916231437      16.37408826291675   0.002025822623746569     0.5980389163766028     -12.37044603361854   0.003142247311381362    0.04003632414933903   0.002144105543580314      15.39678205435893      420.3608889110545   0.005354157074976139     0.8000000233420436     0.4911119969138281     0.2760306571413685     0.5159683733569288   0.003253296206760914  3.272216088585152e-09    0.06106015559343674     0.1277279888517826      181.5451816826817 134.3435100755104
2.970997980798209       19.7070916231437      16.37408826291675   0.002025822623746569     0.5980389163766028     -12.37044603361854   0.003142247311381362    0.04003632414933903   0.002144105543580314      15.39678205435893      420.3608889110545   0.005354157074976139     0.8000000233420436     0.4911119969138281     0.2760306571413685     0.5159683733569288   0.003253296206760914  3.272216088585152e-09    0.06106014069227555     0.1277280037529438      181.5451816826817 134.3435100751966
2.970997980798209       19.7070916231437      16.37408826291675   0.002025822623746569     0.5980389163766028     -12.37044603361854   0.003142247311381362    0.04003632414933903   0.002144105543580314      15.39678205435893      420.3608889110545   0.005354157074976139     0.8000000233420436     0.4911119969138281     0.2760306571413685     0.5159683733569288   0.003253296206760914  3.272216088585152e-09    0.06106014069227555     0.1277279888517826      181.5451843879158 134.3435100754748
2.971001526125639      19.70714693215883      16.37405388357512   0.002025138250396829     0.5980543420700673     -12.37035820328306   0.003141875622842683    0.04003577735398008   0.002143832586298986       15.3970540170805      420.3710728591161   0.005360349644823488        0.8000000233398     0.4911100995438031     0.2760311276238731     0.5159663384217129   0.003253612331044718  3.271868388694675e-09     0.0610551133263612     0.1277325831654441      273.0631305077216 134.341870183763
2.971001570397012      19.70714693215883      16.37405388357512   0.002025138250396829     0.5980543420700673     -12.37035820328306   0.003141875622842683    0.04003577735398008   0.002143832586298986       15.3970540170805      420.3710728591161   0.005360349644823488        0.8000000233398     0.4911100995438031     0.2760311276238731     0.5159663384217129   0.003253612331044718  3.271868388694675e-09     0.0610551133263612     0.1277325831654441      273.0631305077216 134.3418702871532
2.971001526125639       19.7071472258182      16.37405388357512   0.002025138250396829     0.5980543420700673     -12.37035820328306   0.003141875622842683    0.04003577735398008   0.002143832586298986       15.3970540170805      420.3710728591161   0.005360349644823488        0.8000000233398     0.4911100995438031     0.2760311276238731     0.5159663384217129   0.003253612331044718  3.271868388694675e-09     0.0610551133263612     0.1277325831654441      273.0631305077216 134.341870085371
2.971001526125639      19.70714693215883      16.37405412756754   0.002025138250396829     0.5980543420700673     -12.37035820328306   0.003141875622842683    0.04003577735398008   0.002143832586298986       15.3970540170805      420.3710728591161   0.005360349644823488        0.8000000233398     0.4911100995438031     0.2760311276238731     0.5159663384217129   0.003253612331044718  3.271868388694675e-09     0.0610551133263612     0.1277325831654441      273.0631305077216 134.3418701302223
2.971001526125639      19.70714693215883      16.37405388357512   0.002025153151558023     0.5980543420700673     -12.37035820328306   0.003141875622842683    0.04003577735398008   0.002143832586298986       15.3970540170805      420.3710728591161   0.005360349644823488        0.8000000233398     0.4911100995438031     0.2760311276238731     0.5159663384217129   0.003253612331044718  3.271868388694675e-09     0.0610551133263612     0.1277325831654441      273.0631305077216 134.3418897882687
2.971001526125639      19.70714693215883      16.37405388357512   0.002025138250396829     0.5980543569712284     -12.37035820328306   0.003141875622842683    0.04003577735398008   0.002143832586298986       15.3970540170805      420.3710728591161   0.005360349644823488        0.8000000233398     0.4911100995438031     0.2760311276238731     0.5159663384217129   0.003253612331044718  3.271868388694675e-09     0.0610551133263612     0.1277325831654441      273.0631305077216 134.3418702088015
2.971001526125639      19.70714693215883      16.37405388357512   0.002025138250396829     0.5980543420700673     -12.37035838761576   0.003141875622842683    0.04003577735398008   0.002143832586298986       15.3970540170805      420.3710728591161   0.005360349644823488        0.8000000233398     0.4911100995438031     0.2760311276238731     0.5159663384217129   0.003253612331044718  3.271868388694675e-09     0.0610551133263612     0.1277325831654441      273.0631305077216 134.34187027786
2.971001526125639      19.70714693215883      16.37405388357512   0.002025138250396829     0.5980543420700673     -12.37035820328306   0.003141890524003877    0.04003577735398008   0.002143832586298986       15.3970540170805      420.3710728591161   0.005360349644823488        0.8000000233398     0.4911100995438031     0.2760311276238731     0.5159663384217129   0.003253612331044718  3.271868388694675e-09     0.0610551133263612     0.1277325831654441      273.0631305077216 134.341876136125
2.971001526125639      19.70714693215883      16.37405388357512   0.002025138250396829     0.5980543420700673     -12.37035820328306   0.003141875622842683    0.04003579225514128   0.002143832586298986       15.3970540170805      420.3710728591161   0.005360349644823488        0.8000000233398     0.4911100995438031     0.2760311276238731     0.5159663384217129   0.003253612331044718  3.271868388694675e-09     0.0610551133263612     0.1277325831654441      273.0631305077216 134.3418704779129
2.971001526125639      19.70714693215883      16.37405388357512   0.002025138250396829     0.5980543420700673     -12.37035820328306   0.003141875622842683    0.04003577735398008    0.00214384748746018       15.3970540170805      420.3710728591161   0.005360349644823488        0.8000000233398     0.4911100995438031     0.2760311276238731     0.5159663384217129   0.003253612331044718  3.271868388694675e-09     0.0610551133263612     0.1277325831654441      273.0631305077216 134.3418760486071
2.971001526125639      19.70714693215883      16.37405388357512   0.002025138250396829     0.5980543420700673     -12.37035820328306   0.003141875622842683    0.04003577735398008   0.002143832586298986      15.39705424651449      420.3710728591161   0.005360349644823488        0.8000000233398     0.4911100995438031     0.2760311276238731     0.5159663384217129   0.003253612331044718  3.271868388694675e-09     0.0610551133263612     0.1277325831654441      273.0631305077216 134.3418702197465
2.971001526125639      19.70714693215883      16.37405388357512   0.002025138250396829     0.5980543420700673     -12.37035820328306   0.003141875622842683    0.04003577735398008   0.002143832586298986       15.3970540170805      420.3710791231333   0.005360349644823488        0.8000000233398     0.4911100995438031     0.2760311276238731     0.5159663384217129   0.003253612331044718  3.271868388694675e-09     0.0610551133263612     0.1277325831654441      273.0631305077216 134.3418700755814
2.971001526125639      19.70714693215883      16.37405388357512   0.002025138250396829     0.5980543420700673     -12.37035820328306   0.003141875622842683    0.04003577735398008   0.002143832586298986       15.3970540170805      420.3710728591161   0.005360364545984682        0.8000000233398     0.4911100995438031     0.2760311276238731     0.5159663384217129   0.003253612331044718  3.271868388694675e-09     0.0610551133263612     0.1277325831654441      273.0631305077216 134.341873670164
2.971001526125639      19.70714693215883      16.37405388357512   0.002025138250396829     0.5980543420700673     -12.37035820328306   0.003141875622842683    0.04003577735398008   0.002143832586298986       15.3970540170805      420.3710728591161   0.005360349644823488     0.8000000382409612     0.4911100995438031     0.2760311276238731     0.5159663384217129   0.003253612331044718  3.271868388694675e-09     0.0610551133263612     0.1277325831654441      273.0631305077216 134.3418717849623
2.971001526125639      19.70714693215883      16.37405388357512   0.002025138250396829     0.5980543420700673     -12.37035820328306   0.003141875622842683    0.04003577735398008   0.002143832586298986       15.3970540170805      420.3710728591161   0.005360349644823488        0.8000000233398     0.4911101144449643     0.2760311276238731     0.5159663384217129   0.003253612331044718  3.271868388694675e-09     0.0610551133263612     0.1277325831654441      273.0631305077216 134.341870159416
2.971001526125639      19.70714693215883      16.37405388357512   0.002025138250396829     0.5980543420700673     -12.37035820328306   0.003141875622842683    0.04003577735398008   0.002143832586298986       15.3970540170805      420.3710728591161   0.005360349644823488        0.8000000233398     0.4911100995438031     0.2760311425250343     0.5159663384217129   0.003253612331044718  3.271868388694675e-09     0.0610551133263612     0.1277325831654441      273.0631305077216 134.3418703932404
2.971001526125639      19.70714693215883      16.37405388357512   0.002025138250396829     0.5980543420700673     -12.37035820328306   0.003141875622842683    0.04003577735398008   0.002143832586298986       15.3970540170805      420.3710728591161   0.005360349644823488        0.8000000233398     0.4911100995438031     0.2760311276238731     0.5159663533228741   0.003253612331044718  3.271868388694675e-09     0.0610551133263612     0.1277325831654441      273.0631305077216 134.3418701602683
2.971001526125639      19.70714693215883      16.37405388357512   0.002025138250396829     0.5980543420700673     -12.37035820328306   0.003141875622842683    0.04003577735398008   0.002143832586298986       15.3970540170805      420.3710728591161   0.005360349644823488        0.8000000233398     0.4911100995438031     0.2760311276238731     0.5159663384217129   0.003253627232205911  3.271868388694675e-09     0.0610551133263612     0.1277325831654441      273.0631305077216 134.3418701837679
2.971001526125639      19.70714693215883      16.37405388357512   0.002025138250396829     0.5980543420700673     -12.37035820328306   0.003141875622842683    0.04003577735398008   0.002143832586298986       15.3970540170805      420.3710728591161   0.005360349644823488        0.8000000233398     0.4911100995438031     0.2760311276238731     0.5159663384217129   0.003253612331044718  1.817302958254233e-08     0.0610551133263612     0.1277325831654441      273.0631305077216 134.3418704979812
2.971001526125639      19.70714693215883      16.37405388357512   0.002025138250396829     0.5980543420700673     -12.37035820328306   0.003141875622842683    0.04003577735398008   0.002143832586298986       15.3970540170805      420.3710728591161   0.005360349644823488        0.8000000233398     0.4911100995438031     0.2760311276238731     0.5159663384217129   0.003253612331044718  3.271868388694675e-09    0.06105512822752239     0.1277325831654441      273.0631305077216 134.3418701837605
2.971001526125639      19.70714693215883      16.37405388357512   0.002025138250396829     0.5980543420700673     -12.37035820328306   0.003141875622842683    0.04003577735398008   0.002143832586298986       15.3970540170805      420.3710728591161   0.005360349644823488        0.8000000233398     0.4911100995438031     0.2760311276238731     0.5159663384217129   0.003253612331044718  3.271868388694675e-09     0.0610551133263612     0.1277325980666053      273.0631305077216 134.3418701837512
2.971001526125639      19.70714693215883      16.37405388357512   0.002025138250396829     0.5980543420700673     -12.37035820328306   0.003141875622842683    0.04003577735398008   0.002143832586298986       15.3970540170805      420.3710728591161   0.005360349644823488        0.8000000233398     0.4911100995438031     0.2760311276238731     0.5159663384217129   0.003253612331044718  3.271868388694675e-09     0.0610551133263612     0.1277325831654441      273.0631345766793 134.3418701837039
2.970973071520197       19.7072375695322       16.3740625248801   0.002004719068361544     0.5980469265272495     -12.37037717044012   0.003132222520682412    0.04002965105986658   0.002137348242494568      15.39705835290524      420.3717502653625   0.005350730384553055     0.8000000233199753     0.4911166589532479      0.276001567002818     0.5159767716725527   0.003253634592900393  3.271223270681546e-09    0.06108412791335155     0.1277395272888206      364.5810708035297 134.3225792856238
2.970973115791146       19.7072375695322       16.3740625248801   0.002004719068361544     0.5980469265272495     -12.37037717044012   0.003132222520682412    0.04002965105986658   0.002137348242494568      15.39705835290524      420.3717502653625   0.005350730384553055     0.8000000233199753     0.4911166589532479      0.276001567002818     0.5159767716725527   0.003253634592900393  3.271223270681546e-09    0.06108412791335155     0.1277395272888206      364.5810708035297 134.3225791646467
2.970973071520197      19.70723786319292       16.3740625248801   0.002004719068361544     0.5980469265272495     -12.37037717044012   0.003132222520682412    0.04002965105986658   0.002137348242494568      15.39705835290524      420.3717502653625   0.005350730384553055     0.8000000233199753     0.4911166589532479      0.276001567002818     0.5159767716725527   0.003253634592900393  3.271223270681546e-09    0.06108412791335155     0.1277395272888206      364.5810708035297 134.3225794467432
2.970973071520197       19.7072375695322      16.37406276887264   0.002004719068361544     0.5980469265272495     -12.37037717044012   0.003132222520682412    0.04002965105986658   0.002137348242494568      15.39705835290524      420.3717502653625   0.005350730384553055     0.8000000233199753     0.4911166589532479      0.276001567002818     0.5159767716725527   0.003253634592900393  3.271223270681546e-09    0.06108412791335155     0.1277395272888206      364.5810708035297 134.3225793881503
2.970973071520197       19.7072375695322       16.3740625248801   0.002004733969522738     0.5980469265272495     -12.37037717044012   0.003132222520682412    0.04002965105986658   0.002137348242494568      15.39705835290524      420.3717502653625   0.005350730384553055     0.8000000233199753     0.4911166589532479      0.276001567002818     0.5159767716725527   0.003253634592900393  3.271223270681546e-09    0.06108412791335155     0.1277395272888206      364.5810708035297 134.3225877668349
2.970973071520197       19.7072375695322       16.3740625248801   0.002004719068361544     0.5980469414284106     -12.37037717044012   0.003132222520682412    0.04002965105986658   0.002137348242494568      15.39705835290524      420.3717502653625   0.005350730384553055     0.8000000233199753     0.4911166589532479      0.276001567002818     0.5159767716725527   0.003253634592900393  3.271223270681546e-09    0.06108412791335155     0.1277395272888206      364.5810708035297 134.3225792929499
2.970973071520197       19.7072375695322       16.3740625248801   0.002004719068361544     0.5980469265272495      -12.3703773547731   0.003132222520682412    0.04002965105986658   0.002137348242494568      15.39705835290524      420.3717502653625   0.005350730384553055     0.8000000233199753     0.4911166589532479      0.276001567002818     0.5159767716725527   0.003253634592900393  3.271223270681546e-09    0.06108412791335155     0.1277395272888206      364.5810708035297 134.3225790349232
2.970973071520197       19.7072375695322       16.3740625248801   0.002004719068361544     0.5980469265272495     -12.37037717044012   0.003132237421843606    0.04002965105986658   0.002137348242494568      15.39705835290524      420.3717502653625   0.005350730384553055     0.8000000233199753     0.4911166589532479      0.276001567002818     0.5159767716725527   0.003253634592900393  3.271223270681546e-09    0.06108412791335155     0.1277395272888206      364.5810708035297 134.3225781714645
2.970973071520197       19.7072375695322       16.3740625248801   0.002004719068361544     0.5980469265272495     -12.37037717044012   0.003132222520682412    0.04002966596102778   0.002137348242494568      15.39705835290524      420.3717502653625   0.005350730384553055     0.8000000233199753     0.4911166589532479      0.276001567002818     0.5159767716725527   0.003253634592900393  3.271223270681546e-09    0.06108412791335155     0.1277395272888206      364.5810708035297 134.3225793356321
2.970973071520197       19.7072375695322       16.3740625248801   0.002004719068361544     0.5980469265272495     -12.37037717044012   0.003132222520682412    0.04002965105986658   0.002137363143655762      15.39705835290524      420.3717502653625   0.005350730384553055     0.8000000233199753     0.4911166589532479      0.276001567002818     0.5159767716725527   0.003253634592900393  3.271223270681546e-09    0.06108412791335155     0.1277395272888206      364.5810708035297 134.3225811586715
2.970973071520197       19.7072375695322       16.3740625248801   0.002004719068361544     0.5980469265272495     -12.37037717044012   0.003132222520682412    0.04002965105986658   0.002137348242494568      15.39705858233929      420.3717502653625   0.005350730384553055     0.8000000233199753     0.4911166589532479      0.276001567002818     0.5159767716725527   0.003253634592900393  3.271223270681546e-09    0.06108412791335155     0.1277395272888206      364.5810708035297 134.3225792615648
2.970973071520197       19.7072375695322       16.3740625248801   0.002004719068361544     0.5980469265272495     -12.37037717044012   0.003132222520682412    0.04002965105986658   0.002137348242494568      15.39705835290524      420.3717565293897   0.005350730384553055     0.8000000233199753     0.4911166589532479      0.276001567002818     0.5159767716725527   0.003253634592900393  3.271223270681546e-09    0.06108412791335155     0.1277395272888206      364.5810708035297 134.3225792453722
2.970973071520197       19.7072375695322       16.3740625248801   0.002004719068361544     0.5980469265272495     -12.37037717044012   0.003132222520682412    0.04002965105986658   0.002137348242494568      15.39705835290524      420.3717502653625   0.005350745285714249     0.8000000233199753     0.4911166589532479      0.276001567002818     0.5159767716725527   0.003253634592900393  3.271223270681546e-09    0.06108412791335155     0.1277395272888206      364.5810708035297 134.3225660065401
2.970973071520197       19.7072375695322       16.3740625248801   0.002004719068361544     0.5980469265272495     -12.37037717044012   0.003132222520682412    0.04002965105986658   0.002137348242494568      15.39705835290524      420.3717502653625   0.005350730384553055     0.8000000382211365     0.4911166589532479      0.276001567002818     0.5159767716725527   0.003253634592900393  3.271223270681546e-09    0.06108412791335155     0.1277395272888206      364.5810708035297 134.3225809178819
2.970973071520197       19.7072375695322       16.3740625248801   0.002004719068361544     0.5980469265272495     -12.37037717044012   0.003132222520682412    0.04002965105986658   0.002137348242494568      15.39705835290524      420.3717502653625   0.005350730384553055     0.8000000233199753     0.4911166738544091      0.276001567002818     0.5159767716725527   0.003253634592900393  3.271223270681546e-09    0.06108412791335155     0.1277395272888206      364.5810708035297 134.3225796401048
2.970973071520197       19.7072375695322       16.3740625248801   0.002004719068361544     0.5980469265272495     -12.37037717044012   0.003132222520682412    0.04002965105986658   0.002137348242494568      15.39705835290524      420.3717502653625   0.005350730384553055     0.8000000233199753     0.4911166589532479     0.2760015819039792     0.5159767716725527   0.003253634592900393  3.271223270681546e-09    0.06108412791335155     0.1277395272888206      364.5810708035297 134.3225790104812
2.970973071520197       19.7072375695322       16.3740625248801   0.002004719068361544     0.5980469265272495     -12.37037717044012   0.003132222520682412    0.04002965105986658   0.002137348242494568      15.39705835290524      420.3717502653625   0.005350730384553055     0.8000000233199753     0.4911166589532479      0.276001567002818     0.5159767865737139   0.003253634592900393  3.271223270681546e-09    0.06108412791335155     0.1277395272888206      364.5810708035297 134.3225792766272
2.970973071520197       19.7072375695322       16.3740625248801   0.002004719068361544     0.5980469265272495     -12.37037717044012   0.003132222520682412    0.04002965105986658   0.002137348242494568      15.39705835290524      420.3717502653625   0.005350730384553055     0.8000000233199753     0.4911166589532479      0.276001567002818     0.5159767716725527   0.003253649494061587  3.271223270681546e-09    0.06108412791335155     0.1277395272888206      364.5810708035297 134.3225792856539
2.970973071520197       19.7072375695322       16.3740625248801   0.002004719068361544     0.5980469265272495     -12.37037717044012   0.003132222520682412    0.04002965105986658   0.002137348242494568      15.39705835290524      420.3717502653625   0.005350730384553055     0.8000000233199753     0.4911166589532479      0.276001567002818     0.5159767716725527   0.003253634592900393   1.81723844645292e-08    0.06108412791335155     0.1277395272888206      364.5810708035297 134.3225796051386
2.970973071520197       19.7072375695322       16.3740625248801   0.002004719068361544     0.5980469265272495     -12.37037717044012   0.003132222520682412    0.04002965105986658   0.002137348242494568      15.39705835290524      420.3717502653625   0.005350730384553055     0.8000000233199753     0.4911166589532479      0.276001567002818     0.5159767716725527   0.003253634592900393  3.271223270681546e-09    0.06108414281451274     0.1277395272888206      364.5810708035297 134.3225792856265
2.970973071520197       19.7072375695322       16.3740625248801   0.002004719068361544     0.5980469265272495     -12.37037717044012   0.003132222520682412    0.04002965105986658   0.002137348242494568      15.39705835290524      420.3717502653625   0.005350730384553055     0.8000000233199753     0.4911166589532479      0.276001567002818     0.5159767716725527   0.003253634592900393  3.271223270681546e-09    0.06108412791335155     0.1277395421899818      364.5810708035297 134.3225792856236
2.970973071520197       19.7072375695322       16.3740625248801   0.002004719068361544     0.5980469265272495     -12.37037717044012   0.003132222520682412    0.04002965105986658   0.002137348242494568      15.39705835290524      420.3717502653625   0.005350730384553055     0.8000000233199753     0.4911166589532479      0.276001567002818     0.5159767716725527   0.003253634592900393  3.271223270681546e-09    0.06108412791335155     0.1277395272888206       364.581076236211 134.3225792856245
2.975199485847129      19.67884227216459      16.34492448003606   0.001907737392785121     0.5918463321012181     -12.39449949532617   0.003134797842208348    0.03997787827343011   0.002137683210214473      15.50272549394821      425.1546773527622   0.005354911100073883     0.8000000210985203     0.4910309468840108      0.275622204356483     0.5205593665093646   0.002928855343020502    2.9436624018808e-09    0.05354652993669953     0.9500000000000002      259.8338460626531 134.198158297959
2.975199530181056      19.67884227216459      16.34492448003606   0.001907737392785121     0.5918463321012181     -12.39449949532617   0.003134797842208348    0.03997787827343011   0.002137683210214473      15.50272549394821      425.1546773527622   0.005354911100073883     0.8000000210985203     0.4910309468840108      0.275622204356483     0.5205593665093646   0.002928855343020502    2.9436624018808e-09    0.05354652993669953     0.9500000000000002      259.8338460626531 134.1981587325505
2.975199485847129       19.6788425654022      16.34492448003606   0.001907737392785121     0.5918463321012181     -12.39449949532617   0.003134797842208348    0.03997787827343011   0.002137683210214473      15.50272549394821      425.1546773527622   0.005354911100073883     0.8000000210985203     0.4910309468840108      0.275622204356483     0.5205593665093646   0.002928855343020502    2.9436624018808e-09    0.05354652993669953     0.9500000000000002      259.8338460626531 134.1981584138564
2.975199485847129      19.67884227216459      16.34492472359441   0.001907737392785121     0.5918463321012181     -12.39449949532617   0.003134797842208348    0.03997787827343011   0.002137683210214473      15.50272549394821      425.1546773527622   0.005354911100073883     0.8000000210985203     0.4910309468840108      0.275622204356483     0.5205593665093646   0.002928855343020502    2.9436624018808e-09    0.05354652993669953     0.9500000000000002      259.8338460626531 134.1981583558022
2.975199485847129      19.67884227216459      16.34492448003606   0.001907752293946315     0.5918463321012181     -12.39449949532617   0.003134797842208348    0.03997787827343011   0.002137683210214473      15.50272549394821      425.1546773527622   0.005354911100073883     0.8000000210985203     0.4910309468840108      0.275622204356483     0.5205593665093646   0.002928855343020502    2.9436624018808e-09    0.05354652993669953     0.9500000000000002      259.8338460626531 134.198168635908
2.975199485847129      19.67884227216459      16.34492448003606   0.001907737392785121     0.5918463470023793     -12.39449949532617   0.003134797842208348    0.03997787827343011   0.002137683210214473      15.50272549394821      425.1546773527622   0.005354911100073883     0.8000000210985203     0.4910309468840108      0.275622204356483     0.5205593665093646   0.002928855343020502    2.9436624018808e-09    0.05354652993669953     0.9500000000000002      259.8338460626531 134.1981583029644
2.975199485847129      19.67884227216459      16.34492448003606   0.001907737392785121     0.5918463321012181     -12.39449968001861   0.003134797842208348    0.03997787827343011   0.002137683210214473      15.50272549394821      425.1546773527622   0.005354911100073883     0.8000000210985203     0.4910309468840108      0.275622204356483     0.5205593665093646   0.002928855343020502    2.9436624018808e-09    0.05354652993669953     0.9500000000000002      259.8338460626531 134.1981581184673
2.975199485847129      19.67884227216459      16.34492448003606   0.001907737392785121     0.5918463321012181     -12.39449949532617   0.003134812743369542    0.03997787827343011   0.002137683210214473      15.50272549394821      425.1546773527622   0.005354911100073883     0.8000000210985203     0.4910309468840108      0.275622204356483     0.5205593665093646   0.002928855343020502    2.9436624018808e-09    0.05354652993669953     0.9500000000000002      259.8338460626531 134.1981572141583
2.975199485847129      19.67884227216459      16.34492448003606   0.001907737392785121     0.5918463321012181     -12.39449949532617   0.003134797842208348     0.0399778931745913   0.002137683210214473      15.50272549394821      425.1546773527622   0.005354911100073883     0.8000000210985203     0.4910309468840108      0.275622204356483     0.5205593665093646   0.002928855343020502    2.9436624018808e-09    0.05354652993669953     0.9500000000000002      259.8338460626531 134.1981583647024
2.975199485847129      19.67884227216459      16.34492448003606   0.001907737392785121     0.5918463321012181     -12.39449949532617   0.003134797842208348    0.03997787827343011   0.002137698111375667      15.50272549394821      425.1546773527622   0.005354911100073883     0.8000000210985203     0.4910309468840108      0.275622204356483     0.5205593665093646   0.002928855343020502    2.9436624018808e-09    0.05354652993669953     0.9500000000000002      259.8338460626531 134.1981582724682
2.975199485847129      19.67884227216459      16.34492448003606   0.001907737392785121     0.5918463321012181     -12.39449949532617   0.003134797842208348    0.03997787827343011   0.002137683210214473      15.50272572495682      425.1546773527622   0.005354911100073883     0.8000000210985203     0.4910309468840108      0.275622204356483     0.5205593665093646   0.002928855343020502    2.9436624018808e-09    0.05354652993669953     0.9500000000000002      259.8338460626531 134.1981583571885
2.975199485847129      19.67884227216459      16.34492448003606   0.001907737392785121     0.5918463321012181     -12.39449949532617   0.003134797842208348    0.03997787827343011   0.002137683210214473      15.50272549394821      425.1546836880606   0.005354911100073883     0.8000000210985203     0.4910309468840108      0.275622204356483     0.5205593665093646   0.002928855343020502    2.9436624018808e-09    0.05354652993669953     0.9500000000000002      259.8338460626531 134.1981582623118
2.975199485847129      19.67884227216459      16.34492448003606   0.001907737392785121     0.5918463321012181     -12.39449949532617   0.003134797842208348    0.03997787827343011   0.002137683210214473      15.50272549394821      425.1546773527622   0.005354926001235077     0.8000000210985203     0.4910309468840108      0.275622204356483     0.5205593665093646   0.002928855343020502    2.9436624018808e-09    0.05354652993669953     0.9500000000000002      259.8338460626531 134.1981465784014
2.975199485847129      19.67884227216459      16.34492448003606   0.001907737392785121     0.5918463321012181     -12.39449949532617   0.003134797842208348    0.03997787827343011   0.002137683210214473      15.50272549394821      425.1546773527622   0.005354911100073883     0.8000000359996815     0.4910309468840108      0.275622204356483     0.5205593665093646   0.002928855343020502    2.9436624018808e-09    0.05354652993669953     0.9500000000000002      259.8338460626531 134.1981599204771
2.975199485847129      19.67884227216459      16.34492448003606   0.001907737392785121     0.5918463321012181     -12.39449949532617   0.003134797842208348    0.03997787827343011   0.002137683210214473      15.50272549394821      425.1546773527622   0.005354911100073883     0.8000000210985203      0.491030961785172      0.275622204356483     0.5205593665093646   0.002928855343020502    2.9436624018808e-09    0.05354652993669953     0.9500000000000002      259.8338460626531 134.1981585985852
2.975199485847129      19.67884227216459      16.34492448003606   0.001907737392785121     0.5918463321012181     -12.39449949532617   0.003134797842208348    0.03997787827343011   0.002137683210214473      15.50272549394821      425.1546773527622   0.005354911100073883     0.8000000210985203     0.4910309468840108     0.2756222192576442     0.5205593665093646   0.002928855343020502    2.9436624018808e-09    0.05354652993669953     0.9500000000000002      259.8338460626531 134.198158032053
2.975199485847129      19.67884227216459      16.34492448003606   0.001907737392785121     0.5918463321012181     -12.39449949532617   0.003134797842208348    0.03997787827343011   0.002137683210214473      15.50272549394821      425.1546773527622   0.005354911100073883     0.8000000210985203     0.4910309468840108      0.275622204356483     0.5205593814105258   0.002928855343020502    2.9436624018808e-09    0.05354652993669953     0.9500000000000002      259.8338460626531 134.1981583026972
2.975199485847129      19.67884227216459      16.34492448003606   0.001907737392785121     0.5918463321012181     -12.39449949532617   0.003134797842208348    0.03997787827343011   0.002137683210214473      15.50272549394821      425.1546773527622   0.005354911100073883     0.8000000210985203     0.4910309468840108      0.275622204356483     0.5205593665093646   0.002928870244181696    2.9436624018808e-09    0.05354652993669953     0.9500000000000002      259.8338460626531 134.1981582979592
2.975199485847129      19.67884227216459      16.34492448003606   0.001907737392785121     0.5918463321012181     -12.39449949532617   0.003134797842208348    0.03997787827343011   0.002137683210214473      15.50272549394821      425.1546773527622   0.005354911100073883     0.8000000210985203     0.4910309468840108      0.275622204356483     0.5205593665093646   0.002928855343020502  1.784482359572846e-08    0.05354652993669953     0.9500000000000002      259.8338460626531 134.1981585822637
2.975199485847129      19.67884227216459      16.34492448003606   0.001907737392785121     0.5918463321012181     -12.39449949532617   0.003134797842208348    0.03997787827343011   0.002137683210214473      15.50272549394821      425.1546773527622   0.005354911100073883     0.8000000210985203     0.4910309468840108      0.275622204356483     0.5205593665093646   0.002928855343020502    2.9436624018808e-09    0.05354654483786072     0.9500000000000002      259.8338460626531 134.1981582979522
2.975199485847129      19.67884227216459      16.34492448003606   0.001907737392785121     0.5918463321012181     -12.39449949532617   0.003134797842208348    0.03997787827343011   0.002137683210214473      15.50272549394821      425.1546773527622   0.005354911100073883     0.8000000210985203     0.4910309468840108      0.275622204356483     0.5205593665093646   0.002928855343020502    2.9436624018808e-09    0.05354652993669953     0.9500000149011614      259.8338460626531 134.1981582979588
2.975199485847129      19.67884227216459      16.34492448003606   0.001907737392785121     0.5918463321012181     -12.39449949532617   0.003134797842208348    0.03997787827343011   0.002137683210214473      15.50272549394821      425.1546773527622   0.005354911100073883     0.8000000210985203     0.4910309468840108      0.275622204356483     0.5205593665093646   0.002928855343020502    2.9436624018808e-09    0.05354652993669953     0.9500000000000002      259.8338499344791 134.1981582979609
2.912107201980802       19.6835310151242      16.37805296672203   0.001738095786548007     0.5734384621923767     -12.48978896222546   0.003097653670345579    0.04077768991574728   0.002130838338440372      15.45920209384835      411.0613084718767    0.00572416609245145     0.8000000169372231     0.5026287926282378     0.2726843792970162      0.481798520613998   8.02973180628456e-05  2.324168052621795e-09     0.3040014471315754     0.9423373389921279      281.7219244723508 134.2573844408134
2.91210724537458       19.6835310151242      16.37805296672203   0.001738095786548007     0.5734384621923767     -12.48978896222546   0.003097653670345579    0.04077768991574728   0.002130838338440372      15.45920209384835      411.0613084718767    0.00572416609245145     0.8000000169372231     0.5026287926282378     0.2726843792970162      0.481798520613998   8.02973180628456e-05  2.324168052621795e-09     0.3040014471315754     0.9423373389921279      281.7219244723508 134.2573842273827
2.912107201980802      19.68353130843167      16.37805296672203   0.001738095786548007     0.5734384621923767     -12.48978896222546   0.003097653670345579    0.04077768991574728   0.002130838338440372      15.45920209384835      411.0613084718767    0.00572416609245145     0.8000000169372231     0.5026287926282378     0.2726843792970162      0.481798520613998   8.02973180628456e-05  2.324168052621795e-09     0.3040014471315754     0.9423373389921279      281.7219244723508 134.2573844487627
2.912107201980802       19.6835310151242      16.37805321077403   0.001738095786548007     0.5734384621923767     -12.48978896222546   0.003097653670345579    0.04077768991574728   0.002130838338440372      15.45920209384835      411.0613084718767    0.00572416609245145     0.8000000169372231     0.5026287926282378     0.2726843792970162      0.481798520613998   8.02973180628456e-05  2.324168052621795e-09     0.3040014471315754     0.9423373389921279      281.7219244723508 134.2573844559915
2.912107201980802       19.6835310151242      16.37805296672203   0.001738110687709201     0.5734384621923767     -12.48978896222546   0.003097653670345579    0.04077768991574728   0.002130838338440372      15.45920209384835      411.0613084718767    0.00572416609245145     0.8000000169372231     0.5026287926282378     0.2726843792970162      0.481798520613998   8.02973180628456e-05  2.324168052621795e-09     0.3040014471315754     0.9423373389921279      281.7219244723508 134.2573940604546
2.912107201980802       19.6835310151242      16.37805296672203   0.001738095786548007     0.5734384770935379     -12.48978896222546   0.003097653670345579    0.04077768991574728   0.002130838338440372      15.45920209384835      411.0613084718767    0.00572416609245145     0.8000000169372231     0.5026287926282378     0.2726843792970162      0.481798520613998   8.02973180628456e-05  2.324168052621795e-09     0.3040014471315754     0.9423373389921279      281.7219244723508 134.2573844549343
2.912107201980802       19.6835310151242      16.37805296672203   0.001738095786548007     0.5734384621923767     -12.48978914833782   0.003097653670345579    0.04077768991574728   0.002130838338440372      15.45920209384835      411.0613084718767    0.00572416609245145     0.8000000169372231     0.5026287926282378     0.2726843792970162      0.481798520613998   8.02973180628456e-05  2.324168052621795e-09     0.3040014471315754     0.9423373389921279      281.7219244723508 134.2573843864728
2.912107201980802       19.6835310151242      16.37805296672203   0.001738095786548007     0.5734384621923767     -12.48978896222546   0.003097668571506773    0.04077768991574728   0.002130838338440372      15.45920209384835      411.0613084718767    0.00572416609245145     0.8000000169372231     0.5026287926282378     0.2726843792970162      0.481798520613998   8.02973180628456e-05  2.324168052621795e-09     0.3040014471315754     0.9423373389921279      281.7219244723508 134.2573882055779
2.912107201980802       19.6835310151242      16.37805296672203   0.001738095786548007     0.5734384621923767     -12.48978896222546   0.003097653670345579    0.04077770481690848   0.002130838338440372      15.45920209384835      411.0613084718767    0.00572416609245145     0.8000000169372231     0.5026287926282378     0.2726843792970162      0.481798520613998   8.02973180628456e-05  2.324168052621795e-09     0.3040014471315754     0.9423373389921279      281.7219244723508 134.2573844085197
2.912107201980802       19.6835310151242      16.37805296672203   0.001738095786548007     0.5734384621923767     -12.48978896222546   0.003097653670345579    0.04077768991574728   0.002130853239601566      15.45920209384835      411.0613084718767    0.00572416609245145     0.8000000169372231     0.5026287926282378     0.2726843792970162      0.481798520613998   8.02973180628456e-05  2.324168052621795e-09     0.3040014471315754     0.9423373389921279      281.7219244723508 134.2573793684146
2.912107201980802       19.6835310151242      16.37805296672203   0.001738095786548007     0.5734384621923767     -12.48978896222546   0.003097653670345579    0.04077768991574728   0.002130838338440372      15.45920232420841      411.0613084718767    0.00572416609245145     0.8000000169372231     0.5026287926282378     0.2726843792970162      0.481798520613998   8.02973180628456e-05  2.324168052621795e-09     0.3040014471315754     0.9423373389921279      281.7219244723508 134.2573843238724
2.912107201980802       19.6835310151242      16.37805296672203   0.001738095786548007     0.5734384621923767     -12.48978896222546   0.003097653670345579    0.04077768991574728   0.002130838338440372      15.45920209384835      411.0613145971675    0.00572416609245145     0.8000000169372231     0.5026287926282378     0.2726843792970162      0.481798520613998   8.02973180628456e-05  2.324168052621795e-09     0.3040014471315754     0.9423373389921279      281.7219244723508 134.2573841917561
2.912107201980802       19.6835310151242      16.37805296672203   0.001738095786548007     0.5734384621923767     -12.48978896222546   0.003097653670345579    0.04077768991574728   0.002130838338440372      15.45920209384835      411.0613084718767   0.005724180993612644     0.8000000169372231     0.5026287926282378     0.2726843792970162      0.481798520613998   8.02973180628456e-05  2.324168052621795e-09     0.3040014471315754     0.9423373389921279      281.7219244723508 134.2574232430772
2.912107201980802       19.6835310151242      16.37805296672203   0.001738095786548007     0.5734384621923767     -12.48978896222546   0.003097653670345579    0.04077768991574728   0.002130838338440372      15.45920209384835      411.0613084718767    0.00572416609245145     0.8000000318383843     0.5026287926282378     0.2726843792970162      0.481798520613998   8.02973180628456e-05  2.324168052621795e-09     0.3040014471315754     0.9423373389921279      281.7219244723508 134.2573860640164
2.912107201980802       19.6835310151242      16.37805296672203   0.001738095786548007     0.5734384621923767     -12.48978896222546   0.003097653670345579    0.04077768991574728   0.002130838338440372      15.45920209384835      411.0613084718767    0.00572416609245145     0.8000000169372231      0.502628807529399     0.2726843792970162      0.481798520613998   8.02973180628456e-05  2.324168052621795e-09     0.3040014471315754     0.9423373389921279      281.7219244723508 134.2573838046198
2.912107201980802       19.6835310151242      16.37805296672203   0.001738095786548007     0.5734384621923767     -12.48978896222546   0.003097653670345579    0.04077768991574728   0.002130838338440372      15.45920209384835      411.0613084718767    0.00572416609245145     0.8000000169372231     0.5026287926282378     0.2726843941981774      0.481798520613998   8.02973180628456e-05  2.324168052621795e-09     0.3040014471315754     0.9423373389921279      281.7219244723508 134.2573857514458
2.912107201980802       19.6835310151242      16.37805296672203   0.001738095786548007     0.5734384621923767     -12.48978896222546   0.003097653670345579    0.04077768991574728   0.002130838338440372      15.45920209384835      411.0613084718767    0.00572416609245145     0.8000000169372231     0.5026287926282378     0.2726843792970162     0.4817985355151592   8.02973180628456e-05  2.324168052621795e-09     0.3040014471315754     0.9423373389921279      281.7219244723508 134.257384448314
2.912107201980802       19.6835310151242      16.37805296672203   0.001738095786548007     0.5734384621923767     -12.48978896222546   0.003097653670345579    0.04077768991574728   0.002130838338440372      15.45920209384835      411.0613084718767    0.00572416609245145     0.8000000169372231     0.5026287926282378     0.2726843792970162      0.481798520613998  8.031221922403945e-05  2.324168052621795e-09     0.3040014471315754     0.9423373389921279      281.7219244723508 134.2573844407767
2.912107201980802       19.6835310151242      16.37805296672203   0.001738095786548007     0.5734384621923767     -12.48978896222546   0.003097653670345579    0.04077768991574728   0.002130838338440372      15.45920209384835      411.0613084718767    0.00572416609245145     0.8000000169372231     0.5026287926282378     0.2726843792970162      0.481798520613998   8.02973180628456e-05  1.722532924646945e-08     0.3040014471315754     0.9423373389921279      281.7219244723508 134.2573847155158
2.912107201980802       19.6835310151242      16.37805296672203   0.001738095786548007     0.5734384621923767     -12.48978896222546   0.003097653670345579    0.04077768991574728   0.002130838338440372      15.45920209384835      411.0613084718767    0.00572416609245145     0.8000000169372231     0.5026287926282378     0.2726843792970162      0.481798520613998   8.02973180628456e-05  2.324168052621795e-09     0.3040014620327366     0.9423373389921279      281.7219244723508 134.2573844408022
2.912107201980802       19.6835310151242      16.37805296672203   0.001738095786548007     0.5734384621923767     -12.48978896222546   0.003097653670345579    0.04077768991574728   0.002130838338440372      15.45920209384835      411.0613084718767    0.00572416609245145     0.8000000169372231     0.5026287926282378     0.2726843792970162      0.481798520613998   8.02973180628456e-05  2.324168052621795e-09     0.3040014471315754     0.9423373538932891      281.7219244723508 134.2573844407885
2.912107201980802       19.6835310151242      16.37805296672203   0.001738095786548007     0.5734384621923767     -12.48978896222546   0.003097653670345579    0.04077768991574728   0.002130838338440372      15.45920209384835      411.0613084718767    0.00572416609245145     0.8000000169372231     0.5026287926282378     0.2726843792970162      0.481798520613998   8.02973180628456e-05  2.324168052621795e-09     0.3040014471315754     0.9423373389921279      281.7219286703346 134.2573844407969
2.959433947905572      19.68001374292279      16.35320181835007   0.001865212396475216     0.5872469877574379     -12.41830827722489   0.003133175740544064    0.04017769749683549   0.002136184534443881        15.491850477903      421.6333594349943   0.005451342952524351     0.8000000200585524     0.4939277019421146     0.2748895278673813     0.5108747050654259   0.002217124989574839   2.78887189641143e-09     0.1161242851736355     0.9769002011194274      265.3027217696426 134.1956137379596
2.959433992004574      19.68001374292279      16.35320181835007   0.001865212396475216     0.5872469877574379     -12.41830827722489   0.003133175740544064    0.04017769749683549   0.002136184534443881        15.491850477903      421.6333594349943   0.005451342952524351     0.8000000200585524     0.4939277019421146     0.2748895278673813     0.5108747050654259   0.002217124989574839   2.78887189641143e-09     0.1161242851736355     0.9769002011194274      265.3027217696426 134.1956137598306
2.959433947905572      19.68001403617785      16.35320181835007   0.001865212396475216     0.5872469877574379     -12.41830827722489   0.003133175740544064    0.04017769749683549   0.002136184534443881        15.491850477903      421.6333594349943   0.005451342952524351     0.8000000200585524     0.4939277019421146     0.2748895278673813     0.5108747050654259   0.002217124989574839   2.78887189641143e-09     0.1161242851736355     0.9769002011194274      265.3027217696426 134.195613856222
2.959433947905572      19.68001374292279      16.35320206203177   0.001865212396475216     0.5872469877574379     -12.41830827722489   0.003133175740544064    0.04017769749683549   0.002136184534443881        15.491850477903      421.6333594349943   0.005451342952524351     0.8000000200585524     0.4939277019421146     0.2748895278673813     0.5108747050654259   0.002217124989574839   2.78887189641143e-09     0.1161242851736355     0.9769002011194274      265.3027217696426 134.1956136585882
2.959433947905572      19.68001374292279      16.35320181835007    0.00186522729763641     0.5872469877574379     -12.41830827722489   0.003133175740544064    0.04017769749683549   0.002136184534443881        15.491850477903      421.6333594349943   0.005451342952524351     0.8000000200585524     0.4939277019421146     0.2748895278673813     0.5108747050654259   0.002217124989574839   2.78887189641143e-09     0.1161242851736355     0.9769002011194274      265.3027217696426 134.1956238640728
2.959433947905572      19.68001374292279      16.35320181835007   0.001865212396475216     0.5872470026585991     -12.41830827722489   0.003133175740544064    0.04017769749683549   0.002136184534443881        15.491850477903      421.6333594349943   0.005451342952524351     0.8000000200585524     0.4939277019421146     0.2748895278673813     0.5108747050654259   0.002217124989574839   2.78887189641143e-09     0.1161242851736355     0.9769002011194274      265.3027217696426 134.1956135774156
2.959433947905572      19.68001374292279      16.35320181835007   0.001865212396475216     0.5872469877574379     -12.41830846227211   0.003133175740544064    0.04017769749683549   0.002136184534443881        15.491850477903      421.6333594349943   0.005451342952524351     0.8000000200585524     0.4939277019421146     0.2748895278673813     0.5108747050654259   0.002217124989574839   2.78887189641143e-09     0.1161242851736355     0.9769002011194274      265.3027217696426 134.1956135097648
2.959433947905572      19.68001374292279      16.35320181835007   0.001865212396475216     0.5872469877574379     -12.41830827722489   0.003133190641705258    0.04017769749683549   0.002136184534443881        15.491850477903      421.6333594349943   0.005451342952524351     0.8000000200585524     0.4939277019421146     0.2748895278673813     0.5108747050654259   0.002217124989574839   2.78887189641143e-09     0.1161242851736355     0.9769002011194274      265.3027217696426 134.1956169024275
2.959433947905572      19.68001374292279      16.35320181835007   0.001865212396475216     0.5872469877574379     -12.41830827722489   0.003133175740544064    0.04017771239799668   0.002136184534443881        15.491850477903      421.6333594349943   0.005451342952524351     0.8000000200585524     0.4939277019421146     0.2748895278673813     0.5108747050654259   0.002217124989574839   2.78887189641143e-09     0.1161242851736355     0.9769002011194274      265.3027217696426 134.1956139077153
2.959433947905572      19.68001374292279      16.35320181835007   0.001865212396475216     0.5872469877574379     -12.41830827722489   0.003133175740544064    0.04017769749683549   0.002136199435605075        15.491850477903      421.6333594349943   0.005451342952524351     0.8000000200585524     0.4939277019421146     0.2748895278673813     0.5108747050654259   0.002217124989574839   2.78887189641143e-09     0.1161242851736355     0.9769002011194274      265.3027217696426 134.1956146114488
2.959433947905572      19.68001374292279      16.35320181835007   0.001865212396475216     0.5872469877574379     -12.41830827722489   0.003133175740544064    0.04017769749683549   0.002136184534443881      15.49185070874957      421.6333594349943   0.005451342952524351     0.8000000200585524     0.4939277019421146     0.2748895278673813     0.5108747050654259   0.002217124989574839   2.78887189641143e-09     0.1161242851736355     0.9769002011194274      265.3027217696426 134.1956138074502
2.959433947905572      19.68001374292279      16.35320181835007   0.001865212396475216     0.5872469877574379     -12.41830827722489   0.003133175740544064    0.04017769749683549   0.002136184534443881        15.491850477903      421.6333657178209   0.005451342952524351     0.8000000200585524     0.4939277019421146     0.2748895278673813     0.5108747050654259   0.002217124989574839   2.78887189641143e-09     0.1161242851736355     0.9769002011194274      265.3027217696426 134.1956136658616
2.959433947905572      19.68001374292279      16.35320181835007   0.001865212396475216     0.5872469877574379     -12.41830827722489   0.003133175740544064    0.04017769749683549   0.002136184534443881        15.491850477903      421.6333594349943   0.005451357853685545     0.8000000200585524     0.4939277019421146     0.2748895278673813     0.5108747050654259   0.002217124989574839   2.78887189641143e-09     0.1161242851736355     0.9769002011194274      265.3027217696426 134.1956177168757
2.959433947905572      19.68001374292279      16.35320181835007   0.001865212396475216     0.5872469877574379     -12.41830827722489   0.003133175740544064    0.04017769749683549   0.002136184534443881        15.491850477903      421.6333594349943   0.005451342952524351     0.8000000349597136     0.4939277019421146     0.2748895278673813     0.5108747050654259   0.002217124989574839   2.78887189641143e-09     0.1161242851736355     0.9769002011194274      265.3027217696426 134.1956153600882
2.959433947905572      19.68001374292279      16.35320181835007   0.001865212396475216     0.5872469877574379     -12.41830827722489   0.003133175740544064    0.04017769749683549   0.002136184534443881        15.491850477903      421.6333594349943   0.005451342952524351     0.8000000200585524     0.4939277168432757     0.2748895278673813     0.5108747050654259   0.002217124989574839   2.78887189641143e-09     0.1161242851736355     0.9769002011194274      265.3027217696426 134.1956137099541
2.959433947905572      19.68001374292279      16.35320181835007   0.001865212396475216     0.5872469877574379     -12.41830827722489   0.003133175740544064    0.04017769749683549   0.002136184534443881        15.491850477903      421.6333594349943   0.005451342952524351     0.8000000200585524     0.4939277019421146     0.2748895427685425     0.5108747050654259   0.002217124989574839   2.78887189641143e-09     0.1161242851736355     0.9769002011194274      265.3027217696426 134.1956141212201
2.959433947905572      19.68001374292279      16.35320181835007   0.001865212396475216     0.5872469877574379     -12.41830827722489   0.003133175740544064    0.04017769749683549   0.002136184534443881        15.491850477903      421.6333594349943   0.005451342952524351     0.8000000200585524     0.4939277019421146     0.2748895278673813     0.5108747199665871   0.002217124989574839   2.78887189641143e-09     0.1161242851736355     0.9769002011194274      265.3027217696426 134.1956134999171
2.959433947905572      19.68001374292279      16.35320181835007   0.001865212396475216     0.5872469877574379     -12.41830827722489   0.003133175740544064    0.04017769749683549   0.002136184534443881        15.491850477903      421.6333594349943   0.005451342952524351     0.8000000200585524     0.4939277019421146     0.2748895278673813     0.5108747050654259   0.002217139890736033   2.78887189641143e-09     0.1161242851736355     0.9769002011194274      265.3027217696426 134.1956137379568
2.959433947905572      19.68001374292279      16.35320181835007   0.001865212396475216     0.5872469877574379     -12.41830827722489   0.003133175740544064    0.04017769749683549   0.002136184534443881        15.491850477903      421.6333594349943   0.005451342952524351     0.8000000200585524     0.4939277019421146     0.2748895278673813     0.5108747050654259   0.002217124989574839  1.769003309025909e-08     0.1161242851736355     0.9769002011194274      265.3027217696426 134.1956140191402
2.959433947905572      19.68001374292279      16.35320181835007   0.001865212396475216     0.5872469877574379     -12.41830827722489   0.003133175740544064    0.04017769749683549   0.002136184534443881        15.491850477903      421.6333594349943   0.005451342952524351     0.8000000200585524     0.4939277019421146     0.2748895278673813     0.5108747050654259   0.002217124989574839   2.78887189641143e-09     0.1161243000747967     0.9769002011194274      265.3027217696426 134.1956137379726
2.959433947905572      19.68001374292279      16.35320181835007   0.001865212396475216     0.5872469877574379     -12.41830827722489   0.003133175740544064    0.04017769749683549   0.002136184534443881        15.491850477903      421.6333594349943   0.005451342952524351     0.8000000200585524     0.4939277019421146     0.2748895278673813     0.5108747050654259   0.002217124989574839   2.78887189641143e-09     0.1161242851736355     0.9769002160205886      265.3027217696426 134.1956137379576
2.959433947905572      19.68001374292279      16.35320181835007   0.001865212396475216     0.5872469877574379     -12.41830827722489   0.003133175740544064    0.04017769749683549   0.002136184534443881        15.491850477903      421.6333594349943   0.005451342952524351     0.8000000200585524     0.4939277019421146     0.2748895278673813     0.5108747050654259   0.002217124989574839   2.78887189641143e-09     0.1161242851736355     0.9769002011194274      265.3027257229612 134.1956137379547
2.95943100492154      19.68001116513183      16.35320421073342   0.001858584339312058      0.587303404320809     -12.41831512290107   0.003129699261250006    0.04017528475058588   0.002135532796566224      15.49182434469486      421.6335428433672    0.00544375178079792      0.800000020047096     0.4939326904677123     0.2748524813030405     0.5109592428558536   0.002217138130068967  2.788590482521664e-09     0.1161241033449621     0.9769002019265481      266.1878282471404 134.1929146849285
2.959431049020499      19.68001116513183      16.35320421073342   0.001858584339312058      0.587303404320809     -12.41831512290107   0.003129699261250006    0.04017528475058588   0.002135532796566224      15.49182434469486      421.6335428433672    0.00544375178079792      0.800000020047096     0.4939326904677123     0.2748524813030405     0.5109592428558536   0.002217138130068967  2.788590482521664e-09     0.1161241033449621     0.9769002019265481      266.1878282471404 134.1929145303587
2.95943100492154      19.68001145838685      16.35320421073342   0.001858584339312058      0.587303404320809     -12.41831512290107   0.003129699261250006    0.04017528475058588   0.002135532796566224      15.49182434469486      421.6335428433672    0.00544375178079792      0.800000020047096     0.4939326904677123     0.2748524813030405     0.5109592428558536   0.002217138130068967  2.788590482521664e-09     0.1161241033449621     0.9769002019265481      266.1878282471404 134.192914868249
2.95943100492154      19.68001116513183      16.35320445441516   0.001858584339312058      0.587303404320809     -12.41831512290107   0.003129699261250006    0.04017528475058588   0.002135532796566224      15.49182434469486      421.6335428433672    0.00544375178079792      0.800000020047096     0.4939326904677123     0.2748524813030405     0.5109592428558536   0.002217138130068967  2.788590482521664e-09     0.1161241033449621     0.9769002019265481      266.1878282471404 134.1929147982832
2.95943100492154      19.68001116513183      16.35320421073342   0.001858599240473252      0.587303404320809     -12.41831512290107   0.003129699261250006    0.04017528475058588   0.002135532796566224      15.49182434469486      421.6335428433672    0.00544375178079792      0.800000020047096     0.4939326904677123     0.2748524813030405     0.5109592428558536   0.002217138130068967  2.788590482521664e-09     0.1161241033449621     0.9769002019265481      266.1878282471404 134.192920937181
2.95943100492154      19.68001116513183      16.35320421073342   0.001858584339312058     0.5873034192219702     -12.41831512290107   0.003129699261250006    0.04017528475058588   0.002135532796566224      15.49182434469486      421.6335428433672    0.00544375178079792      0.800000020047096     0.4939326904677123     0.2748524813030405     0.5109592428558536   0.002217138130068967  2.788590482521664e-09     0.1161241033449621     0.9769002019265481      266.1878282471404 134.1929146897536
2.95943100492154      19.68001116513183      16.35320421073342   0.001858584339312058      0.587303404320809     -12.41831530794838   0.003129699261250006    0.04017528475058588   0.002135532796566224      15.49182434469486      421.6335428433672    0.00544375178079792      0.800000020047096     0.4939326904677123     0.2748524813030405     0.5109592428558536   0.002217138130068967  2.788590482521664e-09     0.1161241033449621     0.9769002019265481      266.1878282471404 134.1929144112742
2.95943100492154      19.68001116513183      16.35320421073342   0.001858584339312058      0.587303404320809     -12.41831512290107     0.0031297141624112    0.04017528475058588   0.002135532796566224      15.49182434469486      421.6335428433672    0.00544375178079792      0.800000020047096     0.4939326904677123     0.2748524813030405     0.5109592428558536   0.002217138130068967  2.788590482521664e-09     0.1161241033449621     0.9769002019265481      266.1878282471404 134.1929149937643
2.95943100492154      19.68001116513183      16.35320421073342   0.001858584339312058      0.587303404320809     -12.41831512290107   0.003129699261250006    0.04017529965174708   0.002135532796566224      15.49182434469486      421.6335428433672    0.00544375178079792      0.800000020047096     0.4939326904677123     0.2748524813030405     0.5109592428558536   0.002217138130068967  2.788590482521664e-09     0.1161241033449621     0.9769002019265481      266.1878282471404 134.1929147922124
2.95943100492154      19.68001116513183      16.35320421073342   0.001858584339312058      0.587303404320809     -12.41831512290107   0.003129699261250006    0.04017528475058588   0.002135547697727417      15.49182434469486      421.6335428433672    0.00544375178079792      0.800000020047096     0.4939326904677123     0.2748524813030405     0.5109592428558536   0.002217138130068967  2.788590482521664e-09     0.1161241033449621     0.9769002019265481      266.1878282471404 134.192915002512
2.95943100492154      19.68001116513183      16.35320421073342   0.001858584339312058      0.587303404320809     -12.41831512290107   0.003129699261250006    0.04017528475058588   0.002135532796566224      15.49182457554103      421.6335428433672    0.00544375178079792      0.800000020047096     0.4939326904677123     0.2748524813030405     0.5109592428558536   0.002217138130068967  2.788590482521664e-09     0.1161241033449621     0.9769002019265481      266.1878282471404 134.1929147454455
2.95943100492154      19.68001116513183      16.35320421073342   0.001858584339312058      0.587303404320809     -12.41831512290107   0.003129699261250006    0.04017528475058588   0.002135532796566224      15.49182434469486      421.6335491261966    0.00544375178079792      0.800000020047096     0.4939326904677123     0.2748524813030405     0.5109592428558536   0.002217138130068967  2.788590482521664e-09     0.1161241033449621     0.9769002019265481      266.1878282471404 134.192914533615
2.95943100492154      19.68001116513183      16.35320421073342   0.001858584339312058      0.587303404320809     -12.41831512290107   0.003129699261250006    0.04017528475058588   0.002135532796566224      15.49182434469486      421.6335428433672   0.005443766681959113      0.800000020047096     0.4939326904677123     0.2748524813030405     0.5109592428558536   0.002217138130068967  2.788590482521664e-09     0.1161241033449621     0.9769002019265481      266.1878282471404 134.1929055512645
2.95943100492154      19.68001116513183      16.35320421073342   0.001858584339312058      0.587303404320809     -12.41831512290107   0.003129699261250006    0.04017528475058588   0.002135532796566224      15.49182434469486      421.6335428433672    0.00544375178079792     0.8000000349482572     0.4939326904677123     0.2748524813030405     0.5109592428558536   0.002217138130068967  2.788590482521664e-09     0.1161241033449621     0.9769002019265481      266.1878282471404 134.1929163164486
2.95943100492154      19.68001116513183      16.35320421073342   0.001858584339312058      0.587303404320809     -12.41831512290107   0.003129699261250006    0.04017528475058588   0.002135532796566224      15.49182434469486      421.6335428433672    0.00544375178079792      0.800000020047096     0.4939327053688735     0.2748524813030405     0.5109592428558536   0.002217138130068967  2.788590482521664e-09     0.1161241033449621     0.9769002019265481      266.1878282471404 134.1929151204936
2.95943100492154      19.68001116513183      16.35320421073342   0.001858584339312058      0.587303404320809     -12.41831512290107   0.003129699261250006    0.04017528475058588   0.002135532796566224      15.49182434469486      421.6335428433672    0.00544375178079792      0.800000020047096     0.4939326904677123     0.2748524962042017     0.5109592428558536   0.002217138130068967  2.788590482521664e-09     0.1161241033449621     0.9769002019265481      266.1878282471404 134.1929144961527
2.95943100492154      19.68001116513183      16.35320421073342   0.001858584339312058      0.587303404320809     -12.41831512290107   0.003129699261250006    0.04017528475058588   0.002135532796566224      15.49182434469486      421.6335428433672    0.00544375178079792      0.800000020047096     0.4939326904677123     0.2748524813030405     0.5109592577570148   0.002217138130068967  2.788590482521664e-09     0.1161241033449621     0.9769002019265481      266.1878282471404 134.1929146844163
2.95943100492154      19.68001116513183      16.35320421073342   0.001858584339312058      0.587303404320809     -12.41831512290107   0.003129699261250006    0.04017528475058588   0.002135532796566224      15.49182434469486      421.6335428433672    0.00544375178079792      0.800000020047096     0.4939326904677123     0.2748524813030405     0.5109592428558536    0.00221715303123016  2.788590482521664e-09     0.1161241033449621     0.9769002019265481      266.1878282471404 134.1929146847032
2.95943100492154      19.68001116513183      16.35320421073342   0.001858584339312058      0.587303404320809     -12.41831512290107   0.003129699261250006    0.04017528475058588   0.002135532796566224      15.49182434469486      421.6335428433672    0.00544375178079792      0.800000020047096     0.4939326904677123     0.2748524813030405     0.5109592428558536   0.002217138130068967  1.768975167636932e-08     0.1161241033449621     0.9769002019265481      266.1878282471404 134.1929149678495
2.95943100492154      19.68001116513183      16.35320421073342   0.001858584339312058      0.587303404320809     -12.41831512290107   0.003129699261250006    0.04017528475058588   0.002135532796566224      15.49182434469486      421.6335428433672    0.00544375178079792      0.800000020047096     0.4939326904677123     0.2748524813030405     0.5109592428558536   0.002217138130068967  2.788590482521664e-09     0.1161241182461233     0.9769002019265481      266.1878282471404 134.1929146850316
2.95943100492154      19.68001116513183      16.35320421073342   0.001858584339312058      0.587303404320809     -12.41831512290107   0.003129699261250006    0.04017528475058588   0.002135532796566224      15.49182434469486      421.6335428433672    0.00544375178079792      0.800000020047096     0.4939326904677123     0.2748524813030405     0.5109592428558536   0.002217138130068967  2.788590482521664e-09     0.1161241033449621     0.9769002168277093      266.1878282471404 134.192914684973
2.95943100492154      19.68001116513183      16.35320421073342   0.001858584339312058      0.587303404320809     -12.41831512290107   0.003129699261250006    0.04017528475058588   0.002135532796566224      15.49182434469486      421.6335428433672    0.00544375178079792      0.800000020047096     0.4939326904677123     0.2748524813030405     0.5109592428558536   0.002217138130068967  2.788590482521664e-09     0.1161241033449621     0.9769002019265481      266.1878322136481 134.1929146849486
2.960569250172011      19.67596107188221      16.34949577185743   0.001847581376578257     0.5866367300036567     -12.42049241336996   0.003130077745599509    0.04016307261984863   0.002135769481655253      15.50664936576522      422.5027252972139   0.005444921793000908     0.8000000198231623     0.4937447827229199     0.2748708639673543     0.5116007628436425   0.002770349111958156  2.755259467352727e-09     0.1149548930120282     0.9668841102666687      263.4708141548325 134.1753846235592
2.960569294287931      19.67596107188221      16.34949577185743   0.001847581376578257     0.5866367300036567     -12.42049241336996   0.003130077745599509    0.04016307261984863   0.002135769481655253      15.50664936576522      422.5027252972139   0.005444921793000908     0.8000000198231623     0.4937447827229199     0.2748708639673543     0.5116007628436425   0.002770349111958156  2.755259467352727e-09     0.1149548930120282     0.9668841102666687      263.4708141548325 134.1753844086399
2.960569250172011      19.67596136507687      16.34949577185743   0.001847581376578257     0.5866367300036567     -12.42049241336996   0.003130077745599509    0.04016307261984863   0.002135769481655253      15.50664936576522      422.5027252972139   0.005444921793000908     0.8000000198231623     0.4937447827229199     0.2748708639673543     0.5116007628436425   0.002770349111958156  2.755259467352727e-09     0.1149548930120282     0.9668841102666687      263.4708141548325 134.1753847860727
2.960569250172011      19.67596107188221      16.34949601548391   0.001847581376578257     0.5866367300036567     -12.42049241336996   0.003130077745599509    0.04016307261984863   0.002135769481655253      15.50664936576522      422.5027252972139   0.005444921793000908     0.8000000198231623     0.4937447827229199     0.2748708639673543     0.5116007628436425   0.002770349111958156  2.755259467352727e-09     0.1149548930120282     0.9668841102666687      263.4708141548325 134.1753848701924
2.960569250172011      19.67596107188221      16.34949577185743   0.001847596277739451     0.5866367300036567     -12.42049241336996   0.003130077745599509    0.04016307261984863   0.002135769481655253      15.50664936576522      422.5027252972139   0.005444921793000908     0.8000000198231623     0.4937447827229199     0.2748708639673543     0.5116007628436425   0.002770349111958156  2.755259467352727e-09     0.1149548930120282     0.9668841102666687      263.4708141548325 134.1753910309106
2.960569250172011      19.67596107188221      16.34949577185743   0.001847581376578257     0.5866367449048179     -12.42049241336996   0.003130077745599509    0.04016307261984863   0.002135769481655253      15.50664936576522      422.5027252972139   0.005444921793000908     0.8000000198231623     0.4937447827229199     0.2748708639673543     0.5116007628436425   0.002770349111958156  2.755259467352727e-09     0.1149548930120282     0.9668841102666687      263.4708141548325 134.1753847648443
2.960569250172011      19.67596107188221      16.34949577185743   0.001847581376578257     0.5866367300036567     -12.42049259844972   0.003130077745599509    0.04016307261984863   0.002135769481655253      15.50664936576522      422.5027252972139   0.005444921793000908     0.8000000198231623     0.4937447827229199     0.2748708639673543     0.5116007628436425   0.002770349111958156  2.755259467352727e-09     0.1149548930120282     0.9668841102666687      263.4708141548325 134.1753845095296
2.960569250172011      19.67596107188221      16.34949577185743   0.001847581376578257     0.5866367300036567     -12.42049241336996   0.003130092646760702    0.04016307261984863   0.002135769481655253      15.50664936576522      422.5027252972139   0.005444921793000908     0.8000000198231623     0.4937447827229199     0.2748708639673543     0.5116007628436425   0.002770349111958156  2.755259467352727e-09     0.1149548930120282     0.9668841102666687      263.4708141548325 134.1753858001839
2.960569250172011      19.67596107188221      16.34949577185743   0.001847581376578257     0.5866367300036567     -12.42049241336996   0.003130077745599509    0.04016308752100983   0.002135769481655253      15.50664936576522      422.5027252972139   0.005444921793000908     0.8000000198231623     0.4937447827229199     0.2748708639673543     0.5116007628436425   0.002770349111958156  2.755259467352727e-09     0.1149548930120282     0.9668841102666687      263.4708141548325 134.1753848190822
2.960569250172011      19.67596107188221      16.34949577185743   0.001847581376578257     0.5866367300036567     -12.42049241336996   0.003130077745599509    0.04016307261984863   0.002135784382816447      15.50664936576522      422.5027252972139   0.005444921793000908     0.8000000198231623     0.4937447827229199     0.2748708639673543     0.5116007628436425   0.002770349111958156  2.755259467352727e-09     0.1149548930120282     0.9668841102666687      263.4708141548325 134.1753849781185
2.960569250172011      19.67596107188221      16.34949577185743   0.001847581376578257     0.5866367300036567     -12.42049241336996   0.003130077745599509    0.04016307261984863   0.002135769481655253       15.5066495968323      422.5027252972139   0.005444921793000908     0.8000000198231623     0.4937447827229199     0.2748708639673543     0.5116007628436425   0.002770349111958156  2.755259467352727e-09     0.1149548930120282     0.9668841102666687      263.4708141548325 134.1753846520265
2.960569250172011      19.67596107188221      16.34949577185743   0.001847581376578257     0.5866367300036567     -12.42049241336996   0.003130077745599509    0.04016307261984863   0.002135769481655253      15.50664936576522      422.5027315929951   0.005444921793000908     0.8000000198231623     0.4937447827229199     0.2748708639673543     0.5116007628436425   0.002770349111958156  2.755259467352727e-09     0.1149548930120282     0.9668841102666687      263.4708141548325 134.1753845963097
2.960569250172011      19.67596107188221      16.34949577185743   0.001847581376578257     0.5866367300036567     -12.42049241336996   0.003130077745599509    0.04016307261984863   0.002135769481655253      15.50664936576522      422.5027252972139   0.005444936694162102     0.8000000198231623     0.4937447827229199     0.2748708639673543     0.5116007628436425   0.002770349111958156  2.755259467352727e-09     0.1149548930120282     0.9668841102666687      263.4708141548325 134.1753849832601
2.960569250172011      19.67596107188221      16.34949577185743   0.001847581376578257     0.5866367300036567     -12.42049241336996   0.003130077745599509    0.04016307261984863   0.002135769481655253      15.50664936576522      422.5027252972139   0.005444921793000908     0.8000000347243235     0.4937447827229199     0.2748708639673543     0.5116007628436425   0.002770349111958156  2.755259467352727e-09     0.1149548930120282     0.9668841102666687      263.4708141548325 134.1753862913278
2.960569250172011      19.67596107188221      16.34949577185743   0.001847581376578257     0.5866367300036567     -12.42049241336996   0.003130077745599509    0.04016307261984863   0.002135769481655253      15.50664936576522      422.5027252972139   0.005444921793000908     0.8000000198231623     0.4937447976240811     0.2748708639673543     0.5116007628436425   0.002770349111958156  2.755259467352727e-09     0.1149548930120282     0.9668841102666687      263.4708141548325 134.1753847857717
2.960569250172011      19.67596107188221      16.34949577185743   0.001847581376578257     0.5866367300036567     -12.42049241336996   0.003130077745599509    0.04016307261984863   0.002135769481655253      15.50664936576522      422.5027252972139   0.005444921793000908     0.8000000198231623     0.4937447827229199     0.2748708788685155     0.5116007628436425   0.002770349111958156  2.755259467352727e-09     0.1149548930120282     0.9668841102666687      263.4708141548325 134.1753848407396
2.960569250172011      19.67596107188221      16.34949577185743   0.001847581376578257     0.5866367300036567     -12.42049241336996   0.003130077745599509    0.04016307261984863   0.002135769481655253      15.50664936576522      422.5027252972139   0.005444921793000908     0.8000000198231623     0.4937447827229199     0.2748708639673543     0.5116007777448037   0.002770349111958156  2.755259467352727e-09     0.1149548930120282     0.9668841102666687      263.4708141548325 134.1753846439143
2.960569250172011      19.67596107188221      16.34949577185743   0.001847581376578257     0.5866367300036567     -12.42049241336996   0.003130077745599509    0.04016307261984863   0.002135769481655253      15.50664936576522      422.5027252972139   0.005444921793000908     0.8000000198231623     0.4937447827229199     0.2748708639673543     0.5116007628436425    0.00277036401311935  2.755259467352727e-09     0.1149548930120282     0.9668841102666687      263.4708141548325 134.1753846235537
2.960569250172011      19.67596107188221      16.34949577185743   0.001847581376578257     0.5866367300036567     -12.42049241336996   0.003130077745599509    0.04016307261984863   0.002135769481655253      15.50664936576522      422.5027252972139   0.005444921793000908     0.8000000198231623     0.4937447827229199     0.2748708639673543     0.5116007628436425   0.002770349111958156  1.765642066120038e-08     0.1149548930120282     0.9668841102666687      263.4708141548325 134.1753849071129
2.960569250172011      19.67596107188221      16.34949577185743   0.001847581376578257     0.5866367300036567     -12.42049241336996   0.003130077745599509    0.04016307261984863   0.002135769481655253      15.50664936576522      422.5027252972139   0.005444921793000908     0.8000000198231623     0.4937447827229199     0.2748708639673543     0.5116007628436425   0.002770349111958156  2.755259467352727e-09     0.1149549079131894     0.9668841102666687      263.4708141548325 134.1753846235549
2.960569250172011      19.67596107188221      16.34949577185743   0.001847581376578257     0.5866367300036567     -12.42049241336996   0.003130077745599509    0.04016307261984863   0.002135769481655253      15.50664936576522      422.5027252972139   0.005444921793000908     0.8000000198231623     0.4937447827229199     0.2748708639673543     0.5116007628436425   0.002770349111958156  2.755259467352727e-09     0.1149548930120282     0.9668841251678298      263.4708141548325 134.1753846235522
2.960569250172011      19.67596107188221      16.34949577185743   0.001847581376578257     0.5866367300036567     -12.42049241336996   0.003130077745599509    0.04016307261984863   0.002135769481655253      15.50664936576522      422.5027252972139   0.005444921793000908     0.8000000198231623     0.4937447827229199     0.2748708639673543     0.5116007628436425   0.002770349111958156  2.755259467352727e-09     0.1149548930120282     0.9668841102666687      263.4708180808535 134.1753846235511
2.960572408102118      19.67595212458921       16.3494792100269   0.001834536458032884     0.5865453292779312     -12.42050261711832   0.003126025785911473    0.04015441348134399   0.002134945110637665       15.5066179694154      422.5027257802055   0.005442826618492027     0.8000000197867047     0.4936564666108831     0.2748050397110032      0.511589275955972   0.002770348528138855  2.754397728609085e-09     0.1149548492774798     0.9668841104815059      264.3559205961636 134.1732532142695
2.960572452218085      19.67595212458921       16.3494792100269   0.001834536458032884     0.5865453292779312     -12.42050261711832   0.003126025785911473    0.04015441348134399   0.002134945110637665       15.5066179694154      422.5027257802055   0.005442826618492027     0.8000000197867047     0.4936564666108831     0.2748050397110032      0.511589275955972   0.002770348528138855  2.754397728609085e-09     0.1149548492774798     0.9668841104815059      264.3559205961636 134.1732531764718
2.960572408102118      19.67595241778375       16.3494792100269   0.001834536458032884     0.5865453292779312     -12.42050261711832   0.003126025785911473    0.04015441348134399   0.002134945110637665       15.5066179694154      422.5027257802055   0.005442826618492027     0.8000000197867047     0.4936564666108831     0.2748050397110032      0.511589275955972   0.002770348528138855  2.754397728609085e-09     0.1149548492774798     0.9668841104815059      264.3559205961636 134.1732535530657
2.960572408102118      19.67595212458921      16.34947945365313   0.001834536458032884     0.5865453292779312     -12.42050261711832   0.003126025785911473    0.04015441348134399   0.002134945110637665       15.5066179694154      422.5027257802055   0.005442826618492027     0.8000000197867047     0.4936564666108831     0.2748050397110032      0.511589275955972   0.002770348528138855  2.754397728609085e-09     0.1149548492774798     0.9668841104815059      264.3559205961636 134.1732536105991
2.960572408102118      19.67595212458921       16.3494792100269   0.001834551359194078     0.5865453292779312     -12.42050261711832   0.003126025785911473    0.04015441348134399   0.002134945110637665       15.5066179694154      422.5027257802055   0.005442826618492027     0.8000000197867047     0.4936564666108831     0.2748050397110032      0.511589275955972   0.002770348528138855  2.754397728609085e-09     0.1149548492774798     0.9668841104815059      264.3559205961636 134.1732514232893
2.960572408102118      19.67595212458921       16.3494792100269   0.001834536458032884     0.5865453441790924     -12.42050261711832   0.003126025785911473    0.04015441348134399   0.002134945110637665       15.5066179694154      422.5027257802055   0.005442826618492027     0.8000000197867047     0.4936564666108831     0.2748050397110032      0.511589275955972   0.002770348528138855  2.754397728609085e-09     0.1149548492774798     0.9668841104815059      264.3559205961636 134.1732533562163
2.960572408102118      19.67595212458921       16.3494792100269   0.001834536458032884     0.5865453292779312     -12.42050280219823   0.003126025785911473    0.04015441348134399   0.002134945110637665       15.5066179694154      422.5027257802055   0.005442826618492027     0.8000000197867047     0.4936564666108831     0.2748050397110032      0.511589275955972   0.002770348528138855  2.754397728609085e-09     0.1149548492774798     0.9668841104815059      264.3559205961636 134.1732529242034
2.960572408102118      19.67595212458921       16.3494792100269   0.001834536458032884     0.5865453292779312     -12.42050261711832   0.003126040687072667    0.04015441348134399   0.002134945110637665       15.5066179694154      422.5027257802055   0.005442826618492027     0.8000000197867047     0.4936564666108831     0.2748050397110032      0.511589275955972   0.002770348528138855  2.754397728609085e-09     0.1149548492774798     0.9668841104815059      264.3559205961636 134.1732519791541
2.960572408102118      19.67595212458921       16.3494792100269   0.001834536458032884     0.5865453292779312     -12.42050261711832   0.003126025785911473    0.04015442838250518   0.002134945110637665       15.5066179694154      422.5027257802055   0.005442826618492027     0.8000000197867047     0.4936564666108831     0.2748050397110032      0.511589275955972   0.002770348528138855  2.754397728609085e-09     0.1149548492774798     0.9668841104815059      264.3559205961636 134.1732532886524
2.960572408102118      19.67595212458921       16.3494792100269   0.001834536458032884     0.5865453292779312     -12.42050261711832   0.003126025785911473    0.04015441348134399   0.002134960011798859       15.5066179694154      422.5027257802055   0.005442826618492027     0.8000000197867047     0.4936564666108831     0.2748050397110032      0.511589275955972   0.002770348528138855  2.754397728609085e-09     0.1149548492774798     0.9668841104815059      264.3559205961636 134.1732536233263
2.960572408102118      19.67595212458921       16.3494792100269   0.001834536458032884     0.5865453292779312     -12.42050261711832   0.003126025785911473    0.04015441348134399   0.002134945110637665      15.50661820048201      422.5027257802055   0.005442826618492027     0.8000000197867047     0.4936564666108831     0.2748050397110032      0.511589275955972   0.002770348528138855  2.754397728609085e-09     0.1149548492774798     0.9668841104815059      264.3559205961636 134.1732532458433
2.960572408102118      19.67595212458921       16.3494792100269   0.001834536458032884     0.5865453292779312     -12.42050261711832   0.003126025785911473    0.04015441348134399   0.002134945110637665       15.5066179694154      422.5027320759867   0.005442826618492027     0.8000000197867047     0.4936564666108831     0.2748050397110032      0.511589275955972   0.002770348528138855  2.754397728609085e-09     0.1149548492774798     0.9668841104815059      264.3559205961636 134.173253191827
2.960572408102118      19.67595212458921       16.3494792100269   0.001834536458032884     0.5865453292779312     -12.42050261711832   0.003126025785911473    0.04015441348134399   0.002134945110637665       15.5066179694154      422.5027257802055   0.005442841519653221     0.8000000197867047     0.4936564666108831     0.2748050397110032      0.511589275955972   0.002770348528138855  2.754397728609085e-09     0.1149548492774798     0.9668841104815059      264.3559205961636 134.1732504953167
2.960572408102118      19.67595212458921       16.3494792100269   0.001834536458032884     0.5865453292779312     -12.42050261711832   0.003126025785911473    0.04015441348134399   0.002134945110637665       15.5066179694154      422.5027257802055   0.005442826618492027     0.8000000346878659     0.4936564666108831     0.2748050397110032      0.511589275955972   0.002770348528138855  2.754397728609085e-09     0.1149548492774798     0.9668841104815059      264.3559205961636 134.1732550135579
2.960572408102118      19.67595212458921       16.3494792100269   0.001834536458032884     0.5865453292779312     -12.42050261711832   0.003126025785911473    0.04015441348134399   0.002134945110637665       15.5066179694154      422.5027257802055   0.005442826618492027     0.8000000197867047     0.4936564815120443     0.2748050397110032      0.511589275955972   0.002770348528138855  2.754397728609085e-09     0.1149548492774798     0.9668841104815059      264.3559205961636 134.1732534480389
2.960572408102118      19.67595212458921       16.3494792100269   0.001834536458032884     0.5865453292779312     -12.42050261711832   0.003126025785911473    0.04015441348134399   0.002134945110637665       15.5066179694154      422.5027257802055   0.005442826618492027     0.8000000197867047     0.4936564666108831     0.2748050546121644      0.511589275955972   0.002770348528138855  2.754397728609085e-09     0.1149548492774798     0.9668841104815059      264.3559205961636 134.1732532295079
2.960572408102118      19.67595212458921       16.3494792100269   0.001834536458032884     0.5865453292779312     -12.42050261711832   0.003126025785911473    0.04015441348134399   0.002134945110637665       15.5066179694154      422.5027257802055   0.005442826618492027     0.8000000197867047     0.4936564666108831     0.2748050397110032     0.5115892908571332   0.002770348528138855  2.754397728609085e-09     0.1149548492774798     0.9668841104815059      264.3559205961636 134.1732533155146
2.960572408102118      19.67595212458921       16.3494792100269   0.001834536458032884     0.5865453292779312     -12.42050261711832   0.003126025785911473    0.04015441348134399   0.002134945110637665       15.5066179694154      422.5027257802055   0.005442826618492027     0.8000000197867047     0.4936564666108831     0.2748050397110032      0.511589275955972   0.002770363429300049  2.754397728609085e-09     0.1149548492774798     0.9668841104815059      264.3559205961636 134.1732532142732
2.960572408102118      19.67595212458921       16.3494792100269   0.001834536458032884     0.5865453292779312     -12.42050261711832   0.003126025785911473    0.04015441348134399   0.002134945110637665       15.5066179694154      422.5027257802055   0.005442826618492027     0.8000000197867047     0.4936564666108831     0.2748050397110032      0.511589275955972   0.002770348528138855  1.765555892245674e-08     0.1149548492774798     0.9668841104815059      264.3559205961636 134.1732535011392
2.960572408102118      19.67595212458921       16.3494792100269   0.001834536458032884     0.5865453292779312     -12.42050261711832   0.003126025785911473    0.04015441348134399   0.002134945110637665       15.5066179694154      422.5027257802055   0.005442826618492027     0.8000000197867047     0.4936564666108831     0.2748050397110032      0.511589275955972   0.002770348528138855  2.754397728609085e-09      0.114954864178641     0.9668841104815059      264.3559205961636 134.1732532142754
2.960572408102118      19.67595212458921       16.3494792100269   0.001834536458032884     0.5865453292779312     -12.42050261711832   0.003126025785911473    0.04015441348134399   0.002134945110637665       15.5066179694154      422.5027257802055   0.005442826618492027     0.8000000197867047     0.4936564666108831     0.2748050397110032      0.511589275955972   0.002770348528138855  2.754397728609085e-09     0.1149548492774798     0.9668841253826671      264.3559205961636 134.1732532142736
2.960572408102118      19.67595212458921       16.3494792100269   0.001834536458032884     0.5865453292779312     -12.42050261711832   0.003126025785911473    0.04015441348134399   0.002134945110637665       15.5066179694154      422.5027257802055   0.005442826618492027     0.8000000197867047     0.4936564666108831     0.2748050397110032      0.511589275955972   0.002770348528138855  2.754397728609085e-09     0.1149548492774798     0.9668841104815059      264.3559245353738 134.1732532142754
2.964315462211151      19.28573212637031      15.69263444520876   0.001584668847982093     0.5786541055698369     -12.14373625660833   0.003145141302638491    0.03982705299292734   0.002135404708681523      15.44572410294886      422.5905402849886   0.005654888015858039     0.8000000177451609     0.4981187369156707     0.2712722408941517     0.5026173085640451    0.00308400819285682  2.372660498859759e-09    0.09887019055098249     0.9750886922628198      269.7992418697195 134.081102529386
2.964315506382893      19.28573212637031      15.69263444520876   0.001584668847982093     0.5786541055698369     -12.14373625660833   0.003145141302638491    0.03982705299292734   0.002135404708681523      15.44572410294886      422.5905402849886   0.005654888015858039     0.8000000177451609     0.4981187369156707     0.2712722408941517     0.5026173085640451    0.00308400819285682  2.372660498859759e-09    0.09887019055098249     0.9750886922628198      269.7992418697195 134.0811023856023
2.964315462211151      19.28573241375011      15.69263444520876   0.001584668847982093     0.5786541055698369     -12.14373625660833   0.003145141302638491    0.03982705299292734   0.002135404708681523      15.44572410294886      422.5905402849886   0.005654888015858039     0.8000000177451609     0.4981187369156707     0.2712722408941517     0.5026173085640451    0.00308400819285682  2.372660498859759e-09    0.09887019055098249     0.9750886922628198      269.7992418697195 134.0811027139198
2.964315462211151      19.28573212637031      15.69263467904724   0.001584668847982093     0.5786541055698369     -12.14373625660833   0.003145141302638491    0.03982705299292734   0.002135404708681523      15.44572410294886      422.5905402849886   0.005654888015858039     0.8000000177451609     0.4981187369156707     0.2712722408941517     0.5026173085640451    0.00308400819285682  2.372660498859759e-09    0.09887019055098249     0.9750886922628198      269.7992418697195 134.0811026154948
2.964315462211151      19.28573212637031      15.69263444520876   0.001584683749143287     0.5786541055698369     -12.14373625660833   0.003145141302638491    0.03982705299292734   0.002135404708681523      15.44572410294886      422.5905402849886   0.005654888015858039     0.8000000177451609     0.4981187369156707     0.2712722408941517     0.5026173085640451    0.00308400819285682  2.372660498859759e-09    0.09887019055098249     0.9750886922628198      269.7992418697195 134.0811032023927
2.964315462211151      19.28573212637031      15.69263444520876   0.001584668847982093     0.5786541204709981     -12.14373625660833   0.003145141302638491    0.03982705299292734   0.002135404708681523      15.44572410294886      422.5905402849886   0.005654888015858039     0.8000000177451609     0.4981187369156707     0.2712722408941517     0.5026173085640451    0.00308400819285682  2.372660498859759e-09    0.09887019055098249     0.9750886922628198      269.7992418697195 134.081102514871
2.964315462211151      19.28573212637031      15.69263444520876   0.001584668847982093     0.5786541055698369      -12.1437364375641   0.003145141302638491    0.03982705299292734   0.002135404708681523      15.44572410294886      422.5905402849886   0.005654888015858039     0.8000000177451609     0.4981187369156707     0.2712722408941517     0.5026173085640451    0.00308400819285682  2.372660498859759e-09    0.09887019055098249     0.9750886922628198      269.7992418697195 134.0811022239399
2.964315462211151      19.28573212637031      15.69263444520876   0.001584668847982093     0.5786541055698369     -12.14373625660833   0.003145156203799685    0.03982705299292734   0.002135404708681523      15.44572410294886      422.5905402849886   0.005654888015858039     0.8000000177451609     0.4981187369156707     0.2712722408941517     0.5026173085640451    0.00308400819285682  2.372660498859759e-09    0.09887019055098249     0.9750886922628198      269.7992418697195 134.0811059873926
2.964315462211151      19.28573212637031      15.69263444520876   0.001584668847982093     0.5786541055698369     -12.14373625660833   0.003145141302638491    0.03982706789408853   0.002135404708681523      15.44572410294886      422.5905402849886   0.005654888015858039     0.8000000177451609     0.4981187369156707     0.2712722408941517     0.5026173085640451    0.00308400819285682  2.372660498859759e-09    0.09887019055098249     0.9750886922628198      269.7992418697195 134.081102238786
2.964315462211151      19.28573212637031      15.69263444520876   0.001584668847982093     0.5786541055698369     -12.14373625660833   0.003145141302638491    0.03982705299292734   0.002135419609842717      15.44572410294886      422.5905402849886   0.005654888015858039     0.8000000177451609     0.4981187369156707     0.2712722408941517     0.5026173085640451    0.00308400819285682  2.372660498859759e-09    0.09887019055098249     0.9750886922628198      269.7992418697195 134.0810962589116
2.964315462211151      19.28573212637031      15.69263444520876   0.001584668847982093     0.5786541055698369     -12.14373625660833   0.003145141302638491    0.03982705299292734   0.002135404708681523      15.44572433310809      422.5905402849886   0.005654888015858039     0.8000000177451609     0.4981187369156707     0.2712722408941517     0.5026173085640451    0.00308400819285682  2.372660498859759e-09    0.09887019055098249     0.9750886922628198      269.7992418697195 134.0811025698702
2.964315462211151      19.28573212637031      15.69263444520876   0.001584668847982093     0.5786541055698369     -12.14373625660833   0.003145141302638491    0.03982705299292734   0.002135404708681523      15.44572410294886      422.5905465820784   0.005654888015858039     0.8000000177451609     0.4981187369156707     0.2712722408941517     0.5026173085640451    0.00308400819285682  2.372660498859759e-09    0.09887019055098249     0.9750886922628198      269.7992418697195 134.0811026552705
2.964315462211151      19.28573212637031      15.69263444520876   0.001584668847982093     0.5786541055698369     -12.14373625660833   0.003145141302638491    0.03982705299292734   0.002135404708681523      15.44572410294886      422.5905402849886   0.005654902917019233     0.8000000177451609     0.4981187369156707     0.2712722408941517     0.5026173085640451    0.00308400819285682  2.372660498859759e-09    0.09887019055098249     0.9750886922628198      269.7992418697195 134.0811482431543
2.964315462211151      19.28573212637031      15.69263444520876   0.001584668847982093     0.5786541055698369     -12.14373625660833   0.003145141302638491    0.03982705299292734   0.002135404708681523      15.44572410294886      422.5905402849886   0.005654888015858039     0.8000000326463221     0.4981187369156707     0.2712722408941517     0.5026173085640451    0.00308400819285682  2.372660498859759e-09    0.09887019055098249     0.9750886922628198      269.7992418697195 134.0811041850542
2.964315462211151      19.28573212637031      15.69263444520876   0.001584668847982093     0.5786541055698369     -12.14373625660833   0.003145141302638491    0.03982705299292734   0.002135404708681523      15.44572410294886      422.5905402849886   0.005654888015858039     0.8000000177451609     0.4981187518168319     0.2712722408941517     0.5026173085640451    0.00308400819285682  2.372660498859759e-09    0.09887019055098249     0.9750886922628198      269.7992418697195 134.0811017213298
2.964315462211151      19.28573212637031      15.69263444520876   0.001584668847982093     0.5786541055698369     -12.14373625660833   0.003145141302638491    0.03982705299292734   0.002135404708681523      15.44572410294886      422.5905402849886   0.005654888015858039     0.8000000177451609     0.4981187369156707     0.2712722557953129     0.5026173085640451    0.00308400819285682  2.372660498859759e-09    0.09887019055098249     0.9750886922628198      269.7992418697195 134.0811039065131
2.964315462211151      19.28573212637031      15.69263444520876   0.001584668847982093     0.5786541055698369     -12.14373625660833   0.003145141302638491    0.03982705299292734   0.002135404708681523      15.44572410294886      422.5905402849886   0.005654888015858039     0.8000000177451609     0.4981187369156707     0.2712722408941517     0.5026173234652063    0.00308400819285682  2.372660498859759e-09    0.09887019055098249     0.9750886922628198      269.7992418697195 134.0811025293418
2.964315462211151      19.28573212637031      15.69263444520876   0.001584668847982093     0.5786541055698369     -12.14373625660833   0.003145141302638491    0.03982705299292734   0.002135404708681523      15.44572410294886      422.5905402849886   0.005654888015858039     0.8000000177451609     0.4981187369156707     0.2712722408941517     0.5026173085640451   0.003084023094018013  2.372660498859759e-09    0.09887019055098249     0.9750886922628198      269.7992418697195 134.0811025294097
2.964315462211151      19.28573212637031      15.69263444520876   0.001584668847982093     0.5786541055698369     -12.14373625660833   0.003145141302638491    0.03982705299292734   0.002135404708681523      15.44572410294886      422.5905402849886   0.005654888015858039     0.8000000177451609     0.4981187369156707     0.2712722408941517     0.5026173085640451    0.00308400819285682  1.727382169270741e-08    0.09887019055098249     0.9750886922628198      269.7992418697195 134.0811028180066
2.964315462211151      19.28573212637031      15.69263444520876   0.001584668847982093     0.5786541055698369     -12.14373625660833   0.003145141302638491    0.03982705299292734   0.002135404708681523      15.44572410294886      422.5905402849886   0.005654888015858039     0.8000000177451609     0.4981187369156707     0.2712722408941517     0.5026173085640451    0.00308400819285682  2.372660498859759e-09    0.09887020545214369     0.9750886922628198      269.7992418697195 134.0811025294101
2.964315462211151      19.28573212637031      15.69263444520876   0.001584668847982093     0.5786541055698369     -12.14373625660833   0.003145141302638491    0.03982705299292734   0.002135404708681523      15.44572410294886      422.5905402849886   0.005654888015858039     0.8000000177451609     0.4981187369156707     0.2712722408941517     0.5026173085640451    0.00308400819285682  2.372660498859759e-09    0.09887019055098249      0.975088707163981      269.7992418697195 134.0811025294056
2.964315462211151      19.28573212637031      15.69263444520876   0.001584668847982093     0.5786541055698369     -12.14373625660833   0.003145141302638491    0.03982705299292734   0.002135404708681523      15.44572410294886      422.5905402849886   0.005654888015858039     0.8000000177451609     0.4981187369156707     0.2712722408941517     0.5026173085640451    0.00308400819285682  2.372660498859759e-09    0.09887019055098249     0.9750886922628198      269.7992458900415 134.0811025293959
2.96455506007199      19.28659188668324      15.69906790131386   0.001570919641811855     0.5777581063803849     -12.15296175195299   0.003143284341098523    0.03985157684015676   0.002149677732543006       15.4109109314248      421.3273286038289   0.005650191815566576     0.8000000174738198     0.4980277030643341     0.2712885513065095     0.5029957476385363   0.003040587975458347  2.335471245444768e-09     0.0974415200728473     0.9633711195302518      266.3219498886971 134.0596973777912
2.964555104247303      19.28659188668324      15.69906790131386   0.001570919641811855     0.5777581063803849     -12.15296175195299   0.003143284341098523    0.03985157684015676   0.002149677732543006       15.4109109314248      421.3273286038289   0.005650191815566576     0.8000000174738198     0.4980277030643341     0.2712885513065095     0.5029957476385363   0.003040587975458347  2.335471245444768e-09     0.0974415200728473     0.9633711195302518      266.3219498886971 134.0596970957845
2.96455506007199      19.28659217407585      15.69906790131386   0.001570919641811855     0.5777581063803849     -12.15296175195299   0.003143284341098523    0.03985157684015676   0.002149677732543006       15.4109109314248      421.3273286038289   0.005650191815566576     0.8000000174738198     0.4980277030643341     0.2712885513065095     0.5029957476385363   0.003040587975458347  2.335471245444768e-09     0.0974415200728473     0.9633711195302518      266.3219498886971 134.0596975810232
2.96455506007199      19.28659188668324       15.6990681352482   0.001570919641811855     0.5777581063803849     -12.15296175195299   0.003143284341098523    0.03985157684015676   0.002149677732543006       15.4109109314248      421.3273286038289   0.005650191815566576     0.8000000174738198     0.4980277030643341     0.2712885513065095     0.5029957476385363   0.003040587975458347  2.335471245444768e-09     0.0974415200728473     0.9633711195302518      266.3219498886971 134.0596974803084
2.96455506007199      19.28659188668324      15.69906790131386   0.001570934542973049     0.5777581063803849     -12.15296175195299   0.003143284341098523    0.03985157684015676   0.002149677732543006       15.4109109314248      421.3273286038289   0.005650191815566576     0.8000000174738198     0.4980277030643341     0.2712885513065095     0.5029957476385363   0.003040587975458347  2.335471245444768e-09     0.0974415200728473     0.9633711195302518      266.3219498886971 134.0596964745071
2.96455506007199      19.28659188668324      15.69906790131386   0.001570919641811855     0.5777581212815461     -12.15296175195299   0.003143284341098523    0.03985157684015676   0.002149677732543006       15.4109109314248      421.3273286038289   0.005650191815566576     0.8000000174738198     0.4980277030643341     0.2712885513065095     0.5029957476385363   0.003040587975458347  2.335471245444768e-09     0.0974415200728473     0.9633711195302518      266.3219498886971 134.0596973597504
2.96455506007199      19.28659188668324      15.69906790131386   0.001570919641811855     0.5777581063803849     -12.15296193304623   0.003143284341098523    0.03985157684015676   0.002149677732543006       15.4109109314248      421.3273286038289   0.005650191815566576     0.8000000174738198     0.4980277030643341     0.2712885513065095     0.5029957476385363   0.003040587975458347  2.335471245444768e-09     0.0974415200728473     0.9633711195302518      266.3219498886971 134.0596970259586
2.96455506007199      19.28659188668324      15.69906790131386   0.001570919641811855     0.5777581063803849     -12.15296175195299   0.003143299242259717    0.03985157684015676   0.002149677732543006       15.4109109314248      421.3273286038289   0.005650191815566576     0.8000000174738198     0.4980277030643341     0.2712885513065095     0.5029957476385363   0.003040587975458347  2.335471245444768e-09     0.0974415200728473     0.9633711195302518      266.3219498886971 134.059704142267
2.96455506007199      19.28659188668324      15.69906790131386   0.001570919641811855     0.5777581063803849     -12.15296175195299   0.003143284341098523    0.03985159174131796   0.002149677732543006       15.4109109314248      421.3273286038289   0.005650191815566576     0.8000000174738198     0.4980277030643341     0.2712885513065095     0.5029957476385363   0.003040587975458347  2.335471245444768e-09     0.0974415200728473     0.9633711195302518      266.3219498886971 134.0596973316442
2.96455506007199      19.28659188668324      15.69906790131386   0.001570919641811855     0.5777581063803849     -12.15296175195299   0.003143284341098523    0.03985157684015676     0.0021496926337042       15.4109109314248      421.3273286038289   0.005650191815566576     0.8000000174738198     0.4980277030643341     0.2712885513065095     0.5029957476385363   0.003040587975458347  2.335471245444768e-09     0.0974415200728473     0.9633711195302518      266.3219498886971 134.0596991029002
2.96455506007199      19.28659188668324      15.69906790131386   0.001570919641811855     0.5777581063803849     -12.15296175195299   0.003143284341098523    0.03985157684015676   0.002149677732543006      15.41091116106526      421.3273286038289   0.005650191815566576     0.8000000174738198     0.4980277030643341     0.2712885513065095     0.5029957476385363   0.003040587975458347  2.335471245444768e-09     0.0974415200728473     0.9633711195302518      266.3219498886971 134.0596974766566
2.96455506007199      19.28659188668324      15.69906790131386   0.001570919641811855     0.5777581063803849     -12.15296175195299   0.003143284341098523    0.03985157684015676   0.002149677732543006       15.4109109314248      421.3273348820953   0.005650191815566576     0.8000000174738198     0.4980277030643341     0.2712885513065095     0.5029957476385363   0.003040587975458347  2.335471245444768e-09     0.0974415200728473     0.9633711195302518      266.3219498886971 134.0596974285453
2.96455506007199      19.28659188668324      15.69906790131386   0.001570919641811855     0.5777581063803849     -12.15296175195299   0.003143284341098523    0.03985157684015676   0.002149677732543006       15.4109109314248      421.3273286038289    0.00565020671672777     0.8000000174738198     0.4980277030643341     0.2712885513065095     0.5029957476385363   0.003040587975458347  2.335471245444768e-09     0.0974415200728473     0.9633711195302518      266.3219498886971 134.0597419623309
2.96455506007199      19.28659188668324      15.69906790131386   0.001570919641811855     0.5777581063803849     -12.15296175195299   0.003143284341098523    0.03985157684015676   0.002149677732543006       15.4109109314248      421.3273286038289   0.005650191815566576      0.800000032374981     0.4980277030643341     0.2712885513065095     0.5029957476385363   0.003040587975458347  2.335471245444768e-09     0.0974415200728473     0.9633711195302518      266.3219498886971 134.0596990245568
2.96455506007199      19.28659188668324      15.69906790131386   0.001570919641811855     0.5777581063803849     -12.15296175195299   0.003143284341098523    0.03985157684015676   0.002149677732543006       15.4109109314248      421.3273286038289   0.005650191815566576     0.8000000174738198     0.4980277179654953     0.2712885513065095     0.5029957476385363   0.003040587975458347  2.335471245444768e-09     0.0974415200728473     0.9633711195302518      266.3219498886971 134.0596965727533
2.96455506007199      19.28659188668324      15.69906790131386   0.001570919641811855     0.5777581063803849     -12.15296175195299   0.003143284341098523    0.03985157684015676   0.002149677732543006       15.4109109314248      421.3273286038289   0.005650191815566576     0.8000000174738198     0.4980277030643341     0.2712885662076707     0.5029957476385363   0.003040587975458347  2.335471245444768e-09     0.0974415200728473     0.9633711195302518      266.3219498886971 134.0596986984688
2.96455506007199      19.28659188668324      15.69906790131386   0.001570919641811855     0.5777581063803849     -12.15296175195299   0.003143284341098523    0.03985157684015676   0.002149677732543006       15.4109109314248      421.3273286038289   0.005650191815566576     0.8000000174738198     0.4980277030643341     0.2712885513065095     0.5029957625396975   0.003040587975458347  2.335471245444768e-09     0.0974415200728473     0.9633711195302518      266.3219498886971 134.0596973776399
2.96455506007199      19.28659188668324      15.69906790131386   0.001570919641811855     0.5777581063803849     -12.15296175195299   0.003143284341098523    0.03985157684015676   0.002149677732543006       15.4109109314248      421.3273286038289   0.005650191815566576     0.8000000174738198     0.4980277030643341     0.2712885513065095     0.5029957476385363    0.00304060287661954  2.335471245444768e-09     0.0974415200728473     0.9633711195302518      266.3219498886971 134.0596973777735
2.96455506007199      19.28659188668324      15.69906790131386   0.001570919641811855     0.5777581063803849     -12.15296175195299   0.003143284341098523    0.03985157684015676   0.002149677732543006       15.4109109314248      421.3273286038289   0.005650191815566576     0.8000000174738198     0.4980277030643341     0.2712885513065095     0.5029957476385363   0.003040587975458347  1.723663243929243e-08     0.0974415200728473     0.9633711195302518      266.3219498886971 134.0596976657397
2.96455506007199      19.28659188668324      15.69906790131386   0.001570919641811855     0.5777581063803849     -12.15296175195299   0.003143284341098523    0.03985157684015676   0.002149677732543006       15.4109109314248      421.3273286038289   0.005650191815566576     0.8000000174738198     0.4980277030643341     0.2712885513065095     0.5029957476385363   0.003040587975458347  2.335471245444768e-09     0.0974415349740085     0.9633711195302518      266.3219498886971 134.0596973777812
2.96455506007199      19.28659188668324      15.69906790131386   0.001570919641811855     0.5777581063803849     -12.15296175195299   0.003143284341098523    0.03985157684015676   0.002149677732543006       15.4109109314248      421.3273286038289   0.005650191815566576     0.8000000174738198     0.4980277030643341     0.2712885513065095     0.5029957476385363   0.003040587975458347  2.335471245444768e-09     0.0974415200728473      0.963371134431413      266.3219498886971 134.059697377775
2.96455506007199      19.28659188668324      15.69906790131386   0.001570919641811855     0.5777581063803849     -12.15296175195299   0.003143284341098523    0.03985157684015676   0.002149677732543006       15.4109109314248      421.3273286038289   0.005650191815566576     0.8000000174738198     0.4980277030643341     0.2712885513065095     0.5029957476385363   0.003040587975458347  2.335471245444768e-09     0.0974415200728473     0.9633711195302518      266.3219538572034 134.0596973777873
2.964555130609634      19.28659182500495      15.69906789607965   0.001589700044558669     0.5777584646182475     -12.15296252940319   0.003142844736111601    0.03985253147258347   0.002149601231931508      15.41090882859659      421.3273258046051   0.005644982676688423     0.8000000174732243     0.4980360610755749     0.2712811410863572     0.5029957511384848   0.003040589395056456  2.335457285648846e-09    0.09744153790255732     0.9633711200179165      266.5432265078424 134.0507165397588
2.964555174784948      19.28659182500495      15.69906789607965   0.001589700044558669     0.5777584646182475     -12.15296252940319   0.003142844736111601    0.03985253147258347   0.002149601231931508      15.41090882859659      421.3273258046051   0.005644982676688423     0.8000000174732243     0.4980360610755749     0.2712811410863572     0.5029957511384848   0.003040589395056456  2.335457285648846e-09    0.09744153790255732     0.9633711200179165      266.5432265078424 134.0507166382863
2.964555130609634      19.28659211239756      15.69906789607965   0.001589700044558669     0.5777584646182475     -12.15296252940319   0.003142844736111601    0.03985253147258347   0.002149601231931508      15.41090882859659      421.3273258046051   0.005644982676688423     0.8000000174732243     0.4980360610755749     0.2712811410863572     0.5029957511384848   0.003040589395056456  2.335457285648846e-09    0.09744153790255732     0.9633711200179165      266.5432265078424 134.0507165381598
2.964555130609634      19.28659182500495      15.69906813001399   0.001589700044558669     0.5777584646182475     -12.15296252940319   0.003142844736111601    0.03985253147258347   0.002149601231931508      15.41090882859659      421.3273258046051   0.005644982676688423     0.8000000174732243     0.4980360610755749     0.2712811410863572     0.5029957511384848   0.003040589395056456  2.335457285648846e-09    0.09744153790255732     0.9633711200179165      266.5432265078424 134.0507165113827
2.964555130609634      19.28659182500495      15.69906789607965   0.001589714945719862     0.5777584646182475     -12.15296252940319   0.003142844736111601    0.03985253147258347   0.002149601231931508      15.41090882859659      421.3273258046051   0.005644982676688423     0.8000000174732243     0.4980360610755749     0.2712811410863572     0.5029957511384848   0.003040589395056456  2.335457285648846e-09    0.09744153790255732     0.9633711200179165      266.5432265078424 134.0507276086896
2.964555130609634      19.28659182500495      15.69906789607965   0.001589700044558669     0.5777584795194087     -12.15296252940319   0.003142844736111601    0.03985253147258347   0.002149601231931508      15.41090882859659      421.3273258046051   0.005644982676688423     0.8000000174732243     0.4980360610755749     0.2712811410863572     0.5029957511384848   0.003040589395056456  2.335457285648846e-09    0.09744153790255732     0.9633711200179165      266.5432265078424 134.0507165338185
2.964555130609634      19.28659182500495      15.69906789607965   0.001589700044558669     0.5777584646182475     -12.15296271049644   0.003142844736111601    0.03985253147258347   0.002149601231931508      15.41090882859659      421.3273258046051   0.005644982676688423     0.8000000174732243     0.4980360610755749     0.2712811410863572     0.5029957511384848   0.003040589395056456  2.335457285648846e-09    0.09744153790255732     0.9633711200179165      266.5432265078424 134.0507165019609
2.964555130609634      19.28659182500495      15.69906789607965   0.001589700044558669     0.5777584646182475     -12.15296252940319   0.003142859637272795    0.03985253147258347   0.002149601231931508      15.41090882859659      421.3273258046051   0.005644982676688423     0.8000000174732243     0.4980360610755749     0.2712811410863572     0.5029957511384848   0.003040589395056456  2.335457285648846e-09    0.09744153790255732     0.9633711200179165      266.5432265078424 134.050722706039
2.964555130609634      19.28659182500495      15.69906789607965   0.001589700044558669     0.5777584646182475     -12.15296252940319   0.003142844736111601    0.03985254637374466   0.002149601231931508      15.41090882859659      421.3273258046051   0.005644982676688423     0.8000000174732243     0.4980360610755749     0.2712811410863572     0.5029957511384848   0.003040589395056456  2.335457285648846e-09    0.09744153790255732     0.9633711200179165      266.5432265078424 134.0507165408466
2.964555130609634      19.28659182500495      15.69906789607965   0.001589700044558669     0.5777584646182475     -12.15296252940319   0.003142844736111601    0.03985253147258347   0.002149616133092702      15.41090882859659      421.3273258046051   0.005644982676688423     0.8000000174732243     0.4980360610755749     0.2712811410863572     0.5029957511384848   0.003040589395056456  2.335457285648846e-09    0.09744153790255732     0.9633711200179165      266.5432265078424 134.0507156149358
2.964555130609634      19.28659182500495      15.69906789607965   0.001589700044558669     0.5777584646182475     -12.15296252940319   0.003142844736111601    0.03985253147258347   0.002149601231931508      15.41090905823702      421.3273258046051   0.005644982676688423     0.8000000174732243     0.4980360610755749     0.2712811410863572     0.5029957511384848   0.003040589395056456  2.335457285648846e-09    0.09744153790255732     0.9633711200179165      266.5432265078424 134.0507165186804
2.964555130609634      19.28659182500495      15.69906789607965   0.001589700044558669     0.5777584646182475     -12.15296252940319   0.003142844736111601    0.03985253147258347   0.002149601231931508      15.41090882859659      421.3273320828715   0.005644982676688423     0.8000000174732243     0.4980360610755749     0.2712811410863572     0.5029957511384848   0.003040589395056456  2.335457285648846e-09    0.09744153790255732     0.9633711200179165      266.5432265078424 134.0507165181768
2.964555130609634      19.28659182500495      15.69906789607965   0.001589700044558669     0.5777584646182475     -12.15296252940319   0.003142844736111601    0.03985253147258347   0.002149601231931508      15.41090882859659      421.3273258046051   0.005644997577849617     0.8000000174732243     0.4980360610755749     0.2712811410863572     0.5029957511384848   0.003040589395056456  2.335457285648846e-09    0.09744153790255732     0.9633711200179165      266.5432265078424 134.0507528225074
2.964555130609634      19.28659182500495      15.69906789607965   0.001589700044558669     0.5777584646182475     -12.15296252940319   0.003142844736111601    0.03985253147258347   0.002149601231931508      15.41090882859659      421.3273258046051   0.005644982676688423     0.8000000323743854     0.4980360610755749     0.2712811410863572     0.5029957511384848   0.003040589395056456  2.335457285648846e-09    0.09744153790255732     0.9633711200179165      266.5432265078424 134.0507180513227
2.964555130609634      19.28659182500495      15.69906789607965   0.001589700044558669     0.5777584646182475     -12.15296252940319   0.003142844736111601    0.03985253147258347   0.002149601231931508      15.41090882859659      421.3273258046051   0.005644982676688423     0.8000000174732243     0.4980360759767361     0.2712811410863572     0.5029957511384848   0.003040589395056456  2.335457285648846e-09    0.09744153790255732     0.9633711200179165      266.5432265078424 134.0507159535383
2.964555130609634      19.28659182500495      15.69906789607965   0.001589700044558669     0.5777584646182475     -12.15296252940319   0.003142844736111601    0.03985253147258347   0.002149601231931508      15.41090882859659      421.3273258046051   0.005644982676688423     0.8000000174732243     0.4980360610755749     0.2712811559875183     0.5029957511384848   0.003040589395056456  2.335457285648846e-09    0.09744153790255732     0.9633711200179165      266.5432265078424 134.0507176721053
2.964555130609634      19.28659182500495      15.69906789607965   0.001589700044558669     0.5777584646182475     -12.15296252940319   0.003142844736111601    0.03985253147258347   0.002149601231931508      15.41090882859659      421.3273258046051   0.005644982676688423     0.8000000174732243     0.4980360610755749     0.2712811410863572      0.502995766039646   0.003040589395056456  2.335457285648846e-09    0.09744153790255732     0.9633711200179165      266.5432265078424 134.0507165385168
2.964555130609634      19.28659182500495      15.69906789607965   0.001589700044558669     0.5777584646182475     -12.15296252940319   0.003142844736111601    0.03985253147258347   0.002149601231931508      15.41090882859659      421.3273258046051   0.005644982676688423     0.8000000174732243     0.4980360610755749     0.2712811410863572     0.5029957511384848    0.00304060429621765  2.335457285648846e-09    0.09744153790255732     0.9633711200179165      266.5432265078424 134.0507165396835
2.964555130609634      19.28659182500495      15.69906789607965   0.001589700044558669     0.5777584646182475     -12.15296252940319   0.003142844736111601    0.03985253147258347   0.002149601231931508      15.41090882859659      421.3273258046051   0.005644982676688423     0.8000000174732243     0.4980360610755749     0.2712811410863572     0.5029957511384848   0.003040589395056456   1.72366184794965e-08    0.09744153790255732     0.9633711200179165      266.5432265078424 134.0507168230066
2.964555130609634      19.28659182500495      15.69906789607965   0.001589700044558669     0.5777584646182475     -12.15296252940319   0.003142844736111601    0.03985253147258347   0.002149601231931508      15.41090882859659      421.3273258046051   0.005644982676688423     0.8000000174732243     0.4980360610755749     0.2712811410863572     0.5029957511384848   0.003040589395056456  2.335457285648846e-09    0.09744155280371851     0.9633711200179165      266.5432265078424 134.0507165397347
2.964555130609634      19.28659182500495      15.69906789607965   0.001589700044558669     0.5777584646182475     -12.15296252940319   0.003142844736111601    0.03985253147258347   0.002149601231931508      15.41090882859659      421.3273258046051   0.005644982676688423     0.8000000174732243     0.4980360610755749     0.2712811410863572     0.5029957511384848   0.003040589395056456  2.335457285648846e-09    0.09744153790255732     0.9633711349190777      266.5432265078424 134.0507165397409
2.964555130609634      19.28659182500495      15.69906789607965   0.001589700044558669     0.5777584646182475     -12.15296252940319   0.003142844736111601    0.03985253147258347   0.002149601231931508      15.41090882859659      421.3273258046051   0.005644982676688423     0.8000000174732243     0.4980360610755749     0.2712811410863572     0.5029957511384848   0.003040589395056456  2.335457285648846e-09    0.09744153790255732     0.9633711200179165       266.543230479646 134.0507165397403
2.96455434058072      19.28659184841265       15.6990677075845   0.001589419478686806     0.5777585626751736     -12.15296248538169    0.00314253559221282    0.03985253085273749   0.002164432139047279      15.41090885306577      421.3273243380275   0.005641715042613664     0.8000000174728025     0.4980407577615628     0.2712762393934899     0.5029957645186506   0.003040589480559562  2.335446644720291e-09    0.09744153567796558     0.9633711195967329       266.985779768662 134.0457751699266
2.964554384756022      19.28659184841265       15.6990677075845   0.001589419478686806     0.5777585626751736     -12.15296248538169    0.00314253559221282    0.03985253085273749   0.002164432139047279      15.41090885306577      421.3273243380275   0.005641715042613664     0.8000000174728025     0.4980407577615628     0.2712762393934899     0.5029957645186506   0.003040589480559562  2.335446644720291e-09    0.09744153567796558     0.9633711195967329       266.985779768662 134.0457750191931
2.96455434058072      19.28659213580526       15.6990677075845   0.001589419478686806     0.5777585626751736     -12.15296248538169    0.00314253559221282    0.03985253085273749   0.002164432139047279      15.41090885306577      421.3273243380275   0.005641715042613664     0.8000000174728025     0.4980407577615628     0.2712762393934899     0.5029957645186506   0.003040589480559562  2.335446644720291e-09    0.09744153567796558     0.9633711195967329       266.985779768662 134.0457752318191
2.96455434058072      19.28659184841265      15.69906794151884   0.001589419478686806     0.5777585626751736     -12.15296248538169    0.00314253559221282    0.03985253085273749   0.002164432139047279      15.41090885306577      421.3273243380275   0.005641715042613664     0.8000000174728025     0.4980407577615628     0.2712762393934899     0.5029957645186506   0.003040589480559562  2.335446644720291e-09    0.09744153567796558     0.9633711195967329       266.985779768662 134.0457751730952
2.96455434058072      19.28659184841265       15.6990677075845      0.001589434379848     0.5777585626751736     -12.15296248538169    0.00314253559221282    0.03985253085273749   0.002164432139047279      15.41090885306577      421.3273243380275   0.005641715042613664     0.8000000174728025     0.4980407577615628     0.2712762393934899     0.5029957645186506   0.003040589480559562  2.335446644720291e-09    0.09744153567796558     0.9633711195967329       266.985779768662 134.0457842047994
2.96455434058072      19.28659184841265       15.6990677075845   0.001589419478686806     0.5777585775763348     -12.15296248538169    0.00314253559221282    0.03985253085273749   0.002164432139047279      15.41090885306577      421.3273243380275   0.005641715042613664     0.8000000174728025     0.4980407577615628     0.2712762393934899     0.5029957645186506   0.003040589480559562  2.335446644720291e-09    0.09744153567796558     0.9633711195967329       266.985779768662 134.0457751920259
2.96455434058072      19.28659184841265       15.6990677075845   0.001589419478686806     0.5777585626751736     -12.15296266647494    0.00314253559221282    0.03985253085273749   0.002164432139047279      15.41090885306577      421.3273243380275   0.005641715042613664     0.8000000174728025     0.4980407577615628     0.2712762393934899     0.5029957645186506   0.003040589480559562  2.335446644720291e-09    0.09744153567796558     0.9633711195967329       266.985779768662 134.0457750588106
2.96455434058072      19.28659184841265       15.6990677075845   0.001589419478686806     0.5777585626751736     -12.15296248538169   0.003142550493374014    0.03985253085273749   0.002164432139047279      15.41090885306577      421.3273243380275   0.005641715042613664     0.8000000174728025     0.4980407577615628     0.2712762393934899     0.5029957645186506   0.003040589480559562  2.335446644720291e-09    0.09744153567796558     0.9633711195967329       266.985779768662 134.045784565417
2.96455434058072      19.28659184841265       15.6990677075845   0.001589419478686806     0.5777585626751736     -12.15296248538169    0.00314253559221282    0.03985254575389868   0.002164432139047279      15.41090885306577      421.3273243380275   0.005641715042613664     0.8000000174728025     0.4980407577615628     0.2712762393934899     0.5029957645186506   0.003040589480559562  2.335446644720291e-09    0.09744153567796558     0.9633711195967329       266.985779768662 134.0457749012408
2.96455434058072      19.28659184841265       15.6990677075845   0.001589419478686806     0.5777585626751736     -12.15296248538169    0.00314253559221282    0.03985253085273749   0.002164447040208473      15.41090885306577      421.3273243380275   0.005641715042613664     0.8000000174728025     0.4980407577615628     0.2712762393934899     0.5029957645186506   0.003040589480559562  2.335446644720291e-09    0.09744153567796558     0.9633711195967329       266.985779768662 134.0457831082781
2.96455434058072      19.28659184841265       15.6990677075845   0.001589419478686806     0.5777585626751736     -12.15296248538169    0.00314253559221282    0.03985253085273749   0.002164432139047279      15.41090908270621      421.3273243380275   0.005641715042613664     0.8000000174728025     0.4980407577615628     0.2712762393934899     0.5029957645186506   0.003040589480559562  2.335446644720291e-09    0.09744153567796558     0.9633711195967329       266.985779768662 134.0457751846986
2.96455434058072      19.28659184841265       15.6990677075845   0.001589419478686806     0.5777585626751736     -12.15296248538169    0.00314253559221282    0.03985253085273749   0.002164432139047279      15.41090885306577      421.3273306162939   0.005641715042613664     0.8000000174728025     0.4980407577615628     0.2712762393934899     0.5029957645186506   0.003040589480559562  2.335446644720291e-09    0.09744153567796558     0.9633711195967329       266.985779768662 134.0457751883747
2.96455434058072      19.28659184841265       15.6990677075845   0.001589419478686806     0.5777585626751736     -12.15296248538169    0.00314253559221282    0.03985253085273749   0.002164432139047279      15.41090885306577      421.3273243380275   0.005641729943774858     0.8000000174728025     0.4980407577615628     0.2712762393934899     0.5029957645186506   0.003040589480559562  2.335446644720291e-09    0.09744153567796558     0.9633711195967329       266.985779768662 134.045807218628
2.96455434058072      19.28659184841265       15.6990677075845   0.001589419478686806     0.5777585626751736     -12.15296248538169    0.00314253559221282    0.03985253085273749   0.002164432139047279      15.41090885306577      421.3273243380275   0.005641715042613664     0.8000000323739637     0.4980407577615628     0.2712762393934899     0.5029957645186506   0.003040589480559562  2.335446644720291e-09    0.09744153567796558     0.9633711195967329       266.985779768662 134.0457769801334
2.96455434058072      19.28659184841265       15.6990677075845   0.001589419478686806     0.5777585626751736     -12.15296248538169    0.00314253559221282    0.03985253085273749   0.002164432139047279      15.41090885306577      421.3273243380275   0.005641715042613664     0.8000000174728025      0.498040772662724     0.2712762393934899     0.5029957645186506   0.003040589480559562  2.335446644720291e-09    0.09744153567796558     0.9633711195967329       266.985779768662 134.0457744955084
2.96455434058072      19.28659184841265       15.6990677075845   0.001589419478686806     0.5777585626751736     -12.15296248538169    0.00314253559221282    0.03985253085273749   0.002164432139047279      15.41090885306577      421.3273243380275   0.005641715042613664     0.8000000174728025     0.4980407577615628     0.2712762542946511     0.5029957645186506   0.003040589480559562  2.335446644720291e-09    0.09744153567796558     0.9633711195967329       266.985779768662 134.0457760066068
2.96455434058072      19.28659184841265       15.6990677075845   0.001589419478686806     0.5777585626751736     -12.15296248538169    0.00314253559221282    0.03985253085273749   0.002164432139047279      15.41090885306577      421.3273243380275   0.005641715042613664     0.8000000174728025     0.4980407577615628     0.2712762393934899     0.5029957794198118   0.003040589480559562  2.335446644720291e-09    0.09744153567796558     0.9633711195967329       266.985779768662 134.0457751979014
2.96455434058072      19.28659184841265       15.6990677075845   0.001589419478686806     0.5777585626751736     -12.15296248538169    0.00314253559221282    0.03985253085273749   0.002164432139047279      15.41090885306577      421.3273243380275   0.005641715042613664     0.8000000174728025     0.4980407577615628     0.2712762393934899     0.5029957645186506   0.003040604381720755  2.335446644720291e-09    0.09744153567796558     0.9633711195967329       266.985779768662 134.0457751699074
2.96455434058072      19.28659184841265       15.6990677075845   0.001589419478686806     0.5777585626751736     -12.15296248538169    0.00314253559221282    0.03985253085273749   0.002164432139047279      15.41090885306577      421.3273243380275   0.005641715042613664     0.8000000174728025     0.4980407577615628     0.2712762393934899     0.5029957645186506   0.003040589480559562  1.723660783856795e-08    0.09744153567796558     0.9633711195967329       266.985779768662 134.0457754522108
2.96455434058072      19.28659184841265       15.6990677075845   0.001589419478686806     0.5777585626751736     -12.15296248538169    0.00314253559221282    0.03985253085273749   0.002164432139047279      15.41090885306577      421.3273243380275   0.005641715042613664     0.8000000174728025     0.4980407577615628     0.2712762393934899     0.5029957645186506   0.003040589480559562  2.335446644720291e-09    0.09744155057912678     0.9633711195967329       266.985779768662 134.0457751699206
2.96455434058072      19.28659184841265       15.6990677075845   0.001589419478686806     0.5777585626751736     -12.15296248538169    0.00314253559221282    0.03985253085273749   0.002164432139047279      15.41090885306577      421.3273243380275   0.005641715042613664     0.8000000174728025     0.4980407577615628     0.2712762393934899     0.5029957645186506   0.003040589480559562  2.335446644720291e-09    0.09744153567796558     0.9633711344978941       266.985779768662 134.0457751699178
2.96455434058072      19.28659184841265       15.6990677075845   0.001589419478686806     0.5777585626751736     -12.15296248538169    0.00314253559221282    0.03985253085273749   0.002164432139047279      15.41090885306577      421.3273243380275   0.005641715042613664     0.8000000174728025     0.4980407577615628     0.2712762393934899     0.5029957645186506   0.003040589480559562  2.335446644720291e-09    0.09744153567796558     0.9633711195967329      266.9857837470601 134.0457751699216
2.964554563868001      19.28659139713166      15.69906740775113   0.001587646954658124     0.5777569921015762     -12.15296347012422   0.003138890069749111     0.0398857160093508   0.002162311288424701      15.41090693154125      421.3273188916392   0.005619391388908342     0.8000000174688937      0.498082567382203     0.2712482083192774     0.5029940209667448   0.003040594615772154  2.335364832160999e-09    0.09744160933025135     0.9633711227131885       267.870886234179 134.0186521985596
2.964554608043307      19.28659139713166      15.69906740775113   0.001587646954658124     0.5777569921015762     -12.15296347012422   0.003138890069749111     0.0398857160093508   0.002162311288424701      15.41090693154125      421.3273188916392   0.005619391388908342     0.8000000174688937      0.498082567382203     0.2712482083192774     0.5029940209667448   0.003040594615772154  2.335364832160999e-09    0.09744160933025135     0.9633711227131885       267.870886234179 134.0186522466971
2.964554563868001      19.28659168452426      15.69906740775113   0.001587646954658124     0.5777569921015762     -12.15296347012422   0.003138890069749111     0.0398857160093508   0.002162311288424701      15.41090693154125      421.3273188916392   0.005619391388908342     0.8000000174688937      0.498082567382203     0.2712482083192774     0.5029940209667448   0.003040594615772154  2.335364832160999e-09    0.09744160933025135     0.9633711227131885       267.870886234179 134.0186523334149
2.964554563868001      19.28659139713166      15.69906764168547   0.001587646954658124     0.5777569921015762     -12.15296347012422   0.003138890069749111     0.0398857160093508   0.002162311288424701      15.41090693154125      421.3273188916392   0.005619391388908342     0.8000000174688937      0.498082567382203     0.2712482083192774     0.5029940209667448   0.003040594615772154  2.335364832160999e-09    0.09744160933025135     0.9633711227131885       267.870886234179 134.0186522405163
2.964554563868001      19.28659139713166      15.69906740775113   0.001587661855819318     0.5777569921015762     -12.15296347012422   0.003138890069749111     0.0398857160093508   0.002162311288424701      15.41090693154125      421.3273188916392   0.005619391388908342     0.8000000174688937      0.498082567382203     0.2712482083192774     0.5029940209667448   0.003040594615772154  2.335364832160999e-09    0.09744160933025135     0.9633711227131885       267.870886234179 134.018660558019
2.964554563868001      19.28659139713166      15.69906740775113   0.001587646954658124     0.5777570070027374     -12.15296347012422   0.003138890069749111     0.0398857160093508   0.002162311288424701      15.41090693154125      421.3273188916392   0.005619391388908342     0.8000000174688937      0.498082567382203     0.2712482083192774     0.5029940209667448   0.003040594615772154  2.335364832160999e-09    0.09744160933025135     0.9633711227131885       267.870886234179 134.0186521683687
2.964554563868001      19.28659139713166      15.69906740775113   0.001587646954658124     0.5777569921015762     -12.15296365121749   0.003138890069749111     0.0398857160093508   0.002162311288424701      15.41090693154125      421.3273188916392   0.005619391388908342     0.8000000174688937      0.498082567382203     0.2712482083192774     0.5029940209667448   0.003040594615772154  2.335364832160999e-09    0.09744160933025135     0.9633711227131885       267.870886234179 134.0186519826445
2.964554563868001      19.28659139713166      15.69906740775113   0.001587646954658124     0.5777569921015762     -12.15296347012422   0.003138904970910305     0.0398857160093508   0.002162311288424701      15.41090693154125      421.3273188916392   0.005619391388908342     0.8000000174688937      0.498082567382203     0.2712482083192774     0.5029940209667448   0.003040594615772154  2.335364832160999e-09    0.09744160933025135     0.9633711227131885       267.870886234179 134.0186568666137
2.964554563868001      19.28659139713166      15.69906740775113   0.001587646954658124     0.5777569921015762     -12.15296347012422   0.003138890069749111    0.03988573091051199   0.002162311288424701      15.41090693154125      421.3273188916392   0.005619391388908342     0.8000000174688937      0.498082567382203     0.2712482083192774     0.5029940209667448   0.003040594615772154  2.335364832160999e-09    0.09744160933025135     0.9633711227131885       267.870886234179 134.0186523599182
2.964554563868001      19.28659139713166      15.69906740775113   0.001587646954658124     0.5777569921015762     -12.15296347012422   0.003138890069749111     0.0398857160093508   0.002162326189585895      15.41090693154125      421.3273188916392   0.005619391388908342     0.8000000174688937      0.498082567382203     0.2712482083192774     0.5029940209667448   0.003040594615772154  2.335364832160999e-09    0.09744160933025135     0.9633711227131885       267.870886234179 134.0186579325539
2.964554563868001      19.28659139713166      15.69906740775113   0.001587646954658124     0.5777569921015762     -12.15296347012422   0.003138890069749111     0.0398857160093508   0.002162311288424701      15.41090716118166      421.3273188916392   0.005619391388908342     0.8000000174688937      0.498082567382203     0.2712482083192774     0.5029940209667448   0.003040594615772154  2.335364832160999e-09    0.09744160933025135     0.9633711227131885       267.870886234179 134.0186521738914
2.964554563868001      19.28659139713166      15.69906740775113   0.001587646954658124     0.5777569921015762     -12.15296347012422   0.003138890069749111     0.0398857160093508   0.002162311288424701      15.41090693154125      421.3273251699055   0.005619391388908342     0.8000000174688937      0.498082567382203     0.2712482083192774     0.5029940209667448   0.003040594615772154  2.335364832160999e-09    0.09744160933025135     0.9633711227131885       267.870886234179 134.0186522368632
2.964554563868001      19.28659139713166      15.69906740775113   0.001587646954658124     0.5777569921015762     -12.15296347012422   0.003138890069749111     0.0398857160093508   0.002162311288424701      15.41090693154125      421.3273188916392   0.005619406290069536     0.8000000174688937      0.498082567382203     0.2712482083192774     0.5029940209667448   0.003040594615772154  2.335364832160999e-09    0.09744160933025135     0.9633711227131885       267.870886234179 134.0186499743609
2.964554563868001      19.28659139713166      15.69906740775113   0.001587646954658124     0.5777569921015762     -12.15296347012422   0.003138890069749111     0.0398857160093508   0.002162311288424701      15.41090693154125      421.3273188916392   0.005619391388908342     0.8000000323700549      0.498082567382203     0.2712482083192774     0.5029940209667448   0.003040594615772154  2.335364832160999e-09    0.09744160933025135     0.9633711227131885       267.870886234179 134.0186538215193
2.964554563868001      19.28659139713166      15.69906740775113   0.001587646954658124     0.5777569921015762     -12.15296347012422   0.003138890069749111     0.0398857160093508   0.002162311288424701      15.41090693154125      421.3273188916392   0.005619391388908342     0.8000000174688937     0.4980825822833642     0.2712482083192774     0.5029940209667448   0.003040594615772154  2.335364832160999e-09    0.09744160933025135     0.9633711227131885       267.870886234179 134.0186524365084
2.964554563868001      19.28659139713166      15.69906740775113   0.001587646954658124     0.5777569921015762     -12.15296347012422   0.003138890069749111     0.0398857160093508   0.002162311288424701      15.41090693154125      421.3273188916392   0.005619391388908342     0.8000000174688937      0.498082567382203     0.2712482232204386     0.5029940209667448   0.003040594615772154  2.335364832160999e-09    0.09744160933025135     0.9633711227131885       267.870886234179 134.0186522273613
2.964554563868001      19.28659139713166      15.69906740775113   0.001587646954658124     0.5777569921015762     -12.15296347012422   0.003138890069749111     0.0398857160093508   0.002162311288424701      15.41090693154125      421.3273188916392   0.005619391388908342     0.8000000174688937      0.498082567382203     0.2712482083192774      0.502994035867906   0.003040594615772154  2.335364832160999e-09    0.09744160933025135     0.9633711227131885       267.870886234179 134.0186521935977
2.964554563868001      19.28659139713166      15.69906740775113   0.001587646954658124     0.5777569921015762     -12.15296347012422   0.003138890069749111     0.0398857160093508   0.002162311288424701      15.41090693154125      421.3273188916392   0.005619391388908342     0.8000000174688937      0.498082567382203     0.2712482083192774     0.5029940209667448   0.003040609516933348  2.335364832160999e-09    0.09744160933025135     0.9633711227131885       267.870886234179 134.0186521985334
2.964554563868001      19.28659139713166      15.69906740775113   0.001587646954658124     0.5777569921015762     -12.15296347012422   0.003138890069749111     0.0398857160093508   0.002162311288424701      15.41090693154125      421.3273188916392   0.005619391388908342     0.8000000174688937      0.498082567382203     0.2712482083192774     0.5029940209667448   0.003040594615772154  1.723652602600866e-08    0.09744160933025135     0.9633711227131885       267.870886234179 134.0186524814593
2.964554563868001      19.28659139713166      15.69906740775113   0.001587646954658124     0.5777569921015762     -12.15296347012422   0.003138890069749111     0.0398857160093508   0.002162311288424701      15.41090693154125      421.3273188916392   0.005619391388908342     0.8000000174688937      0.498082567382203     0.2712482083192774     0.5029940209667448   0.003040594615772154  2.335364832160999e-09    0.09744162423141255     0.9633711227131885       267.870886234179 134.0186521985361
2.964554563868001      19.28659139713166      15.69906740775113   0.001587646954658124     0.5777569921015762     -12.15296347012422   0.003138890069749111     0.0398857160093508   0.002162311288424701      15.41090693154125      421.3273188916392   0.005619391388908342     0.8000000174688937      0.498082567382203     0.2712482083192774     0.5029940209667448   0.003040594615772154  2.335364832160999e-09    0.09744160933025135     0.9633711376143497       267.870886234179 134.0186521985403
2.964554563868001      19.28659139713166      15.69906740775113   0.001587646954658124     0.5777569921015762     -12.15296347012422   0.003138890069749111     0.0398857160093508   0.002162311288424701      15.41090693154125      421.3273188916392   0.005619391388908342     0.8000000174688937      0.498082567382203     0.2712482083192774     0.5029940209667448   0.003040594615772154  2.335364832160999e-09    0.09744160933025135     0.9633711227131885      267.8708902257662 134.0186521985443
2.964553829953124      19.28659149665113      15.69906692314194   0.001587264293624232     0.5777578899098338     -12.15296374059235   0.003138466777710715    0.03988553026704808   0.002161953213093639      15.41090688215665       421.327305420386    0.00562263267299861     0.8000000174680715     0.4980791454535378     0.2712479849586313     0.5029941302934619   0.003040598202740435  2.335345148068183e-09    0.09744166304394518     0.9633711253799197      269.6410992690096 134.0181365458606
2.964553874128418      19.28659149665113      15.69906692314194   0.001587264293624232     0.5777578899098338     -12.15296374059235   0.003138466777710715    0.03988553026704808   0.002161953213093639      15.41090688215665       421.327305420386    0.00562263267299861     0.8000000174680715     0.4980791454535378     0.2712479849586313     0.5029941302934619   0.003040598202740435  2.335345148068183e-09    0.09744166304394518     0.9633711253799197      269.6410992690096 134.0181365184295
2.964553829953124      19.28659178404374      15.69906692314194   0.001587264293624232     0.5777578899098338     -12.15296374059235   0.003138466777710715    0.03988553026704808   0.002161953213093639      15.41090688215665       421.327305420386    0.00562263267299861     0.8000000174680715     0.4980791454535378     0.2712479849586313     0.5029941302934619   0.003040598202740435  2.335345148068183e-09    0.09744166304394518     0.9633711253799197      269.6410992690096 134.018136677707
2.964553829953124      19.28659149665113      15.69906715707626   0.001587264293624232     0.5777578899098338     -12.15296374059235   0.003138466777710715    0.03988553026704808   0.002161953213093639      15.41090688215665       421.327305420386    0.00562263267299861     0.8000000174680715     0.4980791454535378     0.2712479849586313     0.5029941302934619   0.003040598202740435  2.335345148068183e-09    0.09744166304394518     0.9633711253799197      269.6410992690096 134.0181365902024
2.964553829953124      19.28659149665113      15.69906692314194   0.001587279194785426     0.5777578899098338     -12.15296374059235   0.003138466777710715    0.03988553026704808   0.002161953213093639      15.41090688215665       421.327305420386    0.00562263267299861     0.8000000174680715     0.4980791454535378     0.2712479849586313     0.5029941302934619   0.003040598202740435  2.335345148068183e-09    0.09744166304394518     0.9633711253799197      269.6410992690096 134.0181446974562
2.964553829953124      19.28659149665113      15.69906692314194   0.001587264293624232      0.577757904810995     -12.15296374059235   0.003138466777710715    0.03988553026704808   0.002161953213093639      15.41090688215665       421.327305420386    0.00562263267299861     0.8000000174680715     0.4980791454535378     0.2712479849586313     0.5029941302934619   0.003040598202740435  2.335345148068183e-09    0.09744166304394518     0.9633711253799197      269.6410992690096 134.0181365187445
2.964553829953124      19.28659149665113      15.69906692314194   0.001587264293624232     0.5777578899098338     -12.15296392168562   0.003138466777710715    0.03988553026704808   0.002161953213093639      15.41090688215665       421.327305420386    0.00562263267299861     0.8000000174680715     0.4980791454535378     0.2712479849586313     0.5029941302934619   0.003040598202740435  2.335345148068183e-09    0.09744166304394518     0.9633711253799197      269.6410992690096 134.018136336231
2.964553829953124      19.28659149665113      15.69906692314194   0.001587264293624232     0.5777578899098338     -12.15296374059235   0.003138481678871909    0.03988553026704808   0.002161953213093639      15.41090688215665       421.327305420386    0.00562263267299861     0.8000000174680715     0.4980791454535378     0.2712479849586313     0.5029941302934619   0.003040598202740435  2.335345148068183e-09    0.09744166304394518     0.9633711253799197      269.6410992690096 134.0181414173844
2.964553829953124      19.28659149665113      15.69906692314194   0.001587264293624232     0.5777578899098338     -12.15296374059235   0.003138466777710715    0.03988554516820927   0.002161953213093639      15.41090688215665       421.327305420386    0.00562263267299861     0.8000000174680715     0.4980791454535378     0.2712479849586313     0.5029941302934619   0.003040598202740435  2.335345148068183e-09    0.09744166304394518     0.9633711253799197      269.6410992690096 134.0181366908164
2.964553829953124      19.28659149665113      15.69906692314194   0.001587264293624232     0.5777578899098338     -12.15296374059235   0.003138466777710715    0.03988553026704808   0.002161968114254833      15.41090688215665       421.327305420386    0.00562263267299861     0.8000000174680715     0.4980791454535378     0.2712479849586313     0.5029941302934619   0.003040598202740435  2.335345148068183e-09    0.09744166304394518     0.9633711253799197      269.6410992690096 134.018142080327
2.964553829953124      19.28659149665113      15.69906692314194   0.001587264293624232     0.5777578899098338     -12.15296374059235   0.003138466777710715    0.03988553026704808   0.002161953213093639      15.41090711179705       421.327305420386    0.00562263267299861     0.8000000174680715     0.4980791454535378     0.2712479849586313     0.5029941302934619   0.003040598202740435  2.335345148068183e-09    0.09744166304394518     0.9633711253799197      269.6410992690096 134.0181363456012
2.964553829953124      19.28659149665113      15.69906692314194   0.001587264293624232     0.5777578899098338     -12.15296374059235   0.003138466777710715    0.03988553026704808   0.002161953213093639      15.41090688215665      421.3273116986521    0.00562263267299861     0.8000000174680715     0.4980791454535378     0.2712479849586313     0.5029941302934619   0.003040598202740435  2.335345148068183e-09    0.09744166304394518     0.9633711253799197      269.6410992690096 134.0181363887191
2.964553829953124      19.28659149665113      15.69906692314194   0.001587264293624232     0.5777578899098338     -12.15296374059235   0.003138466777710715    0.03988553026704808   0.002161953213093639      15.41090688215665       421.327305420386   0.005622647574159804     0.8000000174680715     0.4980791454535378     0.2712479849586313     0.5029941302934619   0.003040598202740435  2.335345148068183e-09    0.09744166304394518     0.9633711253799197      269.6410992690096 134.0181389374298
2.964553829953124      19.28659149665113      15.69906692314194   0.001587264293624232     0.5777578899098338     -12.15296374059235   0.003138466777710715    0.03988553026704808   0.002161953213093639      15.41090688215665       421.327305420386    0.00562263267299861     0.8000000323692327     0.4980791454535378     0.2712479849586313     0.5029941302934619   0.003040598202740435  2.335345148068183e-09    0.09744166304394518     0.9633711253799197      269.6410992690096 134.0181381693364
2.964553829953124      19.28659149665113      15.69906692314194   0.001587264293624232     0.5777578899098338     -12.15296374059235   0.003138466777710715    0.03988553026704808   0.002161953213093639      15.41090688215665       421.327305420386    0.00562263267299861     0.8000000174680715      0.498079160354699     0.2712479849586313     0.5029941302934619   0.003040598202740435  2.335345148068183e-09    0.09744166304394518     0.9633711253799197      269.6410992690096 134.0181366809563
2.964553829953124      19.28659149665113      15.69906692314194   0.001587264293624232     0.5777578899098338     -12.15296374059235   0.003138466777710715    0.03988553026704808   0.002161953213093639      15.41090688215665       421.327305420386    0.00562263267299861     0.8000000174680715     0.4980791454535378     0.2712479998597925     0.5029941302934619   0.003040598202740435  2.335345148068183e-09    0.09744166304394518     0.9633711253799197      269.6410992690096 134.018136700167
2.964553829953124      19.28659149665113      15.69906692314194   0.001587264293624232     0.5777578899098338     -12.15296374059235   0.003138466777710715    0.03988553026704808   0.002161953213093639      15.41090688215665       421.327305420386    0.00562263267299861     0.8000000174680715     0.4980791454535378     0.2712479849586313      0.502994145194623   0.003040598202740435  2.335345148068183e-09    0.09744166304394518     0.9633711253799197      269.6410992690096 134.0181365413475
2.964553829953124      19.28659149665113      15.69906692314194   0.001587264293624232     0.5777578899098338     -12.15296374059235   0.003138466777710715    0.03988553026704808   0.002161953213093639      15.41090688215665       421.327305420386    0.00562263267299861     0.8000000174680715     0.4980791454535378     0.2712479849586313     0.5029941302934619   0.003040613103901628  2.335345148068183e-09    0.09744166304394518     0.9633711253799197      269.6410992690096 134.0181365458969
2.964553829953124      19.28659149665113      15.69906692314194   0.001587264293624232     0.5777578899098338     -12.15296374059235   0.003138466777710715    0.03988553026704808   0.002161953213093639      15.41090688215665       421.327305420386    0.00562263267299861     0.8000000174680715     0.4980791454535378     0.2712479849586313     0.5029941302934619   0.003040598202740435  1.723650634191584e-08    0.09744166304394518     0.9633711253799197      269.6410992690096 134.0181368308678
2.964553829953124      19.28659149665113      15.69906692314194   0.001587264293624232     0.5777578899098338     -12.15296374059235   0.003138466777710715    0.03988553026704808   0.002161953213093639      15.41090688215665       421.327305420386    0.00562263267299861     0.8000000174680715     0.4980791454535378     0.2712479849586313     0.5029941302934619   0.003040598202740435  2.335345148068183e-09    0.09744167794510637     0.9633711253799197      269.6410992690096 134.0181365458799
2.964553829953124      19.28659149665113      15.69906692314194   0.001587264293624232     0.5777578899098338     -12.15296374059235   0.003138466777710715    0.03988553026704808   0.002161953213093639      15.41090688215665       421.327305420386    0.00562263267299861     0.8000000174680715     0.4980791454535378     0.2712479849586313     0.5029941302934619   0.003040598202740435  2.335345148068183e-09    0.09744166304394518     0.9633711402810808      269.6410992690096 134.0181365458713
2.964553829953124      19.28659149665113      15.69906692314194   0.001587264293624232     0.5777578899098338     -12.15296374059235   0.003138466777710715    0.03988553026704808   0.002161953213093639      15.41090688215665       421.327305420386    0.00562263267299861     0.8000000174680715     0.4980791454535378     0.2712479849586313     0.5029941302934619   0.003040598202740435  2.335345148068183e-09    0.09744166304394518     0.9633711253799197      269.6411032869751 134.0181365458598
2.96455406793136      19.28659040546833      15.69906843727317   0.001581696780332979     0.5777694035912226     -12.15297358628343   0.003131889227936521    0.03988303941558637   0.002156806870448888      15.41091416737703      421.3273828827154   0.005616869473379763     0.8000000174558578     0.4980501724985129     0.2712299692700816     0.5029961241725554   0.003040596855029375   2.33505770499604e-09    0.09744162182891715     0.9633706876195336      273.1815253680054 134.0136234079278
2.964554112106658      19.28659040546833      15.69906843727317   0.001581696780332979     0.5777694035912226     -12.15297358628343   0.003131889227936521    0.03988303941558637   0.002156806870448888      15.41091416737703      421.3273828827154   0.005616869473379763     0.8000000174558578     0.4980501724985129     0.2712299692700816     0.5029961241725554   0.003040596855029375   2.33505770499604e-09    0.09744162182891715     0.9633706876195336      273.1815253680054 134.0136235070577
2.96455406793136      19.28659069286092      15.69906843727317   0.001581696780332979     0.5777694035912226     -12.15297358628343   0.003131889227936521    0.03988303941558637   0.002156806870448888      15.41091416737703      421.3273828827154   0.005616869473379763     0.8000000174558578     0.4980501724985129     0.2712299692700816     0.5029961241725554   0.003040596855029375   2.33505770499604e-09    0.09744162182891715     0.9633706876195336      273.1815253680054 134.0136236183016
2.96455406793136      19.28659040546833      15.69906867120752   0.001581696780332979     0.5777694035912226     -12.15297358628343   0.003131889227936521    0.03988303941558637   0.002156806870448888      15.41091416737703      421.3273828827154   0.005616869473379763     0.8000000174558578     0.4980501724985129     0.2712299692700816     0.5029961241725554   0.003040596855029375   2.33505770499604e-09    0.09744162182891715     0.9633706876195336      273.1815253680054 134.0136234914351
2.96455406793136      19.28659040546833      15.69906843727317   0.001581711681494173     0.5777694035912226     -12.15297358628343   0.003131889227936521    0.03988303941558637   0.002156806870448888      15.41091416737703      421.3273828827154   0.005616869473379763     0.8000000174558578     0.4980501724985129     0.2712299692700816     0.5029961241725554   0.003040596855029375   2.33505770499604e-09    0.09744162182891715     0.9633706876195336      273.1815253680054 134.0136285778818
2.96455406793136      19.28659040546833      15.69906843727317   0.001581696780332979     0.5777694184923838     -12.15297358628343   0.003131889227936521    0.03988303941558637   0.002156806870448888      15.41091416737703      421.3273828827154   0.005616869473379763     0.8000000174558578     0.4980501724985129     0.2712299692700816     0.5029961241725554   0.003040596855029375   2.33505770499604e-09    0.09744162182891715     0.9633706876195336      273.1815253680054 134.0136233697702
2.96455406793136      19.28659040546833      15.69906843727317   0.001581696780332979     0.5777694035912226     -12.15297376737685   0.003131889227936521    0.03988303941558637   0.002156806870448888      15.41091416737703      421.3273828827154   0.005616869473379763     0.8000000174558578     0.4980501724985129     0.2712299692700816     0.5029961241725554   0.003040596855029375   2.33505770499604e-09    0.09744162182891715     0.9633706876195336      273.1815253680054 134.0136230902242
2.96455406793136      19.28659040546833      15.69906843727317   0.001581696780332979     0.5777694035912226     -12.15297358628343   0.003131904129097715    0.03988303941558637   0.002156806870448888      15.41091416737703      421.3273828827154   0.005616869473379763     0.8000000174558578     0.4980501724985129     0.2712299692700816     0.5029961241725554   0.003040596855029375   2.33505770499604e-09    0.09744162182891715     0.9633706876195336      273.1815253680054 134.0136236685513
2.96455406793136      19.28659040546833      15.69906843727317   0.001581696780332979     0.5777694035912226     -12.15297358628343   0.003131889227936521    0.03988305431674756   0.002156806870448888      15.41091416737703      421.3273828827154   0.005616869473379763     0.8000000174558578     0.4980501724985129     0.2712299692700816     0.5029961241725554   0.003040596855029375   2.33505770499604e-09    0.09744162182891715     0.9633706876195336      273.1815253680054 134.0136234099426
2.96455406793136      19.28659040546833      15.69906843727317   0.001581696780332979     0.5777694035912226     -12.15297358628343   0.003131889227936521    0.03988303941558637   0.002156821771610082      15.41091416737703      421.3273828827154   0.005616869473379763     0.8000000174558578     0.4980501724985129     0.2712299692700816     0.5029961241725554   0.003040596855029375   2.33505770499604e-09    0.09744162182891715     0.9633706876195336      273.1815253680054 134.0136247870651
2.96455406793136      19.28659040546833      15.69906843727317   0.001581696780332979     0.5777694035912226     -12.15297358628343   0.003131889227936521    0.03988303941558637   0.002156806870448888      15.41091439701754      421.3273828827154   0.005616869473379763     0.8000000174558578     0.4980501724985129     0.2712299692700816     0.5029961241725554   0.003040596855029375   2.33505770499604e-09    0.09744162182891715     0.9633706876195336      273.1815253680054 134.0136232136244
2.96455406793136      19.28659040546833      15.69906843727317   0.001581696780332979     0.5777694035912226     -12.15297358628343   0.003131889227936521    0.03988303941558637   0.002156806870448888      15.41091416737703      421.3273891609826   0.005616869473379763     0.8000000174558578     0.4980501724985129     0.2712299692700816     0.5029961241725554   0.003040596855029375   2.33505770499604e-09    0.09744162182891715     0.9633706876195336      273.1815253680054 134.0136236556164
2.96455406793136      19.28659040546833      15.69906843727317   0.001581696780332979     0.5777694035912226     -12.15297358628343   0.003131889227936521    0.03988303941558637   0.002156806870448888      15.41091416737703      421.3273828827154   0.005616884374540956     0.8000000174558578     0.4980501724985129     0.2712299692700816     0.5029961241725554   0.003040596855029375   2.33505770499604e-09    0.09744162182891715     0.9633706876195336      273.1815253680054 134.0136168793642
2.96455406793136      19.28659040546833      15.69906843727317   0.001581696780332979     0.5777694035912226     -12.15297358628343   0.003131889227936521    0.03988303941558637   0.002156806870448888      15.41091416737703      421.3273828827154   0.005616869473379763      0.800000032357019     0.4980501724985129     0.2712299692700816     0.5029961241725554   0.003040596855029375   2.33505770499604e-09    0.09744162182891715     0.9633706876195336      273.1815253680054 134.0136250361711
2.96455406793136      19.28659040546833      15.69906843727317   0.001581696780332979     0.5777694035912226     -12.15297358628343   0.003131889227936521    0.03988303941558637   0.002156806870448888      15.41091416737703      421.3273828827154   0.005616869473379763     0.8000000174558578     0.4980501873996741     0.2712299692700816     0.5029961241725554   0.003040596855029375   2.33505770499604e-09    0.09744162182891715     0.9633706876195336      273.1815253680054 134.0136237333944
2.96455406793136      19.28659040546833      15.69906843727317   0.001581696780332979     0.5777694035912226     -12.15297358628343   0.003131889227936521    0.03988303941558637   0.002156806870448888      15.41091416737703      421.3273828827154   0.005616869473379763     0.8000000174558578     0.4980501724985129     0.2712299841712428     0.5029961241725554   0.003040596855029375   2.33505770499604e-09    0.09744162182891715     0.9633706876195336      273.1815253680054 134.0136232944035
2.96455406793136      19.28659040546833      15.69906843727317   0.001581696780332979     0.5777694035912226     -12.15297358628343   0.003131889227936521    0.03988303941558637   0.002156806870448888      15.41091416737703      421.3273828827154   0.005616869473379763     0.8000000174558578     0.4980501724985129     0.2712299692700816     0.5029961390737165   0.003040596855029375   2.33505770499604e-09    0.09744162182891715     0.9633706876195336      273.1815253680054 134.0136234041775
2.96455406793136      19.28659040546833      15.69906843727317   0.001581696780332979     0.5777694035912226     -12.15297358628343   0.003131889227936521    0.03988303941558637   0.002156806870448888      15.41091416737703      421.3273828827154   0.005616869473379763     0.8000000174558578     0.4980501724985129     0.2712299692700816     0.5029961241725554   0.003040611756190569   2.33505770499604e-09    0.09744162182891715     0.9633706876195336      273.1815253680054 134.0136234079259
2.96455406793136      19.28659040546833      15.69906843727317   0.001581696780332979     0.5777694035912226     -12.15297358628343   0.003131889227936521    0.03988303941558637   0.002156806870448888      15.41091416737703      421.3273828827154   0.005616869473379763     0.8000000174558578     0.4980501724985129     0.2712299692700816     0.5029961241725554   0.003040596855029375   1.72362188988437e-08    0.09744162182891715     0.9633706876195336      273.1815253680054 134.0136236928314
2.96455406793136      19.28659040546833      15.69906843727317   0.001581696780332979     0.5777694035912226     -12.15297358628343   0.003131889227936521    0.03988303941558637   0.002156806870448888      15.41091416737703      421.3273828827154   0.005616869473379763     0.8000000174558578     0.4980501724985129     0.2712299692700816     0.5029961241725554   0.003040596855029375   2.33505770499604e-09    0.09744163673007834     0.9633706876195336      273.1815253680054 134.0136234079298
2.96455406793136      19.28659040546833      15.69906843727317   0.001581696780332979     0.5777694035912226     -12.15297358628343   0.003131889227936521    0.03988303941558637   0.002156806870448888      15.41091416737703      421.3273828827154   0.005616869473379763     0.8000000174558578     0.4980501724985129     0.2712299692700816     0.5029961241725554   0.003040596855029375   2.33505770499604e-09    0.09744162182891715     0.9633707025206948      273.1815253680054 134.0136234079456
2.96455406793136      19.28659040546833      15.69906843727317   0.001581696780332979     0.5777694035912226     -12.15297358628343   0.003131889227936521    0.03988303941558637   0.002156806870448888      15.41091416737703      421.3273828827154   0.005616869473379763     0.8000000174558578     0.4980501724985129     0.2712299692700816     0.5029961241725554   0.003040596855029375   2.33505770499604e-09    0.09744162182891715     0.9633706876195336      273.1815294387274 134.0136234079438
2.863934677548692       19.4435442889276      15.93333870988632   0.001293759155587438     0.5442079169942746     -12.43777637226775   0.003070057164330509    0.04097923422892808    0.00215247099279121      15.28221902682082      386.5259644776054   0.005956110443915106     0.8000000109135655     0.5119653578189596     0.2698386944647783     0.4443835405965577     0.0201426386552812  1.396077675637452e-09    0.03157753893154494     0.5723073521344676       160.031532895091 134.1298986193466
2.863934720224644       19.4435442889276      15.93333870988632   0.001293759155587438     0.5442079169942746     -12.43777637226775   0.003070057164330509    0.04097923422892808    0.00215247099279121      15.28221902682082      386.5259644776054   0.005956110443915106     0.8000000109135655     0.5119653578189596     0.2698386944647783     0.4443835405965577     0.0201426386552812  1.396077675637452e-09    0.03157753893154494     0.5723073521344676       160.031532895091 134.1298986855775
2.863934677548692      19.44354457865899      15.93333870988632   0.001293759155587438     0.5442079169942746     -12.43777637226775   0.003070057164330509    0.04097923422892808    0.00215247099279121      15.28221902682082      386.5259644776054   0.005956110443915106     0.8000000109135655     0.5119653578189596     0.2698386944647783     0.4443835405965577     0.0201426386552812  1.396077675637452e-09    0.03157753893154494     0.5723073521344676       160.031532895091 134.1298985873491
2.863934677548692       19.4435442889276      15.93333894731157   0.001293759155587438     0.5442079169942746     -12.43777637226775   0.003070057164330509    0.04097923422892808    0.00215247099279121      15.28221902682082      386.5259644776054   0.005956110443915106     0.8000000109135655     0.5119653578189596     0.2698386944647783     0.4443835405965577     0.0201426386552812  1.396077675637452e-09    0.03157753893154494     0.5723073521344676       160.031532895091 134.1298985825573
2.863934677548692       19.4435442889276      15.93333870988632   0.001293774056748632     0.5442079169942746     -12.43777637226775   0.003070057164330509    0.04097923422892808    0.00215247099279121      15.28221902682082      386.5259644776054   0.005956110443915106     0.8000000109135655     0.5119653578189596     0.2698386944647783     0.4443835405965577     0.0201426386552812  1.396077675637452e-09    0.03157753893154494     0.5723073521344676       160.031532895091 134.1299078551871
2.863934677548692       19.4435442889276      15.93333870988632   0.001293759155587438     0.5442079318954358     -12.43777637226775   0.003070057164330509    0.04097923422892808    0.00215247099279121      15.28221902682082      386.5259644776054   0.005956110443915106     0.8000000109135655     0.5119653578189596     0.2698386944647783     0.4443835405965577     0.0201426386552812  1.396077675637452e-09    0.03157753893154494     0.5723073521344676       160.031532895091 134.1298986145848
2.863934677548692       19.4435442889276      15.93333870988632   0.001293759155587438     0.5442079169942746     -12.43777655760506   0.003070057164330509    0.04097923422892808    0.00215247099279121      15.28221902682082      386.5259644776054   0.005956110443915106     0.8000000109135655     0.5119653578189596     0.2698386944647783     0.4443835405965577     0.0201426386552812  1.396077675637452e-09    0.03157753893154494     0.5723073521344676       160.031532895091 134.1298986294684
2.863934677548692       19.4435442889276      15.93333870988632   0.001293759155587438     0.5442079169942746     -12.43777637226775   0.003070072065491702    0.04097923422892808    0.00215247099279121      15.28221902682082      386.5259644776054   0.005956110443915106     0.8000000109135655     0.5119653578189596     0.2698386944647783     0.4443835405965577     0.0201426386552812  1.396077675637452e-09    0.03157753893154494     0.5723073521344676       160.031532895091 134.1299022182164
2.863934677548692       19.4435442889276      15.93333870988632   0.001293759155587438     0.5442079169942746     -12.43777637226775   0.003070057164330509    0.04097924913008928    0.00215247099279121      15.28221902682082      386.5259644776054   0.005956110443915106     0.8000000109135655     0.5119653578189596     0.2698386944647783     0.4443835405965577     0.0201426386552812  1.396077675637452e-09    0.03157753893154494     0.5723073521344676       160.031532895091 134.1298985549386
2.863934677548692       19.4435442889276      15.93333870988632   0.001293759155587438     0.5442079169942746     -12.43777637226775   0.003070057164330509    0.04097923422892808   0.002152485893952404      15.28221902682082      386.5259644776054   0.005956110443915106     0.8000000109135655     0.5119653578189596     0.2698386944647783     0.4443835405965577     0.0201426386552812  1.396077675637452e-09    0.03157753893154494     0.5723073521344676       160.031532895091 134.1298976000428
2.863934677548692       19.4435442889276      15.93333870988632   0.001293759155587438     0.5442079169942746     -12.43777637226775   0.003070057164330509    0.04097923422892808    0.00215247099279121      15.28221925454363      386.5259644776054   0.005956110443915106     0.8000000109135655     0.5119653578189596     0.2698386944647783     0.4443835405965577     0.0201426386552812  1.396077675637452e-09    0.03157753893154494     0.5723073521344676       160.031532895091 134.1298986732171
2.863934677548692       19.4435442889276      15.93333870988632   0.001293759155587438     0.5442079169942746     -12.43777637226775   0.003070057164330509    0.04097923422892808    0.00215247099279121      15.28221902682082      386.5259702372911   0.005956110443915106     0.8000000109135655     0.5119653578189596     0.2698386944647783     0.4443835405965577     0.0201426386552812  1.396077675637452e-09    0.03157753893154494     0.5723073521344676       160.031532895091 134.1298985270948
2.863934677548692       19.4435442889276      15.93333870988632   0.001293759155587438     0.5442079169942746     -12.43777637226775   0.003070057164330509    0.04097923422892808    0.00215247099279121      15.28221902682082      386.5259644776054     0.0059561253450763     0.8000000109135655     0.5119653578189596     0.2698386944647783     0.4443835405965577     0.0201426386552812  1.396077675637452e-09    0.03157753893154494     0.5723073521344676       160.031532895091 134.1299290925898
2.863934677548692       19.4435442889276      15.93333870988632   0.001293759155587438     0.5442079169942746     -12.43777637226775   0.003070057164330509    0.04097923422892808    0.00215247099279121      15.28221902682082      386.5259644776054   0.005956110443915106     0.8000000258147267     0.5119653578189596     0.2698386944647783     0.4443835405965577     0.0201426386552812  1.396077675637452e-09    0.03157753893154494     0.5723073521344676       160.031532895091 134.1299001959969
2.863934677548692       19.4435442889276      15.93333870988632   0.001293759155587438     0.5442079169942746     -12.43777637226775   0.003070057164330509    0.04097923422892808    0.00215247099279121      15.28221902682082      386.5259644776054   0.005956110443915106     0.8000000109135655     0.5119653727201208     0.2698386944647783     0.4443835405965577     0.0201426386552812  1.396077675637452e-09    0.03157753893154494     0.5723073521344676       160.031532895091 134.1298981495901
2.863934677548692       19.4435442889276      15.93333870988632   0.001293759155587438     0.5442079169942746     -12.43777637226775   0.003070057164330509    0.04097923422892808    0.00215247099279121      15.28221902682082      386.5259644776054   0.005956110443915106     0.8000000109135655     0.5119653578189596     0.2698387093659395     0.4443835405965577     0.0201426386552812  1.396077675637452e-09    0.03157753893154494     0.5723073521344676       160.031532895091 134.1298996645651
2.863934677548692       19.4435442889276      15.93333870988632   0.001293759155587438     0.5442079169942746     -12.43777637226775   0.003070057164330509    0.04097923422892808    0.00215247099279121      15.28221902682082      386.5259644776054   0.005956110443915106     0.8000000109135655     0.5119653578189596     0.2698386944647783     0.4443835554977189     0.0201426386552812  1.396077675637452e-09    0.03157753893154494     0.5723073521344676       160.031532895091 134.1298986193604
2.863934677548692       19.4435442889276      15.93333870988632   0.001293759155587438     0.5442079169942746     -12.43777637226775   0.003070057164330509    0.04097923422892808    0.00215247099279121      15.28221902682082      386.5259644776054   0.005956110443915106     0.8000000109135655     0.5119653578189596     0.2698386944647783     0.4443835405965577    0.02014265355644239  1.396077675637452e-09    0.03157753893154494     0.5723073521344676       160.031532895091 134.1298986192747
2.863934677548692       19.4435442889276      15.93333870988632   0.001293759155587438     0.5442079169942746     -12.43777637226775   0.003070057164330509    0.04097923422892808    0.00215247099279121      15.28221902682082      386.5259644776054   0.005956110443915106     0.8000000109135655     0.5119653578189596     0.2698386944647783     0.4443835405965577     0.0201426386552812  1.629723886948511e-08    0.03157753893154494     0.5723073521344676       160.031532895091 134.1298989148537
2.863934677548692       19.4435442889276      15.93333870988632   0.001293759155587438     0.5442079169942746     -12.43777637226775   0.003070057164330509    0.04097923422892808    0.00215247099279121      15.28221902682082      386.5259644776054   0.005956110443915106     0.8000000109135655     0.5119653578189596     0.2698386944647783     0.4443835405965577     0.0201426386552812  1.396077675637452e-09    0.03157755383270613     0.5723073521344676       160.031532895091 134.1298986193358
2.863934677548692       19.4435442889276      15.93333870988632   0.001293759155587438     0.5442079169942746     -12.43777637226775   0.003070057164330509    0.04097923422892808    0.00215247099279121      15.28221902682082      386.5259644776054   0.005956110443915106     0.8000000109135655     0.5119653578189596     0.2698386944647783     0.4443835405965577     0.0201426386552812  1.396077675637452e-09    0.03157753893154494     0.5723073670356288       160.031532895091 134.1298986193648
2.863934677548692       19.4435442889276      15.93333870988632   0.001293759155587438     0.5442079169942746     -12.43777637226775   0.003070057164330509    0.04097923422892808    0.00215247099279121      15.28221902682082      386.5259644776054   0.005956110443915106     0.8000000109135655     0.5119653578189596     0.2698386944647783     0.4443835405965577     0.0201426386552812  1.396077675637452e-09    0.03157753893154494     0.5723073521344676      160.0315352797466 134.1298986193236
2.939398690680806      19.32582875822865       15.7576359470103    0.00150962452756739     0.5693794424141397     -12.22417456239681    0.00311642252605638    0.04015708725274755   0.002155691021454331      15.37874051848024      412.6270257993954   0.005705208229867946     0.8000000158199792     0.5015272257920855     0.2708830402623232     0.4883430189104485   0.007316107217104229  2.100305549139834e-09     0.0809756014455649     0.8656048556014307       244.894027838994 134.0100720050965
2.939398734481259      19.32582875822865       15.7576359470103    0.00150962452756739     0.5693794424141397     -12.22417456239681    0.00311642252605638    0.04015708725274755   0.002155691021454331      15.37874051848024      412.6270257993954   0.005705208229867946     0.8000000158199792     0.5015272257920855     0.2708830402623232     0.4883430189104485   0.007316107217104229  2.100305549139834e-09     0.0809756014455649     0.8656048556014307       244.894027838994 134.0100723677243
2.939398690680806      19.32582904620594       15.7576359470103    0.00150962452756739     0.5693794424141397     -12.22417456239681    0.00311642252605638    0.04015708725274755   0.002155691021454331      15.37874051848024      412.6270257993954   0.005705208229867946     0.8000000158199792     0.5015272257920855     0.2708830402623232     0.4883430189104485   0.007316107217104229  2.100305549139834e-09     0.0809756014455649     0.8656048556014307       244.894027838994 134.0100721616228
2.939398690680806      19.32582875822865      15.75763618181738    0.00150962452756739     0.5693794424141397     -12.22417456239681    0.00311642252605638    0.04015708725274755   0.002155691021454331      15.37874051848024      412.6270257993954   0.005705208229867946     0.8000000158199792     0.5015272257920855     0.2708830402623232     0.4883430189104485   0.007316107217104229  2.100305549139834e-09     0.0809756014455649     0.8656048556014307       244.894027838994 134.0100720607051
2.939398690680806      19.32582875822865       15.7576359470103   0.001509639428728584     0.5693794424141397     -12.22417456239681    0.00311642252605638    0.04015708725274755   0.002155691021454331      15.37874051848024      412.6270257993954   0.005705208229867946     0.8000000158199792     0.5015272257920855     0.2708830402623232     0.4883430189104485   0.007316107217104229  2.100305549139834e-09     0.0809756014455649     0.8656048556014307       244.894027838994 134.0100778438845
2.939398690680806      19.32582875822865       15.7576359470103    0.00150962452756739     0.5693794573153009     -12.22417456239681    0.00311642252605638    0.04015708725274755   0.002155691021454331      15.37874051848024      412.6270257993954   0.005705208229867946     0.8000000158199792     0.5015272257920855     0.2708830402623232     0.4883430189104485   0.007316107217104229  2.100305549139834e-09     0.0809756014455649     0.8656048556014307       244.894027838994 134.0100719720346
2.939398690680806      19.32582875822865       15.7576359470103    0.00150962452756739     0.5693794424141397     -12.22417474455121    0.00311642252605638    0.04015708725274755   0.002155691021454331      15.37874051848024      412.6270257993954   0.005705208229867946     0.8000000158199792     0.5015272257920855     0.2708830402623232     0.4883430189104485   0.007316107217104229  2.100305549139834e-09     0.0809756014455649     0.8656048556014307       244.894027838994 134.0100717552073
2.939398690680806      19.32582875822865       15.7576359470103    0.00150962452756739     0.5693794424141397     -12.22417456239681   0.003116437427217574    0.04015708725274755   0.002155691021454331      15.37874051848024      412.6270257993954   0.005705208229867946     0.8000000158199792     0.5015272257920855     0.2708830402623232     0.4883430189104485   0.007316107217104229  2.100305549139834e-09     0.0809756014455649     0.8656048556014307       244.894027838994 134.0100730024786
2.939398690680806      19.32582875822865       15.7576359470103    0.00150962452756739     0.5693794424141397     -12.22417456239681    0.00311642252605638    0.04015710215390874   0.002155691021454331      15.37874051848024      412.6270257993954   0.005705208229867946     0.8000000158199792     0.5015272257920855     0.2708830402623232     0.4883430189104485   0.007316107217104229  2.100305549139834e-09     0.0809756014455649     0.8656048556014307       244.894027838994 134.0100719663832
2.939398690680806      19.32582875822865       15.7576359470103    0.00150962452756739     0.5693794424141397     -12.22417456239681    0.00311642252605638    0.04015708725274755   0.002155705922615525      15.37874051848024      412.6270257993954   0.005705208229867946     0.8000000158199792     0.5015272257920855     0.2708830402623232     0.4883430189104485   0.007316107217104229  2.100305549139834e-09     0.0809756014455649     0.8656048556014307       244.894027838994 134.0100727714737
2.939398690680806      19.32582875822865       15.7576359470103    0.00150962452756739     0.5693794424141397     -12.22417456239681    0.00311642252605638    0.04015708725274755   0.002155691021454331      15.37874074764133      412.6270257993954   0.005705208229867946     0.8000000158199792     0.5015272257920855     0.2708830402623232     0.4883430189104485   0.007316107217104229  2.100305549139834e-09     0.0809756014455649     0.8656048556014307       244.894027838994 134.0100720480658
2.939398690680806      19.32582875822865       15.7576359470103    0.00150962452756739     0.5693794424141397     -12.22417456239681    0.00311642252605638    0.04015708725274755   0.002155691021454331      15.37874051848024      412.6270319480172   0.005705208229867946     0.8000000158199792     0.5015272257920855     0.2708830402623232     0.4883430189104485   0.007316107217104229  2.100305549139834e-09     0.0809756014455649     0.8656048556014307       244.894027838994 134.0100722220947
2.939398690680806      19.32582875822865       15.7576359470103    0.00150962452756739     0.5693794424141397     -12.22417456239681    0.00311642252605638    0.04015708725274755   0.002155691021454331      15.37874051848024      412.6270257993954    0.00570522313102914     0.8000000158199792     0.5015272257920855     0.2708830402623232     0.4883430189104485   0.007316107217104229  2.100305549139834e-09     0.0809756014455649     0.8656048556014307       244.894027838994 134.010073981321
2.939398690680806      19.32582875822865       15.7576359470103    0.00150962452756739     0.5693794424141397     -12.22417456239681    0.00311642252605638    0.04015708725274755   0.002155691021454331      15.37874051848024      412.6270257993954   0.005705208229867946     0.8000000307211403     0.5015272257920855     0.2708830402623232     0.4883430189104485   0.007316107217104229  2.100305549139834e-09     0.0809756014455649     0.8656048556014307       244.894027838994 134.0100736299009
2.939398690680806      19.32582875822865       15.7576359470103    0.00150962452756739     0.5693794424141397     -12.22417456239681    0.00311642252605638    0.04015708725274755   0.002155691021454331      15.37874051848024      412.6270257993954   0.005705208229867946     0.8000000158199792     0.5015272406932467     0.2708830402623232     0.4883430189104485   0.007316107217104229  2.100305549139834e-09     0.0809756014455649     0.8656048556014307       244.894027838994 134.0100721144921
2.939398690680806      19.32582875822865       15.7576359470103    0.00150962452756739     0.5693794424141397     -12.22417456239681    0.00311642252605638    0.04015708725274755   0.002155691021454331      15.37874051848024      412.6270257993954   0.005705208229867946     0.8000000158199792     0.5015272257920855     0.2708830551634844     0.4883430189104485   0.007316107217104229  2.100305549139834e-09     0.0809756014455649     0.8656048556014307       244.894027838994 134.0100721378736
2.939398690680806      19.32582875822865       15.7576359470103    0.00150962452756739     0.5693794424141397     -12.22417456239681    0.00311642252605638    0.04015708725274755   0.002155691021454331      15.37874051848024      412.6270257993954   0.005705208229867946     0.8000000158199792     0.5015272257920855     0.2708830402623232     0.4883430338116097   0.007316107217104229  2.100305549139834e-09     0.0809756014455649     0.8656048556014307       244.894027838994 134.0100719984378
2.939398690680806      19.32582875822865       15.7576359470103    0.00150962452756739     0.5693794424141397     -12.22417456239681    0.00311642252605638    0.04015708725274755   0.002155691021454331      15.37874051848024      412.6270257993954   0.005705208229867946     0.8000000158199792     0.5015272257920855     0.2708830402623232     0.4883430189104485   0.007316122118265423  2.100305549139834e-09     0.0809756014455649     0.8656048556014307       244.894027838994 134.0100720050287
2.939398690680806      19.32582875822865       15.7576359470103    0.00150962452756739     0.5693794424141397     -12.22417456239681    0.00311642252605638    0.04015708725274755   0.002155691021454331      15.37874051848024      412.6270257993954   0.005705208229867946     0.8000000158199792     0.5015272257920855     0.2708830402623232     0.4883430189104485   0.007316107217104229  1.700146674298749e-08     0.0809756014455649     0.8656048556014307       244.894027838994 134.0100723332479
2.939398690680806      19.32582875822865       15.7576359470103    0.00150962452756739     0.5693794424141397     -12.22417456239681    0.00311642252605638    0.04015708725274755   0.002155691021454331      15.37874051848024      412.6270257993954   0.005705208229867946     0.8000000158199792     0.5015272257920855     0.2708830402623232     0.4883430189104485   0.007316107217104229  2.100305549139834e-09    0.08097561634672609     0.8656048556014307       244.894027838994 134.0100720051356
2.939398690680806      19.32582875822865       15.7576359470103    0.00150962452756739     0.5693794424141397     -12.22417456239681    0.00311642252605638    0.04015708725274755   0.002155691021454331      15.37874051848024      412.6270257993954   0.005705208229867946     0.8000000158199792     0.5015272257920855     0.2708830402623232     0.4883430189104485   0.007316107217104229  2.100305549139834e-09     0.0809756014455649     0.8656048705025919       244.894027838994 134.0100720051138
2.939398690680806      19.32582875822865       15.7576359470103    0.00150962452756739     0.5693794424141397     -12.22417456239681    0.00311642252605638    0.04015708725274755   0.002155691021454331      15.37874051848024      412.6270257993954   0.005705208229867946     0.8000000158199792     0.5015272257920855     0.2708830402623232     0.4883430189104485   0.007316107217104229  2.100305549139834e-09     0.0809756014455649     0.8656048556014307      244.8940314881994 134.010072005085
2.939314987402821      19.32582480875127      15.75763404617836   0.001505502362373911     0.5693949295197086     -12.22418392561944   0.003114971595663877    0.04017521134049442   0.002154922322768372      15.37872037664477      412.6269203963019   0.005699959447810207     0.8000000158079477     0.5015015490837786     0.2708662066945232     0.4883461300839593    0.00731610910202345  2.099982904053848e-09    0.08097559880412007     0.8656048311503399      245.3365810742015 134.0090817416289
2.939315031202027      19.32582480875127      15.75763404617836   0.001505502362373911     0.5693949295197086     -12.22418392561944   0.003114971595663877    0.04017521134049442   0.002154922322768372      15.37872037664477      412.6269203963019   0.005699959447810207     0.8000000158079477     0.5015015490837786     0.2708662066945232     0.4883461300839593    0.00731610910202345  2.099982904053848e-09    0.08097559880412007     0.8656048311503399      245.3365810742015 134.0090817138316
2.939314987402821       19.3258250967285      15.75763404617836   0.001505502362373911     0.5693949295197086     -12.22418392561944   0.003114971595663877    0.04017521134049442   0.002154922322768372      15.37872037664477      412.6269203963019   0.005699959447810207     0.8000000158079477     0.5015015490837786     0.2708662066945232     0.4883461300839593    0.00731610910202345  2.099982904053848e-09    0.08097559880412007     0.8656048311503399      245.3365810742015 134.0090819690106
2.939314987402821      19.32582480875127      15.75763428098541   0.001505502362373911     0.5693949295197086     -12.22418392561944   0.003114971595663877    0.04017521134049442   0.002154922322768372      15.37872037664477      412.6269203963019   0.005699959447810207     0.8000000158079477     0.5015015490837786     0.2708662066945232     0.4883461300839593    0.00731610910202345  2.099982904053848e-09    0.08097559880412007     0.8656048311503399      245.3365810742015 134.0090818368754
2.939314987402821      19.32582480875127      15.75763404617836   0.001505517263535105     0.5693949295197086     -12.22418392561944   0.003114971595663877    0.04017521134049442   0.002154922322768372      15.37872037664477      412.6269203963019   0.005699959447810207     0.8000000158079477     0.5015015490837786     0.2708662066945232     0.4883461300839593    0.00731610910202345  2.099982904053848e-09    0.08097559880412007     0.8656048311503399      245.3365810742015 134.0090850038812
2.939314987402821      19.32582480875127      15.75763404617836   0.001505502362373911     0.5693949444208698     -12.22418392561944   0.003114971595663877    0.04017521134049442   0.002154922322768372      15.37872037664477      412.6269203963019   0.005699959447810207     0.8000000158079477     0.5015015490837786     0.2708662066945232     0.4883461300839593    0.00731610910202345  2.099982904053848e-09    0.08097559880412007     0.8656048311503399      245.3365810742015 134.0090817047071
2.939314987402821      19.32582480875127      15.75763404617836   0.001505502362373911     0.5693949295197086     -12.22418410777397   0.003114971595663877    0.04017521134049442   0.002154922322768372      15.37872037664477      412.6269203963019   0.005699959447810207     0.8000000158079477     0.5015015490837786     0.2708662066945232     0.4883461300839593    0.00731610910202345  2.099982904053848e-09    0.08097559880412007     0.8656048311503399      245.3365810742015 134.0090814025937
2.939314987402821      19.32582480875127      15.75763404617836   0.001505502362373911     0.5693949295197086     -12.22418392561944    0.00311498649682507    0.04017521134049442   0.002154922322768372      15.37872037664477      412.6269203963019   0.005699959447810207     0.8000000158079477     0.5015015490837786     0.2708662066945232     0.4883461300839593    0.00731610910202345  2.099982904053848e-09    0.08097559880412007     0.8656048311503399      245.3365810742015 134.0090814824784
2.939314987402821      19.32582480875127      15.75763404617836   0.001505502362373911     0.5693949295197086     -12.22418392561944   0.003114971595663877    0.04017522624165561   0.002154922322768372      15.37872037664477      412.6269203963019   0.005699959447810207     0.8000000158079477     0.5015015490837786     0.2708662066945232     0.4883461300839593    0.00731610910202345  2.099982904053848e-09    0.08097559880412007     0.8656048311503399      245.3365810742015 134.0090816935709
2.939314987402821      19.32582480875127      15.75763404617836   0.001505502362373911     0.5693949295197086     -12.22418392561944   0.003114971595663877    0.04017521134049442   0.002154937223929565      15.37872037664477      412.6269203963019   0.005699959447810207     0.8000000158079477     0.5015015490837786     0.2708662066945232     0.4883461300839593    0.00731610910202345  2.099982904053848e-09    0.08097559880412007     0.8656048311503399      245.3365810742015 134.0090823414347
2.939314987402821      19.32582480875127      15.75763404617836   0.001505502362373911     0.5693949295197086     -12.22418392561944   0.003114971595663877    0.04017521134049442   0.002154922322768372      15.37872060580557      412.6269203963019   0.005699959447810207     0.8000000158079477     0.5015015490837786     0.2708662066945232     0.4883461300839593    0.00731610910202345  2.099982904053848e-09    0.08097559880412007     0.8656048311503399      245.3365810742015 134.0090816963465
2.939314987402821      19.32582480875127      15.75763404617836   0.001505502362373911     0.5693949295197086     -12.22418392561944   0.003114971595663877    0.04017521134049442   0.002154922322768372      15.37872037664477      412.6269265449221   0.005699959447810207     0.8000000158079477     0.5015015490837786     0.2708662066945232     0.4883461300839593    0.00731610910202345  2.099982904053848e-09    0.08097559880412007     0.8656048311503399      245.3365810742015 134.0090817267952
2.939314987402821      19.32582480875127      15.75763404617836   0.001505502362373911     0.5693949295197086     -12.22418392561944   0.003114971595663877    0.04017521134049442   0.002154922322768372      15.37872037664477      412.6269203963019     0.0056999743489714     0.8000000158079477     0.5015015490837786     0.2708662066945232     0.4883461300839593    0.00731610910202345  2.099982904053848e-09    0.08097559880412007     0.8656048311503399      245.3365810742015 134.0090760829861
2.939314987402821      19.32582480875127      15.75763404617836   0.001505502362373911     0.5693949295197086     -12.22418392561944   0.003114971595663877    0.04017521134049442   0.002154922322768372      15.37872037664477      412.6269203963019   0.005699959447810207     0.8000000307091089     0.5015015490837786     0.2708662066945232     0.4883461300839593    0.00731610910202345  2.099982904053848e-09    0.08097559880412007     0.8656048311503399      245.3365810742015 134.0090833713663
2.939314987402821      19.32582480875127      15.75763404617836   0.001505502362373911     0.5693949295197086     -12.22418392561944   0.003114971595663877    0.04017521134049442   0.002154922322768372      15.37872037664477      412.6269203963019   0.005699959447810207     0.8000000158079477     0.5015015639849398     0.2708662066945232     0.4883461300839593    0.00731610910202345  2.099982904053848e-09    0.08097559880412007     0.8656048311503399      245.3365810742015 134.0090820014177
2.939314987402821      19.32582480875127      15.75763404617836   0.001505502362373911     0.5693949295197086     -12.22418392561944   0.003114971595663877    0.04017521134049442   0.002154922322768372      15.37872037664477      412.6269203963019   0.005699959447810207     0.8000000158079477     0.5015015490837786     0.2708662215956844     0.4883461300839593    0.00731610910202345  2.099982904053848e-09    0.08097559880412007     0.8656048311503399      245.3365810742015 134.0090816445096
2.939314987402821      19.32582480875127      15.75763404617836   0.001505502362373911     0.5693949295197086     -12.22418392561944   0.003114971595663877    0.04017521134049442   0.002154922322768372      15.37872037664477      412.6269203963019   0.005699959447810207     0.8000000158079477     0.5015015490837786     0.2708662066945232     0.4883461449851205    0.00731610910202345  2.099982904053848e-09    0.08097559880412007     0.8656048311503399      245.3365810742015 134.0090817355512
2.939314987402821      19.32582480875127      15.75763404617836   0.001505502362373911     0.5693949295197086     -12.22418392561944   0.003114971595663877    0.04017521134049442   0.002154922322768372      15.37872037664477      412.6269203963019   0.005699959447810207     0.8000000158079477     0.5015015490837786     0.2708662066945232     0.4883461300839593   0.007316124003184644  2.099982904053848e-09    0.08097559880412007     0.8656048311503399      245.3365810742015 134.0090817418635
2.939314987402821      19.32582480875127      15.75763404617836   0.001505502362373911     0.5693949295197086     -12.22418392561944   0.003114971595663877    0.04017521134049442   0.002154922322768372      15.37872037664477      412.6269203963019   0.005699959447810207     0.8000000158079477     0.5015015490837786     0.2708662066945232     0.4883461300839593    0.00731610910202345  1.700114409790151e-08    0.08097559880412007     0.8656048311503399      245.3365810742015 134.0090820708176
2.939314987402821      19.32582480875127      15.75763404617836   0.001505502362373911     0.5693949295197086     -12.22418392561944   0.003114971595663877    0.04017521134049442   0.002154922322768372      15.37872037664477      412.6269203963019   0.005699959447810207     0.8000000158079477     0.5015015490837786     0.2708662066945232     0.4883461300839593    0.00731610910202345  2.099982904053848e-09    0.08097561370528127     0.8656048311503399      245.3365810742015 134.009081741522
2.939314987402821      19.32582480875127      15.75763404617836   0.001505502362373911     0.5693949295197086     -12.22418392561944   0.003114971595663877    0.04017521134049442   0.002154922322768372      15.37872037664477      412.6269203963019   0.005699959447810207     0.8000000158079477     0.5015015490837786     0.2708662066945232     0.4883461300839593    0.00731610910202345  2.099982904053848e-09    0.08097559880412007     0.8656048460515011      245.3365810742015 134.0090817415224
2.939314987402821      19.32582480875127      15.75763404617836   0.001505502362373911     0.5693949295197086     -12.22418392561944   0.003114971595663877    0.04017521134049442   0.002154922322768372      15.37872037664477      412.6269203963019   0.005699959447810207     0.8000000158079477     0.5015015490837786     0.2708662066945232     0.4883461300839593    0.00731610910202345  2.099982904053848e-09    0.08097559880412007     0.8656048311503399      245.3365847300014 134.0090817416021
2.939314986612595      19.32582481481096      15.75763430583383   0.001505450766176358     0.5693953445093271     -12.22418420869344       0.00311774415182    0.04017572025815411   0.002154908748567473      15.37872042876961      412.6269198509622   0.005702967013063148     0.8000000158076742     0.5015001699814748     0.2708669573675592     0.4883461875454764   0.007316109033124606   2.09997546591032e-09    0.08097560755561509     0.8656048323862479      245.7791343374287 134.008470147692
2.939315030411801      19.32582481481096      15.75763430583383   0.001505450766176358     0.5693953445093271     -12.22418420869344       0.00311774415182    0.04017572025815411   0.002154908748567473      15.37872042876961      412.6269198509622   0.005702967013063148     0.8000000158076742     0.5015001699814748     0.2708669573675592     0.4883461875454764   0.007316109033124606   2.09997546591032e-09    0.08097560755561509     0.8656048323862479      245.7791343374287 134.0084702422724
2.939314986612595      19.32582510278819      15.75763430583383   0.001505450766176358     0.5693953445093271     -12.22418420869344       0.00311774415182    0.04017572025815411   0.002154908748567473      15.37872042876961      412.6269198509622   0.005702967013063148     0.8000000158076742     0.5015001699814748     0.2708669573675592     0.4883461875454764   0.007316109033124606   2.09997546591032e-09    0.08097560755561509     0.8656048323862479      245.7791343374287 134.0084703776056
2.939314986612595      19.32582481481096      15.75763454064088   0.001505450766176358     0.5693953445093271     -12.22418420869344       0.00311774415182    0.04017572025815411   0.002154908748567473      15.37872042876961      412.6269198509622   0.005702967013063148     0.8000000158076742     0.5015001699814748     0.2708669573675592     0.4883461875454764   0.007316109033124606   2.09997546591032e-09    0.08097560755561509     0.8656048323862479      245.7791343374287 134.0084702626678
2.939314986612595      19.32582481481096      15.75763430583383   0.001505465667337552     0.5693953445093271     -12.22418420869344       0.00311774415182    0.04017572025815411   0.002154908748567473      15.37872042876961      412.6269198509622   0.005702967013063148     0.8000000158076742     0.5015001699814748     0.2708669573675592     0.4883461875454764   0.007316109033124606   2.09997546591032e-09    0.08097560755561509     0.8656048323862479      245.7791343374287 134.008473485512
2.939314986612595      19.32582481481096      15.75763430583383   0.001505450766176358     0.5693953594104882     -12.22418420869344       0.00311774415182    0.04017572025815411   0.002154908748567473      15.37872042876961      412.6269198509622   0.005702967013063148     0.8000000158076742     0.5015001699814748     0.2708669573675592     0.4883461875454764   0.007316109033124606   2.09997546591032e-09    0.08097560755561509     0.8656048323862479      245.7791343374287 134.0084701347369
2.939314986612595      19.32582481481096      15.75763430583383   0.001505450766176358     0.5693953445093271     -12.22418439084798       0.00311774415182    0.04017572025815411   0.002154908748567473      15.37872042876961      412.6269198509622   0.005702967013063148     0.8000000158076742     0.5015001699814748     0.2708669573675592     0.4883461875454764   0.007316109033124606   2.09997546591032e-09    0.08097560755561509     0.8656048323862479      245.7791343374287 134.0084698193288
2.939314986612595      19.32582481481096      15.75763430583383   0.001505450766176358     0.5693953445093271     -12.22418420869344   0.003117759052981194    0.04017572025815411   0.002154908748567473      15.37872042876961      412.6269198509622   0.005702967013063148     0.8000000158076742     0.5015001699814748     0.2708669573675592     0.4883461875454764   0.007316109033124606   2.09997546591032e-09    0.08097560755561509     0.8656048323862479      245.7791343374287 134.0084713753392
2.939314986612595      19.32582481481096      15.75763430583383   0.001505450766176358     0.5693953445093271     -12.22418420869344       0.00311774415182    0.04017573515931531   0.002154908748567473      15.37872042876961      412.6269198509622   0.005702967013063148     0.8000000158076742     0.5015001699814748     0.2708669573675592     0.4883461875454764   0.007316109033124606   2.09997546591032e-09    0.08097560755561509     0.8656048323862479      245.7791343374287 134.0084702455726
2.939314986612595      19.32582481481096      15.75763430583383   0.001505450766176358     0.5693953445093271     -12.22418420869344       0.00311774415182    0.04017572025815411   0.002154923649728667      15.37872042876961      412.6269198509622   0.005702967013063148     0.8000000158076742     0.5015001699814748     0.2708669573675592     0.4883461875454764   0.007316109033124606   2.09997546591032e-09    0.08097560755561509     0.8656048323862479      245.7791343374287 134.0084716905843
2.939314986612595      19.32582481481096      15.75763430583383   0.001505450766176358     0.5693953445093271     -12.22418420869344       0.00311774415182    0.04017572025815411   0.002154908748567473       15.3787206579304      412.6269198509622   0.005702967013063148     0.8000000158076742     0.5015001699814748     0.2708669573675592     0.4883461875454764   0.007316109033124606   2.09997546591032e-09    0.08097560755561509     0.8656048323862479      245.7791343374287 134.0084701219122
2.939314986612595      19.32582481481096      15.75763430583383   0.001505450766176358     0.5693953445093271     -12.22418420869344       0.00311774415182    0.04017572025815411   0.002154908748567473      15.37872042876961      412.6269259995824   0.005702967013063148     0.8000000158076742     0.5015001699814748     0.2708669573675592     0.4883461875454764   0.007316109033124606   2.09997546591032e-09    0.08097560755561509     0.8656048323862479      245.7791343374287 134.0084700062542
2.939314986612595      19.32582481481096      15.75763430583383   0.001505450766176358     0.5693953445093271     -12.22418420869344       0.00311774415182    0.04017572025815411   0.002154908748567473      15.37872042876961      412.6269198509622   0.005702981914224342     0.8000000158076742     0.5015001699814748     0.2708669573675592     0.4883461875454764   0.007316109033124606   2.09997546591032e-09    0.08097560755561509     0.8656048323862479      245.7791343374287 134.0084693670142
2.939314986612595      19.32582481481096      15.75763430583383   0.001505450766176358     0.5693953445093271     -12.22418420869344       0.00311774415182    0.04017572025815411   0.002154908748567473      15.37872042876961      412.6269198509622   0.005702967013063148     0.8000000307088354     0.5015001699814748     0.2708669573675592     0.4883461875454764   0.007316109033124606   2.09997546591032e-09    0.08097560755561509     0.8656048323862479      245.7791343374287 134.0084718765317
2.939314986612595      19.32582481481096      15.75763430583383   0.001505450766176358     0.5693953445093271     -12.22418420869344       0.00311774415182    0.04017572025815411   0.002154908748567473      15.37872042876961      412.6269198509622   0.005702967013063148     0.8000000158076742      0.501500184882636     0.2708669573675592     0.4883461875454764   0.007316109033124606   2.09997546591032e-09    0.08097560755561509     0.8656048323862479      245.7791343374287 134.0084702123926
2.939314986612595      19.32582481481096      15.75763430583383   0.001505450766176358     0.5693953445093271     -12.22418420869344       0.00311774415182    0.04017572025815411   0.002154908748567473      15.37872042876961      412.6269198509622   0.005702967013063148     0.8000000158076742     0.5015001699814748     0.2708669722687204     0.4883461875454764   0.007316109033124606   2.09997546591032e-09    0.08097560755561509     0.8656048323862479      245.7791343374287 134.0084702144189
2.939314986612595      19.32582481481096      15.75763430583383   0.001505450766176358     0.5693953445093271     -12.22418420869344       0.00311774415182    0.04017572025815411   0.002154908748567473      15.37872042876961      412.6269198509622   0.005702967013063148     0.8000000158076742     0.5015001699814748     0.2708669573675592     0.4883462024466376   0.007316109033124606   2.09997546591032e-09    0.08097560755561509     0.8656048323862479      245.7791343374287 134.0084702455745
2.939314986612595      19.32582481481096      15.75763430583383   0.001505450766176358     0.5693953445093271     -12.22418420869344       0.00311774415182    0.04017572025815411   0.002154908748567473      15.37872042876961      412.6269198509622   0.005702967013063148     0.8000000158076742     0.5015001699814748     0.2708669573675592     0.4883461875454764     0.0073161239342858   2.09997546591032e-09    0.08097560755561509     0.8656048323862479      245.7791343374287 134.0084701478564
2.939314986612595      19.32582481481096      15.75763430583383   0.001505450766176358     0.5693953445093271     -12.22418420869344       0.00311774415182    0.04017572025815411   0.002154908748567473      15.37872042876961      412.6269198509622   0.005702967013063148     0.8000000158076742     0.5015001699814748     0.2708669573675592     0.4883461875454764   0.007316109033124606  1.700113665975798e-08    0.08097560755561509     0.8656048323862479      245.7791343374287 134.0084704768609
2.939314986612595      19.32582481481096      15.75763430583383   0.001505450766176358     0.5693953445093271     -12.22418420869344       0.00311774415182    0.04017572025815411   0.002154908748567473      15.37872042876961      412.6269198509622   0.005702967013063148     0.8000000158076742     0.5015001699814748     0.2708669573675592     0.4883461875454764   0.007316109033124606   2.09997546591032e-09    0.08097562245677628     0.8656048323862479      245.7791343374287 134.0084701475913
2.939314986612595      19.32582481481096      15.75763430583383   0.001505450766176358     0.5693953445093271     -12.22418420869344       0.00311774415182    0.04017572025815411   0.002154908748567473      15.37872042876961      412.6269198509622   0.005702967013063148     0.8000000158076742     0.5015001699814748     0.2708669573675592     0.4883461875454764   0.007316109033124606   2.09997546591032e-09    0.08097560755561509     0.8656048472874091      245.7791343374287 134.0084701476294
2.939314986612595      19.32582481481096      15.75763430583383   0.001505450766176358     0.5693953445093271     -12.22418420869344       0.00311774415182    0.04017572025815411   0.002154908748567473      15.37872042876961      412.6269198509622   0.005702967013063148     0.8000000158076742     0.5015001699814748     0.2708669573675592     0.4883461875454764   0.007316109033124606   2.09997546591032e-09    0.08097560755561509     0.8656048323862479      245.7791379998232 134.0084701476582
2.939313559005241      19.32582459280712      15.75763357253202   0.001505298694898107     0.5693957721084806     -12.22418467497448   0.003117627899460201    0.04017560002125922   0.002154807851042845      15.37872083526563      412.6269328108809   0.005704173950000704     0.8000000158068401     0.5014991843245906     0.2708664080310531     0.4883447051660702   0.007316108953053952  2.099954013929091e-09    0.08097561570553871     0.8656048331872934      246.6642408640834 134.0084064273667
2.939313602804426      19.32582459280712      15.75763357253202   0.001505298694898107     0.5693957721084806     -12.22418467497448   0.003117627899460201    0.04017560002125922   0.002154807851042845      15.37872083526563      412.6269328108809   0.005704173950000704     0.8000000158068401     0.5014991843245906     0.2708664080310531     0.4883447051660702   0.007316108953053952  2.099954013929091e-09    0.08097561570553871     0.8656048331872934      246.6642408640834 134.0084064606921
2.939313559005241      19.32582488078435      15.75763357253202   0.001505298694898107     0.5693957721084806     -12.22418467497448   0.003117627899460201    0.04017560002125922   0.002154807851042845      15.37872083526563      412.6269328108809   0.005704173950000704     0.8000000158068401     0.5014991843245906     0.2708664080310531     0.4883447051660702   0.007316108953053952  2.099954013929091e-09    0.08097561570553871     0.8656048331872934      246.6642408640834 134.0084066409887
2.939313559005241      19.32582459280712      15.75763380733905   0.001505298694898107     0.5693957721084806     -12.22418467497448   0.003117627899460201    0.04017560002125922   0.002154807851042845      15.37872083526563      412.6269328108809   0.005704173950000704     0.8000000158068401     0.5014991843245906     0.2708664080310531     0.4883447051660702   0.007316108953053952  2.099954013929091e-09    0.08097561570553871     0.8656048331872934      246.6642408640834 134.0084065173502
2.939313559005241      19.32582459280712      15.75763357253202   0.001505313596059301     0.5693957721084806     -12.22418467497448   0.003117627899460201    0.04017560002125922   0.002154807851042845      15.37872083526563      412.6269328108809   0.005704173950000704     0.8000000158068401     0.5014991843245906     0.2708664080310531     0.4883447051660702   0.007316108953053952  2.099954013929091e-09    0.08097561570553871     0.8656048331872934      246.6642408640834 134.0084095902801
2.939313559005241      19.32582459280712      15.75763357253202   0.001505298694898107     0.5693957870096418     -12.22418467497448   0.003117627899460201    0.04017560002125922   0.002154807851042845      15.37872083526563      412.6269328108809   0.005704173950000704     0.8000000158068401     0.5014991843245906     0.2708664080310531     0.4883447051660702   0.007316108953053952  2.099954013929091e-09    0.08097561570553871     0.8656048331872934      246.6642408640834 134.0084063977727
2.939313559005241      19.32582459280712      15.75763357253202   0.001505298694898107     0.5693957721084806     -12.22418485712902   0.003117627899460201    0.04017560002125922   0.002154807851042845      15.37872083526563      412.6269328108809   0.005704173950000704     0.8000000158068401     0.5014991843245906     0.2708664080310531     0.4883447051660702   0.007316108953053952  2.099954013929091e-09    0.08097561570553871     0.8656048331872934      246.6642408640834 134.0084061020199
2.939313559005241      19.32582459280712      15.75763357253202   0.001505298694898107     0.5693957721084806     -12.22418467497448   0.003117642800621395    0.04017560002125922   0.002154807851042845      15.37872083526563      412.6269328108809   0.005704173950000704     0.8000000158068401     0.5014991843245906     0.2708664080310531     0.4883447051660702   0.007316108953053952  2.099954013929091e-09    0.08097561570553871     0.8656048331872934      246.6642408640834 134.0084076932522
2.939313559005241      19.32582459280712      15.75763357253202   0.001505298694898107     0.5693957721084806     -12.22418467497448   0.003117627899460201    0.04017561492242041   0.002154807851042845      15.37872083526563      412.6269328108809   0.005704173950000704     0.8000000158068401     0.5014991843245906     0.2708664080310531     0.4883447051660702   0.007316108953053952  2.099954013929091e-09    0.08097561570553871     0.8656048331872934      246.6642408640834 134.0084064096878
2.939313559005241      19.32582459280712      15.75763357253202   0.001505298694898107     0.5693957721084806     -12.22418467497448   0.003117627899460201    0.04017560002125922   0.002154822752204039      15.37872083526563      412.6269328108809   0.005704173950000704     0.8000000158068401     0.5014991843245906     0.2708664080310531     0.4883447051660702   0.007316108953053952  2.099954013929091e-09    0.08097561570553871     0.8656048331872934      246.6642408640834 134.0084077649933
2.939313559005241      19.32582459280712      15.75763357253202   0.001505298694898107     0.5693957721084806     -12.22418467497448   0.003117627899460201    0.04017560002125922   0.002154807851042845      15.37872106442643      412.6269328108809   0.005704173950000704     0.8000000158068401     0.5014991843245906     0.2708664080310531     0.4883447051660702   0.007316108953053952  2.099954013929091e-09    0.08097561570553871     0.8656048331872934      246.6642408640834 134.0084064882241
2.939313559005241      19.32582459280712      15.75763357253202   0.001505298694898107     0.5693957721084806     -12.22418467497448   0.003117627899460201    0.04017560002125922   0.002154807851042845      15.37872083526563      412.6269389595014   0.005704173950000704     0.8000000158068401     0.5014991843245906     0.2708664080310531     0.4883447051660702   0.007316108953053952  2.099954013929091e-09    0.08097561570553871     0.8656048331872934      246.6642408640834 134.0084064589805
2.939313559005241      19.32582459280712      15.75763357253202   0.001505298694898107     0.5693957721084806     -12.22418467497448   0.003117627899460201    0.04017560002125922   0.002154807851042845      15.37872083526563      412.6269328108809   0.005704188851161898     0.8000000158068401     0.5014991843245906     0.2708664080310531     0.4883447051660702   0.007316108953053952  2.099954013929091e-09    0.08097561570553871     0.8656048331872934      246.6642408640834 134.0084072214422
2.939313559005241      19.32582459280712      15.75763357253202   0.001505298694898107     0.5693957721084806     -12.22418467497448   0.003117627899460201    0.04017560002125922   0.002154807851042845      15.37872083526563      412.6269328108809   0.005704173950000704     0.8000000307080013     0.5014991843245906     0.2708664080310531     0.4883447051660702   0.007316108953053952  2.099954013929091e-09    0.08097561570553871     0.8656048331872934      246.6642408640834 134.0084080575579
[truncated: 3,969 more chars]
