# Supplementary material for: Model-Based Quantification of the Systemic Interplay between Glucose and Fatty Acids in the Postprandial State
Source: PLoS One. 2015 Sep 10;10(9):e0135665. doi: 10.1371/journal.pone.0135665 (PMC4565650; doi:10.1371/journal.pone.0135665)
Supplement: S3 File — Zip file containing all Matlab m-files to generate figures. The zip-file includes a README file, containing an overview of the simulation files and basic instructions. (ZIP) [file pone.0135665.s004.zip › GlcNEFA/OPT parameters/OPT_solver1_seed100000000_n100_r25/parameters_it24.txt]

2.51717855601495      15.62222252112242      13.54390680036079   0.002601809143992325      0.497958912025346     -9.407306009756079  4.370731302930152e-05      0.123496474734801   0.001291583009945035      14.96916303848036       308.758316858212   0.006058382384622332     0.8856628978286459     0.4031357440000852     0.3152934063771931     0.1168513526547427   0.002312726564842241     0.4662544220184787    0.07955440410065479    0.07561624198339437   2.63296325118798e-14 274.2125645254441
2.517178593523833      15.62222252112242      13.54390680036079   0.002601809143992325      0.497958912025346     -9.407306009756079  4.370731302930152e-05      0.123496474734801   0.001291583009945035      14.96916303848036       308.758316858212   0.006058382384622332     0.8856628978286459     0.4031357440000852     0.3152934063771931     0.1168513526547427   0.002312726564842241     0.4662544220184787    0.07955440410065479    0.07561624198339437   2.63296325118798e-14 274.2125627128799
2.51717855601495      15.62222275391168      13.54390680036079   0.002601809143992325      0.497958912025346     -9.407306009756079  4.370731302930152e-05      0.123496474734801   0.001291583009945035      14.96916303848036       308.758316858212   0.006058382384622332     0.8856628978286459     0.4031357440000852     0.3152934063771931     0.1168513526547427   0.002312726564842241     0.4662544220184787    0.07955440410065479    0.07561624198339437   2.63296325118798e-14 274.2125677312356
2.51717855601495      15.62222252112242      13.54390700218073   0.002601809143992325      0.497958912025346     -9.407306009756079  4.370731302930152e-05      0.123496474734801   0.001291583009945035      14.96916303848036       308.758316858212   0.006058382384622332     0.8856628978286459     0.4031357440000852     0.3152934063771931     0.1168513526547427   0.002312726564842241     0.4662544220184787    0.07955440410065479    0.07561624198339437   2.63296325118798e-14 274.2125650065938
2.51717855601495      15.62222252112242      13.54390680036079   0.002601824045153519      0.497958912025346     -9.407306009756079  4.370731302930152e-05      0.123496474734801   0.001291583009945035      14.96916303848036       308.758316858212   0.006058382384622332     0.8856628978286459     0.4031357440000852     0.3152934063771931     0.1168513526547427   0.002312726564842241     0.4662544220184787    0.07955440410065479    0.07561624198339437   2.63296325118798e-14 274.2124366725795
2.51717855601495      15.62222252112242      13.54390680036079   0.002601809143992325     0.4979589269265072     -9.407306009756079  4.370731302930152e-05      0.123496474734801   0.001291583009945035      14.96916303848036       308.758316858212   0.006058382384622332     0.8856628978286459     0.4031357440000852     0.3152934063771931     0.1168513526547427   0.002312726564842241     0.4662544220184787    0.07955440410065479    0.07561624198339437   2.63296325118798e-14 274.2125626319743
2.51717855601495      15.62222252112242      13.54390680036079   0.002601809143992325      0.497958912025346     -9.407306149935861  4.370731302930152e-05      0.123496474734801   0.001291583009945035      14.96916303848036       308.758316858212   0.006058382384622332     0.8856628978286459     0.4031357440000852     0.3152934063771931     0.1168513526547427   0.002312726564842241     0.4662544220184787    0.07955440410065479    0.07561624198339437   2.63296325118798e-14 274.2125618417912
2.51717855601495      15.62222252112242      13.54390680036079   0.002601809143992325      0.497958912025346     -9.407306009756079  4.372221419049537e-05      0.123496474734801   0.001291583009945035      14.96916303848036       308.758316858212   0.006058382384622332     0.8856628978286459     0.4031357440000852     0.3152934063771931     0.1168513526547427   0.002312726564842241     0.4662544220184787    0.07955440410065479    0.07561624198339437   2.63296325118798e-14 274.212817949349
2.51717855601495      15.62222252112242      13.54390680036079   0.002601809143992325      0.497958912025346     -9.407306009756079  4.370731302930152e-05     0.1234964896359622   0.001291583009945035      14.96916303848036       308.758316858212   0.006058382384622332     0.8856628978286459     0.4031357440000852     0.3152934063771931     0.1168513526547427   0.002312726564842241     0.4662544220184787    0.07955440410065479    0.07561624198339437   2.63296325118798e-14 274.2125667474003
2.51717855601495      15.62222252112242      13.54390680036079   0.002601809143992325      0.497958912025346     -9.407306009756079  4.370731302930152e-05      0.123496474734801   0.001291597911106229      14.96916303848036       308.758316858212   0.006058382384622332     0.8856628978286459     0.4031357440000852     0.3152934063771931     0.1168513526547427   0.002312726564842241     0.4662544220184787    0.07955440410065479    0.07561624198339437   2.63296325118798e-14 274.2126978107116
2.51717855601495      15.62222252112242      13.54390680036079   0.002601809143992325      0.497958912025346     -9.407306009756079  4.370731302930152e-05      0.123496474734801   0.001291583009945035      14.96916326153827       308.758316858212   0.006058382384622332     0.8856628978286459     0.4031357440000852     0.3152934063771931     0.1168513526547427   0.002312726564842241     0.4662544220184787    0.07955440410065479    0.07561624198339437   2.63296325118798e-14 274.2125601349877
2.51717855601495      15.62222252112242      13.54390680036079   0.002601809143992325      0.497958912025346     -9.407306009756079  4.370731302930152e-05      0.123496474734801   0.001291583009945035      14.96916303848036      308.7583214590695   0.006058382384622332     0.8856628978286459     0.4031357440000852     0.3152934063771931     0.1168513526547427   0.002312726564842241     0.4662544220184787    0.07955440410065479    0.07561624198339437   2.63296325118798e-14 274.2125688444099
2.51717855601495      15.62222252112242      13.54390680036079   0.002601809143992325      0.497958912025346     -9.407306009756079  4.370731302930152e-05      0.123496474734801   0.001291583009945035      14.96916303848036       308.758316858212   0.006058397285783525     0.8856628978286459     0.4031357440000852     0.3152934063771931     0.1168513526547427   0.002312726564842241     0.4662544220184787    0.07955440410065479    0.07561624198339437   2.63296325118798e-14 274.2130312009219
2.51717855601495      15.62222252112242      13.54390680036079   0.002601809143992325      0.497958912025346     -9.407306009756079  4.370731302930152e-05      0.123496474734801   0.001291583009945035      14.96916303848036       308.758316858212   0.006058382384622332     0.8856629127298071     0.4031357440000852     0.3152934063771931     0.1168513526547427   0.002312726564842241     0.4662544220184787    0.07955440410065479    0.07561624198339437   2.63296325118798e-14 274.2125725272103
2.51717855601495      15.62222252112242      13.54390680036079   0.002601809143992325      0.497958912025346     -9.407306009756079  4.370731302930152e-05      0.123496474734801   0.001291583009945035      14.96916303848036       308.758316858212   0.006058382384622332     0.8856628978286459     0.4031357589012464     0.3152934063771931     0.1168513526547427   0.002312726564842241     0.4662544220184787    0.07955440410065479    0.07561624198339437   2.63296325118798e-14 274.2125485377631
2.51717855601495      15.62222252112242      13.54390680036079   0.002601809143992325      0.497958912025346     -9.407306009756079  4.370731302930152e-05      0.123496474734801   0.001291583009945035      14.96916303848036       308.758316858212   0.006058382384622332     0.8856628978286459     0.4031357440000852     0.3152934212783543     0.1168513526547427   0.002312726564842241     0.4662544220184787    0.07955440410065479    0.07561624198339437   2.63296325118798e-14 274.212598881831
2.51717855601495      15.62222252112242      13.54390680036079   0.002601809143992325      0.497958912025346     -9.407306009756079  4.370731302930152e-05      0.123496474734801   0.001291583009945035      14.96916303848036       308.758316858212   0.006058382384622332     0.8856628978286459     0.4031357440000852     0.3152934063771931     0.1168513675559039   0.002312726564842241     0.4662544220184787    0.07955440410065479    0.07561624198339437   2.63296325118798e-14 274.2125607014244
2.51717855601495      15.62222252112242      13.54390680036079   0.002601809143992325      0.497958912025346     -9.407306009756079  4.370731302930152e-05      0.123496474734801   0.001291583009945035      14.96916303848036       308.758316858212   0.006058382384622332     0.8856628978286459     0.4031357440000852     0.3152934063771931     0.1168513526547427   0.002312741466003435     0.4662544220184787    0.07955440410065479    0.07561624198339437   2.63296325118798e-14 274.2125645254509
2.51717855601495      15.62222252112242      13.54390680036079   0.002601809143992325      0.497958912025346     -9.407306009756079  4.370731302930152e-05      0.123496474734801   0.001291583009945035      14.96916303848036       308.758316858212   0.006058382384622332     0.8856628978286459     0.4031357440000852     0.3152934063771931     0.1168513526547427   0.002312726564842241     0.4662544369196399    0.07955440410065479    0.07561624198339437   2.63296325118798e-14 274.2125645254441
2.51717855601495      15.62222252112242      13.54390680036079   0.002601809143992325      0.497958912025346     -9.407306009756079  4.370731302930152e-05      0.123496474734801   0.001291583009945035      14.96916303848036       308.758316858212   0.006058382384622332     0.8856628978286459     0.4031357440000852     0.3152934063771931     0.1168513526547427   0.002312726564842241     0.4662544220184787    0.07955441900181598    0.07561624198339437   2.63296325118798e-14 274.2125645253526
2.51717855601495      15.62222252112242      13.54390680036079   0.002601809143992325      0.497958912025346     -9.407306009756079  4.370731302930152e-05      0.123496474734801   0.001291583009945035      14.96916303848036       308.758316858212   0.006058382384622332     0.8856628978286459     0.4031357440000852     0.3152934063771931     0.1168513526547427   0.002312726564842241     0.4662544220184787    0.07955440410065479    0.07561625688455556   2.63296325118798e-14 274.2125645255203
2.51717855601495      15.62222252112242      13.54390680036079   0.002601809143992325      0.497958912025346     -9.407306009756079  4.370731302930152e-05      0.123496474734801   0.001291583009945035      14.96916303848036       308.758316858212   0.006058382384622332     0.8856628978286459     0.4031357440000852     0.3152934063771931     0.1168513526547427   0.002312726564842241     0.4662544220184787    0.07955440410065479    0.07561624198339437  1.490118752348017e-08 274.2126280608277
2.562408403715954      19.41577650270854      20.28171082455221   0.003989434501229604     0.7988044220679157     -12.57512807345443  3.579854809968468e-05     0.1246144322532904  0.0009893183690055242      15.36524378461726      286.5267882000226   0.005751320864605172     0.8577237489766144     0.4532239533188606     0.2985778759714133     0.1268952755498211   0.002314939033611331     0.4662544220184787      0.133066623317303    0.07293163724966351  2.220446049250313e-14 165.1165705959601
2.562408441898814      19.41577650270854      20.28171082455221   0.003989434501229604     0.7988044220679157     -12.57512807345443  3.579854809968468e-05     0.1246144322532904  0.0009893183690055242      15.36524378461726      286.5267882000226   0.005751320864605172     0.8577237489766144     0.4532239533188606     0.2985778759714133     0.1268952755498211   0.002314939033611331     0.4662544220184787      0.133066623317303    0.07293163724966351  2.220446049250313e-14 165.1165716449692
2.562408403715954      19.41577679202615      20.28171082455221   0.003989434501229604     0.7988044220679157     -12.57512807345443  3.579854809968468e-05     0.1246144322532904  0.0009893183690055242      15.36524378461726      286.5267882000226   0.005751320864605172     0.8577237489766144     0.4532239533188606     0.2985778759714133     0.1268952755498211   0.002314939033611331     0.4662544220184787      0.133066623317303    0.07293163724966351  2.220446049250313e-14 165.1165694688946
2.562408403715954      19.41577650270854      20.28171112677326   0.003989434501229604     0.7988044220679157     -12.57512807345443  3.579854809968468e-05     0.1246144322532904  0.0009893183690055242      15.36524378461726      286.5267882000226   0.005751320864605172     0.8577237489766144     0.4532239533188606     0.2985778759714133     0.1268952755498211   0.002314939033611331     0.4662544220184787      0.133066623317303    0.07293163724966351  2.220446049250313e-14 165.1165702145038
2.562408403715954      19.41577650270854      20.28171082455221   0.003989449402390798     0.7988044220679157     -12.57512807345443  3.579854809968468e-05     0.1246144322532904  0.0009893183690055242      15.36524378461726      286.5267882000226   0.005751320864605172     0.8577237489766144     0.4532239533188606     0.2985778759714133     0.1268952755498211   0.002314939033611331     0.4662544220184787      0.133066623317303    0.07293163724966351  2.220446049250313e-14 165.1166279375553
2.562408403715954      19.41577650270854      20.28171082455221   0.003989434501229604     0.7988044369690769     -12.57512807345443  3.579854809968468e-05     0.1246144322532904  0.0009893183690055242      15.36524378461726      286.5267882000226   0.005751320864605172     0.8577237489766144     0.4532239533188606     0.2985778759714133     0.1268952755498211   0.002314939033611331     0.4662544220184787      0.133066623317303    0.07293163724966351  2.220446049250313e-14 165.1165703200803
2.562408403715954      19.41577650270854      20.28171082455221   0.003989434501229604     0.7988044220679157     -12.57512826083844  3.579854809968468e-05     0.1246144322532904  0.0009893183690055242      15.36524378461726      286.5267882000226   0.005751320864605172     0.8577237489766144     0.4532239533188606     0.2985778759714133     0.1268952755498211   0.002314939033611331     0.4662544220184787      0.133066623317303    0.07293163724966351  2.220446049250313e-14 165.1165713110214
2.562408403715954      19.41577650270854      20.28171082455221   0.003989434501229604     0.7988044220679157     -12.57512807345443  3.581344926087852e-05     0.1246144322532904  0.0009893183690055242      15.36524378461726      286.5267882000226   0.005751320864605172     0.8577237489766144     0.4532239533188606     0.2985778759714133     0.1268952755498211   0.002314939033611331     0.4662544220184787      0.133066623317303    0.07293163724966351  2.220446049250313e-14 165.1166013552278
2.562408403715954      19.41577650270854      20.28171082455221   0.003989434501229604     0.7988044220679157     -12.57512807345443  3.579854809968468e-05     0.1246144471544516  0.0009893183690055242      15.36524378461726      286.5267882000226   0.005751320864605172     0.8577237489766144     0.4532239533188606     0.2985778759714133     0.1268952755498211   0.002314939033611331     0.4662544220184787      0.133066623317303    0.07293163724966351  2.220446049250313e-14 165.1165684674054
2.562408403715954      19.41577650270854      20.28171082455221   0.003989434501229604     0.7988044220679157     -12.57512807345443  3.579854809968468e-05     0.1246144322532904   0.000989333270166718      15.36524378461726      286.5267882000226   0.005751320864605172     0.8577237489766144     0.4532239533188606     0.2985778759714133     0.1268952755498211   0.002314939033611331     0.4662544220184787      0.133066623317303    0.07293163724966351  2.220446049250313e-14 165.1166181207134
2.562408403715954      19.41577650270854      20.28171082455221   0.003989434501229604     0.7988044220679157     -12.57512807345443  3.579854809968468e-05     0.1246144322532904  0.0009893183690055242      15.36524401357724      286.5267882000226   0.005751320864605172     0.8577237489766144     0.4532239533188606     0.2985778759714133     0.1268952755498211   0.002314939033611331     0.4662544220184787      0.133066623317303    0.07293163724966351  2.220446049250313e-14 165.116570376744
2.562408403715954      19.41577650270854      20.28171082455221   0.003989434501229604     0.7988044220679157     -12.57512807345443  3.579854809968468e-05     0.1246144322532904  0.0009893183690055242      15.36524378461726      286.5267924696044   0.005751320864605172     0.8577237489766144     0.4532239533188606     0.2985778759714133     0.1268952755498211   0.002314939033611331     0.4662544220184787      0.133066623317303    0.07293163724966351  2.220446049250313e-14 165.1165703387589
2.562408403715954      19.41577650270854      20.28171082455221   0.003989434501229604     0.7988044220679157     -12.57512807345443  3.579854809968468e-05     0.1246144322532904  0.0009893183690055242      15.36524378461726      286.5267882000226   0.005751335765766366     0.8577237489766144     0.4532239533188606     0.2985778759714133     0.1268952755498211   0.002314939033611331     0.4662544220184787      0.133066623317303    0.07293163724966351  2.220446049250313e-14 165.1168284462834
2.562408403715954      19.41577650270854      20.28171082455221   0.003989434501229604     0.7988044220679157     -12.57512807345443  3.579854809968468e-05     0.1246144322532904  0.0009893183690055242      15.36524378461726      286.5267882000226   0.005751320864605172     0.8577237638777756     0.4532239533188606     0.2985778759714133     0.1268952755498211   0.002314939033611331     0.4662544220184787      0.133066623317303    0.07293163724966351  2.220446049250313e-14 165.1165714408844
2.562408403715954      19.41577650270854      20.28171082455221   0.003989434501229604     0.7988044220679157     -12.57512807345443  3.579854809968468e-05     0.1246144322532904  0.0009893183690055242      15.36524378461726      286.5267882000226   0.005751320864605172     0.8577237489766144     0.4532239682200218     0.2985778759714133     0.1268952755498211   0.002314939033611331     0.4662544220184787      0.133066623317303    0.07293163724966351  2.220446049250313e-14 165.1165625958201
2.562408403715954      19.41577650270854      20.28171082455221   0.003989434501229604     0.7988044220679157     -12.57512807345443  3.579854809968468e-05     0.1246144322532904  0.0009893183690055242      15.36524378461726      286.5267882000226   0.005751320864605172     0.8577237489766144     0.4532239533188606     0.2985778908725745     0.1268952755498211   0.002314939033611331     0.4662544220184787      0.133066623317303    0.07293163724966351  2.220446049250313e-14 165.1165824307464
2.562408403715954      19.41577650270854      20.28171082455221   0.003989434501229604     0.7988044220679157     -12.57512807345443  3.579854809968468e-05     0.1246144322532904  0.0009893183690055242      15.36524378461726      286.5267882000226   0.005751320864605172     0.8577237489766144     0.4532239533188606     0.2985778759714133     0.1268952904509823   0.002314939033611331     0.4662544220184787      0.133066623317303    0.07293163724966351  2.220446049250313e-14 165.1165690021606
2.562408403715954      19.41577650270854      20.28171082455221   0.003989434501229604     0.7988044220679157     -12.57512807345443  3.579854809968468e-05     0.1246144322532904  0.0009893183690055242      15.36524378461726      286.5267882000226   0.005751320864605172     0.8577237489766144     0.4532239533188606     0.2985778759714133     0.1268952755498211   0.002314953934772524     0.4662544220184787      0.133066623317303    0.07293163724966351  2.220446049250313e-14 165.1165706113457
2.562408403715954      19.41577650270854      20.28171082455221   0.003989434501229604     0.7988044220679157     -12.57512807345443  3.579854809968468e-05     0.1246144322532904  0.0009893183690055242      15.36524378461726      286.5267882000226   0.005751320864605172     0.8577237489766144     0.4532239533188606     0.2985778759714133     0.1268952755498211   0.002314939033611331     0.4662544369196399      0.133066623317303    0.07293163724966351  2.220446049250313e-14 165.1165705959601
2.562408403715954      19.41577650270854      20.28171082455221   0.003989434501229604     0.7988044220679157     -12.57512807345443  3.579854809968468e-05     0.1246144322532904  0.0009893183690055242      15.36524378461726      286.5267882000226   0.005751320864605172     0.8577237489766144     0.4532239533188606     0.2985778759714133     0.1268952755498211   0.002314939033611331     0.4662544220184787     0.1330666382184642    0.07293163724966351  2.220446049250313e-14 165.1165705979083
2.562408403715954      19.41577650270854      20.28171082455221   0.003989434501229604     0.7988044220679157     -12.57512807345443  3.579854809968468e-05     0.1246144322532904  0.0009893183690055242      15.36524378461726      286.5267882000226   0.005751320864605172     0.8577237489766144     0.4532239533188606     0.2985778759714133     0.1268952755498211   0.002314939033611331     0.4662544220184787      0.133066623317303     0.0729316521508247  2.220446049250313e-14 165.1165706140831
2.562408403715954      19.41577650270854      20.28171082455221   0.003989434501229604     0.7988044220679157     -12.57512807345443  3.579854809968468e-05     0.1246144322532904  0.0009893183690055242      15.36524378461726      286.5267882000226   0.005751320864605172     0.8577237489766144     0.4532239533188606     0.2985778759714133     0.1268952755498211   0.002314939033611331     0.4662544220184787      0.133066623317303    0.07293163724966351  1.490118339830815e-08 165.1166333503542
2.45280978584521      21.16326384721939      18.96183423591207   0.003986103604376941      0.757685571155163     -12.71546440202727  2.863949087891248e-07     0.1288201793705134  0.0007908239238439855      14.22589427391049      286.5765706205835   0.005503388554030003     0.8262501545269103     0.5068037379416663     0.2994702786163813     0.1684062693175111   0.001298547976705066     0.4662544220184787     0.1179851795133237    0.03824223214296202  2.220446049250313e-14 128.3563784024853
2.452809822394924      21.16326384721939      18.96183423591207   0.003986103604376941      0.757685571155163     -12.71546440202727  2.863949087891248e-07     0.1288201793705134  0.0007908239238439855      14.22589427391049      286.5765706205835   0.005503388554030003     0.8262501545269103     0.5068037379416663     0.2994702786163813     0.1684062693175111   0.001298547976705066     0.4662544220184787     0.1179851795133237    0.03824223214296202  2.220446049250313e-14 128.3563788655262
2.45280978584521      21.16326416257659      18.96183423591207   0.003986103604376941      0.757685571155163     -12.71546440202727  2.863949087891248e-07     0.1288201793705134  0.0007908239238439855      14.22589427391049      286.5765706205835   0.005503388554030003     0.8262501545269103     0.5068037379416663     0.2994702786163813     0.1684062693175111   0.001298547976705066     0.4662544220184787     0.1179851795133237    0.03824223214296202  2.220446049250313e-14 128.3563774166417
2.45280978584521      21.16326384721939      18.96183451846542   0.003986103604376941      0.757685571155163     -12.71546440202727  2.863949087891248e-07     0.1288201793705134  0.0007908239238439855      14.22589427391049      286.5765706205835   0.005503388554030003     0.8262501545269103     0.5068037379416663     0.2994702786163813     0.1684062693175111   0.001298547976705066     0.4662544220184787     0.1179851795133237    0.03824223214296202  2.220446049250313e-14 128.3563779736034
2.45280978584521      21.16326384721939      18.96183423591207   0.003986118505538135      0.757685571155163     -12.71546440202727  2.863949087891248e-07     0.1288201793705134  0.0007908239238439855      14.22589427391049      286.5765706205835   0.005503388554030003     0.8262501545269103     0.5068037379416663     0.2994702786163813     0.1684062693175111   0.001298547976705066     0.4662544220184787     0.1179851795133237    0.03824223214296202  2.220446049250313e-14 128.3564187115937
2.45280978584521      21.16326384721939      18.96183423591207   0.003986103604376941     0.7576855860563242     -12.71546440202727  2.863949087891248e-07     0.1288201793705134  0.0007908239238439855      14.22589427391049      286.5765706205835   0.005503388554030003     0.8262501545269103     0.5068037379416663     0.2994702786163813     0.1684062693175111   0.001298547976705066     0.4662544220184787     0.1179851795133237    0.03824223214296202  2.220446049250313e-14 128.3563785413311
2.45280978584521      21.16326384721939      18.96183423591207   0.003986103604376941      0.757685571155163     -12.71546459150246  2.863949087891248e-07     0.1288201793705134  0.0007908239238439855      14.22589427391049      286.5765706205835   0.005503388554030003     0.8262501545269103     0.5068037379416663     0.2994702786163813     0.1684062693175111   0.001298547976705066     0.4662544220184787     0.1179851795133237    0.03824223214296202  2.220446049250313e-14 128.3563795664436
2.45280978584521      21.16326384721939      18.96183423591207   0.003986103604376941      0.757685571155163     -12.71546440202727  3.012960699829724e-07     0.1288201793705134  0.0007908239238439855      14.22589427391049      286.5765706205835   0.005503388554030003     0.8262501545269103     0.5068037379416663     0.2994702786163813     0.1684062693175111   0.001298547976705066     0.4662544220184787     0.1179851795133237    0.03824223214296202  2.220446049250313e-14 128.3564030424373
2.45280978584521      21.16326384721939      18.96183423591207   0.003986103604376941      0.757685571155163     -12.71546440202727  2.863949087891248e-07     0.1288201942716746  0.0007908239238439855      14.22589427391049      286.5765706205835   0.005503388554030003     0.8262501545269103     0.5068037379416663     0.2994702786163813     0.1684062693175111   0.001298547976705066     0.4662544220184787     0.1179851795133237    0.03824223214296202  2.220446049250313e-14 128.3563790193444
2.45280978584521      21.16326384721939      18.96183423591207   0.003986103604376941      0.757685571155163     -12.71546440202727  2.863949087891248e-07     0.1288201793705134  0.0007908388250051794      14.22589427391049      286.5765706205835   0.005503388554030003     0.8262501545269103     0.5068037379416663     0.2994702786163813     0.1684062693175111   0.001298547976705066     0.4662544220184787     0.1179851795133237    0.03824223214296202  2.220446049250313e-14 128.356381005811
2.45280978584521      21.16326384721939      18.96183423591207   0.003986103604376941      0.757685571155163     -12.71546440202727  2.863949087891248e-07     0.1288201793705134  0.0007908239238439855      14.22589448589283      286.5765706205835   0.005503388554030003     0.8262501545269103     0.5068037379416663     0.2994702786163813     0.1684062693175111   0.001298547976705066     0.4662544220184787     0.1179851795133237    0.03824223214296202  2.220446049250313e-14 128.3563784524748
2.45280978584521      21.16326384721939      18.96183423591207   0.003986103604376941      0.757685571155163     -12.71546440202727  2.863949087891248e-07     0.1288201793705134  0.0007908239238439855      14.22589427391049      286.5765748909072   0.005503388554030003     0.8262501545269103     0.5068037379416663     0.2994702786163813     0.1684062693175111   0.001298547976705066     0.4662544220184787     0.1179851795133237    0.03824223214296202  2.220446049250313e-14 128.3563783349608
2.45280978584521      21.16326384721939      18.96183423591207   0.003986103604376941      0.757685571155163     -12.71546440202727  2.863949087891248e-07     0.1288201793705134  0.0007908239238439855      14.22589427391049      286.5765706205835   0.005503403455191197     0.8262501545269103     0.5068037379416663     0.2994702786163813     0.1684062693175111   0.001298547976705066     0.4662544220184787     0.1179851795133237    0.03824223214296202  2.220446049250313e-14 128.35642001344
2.45280978584521      21.16326384721939      18.96183423591207   0.003986103604376941      0.757685571155163     -12.71546440202727  2.863949087891248e-07     0.1288201793705134  0.0007908239238439855      14.22589427391049      286.5765706205835   0.005503388554030003     0.8262501694280715     0.5068037379416663     0.2994702786163813     0.1684062693175111   0.001298547976705066     0.4662544220184787     0.1179851795133237    0.03824223214296202  2.220446049250313e-14 128.3563780864704
2.45280978584521      21.16326384721939      18.96183423591207   0.003986103604376941      0.757685571155163     -12.71546440202727  2.863949087891248e-07     0.1288201793705134  0.0007908239238439855      14.22589427391049      286.5765706205835   0.005503388554030003     0.8262501545269103     0.5068037528428275     0.2994702786163813     0.1684062693175111   0.001298547976705066     0.4662544220184787     0.1179851795133237    0.03824223214296202  2.220446049250313e-14 128.3563792407336
2.45280978584521      21.16326384721939      18.96183423591207   0.003986103604376941      0.757685571155163     -12.71546440202727  2.863949087891248e-07     0.1288201793705134  0.0007908239238439855      14.22589427391049      286.5765706205835   0.005503388554030003     0.8262501545269103     0.5068037379416663     0.2994702935175425     0.1684062693175111   0.001298547976705066     0.4662544220184787     0.1179851795133237    0.03824223214296202  2.220446049250313e-14 128.3563825349313
2.45280978584521      21.16326384721939      18.96183423591207   0.003986103604376941      0.757685571155163     -12.71546440202727  2.863949087891248e-07     0.1288201793705134  0.0007908239238439855      14.22589427391049      286.5765706205835   0.005503388554030003     0.8262501545269103     0.5068037379416663     0.2994702786163813     0.1684062842186723   0.001298547976705066     0.4662544220184787     0.1179851795133237    0.03824223214296202  2.220446049250313e-14 128.3563771804919
2.45280978584521      21.16326384721939      18.96183423591207   0.003986103604376941      0.757685571155163     -12.71546440202727  2.863949087891248e-07     0.1288201793705134  0.0007908239238439855      14.22589427391049      286.5765706205835   0.005503388554030003     0.8262501545269103     0.5068037379416663     0.2994702786163813     0.1684062693175111    0.00129856287786626     0.4662544220184787     0.1179851795133237    0.03824223214296202  2.220446049250313e-14 128.3563784025157
2.45280978584521      21.16326384721939      18.96183423591207   0.003986103604376941      0.757685571155163     -12.71546440202727  2.863949087891248e-07     0.1288201793705134  0.0007908239238439855      14.22589427391049      286.5765706205835   0.005503388554030003     0.8262501545269103     0.5068037379416663     0.2994702786163813     0.1684062693175111   0.001298547976705066     0.4662544369196399     0.1179851795133237    0.03824223214296202  2.220446049250313e-14 128.3563784024853
2.45280978584521      21.16326384721939      18.96183423591207   0.003986103604376941      0.757685571155163     -12.71546440202727  2.863949087891248e-07     0.1288201793705134  0.0007908239238439855      14.22589427391049      286.5765706205835   0.005503388554030003     0.8262501545269103     0.5068037379416663     0.2994702786163813     0.1684062693175111   0.001298547976705066     0.4662544220184787     0.1179851944144849    0.03824223214296202  2.220446049250313e-14 128.3563784024862
2.45280978584521      21.16326384721939      18.96183423591207   0.003986103604376941      0.757685571155163     -12.71546440202727  2.863949087891248e-07     0.1288201793705134  0.0007908239238439855      14.22589427391049      286.5765706205835   0.005503388554030003     0.8262501545269103     0.5068037379416663     0.2994702786163813     0.1684062693175111   0.001298547976705066     0.4662544220184787     0.1179851795133237    0.03824224704412321  2.220446049250313e-14 128.3563784025104
2.45280978584521      21.16326384721939      18.96183423591207   0.003986103604376941      0.757685571155163     -12.71546440202727  2.863949087891248e-07     0.1288201793705134  0.0007908239238439855      14.22589427391049      286.5765706205835   0.005503388554030003     0.8262501545269103     0.5068037379416663     0.2994702786163813     0.1684062693175111   0.001298547976705066     0.4662544220184787     0.1179851795133237    0.03824223214296202  1.490118339830815e-08 128.3564424099153
2.492018420780785       20.2242983676307      16.72724655393704   0.003374793883928975     0.7173261711332462     -11.78996068858347  4.203364920520334e-07     0.1275620103361344  0.0008021227276406551      13.60888601089367      286.7218691606103   0.005955986768728214     0.8253468497343359     0.5145714867513764     0.2865329685247754     0.2451715498283739   0.001270940886570341     0.4662544220184787     0.1179697878602089    0.03759099552204121  2.276408936652879e-14 124.5902684674959
2.492018457914754       20.2242983676307      16.72724655393704   0.003374793883928975     0.7173261711332462     -11.78996068858347  4.203364920520334e-07     0.1275620103361344  0.0008021227276406551      13.60888601089367      286.7218691606103   0.005955986768728214     0.8253468497343359     0.5145714867513764     0.2865329685247754     0.2451715498283739   0.001270940886570341     0.4662544220184787     0.1179697878602089    0.03759099552204121  2.276408936652879e-14 124.5902679736253
2.492018420780785      20.22429866899623      16.72724655393704   0.003374793883928975     0.7173261711332462     -11.78996068858347  4.203364920520334e-07     0.1275620103361344  0.0008021227276406551      13.60888601089367      286.7218691606103   0.005955986768728214     0.8253468497343359     0.5145714867513764     0.2865329685247754     0.2451715498283739   0.001270940886570341     0.4662544220184787     0.1179697878602089    0.03759099552204121  2.276408936652879e-14 124.5902693243653
2.492018420780785       20.2242983676307      16.72724680319244   0.003374793883928975     0.7173261711332462     -11.78996068858347  4.203364920520334e-07     0.1275620103361344  0.0008021227276406551      13.60888601089367      286.7218691606103   0.005955986768728214     0.8253468497343359     0.5145714867513764     0.2865329685247754     0.2451715498283739   0.001270940886570341     0.4662544220184787     0.1179697878602089    0.03759099552204121  2.276408936652879e-14 124.5902686903143
2.492018420780785       20.2242983676307      16.72724655393704   0.003374808785090169     0.7173261711332462     -11.78996068858347  4.203364920520334e-07     0.1275620103361344  0.0008021227276406551      13.60888601089367      286.7218691606103   0.005955986768728214     0.8253468497343359     0.5145714867513764     0.2865329685247754     0.2451715498283739   0.001270940886570341     0.4662544220184787     0.1179697878602089    0.03759099552204121  2.276408936652879e-14 124.5902430647393
2.492018420780785       20.2242983676307      16.72724655393704   0.003374793883928975     0.7173261860344073     -11.78996068858347  4.203364920520334e-07     0.1275620103361344  0.0008021227276406551      13.60888601089367      286.7218691606103   0.005955986768728214     0.8253468497343359     0.5145714867513764     0.2865329685247754     0.2451715498283739   0.001270940886570341     0.4662544220184787     0.1179697878602089    0.03759099552204121  2.276408936652879e-14 124.5902683839894
2.492018420780785       20.2242983676307      16.72724655393704   0.003374793883928975     0.7173261711332462     -11.78996086426757  4.203364920520334e-07     0.1275620103361344  0.0008021227276406551      13.60888601089367      286.7218691606103   0.005955986768728214     0.8253468497343359     0.5145714867513764     0.2865329685247754     0.2451715498283739   0.001270940886570341     0.4662544220184787     0.1179697878602089    0.03759099552204121  2.276408936652879e-14 124.5902677069234
2.492018420780785       20.2242983676307      16.72724655393704   0.003374793883928975     0.7173261711332462     -11.78996068858347  4.352376532458811e-07     0.1275620103361344  0.0008021227276406551      13.60888601089367      286.7218691606103   0.005955986768728214     0.8253468497343359     0.5145714867513764     0.2865329685247754     0.2451715498283739   0.001270940886570341     0.4662544220184787     0.1179697878602089    0.03759099552204121  2.276408936652879e-14 124.5902654291323
2.492018420780785       20.2242983676307      16.72724655393704   0.003374793883928975     0.7173261711332462     -11.78996068858347  4.203364920520334e-07     0.1275620252372956  0.0008021227276406551      13.60888601089367      286.7218691606103   0.005955986768728214     0.8253468497343359     0.5145714867513764     0.2865329685247754     0.2451715498283739   0.001270940886570341     0.4662544220184787     0.1179697878602089    0.03759099552204121  2.276408936652879e-14 124.5902674177011
2.492018420780785       20.2242983676307      16.72724655393704   0.003374793883928975     0.7173261711332462     -11.78996068858347  4.203364920520334e-07     0.1275620103361344   0.000802137628801849      13.60888601089367      286.7218691606103   0.005955986768728214     0.8253468497343359     0.5145714867513764     0.2865329685247754     0.2451715498283739   0.001270940886570341     0.4662544220184787     0.1179697878602089    0.03759099552204121  2.276408936652879e-14 124.5902517868175
2.492018420780785       20.2242983676307      16.72724655393704   0.003374793883928975     0.7173261711332462     -11.78996068858347  4.203364920520334e-07     0.1275620103361344  0.0008021227276406551      13.60888621368187      286.7218691606103   0.005955986768728214     0.8253468497343359     0.5145714867513764     0.2865329685247754     0.2451715498283739   0.001270940886570341     0.4662544220184787     0.1179697878602089    0.03759099552204121  2.276408936652879e-14 124.5902682411502
2.492018420780785       20.2242983676307      16.72724655393704   0.003374793883928975     0.7173261711332462     -11.78996068858347  4.203364920520334e-07     0.1275620103361344  0.0008021227276406551      13.60888601089367      286.7218734330991   0.005955986768728214     0.8253468497343359     0.5145714867513764     0.2865329685247754     0.2451715498283739   0.001270940886570341     0.4662544220184787     0.1179697878602089    0.03759099552204121  2.276408936652879e-14 124.5902685477019
2.492018420780785       20.2242983676307      16.72724655393704   0.003374793883928975     0.7173261711332462     -11.78996068858347  4.203364920520334e-07     0.1275620103361344  0.0008021227276406551      13.60888601089367      286.7218691606103   0.005956001669889408     0.8253468497343359     0.5145714867513764     0.2865329685247754     0.2451715498283739   0.001270940886570341     0.4662544220184787     0.1179697878602089    0.03759099552204121  2.276408936652879e-14 124.5902943281502
2.492018420780785       20.2242983676307      16.72724655393704   0.003374793883928975     0.7173261711332462     -11.78996068858347  4.203364920520334e-07     0.1275620103361344  0.0008021227276406551      13.60888601089367      286.7218691606103   0.005955986768728214     0.8253468646354971     0.5145714867513764     0.2865329685247754     0.2451715498283739   0.001270940886570341     0.4662544220184787     0.1179697878602089    0.03759099552204121  2.276408936652879e-14 124.5902694785774
2.492018420780785       20.2242983676307      16.72724655393704   0.003374793883928975     0.7173261711332462     -11.78996068858347  4.203364920520334e-07     0.1275620103361344  0.0008021227276406551      13.60888601089367      286.7218691606103   0.005955986768728214     0.8253468497343359     0.5145715016525376     0.2865329685247754     0.2451715498283739   0.001270940886570341     0.4662544220184787     0.1179697878602089    0.03759099552204121  2.276408936652879e-14 124.5902669591564
2.492018420780785       20.2242983676307      16.72724655393704   0.003374793883928975     0.7173261711332462     -11.78996068858347  4.203364920520334e-07     0.1275620103361344  0.0008021227276406551      13.60888601089367      286.7218691606103   0.005955986768728214     0.8253468497343359     0.5145714867513764     0.2865329834259366     0.2451715498283739   0.001270940886570341     0.4662544220184787     0.1179697878602089    0.03759099552204121  2.276408936652879e-14 124.5902679646605
2.492018420780785       20.2242983676307      16.72724655393704   0.003374793883928975     0.7173261711332462     -11.78996068858347  4.203364920520334e-07     0.1275620103361344  0.0008021227276406551      13.60888601089367      286.7218691606103   0.005955986768728214     0.8253468497343359     0.5145714867513764     0.2865329685247754     0.2451715647295351   0.001270940886570341     0.4662544220184787     0.1179697878602089    0.03759099552204121  2.276408936652879e-14 124.5902683207694
2.492018420780785       20.2242983676307      16.72724655393704   0.003374793883928975     0.7173261711332462     -11.78996068858347  4.203364920520334e-07     0.1275620103361344  0.0008021227276406551      13.60888601089367      286.7218691606103   0.005955986768728214     0.8253468497343359     0.5145714867513764     0.2865329685247754     0.2451715498283739   0.001270955787731535     0.4662544220184787     0.1179697878602089    0.03759099552204121  2.276408936652879e-14 124.5902684679434
2.492018420780785       20.2242983676307      16.72724655393704   0.003374793883928975     0.7173261711332462     -11.78996068858347  4.203364920520334e-07     0.1275620103361344  0.0008021227276406551      13.60888601089367      286.7218691606103   0.005955986768728214     0.8253468497343359     0.5145714867513764     0.2865329685247754     0.2451715498283739   0.001270940886570341     0.4662544369196399     0.1179697878602089    0.03759099552204121  2.276408936652879e-14 124.5902684674959
2.492018420780785       20.2242983676307      16.72724655393704   0.003374793883928975     0.7173261711332462     -11.78996068858347  4.203364920520334e-07     0.1275620103361344  0.0008021227276406551      13.60888601089367      286.7218691606103   0.005955986768728214     0.8253468497343359     0.5145714867513764     0.2865329685247754     0.2451715498283739   0.001270940886570341     0.4662544220184787     0.1179698027613701    0.03759099552204121  2.276408936652879e-14 124.5902684677537
2.492018420780785       20.2242983676307      16.72724655393704   0.003374793883928975     0.7173261711332462     -11.78996068858347  4.203364920520334e-07     0.1275620103361344  0.0008021227276406551      13.60888601089367      286.7218691606103   0.005955986768728214     0.8253468497343359     0.5145714867513764     0.2865329685247754     0.2451715498283739   0.001270940886570341     0.4662544220184787     0.1179697878602089    0.03759101042320241  2.276408936652879e-14 124.5902684686098
2.492018420780785       20.2242983676307      16.72724655393704   0.003374793883928975     0.7173261711332462     -11.78996068858347  4.203364920520334e-07     0.1275620103361344  0.0008021227276406551      13.60888601089367      286.7218691606103   0.005955986768728214     0.8253468497343359     0.5145714867513764     0.2865329685247754     0.2451715498283739   0.001270940886570341     0.4662544220184787     0.1179697878602089    0.03759099552204121  1.490118395793702e-08 124.5903333148744
2.548272461603322      19.17202004647598      15.53797672121936   0.002589470462318863      0.698024197244744     -11.32922145344368  0.0001407357831512303     0.1305991105840781  0.0008234552677970676      14.31809436223981      312.7262679254305    0.00625081669310826     0.8140153046633064      0.521570346934515      0.279451861156125     0.2881056957117043  0.0008822452844210163     0.4662544220184787    0.09566275000850086    0.01422585733429857  2.333944458956329e-14 123.7437106087334
2.548272499575541      19.17202004647598      15.53797672121936   0.002589470462318863      0.698024197244744     -11.32922145344368  0.0001407357831512303     0.1305991105840781  0.0008234552677970676      14.31809436223981      312.7262679254305    0.00625081669310826     0.8140153046633064      0.521570346934515      0.279451861156125     0.2881056957117043  0.0008822452844210163     0.4662544220184787    0.09566275000850086    0.01422585733429857  2.333944458956329e-14 123.7437105248914
2.548272461603322      19.17202033216134      15.53797672121936   0.002589470462318863      0.698024197244744     -11.32922145344368  0.0001407357831512303     0.1305991105840781  0.0008234552677970676      14.31809436223981      312.7262679254305    0.00625081669310826     0.8140153046633064      0.521570346934515      0.279451861156125     0.2881056957117043  0.0008822452844210163     0.4662544220184787    0.09566275000850086    0.01422585733429857  2.333944458956329e-14 123.7437104394977
2.548272461603322      19.17202004647598      15.53797695275325   0.002589470462318863      0.698024197244744     -11.32922145344368  0.0001407357831512303     0.1305991105840781  0.0008234552677970676      14.31809436223981      312.7262679254305    0.00625081669310826     0.8140153046633064      0.521570346934515      0.279451861156125     0.2881056957117043  0.0008822452844210163     0.4662544220184787    0.09566275000850086    0.01422585733429857  2.333944458956329e-14 123.743710487168
2.548272461603322      19.17202004647598      15.53797672121936   0.002589485363480057      0.698024197244744     -11.32922145344368  0.0001407357831512303     0.1305991105840781  0.0008234552677970676      14.31809436223981      312.7262679254305    0.00625081669310826     0.8140153046633064      0.521570346934515      0.279451861156125     0.2881056957117043  0.0008822452844210163     0.4662544220184787    0.09566275000850086    0.01422585733429857  2.333944458956329e-14 123.7437177509719
2.548272461603322      19.17202004647598      15.53797672121936   0.002589470462318863     0.6980242121459052     -11.32922145344368  0.0001407357831512303     0.1305991105840781  0.0008234552677970676      14.31809436223981      312.7262679254305    0.00625081669310826     0.8140153046633064      0.521570346934515      0.279451861156125     0.2881056957117043  0.0008822452844210163     0.4662544220184787    0.09566275000850086    0.01422585733429857  2.333944458956329e-14 123.7437105994837
2.548272461603322      19.17202004647598      15.53797672121936   0.002589470462318863      0.698024197244744     -11.32922162226224  0.0001407357831512303     0.1305991105840781  0.0008234552677970676      14.31809436223981      312.7262679254305    0.00625081669310826     0.8140153046633064      0.521570346934515      0.279451861156125     0.2881056957117043  0.0008822452844210163     0.4662544220184787    0.09566275000850086    0.01422585733429857  2.333944458956329e-14 123.7437107754426
2.548272461603322      19.17202004647598      15.53797672121936   0.002589470462318863      0.698024197244744     -11.32922145344368  0.0001407506843124241     0.1305991105840781  0.0008234552677970676      14.31809436223981      312.7262679254305    0.00625081669310826     0.8140153046633064      0.521570346934515      0.279451861156125     0.2881056957117043  0.0008822452844210163     0.4662544220184787    0.09566275000850086    0.01422585733429857  2.333944458956329e-14 123.7438086555706
2.548272461603322      19.17202004647598      15.53797672121936   0.002589470462318863      0.698024197244744     -11.32922145344368  0.0001407357831512303     0.1305991254852393  0.0008234552677970676      14.31809436223981      312.7262679254305    0.00625081669310826     0.8140153046633064      0.521570346934515      0.279451861156125     0.2881056957117043  0.0008822452844210163     0.4662544220184787    0.09566275000850086    0.01422585733429857  2.333944458956329e-14 123.7437150538244
2.548272461603322      19.17202004647598      15.53797672121936   0.002589470462318863      0.698024197244744     -11.32922145344368  0.0001407357831512303     0.1305991105840781  0.0008234701689582614      14.31809436223981      312.7262679254305    0.00625081669310826     0.8140153046633064      0.521570346934515      0.279451861156125     0.2881056957117043  0.0008822452844210163     0.4662544220184787    0.09566275000850086    0.01422585733429857  2.333944458956329e-14 123.7437705278415
2.548272461603322      19.17202004647598      15.53797672121936   0.002589470462318863      0.698024197244744     -11.32922145344368  0.0001407357831512303     0.1305991105840781  0.0008234552677970676      14.31809457559604      312.7262679254305    0.00625081669310826     0.8140153046633064      0.521570346934515      0.279451861156125     0.2881056957117043  0.0008822452844210163     0.4662544220184787    0.09566275000850086    0.01422585733429857  2.333944458956329e-14 123.7437105622957
2.548272461603322      19.17202004647598      15.53797672121936   0.002589470462318863      0.698024197244744     -11.32922145344368  0.0001407357831512303     0.1305991105840781  0.0008234552677970676      14.31809436223981      312.7262725854151    0.00625081669310826     0.8140153046633064      0.521570346934515      0.279451861156125     0.2881056957117043  0.0008822452844210163     0.4662544220184787    0.09566275000850086    0.01422585733429857  2.333944458956329e-14 123.7437106026293
2.548272461603322      19.17202004647598      15.53797672121936   0.002589470462318863      0.698024197244744     -11.32922145344368  0.0001407357831512303     0.1305991105840781  0.0008234552677970676      14.31809436223981      312.7262679254305   0.006250831594269454     0.8140153046633064      0.521570346934515      0.279451861156125     0.2881056957117043  0.0008822452844210163     0.4662544220184787    0.09566275000850086    0.01422585733429857  2.333944458956329e-14 123.7437359721793
2.548272461603322      19.17202004647598      15.53797672121936   0.002589470462318863      0.698024197244744     -11.32922145344368  0.0001407357831512303     0.1305991105840781  0.0008234552677970676      14.31809436223981      312.7262679254305    0.00625081669310826     0.8140153195644676      0.521570346934515      0.279451861156125     0.2881056957117043  0.0008822452844210163     0.4662544220184787    0.09566275000850086    0.01422585733429857  2.333944458956329e-14 123.7437110659783
2.548272461603322      19.17202004647598      15.53797672121936   0.002589470462318863      0.698024197244744     -11.32922145344368  0.0001407357831512303     0.1305991105840781  0.0008234552677970676      14.31809436223981      312.7262679254305    0.00625081669310826     0.8140153046633064     0.5215703618356762      0.279451861156125     0.2881056957117043  0.0008822452844210163     0.4662544220184787    0.09566275000850086    0.01422585733429857  2.333944458956329e-14 123.7437100250952
2.548272461603322      19.17202004647598      15.53797672121936   0.002589470462318863      0.698024197244744     -11.32922145344368  0.0001407357831512303     0.1305991105840781  0.0008234552677970676      14.31809436223981      312.7262679254305    0.00625081669310826     0.8140153046633064      0.521570346934515     0.2794518760572862     0.2881056957117043  0.0008822452844210163     0.4662544220184787    0.09566275000850086    0.01422585733429857  2.333944458956329e-14 123.743711433015
2.548272461603322      19.17202004647598      15.53797672121936   0.002589470462318863      0.698024197244744     -11.32922145344368  0.0001407357831512303     0.1305991105840781  0.0008234552677970676      14.31809436223981      312.7262679254305    0.00625081669310826     0.8140153046633064      0.521570346934515      0.279451861156125     0.2881057106128654  0.0008822452844210163     0.4662544220184787    0.09566275000850086    0.01422585733429857  2.333944458956329e-14 123.7437104612838
2.548272461603322      19.17202004647598      15.53797672121936   0.002589470462318863      0.698024197244744     -11.32922145344368  0.0001407357831512303     0.1305991105840781  0.0008234552677970676      14.31809436223981      312.7262679254305    0.00625081669310826     0.8140153046633064      0.521570346934515      0.279451861156125     0.2881056957117043  0.0008822601855822101     0.4662544220184787    0.09566275000850086    0.01422585733429857  2.333944458956329e-14 123.7437106063288
2.548272461603322      19.17202004647598      15.53797672121936   0.002589470462318863      0.698024197244744     -11.32922145344368  0.0001407357831512303     0.1305991105840781  0.0008234552677970676      14.31809436223981      312.7262679254305    0.00625081669310826     0.8140153046633064      0.521570346934515      0.279451861156125     0.2881056957117043  0.0008822452844210163     0.4662544369196399    0.09566275000850086    0.01422585733429857  2.333944458956329e-14 123.7437106087334
2.548272461603322      19.17202004647598      15.53797672121936   0.002589470462318863      0.698024197244744     -11.32922145344368  0.0001407357831512303     0.1305991105840781  0.0008234552677970676      14.31809436223981      312.7262679254305    0.00625081669310826     0.8140153046633064      0.521570346934515      0.279451861156125     0.2881056957117043  0.0008822452844210163     0.4662544220184787    0.09566276490966205    0.01422585733429857  2.333944458956329e-14 123.7437106057635
2.548272461603322      19.17202004647598      15.53797672121936   0.002589470462318863      0.698024197244744     -11.32922145344368  0.0001407357831512303     0.1305991105840781  0.0008234552677970676      14.31809436223981      312.7262679254305    0.00625081669310826     0.8140153046633064      0.521570346934515      0.279451861156125     0.2881056957117043  0.0008822452844210163     0.4662544220184787    0.09566275000850086    0.01422587223545977  2.333944458956329e-14 123.7437106063497
2.548272461603322      19.17202004647598      15.53797672121936   0.002589470462318863      0.698024197244744     -11.32922145344368  0.0001407357831512303     0.1305991105840781  0.0008234552677970676      14.31809436223981      312.7262679254305    0.00625081669310826     0.8140153046633064      0.521570346934515      0.279451861156125     0.2881056957117043  0.0008822452844210163     0.4662544220184787    0.09566275000850086    0.01422585733429857  1.490118453329225e-08 123.7437742262226
2.570552258849559      19.83729209250896      16.53109404455195   0.002772740022592529     0.7063535834668504     -11.86262075647948  0.0001311304343842054     0.1249209898582971  0.0008611059855324896      14.24477405279507      312.8439670208299   0.006428819522646468     0.8011820764134559      0.526235147281137     0.2756747840310084     0.3408893336848574    0.04938333766945949     0.4662544220184787     0.9999999999999778     0.8763902780801616  2.294783398531957e-14 122.0524649397448
2.570552297153773      19.83729209250896      16.53109404455195   0.002772740022592529     0.7063535834668504     -11.86262075647948  0.0001311304343842054     0.1249209898582971  0.0008611059855324896      14.24477405279507      312.8439670208299   0.006428819522646468     0.8011820764134559      0.526235147281137     0.2756747840310084     0.3408893336848574    0.04938333766945949     0.4662544220184787     0.9999999999999778     0.8763902780801616  2.294783398531957e-14 122.0524650433605
2.570552258849559      19.83729238810765      16.53109404455195   0.002772740022592529     0.7063535834668504     -11.86262075647948  0.0001311304343842054     0.1249209898582971  0.0008611059855324896      14.24477405279507      312.8439670208299   0.006428819522646468     0.8011820764134559      0.526235147281137     0.2756747840310084     0.3408893336848574    0.04938333766945949     0.4662544220184787     0.9999999999999778     0.8763902780801616  2.294783398531957e-14 122.052464972627
2.570552258849559      19.83729209250896      16.53109429088445   0.002772740022592529     0.7063535834668504     -11.86262075647948  0.0001311304343842054     0.1249209898582971  0.0008611059855324896      14.24477405279507      312.8439670208299   0.006428819522646468     0.8011820764134559      0.526235147281137     0.2756747840310084     0.3408893336848574    0.04938333766945949     0.4662544220184787     0.9999999999999778     0.8763902780801616  2.294783398531957e-14 122.0524649803732
2.570552258849559      19.83729209250896      16.53109404455195   0.002772754923753723     0.7063535834668504     -11.86262075647948  0.0001311304343842054     0.1249209898582971  0.0008611059855324896      14.24477405279507      312.8439670208299   0.006428819522646468     0.8011820764134559      0.526235147281137     0.2756747840310084     0.3408893336848574    0.04938333766945949     0.4662544220184787     0.9999999999999778     0.8763902780801616  2.294783398531957e-14 122.0524637345583
2.570552258849559      19.83729209250896      16.53109404455195   0.002772740022592529     0.7063535983680116     -11.86262075647948  0.0001311304343842054     0.1249209898582971  0.0008611059855324896      14.24477405279507      312.8439670208299   0.006428819522646468     0.8011820764134559      0.526235147281137     0.2756747840310084     0.3408893336848574    0.04938333766945949     0.4662544220184787     0.9999999999999778     0.8763902780801616  2.294783398531957e-14 122.0524649269388
2.570552258849559      19.83729209250896      16.53109404455195   0.002772740022592529     0.7063535834668504      -11.8626209332463  0.0001311304343842054     0.1249209898582971  0.0008611059855324896      14.24477405279507      312.8439670208299   0.006428819522646468     0.8011820764134559      0.526235147281137     0.2756747840310084     0.3408893336848574    0.04938333766945949     0.4662544220184787     0.9999999999999778     0.8763902780801616  2.294783398531957e-14 122.0524648789954
2.570552258849559      19.83729209250896      16.53109404455195   0.002772740022592529     0.7063535834668504     -11.86262075647948  0.0001311453355453993     0.1249209898582971  0.0008611059855324896      14.24477405279507      312.8439670208299   0.006428819522646468     0.8011820764134559      0.526235147281137     0.2756747840310084     0.3408893336848574    0.04938333766945949     0.4662544220184787     0.9999999999999778     0.8763902780801616  2.294783398531957e-14 122.0524748810868
2.570552258849559      19.83729209250896      16.53109404455195   0.002772740022592529     0.7063535834668504     -11.86262075647948  0.0001311304343842054     0.1249210047594583  0.0008611059855324896      14.24477405279507      312.8439670208299   0.006428819522646468     0.8011820764134559      0.526235147281137     0.2756747840310084     0.3408893336848574    0.04938333766945949     0.4662544220184787     0.9999999999999778     0.8763902780801616  2.294783398531957e-14 122.0524651414826
2.570552258849559      19.83729209250896      16.53109404455195   0.002772740022592529     0.7063535834668504     -11.86262075647948  0.0001311304343842054     0.1249209898582971  0.0008611208866936835      14.24477405279507      312.8439670208299   0.006428819522646468     0.8011820764134559      0.526235147281137     0.2756747840310084     0.3408893336848574    0.04938333766945949     0.4662544220184787     0.9999999999999778     0.8763902780801616  2.294783398531957e-14 122.0524675764055
2.570552258849559      19.83729209250896      16.53109404455195   0.002772740022592529     0.7063535834668504     -11.86262075647948  0.0001311304343842054     0.1249209898582971  0.0008611059855324896      14.24477426505874      312.8439670208299   0.006428819522646468     0.8011820764134559      0.526235147281137     0.2756747840310084     0.3408893336848574    0.04938333766945949     0.4662544220184787     0.9999999999999778     0.8763902780801616  2.294783398531957e-14 122.0524649736397
2.570552258849559      19.83729209250896      16.53109404455195   0.002772740022592529     0.7063535834668504     -11.86262075647948  0.0001311304343842054     0.1249209898582971  0.0008611059855324896      14.24477405279507      312.8439716825683   0.006428819522646468     0.8011820764134559      0.526235147281137     0.2756747840310084     0.3408893336848574    0.04938333766945949     0.4662544220184787     0.9999999999999778     0.8763902780801616  2.294783398531957e-14 122.0524649062365
2.570552258849559      19.83729209250896      16.53109404455195   0.002772740022592529     0.7063535834668504     -11.86262075647948  0.0001311304343842054     0.1249209898582971  0.0008611059855324896      14.24477405279507      312.8439670208299   0.006428834423807661     0.8011820764134559      0.526235147281137     0.2756747840310084     0.3408893336848574    0.04938333766945949     0.4662544220184787     0.9999999999999778     0.8763902780801616  2.294783398531957e-14 122.0524787489514
2.570552258849559      19.83729209250896      16.53109404455195   0.002772740022592529     0.7063535834668504     -11.86262075647948  0.0001311304343842054     0.1249209898582971  0.0008611059855324896      14.24477405279507      312.8439670208299   0.006428819522646468      0.801182091314617      0.526235147281137     0.2756747840310084     0.3408893336848574    0.04938333766945949     0.4662544220184787     0.9999999999999778     0.8763902780801616  2.294783398531957e-14 122.0524653292554
2.570552258849559      19.83729209250896      16.53109404455195   0.002772740022592529     0.7063535834668504     -11.86262075647948  0.0001311304343842054     0.1249209898582971  0.0008611059855324896      14.24477405279507      312.8439670208299   0.006428819522646468     0.8011820764134559     0.5262351621822982     0.2756747840310084     0.3408893336848574    0.04938333766945949     0.4662544220184787     0.9999999999999778     0.8763902780801616  2.294783398531957e-14 122.0524648567907
2.570552258849559      19.83729209250896      16.53109404455195   0.002772740022592529     0.7063535834668504     -11.86262075647948  0.0001311304343842054     0.1249209898582971  0.0008611059855324896      14.24477405279507      312.8439670208299   0.006428819522646468     0.8011820764134559      0.526235147281137     0.2756747989321696     0.3408893336848574    0.04938333766945949     0.4662544220184787     0.9999999999999778     0.8763902780801616  2.294783398531957e-14 122.0524655893577
2.570552258849559      19.83729209250896      16.53109404455195   0.002772740022592529     0.7063535834668504     -11.86262075647948  0.0001311304343842054     0.1249209898582971  0.0008611059855324896      14.24477405279507      312.8439670208299   0.006428819522646468     0.8011820764134559      0.526235147281137     0.2756747840310084     0.3408893485860186    0.04938333766945949     0.4662544220184787     0.9999999999999778     0.8763902780801616  2.294783398531957e-14 122.0524648589713
2.570552258849559      19.83729209250896      16.53109404455195   0.002772740022592529     0.7063535834668504     -11.86262075647948  0.0001311304343842054     0.1249209898582971  0.0008611059855324896      14.24477405279507      312.8439670208299   0.006428819522646468     0.8011820764134559      0.526235147281137     0.2756747840310084     0.3408893336848574    0.04938335257062068     0.4662544220184787     0.9999999999999778     0.8763902780801616  2.294783398531957e-14 122.0524649397482
2.570552258849559      19.83729209250896      16.53109404455195   0.002772740022592529     0.7063535834668504     -11.86262075647948  0.0001311304343842054     0.1249209898582971  0.0008611059855324896      14.24477405279507      312.8439670208299   0.006428819522646468     0.8011820764134559      0.526235147281137     0.2756747840310084     0.3408893336848574    0.04938333766945949     0.4662544369196399     0.9999999999999778     0.8763902780801616  2.294783398531957e-14 122.0524649397448
2.570552258849559      19.83729209250896      16.53109404455195   0.002772740022592529     0.7063535834668504     -11.86262075647948  0.0001311304343842054     0.1249209898582971  0.0008611059855324896      14.24477405279507      312.8439670208299   0.006428819522646468     0.8011820764134559      0.526235147281137     0.2756747840310084     0.3408893336848574    0.04938333766945949     0.4662544220184787     0.9999999850988166     0.8763902780801616  2.294783398531957e-14 122.052464941058
2.570552258849559      19.83729209250896      16.53109404455195   0.002772740022592529     0.7063535834668504     -11.86262075647948  0.0001311304343842054     0.1249209898582971  0.0008611059855324896      14.24477405279507      312.8439670208299   0.006428819522646468     0.8011820764134559      0.526235147281137     0.2756747840310084     0.3408893336848574    0.04938333766945949     0.4662544220184787     0.9999999999999778     0.8763902929813228  2.294783398531957e-14 122.0524649399637
2.570552258849559      19.83729209250896      16.53109404455195   0.002772740022592529     0.7063535834668504     -11.86262075647948  0.0001311304343842054     0.1249209898582971  0.0008611059855324896      14.24477405279507      312.8439670208299   0.006428819522646468     0.8011820764134559      0.526235147281137     0.2756747840310084     0.3408893336848574    0.04938333766945949     0.4662544220184787     0.9999999999999778     0.8763902780801616  1.490118414168164e-08 122.0525308197595
2.581045344979175      19.64226732824125      16.16644980625378   0.002614343863814382     0.7080706564602471     -11.73041608229403  9.605104072680612e-05     0.1253805068286638  0.0008658557603432338      14.11704348067834      312.8667086442991   0.006455615488989762     0.8000591038206728      0.526656690831842     0.2744786582161268     0.3699163581974639    0.04928985412985762     0.4662544220184787     0.9999999999999659     0.7747267589852038  2.839023004063338e-14 121.8805154057334
2.581045383439748      19.64226732824125      16.16644980625378   0.002614343863814382     0.7080706564602471     -11.73041608229403  9.605104072680612e-05     0.1253805068286638  0.0008658557603432338      14.11704348067834      312.8667086442991   0.006455615488989762     0.8000591038206728      0.526656690831842     0.2744786582161268     0.3699163581974639    0.04928985412985762     0.4662544220184787     0.9999999999999659     0.7747267589852038  2.839023004063338e-14 121.8805154151414
2.581045344979175      19.64226762093384      16.16644980625378   0.002614343863814382     0.7080706564602471     -11.73041608229403  9.605104072680612e-05     0.1253805068286638  0.0008658557603432338      14.11704348067834      312.8667086442991   0.006455615488989762     0.8000591038206728      0.526656690831842     0.2744786582161268     0.3699163581974639    0.04928985412985762     0.4662544220184787     0.9999999999999659     0.7747267589852038  2.839023004063338e-14 121.8805154004064
2.581045344979175      19.64226732824125      16.16645004715266   0.002614343863814382     0.7080706564602471     -11.73041608229403  9.605104072680612e-05     0.1253805068286638  0.0008658557603432338      14.11704348067834      312.8667086442991   0.006455615488989762     0.8000591038206728      0.526656690831842     0.2744786582161268     0.3699163581974639    0.04928985412985762     0.4662544220184787     0.9999999999999659     0.7747267589852038  2.839023004063338e-14 121.8805154030962
2.581045344979175      19.64226732824125      16.16644980625378   0.002614358764975576     0.7080706564602471     -11.73041608229403  9.605104072680612e-05     0.1253805068286638  0.0008658557603432338      14.11704348067834      312.8667086442991   0.006455615488989762     0.8000591038206728      0.526656690831842     0.2744786582161268     0.3699163581974639    0.04928985412985762     0.4662544220184787     0.9999999999999659     0.7747267589852038  2.839023004063338e-14 121.880515673306
2.581045344979175      19.64226732824125      16.16644980625378   0.002614343863814382     0.7080706713614083     -11.73041608229403  9.605104072680612e-05     0.1253805068286638  0.0008658557603432338      14.11704348067834      312.8667086442991   0.006455615488989762     0.8000591038206728      0.526656690831842     0.2744786582161268     0.3699163581974639    0.04928985412985762     0.4662544220184787     0.9999999999999659     0.7747267589852038  2.839023004063338e-14 121.8805153966757
2.581045344979175      19.64226732824125      16.16644980625378   0.002614343863814382     0.7080706564602471     -11.73041625709085  9.605104072680612e-05     0.1253805068286638  0.0008658557603432338      14.11704348067834      312.8667086442991   0.006455615488989762     0.8000591038206728      0.526656690831842     0.2744786582161268     0.3699163581974639    0.04928985412985762     0.4662544220184787     0.9999999999999659     0.7747267589852038  2.839023004063338e-14 121.8805154096624
2.581045344979175      19.64226732824125      16.16644980625378   0.002614343863814382     0.7080706564602471     -11.73041608229403  9.606594188799996e-05     0.1253805068286638  0.0008658557603432338      14.11704348067834      312.8667086442991   0.006455615488989762     0.8000591038206728      0.526656690831842     0.2744786582161268     0.3699163581974639    0.04928985412985762     0.4662544220184787     0.9999999999999659     0.7747267589852038  2.839023004063338e-14 121.8805215977407
2.581045344979175      19.64226732824125      16.16644980625378   0.002614343863814382     0.7080706564602471     -11.73041608229403  9.605104072680612e-05      0.125380521729825  0.0008658557603432338      14.11704348067834      312.8667086442991   0.006455615488989762     0.8000591038206728      0.526656690831842     0.2744786582161268     0.3699163581974639    0.04928985412985762     0.4662544220184787     0.9999999999999659     0.7747267589852038  2.839023004063338e-14 121.8805154543081
2.581045344979175      19.64226732824125      16.16644980625378   0.002614343863814382     0.7080706564602471     -11.73041608229403  9.605104072680612e-05     0.1253805068286638  0.0008658706615044277      14.11704348067834      312.8667086442991   0.006455615488989762     0.8000591038206728      0.526656690831842     0.2744786582161268     0.3699163581974639    0.04928985412985762     0.4662544220184787     0.9999999999999659     0.7747267589852038  2.839023004063338e-14 121.880513380399
2.581045344979175      19.64226732824125      16.16644980625378   0.002614343863814382     0.7080706564602471     -11.73041608229403  9.605104072680612e-05     0.1253805068286638  0.0008658557603432338      14.11704369103868      312.8667086442991   0.006455615488989762     0.8000591038206728      0.526656690831842     0.2744786582161268     0.3699163581974639    0.04928985412985762     0.4662544220184787     0.9999999999999659     0.7747267589852038  2.839023004063338e-14 121.8805154100474
2.581045344979175      19.64226732824125      16.16644980625378   0.002614343863814382     0.7080706564602471     -11.73041608229403  9.605104072680612e-05     0.1253805068286638  0.0008658557603432338      14.11704348067834      312.8667133063764   0.006455615488989762     0.8000591038206728      0.526656690831842     0.2744786582161268     0.3699163581974639    0.04928985412985762     0.4662544220184787     0.9999999999999659     0.7747267589852038  2.839023004063338e-14 121.8805153755773
2.581045344979175      19.64226732824125      16.16644980625378   0.002614343863814382     0.7080706564602471     -11.73041608229403  9.605104072680612e-05     0.1253805068286638  0.0008658557603432338      14.11704348067834      312.8667086442991   0.006455630390150955     0.8000591038206728      0.526656690831842     0.2744786582161268     0.3699163581974639    0.04928985412985762     0.4662544220184787     0.9999999999999659     0.7747267589852038  2.839023004063338e-14 121.8805230958694
2.581045344979175      19.64226732824125      16.16644980625378   0.002614343863814382     0.7080706564602471     -11.73041608229403  9.605104072680612e-05     0.1253805068286638  0.0008658557603432338      14.11704348067834      312.8667086442991   0.006455615488989762      0.800059118721834      0.526656690831842     0.2744786582161268     0.3699163581974639    0.04928985412985762     0.4662544220184787     0.9999999999999659     0.7747267589852038  2.839023004063338e-14 121.880515875547
2.581045344979175      19.64226732824125      16.16644980625378   0.002614343863814382     0.7080706564602471     -11.73041608229403  9.605104072680612e-05     0.1253805068286638  0.0008658557603432338      14.11704348067834      312.8667086442991   0.006455615488989762     0.8000591038206728     0.5266567057330032     0.2744786582161268     0.3699163581974639    0.04928985412985762     0.4662544220184787     0.9999999999999659     0.7747267589852038  2.839023004063338e-14 121.8805153780266
2.581045344979175      19.64226732824125      16.16644980625378   0.002614343863814382     0.7080706564602471     -11.73041608229403  9.605104072680612e-05     0.1253805068286638  0.0008658557603432338      14.11704348067834      312.8667086442991   0.006455615488989762     0.8000591038206728      0.526656690831842      0.274478673117288     0.3699163581974639    0.04928985412985762     0.4662544220184787     0.9999999999999659     0.7747267589852038  2.839023004063338e-14 121.8805157702223
2.581045344979175      19.64226732824125      16.16644980625378   0.002614343863814382     0.7080706564602471     -11.73041608229403  9.605104072680612e-05     0.1253805068286638  0.0008658557603432338      14.11704348067834      312.8667086442991   0.006455615488989762     0.8000591038206728      0.526656690831842     0.2744786582161268     0.3699163730986251    0.04928985412985762     0.4662544220184787     0.9999999999999659     0.7747267589852038  2.839023004063338e-14 121.880515375181
2.581045344979175      19.64226732824125      16.16644980625378   0.002614343863814382     0.7080706564602471     -11.73041608229403  9.605104072680612e-05     0.1253805068286638  0.0008658557603432338      14.11704348067834      312.8667086442991   0.006455615488989762     0.8000591038206728      0.526656690831842     0.2744786582161268     0.3699163581974639    0.04928986903101881     0.4662544220184787     0.9999999999999659     0.7747267589852038  2.839023004063338e-14 121.8805154056369
2.581045344979175      19.64226732824125      16.16644980625378   0.002614343863814382     0.7080706564602471     -11.73041608229403  9.605104072680612e-05     0.1253805068286638  0.0008658557603432338      14.11704348067834      312.8667086442991   0.006455615488989762     0.8000591038206728      0.526656690831842     0.2744786582161268     0.3699163581974639    0.04928985412985762     0.4662544369196399     0.9999999999999659     0.7747267589852038  2.839023004063338e-14 121.8805154057334
2.581045344979175      19.64226732824125      16.16644980625378   0.002614343863814382     0.7080706564602471     -11.73041608229403  9.605104072680612e-05     0.1253805068286638  0.0008658557603432338      14.11704348067834      312.8667086442991   0.006455615488989762     0.8000591038206728      0.526656690831842     0.2744786582161268     0.3699163581974639    0.04928985412985762     0.4662544220184787     0.9999999850988047     0.7747267589852038  2.839023004063338e-14 121.8805154056937
2.581045344979175      19.64226732824125      16.16644980625378   0.002614343863814382     0.7080706564602471     -11.73041608229403  9.605104072680612e-05     0.1253805068286638  0.0008658557603432338      14.11704348067834      312.8667086442991   0.006455615488989762     0.8000591038206728      0.526656690831842     0.2744786582161268     0.3699163581974639    0.04928985412985762     0.4662544220184787     0.9999999999999659      0.774726773886365  2.839023004063338e-14 121.8805154056485
2.581045344979175      19.64226732824125      16.16644980625378   0.002614343863814382     0.7080706564602471     -11.73041608229403  9.605104072680612e-05     0.1253805068286638  0.0008658557603432338      14.11704348067834      312.8667086442991   0.006455615488989762     0.8000591038206728      0.526656690831842     0.2744786582161268     0.3699163581974639    0.04928985412985762     0.4662544220184787     0.9999999999999659     0.7747267589852038   1.49011895840777e-08 121.8805812538547
2.606034478687943      19.55537607567496       16.0194952396646    0.00256611956587031      0.714931893937406     -11.66335080796147  5.411406151843181e-05     0.1259432942286275  0.0008780919542053315       13.9384348133947      312.9822876400132   0.006389861347179712     0.8000029551910337     0.5237003376029853     0.2748978331768076     0.3937632776481003    0.04986888349956704     0.4662544220184787     0.9615729597048326     0.7924638918296406  2.501430302706935e-14 121.8241720145224
2.606034517520883      19.55537607567496       16.0194952396646    0.00256611956587031      0.714931893937406     -11.66335080796147  5.411406151843181e-05     0.1259432942286275  0.0008780919542053315       13.9384348133947      312.9822876400132   0.006389861347179712     0.8000029551910337     0.5237003376029853     0.2748978331768076     0.3937632776481003    0.04986888349956704     0.4662544220184787     0.9615729597048326     0.7924638918296406  2.501430302706935e-14 121.8241719195254
2.606034478687943      19.55537636707277       16.0194952396646    0.00256611956587031      0.714931893937406     -11.66335080796147  5.411406151843181e-05     0.1259432942286275  0.0008780919542053315       13.9384348133947      312.9822876400132   0.006389861347179712     0.8000029551910337     0.5237003376029853     0.2748978331768076     0.3937632776481003    0.04986888349956704     0.4662544220184787     0.9615729597048326     0.7924638918296406  2.501430302706935e-14 121.824172036563
2.606034478687943      19.55537607567496      16.01949547837369    0.00256611956587031      0.714931893937406     -11.66335080796147  5.411406151843181e-05     0.1259432942286275  0.0008780919542053315       13.9384348133947      312.9822876400132   0.006389861347179712     0.8000029551910337     0.5237003376029853     0.2748978331768076     0.3937632776481003    0.04986888349956704     0.4662544220184787     0.9615729597048326     0.7924638918296406  2.501430302706935e-14 121.8241720319195
2.606034478687943      19.55537607567496       16.0194952396646   0.002566134467031504      0.714931893937406     -11.66335080796147  5.411406151843181e-05     0.1259432942286275  0.0008780919542053315       13.9384348133947      312.9822876400132   0.006389861347179712     0.8000029551910337     0.5237003376029853     0.2748978331768076     0.3937632776481003    0.04986888349956704     0.4662544220184787     0.9615729597048326     0.7924638918296406  2.501430302706935e-14 121.8241713806549
2.606034478687943      19.55537607567496       16.0194952396646    0.00256611956587031     0.7149319088385672     -11.66335080796147  5.411406151843181e-05     0.1259432942286275  0.0008780919542053315       13.9384348133947      312.9822876400132   0.006389861347179712     0.8000029551910337     0.5237003376029853     0.2748978331768076     0.3937632776481003    0.04986888349956704     0.4662544220184787     0.9615729597048326     0.7924638918296406  2.501430302706935e-14 121.8241720286801
2.606034478687943      19.55537607567496       16.0194952396646    0.00256611956587031      0.714931893937406     -11.66335098175894  5.411406151843181e-05     0.1259432942286275  0.0008780919542053315       13.9384348133947      312.9822876400132   0.006389861347179712     0.8000029551910337     0.5237003376029853     0.2748978331768076     0.3937632776481003    0.04986888349956704     0.4662544220184787     0.9615729597048326     0.7924638918296406  2.501430302706935e-14 121.8241720185268
2.606034478687943      19.55537607567496       16.0194952396646    0.00256611956587031      0.714931893937406     -11.66335080796147  5.412896267962566e-05     0.1259432942286275  0.0008780919542053315       13.9384348133947      312.9822876400132   0.006389861347179712     0.8000029551910337     0.5237003376029853     0.2748978331768076     0.3937632776481003    0.04986888349956704     0.4662544220184787     0.9615729597048326     0.7924638918296406  2.501430302706935e-14 121.8241765500811
2.606034478687943      19.55537607567496       16.0194952396646    0.00256611956587031      0.714931893937406     -11.66335080796147  5.411406151843181e-05     0.1259433091297887  0.0008780919542053315       13.9384348133947      312.9822876400132   0.006389861347179712     0.8000029551910337     0.5237003376029853     0.2748978331768076     0.3937632776481003    0.04986888349956704     0.4662544220184787     0.9615729597048326     0.7924638918296406  2.501430302706935e-14 121.8241719821948
2.606034478687943      19.55537607567496       16.0194952396646    0.00256611956587031      0.714931893937406     -11.66335080796147  5.411406151843181e-05     0.1259432942286275  0.0008781068553665254       13.9384348133947      312.9822876400132   0.006389861347179712     0.8000029551910337     0.5237003376029853     0.2748978331768076     0.3937632776481003    0.04986888349956704     0.4662544220184787     0.9615729597048326     0.7924638918296406  2.501430302706935e-14 121.8241704321054
2.606034478687943      19.55537607567496       16.0194952396646    0.00256611956587031      0.714931893937406     -11.66335080796147  5.411406151843181e-05     0.1259432942286275  0.0008780919542053315      13.93843502109356      312.9822876400132   0.006389861347179712     0.8000029551910337     0.5237003376029853     0.2748978331768076     0.3937632776481003    0.04986888349956704     0.4662544220184787     0.9615729597048326     0.7924638918296406  2.501430302706935e-14 121.8241720127593
2.606034478687943      19.55537607567496       16.0194952396646    0.00256611956587031      0.714931893937406     -11.66335080796147  5.411406151843181e-05     0.1259432942286275  0.0008780919542053315       13.9384348133947      312.9822923038128   0.006389861347179712     0.8000029551910337     0.5237003376029853     0.2748978331768076     0.3937632776481003    0.04986888349956704     0.4662544220184787     0.9615729597048326     0.7924638918296406  2.501430302706935e-14 121.8241719174135
2.606034478687943      19.55537607567496       16.0194952396646    0.00256611956587031      0.714931893937406     -11.66335080796147  5.411406151843181e-05     0.1259432942286275  0.0008780919542053315       13.9384348133947      312.9822876400132   0.006389876248340906     0.8000029551910337     0.5237003376029853     0.2748978331768076     0.3937632776481003    0.04986888349956704     0.4662544220184787     0.9615729597048326     0.7924638918296406  2.501430302706935e-14 121.824175628134
2.606034478687943      19.55537607567496       16.0194952396646    0.00256611956587031      0.714931893937406     -11.66335080796147  5.411406151843181e-05     0.1259432942286275  0.0008780919542053315       13.9384348133947      312.9822876400132   0.006389861347179712     0.8000029700921949     0.5237003376029853     0.2748978331768076     0.3937632776481003    0.04986888349956704     0.4662544220184787     0.9615729597048326     0.7924638918296406  2.501430302706935e-14 121.8241725403388
2.606034478687943      19.55537607567496       16.0194952396646    0.00256611956587031      0.714931893937406     -11.66335080796147  5.411406151843181e-05     0.1259432942286275  0.0008780919542053315       13.9384348133947      312.9822876400132   0.006389861347179712     0.8000029551910337     0.5237003525041465     0.2748978331768076     0.3937632776481003    0.04986888349956704     0.4662544220184787     0.9615729597048326     0.7924638918296406  2.501430302706935e-14 121.8241720503064
2.606034478687943      19.55537607567496       16.0194952396646    0.00256611956587031      0.714931893937406     -11.66335080796147  5.411406151843181e-05     0.1259432942286275  0.0008780919542053315       13.9384348133947      312.9822876400132   0.006389861347179712     0.8000029551910337     0.5237003376029853     0.2748978480779687     0.3937632776481003    0.04986888349956704     0.4662544220184787     0.9615729597048326     0.7924638918296406  2.501430302706935e-14 121.824172265661
2.606034478687943      19.55537607567496       16.0194952396646    0.00256611956587031      0.714931893937406     -11.66335080796147  5.411406151843181e-05     0.1259432942286275  0.0008780919542053315       13.9384348133947      312.9822876400132   0.006389861347179712     0.8000029551910337     0.5237003376029853     0.2748978331768076     0.3937632925492615    0.04986888349956704     0.4662544220184787     0.9615729597048326     0.7924638918296406  2.501430302706935e-14 121.8241720318258
2.606034478687943      19.55537607567496       16.0194952396646    0.00256611956587031      0.714931893937406     -11.66335080796147  5.411406151843181e-05     0.1259432942286275  0.0008780919542053315       13.9384348133947      312.9822876400132   0.006389861347179712     0.8000029551910337     0.5237003376029853     0.2748978331768076     0.3937632776481003    0.04986889840072823     0.4662544220184787     0.9615729597048326     0.7924638918296406  2.501430302706935e-14 121.8241720144875
2.606034478687943      19.55537607567496       16.0194952396646    0.00256611956587031      0.714931893937406     -11.66335080796147  5.411406151843181e-05     0.1259432942286275  0.0008780919542053315       13.9384348133947      312.9822876400132   0.006389861347179712     0.8000029551910337     0.5237003376029853     0.2748978331768076     0.3937632776481003    0.04986888349956704     0.4662544369196399     0.9615729597048326     0.7924638918296406  2.501430302706935e-14 121.8241720145224
2.606034478687943      19.55537607567496       16.0194952396646    0.00256611956587031      0.714931893937406     -11.66335080796147  5.411406151843181e-05     0.1259432942286275  0.0008780919542053315       13.9384348133947      312.9822876400132   0.006389861347179712     0.8000029551910337     0.5237003376029853     0.2748978331768076     0.3937632776481003    0.04986888349956704     0.4662544220184787     0.9615729746059938     0.7924638918296406  2.501430302706935e-14 121.8241720145226
2.606034478687943      19.55537607567496       16.0194952396646    0.00256611956587031      0.714931893937406     -11.66335080796147  5.411406151843181e-05     0.1259432942286275  0.0008780919542053315       13.9384348133947      312.9822876400132   0.006389861347179712     0.8000029551910337     0.5237003376029853     0.2748978331768076     0.3937632776481003    0.04986888349956704     0.4662544220184787     0.9615729597048326     0.7924639067308018  2.501430302706935e-14 121.8241720145276
2.606034478687943      19.55537607567496       16.0194952396646    0.00256611956587031      0.714931893937406     -11.66335080796147  5.411406151843181e-05     0.1259432942286275  0.0008780919542053315       13.9384348133947      312.9822876400132   0.006389861347179712     0.8000029551910337     0.5237003376029853     0.2748978331768076     0.3937632776481003    0.04986888349956704     0.4662544220184787     0.9615729597048326     0.7924638918296406  1.490118620815068e-08 121.8242377981671
2.66180740122629      19.43777290548915      15.83544694119233   0.002504943272803155     0.7164458558338444     -11.58000788952434  4.759946157850747e-05     0.1259378137860258  0.0008894044437130512      14.24822441685779      332.9771571928905   0.006150194475239061     0.8000036477638494     0.5148213639323769     0.2773529981083314     0.4113453817747208    0.05275305836194182     0.4662544220184787     0.9893529727004822     0.6067965724780752   4.06946115535233e-14 121.7717494415027
2.661807440890311      19.43777290548915      15.83544694119233   0.002504943272803155     0.7164458558338444     -11.58000788952434  4.759946157850747e-05     0.1259378137860258  0.0008894044437130512      14.24822441685779      332.9771571928905   0.006150194475239061     0.8000036477638494     0.5148213639323769     0.2773529981083314     0.4113453817747208    0.05275305836194182     0.4662544220184787     0.9893529727004822     0.6067965724780752   4.06946115535233e-14 121.7717494846874
2.66180740122629      19.43777319513454      15.83544694119233   0.002504943272803155     0.7164458558338444     -11.58000788952434  4.759946157850747e-05     0.1259378137860258  0.0008894044437130512      14.24822441685779      332.9771571928905   0.006150194475239061     0.8000036477638494     0.5148213639323769     0.2773529981083314     0.4113453817747208    0.05275305836194182     0.4662544220184787     0.9893529727004822     0.6067965724780752   4.06946115535233e-14 121.7717493939202
2.66180740122629      19.43777290548915      15.83544717715888   0.002504943272803155     0.7164458558338444     -11.58000788952434  4.759946157850747e-05     0.1259378137860258  0.0008894044437130512      14.24822441685779      332.9771571928905   0.006150194475239061     0.8000036477638494     0.5148213639323769     0.2773529981083314     0.4113453817747208    0.05275305836194182     0.4662544220184787     0.9893529727004822     0.6067965724780752   4.06946115535233e-14 121.7717494434772
2.66180740122629      19.43777290548915      15.83544694119233   0.002504958173964349     0.7164458558338444     -11.58000788952434  4.759946157850747e-05     0.1259378137860258  0.0008894044437130512      14.24822441685779      332.9771571928905   0.006150194475239061     0.8000036477638494     0.5148213639323769     0.2773529981083314     0.4113453817747208    0.05275305836194182     0.4662544220184787     0.9893529727004822     0.6067965724780752   4.06946115535233e-14 121.7717526766134
2.66180740122629      19.43777290548915      15.83544694119233   0.002504943272803155     0.7164458707350055     -11.58000788952434  4.759946157850747e-05     0.1259378137860258  0.0008894044437130512      14.24822441685779      332.9771571928905   0.006150194475239061     0.8000036477638494     0.5148213639323769     0.2773529981083314     0.4113453817747208    0.05275305836194182     0.4662544220184787     0.9893529727004822     0.6067965724780752   4.06946115535233e-14 121.7717494561084
2.66180740122629      19.43777290548915      15.83544694119233   0.002504943272803155     0.7164458558338444     -11.58000806207991  4.759946157850747e-05     0.1259378137860258  0.0008894044437130512      14.24822441685779      332.9771571928905   0.006150194475239061     0.8000036477638494     0.5148213639323769     0.2773529981083314     0.4113453817747208    0.05275305836194182     0.4662544220184787     0.9893529727004822     0.6067965724780752   4.06946115535233e-14 121.7717494911567
2.66180740122629      19.43777290548915      15.83544694119233   0.002504943272803155     0.7164458558338444     -11.58000788952434  4.761436273970132e-05     0.1259378137860258  0.0008894044437130512      14.24822441685779      332.9771571928905   0.006150194475239061     0.8000036477638494     0.5148213639323769     0.2773529981083314     0.4113453817747208    0.05275305836194182     0.4662544220184787     0.9893529727004822     0.6067965724780752   4.06946115535233e-14 121.7717525282443
2.66180740122629      19.43777290548915      15.83544694119233   0.002504943272803155     0.7164458558338444     -11.58000788952434  4.759946157850747e-05      0.125937828687187  0.0008894044437130512      14.24822441685779      332.9771571928905   0.006150194475239061     0.8000036477638494     0.5148213639323769     0.2773529981083314     0.4113453817747208    0.05275305836194182     0.4662544220184787     0.9893529727004822     0.6067965724780752   4.06946115535233e-14 121.7717495899356
2.66180740122629      19.43777290548915      15.83544694119233   0.002504943272803155     0.7164458558338444     -11.58000788952434  4.759946157850747e-05     0.1259378137860258  0.0008894193448742451      14.24822441685779      332.9771571928905   0.006150194475239061     0.8000036477638494     0.5148213639323769     0.2773529981083314     0.4113453817747208    0.05275305836194182     0.4662544220184787     0.9893529727004822     0.6067965724780752   4.06946115535233e-14 121.7717452331316
2.66180740122629      19.43777290548915      15.83544694119233   0.002504943272803155     0.7164458558338444     -11.58000788952434  4.759946157850747e-05     0.1259378137860258  0.0008894044437130512      14.24822462917288      332.9771571928905   0.006150194475239061     0.8000036477638494     0.5148213639323769     0.2773529981083314     0.4113453817747208    0.05275305836194182     0.4662544220184787     0.9893529727004822     0.6067965724780752   4.06946115535233e-14 121.7717493198381
2.66180740122629      19.43777290548915      15.83544694119233   0.002504943272803155     0.7164458558338444     -11.58000788952434  4.759946157850747e-05     0.1259378137860258  0.0008894044437130512      14.24822441685779      332.9771621546368   0.006150194475239061     0.8000036477638494     0.5148213639323769     0.2773529981083314     0.4113453817747208    0.05275305836194182     0.4662544220184787     0.9893529727004822     0.6067965724780752   4.06946115535233e-14 121.7717493141588
2.66180740122629      19.43777290548915      15.83544694119233   0.002504943272803155     0.7164458558338444     -11.58000788952434  4.759946157850747e-05     0.1259378137860258  0.0008894044437130512      14.24822441685779      332.9771571928905   0.006150209376400255     0.8000036477638494     0.5148213639323769     0.2773529981083314     0.4113453817747208    0.05275305836194182     0.4662544220184787     0.9893529727004822     0.6067965724780752   4.06946115535233e-14 121.7717274037568
2.66180740122629      19.43777290548915      15.83544694119233   0.002504943272803155     0.7164458558338444     -11.58000788952434  4.759946157850747e-05     0.1259378137860258  0.0008894044437130512      14.24822441685779      332.9771571928905   0.006150194475239061     0.8000036626650106     0.5148213639323769     0.2773529981083314     0.4113453817747208    0.05275305836194182     0.4662544220184787     0.9893529727004822     0.6067965724780752   4.06946115535233e-14 121.7717498860462
2.66180740122629      19.43777290548915      15.83544694119233   0.002504943272803155     0.7164458558338444     -11.58000788952434  4.759946157850747e-05     0.1259378137860258  0.0008894044437130512      14.24822441685779      332.9771571928905   0.006150194475239061     0.8000036477638494     0.5148213788335381     0.2773529981083314     0.4113453817747208    0.05275305836194182     0.4662544220184787     0.9893529727004822     0.6067965724780752   4.06946115535233e-14 121.7717499573544
2.66180740122629      19.43777290548915      15.83544694119233   0.002504943272803155     0.7164458558338444     -11.58000788952434  4.759946157850747e-05     0.1259378137860258  0.0008894044437130512      14.24822441685779      332.9771571928905   0.006150194475239061     0.8000036477638494     0.5148213639323769     0.2773530130094926     0.4113453817747208    0.05275305836194182     0.4662544220184787     0.9893529727004822     0.6067965724780752   4.06946115535233e-14 121.7717489299909
2.66180740122629      19.43777290548915      15.83544694119233   0.002504943272803155     0.7164458558338444     -11.58000788952434  4.759946157850747e-05     0.1259378137860258  0.0008894044437130512      14.24822441685779      332.9771571928905   0.006150194475239061     0.8000036477638494     0.5148213639323769     0.2773529981083314      0.411345396675882    0.05275305836194182     0.4662544220184787     0.9893529727004822     0.6067965724780752   4.06946115535233e-14 121.7717494329738
2.66180740122629      19.43777290548915      15.83544694119233   0.002504943272803155     0.7164458558338444     -11.58000788952434  4.759946157850747e-05     0.1259378137860258  0.0008894044437130512      14.24822441685779      332.9771571928905   0.006150194475239061     0.8000036477638494     0.5148213639323769     0.2773529981083314     0.4113453817747208    0.05275307326310302     0.4662544220184787     0.9893529727004822     0.6067965724780752   4.06946115535233e-14 121.7717494415122
2.66180740122629      19.43777290548915      15.83544694119233   0.002504943272803155     0.7164458558338444     -11.58000788952434  4.759946157850747e-05     0.1259378137860258  0.0008894044437130512      14.24822441685779      332.9771571928905   0.006150194475239061     0.8000036477638494     0.5148213639323769     0.2773529981083314     0.4113453817747208    0.05275305836194182     0.4662544369196399     0.9893529727004822     0.6067965724780752   4.06946115535233e-14 121.7717494415027
2.66180740122629      19.43777290548915      15.83544694119233   0.002504943272803155     0.7164458558338444     -11.58000788952434  4.759946157850747e-05     0.1259378137860258  0.0008894044437130512      14.24822441685779      332.9771571928905   0.006150194475239061     0.8000036477638494     0.5148213639323769     0.2773529981083314     0.4113453817747208    0.05275305836194182     0.4662544220184787     0.9893529876016434     0.6067965724780752   4.06946115535233e-14 121.7717494415038
2.66180740122629      19.43777290548915      15.83544694119233   0.002504943272803155     0.7164458558338444     -11.58000788952434  4.759946157850747e-05     0.1259378137860258  0.0008894044437130512      14.24822441685779      332.9771571928905   0.006150194475239061     0.8000036477638494     0.5148213639323769     0.2773529981083314     0.4113453817747208    0.05275305836194182     0.4662544220184787     0.9893529727004822     0.6067965873792364   4.06946115535233e-14 121.7717494415051
2.66180740122629      19.43777290548915      15.83544694119233   0.002504943272803155     0.7164458558338444     -11.58000788952434  4.759946157850747e-05     0.1259378137860258  0.0008894044437130512      14.24822441685779      332.9771571928905   0.006150194475239061     0.8000036477638494     0.5148213639323769     0.2773529981083314     0.4113453817747208    0.05275305836194182     0.4662544220184787     0.9893529727004822     0.6067965724780752  1.490120188845921e-08 121.7718146247705
2.669545457272224       19.4215124677118      15.79186533294532   0.002487151000364771     0.7165819679369441     -11.56610078391889  5.121007214478234e-05     0.1258263352685317  0.0009068577975237529       14.3705274811086      337.9753684669158   0.006162792617077041     0.8000046111036965     0.5144691763745241     0.2770332702165831     0.4143937421645232     0.0487214717532106     0.4662544220184787     0.9855699353994081     0.5962093124455039  3.736022791719744e-14 121.7645438876163
2.669545497051551       19.4215124677118      15.79186533294532   0.002487151000364771     0.7165819679369441     -11.56610078391889  5.121007214478234e-05     0.1258263352685317  0.0009068577975237529       14.3705274811086      337.9753684669158   0.006162792617077041     0.8000046111036965     0.5144691763745241     0.2770332702165831     0.4143937421645232     0.0487214717532106     0.4662544220184787     0.9855699353994081     0.5962093124455039  3.736022791719744e-14 121.7645439956128
2.669545457272224      19.42151275711488      15.79186533294532   0.002487151000364771     0.7165819679369441     -11.56610078391889  5.121007214478234e-05     0.1258263352685317  0.0009068577975237529       14.3705274811086      337.9753684669158   0.006162792617077041     0.8000046111036965     0.5144691763745241     0.2770332702165831     0.4143937421645232     0.0487214717532106     0.4662544220184787     0.9855699353994081     0.5962093124455039  3.736022791719744e-14 121.7645438800475
2.669545457272224       19.4215124677118      15.79186556826245   0.002487151000364771     0.7165819679369441     -11.56610078391889  5.121007214478234e-05     0.1258263352685317  0.0009068577975237529       14.3705274811086      337.9753684669158   0.006162792617077041     0.8000046111036965     0.5144691763745241     0.2770332702165831     0.4143937421645232     0.0487214717532106     0.4662544220184787     0.9855699353994081     0.5962093124455039  3.736022791719744e-14 121.7645439274835
2.669545457272224       19.4215124677118      15.79186533294532   0.002487165901525965     0.7165819679369441     -11.56610078391889  5.121007214478234e-05     0.1258263352685317  0.0009068577975237529       14.3705274811086      337.9753684669158   0.006162792617077041     0.8000046111036965     0.5144691763745241     0.2770332702165831     0.4143937421645232     0.0487214717532106     0.4662544220184787     0.9855699353994081     0.5962093124455039  3.736022791719744e-14 121.7645451205882
2.669545457272224       19.4215124677118      15.79186533294532   0.002487151000364771     0.7165819828381053     -11.56610078391889  5.121007214478234e-05     0.1258263352685317  0.0009068577975237529       14.3705274811086      337.9753684669158   0.006162792617077041     0.8000046111036965     0.5144691763745241     0.2770332702165831     0.4143937421645232     0.0487214717532106     0.4662544220184787     0.9855699353994081     0.5962093124455039  3.736022791719744e-14 121.764543899383
2.669545457272224       19.4215124677118      15.79186533294532   0.002487151000364771     0.7165819679369441     -11.56610095626722  5.121007214478234e-05     0.1258263352685317  0.0009068577975237529       14.3705274811086      337.9753684669158   0.006162792617077041     0.8000046111036965     0.5144691763745241     0.2770332702165831     0.4143937421645232     0.0487214717532106     0.4662544220184787     0.9855699353994081     0.5962093124455039  3.736022791719744e-14 121.764543890606
2.669545457272224       19.4215124677118      15.79186533294532   0.002487151000364771     0.7165819679369441     -11.56610078391889  5.122497330597619e-05     0.1258263352685317  0.0009068577975237529       14.3705274811086      337.9753684669158   0.006162792617077041     0.8000046111036965     0.5144691763745241     0.2770332702165831     0.4143937421645232     0.0487214717532106     0.4662544220184787     0.9855699353994081     0.5962093124455039  3.736022791719744e-14 121.7645514369855
2.669545457272224       19.4215124677118      15.79186533294532   0.002487151000364771     0.7165819679369441     -11.56610078391889  5.121007214478234e-05     0.1258263501696929  0.0009068577975237529       14.3705274811086      337.9753684669158   0.006162792617077041     0.8000046111036965     0.5144691763745241     0.2770332702165831     0.4143937421645232     0.0487214717532106     0.4662544220184787     0.9855699353994081     0.5962093124455039  3.736022791719744e-14 121.7645442344881
2.669545457272224       19.4215124677118      15.79186533294532   0.002487151000364771     0.7165819679369441     -11.56610078391889  5.121007214478234e-05     0.1258263352685317  0.0009068726986849468       14.3705274811086      337.9753684669158   0.006162792617077041     0.8000046111036965     0.5144691763745241     0.2770332702165831     0.4143937421645232     0.0487214717532106     0.4662544220184787     0.9855699353994081     0.5962093124455039  3.736022791719744e-14 121.7645475599525
2.669545457272224       19.4215124677118      15.79186533294532   0.002487151000364771     0.7165819679369441     -11.56610078391889  5.121007214478234e-05     0.1258263352685317  0.0009068577975237529      14.37052769524615      337.9753684669158   0.006162792617077041     0.8000046111036965     0.5144691763745241     0.2770332702165831     0.4143937421645232     0.0487214717532106     0.4662544220184787     0.9855699353994081     0.5962093124455039  3.736022791719744e-14 121.7645439905363
2.669545457272224       19.4215124677118      15.79186533294532   0.002487151000364771     0.7165819679369441     -11.56610078391889  5.121007214478234e-05     0.1258263352685317  0.0009068577975237529       14.3705274811086      337.9753735031412   0.006162792617077041     0.8000046111036965     0.5144691763745241     0.2770332702165831     0.4143937421645232     0.0487214717532106     0.4662544220184787     0.9855699353994081     0.5962093124455039  3.736022791719744e-14 121.7645438479154
2.669545457272224       19.4215124677118      15.79186533294532   0.002487151000364771     0.7165819679369441     -11.56610078391889  5.121007214478234e-05     0.1258263352685317  0.0009068577975237529       14.3705274811086      337.9753684669158   0.006162807518238235     0.8000046111036965     0.5144691763745241     0.2770332702165831     0.4143937421645232     0.0487214717532106     0.4662544220184787     0.9855699353994081     0.5962093124455039  3.736022791719744e-14 121.7645295753162
2.669545457272224       19.4215124677118      15.79186533294532   0.002487151000364771     0.7165819679369441     -11.56610078391889  5.121007214478234e-05     0.1258263352685317  0.0009068577975237529       14.3705274811086      337.9753684669158   0.006162792617077041     0.8000046260048577     0.5144691763745241     0.2770332702165831     0.4143937421645232     0.0487214717532106     0.4662544220184787     0.9855699353994081     0.5962093124455039  3.736022791719744e-14 121.7645443472559
2.669545457272224       19.4215124677118      15.79186533294532   0.002487151000364771     0.7165819679369441     -11.56610078391889  5.121007214478234e-05     0.1258263352685317  0.0009068577975237529       14.3705274811086      337.9753684669158   0.006162792617077041     0.8000046111036965     0.5144691912756852     0.2770332702165831     0.4143937421645232     0.0487214717532106     0.4662544220184787     0.9855699353994081     0.5962093124455039  3.736022791719744e-14 121.764544265579
2.669545457272224       19.4215124677118      15.79186533294532   0.002487151000364771     0.7165819679369441     -11.56610078391889  5.121007214478234e-05     0.1258263352685317  0.0009068577975237529       14.3705274811086      337.9753684669158   0.006162792617077041     0.8000046111036965     0.5144691763745241     0.2770332851177443     0.4143937421645232     0.0487214717532106     0.4662544220184787     0.9855699353994081     0.5962093124455039  3.736022791719744e-14 121.7645436012989
2.669545457272224       19.4215124677118      15.79186533294532   0.002487151000364771     0.7165819679369441     -11.56610078391889  5.121007214478234e-05     0.1258263352685317  0.0009068577975237529       14.3705274811086      337.9753684669158   0.006162792617077041     0.8000046111036965     0.5144691763745241     0.2770332702165831     0.4143937570656844     0.0487214717532106     0.4662544220184787     0.9855699353994081     0.5962093124455039  3.736022791719744e-14 121.7645438971242
2.669545457272224       19.4215124677118      15.79186533294532   0.002487151000364771     0.7165819679369441     -11.56610078391889  5.121007214478234e-05     0.1258263352685317  0.0009068577975237529       14.3705274811086      337.9753684669158   0.006162792617077041     0.8000046111036965     0.5144691763745241     0.2770332702165831     0.4143937421645232    0.04872148665437179     0.4662544220184787     0.9855699353994081     0.5962093124455039  3.736022791719744e-14 121.7645438880308
2.669545457272224       19.4215124677118      15.79186533294532   0.002487151000364771     0.7165819679369441     -11.56610078391889  5.121007214478234e-05     0.1258263352685317  0.0009068577975237529       14.3705274811086      337.9753684669158   0.006162792617077041     0.8000046111036965     0.5144691763745241     0.2770332702165831     0.4143937421645232     0.0487214717532106     0.4662544369196399     0.9855699353994081     0.5962093124455039  3.736022791719744e-14 121.7645438876163
2.669545457272224       19.4215124677118      15.79186533294532   0.002487151000364771     0.7165819679369441     -11.56610078391889  5.121007214478234e-05     0.1258263352685317  0.0009068577975237529       14.3705274811086      337.9753684669158   0.006162792617077041     0.8000046111036965     0.5144691763745241     0.2770332702165831     0.4143937421645232     0.0487214717532106     0.4662544220184787     0.9855699503005693     0.5962093124455039  3.736022791719744e-14 121.7645438876268
2.669545457272224       19.4215124677118      15.79186533294532   0.002487151000364771     0.7165819679369441     -11.56610078391889  5.121007214478234e-05     0.1258263352685317  0.0009068577975237529       14.3705274811086      337.9753684669158   0.006162792617077041     0.8000046111036965     0.5144691763745241     0.2770332702165831     0.4143937421645232     0.0487214717532106     0.4662544220184787     0.9855699353994081     0.5962093273466651  3.736022791719744e-14 121.7645438876091
2.669545457272224       19.4215124677118      15.79186533294532   0.002487151000364771     0.7165819679369441     -11.56610078391889  5.121007214478234e-05     0.1258263352685317  0.0009068577975237529       14.3705274811086      337.9753684669158   0.006162792617077041     0.8000046111036965     0.5144691763745241     0.2770332702165831     0.4143937421645232     0.0487214717532106     0.4662544220184787     0.9855699353994081     0.5962093124455039  1.490119855407557e-08 121.76460922353
2.688915759145039       18.8821095261989      14.86866576565608   0.002170025077896856     0.7128151880593205     -11.17319273292553  3.272219183188785e-05     0.1256851463644959  0.0009221610130882134      14.08799884035302      337.9164919020158   0.006067336450750771      0.800001206687285     0.5089672334715709      0.277829178786792     0.4113298819848476    0.03789689470665072     0.4662544220184787     0.9783690412031502     0.5980843231297977  2.260789891565529e-14 121.8480587500409
2.688915799213006       18.8821095261989      14.86866576565608   0.002170025077896856     0.7128151880593205     -11.17319273292553  3.272219183188785e-05     0.1256851463644959  0.0009221610130882134      14.08799884035302      337.9164919020158   0.006067336450750771      0.800001206687285     0.5089672334715709      0.277829178786792     0.4113298819848476    0.03789689470665072     0.4662544220184787     0.9783690412031502     0.5980843231297977  2.260789891565529e-14 121.8480588086789
2.688915759145039      18.88210980756426      14.86866576565608   0.002170025077896856     0.7128151880593205     -11.17319273292553  3.272219183188785e-05     0.1256851463644959  0.0009221610130882134      14.08799884035302      337.9164919020158   0.006067336450750771      0.800001206687285     0.5089672334715709      0.277829178786792     0.4113298819848476    0.03789689470665072     0.4662544220184787     0.9783690412031502     0.5980843231297977  2.260789891565529e-14 121.8480586899976
2.688915759145039       18.8821095261989      14.86866598721647   0.002170025077896856     0.7128151880593205     -11.17319273292553  3.272219183188785e-05     0.1256851463644959  0.0009221610130882134      14.08799884035302      337.9164919020158   0.006067336450750771      0.800001206687285     0.5089672334715709      0.277829178786792     0.4113298819848476    0.03789689470665072     0.4662544220184787     0.9783690412031502     0.5980843231297977  2.260789891565529e-14 121.848058703424
2.688915759145039       18.8821095261989      14.86866576565608    0.00217003997905805     0.7128151880593205     -11.17319273292553  3.272219183188785e-05     0.1256851463644959  0.0009221610130882134      14.08799884035302      337.9164919020158   0.006067336450750771      0.800001206687285     0.5089672334715709      0.277829178786792     0.4113298819848476    0.03789689470665072     0.4662544220184787     0.9783690412031502     0.5980843231297977  2.260789891565529e-14 121.8480580744735
2.688915759145039       18.8821095261989      14.86866576565608   0.002170025077896856     0.7128152029604817     -11.17319273292553  3.272219183188785e-05     0.1256851463644959  0.0009221610130882134      14.08799884035302      337.9164919020158   0.006067336450750771      0.800001206687285     0.5089672334715709      0.277829178786792     0.4113298819848476    0.03789689470665072     0.4662544220184787     0.9783690412031502     0.5980843231297977  2.260789891565529e-14 121.8480587380834
2.688915759145039       18.8821095261989      14.86866576565608   0.002170025077896856     0.7128151880593205     -11.17319289941908  3.272219183188785e-05     0.1256851463644959  0.0009221610130882134      14.08799884035302      337.9164919020158   0.006067336450750771      0.800001206687285     0.5089672334715709      0.277829178786792     0.4113298819848476    0.03789689470665072     0.4662544220184787     0.9783690412031502     0.5980843231297977  2.260789891565529e-14 121.8480587869281
2.688915759145039       18.8821095261989      14.86866576565608   0.002170025077896856     0.7128151880593205     -11.17319273292553   3.27370929930817e-05     0.1256851463644959  0.0009221610130882134      14.08799884035302      337.9164919020158   0.006067336450750771      0.800001206687285     0.5089672334715709      0.277829178786792     0.4113298819848476    0.03789689470665072     0.4662544220184787     0.9783690412031502     0.5980843231297977  2.260789891565529e-14 121.8480650796151
2.688915759145039       18.8821095261989      14.86866576565608   0.002170025077896856     0.7128151880593205     -11.17319273292553  3.272219183188785e-05     0.1256851612656571  0.0009221610130882134      14.08799884035302      337.9164919020158   0.006067336450750771      0.800001206687285     0.5089672334715709      0.277829178786792     0.4113298819848476    0.03789689470665072     0.4662544220184787     0.9783690412031502     0.5980843231297977  2.260789891565529e-14 121.8480588222777
2.688915759145039       18.8821095261989      14.86866576565608   0.002170025077896856     0.7128151880593205     -11.17319273292553  3.272219183188785e-05     0.1256851463644959  0.0009221759142494072      14.08799884035302      337.9164919020158   0.006067336450750771      0.800001206687285     0.5089672334715709      0.277829178786792     0.4113298819848476    0.03789689470665072     0.4662544220184787     0.9783690412031502     0.5980843231297977  2.260789891565529e-14 121.8480540384307
2.688915759145039       18.8821095261989      14.86866576565608   0.002170025077896856     0.7128151880593205     -11.17319273292553  3.272219183188785e-05     0.1256851463644959  0.0009221610130882134      14.08799905028056      337.9164919020158   0.006067336450750771      0.800001206687285     0.5089672334715709      0.277829178786792     0.4113298819848476    0.03789689470665072     0.4662544220184787     0.9783690412031502     0.5980843231297977  2.260789891565529e-14 121.8480586924415
2.688915759145039       18.8821095261989      14.86866576565608   0.002170025077896856     0.7128151880593205     -11.17319273292553  3.272219183188785e-05     0.1256851463644959  0.0009221610130882134      14.08799884035302       337.916496937364   0.006067336450750771      0.800001206687285     0.5089672334715709      0.277829178786792     0.4113298819848476    0.03789689470665072     0.4662544220184787     0.9783690412031502     0.5980843231297977  2.260789891565529e-14 121.8480587036841
2.688915759145039       18.8821095261989      14.86866576565608   0.002170025077896856     0.7128151880593205     -11.17319273292553  3.272219183188785e-05     0.1256851463644959  0.0009221610130882134      14.08799884035302      337.9164919020158   0.006067351351911965      0.800001206687285     0.5089672334715709      0.277829178786792     0.4113298819848476    0.03789689470665072     0.4662544220184787     0.9783690412031502     0.5980843231297977  2.260789891565529e-14 121.8480875008522
2.688915759145039       18.8821095261989      14.86866576565608   0.002170025077896856     0.7128151880593205     -11.17319273292553  3.272219183188785e-05     0.1256851463644959  0.0009221610130882134      14.08799884035302      337.9164919020158   0.006067336450750771     0.8000012215884462     0.5089672334715709      0.277829178786792     0.4113298819848476    0.03789689470665072     0.4662544220184787     0.9783690412031502     0.5980843231297977  2.260789891565529e-14 121.8480594404483
2.688915759145039       18.8821095261989      14.86866576565608   0.002170025077896856     0.7128151880593205     -11.17319273292553  3.272219183188785e-05     0.1256851463644959  0.0009221610130882134      14.08799884035302      337.9164919020158   0.006067336450750771      0.800001206687285     0.5089672483727321      0.277829178786792     0.4113298819848476    0.03789689470665072     0.4662544220184787     0.9783690412031502     0.5980843231297977  2.260789891565529e-14 121.8480584637613
2.688915759145039       18.8821095261989      14.86866576565608   0.002170025077896856     0.7128151880593205     -11.17319273292553  3.272219183188785e-05     0.1256851463644959  0.0009221610130882134      14.08799884035302      337.9164919020158   0.006067336450750771      0.800001206687285     0.5089672334715709     0.2778291936879532     0.4113298819848476    0.03789689470665072     0.4662544220184787     0.9783690412031502     0.5980843231297977  2.260789891565529e-14 121.8480599093681
2.688915759145039       18.8821095261989      14.86866576565608   0.002170025077896856     0.7128151880593205     -11.17319273292553  3.272219183188785e-05     0.1256851463644959  0.0009221610130882134      14.08799884035302      337.9164919020158   0.006067336450750771      0.800001206687285     0.5089672334715709      0.277829178786792     0.4113298968860087    0.03789689470665072     0.4662544220184787     0.9783690412031502     0.5980843231297977  2.260789891565529e-14 121.8480588474853
2.688915759145039       18.8821095261989      14.86866576565608   0.002170025077896856     0.7128151880593205     -11.17319273292553  3.272219183188785e-05     0.1256851463644959  0.0009221610130882134      14.08799884035302      337.9164919020158   0.006067336450750771      0.800001206687285     0.5089672334715709      0.277829178786792     0.4113298819848476    0.03789690960781192     0.4662544220184787     0.9783690412031502     0.5980843231297977  2.260789891565529e-14 121.8480587500418
2.688915759145039       18.8821095261989      14.86866576565608   0.002170025077896856     0.7128151880593205     -11.17319273292553  3.272219183188785e-05     0.1256851463644959  0.0009221610130882134      14.08799884035302      337.9164919020158   0.006067336450750771      0.800001206687285     0.5089672334715709      0.277829178786792     0.4113298819848476    0.03789689470665072     0.4662544369196399     0.9783690412031502     0.5980843231297977  2.260789891565529e-14 121.8480587500409
2.688915759145039       18.8821095261989      14.86866576565608   0.002170025077896856     0.7128151880593205     -11.17319273292553  3.272219183188785e-05     0.1256851463644959  0.0009221610130882134      14.08799884035302      337.9164919020158   0.006067336450750771      0.800001206687285     0.5089672334715709      0.277829178786792     0.4113298819848476    0.03789689470665072     0.4662544220184787     0.9783690561043114     0.5980843231297977  2.260789891565529e-14 121.848058750038
2.688915759145039       18.8821095261989      14.86866576565608   0.002170025077896856     0.7128151880593205     -11.17319273292553  3.272219183188785e-05     0.1256851463644959  0.0009221610130882134      14.08799884035302      337.9164919020158   0.006067336450750771      0.800001206687285     0.5089672334715709      0.277829178786792     0.4113298819848476    0.03789689470665072     0.4662544220184787     0.9783690412031502     0.5980843380309588  2.260789891565529e-14 121.848058750061
2.688915759145039       18.8821095261989      14.86866576565608   0.002170025077896856     0.7128151880593205     -11.17319273292553  3.272219183188785e-05     0.1256851463644959  0.0009221610130882134      14.08799884035302      337.9164919020158   0.006067336450750771      0.800001206687285     0.5089672334715709      0.277829178786792     0.4113298819848476    0.03789689470665072     0.4662544220184787     0.9783690412031502     0.5980843231297977  1.490118380174657e-08 121.8481246912729
2.674387337609113      19.28666201775097      15.56106588379958    0.00240782579761659     0.7156401538683392     -11.46787397128785  4.658256316739469e-05     0.1257904115172524  0.0009106358324995755      14.29989398988717      337.9606493579202   0.006149133571677995     0.8000031566285408     0.5130909018503727     0.2772352188876063     0.4136277221430782    0.04601533281695151     0.4662544220184787     0.9837697154372099     0.5966780641855598  2.808600537026857e-14 121.7500717143818
2.674387377460589      19.28666201775097      15.56106588379958    0.00240782579761659     0.7156401538683392     -11.46787397128785  4.658256316739469e-05     0.1257904115172524  0.0009106358324995755      14.29989398988717      337.9606493579202   0.006149133571677995     0.8000031566285408     0.5130909018503727     0.2772352188876063     0.4136277221430782    0.04601533281695151     0.4662544220184787     0.9837697154372099     0.5966780641855598  2.808600537026857e-14 121.7500718116024
2.674387337609113      19.28666230514463      15.56106588379958    0.00240782579761659     0.7156401538683392     -11.46787397128785  4.658256316739469e-05     0.1257904115172524  0.0009106358324995755      14.29989398988717      337.9606493579202   0.006149133571677995     0.8000031566285408     0.5130909018503727     0.2772352188876063     0.4136277221430782    0.04601533281695151     0.4662544220184787     0.9837697154372099     0.5966780641855598  2.808600537026857e-14 121.7500716563298
2.674387337609113      19.28666201775097      15.56106611567753    0.00240782579761659     0.7156401538683392     -11.46787397128785  4.658256316739469e-05     0.1257904115172524  0.0009106358324995755      14.29989398988717      337.9606493579202   0.006149133571677995     0.8000031566285408     0.5130909018503727     0.2772352188876063     0.4136277221430782    0.04601533281695151     0.4662544220184787     0.9837697154372099     0.5966780641855598  2.808600537026857e-14 121.7500716880605
2.674387337609113      19.28666201775097      15.56106588379958   0.002407840698777784     0.7156401538683392     -11.46787397128785  4.658256316739469e-05     0.1257904115172524  0.0009106358324995755      14.29989398988717      337.9606493579202   0.006149133571677995     0.8000031566285408     0.5130909018503727     0.2772352188876063     0.4136277221430782    0.04601533281695151     0.4662544220184787     0.9837697154372099     0.5966780641855598  2.808600537026857e-14 121.7500718275383
2.674387337609113      19.28666201775097      15.56106588379958    0.00240782579761659     0.7156401687695004     -11.46787397128785  4.658256316739469e-05     0.1257904115172524  0.0009106358324995755      14.29989398988717      337.9606493579202   0.006149133571677995     0.8000031566285408     0.5130909018503727     0.2772352188876063     0.4136277221430782    0.04601533281695151     0.4662544220184787     0.9837697154372099     0.5966780641855598  2.808600537026857e-14 121.7500717009362
2.674387337609113      19.28666201775097      15.56106588379958    0.00240782579761659     0.7156401538683392     -11.46787414217249  4.658256316739469e-05     0.1257904115172524  0.0009106358324995755      14.29989398988717      337.9606493579202   0.006149133571677995     0.8000031566285408     0.5130909018503727     0.2772352188876063     0.4136277221430782    0.04601533281695151     0.4662544220184787     0.9837697154372099     0.5966780641855598  2.808600537026857e-14 121.7500717126426
2.674387337609113      19.28666201775097      15.56106588379958    0.00240782579761659     0.7156401538683392     -11.46787397128785  4.659746432858853e-05     0.1257904115172524  0.0009106358324995755      14.29989398988717      337.9606493579202   0.006149133571677995     0.8000031566285408     0.5130909018503727     0.2772352188876063     0.4136277221430782    0.04601533281695151     0.4662544220184787     0.9837697154372099     0.5966780641855598  2.808600537026857e-14 121.7500796434315
2.674387337609113      19.28666201775097      15.56106588379958    0.00240782579761659     0.7156401538683392     -11.46787397128785  4.658256316739469e-05     0.1257904264184136  0.0009106358324995755      14.29989398988717      337.9606493579202   0.006149133571677995     0.8000031566285408     0.5130909018503727     0.2772352188876063     0.4136277221430782    0.04601533281695151     0.4662544220184787     0.9837697154372099     0.5966780641855598  2.808600537026857e-14 121.7500719141445
2.674387337609113      19.28666201775097      15.56106588379958    0.00240782579761659     0.7156401538683392     -11.46787397128785  4.658256316739469e-05     0.1257904115172524  0.0009106507336607693      14.29989398988717      337.9606493579202   0.006149133571677995     0.8000031566285408     0.5130909018503727     0.2772352188876063     0.4136277221430782    0.04601533281695151     0.4662544220184787     0.9837697154372099     0.5966780641855598  2.808600537026857e-14 121.7500734050041
2.674387337609113      19.28666201775097      15.56106588379958    0.00240782579761659     0.7156401538683392     -11.46787397128785  4.658256316739469e-05     0.1257904115172524  0.0009106358324995755       14.2998942029722      337.9606493579202   0.006149133571677995     0.8000031566285408     0.5130909018503727     0.2772352188876063     0.4136277221430782    0.04601533281695151     0.4662544220184787     0.9837697154372099     0.5966780641855598  2.808600537026857e-14 121.7500718400224
2.674387337609113      19.28666201775097      15.56106588379958    0.00240782579761659     0.7156401538683392     -11.46787397128785  4.658256316739469e-05     0.1257904115172524  0.0009106358324995755      14.29989398988717      337.9606543939262   0.006149133571677995     0.8000031566285408     0.5130909018503727     0.2772352188876063     0.4136277221430782    0.04601533281695151     0.4662544220184787     0.9837697154372099     0.5966780641855598  2.808600537026857e-14 121.7500716796619
2.674387337609113      19.28666201775097      15.56106588379958    0.00240782579761659     0.7156401538683392     -11.46787397128785  4.658256316739469e-05     0.1257904115172524  0.0009106358324995755      14.29989398988717      337.9606493579202   0.006149148472839189     0.8000031566285408     0.5130909018503727     0.2772352188876063     0.4136277221430782    0.04601533281695151     0.4662544220184787     0.9837697154372099     0.5966780641855598  2.808600537026857e-14 121.7500777261298
2.674387337609113      19.28666201775097      15.56106588379958    0.00240782579761659     0.7156401538683392     -11.46787397128785  4.658256316739469e-05     0.1257904115172524  0.0009106358324995755      14.29989398988717      337.9606493579202   0.006149133571677995      0.800003171529702     0.5130909018503727     0.2772352188876063     0.4136277221430782    0.04601533281695151     0.4662544220184787     0.9837697154372099     0.5966780641855598  2.808600537026857e-14 121.7500721631397
2.674387337609113      19.28666201775097      15.56106588379958    0.00240782579761659     0.7156401538683392     -11.46787397128785  4.658256316739469e-05     0.1257904115172524  0.0009106358324995755      14.29989398988717      337.9606493579202   0.006149133571677995     0.8000031566285408     0.5130909167515338     0.2772352188876063     0.4136277221430782    0.04601533281695151     0.4662544220184787     0.9837697154372099     0.5966780641855598  2.808600537026857e-14 121.7500717183308
2.674387337609113      19.28666201775097      15.56106588379958    0.00240782579761659     0.7156401538683392     -11.46787397128785  4.658256316739469e-05     0.1257904115172524  0.0009106358324995755      14.29989398988717      337.9606493579202   0.006149133571677995     0.8000031566285408     0.5130909018503727     0.2772352337887675     0.4136277221430782    0.04601533281695151     0.4662544220184787     0.9837697154372099     0.5966780641855598  2.808600537026857e-14 121.7500720775661
2.674387337609113      19.28666201775097      15.56106588379958    0.00240782579761659     0.7156401538683392     -11.46787397128785  4.658256316739469e-05     0.1257904115172524  0.0009106358324995755      14.29989398988717      337.9606493579202   0.006149133571677995     0.8000031566285408     0.5130909018503727     0.2772352188876063     0.4136277370442394    0.04601533281695151     0.4662544220184787     0.9837697154372099     0.5966780641855598  2.808600537026857e-14 121.7500716755547
2.674387337609113      19.28666201775097      15.56106588379958    0.00240782579761659     0.7156401538683392     -11.46787397128785  4.658256316739469e-05     0.1257904115172524  0.0009106358324995755      14.29989398988717      337.9606493579202   0.006149133571677995     0.8000031566285408     0.5130909018503727     0.2772352188876063     0.4136277221430782    0.04601534771811271     0.4662544220184787     0.9837697154372099     0.5966780641855598  2.808600537026857e-14 121.7500717143972
2.674387337609113      19.28666201775097      15.56106588379958    0.00240782579761659     0.7156401538683392     -11.46787397128785  4.658256316739469e-05     0.1257904115172524  0.0009106358324995755      14.29989398988717      337.9606493579202   0.006149133571677995     0.8000031566285408     0.5130909018503727     0.2772352188876063     0.4136277221430782    0.04601533281695151     0.4662544369196399     0.9837697154372099     0.5966780641855598  2.808600537026857e-14 121.7500717143818
2.674387337609113      19.28666201775097      15.56106588379958    0.00240782579761659     0.7156401538683392     -11.46787397128785  4.658256316739469e-05     0.1257904115172524  0.0009106358324995755      14.29989398988717      337.9606493579202   0.006149133571677995     0.8000031566285408     0.5130909018503727     0.2772352188876063     0.4136277221430782    0.04601533281695151     0.4662544220184787     0.9837697303383711     0.5966780641855598  2.808600537026857e-14 121.7500717143824
2.674387337609113      19.28666201775097      15.56106588379958    0.00240782579761659     0.7156401538683392     -11.46787397128785  4.658256316739469e-05     0.1257904115172524  0.0009106358324995755      14.29989398988717      337.9606493579202   0.006149133571677995     0.8000031566285408     0.5130909018503727     0.2772352188876063     0.4136277221430782    0.04601533281695151     0.4662544220184787     0.9837697154372099      0.596678079086721  2.808600537026857e-14 121.7500717143744
2.674387337609113      19.28666201775097      15.56106588379958    0.00240782579761659     0.7156401538683392     -11.46787397128785  4.658256316739469e-05     0.1257904115172524  0.0009106358324995755      14.29989398988717      337.9606493579202   0.006149133571677995     0.8000031566285408     0.5130909018503727     0.2772352188876063     0.4136277221430782    0.04601533281695151     0.4662544220184787     0.9837697154372099     0.5966780641855598  1.490118927985303e-08 121.7501372084531
2.677401108508578      19.31612164080323      15.61817305962496   0.002414644931368516     0.7159734736039317     -11.49733530810269  4.564659311874547e-05     0.1257838055531839  0.0009110934632869378      14.26790649131919      337.9551574535941   0.006135127309068668     0.8000028929899169     0.5126794674556754     0.2773009550188687     0.4165442505640165    0.04598311745121633     0.4662544220184787     0.9837382458702632     0.5968129695724975  2.593969277187638e-14 121.7372017500388
2.677401148404964      19.31612164080323      15.61817305962496   0.002414644931368516     0.7159734736039317     -11.49733530810269  4.564659311874547e-05     0.1257838055531839  0.0009110934632869378      14.26790649131919      337.9551574535941   0.006135127309068668     0.8000028929899169     0.5126794674556754     0.2773009550188687     0.4165442505640165    0.04598311745121633     0.4662544220184787     0.9837382458702632     0.5968129695724975  2.593969277187638e-14 121.737201902471
2.677401108508578      19.31612192863587      15.61817305962496   0.002414644931368516     0.7159734736039317     -11.49733530810269  4.564659311874547e-05     0.1257838055531839  0.0009110934632869378      14.26790649131919      337.9551574535941   0.006135127309068668     0.8000028929899169     0.5126794674556754     0.2773009550188687     0.4165442505640165    0.04598311745121633     0.4662544220184787     0.9837382458702632     0.5968129695724975  2.593969277187638e-14 121.7372017317824
2.677401108508578      19.31612164080323      15.61817329235387   0.002414644931368516     0.7159734736039317     -11.49733530810269  4.564659311874547e-05     0.1257838055531839  0.0009110934632869378      14.26790649131919      337.9551574535941   0.006135127309068668     0.8000028929899169     0.5126794674556754     0.2773009550188687     0.4165442505640165    0.04598311745121633     0.4662544220184787     0.9837382458702632     0.5968129695724975  2.593969277187638e-14 121.7372017428855
2.677401108508578      19.31612164080323      15.61817305962496    0.00241465983252971     0.7159734736039317     -11.49733530810269  4.564659311874547e-05     0.1257838055531839  0.0009110934632869378      14.26790649131919      337.9551574535941   0.006135127309068668     0.8000028929899169     0.5126794674556754     0.2773009550188687     0.4165442505640165    0.04598311745121633     0.4662544220184787     0.9837382458702632     0.5968129695724975  2.593969277187638e-14 121.7372019599817
2.677401108508578      19.31612164080323      15.61817305962496   0.002414644931368516     0.7159734885050929     -11.49733530810269  4.564659311874547e-05     0.1257838055531839  0.0009110934632869378      14.26790649131919      337.9551574535941   0.006135127309068668     0.8000028929899169     0.5126794674556754     0.2773009550188687     0.4165442505640165    0.04598311745121633     0.4662544220184787     0.9837382458702632     0.5968129695724975  2.593969277187638e-14 121.7372017479491
2.677401108508578      19.31612164080323      15.61817305962496   0.002414644931368516     0.7159734736039317     -11.49733547942633  4.564659311874547e-05     0.1257838055531839  0.0009110934632869378      14.26790649131919      337.9551574535941   0.006135127309068668     0.8000028929899169     0.5126794674556754     0.2773009550188687     0.4165442505640165    0.04598311745121633     0.4662544220184787     0.9837382458702632     0.5968129695724975  2.593969277187638e-14 121.7372017559392
2.677401108508578      19.31612164080323      15.61817305962496   0.002414644931368516     0.7159734736039317     -11.49733530810269  4.566149427993931e-05     0.1257838055531839  0.0009110934632869378      14.26790649131919      337.9551574535941   0.006135127309068668     0.8000028929899169     0.5126794674556754     0.2773009550188687     0.4165442505640165    0.04598311745121633     0.4662544220184787     0.9837382458702632     0.5968129695724975  2.593969277187638e-14 121.7372088283033
2.677401108508578      19.31612164080323      15.61817305962496   0.002414644931368516     0.7159734736039317     -11.49733530810269  4.564659311874547e-05     0.1257838204543451  0.0009110934632869378      14.26790649131919      337.9551574535941   0.006135127309068668     0.8000028929899169     0.5126794674556754     0.2773009550188687     0.4165442505640165    0.04598311745121633     0.4662544220184787     0.9837382458702632     0.5968129695724975  2.593969277187638e-14 121.7372019605833
2.677401108508578      19.31612164080323      15.61817305962496   0.002414644931368516     0.7159734736039317     -11.49733530810269  4.564659311874547e-05     0.1257838055531839  0.0009111083644481316      14.26790649131919      337.9551574535941   0.006135127309068668     0.8000028929899169     0.5126794674556754     0.2773009550188687     0.4165442505640165    0.04598311745121633     0.4662544220184787     0.9837382458702632     0.5968129695724975  2.593969277187638e-14 121.7372029644034
2.677401108508578      19.31612164080323      15.61817305962496   0.002414644931368516     0.7159734736039317     -11.49733530810269  4.564659311874547e-05     0.1257838055531839  0.0009110934632869378      14.26790670392756      337.9551574535941   0.006135127309068668     0.8000028929899169     0.5126794674556754     0.2773009550188687     0.4165442505640165    0.04598311745121633     0.4662544220184787     0.9837382458702632     0.5968129695724975  2.593969277187638e-14 121.737201846134
2.677401108508578      19.31612164080323      15.61817305962496   0.002414644931368516     0.7159734736039317     -11.49733530810269  4.564659311874547e-05     0.1257838055531839  0.0009110934632869378      14.26790649131919      337.9551624895184   0.006135127309068668     0.8000028929899169     0.5126794674556754     0.2773009550188687     0.4165442505640165    0.04598311745121633     0.4662544220184787     0.9837382458702632     0.5968129695724975  2.593969277187638e-14 121.7372017508482
2.677401108508578      19.31612164080323      15.61817305962496   0.002414644931368516     0.7159734736039317     -11.49733530810269  4.564659311874547e-05     0.1257838055531839  0.0009110934632869378      14.26790649131919      337.9551574535941   0.006135142210229862     0.8000028929899169     0.5126794674556754     0.2773009550188687     0.4165442505640165    0.04598311745121633     0.4662544220184787     0.9837382458702632     0.5968129695724975  2.593969277187638e-14 121.7372027306702
2.677401108508578      19.31612164080323      15.61817305962496   0.002414644931368516     0.7159734736039317     -11.49733530810269  4.564659311874547e-05     0.1257838055531839  0.0009110934632869378      14.26790649131919      337.9551574535941   0.006135127309068668     0.8000029078910781     0.5126794674556754     0.2773009550188687     0.4165442505640165    0.04598311745121633     0.4662544220184787     0.9837382458702632     0.5968129695724975  2.593969277187638e-14 121.7372022736714
2.677401108508578      19.31612164080323      15.61817305962496   0.002414644931368516     0.7159734736039317     -11.49733530810269  4.564659311874547e-05     0.1257838055531839  0.0009110934632869378      14.26790649131919      337.9551574535941   0.006135127309068668     0.8000028929899169     0.5126794823568366     0.2773009550188687     0.4165442505640165    0.04598311745121633     0.4662544220184787     0.9837382458702632     0.5968129695724975  2.593969277187638e-14 121.737201867964
2.677401108508578      19.31612164080323      15.61817305962496   0.002414644931368516     0.7159734736039317     -11.49733530810269  4.564659311874547e-05     0.1257838055531839  0.0009110934632869378      14.26790649131919      337.9551574535941   0.006135127309068668     0.8000028929899169     0.5126794674556754     0.2773009699200299     0.4165442505640165    0.04598311745121633     0.4662544220184787     0.9837382458702632     0.5968129695724975  2.593969277187638e-14 121.7372019637648
2.677401108508578      19.31612164080323      15.61817305962496   0.002414644931368516     0.7159734736039317     -11.49733530810269  4.564659311874547e-05     0.1257838055531839  0.0009110934632869378      14.26790649131919      337.9551574535941   0.006135127309068668     0.8000028929899169     0.5126794674556754     0.2773009550188687     0.4165442654651777    0.04598311745121633     0.4662544220184787     0.9837382458702632     0.5968129695724975  2.593969277187638e-14 121.7372017486274
2.677401108508578      19.31612164080323      15.61817305962496   0.002414644931368516     0.7159734736039317     -11.49733530810269  4.564659311874547e-05     0.1257838055531839  0.0009110934632869378      14.26790649131919      337.9551574535941   0.006135127309068668     0.8000028929899169     0.5126794674556754     0.2773009550188687     0.4165442505640165    0.04598313235237753     0.4662544220184787     0.9837382458702632     0.5968129695724975  2.593969277187638e-14 121.7372017500362
2.677401108508578      19.31612164080323      15.61817305962496   0.002414644931368516     0.7159734736039317     -11.49733530810269  4.564659311874547e-05     0.1257838055531839  0.0009110934632869378      14.26790649131919      337.9551574535941   0.006135127309068668     0.8000028929899169     0.5126794674556754     0.2773009550188687     0.4165442505640165    0.04598311745121633     0.4662544369196399     0.9837382458702632     0.5968129695724975  2.593969277187638e-14 121.7372017500388
2.677401108508578      19.31612164080323      15.61817305962496   0.002414644931368516     0.7159734736039317     -11.49733530810269  4.564659311874547e-05     0.1257838055531839  0.0009110934632869378      14.26790649131919      337.9551574535941   0.006135127309068668     0.8000028929899169     0.5126794674556754     0.2773009550188687     0.4165442505640165    0.04598311745121633     0.4662544220184787     0.9837382607714243     0.5968129695724975  2.593969277187638e-14 121.7372017500394
2.677401108508578      19.31612164080323      15.61817305962496   0.002414644931368516     0.7159734736039317     -11.49733530810269  4.564659311874547e-05     0.1257838055531839  0.0009110934632869378      14.26790649131919      337.9551574535941   0.006135127309068668     0.8000028929899169     0.5126794674556754     0.2773009550188687     0.4165442505640165    0.04598311745121633     0.4662544220184787     0.9837382458702632     0.5968129844736587  2.593969277187638e-14 121.7372017500297
2.677401108508578      19.31612164080323      15.61817305962496   0.002414644931368516     0.7159734736039317     -11.49733530810269  4.564659311874547e-05     0.1257838055531839  0.0009110934632869378      14.26790649131919      337.9551574535941   0.006135127309068668     0.8000028929899169     0.5126794674556754     0.2773009550188687     0.4165442505640165    0.04598311745121633     0.4662544220184787     0.9837382458702632     0.5968129695724975  1.490118713354043e-08 121.7372672414197
2.674846711324348      19.32022686684962      15.62611604864054   0.002416334717208586     0.7158617584091603     -11.50088807864811  4.503768061862584e-05     0.1257712364297805  0.0009101430916628444      14.24106394847825      336.6597310187411   0.006144960643142887     0.8000028439459934     0.5130652810702913     0.2771171439342987     0.4155418959272716    0.04598373265297735     0.4662544220184787     0.9837251063533218     0.5968986507953028  2.414736957551819e-14 121.7363174543501
2.67484675118267      19.32022686684962      15.62611604864054   0.002416334717208586     0.7158617584091603     -11.50088807864811  4.503768061862584e-05     0.1257712364297805  0.0009101430916628444      14.24106394847825      336.6597310187411   0.006144960643142887     0.8000028439459934     0.5130652810702913     0.2771171439342987     0.4155418959272716    0.04598373265297735     0.4662544220184787     0.9837251063533218     0.5968986507953028  2.414736957551819e-14 121.7363174776591
2.674846711324348      19.32022715474344      15.62611604864054   0.002416334717208586     0.7158617584091603     -11.50088807864811  4.503768061862584e-05     0.1257712364297805  0.0009101430916628444      14.24106394847825      336.6597310187411   0.006144960643142887     0.8000028439459934     0.5130652810702913     0.2771171439342987     0.4155418959272716    0.04598373265297735     0.4662544220184787     0.9837251063533218     0.5968986507953028  2.414736957551819e-14 121.7363174214981
2.674846711324348      19.32022686684962      15.62611628148782   0.002416334717208586     0.7158617584091603     -11.50088807864811  4.503768061862584e-05     0.1257712364297805  0.0009101430916628444      14.24106394847825      336.6597310187411   0.006144960643142887     0.8000028439459934     0.5130652810702913     0.2771171439342987     0.4155418959272716    0.04598373265297735     0.4662544220184787     0.9837251063533218     0.5968986507953028  2.414736957551819e-14 121.7363174692863
2.674846711324348      19.32022686684962      15.62611604864054    0.00241634961836978     0.7158617584091603     -11.50088807864811  4.503768061862584e-05     0.1257712364297805  0.0009101430916628444      14.24106394847825      336.6597310187411   0.006144960643142887     0.8000028439459934     0.5130652810702913     0.2771171439342987     0.4155418959272716    0.04598373265297735     0.4662544220184787     0.9837251063533218     0.5968986507953028  2.414736957551819e-14 121.7363174349236
2.674846711324348      19.32022686684962      15.62611604864054   0.002416334717208586     0.7158617733103215     -11.50088807864811  4.503768061862584e-05     0.1257712364297805  0.0009101430916628444      14.24106394847825      336.6597310187411   0.006144960643142887     0.8000028439459934     0.5130652810702913     0.2771171439342987     0.4155418959272716    0.04598373265297735     0.4662544220184787     0.9837251063533218     0.5968986507953028  2.414736957551819e-14 121.7363174527972
2.674846711324348      19.32022686684962      15.62611604864054   0.002416334717208586     0.7158617584091603     -11.50088825002469  4.503768061862584e-05     0.1257712364297805  0.0009101430916628444      14.24106394847825      336.6597310187411   0.006144960643142887     0.8000028439459934     0.5130652810702913     0.2771171439342987     0.4155418959272716    0.04598373265297735     0.4662544220184787     0.9837251063533218     0.5968986507953028  2.414736957551819e-14 121.7363174389056
2.674846711324348      19.32022686684962      15.62611604864054   0.002416334717208586     0.7158617584091603     -11.50088807864811  4.505258177981969e-05     0.1257712364297805  0.0009101430916628444      14.24106394847825      336.6597310187411   0.006144960643142887     0.8000028439459934     0.5130652810702913     0.2771171439342987     0.4155418959272716    0.04598373265297735     0.4662544220184787     0.9837251063533218     0.5968986507953028  2.414736957551819e-14 121.7363236398506
2.674846711324348      19.32022686684962      15.62611604864054   0.002416334717208586     0.7158617584091603     -11.50088807864811  4.503768061862584e-05     0.1257712513309417  0.0009101430916628444      14.24106394847825      336.6597310187411   0.006144960643142887     0.8000028439459934     0.5130652810702913     0.2771171439342987     0.4155418959272716    0.04598373265297735     0.4662544220184787     0.9837251063533218     0.5968986507953028  2.414736957551819e-14 121.7363176028718
2.674846711324348      19.32022686684962      15.62611604864054   0.002416334717208586     0.7158617584091603     -11.50088807864811  4.503768061862584e-05     0.1257712364297805  0.0009101579928240382      14.24106394847825      336.6597310187411   0.006144960643142887     0.8000028439459934     0.5130652810702913     0.2771171439342987     0.4155418959272716    0.04598373265297735     0.4662544220184787     0.9837251063533218     0.5968986507953028  2.414736957551819e-14 121.7363181125815
2.674846711324348      19.32022686684962      15.62611604864054   0.002416334717208586     0.7158617584091603     -11.50088807864811  4.503768061862584e-05     0.1257712364297805  0.0009101430916628444      14.24106416068664      336.6597310187411   0.006144960643142887     0.8000028439459934     0.5130652810702913     0.2771171439342987     0.4155418959272716    0.04598373265297735     0.4662544220184787     0.9837251063533218     0.5968986507953028  2.414736957551819e-14 121.7363174949305
2.674846711324348      19.32022686684962      15.62611604864054   0.002416334717208586     0.7158617584091603     -11.50088807864811  4.503768061862584e-05     0.1257712364297805  0.0009101430916628444      14.24106394847825       336.659736035362   0.006144960643142887     0.8000028439459934     0.5130652810702913     0.2771171439342987     0.4155418959272716    0.04598373265297735     0.4662544220184787     0.9837251063533218     0.5968986507953028  2.414736957551819e-14 121.7363173777425
2.674846711324348      19.32022686684962      15.62611604864054   0.002416334717208586     0.7158617584091603     -11.50088807864811  4.503768061862584e-05     0.1257712364297805  0.0009101430916628444      14.24106394847825      336.6597310187411   0.006144975544304081     0.8000028439459934     0.5130652810702913     0.2771171439342987     0.4155418959272716    0.04598373265297735     0.4662544220184787     0.9837251063533218     0.5968986507953028  2.414736957551819e-14 121.7363159391355
2.674846711324348      19.32022686684962      15.62611604864054   0.002416334717208586     0.7158617584091603     -11.50088807864811  4.503768061862584e-05     0.1257712364297805  0.0009101430916628444      14.24106394847825      336.6597310187411   0.006144960643142887     0.8000028588471546     0.5130652810702913     0.2771171439342987     0.4155418959272716    0.04598373265297735     0.4662544220184787     0.9837251063533218     0.5968986507953028  2.414736957551819e-14 121.7363179363065
2.674846711324348      19.32022686684962      15.62611604864054   0.002416334717208586     0.7158617584091603     -11.50088807864811  4.503768061862584e-05     0.1257712364297805  0.0009101430916628444      14.24106394847825      336.6597310187411   0.006144960643142887     0.8000028439459934     0.5130652959714525     0.2771171439342987     0.4155418959272716    0.04598373265297735     0.4662544220184787     0.9837251063533218     0.5968986507953028  2.414736957551819e-14 121.7363175600294
2.674846711324348      19.32022686684962      15.62611604864054   0.002416334717208586     0.7158617584091603     -11.50088807864811  4.503768061862584e-05     0.1257712364297805  0.0009101430916628444      14.24106394847825      336.6597310187411   0.006144960643142887     0.8000028439459934     0.5130652810702913     0.2771171588354599     0.4155418959272716    0.04598373265297735     0.4662544220184787     0.9837251063533218     0.5968986507953028  2.414736957551819e-14 121.7363175078397
2.674846711324348      19.32022686684962      15.62611604864054   0.002416334717208586     0.7158617584091603     -11.50088807864811  4.503768061862584e-05     0.1257712364297805  0.0009101430916628444      14.24106394847825      336.6597310187411   0.006144960643142887     0.8000028439459934     0.5130652810702913     0.2771171439342987     0.4155419108284328    0.04598373265297735     0.4662544220184787     0.9837251063533218     0.5968986507953028  2.414736957551819e-14 121.7363174394359
2.674846711324348      19.32022686684962      15.62611604864054   0.002416334717208586     0.7158617584091603     -11.50088807864811  4.503768061862584e-05     0.1257712364297805  0.0009101430916628444      14.24106394847825      336.6597310187411   0.006144960643142887     0.8000028439459934     0.5130652810702913     0.2771171439342987     0.4155418959272716    0.04598374755413855     0.4662544220184787     0.9837251063533218     0.5968986507953028  2.414736957551819e-14 121.7363174545215
2.674846711324348      19.32022686684962      15.62611604864054   0.002416334717208586     0.7158617584091603     -11.50088807864811  4.503768061862584e-05     0.1257712364297805  0.0009101430916628444      14.24106394847825      336.6597310187411   0.006144960643142887     0.8000028439459934     0.5130652810702913     0.2771171439342987     0.4155418959272716    0.04598373265297735     0.4662544369196399     0.9837251063533218     0.5968986507953028  2.414736957551819e-14 121.7363174543501
2.674846711324348      19.32022686684962      15.62611604864054   0.002416334717208586     0.7158617584091603     -11.50088807864811  4.503768061862584e-05     0.1257712364297805  0.0009101430916628444      14.24106394847825      336.6597310187411   0.006144960643142887     0.8000028439459934     0.5130652810702913     0.2771171439342987     0.4155418959272716    0.04598373265297735     0.4662544220184787      0.983725121254483     0.5968986507953028  2.414736957551819e-14 121.7363174543464
2.674846711324348      19.32022686684962      15.62611604864054   0.002416334717208586     0.7158617584091603     -11.50088807864811  4.503768061862584e-05     0.1257712364297805  0.0009101430916628444      14.24106394847825      336.6597310187411   0.006144960643142887     0.8000028439459934     0.5130652810702913     0.2771171439342987     0.4155418959272716    0.04598373265297735     0.4662544220184787     0.9837251063533218      0.596898665696464  2.414736957551819e-14 121.7363174543296
2.674846711324348      19.32022686684962      15.62611604864054   0.002416334717208586     0.7158617584091603     -11.50088807864811  4.503768061862584e-05     0.1257712364297805  0.0009101430916628444      14.24106394847825      336.6597310187411   0.006144960643142887     0.8000028439459934     0.5130652810702913     0.2771171439342987     0.4155418959272716    0.04598373265297735     0.4662544220184787     0.9837251063533218     0.5968986507953028  1.490118534121723e-08 121.7363829733305
2.674901102403166      19.32021995319353      15.62599871763495   0.002416705421503238     0.7158655519781911     -11.50090108000753  4.502375696597065e-05     0.1257705738553714  0.0009101494522674063      14.24117756160933      336.6774159125508   0.006146502564891727     0.8000028624829859     0.5130595407820167     0.2771158380279002     0.4155720005473207    0.04547887508322023     0.4662544220184787     0.9837309561622404      0.597651091112746  2.413175988921252e-14 121.7361556965407
2.674901142262298      19.32021995319353      15.62599871763495   0.002416705421503238     0.7158655519781911     -11.50090108000753  4.502375696597065e-05     0.1257705738553714  0.0009101494522674063      14.24117756160933      336.6774159125508   0.006146502564891727     0.8000028624829859     0.5130595407820167     0.2771158380279002     0.4155720005473207    0.04547887508322023     0.4662544220184787     0.9837309561622404      0.597651091112746  2.413175988921252e-14 121.7361557426863
2.674901102403166      19.32022024108724      15.62599871763495   0.002416705421503238     0.7158655519781911     -11.50090108000753  4.502375696597065e-05     0.1257705738553714  0.0009101494522674063      14.24117756160933      336.6774159125508   0.006146502564891727     0.8000028624829859     0.5130595407820167     0.2771158380279002     0.4155720005473207    0.04547887508322023     0.4662544220184787     0.9837309561622404      0.597651091112746  2.413175988921252e-14 121.7361556691731
2.674901102403166      19.32021995319353      15.62599895048048   0.002416705421503238     0.7158655519781911     -11.50090108000753  4.502375696597065e-05     0.1257705738553714  0.0009101494522674063      14.24117756160933      336.6774159125508   0.006146502564891727     0.8000028624829859     0.5130595407820167     0.2771158380279002     0.4155720005473207    0.04547887508322023     0.4662544220184787     0.9837309561622404      0.597651091112746  2.413175988921252e-14 121.7361556949848
2.674901102403166      19.32021995319353      15.62599871763495   0.002416720322664432     0.7158655519781911     -11.50090108000753  4.502375696597065e-05     0.1257705738553714  0.0009101494522674063      14.24117756160933      336.6774159125508   0.006146502564891727     0.8000028624829859     0.5130595407820167     0.2771158380279002     0.4155720005473207    0.04547887508322023     0.4662544220184787     0.9837309561622404      0.597651091112746  2.413175988921252e-14 121.736155846671
2.674901102403166      19.32021995319353      15.62599871763495   0.002416705421503238     0.7158655668793523     -11.50090108000753  4.502375696597065e-05     0.1257705738553714  0.0009101494522674063      14.24117756160933      336.6774159125508   0.006146502564891727     0.8000028624829859     0.5130595407820167     0.2771158380279002     0.4155720005473207    0.04547887508322023     0.4662544220184787     0.9837309561622404      0.597651091112746  2.413175988921252e-14 121.7361556962176
2.674901102403166      19.32021995319353      15.62599871763495   0.002416705421503238     0.7158655519781911     -11.50090125138431  4.502375696597065e-05     0.1257705738553714  0.0009101494522674063      14.24117756160933      336.6774159125508   0.006146502564891727     0.8000028624829859     0.5130595407820167     0.2771158380279002     0.4155720005473207    0.04547887508322023     0.4662544220184787     0.9837309561622404      0.597651091112746  2.413175988921252e-14 121.7361556953872
2.674901102403166      19.32021995319353      15.62599871763495   0.002416705421503238     0.7158655519781911     -11.50090108000753   4.50386581271645e-05     0.1257705738553714  0.0009101494522674063      14.24117756160933      336.6774159125508   0.006146502564891727     0.8000028624829859     0.5130595407820167     0.2771158380279002     0.4155720005473207    0.04547887508322023     0.4662544220184787     0.9837309561622404      0.597651091112746  2.413175988921252e-14 121.7361619878946
2.674901102403166      19.32021995319353      15.62599871763495   0.002416705421503238     0.7158655519781911     -11.50090108000753  4.502375696597065e-05     0.1257705887565326  0.0009101494522674063      14.24117756160933      336.6774159125508   0.006146502564891727     0.8000028624829859     0.5130595407820167     0.2771158380279002     0.4155720005473207    0.04547887508322023     0.4662544220184787     0.9837309561622404      0.597651091112746  2.413175988921252e-14 121.7361558419916
2.674901102403166      19.32021995319353      15.62599871763495   0.002416705421503238     0.7158655519781911     -11.50090108000753  4.502375696597065e-05     0.1257705738553714  0.0009101643534286002      14.24117756160933      336.6774159125508   0.006146502564891727     0.8000028624829859     0.5130595407820167     0.2771158380279002     0.4155720005473207    0.04547887508322023     0.4662544220184787     0.9837309561622404      0.597651091112746  2.413175988921252e-14 121.7361563343667
2.674901102403166      19.32021995319353      15.62599871763495   0.002416705421503238     0.7158655519781911     -11.50090108000753  4.502375696597065e-05     0.1257705738553714  0.0009101494522674063      14.24117777381941      336.6774159125508   0.006146502564891727     0.8000028624829859     0.5130595407820167     0.2771158380279002     0.4155720005473207    0.04547887508322023     0.4662544220184787     0.9837309561622404      0.597651091112746  2.413175988921252e-14 121.7361557356495
2.674901102403166      19.32021995319353      15.62599871763495   0.002416705421503238     0.7158655519781911     -11.50090108000753  4.502375696597065e-05     0.1257705738553714  0.0009101494522674063      14.24117756160933      336.6774209294353   0.006146502564891727     0.8000028624829859     0.5130595407820167     0.2771158380279002     0.4155720005473207    0.04547887508322023     0.4662544220184787     0.9837309561622404      0.597651091112746  2.413175988921252e-14 121.7361557401618
2.674901102403166      19.32021995319353      15.62599871763495   0.002416705421503238     0.7158655519781911     -11.50090108000753  4.502375696597065e-05     0.1257705738553714  0.0009101494522674063      14.24117756160933      336.6774159125508   0.006146517466052921     0.8000028624829859     0.5130595407820167     0.2771158380279002     0.4155720005473207    0.04547887508322023     0.4662544220184787     0.9837309561622404      0.597651091112746  2.413175988921252e-14 121.7361557332933
2.674901102403166      19.32021995319353      15.62599871763495   0.002416705421503238     0.7158655519781911     -11.50090108000753  4.502375696597065e-05     0.1257705738553714  0.0009101494522674063      14.24117756160933      336.6774159125508   0.006146502564891727     0.8000028773841471     0.5130595407820167     0.2771158380279002     0.4155720005473207    0.04547887508322023     0.4662544220184787     0.9837309561622404      0.597651091112746  2.413175988921252e-14 121.7361561998089
2.674901102403166      19.32021995319353      15.62599871763495   0.002416705421503238     0.7158655519781911     -11.50090108000753  4.502375696597065e-05     0.1257705738553714  0.0009101494522674063      14.24117756160933      336.6774159125508   0.006146502564891727     0.8000028624829859     0.5130595556831779     0.2771158380279002     0.4155720005473207    0.04547887508322023     0.4662544220184787     0.9837309561622404      0.597651091112746  2.413175988921252e-14 121.73615579021
2.674901102403166      19.32021995319353      15.62599871763495   0.002416705421503238     0.7158655519781911     -11.50090108000753  4.502375696597065e-05     0.1257705738553714  0.0009101494522674063      14.24117756160933      336.6774159125508   0.006146502564891727     0.8000028624829859     0.5130595407820167     0.2771158529290614     0.4155720005473207    0.04547887508322023     0.4662544220184787     0.9837309561622404      0.597651091112746  2.413175988921252e-14 121.7361557938952
2.674901102403166      19.32021995319353      15.62599871763495   0.002416705421503238     0.7158655519781911     -11.50090108000753  4.502375696597065e-05     0.1257705738553714  0.0009101494522674063      14.24117756160933      336.6774159125508   0.006146502564891727     0.8000028624829859     0.5130595407820167     0.2771158380279002     0.4155720154484819    0.04547887508322023     0.4662544220184787     0.9837309561622404      0.597651091112746  2.413175988921252e-14 121.7361556778481
2.674901102403166      19.32021995319353      15.62599871763495   0.002416705421503238     0.7158655519781911     -11.50090108000753  4.502375696597065e-05     0.1257705738553714  0.0009101494522674063      14.24117756160933      336.6774159125508   0.006146502564891727     0.8000028624829859     0.5130595407820167     0.2771158380279002     0.4155720005473207    0.04547888998438143     0.4662544220184787     0.9837309561622404      0.597651091112746  2.413175988921252e-14 121.7361556965374
2.674901102403166      19.32021995319353      15.62599871763495   0.002416705421503238     0.7158655519781911     -11.50090108000753  4.502375696597065e-05     0.1257705738553714  0.0009101494522674063      14.24117756160933      336.6774159125508   0.006146502564891727     0.8000028624829859     0.5130595407820167     0.2771158380279002     0.4155720005473207    0.04547887508322023     0.4662544369196399     0.9837309561622404      0.597651091112746  2.413175988921252e-14 121.7361556965407
2.674901102403166      19.32021995319353      15.62599871763495   0.002416705421503238     0.7158655519781911     -11.50090108000753  4.502375696597065e-05     0.1257705738553714  0.0009101494522674063      14.24117756160933      336.6774159125508   0.006146502564891727     0.8000028624829859     0.5130595407820167     0.2771158380279002     0.4155720005473207    0.04547887508322023     0.4662544220184787     0.9837309710634016      0.597651091112746  2.413175988921252e-14 121.7361556965371
2.674901102403166      19.32021995319353      15.62599871763495   0.002416705421503238     0.7158655519781911     -11.50090108000753  4.502375696597065e-05     0.1257705738553714  0.0009101494522674063      14.24117756160933      336.6774159125508   0.006146502564891727     0.8000028624829859     0.5130595407820167     0.2771158380279002     0.4155720005473207    0.04547887508322023     0.4662544220184787     0.9837309561622404     0.5976511060139071  2.413175988921252e-14 121.7361556965408
2.674901102403166      19.32021995319353      15.62599871763495   0.002416705421503238     0.7158655519781911     -11.50090108000753  4.502375696597065e-05     0.1257705738553714  0.0009101494522674063      14.24117756160933      336.6774159125508   0.006146502564891727     0.8000028624829859     0.5130595407820167     0.2771158380279002     0.4155720005473207    0.04547887508322023     0.4662544220184787     0.9837309561622404      0.597651091112746  1.490118532560755e-08 121.7362212306984
2.674503875420072      19.32168256077766      15.62881144067746   0.002415418384013153     0.7158074286203768     -11.50223585816468  4.324245888365231e-05     0.1256766992859661  0.0009070350119374531      14.23287412472241      336.3582466753099   0.006145422612100084     0.8000028282869426     0.5128170053659878      0.276979734247494     0.4156601998204573    0.04547910988860093     0.4662544220184787     0.9837313524357338     0.5976504202197412  3.765508784291132e-14 121.7329644551912
2.674503915273285      19.32168256077766      15.62881144067746   0.002415418384013153     0.7158074286203768     -11.50223585816468  4.324245888365231e-05     0.1256766992859661  0.0009070350119374531      14.23287412472241      336.3582466753099   0.006145422612100084     0.8000028282869426     0.5128170053659878      0.276979734247494     0.4156601998204573    0.04547910988860093     0.4662544220184787     0.9837313524357338     0.5976504202197412  3.765508784291132e-14 121.7329644812143
2.674503875420072      19.32168284869317      15.62881144067746   0.002415418384013153     0.7158074286203768     -11.50223585816468  4.324245888365231e-05     0.1256766992859661  0.0009070350119374531      14.23287412472241      336.3582466753099   0.006145422612100084     0.8000028282869426     0.5128170053659878      0.276979734247494     0.4156601998204573    0.04547910988860093     0.4662544220184787     0.9837313524357338     0.5976504202197412  3.765508784291132e-14 121.7329644598609
2.674503875420072      19.32168256077766       15.6288116735649   0.002415418384013153     0.7158074286203768     -11.50223585816468  4.324245888365231e-05     0.1256766992859661  0.0009070350119374531      14.23287412472241      336.3582466753099   0.006145422612100084     0.8000028282869426     0.5128170053659878      0.276979734247494     0.4156601998204573    0.04547910988860093     0.4662544220184787     0.9837313524357338     0.5976504202197412  3.765508784291132e-14 121.7329644613335
2.674503875420072      19.32168256077766      15.62881144067746   0.002415433285174347     0.7158074286203768     -11.50223585816468  4.324245888365231e-05     0.1256766992859661  0.0009070350119374531      14.23287412472241      336.3582466753099   0.006145422612100084     0.8000028282869426     0.5128170053659878      0.276979734247494     0.4156601998204573    0.04547910988860093     0.4662544220184787     0.9837313524357338     0.5976504202197412  3.765508784291132e-14 121.7329635744922
2.674503875420072      19.32168256077766      15.62881144067746   0.002415418384013153      0.715807443521538     -11.50223585816468  4.324245888365231e-05     0.1256766992859661  0.0009070350119374531      14.23287412472241      336.3582466753099   0.006145422612100084     0.8000028282869426     0.5128170053659878      0.276979734247494     0.4156601998204573    0.04547910988860093     0.4662544220184787     0.9837313524357338     0.5976504202197412  3.765508784291132e-14 121.7329644550782
2.674503875420072      19.32168256077766      15.62881144067746   0.002415418384013153     0.7158074286203768     -11.50223602956135  4.324245888365231e-05     0.1256766992859661  0.0009070350119374531      14.23287412472241      336.3582466753099   0.006145422612100084     0.8000028282869426     0.5128170053659878      0.276979734247494     0.4156601998204573    0.04547910988860093     0.4662544220184787     0.9837313524357338     0.5976504202197412  3.765508784291132e-14 121.7329644274603
2.674503875420072      19.32168256077766      15.62881144067746   0.002415418384013153     0.7158074286203768     -11.50223585816468  4.325736004484616e-05     0.1256766992859661  0.0009070350119374531      14.23287412472241      336.3582466753099   0.006145422612100084     0.8000028282869426     0.5128170053659878      0.276979734247494     0.4156601998204573    0.04547910988860093     0.4662544220184787     0.9837313524357338     0.5976504202197412  3.765508784291132e-14 121.7329676469875
2.674503875420072      19.32168256077766      15.62881144067746   0.002415418384013153     0.7158074286203768     -11.50223585816468  4.324245888365231e-05     0.1256767141871273  0.0009070350119374531      14.23287412472241      336.3582466753099   0.006145422612100084     0.8000028282869426     0.5128170053659878      0.276979734247494     0.4156601998204573    0.04547910988860093     0.4662544220184787     0.9837313524357338     0.5976504202197412  3.765508784291132e-14 121.7329644800084
2.674503875420072      19.32168256077766      15.62881144067746   0.002415418384013153     0.7158074286203768     -11.50223585816468  4.324245888365231e-05     0.1256766992859661   0.000907049913098647      14.23287412472241      336.3582466753099   0.006145422612100084     0.8000028282869426     0.5128170053659878      0.276979734247494     0.4156601998204573    0.04547910988860093     0.4662544220184787     0.9837313524357338     0.5976504202197412  3.765508784291132e-14 121.7329621357444
2.674503875420072      19.32168256077766      15.62881144067746   0.002415418384013153     0.7158074286203768     -11.50223585816468  4.324245888365231e-05     0.1256766992859661  0.0009070350119374531      14.23287433680876      336.3582466753099   0.006145422612100084     0.8000028282869426     0.5128170053659878      0.276979734247494     0.4156601998204573    0.04547910988860093     0.4662544220184787     0.9837313524357338     0.5976504202197412  3.765508784291132e-14 121.732964498159
2.674503875420072      19.32168256077766      15.62881144067746   0.002415418384013153     0.7158074286203768     -11.50223585816468  4.324245888365231e-05     0.1256766992859661  0.0009070350119374531      14.23287412472241      336.3582516874383   0.006145422612100084     0.8000028282869426     0.5128170053659878      0.276979734247494     0.4156601998204573    0.04547910988860093     0.4662544220184787     0.9837313524357338     0.5976504202197412  3.765508784291132e-14 121.7329644367858
2.674503875420072      19.32168256077766      15.62881144067746   0.002415418384013153     0.7158074286203768     -11.50223585816468  4.324245888365231e-05     0.1256766992859661  0.0009070350119374531      14.23287412472241      336.3582466753099   0.006145437513261278     0.8000028282869426     0.5128170053659878      0.276979734247494     0.4156601998204573    0.04547910988860093     0.4662544220184787     0.9837313524357338     0.5976504202197412  3.765508784291132e-14 121.7329626559272
2.674503875420072      19.32168256077766      15.62881144067746   0.002415418384013153     0.7158074286203768     -11.50223585816468  4.324245888365231e-05     0.1256766992859661  0.0009070350119374531      14.23287412472241      336.3582466753099   0.006145422612100084     0.8000028431881038     0.5128170053659878      0.276979734247494     0.4156601998204573    0.04547910988860093     0.4662544220184787     0.9837313524357338     0.5976504202197412  3.765508784291132e-14 121.7329649727106
2.674503875420072      19.32168256077766      15.62881144067746   0.002415418384013153     0.7158074286203768     -11.50223585816468  4.324245888365231e-05     0.1256766992859661  0.0009070350119374531      14.23287412472241      336.3582466753099   0.006145422612100084     0.8000028282869426      0.512817020267149      0.276979734247494     0.4156601998204573    0.04547910988860093     0.4662544220184787     0.9837313524357338     0.5976504202197412  3.765508784291132e-14 121.7329645196655
2.674503875420072      19.32168256077766      15.62881144067746   0.002415418384013153     0.7158074286203768     -11.50223585816468  4.324245888365231e-05     0.1256766992859661  0.0009070350119374531      14.23287412472241      336.3582466753099   0.006145422612100084     0.8000028282869426     0.5128170053659878     0.2769797491486552     0.4156601998204573    0.04547910988860093     0.4662544220184787     0.9837313524357338     0.5976504202197412  3.765508784291132e-14 121.7329644092937
2.674503875420072      19.32168256077766      15.62881144067746   0.002415418384013153     0.7158074286203768     -11.50223585816468  4.324245888365231e-05     0.1256766992859661  0.0009070350119374531      14.23287412472241      336.3582466753099   0.006145422612100084     0.8000028282869426     0.5128170053659878      0.276979734247494     0.4156602147216185    0.04547910988860093     0.4662544220184787     0.9837313524357338     0.5976504202197412  3.765508784291132e-14 121.7329644421268
2.674503875420072      19.32168256077766      15.62881144067746   0.002415418384013153     0.7158074286203768     -11.50223585816468  4.324245888365231e-05     0.1256766992859661  0.0009070350119374531      14.23287412472241      336.3582466753099   0.006145422612100084     0.8000028282869426     0.5128170053659878      0.276979734247494     0.4156601998204573    0.04547912478976212     0.4662544220184787     0.9837313524357338     0.5976504202197412  3.765508784291132e-14 121.7329644551891
2.674503875420072      19.32168256077766      15.62881144067746   0.002415418384013153     0.7158074286203768     -11.50223585816468  4.324245888365231e-05     0.1256766992859661  0.0009070350119374531      14.23287412472241      336.3582466753099   0.006145422612100084     0.8000028282869426     0.5128170053659878      0.276979734247494     0.4156601998204573    0.04547910988860093     0.4662544369196399     0.9837313524357338     0.5976504202197412  3.765508784291132e-14 121.7329644551912
2.674503875420072      19.32168256077766      15.62881144067746   0.002415418384013153     0.7158074286203768     -11.50223585816468  4.324245888365231e-05     0.1256766992859661  0.0009070350119374531      14.23287412472241      336.3582466753099   0.006145422612100084     0.8000028282869426     0.5128170053659878      0.276979734247494     0.4156601998204573    0.04547910988860093     0.4662544220184787      0.983731367336895     0.5976504202197412  3.765508784291132e-14 121.732964455192
2.674503875420072      19.32168256077766      15.62881144067746   0.002415418384013153     0.7158074286203768     -11.50223585816468  4.324245888365231e-05     0.1256766992859661  0.0009070350119374531      14.23287412472241      336.3582466753099   0.006145422612100084     0.8000028282869426     0.5128170053659878      0.276979734247494     0.4156601998204573    0.04547910988860093     0.4662544220184787     0.9837313524357338     0.5976504351209024  3.765508784291132e-14 121.7329644551757
2.674503875420072      19.32168256077766      15.62881144067746   0.002415418384013153     0.7158074286203768     -11.50223585816468  4.324245888365231e-05     0.1256766992859661  0.0009070350119374531      14.23287412472241      336.3582466753099   0.006145422612100084     0.8000028282869426     0.5128170053659878      0.276979734247494     0.4156601998204573    0.04547910988860093     0.4662544220184787     0.9837313524357338     0.5976504202197412   1.49011988489355e-08 121.7330300049154
2.675950121677471      19.32858165603724      15.64267021161961   0.002416899961382091     0.7157352591723062     -11.51024434946759  4.172618455348498e-05      0.125695046104184  0.0009118189523554021      14.21950299564406      336.3581102596299   0.006138143726382666     0.8000026595604358     0.5125459882230614     0.2770674196993987     0.4167659381014724     0.0454798852695092     0.4662544220184787     0.9837003056492784     0.5978780321539762  3.554823481486401e-14 121.7288572572526
2.675950161552235      19.32858165603724      15.64267021161961   0.002416899961382091     0.7157352591723062     -11.51024434946759  4.172618455348498e-05      0.125695046104184  0.0009118189523554021      14.21950299564406      336.3581102596299   0.006138143726382666     0.8000026595604358     0.5125459882230614     0.2770674196993987     0.4167659381014724     0.0454798852695092     0.4662544220184787     0.9837003056492784     0.5978780321539762  3.554823481486401e-14 121.7288573247667
2.675950121677471      19.32858194405555      15.64267021161961   0.002416899961382091     0.7157352591723062     -11.51024434946759  4.172618455348498e-05      0.125695046104184  0.0009118189523554021      14.21950299564406      336.3581102596299   0.006138143726382666     0.8000026595604358     0.5125459882230614     0.2770674196993987     0.4167659381014724     0.0454798852695092     0.4662544220184787     0.9837003056492784     0.5978780321539762  3.554823481486401e-14 121.7288572435462
2.675950121677471      19.32858165603724      15.64267044471356   0.002416899961382091     0.7157352591723062     -11.51024434946759  4.172618455348498e-05      0.125695046104184  0.0009118189523554021      14.21950299564406      336.3581102596299   0.006138143726382666     0.8000026595604358     0.5125459882230614     0.2770674196993987     0.4167659381014724     0.0454798852695092     0.4662544220184787     0.9837003056492784     0.5978780321539762  3.554823481486401e-14 121.7288572774799
2.675950121677471      19.32858165603724      15.64267021161961   0.002416914862543285     0.7157352591723062     -11.51024434946759  4.172618455348498e-05      0.125695046104184  0.0009118189523554021      14.21950299564406      336.3581102596299   0.006138143726382666     0.8000026595604358     0.5125459882230614     0.2770674196993987     0.4167659381014724     0.0454798852695092     0.4662544220184787     0.9837003056492784     0.5978780321539762  3.554823481486401e-14 121.7288567656684
2.675950121677471      19.32858165603724      15.64267021161961   0.002416899961382091     0.7157352740734674     -11.51024434946759  4.172618455348498e-05      0.125695046104184  0.0009118189523554021      14.21950299564406      336.3581102596299   0.006138143726382666     0.8000026595604358     0.5125459882230614     0.2770674196993987     0.4167659381014724     0.0454798852695092     0.4662544220184787     0.9837003056492784     0.5978780321539762  3.554823481486401e-14 121.7288572324453
2.675950121677471      19.32858165603724      15.64267021161961   0.002416899961382091     0.7157352591723062      -11.5102445209836  4.172618455348498e-05      0.125695046104184  0.0009118189523554021      14.21950299564406      336.3581102596299   0.006138143726382666     0.8000026595604358     0.5125459882230614     0.2770674196993987     0.4167659381014724     0.0454798852695092     0.4662544220184787     0.9837003056492784     0.5978780321539762  3.554823481486401e-14 121.7288572442503
2.675950121677471      19.32858165603724      15.64267021161961   0.002416899961382091     0.7157352591723062     -11.51024434946759  4.174108571467883e-05      0.125695046104184  0.0009118189523554021      14.21950299564406      336.3581102596299   0.006138143726382666     0.8000026595604358     0.5125459882230614     0.2770674196993987     0.4167659381014724     0.0454798852695092     0.4662544220184787     0.9837003056492784     0.5978780321539762  3.554823481486401e-14 121.7288614719657
2.675950121677471      19.32858165603724      15.64267021161961   0.002416899961382091     0.7157352591723062     -11.51024434946759  4.172618455348498e-05     0.1256950610053452  0.0009118189523554021      14.21950299564406      336.3581102596299   0.006138143726382666     0.8000026595604358     0.5125459882230614     0.2770674196993987     0.4167659381014724     0.0454798852695092     0.4662544220184787     0.9837003056492784     0.5978780321539762  3.554823481486401e-14 121.728857302792
2.675950121677471      19.32858165603724      15.64267021161961   0.002416899961382091     0.7157352591723062     -11.51024434946759  4.172618455348498e-05      0.125695046104184   0.000911833853516596      14.21950299564406      336.3581102596299   0.006138143726382666     0.8000026595604358     0.5125459882230614     0.2770674196993987     0.4167659381014724     0.0454798852695092     0.4662544220184787     0.9837003056492784     0.5978780321539762  3.554823481486401e-14 121.7288569360941
2.675950121677471      19.32858165603724      15.64267021161961   0.002416899961382091     0.7157352591723062     -11.51024434946759  4.172618455348498e-05      0.125695046104184  0.0009118189523554021      14.21950320753117      336.3581102596299   0.006138143726382666     0.8000026595604358     0.5125459882230614     0.2770674196993987     0.4167659381014724     0.0454798852695092     0.4662544220184787     0.9837003056492784     0.5978780321539762  3.554823481486401e-14 121.7288573132672
2.675950121677471      19.32858165603724      15.64267021161961   0.002416899961382091     0.7157352591723062     -11.51024434946759  4.172618455348498e-05      0.125695046104184  0.0009118189523554021      14.21950299564406      336.3581152717563   0.006138143726382666     0.8000026595604358     0.5125459882230614     0.2770674196993987     0.4167659381014724     0.0454798852695092     0.4662544220184787     0.9837003056492784     0.5978780321539762  3.554823481486401e-14 121.7288572522042
2.675950121677471      19.32858165603724      15.64267021161961   0.002416899961382091     0.7157352591723062     -11.51024434946759  4.172618455348498e-05      0.125695046104184  0.0009118189523554021      14.21950299564406      336.3581102596299    0.00613815862754386     0.8000026595604358     0.5125459882230614     0.2770674196993987     0.4167659381014724     0.0454798852695092     0.4662544220184787     0.9837003056492784     0.5978780321539762  3.554823481486401e-14 121.7288556002728
2.675950121677471      19.32858165603724      15.64267021161961   0.002416899961382091     0.7157352591723062     -11.51024434946759  4.172618455348498e-05      0.125695046104184  0.0009118189523554021      14.21950299564406      336.3581102596299   0.006138143726382666      0.800002674461597     0.5125459882230614     0.2770674196993987     0.4167659381014724     0.0454798852695092     0.4662544220184787     0.9837003056492784     0.5978780321539762  3.554823481486401e-14 121.7288577774068
2.675950121677471      19.32858165603724      15.64267021161961   0.002416899961382091     0.7157352591723062     -11.51024434946759  4.172618455348498e-05      0.125695046104184  0.0009118189523554021      14.21950299564406      336.3581102596299   0.006138143726382666     0.8000026595604358     0.5125460031242226     0.2770674196993987     0.4167659381014724     0.0454798852695092     0.4662544220184787     0.9837003056492784     0.5978780321539762  3.554823481486401e-14 121.7288573366671
2.675950121677471      19.32858165603724      15.64267021161961   0.002416899961382091     0.7157352591723062     -11.51024434946759  4.172618455348498e-05      0.125695046104184  0.0009118189523554021      14.21950299564406      336.3581102596299   0.006138143726382666     0.8000026595604358     0.5125459882230614     0.2770674346005599     0.4167659381014724     0.0454798852695092     0.4662544220184787     0.9837003056492784     0.5978780321539762  3.554823481486401e-14 121.7288572374313
2.675950121677471      19.32858165603724      15.64267021161961   0.002416899961382091     0.7157352591723062     -11.51024434946759  4.172618455348498e-05      0.125695046104184  0.0009118189523554021      14.21950299564406      336.3581102596299   0.006138143726382666     0.8000026595604358     0.5125459882230614     0.2770674196993987     0.4167659530026336     0.0454798852695092     0.4662544220184787     0.9837003056492784     0.5978780321539762  3.554823481486401e-14 121.7288572674085
2.675950121677471      19.32858165603724      15.64267021161961   0.002416899961382091     0.7157352591723062     -11.51024434946759  4.172618455348498e-05      0.125695046104184  0.0009118189523554021      14.21950299564406      336.3581102596299   0.006138143726382666     0.8000026595604358     0.5125459882230614     0.2770674196993987     0.4167659381014724    0.04547990017067039     0.4662544220184787     0.9837003056492784     0.5978780321539762  3.554823481486401e-14 121.7288572572595
2.675950121677471      19.32858165603724      15.64267021161961   0.002416899961382091     0.7157352591723062     -11.51024434946759  4.172618455348498e-05      0.125695046104184  0.0009118189523554021      14.21950299564406      336.3581102596299   0.006138143726382666     0.8000026595604358     0.5125459882230614     0.2770674196993987     0.4167659381014724     0.0454798852695092     0.4662544369196399     0.9837003056492784     0.5978780321539762  3.554823481486401e-14 121.7288572572526
2.675950121677471      19.32858165603724      15.64267021161961   0.002416899961382091     0.7157352591723062     -11.51024434946759  4.172618455348498e-05      0.125695046104184  0.0009118189523554021      14.21950299564406      336.3581102596299   0.006138143726382666     0.8000026595604358     0.5125459882230614     0.2770674196993987     0.4167659381014724     0.0454798852695092     0.4662544220184787     0.9837003205504395     0.5978780321539762  3.554823481486401e-14 121.7288572572568
2.675950121677471      19.32858165603724      15.64267021161961   0.002416899961382091     0.7157352591723062     -11.51024434946759  4.172618455348498e-05      0.125695046104184  0.0009118189523554021      14.21950299564406      336.3581102596299   0.006138143726382666     0.8000026595604358     0.5125459882230614     0.2770674196993987     0.4167659381014724     0.0454798852695092     0.4662544220184787     0.9837003056492784     0.5978780470551374  3.554823481486401e-14 121.7288572572458
2.675950121677471      19.32858165603724      15.64267021161961   0.002416899961382091     0.7157352591723062     -11.51024434946759  4.172618455348498e-05      0.125695046104184  0.0009118189523554021      14.21950299564406      336.3581102596299   0.006138143726382666     0.8000026595604358     0.5125459882230614     0.2770674196993987     0.4167659381014724     0.0454798852695092     0.4662544220184787     0.9837003056492784     0.5978780321539762  1.490119674208247e-08 121.7289228125102
2.676068297245179       19.3286179117457      15.61567562750629   0.002426730239804925     0.7191511069802528     -11.49547284944847  3.705242094533063e-05      0.125778689913684  0.0009126985248371815      14.20042009352297      336.3411745458914   0.006147837360231452     0.8000022570986758     0.5126386971285727     0.2769470024588493     0.4151603842365954    0.04542679215874236     0.4662544220184787      0.983032799173915     0.5983268652134594  3.000980483118977e-14 121.7279938266726
2.676068337121704       19.3286179117457      15.61567562750629   0.002426730239804925     0.7191511069802528     -11.49547284944847  3.705242094533063e-05      0.125778689913684  0.0009126985248371815      14.20042009352297      336.3411745458914   0.006147837360231452     0.8000022570986758     0.5126386971285727     0.2769470024588493     0.4151603842365954    0.04542679215874236     0.4662544220184787      0.983032799173915     0.5983268652134594  3.000980483118977e-14 121.7279939492883
2.676068297245179      19.32861819976455      15.61567562750629   0.002426730239804925     0.7191511069802528     -11.49547284944847  3.705242094533063e-05      0.125778689913684  0.0009126985248371815      14.20042009352297      336.3411745458914   0.006147837360231452     0.8000022570986758     0.5126386971285727     0.2769470024588493     0.4151603842365954    0.04542679215874236     0.4662544220184787      0.983032799173915     0.5983268652134594  3.000980483118977e-14 121.7279938285936
2.676068297245179       19.3286179117457      15.61567586019799   0.002426730239804925     0.7191511069802528     -11.49547284944847  3.705242094533063e-05      0.125778689913684  0.0009126985248371815      14.20042009352297      336.3411745458914   0.006147837360231452     0.8000022570986758     0.5126386971285727     0.2769470024588493     0.4151603842365954    0.04542679215874236     0.4662544220184787      0.983032799173915     0.5983268652134594  3.000980483118977e-14 121.7279938294084
2.676068297245179       19.3286179117457      15.61567562750629   0.002426745140966119     0.7191511069802528     -11.49547284944847  3.705242094533063e-05      0.125778689913684  0.0009126985248371815      14.20042009352297      336.3411745458914   0.006147837360231452     0.8000022570986758     0.5126386971285727     0.2769470024588493     0.4151603842365954    0.04542679215874236     0.4662544220184787      0.983032799173915     0.5983268652134594  3.000980483118977e-14 121.7279931657955
2.676068297245179       19.3286179117457      15.61567562750629   0.002426730239804925      0.719151121881414     -11.49547284944847  3.705242094533063e-05      0.125778689913684  0.0009126985248371815      14.20042009352297      336.3411745458914   0.006147837360231452     0.8000022570986758     0.5126386971285727     0.2769470024588493     0.4151603842365954    0.04542679215874236     0.4662544220184787      0.983032799173915     0.5983268652134594  3.000980483118977e-14 121.7279938324787
2.676068297245179       19.3286179117457      15.61567562750629   0.002426730239804925     0.7191511069802528     -11.49547302074437  3.705242094533063e-05      0.125778689913684  0.0009126985248371815      14.20042009352297      336.3411745458914   0.006147837360231452     0.8000022570986758     0.5126386971285727     0.2769470024588493     0.4151603842365954    0.04542679215874236     0.4662544220184787      0.983032799173915     0.5983268652134594  3.000980483118977e-14 121.7279938001917
2.676068297245179       19.3286179117457      15.61567562750629   0.002426730239804925     0.7191511069802528     -11.49547284944847  3.706732210652448e-05      0.125778689913684  0.0009126985248371815      14.20042009352297      336.3411745458914   0.006147837360231452     0.8000022570986758     0.5126386971285727     0.2769470024588493     0.4151603842365954    0.04542679215874236     0.4662544220184787      0.983032799173915     0.5983268652134594  3.000980483118977e-14 121.7279982197856
2.676068297245179       19.3286179117457      15.61567562750629   0.002426730239804925     0.7191511069802528     -11.49547284944847  3.705242094533063e-05     0.1257787048148452  0.0009126985248371815      14.20042009352297      336.3411745458914   0.006147837360231452     0.8000022570986758     0.5126386971285727     0.2769470024588493     0.4151603842365954    0.04542679215874236     0.4662544220184787      0.983032799173915     0.5983268652134594  3.000980483118977e-14 121.727993874434
2.676068297245179       19.3286179117457      15.61567562750629   0.002426730239804925     0.7191511069802528     -11.49547284944847  3.705242094533063e-05      0.125778689913684  0.0009127134259983754      14.20042009352297      336.3411745458914   0.006147837360231452     0.8000022570986758     0.5126386971285727     0.2769470024588493     0.4151603842365954    0.04542679215874236     0.4662544220184787      0.983032799173915     0.5983268652134594  3.000980483118977e-14 121.7279940036009
2.676068297245179       19.3286179117457      15.61567562750629   0.002426730239804925     0.7191511069802528     -11.49547284944847  3.705242094533063e-05      0.125778689913684  0.0009126985248371815      14.20042030512572      336.3411745458914   0.006147837360231452     0.8000022570986758     0.5126386971285727     0.2769470024588493     0.4151603842365954    0.04542679215874236     0.4662544220184787      0.983032799173915     0.5983268652134594  3.000980483118977e-14 121.7279939331876
2.676068297245179       19.3286179117457      15.61567562750629   0.002426730239804925     0.7191511069802528     -11.49547284944847  3.705242094533063e-05      0.125778689913684  0.0009126985248371815      14.20042009352297      336.3411795577654   0.006147837360231452     0.8000022570986758     0.5126386971285727     0.2769470024588493     0.4151603842365954    0.04542679215874236     0.4662544220184787      0.983032799173915     0.5983268652134594  3.000980483118977e-14 121.7279938435393
2.676068297245179       19.3286179117457      15.61567562750629   0.002426730239804925     0.7191511069802528     -11.49547284944847  3.705242094533063e-05      0.125778689913684  0.0009126985248371815      14.20042009352297      336.3411745458914   0.006147852261392646     0.8000022570986758     0.5126386971285727     0.2769470024588493     0.4151603842365954    0.04542679215874236     0.4662544220184787      0.983032799173915     0.5983268652134594  3.000980483118977e-14 121.7279954724022
2.676068297245179       19.3286179117457      15.61567562750629   0.002426730239804925     0.7191511069802528     -11.49547284944847  3.705242094533063e-05      0.125778689913684  0.0009126985248371815      14.20042009352297      336.3411745458914   0.006147837360231452      0.800002271999837     0.5126386971285727     0.2769470024588493     0.4151603842365954    0.04542679215874236     0.4662544220184787      0.983032799173915     0.5983268652134594  3.000980483118977e-14 121.7279943421407
2.676068297245179       19.3286179117457      15.61567562750629   0.002426730239804925     0.7191511069802528     -11.49547284944847  3.705242094533063e-05      0.125778689913684  0.0009126985248371815      14.20042009352297      336.3411745458914   0.006147837360231452     0.8000022570986758     0.5126387120297339     0.2769470024588493     0.4151603842365954    0.04542679215874236     0.4662544220184787      0.983032799173915     0.5983268652134594  3.000980483118977e-14 121.727993859935
2.676068297245179       19.3286179117457      15.61567562750629   0.002426730239804925     0.7191511069802528     -11.49547284944847  3.705242094533063e-05      0.125778689913684  0.0009126985248371815      14.20042009352297      336.3411745458914   0.006147837360231452     0.8000022570986758     0.5126386971285727     0.2769470173600105     0.4151603842365954    0.04542679215874236     0.4662544220184787      0.983032799173915     0.5983268652134594  3.000980483118977e-14 121.7279938827516
2.676068297245179       19.3286179117457      15.61567562750629   0.002426730239804925     0.7191511069802528     -11.49547284944847  3.705242094533063e-05      0.125778689913684  0.0009126985248371815      14.20042009352297      336.3411745458914   0.006147837360231452     0.8000022570986758     0.5126386971285727     0.2769470024588493     0.4151603991377565    0.04542679215874236     0.4662544220184787      0.983032799173915     0.5983268652134594  3.000980483118977e-14 121.7279937961858
2.676068297245179       19.3286179117457      15.61567562750629   0.002426730239804925     0.7191511069802528     -11.49547284944847  3.705242094533063e-05      0.125778689913684  0.0009126985248371815      14.20042009352297      336.3411745458914   0.006147837360231452     0.8000022570986758     0.5126386971285727     0.2769470024588493     0.4151603842365954    0.04542680705990355     0.4662544220184787      0.983032799173915     0.5983268652134594  3.000980483118977e-14 121.7279938266553
2.676068297245179       19.3286179117457      15.61567562750629   0.002426730239804925     0.7191511069802528     -11.49547284944847  3.705242094533063e-05      0.125778689913684  0.0009126985248371815      14.20042009352297      336.3411745458914   0.006147837360231452     0.8000022570986758     0.5126386971285727     0.2769470024588493     0.4151603842365954    0.04542679215874236     0.4662544369196399      0.983032799173915     0.5983268652134594  3.000980483118977e-14 121.7279938266726
2.676068297245179       19.3286179117457      15.61567562750629   0.002426730239804925     0.7191511069802528     -11.49547284944847  3.705242094533063e-05      0.125778689913684  0.0009126985248371815      14.20042009352297      336.3411745458914   0.006147837360231452     0.8000022570986758     0.5126386971285727     0.2769470024588493     0.4151603842365954    0.04542679215874236     0.4662544220184787     0.9830328140750761     0.5983268652134594  3.000980483118977e-14 121.727993826665
2.676068297245179       19.3286179117457      15.61567562750629   0.002426730239804925     0.7191511069802528     -11.49547284944847  3.705242094533063e-05      0.125778689913684  0.0009126985248371815      14.20042009352297      336.3411745458914   0.006147837360231452     0.8000022570986758     0.5126386971285727     0.2769470024588493     0.4151603842365954    0.04542679215874236     0.4662544220184787      0.983032799173915     0.5983268801146205  3.000980483118977e-14 121.7279938266774
2.676068297245179       19.3286179117457      15.61567562750629   0.002426730239804925     0.7191511069802528     -11.49547284944847  3.705242094533063e-05      0.125778689913684  0.0009126985248371815      14.20042009352297      336.3411745458914   0.006147837360231452     0.8000022570986758     0.5126386971285727     0.2769470024588493     0.4151603842365954    0.04542679215874236     0.4662544220184787      0.983032799173915     0.5983268652134594  1.490119120365249e-08 121.7280594192458
2.675929497438455      19.32916433859182       15.6172171616412   0.002428263029251217     0.7190951509374083     -11.49616558808532   3.68989490102358e-05     0.1257819447944217  0.0009126819811265891      14.19608519535226       336.181893830941   0.006147866219542867     0.8000022496775131     0.5126519363911183     0.2769488183889979     0.4151845500726057    0.04542725901789163     0.4662544220184787     0.9830331227129016     0.5983196968420127  2.990775960631998e-14 121.727823795959
2.675929537312912      19.32916433859182       15.6172171616412   0.002428263029251217     0.7190951509374083     -11.49616558808532   3.68989490102358e-05     0.1257819447944217  0.0009126819811265891      14.19608519535226       336.181893830941   0.006147866219542867     0.8000022496775131     0.5126519363911183     0.2769488183889979     0.4151845500726057    0.04542725901789163     0.4662544220184787     0.9830331227129016     0.5983196968420127  2.990775960631998e-14 121.7278238322213
2.675929497438455      19.32916462661881       15.6172171616412   0.002428263029251217     0.7190951509374083     -11.49616558808532   3.68989490102358e-05     0.1257819447944217  0.0009126819811265891      14.19608519535226       336.181893830941   0.006147866219542867     0.8000022496775131     0.5126519363911183     0.2769488183889979     0.4151845500726057    0.04542725901789163     0.4662544220184787     0.9830331227129016     0.5983196968420127  2.990775960631998e-14 121.7278238119697
2.675929497438455      19.32916433859182      15.61721739435587   0.002428263029251217     0.7190951509374083     -11.49616558808532   3.68989490102358e-05     0.1257819447944217  0.0009126819811265891      14.19608519535226       336.181893830941   0.006147866219542867     0.8000022496775131     0.5126519363911183     0.2769488183889979     0.4151845500726057    0.04542725901789163     0.4662544220184787     0.9830331227129016     0.5983196968420127  2.990775960631998e-14 121.7278238217557
2.675929497438455      19.32916433859182       15.6172171616412   0.002428277930412411     0.7190951509374083     -11.49616558808532   3.68989490102358e-05     0.1257819447944217  0.0009126819811265891      14.19608519535226       336.181893830941   0.006147866219542867     0.8000022496775131     0.5126519363911183     0.2769488183889979     0.4151845500726057    0.04542725901789163     0.4662544220184787     0.9830331227129016     0.5983196968420127  2.990775960631998e-14 121.727823880878
2.675929497438455      19.32916433859182       15.6172171616412   0.002428263029251217     0.7190951658385695     -11.49616558808532   3.68989490102358e-05     0.1257819447944217  0.0009126819811265891      14.19608519535226       336.181893830941   0.006147866219542867     0.8000022496775131     0.5126519363911183     0.2769488183889979     0.4151845500726057    0.04542725901789163     0.4662544220184787     0.9830331227129016     0.5983196968420127  2.990775960631998e-14 121.7278238503105
2.675929497438455      19.32916433859182       15.6172171616412   0.002428263029251217     0.7190951509374083     -11.49616575939154   3.68989490102358e-05     0.1257819447944217  0.0009126819811265891      14.19608519535226       336.181893830941   0.006147866219542867     0.8000022496775131     0.5126519363911183     0.2769488183889979     0.4151845500726057    0.04542725901789163     0.4662544220184787     0.9830331227129016     0.5983196968420127  2.990775960631998e-14 121.7278238123407
2.675929497438455      19.32916433859182       15.6172171616412   0.002428263029251217     0.7190951509374083     -11.49616558808532  3.691385017142965e-05     0.1257819447944217  0.0009126819811265891      14.19608519535226       336.181893830941   0.006147866219542867     0.8000022496775131     0.5126519363911183     0.2769488183889979     0.4151845500726057    0.04542725901789163     0.4662544220184787     0.9830331227129016     0.5983196968420127  2.990775960631998e-14 121.7278282093619
2.675929497438455      19.32916433859182       15.6172171616412   0.002428263029251217     0.7190951509374083     -11.49616558808532   3.68989490102358e-05     0.1257819596955829  0.0009126819811265891      14.19608519535226       336.181893830941   0.006147866219542867     0.8000022496775131     0.5126519363911183     0.2769488183889979     0.4151845500726057    0.04542725901789163     0.4662544220184787     0.9830331227129016     0.5983196968420127  2.990775960631998e-14 121.7278238944708
2.675929497438455      19.32916433859182       15.6172171616412   0.002428263029251217     0.7190951509374083     -11.49616558808532   3.68989490102358e-05     0.1257819447944217  0.0009126968822877829      14.19608519535226       336.181893830941   0.006147866219542867     0.8000022496775131     0.5126519363911183     0.2769488183889979     0.4151845500726057    0.04542725901789163     0.4662544220184787     0.9830331227129016     0.5983196968420127  2.990775960631998e-14 121.7278238729996
2.675929497438455      19.32916433859182       15.6172171616412   0.002428263029251217     0.7190951509374083     -11.49616558808532   3.68989490102358e-05     0.1257819447944217  0.0009126819811265891      14.19608540689041       336.181893830941   0.006147866219542867     0.8000022496775131     0.5126519363911183     0.2769488183889979     0.4151845500726057    0.04542725901789163     0.4662544220184787     0.9830331227129016     0.5983196968420127  2.990775960631998e-14 121.7278238186735
2.675929497438455      19.32916433859182       15.6172171616412   0.002428263029251217     0.7190951509374083     -11.49616558808532   3.68989490102358e-05     0.1257819447944217  0.0009126819811265891      14.19608519535226      336.1818988404415   0.006147866219542867     0.8000022496775131     0.5126519363911183     0.2769488183889979     0.4151845500726057    0.04542725901789163     0.4662544220184787     0.9830331227129016     0.5983196968420127  2.990775960631998e-14 121.7278237966984
2.675929497438455      19.32916433859182       15.6172171616412   0.002428263029251217     0.7190951509374083     -11.49616558808532   3.68989490102358e-05     0.1257819447944217  0.0009126819811265891      14.19608519535226       336.181893830941   0.006147881120704061     0.8000022496775131     0.5126519363911183     0.2769488183889979     0.4151845500726057    0.04542725901789163     0.4662544220184787     0.9830331227129016     0.5983196968420127  2.990775960631998e-14 121.7278253389722
2.675929497438455      19.32916433859182       15.6172171616412   0.002428263029251217     0.7190951509374083     -11.49616558808532   3.68989490102358e-05     0.1257819447944217  0.0009126819811265891      14.19608519535226       336.181893830941   0.006147866219542867     0.8000022645786743     0.5126519363911183     0.2769488183889979     0.4151845500726057    0.04542725901789163     0.4662544220184787     0.9830331227129016     0.5983196968420127  2.990775960631998e-14 121.7278243454151
2.675929497438455      19.32916433859182       15.6172171616412   0.002428263029251217     0.7190951509374083     -11.49616558808532   3.68989490102358e-05     0.1257819447944217  0.0009126819811265891      14.19608519535226       336.181893830941   0.006147866219542867     0.8000022496775131     0.5126519512922795     0.2769488183889979     0.4151845500726057    0.04542725901789163     0.4662544220184787     0.9830331227129016     0.5983196968420127  2.990775960631998e-14 121.727823857422
2.675929497438455      19.32916433859182       15.6172171616412   0.002428263029251217     0.7190951509374083     -11.49616558808532   3.68989490102358e-05     0.1257819447944217  0.0009126819811265891      14.19608519535226       336.181893830941   0.006147866219542867     0.8000022496775131     0.5126519363911183     0.2769488332901591     0.4151845500726057    0.04542725901789163     0.4662544220184787     0.9830331227129016     0.5983196968420127  2.990775960631998e-14 121.7278238952411
2.675929497438455      19.32916433859182       15.6172171616412   0.002428263029251217     0.7190951509374083     -11.49616558808532   3.68989490102358e-05     0.1257819447944217  0.0009126819811265891      14.19608519535226       336.181893830941   0.006147866219542867     0.8000022496775131     0.5126519363911183     0.2769488183889979     0.4151845649737669    0.04542725901789163     0.4662544220184787     0.9830331227129016     0.5983196968420127  2.990775960631998e-14 121.7278238099002
2.675929497438455      19.32916433859182       15.6172171616412   0.002428263029251217     0.7190951509374083     -11.49616558808532   3.68989490102358e-05     0.1257819447944217  0.0009126819811265891      14.19608519535226       336.181893830941   0.006147866219542867     0.8000022496775131     0.5126519363911183     0.2769488183889979     0.4151845500726057    0.04542727391905282     0.4662544220184787     0.9830331227129016     0.5983196968420127  2.990775960631998e-14 121.7278237959574
2.675929497438455      19.32916433859182       15.6172171616412   0.002428263029251217     0.7190951509374083     -11.49616558808532   3.68989490102358e-05     0.1257819447944217  0.0009126819811265891      14.19608519535226       336.181893830941   0.006147866219542867     0.8000022496775131     0.5126519363911183     0.2769488183889979     0.4151845500726057    0.04542725901789163     0.4662544369196399     0.9830331227129016     0.5983196968420127  2.990775960631998e-14 121.727823795959
2.675929497438455      19.32916433859182       15.6172171616412   0.002428263029251217     0.7190951509374083     -11.49616558808532   3.68989490102358e-05     0.1257819447944217  0.0009126819811265891      14.19608519535226       336.181893830941   0.006147866219542867     0.8000022496775131     0.5126519363911183     0.2769488183889979     0.4151845500726057    0.04542725901789163     0.4662544220184787     0.9830331376140628     0.5983196968420127  2.990775960631998e-14 121.7278237959522
2.675929497438455      19.32916433859182       15.6172171616412   0.002428263029251217     0.7190951509374083     -11.49616558808532   3.68989490102358e-05     0.1257819447944217  0.0009126819811265891      14.19608519535226       336.181893830941   0.006147866219542867     0.8000022496775131     0.5126519363911183     0.2769488183889979     0.4151845500726057    0.04542725901789163     0.4662544220184787     0.9830331227129016     0.5983197117431739  2.990775960631998e-14 121.7278237959596
2.675929497438455      19.32916433859182       15.6172171616412   0.002428263029251217     0.7190951509374083     -11.49616558808532   3.68989490102358e-05     0.1257819447944217  0.0009126819811265891      14.19608519535226       336.181893830941   0.006147866219542867     0.8000022496775131     0.5126519363911183     0.2769488183889979     0.4151845500726057    0.04542725901789163     0.4662544220184787     0.9830331227129016     0.5983196968420127  1.490119110160726e-08 121.7278893836003
2.675910891520068      19.32769923876341      15.61557781543252   0.002425867666570865     0.7187867311258004     -11.49621759750726   3.67904619377827e-05     0.1257772599053946  0.0009127821035382066       14.1959317603284      336.1843366693459   0.006147098064524038     0.8000022295076953     0.5126658165404524     0.2769181648694889     0.4151905950162439    0.04542730812021426     0.4662544220184787     0.9830336312013656     0.5983183858862237  2.918479720582452e-14 121.7276734966222
2.675910931394248      19.32769923876341      15.61557781543252   0.002425867666570865     0.7187867311258004     -11.49621759750726   3.67904619377827e-05     0.1257772599053946  0.0009127821035382066       14.1959317603284      336.1843366693459   0.006147098064524038     0.8000022295076953     0.5126658165404524     0.2769181648694889     0.4151905950162439    0.04542730812021426     0.4662544220184787     0.9830336312013656     0.5983183858862237  2.918479720582452e-14 121.7276735056046
2.675910891520068      19.32769952676857      15.61557781543252   0.002425867666570865     0.7187867311258004     -11.49621759750726   3.67904619377827e-05     0.1257772599053946  0.0009127821035382066       14.1959317603284      336.1843366693459   0.006147098064524038     0.8000022295076953     0.5126658165404524     0.2769181648694889     0.4151905950162439    0.04542730812021426     0.4662544220184787     0.9830336312013656     0.5983183858862237  2.918479720582452e-14 121.7276734496681
2.675910891520068      19.32769923876341      15.61557804812276   0.002425867666570865     0.7187867311258004     -11.49621759750726   3.67904619377827e-05     0.1257772599053946  0.0009127821035382066       14.1959317603284      336.1843366693459   0.006147098064524038     0.8000022295076953     0.5126658165404524     0.2769181648694889     0.4151905950162439    0.04542730812021426     0.4662544220184787     0.9830336312013656     0.5983183858862237  2.918479720582452e-14 121.7276734910916
2.675910891520068      19.32769923876341      15.61557781543252   0.002425882567732059     0.7187867311258004     -11.49621759750726   3.67904619377827e-05     0.1257772599053946  0.0009127821035382066       14.1959317603284      336.1843366693459   0.006147098064524038     0.8000022295076953     0.5126658165404524     0.2769181648694889     0.4151905950162439    0.04542730812021426     0.4662544220184787     0.9830336312013656     0.5983183858862237  2.918479720582452e-14 121.7276735770597
2.675910891520068      19.32769923876341      15.61557781543252   0.002425867666570865     0.7187867460269616     -11.49621759750726   3.67904619377827e-05     0.1257772599053946  0.0009127821035382066       14.1959317603284      336.1843366693459   0.006147098064524038     0.8000022295076953     0.5126658165404524     0.2769181648694889     0.4151905950162439    0.04542730812021426     0.4662544220184787     0.9830336312013656     0.5983183858862237  2.918479720582452e-14 121.7276735163783
2.675910891520068      19.32769923876341      15.61557781543252   0.002425867666570865     0.7187867311258004     -11.49621776881425   3.67904619377827e-05     0.1257772599053946  0.0009127821035382066       14.1959317603284      336.1843366693459   0.006147098064524038     0.8000022295076953     0.5126658165404524     0.2769181648694889     0.4151905950162439    0.04542730812021426     0.4662544220184787     0.9830336312013656     0.5983183858862237  2.918479720582452e-14 121.7276734836215
2.675910891520068      19.32769923876341      15.61557781543252   0.002425867666570865     0.7187867311258004     -11.49621759750726  3.680536309897654e-05     0.1257772599053946  0.0009127821035382066       14.1959317603284      336.1843366693459   0.006147098064524038     0.8000022295076953     0.5126658165404524     0.2769181648694889     0.4151905950162439    0.04542730812021426     0.4662544220184787     0.9830336312013656     0.5983183858862237  2.918479720582452e-14 121.7276776095366
2.675910891520068      19.32769923876341      15.61557781543252   0.002425867666570865     0.7187867311258004     -11.49621759750726   3.67904619377827e-05     0.1257772748065558  0.0009127821035382066       14.1959317603284      336.1843366693459   0.006147098064524038     0.8000022295076953     0.5126658165404524     0.2769181648694889     0.4151905950162439    0.04542730812021426     0.4662544220184787     0.9830336312013656     0.5983183858862237  2.918479720582452e-14 121.7276735272297
2.675910891520068      19.32769923876341      15.61557781543252   0.002425867666570865     0.7187867311258004     -11.49621759750726   3.67904619377827e-05     0.1257772599053946  0.0009127970046994004       14.1959317603284      336.1843366693459   0.006147098064524038     0.8000022295076953     0.5126658165404524     0.2769181648694889     0.4151905950162439    0.04542730812021426     0.4662544220184787     0.9830336312013656     0.5983183858862237  2.918479720582452e-14 121.7276733339058
2.675910891520068      19.32769923876341      15.61557781543252   0.002425867666570865     0.7187867311258004     -11.49621759750726   3.67904619377827e-05     0.1257772599053946  0.0009127821035382066      14.19593197186427      336.1843366693459   0.006147098064524038     0.8000022295076953     0.5126658165404524     0.2769181648694889     0.4151905950162439    0.04542730812021426     0.4662544220184787     0.9830336312013656     0.5983183858862237  2.918479720582452e-14 121.727673506412
2.675910891520068      19.32769923876341      15.61557781543252   0.002425867666570865     0.7187867311258004     -11.49621759750726   3.67904619377827e-05     0.1257772599053946  0.0009127821035382066       14.1959317603284      336.1843416788829   0.006147098064524038     0.8000022295076953     0.5126658165404524     0.2769181648694889     0.4151905950162439    0.04542730812021426     0.4662544220184787     0.9830336312013656     0.5983183858862237  2.918479720582452e-14 121.7276734591743
2.675910891520068      19.32769923876341      15.61557781543252   0.002425867666570865     0.7187867311258004     -11.49621759750726   3.67904619377827e-05     0.1257772599053946  0.0009127821035382066       14.1959317603284      336.1843366693459   0.006147112965685232     0.8000022295076953     0.5126658165404524     0.2769181648694889     0.4151905950162439    0.04542730812021426     0.4662544220184787     0.9830336312013656     0.5983183858862237  2.918479720582452e-14 121.7276731304044
2.675910891520068      19.32769923876341      15.61557781543252   0.002425867666570865     0.7187867311258004     -11.49621759750726   3.67904619377827e-05     0.1257772599053946  0.0009127821035382066       14.1959317603284      336.1843366693459   0.006147098064524038     0.8000022444088565     0.5126658165404524     0.2769181648694889     0.4151905950162439    0.04542730812021426     0.4662544220184787     0.9830336312013656     0.5983183858862237  2.918479720582452e-14 121.7276740002929
2.675910891520068      19.32769923876341      15.61557781543252   0.002425867666570865     0.7187867311258004     -11.49621759750726   3.67904619377827e-05     0.1257772599053946  0.0009127821035382066       14.1959317603284      336.1843366693459   0.006147098064524038     0.8000022295076953     0.5126658314416136     0.2769181648694889     0.4151905950162439    0.04542730812021426     0.4662544220184787     0.9830336312013656     0.5983183858862237  2.918479720582452e-14 121.727673513738
2.675910891520068      19.32769923876341      15.61557781543252   0.002425867666570865     0.7187867311258004     -11.49621759750726   3.67904619377827e-05     0.1257772599053946  0.0009127821035382066       14.1959317603284      336.1843366693459   0.006147098064524038     0.8000022295076953     0.5126658165404524     0.2769181797706501     0.4151905950162439    0.04542730812021426     0.4662544220184787     0.9830336312013656     0.5983183858862237  2.918479720582452e-14 121.7276734915478
2.675910891520068      19.32769923876341      15.61557781543252   0.002425867666570865     0.7187867311258004     -11.49621759750726   3.67904619377827e-05     0.1257772599053946  0.0009127821035382066       14.1959317603284      336.1843366693459   0.006147098064524038     0.8000022295076953     0.5126658165404524     0.2769181648694889     0.4151906099174051    0.04542730812021426     0.4662544220184787     0.9830336312013656     0.5983183858862237  2.918479720582452e-14 121.7276734870892
2.675910891520068      19.32769923876341      15.61557781543252   0.002425867666570865     0.7187867311258004     -11.49621759750726   3.67904619377827e-05     0.1257772599053946  0.0009127821035382066       14.1959317603284      336.1843366693459   0.006147098064524038     0.8000022295076953     0.5126658165404524     0.2769181648694889     0.4151905950162439    0.04542732302137546     0.4662544220184787     0.9830336312013656     0.5983183858862237  2.918479720582452e-14 121.7276734966004
2.675910891520068      19.32769923876341      15.61557781543252   0.002425867666570865     0.7187867311258004     -11.49621759750726   3.67904619377827e-05     0.1257772599053946  0.0009127821035382066       14.1959317603284      336.1843366693459   0.006147098064524038     0.8000022295076953     0.5126658165404524     0.2769181648694889     0.4151905950162439    0.04542730812021426     0.4662544369196399     0.9830336312013656     0.5983183858862237  2.918479720582452e-14 121.7276734966222
2.675910891520068      19.32769923876341      15.61557781543252   0.002425867666570865     0.7187867311258004     -11.49621759750726   3.67904619377827e-05     0.1257772599053946  0.0009127821035382066       14.1959317603284      336.1843366693459   0.006147098064524038     0.8000022295076953     0.5126658165404524     0.2769181648694889     0.4151905950162439    0.04542730812021426     0.4662544220184787     0.9830336461025268     0.5983183858862237  2.918479720582452e-14 121.7276734966231
2.675910891520068      19.32769923876341      15.61557781543252   0.002425867666570865     0.7187867311258004     -11.49621759750726   3.67904619377827e-05     0.1257772599053946  0.0009127821035382066       14.1959317603284      336.1843366693459   0.006147098064524038     0.8000022295076953     0.5126658165404524     0.2769181648694889     0.4151905950162439    0.04542730812021426     0.4662544220184787     0.9830336312013656     0.5983184007873849  2.918479720582452e-14 121.7276734966199
2.675910891520068      19.32769923876341      15.61557781543252   0.002425867666570865     0.7187867311258004     -11.49621759750726   3.67904619377827e-05     0.1257772599053946  0.0009127821035382066       14.1959317603284      336.1843366693459   0.006147098064524038     0.8000022295076953     0.5126658165404524     0.2769181648694889     0.4151905950162439    0.04542730812021426     0.4662544220184787     0.9830336312013656     0.5983183858862237  1.490119037864486e-08 121.7277390834469
2.67590817754194      19.32795620864471      15.61599851497483   0.002425870624093294     0.7187748858846647     -11.49647760643294  3.677580234521811e-05     0.1257775052669143  0.0009131808256027011      14.19595128899987      336.1843735195666   0.006147104838273474     0.8000022283225616     0.5126650803064514     0.2769192359986909     0.4151931753394512    0.04542739295784309     0.4662544220184787     0.9830332766565865      0.598318712918449  2.916416428036004e-14 121.7276367833983
2.67590821741608      19.32795620864471      15.61599851497483   0.002425870624093294     0.7187748858846647     -11.49647760643294  3.677580234521811e-05     0.1257775052669143  0.0009131808256027011      14.19595128899987      336.1843735195666   0.006147104838273474     0.8000022283225616     0.5126650803064514     0.2769192359986909     0.4151931753394512    0.04542739295784309     0.4662544220184787     0.9830332766565865      0.598318712918449  2.916416428036004e-14 121.7276368410802
2.67590817754194       19.3279564966537      15.61599851497483   0.002425870624093294     0.7187748858846647     -11.49647760643294  3.677580234521811e-05     0.1257775052669143  0.0009131808256027011      14.19595128899987      336.1843735195666   0.006147104838273474     0.8000022283225616     0.5126650803064514     0.2769192359986909     0.4151931753394512    0.04542739295784309     0.4662544220184787     0.9830332766565865      0.598318712918449  2.916416428036004e-14 121.7276367765648
2.67590817754194      19.32795620864471      15.61599874767134   0.002425870624093294     0.7187748858846647     -11.49647760643294  3.677580234521811e-05     0.1257775052669143  0.0009131808256027011      14.19595128899987      336.1843735195666   0.006147104838273474     0.8000022283225616     0.5126650803064514     0.2769192359986909     0.4151931753394512    0.04542739295784309     0.4662544220184787     0.9830332766565865      0.598318712918449  2.916416428036004e-14 121.7276367893717
2.67590817754194      19.32795620864471      15.61599851497483   0.002425885525254488     0.7187748858846647     -11.49647760643294  3.677580234521811e-05     0.1257775052669143  0.0009131808256027011      14.19595128899987      336.1843735195666   0.006147104838273474     0.8000022283225616     0.5126650803064514     0.2769192359986909     0.4151931753394512    0.04542739295784309     0.4662544220184787     0.9830332766565865      0.598318712918449  2.916416428036004e-14 121.7276368622413
2.67590817754194      19.32795620864471      15.61599851497483   0.002425870624093294     0.7187749007858258     -11.49647760643294  3.677580234521811e-05     0.1257775052669143  0.0009131808256027011      14.19595128899987      336.1843735195666   0.006147104838273474     0.8000022283225616     0.5126650803064514     0.2769192359986909     0.4151931753394512    0.04542739295784309     0.4662544220184787     0.9830332766565865      0.598318712918449  2.916416428036004e-14 121.7276368024252
2.67590817754194      19.32795620864471      15.61599851497483   0.002425870624093294     0.7187748858846647      -11.4964777777438  3.677580234521811e-05     0.1257775052669143  0.0009131808256027011      14.19595128899987      336.1843735195666   0.006147104838273474     0.8000022283225616     0.5126650803064514     0.2769192359986909     0.4151931753394512    0.04542739295784309     0.4662544220184787     0.9830332766565865      0.598318712918449  2.916416428036004e-14 121.7276367749109
2.67590817754194      19.32795620864471      15.61599851497483   0.002425870624093294     0.7187748858846647     -11.49647760643294  3.679070350641196e-05     0.1257775052669143  0.0009131808256027011      14.19595128899987      336.1843735195666   0.006147104838273474     0.8000022283225616     0.5126650803064514     0.2769192359986909     0.4151931753394512    0.04542739295784309     0.4662544220184787     0.9830332766565865      0.598318712918449  2.916416428036004e-14 121.7276410192523
2.67590817754194      19.32795620864471      15.61599851497483   0.002425870624093294     0.7187748858846647     -11.49647760643294  3.677580234521811e-05     0.1257775201680755  0.0009131808256027011      14.19595128899987      336.1843735195666   0.006147104838273474     0.8000022283225616     0.5126650803064514     0.2769192359986909     0.4151931753394512    0.04542739295784309     0.4662544220184787     0.9830332766565865      0.598318712918449  2.916416428036004e-14 121.7276368398913
2.67590817754194      19.32795620864471      15.61599851497483   0.002425870624093294     0.7187748858846647     -11.49647760643294  3.677580234521811e-05     0.1257775052669143  0.0009131957267638949      14.19595128899987      336.1843735195666   0.006147104838273474     0.8000022283225616     0.5126650803064514     0.2769192359986909     0.4151931753394512    0.04542739295784309     0.4662544220184787     0.9830332766565865      0.598318712918449  2.916416428036004e-14 121.7276368960856
2.67590817754194      19.32795620864471      15.61599851497483   0.002425870624093294     0.7187748858846647     -11.49647760643294  3.677580234521811e-05     0.1257775052669143  0.0009131808256027011      14.19595150053603      336.1843735195666   0.006147104838273474     0.8000022283225616     0.5126650803064514     0.2769192359986909     0.4151931753394512    0.04542739295784309     0.4662544220184787     0.9830332766565865      0.598318712918449  2.916416428036004e-14 121.7276368196707
2.67590817754194      19.32795620864471      15.61599851497483   0.002425870624093294     0.7187748858846647     -11.49647760643294  3.677580234521811e-05     0.1257775052669143  0.0009131808256027011      14.19595128899987      336.1843785291041   0.006147104838273474     0.8000022283225616     0.5126650803064514     0.2769192359986909     0.4151931753394512    0.04542739295784309     0.4662544220184787     0.9830332766565865      0.598318712918449  2.916416428036004e-14 121.727636766643
2.67590817754194      19.32795620864471      15.61599851497483   0.002425870624093294     0.7187748858846647     -11.49647760643294  3.677580234521811e-05     0.1257775052669143  0.0009131808256027011      14.19595128899987      336.1843735195666   0.006147119739434668     0.8000022283225616     0.5126650803064514     0.2769192359986909     0.4151931753394512    0.04542739295784309     0.4662544220184787     0.9830332766565865      0.598318712918449  2.916416428036004e-14 121.7276364525727
2.67590817754194      19.32795620864471      15.61599851497483   0.002425870624093294     0.7187748858846647     -11.49647760643294  3.677580234521811e-05     0.1257775052669143  0.0009131808256027011      14.19595128899987      336.1843735195666   0.006147104838273474     0.8000022432237228     0.5126650803064514     0.2769192359986909     0.4151931753394512    0.04542739295784309     0.4662544220184787     0.9830332766565865      0.598318712918449  2.916416428036004e-14 121.7276373247529
2.67590817754194      19.32795620864471      15.61599851497483   0.002425870624093294     0.7187748858846647     -11.49647760643294  3.677580234521811e-05     0.1257775052669143  0.0009131808256027011      14.19595128899987      336.1843735195666   0.006147104838273474     0.8000022283225616     0.5126650952076126     0.2769192359986909     0.4151931753394512    0.04542739295784309     0.4662544220184787     0.9830332766565865      0.598318712918449  2.916416428036004e-14 121.7276368299594
2.67590817754194      19.32795620864471      15.61599851497483   0.002425870624093294     0.7187748858846647     -11.49647760643294  3.677580234521811e-05     0.1257775052669143  0.0009131808256027011      14.19595128899987      336.1843735195666   0.006147104838273474     0.8000022283225616     0.5126650803064514     0.2769192508998521     0.4151931753394512    0.04542739295784309     0.4662544220184787     0.9830332766565865      0.598318712918449  2.916416428036004e-14 121.7276367797421
2.67590817754194      19.32795620864471      15.61599851497483   0.002425870624093294     0.7187748858846647     -11.49647760643294  3.677580234521811e-05     0.1257775052669143  0.0009131808256027011      14.19595128899987      336.1843735195666   0.006147104838273474     0.8000022283225616     0.5126650803064514     0.2769192359986909     0.4151931902406124    0.04542739295784309     0.4662544220184787     0.9830332766565865      0.598318712918449  2.916416428036004e-14 121.7276367685778
2.67590817754194      19.32795620864471      15.61599851497483   0.002425870624093294     0.7187748858846647     -11.49647760643294  3.677580234521811e-05     0.1257775052669143  0.0009131808256027011      14.19595128899987      336.1843735195666   0.006147104838273474     0.8000022283225616     0.5126650803064514     0.2769192359986909     0.4151931753394512    0.04542740785900428     0.4662544220184787     0.9830332766565865      0.598318712918449  2.916416428036004e-14 121.7276367833742
2.67590817754194      19.32795620864471      15.61599851497483   0.002425870624093294     0.7187748858846647     -11.49647760643294  3.677580234521811e-05     0.1257775052669143  0.0009131808256027011      14.19595128899987      336.1843735195666   0.006147104838273474     0.8000022283225616     0.5126650803064514     0.2769192359986909     0.4151931753394512    0.04542739295784309     0.4662544369196399     0.9830332766565865      0.598318712918449  2.916416428036004e-14 121.7276367833983
2.67590817754194      19.32795620864471      15.61599851497483   0.002425870624093294     0.7187748858846647     -11.49647760643294  3.677580234521811e-05     0.1257775052669143  0.0009131808256027011      14.19595128899987      336.1843735195666   0.006147104838273474     0.8000022283225616     0.5126650803064514     0.2769192359986909     0.4151931753394512    0.04542739295784309     0.4662544220184787     0.9830332915577477      0.598318712918449  2.916416428036004e-14 121.7276367833954
2.67590817754194      19.32795620864471      15.61599851497483   0.002425870624093294     0.7187748858846647     -11.49647760643294  3.677580234521811e-05     0.1257775052669143  0.0009131808256027011      14.19595128899987      336.1843735195666   0.006147104838273474     0.8000022283225616     0.5126650803064514     0.2769192359986909     0.4151931753394512    0.04542739295784309     0.4662544220184787     0.9830332766565865     0.5983187278196102  2.916416428036004e-14 121.7276367833973
2.67590817754194      19.32795620864471      15.61599851497483   0.002425870624093294     0.7187748858846647     -11.49647760643294  3.677580234521811e-05     0.1257775052669143  0.0009131808256027011      14.19595128899987      336.1843735195666   0.006147104838273474     0.8000022283225616     0.5126650803064514     0.2769192359986909     0.4151931753394512    0.04542739295784309     0.4662544220184787     0.9830332766565865      0.598318712918449  1.490119035801194e-08 121.7277023715562
2.67592023612282      19.32784883514509      15.61621702731153   0.002425084536572873     0.7186619437156427     -11.49693680290258  3.666311317421068e-05     0.1257783329699364  0.0009132234290922099      14.19546697337997      336.1843367174203   0.006147181487420414     0.8000022145657214     0.5126520559894461     0.2769250653945645     0.4152656860637095     0.0454277917894458     0.4662544220184787     0.9830333632714891     0.5983193420337835  2.895021191663121e-14 121.7273930141387
2.675920275997139      19.32784883514509      15.61621702731153   0.002425084536572873     0.7186619437156427     -11.49693680290258  3.666311317421068e-05     0.1257783329699364  0.0009132234290922099      14.19546697337997      336.1843367174203   0.006147181487420414     0.8000022145657214     0.5126520559894461     0.2769250653945645     0.4152656860637095     0.0454277917894458     0.4662544220184787     0.9830333632714891     0.5983193420337835  2.895021191663121e-14 121.7273930772919
2.67592023612282      19.32784912315248      15.61621702731153   0.002425084536572873     0.7186619437156427     -11.49693680290258  3.666311317421068e-05     0.1257783329699364  0.0009132234290922099      14.19546697337997      336.1843367174203   0.006147181487420414     0.8000022145657214     0.5126520559894461     0.2769250653945645     0.4152656860637095     0.0454277917894458     0.4662544220184787     0.9830333632714891     0.5983193420337835  2.895021191663121e-14 121.7273930057671
2.67592023612282      19.32784883514509       15.6162172600113   0.002425084536572873     0.7186619437156427     -11.49693680290258  3.666311317421068e-05     0.1257783329699364  0.0009132234290922099      14.19546697337997      336.1843367174203   0.006147181487420414     0.8000022145657214     0.5126520559894461     0.2769250653945645     0.4152656860637095     0.0454277917894458     0.4662544220184787     0.9830333632714891     0.5983193420337835  2.895021191663121e-14 121.7273929917343
2.67592023612282      19.32784883514509      15.61621702731153   0.002425099437734066     0.7186619437156427     -11.49693680290258  3.666311317421068e-05     0.1257783329699364  0.0009132234290922099      14.19546697337997      336.1843367174203   0.006147181487420414     0.8000022145657214     0.5126520559894461     0.2769250653945645     0.4152656860637095     0.0454277917894458     0.4662544220184787     0.9830333632714891     0.5983193420337835  2.895021191663121e-14 121.7273930141553
2.67592023612282      19.32784883514509      15.61621702731153   0.002425084536572873     0.7186619586168039     -11.49693680290258  3.666311317421068e-05     0.1257783329699364  0.0009132234290922099      14.19546697337997      336.1843367174203   0.006147181487420414     0.8000022145657214     0.5126520559894461     0.2769250653945645     0.4152656860637095     0.0454277917894458     0.4662544220184787     0.9830333632714891     0.5983193420337835  2.895021191663121e-14 121.7273930199085
2.67592023612282      19.32784883514509      15.61621702731153   0.002425084536572873     0.7186619437156427     -11.49693697422029  3.666311317421068e-05     0.1257783329699364  0.0009132234290922099      14.19546697337997      336.1843367174203   0.006147181487420414     0.8000022145657214     0.5126520559894461     0.2769250653945645     0.4152656860637095     0.0454277917894458     0.4662544220184787     0.9830333632714891     0.5983193420337835  2.895021191663121e-14 121.7273930016478
2.67592023612282      19.32784883514509      15.61621702731153   0.002425084536572873     0.7186619437156427     -11.49693680290258  3.667801433540453e-05     0.1257783329699364  0.0009132234290922099      14.19546697337997      336.1843367174203   0.006147181487420414     0.8000022145657214     0.5126520559894461     0.2769250653945645     0.4152656860637095     0.0454277917894458     0.4662544220184787     0.9830333632714891     0.5983193420337835  2.895021191663121e-14 121.7273972510641
2.67592023612282      19.32784883514509      15.61621702731153   0.002425084536572873     0.7186619437156427     -11.49693680290258  3.666311317421068e-05     0.1257783478710976  0.0009132234290922099      14.19546697337997      336.1843367174203   0.006147181487420414     0.8000022145657214     0.5126520559894461     0.2769250653945645     0.4152656860637095     0.0454277917894458     0.4662544220184787     0.9830333632714891     0.5983193420337835  2.895021191663121e-14 121.7273930864308
2.67592023612282      19.32784883514509      15.61621702731153   0.002425084536572873     0.7186619437156427     -11.49693680290258  3.666311317421068e-05     0.1257783329699364  0.0009132383302534038      14.19546697337997      336.1843367174203   0.006147181487420414     0.8000022145657214     0.5126520559894461     0.2769250653945645     0.4152656860637095     0.0454277917894458     0.4662544220184787     0.9830333632714891     0.5983193420337835  2.895021191663121e-14 121.7273930991233
2.67592023612282      19.32784883514509      15.61621702731153   0.002425084536572873     0.7186619437156427     -11.49693680290258  3.666311317421068e-05     0.1257783329699364  0.0009132234290922099      14.19546718490891      336.1843367174203   0.006147181487420414     0.8000022145657214     0.5126520559894461     0.2769250653945645     0.4152656860637095     0.0454277917894458     0.4662544220184787     0.9830333632714891     0.5983193420337835  2.895021191663121e-14 121.7273930467424
2.67592023612282      19.32784883514509      15.61621702731153   0.002425084536572873     0.7186619437156427     -11.49693680290258  3.666311317421068e-05     0.1257783329699364  0.0009132234290922099      14.19546697337997      336.1843417269573   0.006147181487420414     0.8000022145657214     0.5126520559894461     0.2769250653945645     0.4152656860637095     0.0454277917894458     0.4662544220184787     0.9830333632714891     0.5983193420337835  2.895021191663121e-14 121.7273929942531
2.67592023612282      19.32784883514509      15.61621702731153   0.002425084536572873     0.7186619437156427     -11.49693680290258  3.666311317421068e-05     0.1257783329699364  0.0009132234290922099      14.19546697337997      336.1843367174203   0.006147196388581608     0.8000022145657214     0.5126520559894461     0.2769250653945645     0.4152656860637095     0.0454277917894458     0.4662544220184787     0.9830333632714891     0.5983193420337835  2.895021191663121e-14 121.7273932037451
2.67592023612282      19.32784883514509      15.61621702731153   0.002425084536572873     0.7186619437156427     -11.49693680290258  3.666311317421068e-05     0.1257783329699364  0.0009132234290922099      14.19546697337997      336.1843367174203   0.006147181487420414     0.8000022294668826     0.5126520559894461     0.2769250653945645     0.4152656860637095     0.0454277917894458     0.4662544220184787     0.9830333632714891     0.5983193420337835  2.895021191663121e-14 121.7273935291837
2.67592023612282      19.32784883514509      15.61621702731153   0.002425084536572873     0.7186619437156427     -11.49693680290258  3.666311317421068e-05     0.1257783329699364  0.0009132234290922099      14.19546697337997      336.1843367174203   0.006147181487420414     0.8000022145657214     0.5126520708906073     0.2769250653945645     0.4152656860637095     0.0454277917894458     0.4662544220184787     0.9830333632714891     0.5983193420337835  2.895021191663121e-14 121.7273930422314
2.67592023612282      19.32784883514509      15.61621702731153   0.002425084536572873     0.7186619437156427     -11.49693680290258  3.666311317421068e-05     0.1257783329699364  0.0009132234290922099      14.19546697337997      336.1843367174203   0.006147181487420414     0.8000022145657214     0.5126520559894461     0.2769250802957257     0.4152656860637095     0.0454277917894458     0.4662544220184787     0.9830333632714891     0.5983193420337835  2.895021191663121e-14 121.7273930148114
2.67592023612282      19.32784883514509      15.61621702731153   0.002425084536572873     0.7186619437156427     -11.49693680290258  3.666311317421068e-05     0.1257783329699364  0.0009132234290922099      14.19546697337997      336.1843367174203   0.006147181487420414     0.8000022145657214     0.5126520559894461     0.2769250653945645     0.4152657009648707     0.0454277917894458     0.4662544220184787     0.9830333632714891     0.5983193420337835  2.895021191663121e-14 121.727393008288
2.67592023612282      19.32784883514509      15.61621702731153   0.002425084536572873     0.7186619437156427     -11.49693680290258  3.666311317421068e-05     0.1257783329699364  0.0009132234290922099      14.19546697337997      336.1843367174203   0.006147181487420414     0.8000022145657214     0.5126520559894461     0.2769250653945645     0.4152656860637095      0.045427806690607     0.4662544220184787     0.9830333632714891     0.5983193420337835  2.895021191663121e-14 121.7273930141106
2.67592023612282      19.32784883514509      15.61621702731153   0.002425084536572873     0.7186619437156427     -11.49693680290258  3.666311317421068e-05     0.1257783329699364  0.0009132234290922099      14.19546697337997      336.1843367174203   0.006147181487420414     0.8000022145657214     0.5126520559894461     0.2769250653945645     0.4152656860637095     0.0454277917894458     0.4662544369196399     0.9830333632714891     0.5983193420337835  2.895021191663121e-14 121.7273930141387
2.67592023612282      19.32784883514509      15.61621702731153   0.002425084536572873     0.7186619437156427     -11.49693680290258  3.666311317421068e-05     0.1257783329699364  0.0009132234290922099      14.19546697337997      336.1843367174203   0.006147181487420414     0.8000022145657214     0.5126520559894461     0.2769250653945645     0.4152656860637095     0.0454277917894458     0.4662544220184787     0.9830333781726502     0.5983193420337835  2.895021191663121e-14 121.7273930141249
2.67592023612282      19.32784883514509      15.61621702731153   0.002425084536572873     0.7186619437156427     -11.49693680290258  3.666311317421068e-05     0.1257783329699364  0.0009132234290922099      14.19546697337997      336.1843367174203   0.006147181487420414     0.8000022145657214     0.5126520559894461     0.2769250653945645     0.4152656860637095     0.0454277917894458     0.4662544220184787     0.9830333632714891     0.5983193569349447  2.895021191663121e-14 121.7273930141351
2.67592023612282      19.32784883514509      15.61621702731153   0.002425084536572873     0.7186619437156427     -11.49693680290258  3.666311317421068e-05     0.1257783329699364  0.0009132234290922099      14.19546697337997      336.1843367174203   0.006147181487420414     0.8000022145657214     0.5126520559894461     0.2769250653945645     0.4152656860637095     0.0454277917894458     0.4662544220184787     0.9830333632714891     0.5983193420337835  1.490119014405957e-08 121.7274586016838
2.675906893260462      19.32807880508015      15.61666387945962   0.002426262621145526     0.7186512531104186     -11.49717965042935  3.660730766302591e-05     0.1257757574851494  0.0009132042541075474      14.19541965272867      336.1843300720142   0.006146910774982313      0.800002212745444     0.5126491213390868     0.2769243747529651     0.4152681637773425    0.04542791865473593     0.4662544220184787     0.9830334672954088     0.5983200530771283  2.837425747431645e-14 121.7273363464655
2.675906933134582      19.32807880508015      15.61666387945962   0.002426262621145526     0.7186512531104186     -11.49717965042935  3.660730766302591e-05     0.1257757574851494  0.0009132042541075474      14.19541965272867      336.1843300720142   0.006146910774982313      0.800002212745444     0.5126491213390868     0.2769243747529651     0.4152681637773425    0.04542791865473593     0.4662544220184787     0.9830334672954088     0.5983200530771283  2.837425747431645e-14 121.7273363380722
2.675906893260462      19.32807909309097      15.61666387945962   0.002426262621145526     0.7186512531104186     -11.49717965042935  3.660730766302591e-05     0.1257757574851494  0.0009132042541075474      14.19541965272867      336.1843300720142   0.006146910774982313      0.800002212745444     0.5126491213390868     0.2769243747529651     0.4152681637773425    0.04542791865473593     0.4662544220184787     0.9830334672954088     0.5983200530771283  2.837425747431645e-14 121.7273362756166
2.675906893260462      19.32807880508015      15.61666411216605   0.002426262621145526     0.7186512531104186     -11.49717965042935  3.660730766302591e-05     0.1257757574851494  0.0009132042541075474      14.19541965272867      336.1843300720142   0.006146910774982313      0.800002212745444     0.5126491213390868     0.2769243747529651     0.4152681637773425    0.04542791865473593     0.4662544220184787     0.9830334672954088     0.5983200530771283  2.837425747431645e-14 121.7273362955598
2.675906893260462      19.32807880508015      15.61666387945962    0.00242627752230672     0.7186512531104186     -11.49717965042935  3.660730766302591e-05     0.1257757574851494  0.0009132042541075474      14.19541965272867      336.1843300720142   0.006146910774982313      0.800002212745444     0.5126491213390868     0.2769243747529651     0.4152681637773425    0.04542791865473593     0.4662544220184787     0.9830334672954088     0.5983200530771283  2.837425747431645e-14 121.7273369528888
2.675906893260462      19.32807880508015      15.61666387945962   0.002426262621145526     0.7186512680115798     -11.49717965042935  3.660730766302591e-05     0.1257757574851494  0.0009132042541075474      14.19541965272867      336.1843300720142   0.006146910774982313      0.800002212745444     0.5126491213390868     0.2769243747529651     0.4152681637773425    0.04542791865473593     0.4662544220184787     0.9830334672954088     0.5983200530771283  2.837425747431645e-14 121.7273363046615
2.675906893260462      19.32807880508015      15.61666387945962   0.002426262621145526     0.7186512531104186     -11.49717982175067  3.660730766302591e-05     0.1257757574851494  0.0009132042541075474      14.19541965272867      336.1843300720142   0.006146910774982313      0.800002212745444     0.5126491213390868     0.2769243747529651     0.4152681637773425    0.04542791865473593     0.4662544220184787     0.9830334672954088     0.5983200530771283  2.837425747431645e-14 121.7273363267213
2.675906893260462      19.32807880508015      15.61666387945962   0.002426262621145526     0.7186512531104186     -11.49717965042935  3.662220882421975e-05     0.1257757574851494  0.0009132042541075474      14.19541965272867      336.1843300720142   0.006146910774982313      0.800002212745444     0.5126491213390868     0.2769243747529651     0.4152681637773425    0.04542791865473593     0.4662544220184787     0.9830334672954088     0.5983200530771283  2.837425747431645e-14 121.7273404551558
2.675906893260462      19.32807880508015      15.61666387945962   0.002426262621145526     0.7186512531104186     -11.49717965042935  3.660730766302591e-05     0.1257757723863106  0.0009132042541075474      14.19541965272867      336.1843300720142   0.006146910774982313      0.800002212745444     0.5126491213390868     0.2769243747529651     0.4152681637773425    0.04542791865473593     0.4662544220184787     0.9830334672954088     0.5983200530771283  2.837425747431645e-14 121.7273363852722
2.675906893260462      19.32807880508015      15.61666387945962   0.002426262621145526     0.7186512531104186     -11.49717965042935  3.660730766302591e-05     0.1257757574851494  0.0009132191552687413      14.19541965272867      336.1843300720142   0.006146910774982313      0.800002212745444     0.5126491213390868     0.2769243747529651     0.4152681637773425    0.04542791865473593     0.4662544220184787     0.9830334672954088     0.5983200530771283  2.837425747431645e-14 121.7273362112913
2.675906893260462      19.32807880508015      15.61666387945962   0.002426262621145526     0.7186512531104186     -11.49717965042935  3.660730766302591e-05     0.1257757574851494  0.0009132042541075474       14.1954198642569      336.1843300720142   0.006146910774982313      0.800002212745444     0.5126491213390868     0.2769243747529651     0.4152681637773425    0.04542791865473593     0.4662544220184787     0.9830334672954088     0.5983200530771283  2.837425747431645e-14 121.7273364004644
2.675906893260462      19.32807880508015      15.61666387945962   0.002426262621145526     0.7186512531104186     -11.49717965042935  3.660730766302591e-05     0.1257757574851494  0.0009132042541075474      14.19541965272867      336.1843350815511   0.006146910774982313      0.800002212745444     0.5126491213390868     0.2769243747529651     0.4152681637773425    0.04542791865473593     0.4662544220184787     0.9830334672954088     0.5983200530771283  2.837425747431645e-14 121.727336294705
2.675906893260462      19.32807880508015      15.61666387945962   0.002426262621145526     0.7186512531104186     -11.49717965042935  3.660730766302591e-05     0.1257757574851494  0.0009132042541075474      14.19541965272867      336.1843300720142   0.006146925676143507      0.800002212745444     0.5126491213390868     0.2769243747529651     0.4152681637773425    0.04542791865473593     0.4662544220184787     0.9830334672954088     0.5983200530771283  2.837425747431645e-14 121.7273362029047
2.675906893260462      19.32807880508015      15.61666387945962   0.002426262621145526     0.7186512531104186     -11.49717965042935  3.660730766302591e-05     0.1257757574851494  0.0009132042541075474      14.19541965272867      336.1843300720142   0.006146910774982313     0.8000022276466052     0.5126491213390868     0.2769243747529651     0.4152681637773425    0.04542791865473593     0.4662544220184787     0.9830334672954088     0.5983200530771283  2.837425747431645e-14 121.727336863182
2.675906893260462      19.32807880508015      15.61666387945962   0.002426262621145526     0.7186512531104186     -11.49717965042935  3.660730766302591e-05     0.1257757574851494  0.0009132042541075474      14.19541965272867      336.1843300720142   0.006146910774982313      0.800002212745444      0.512649136240248     0.2769243747529651     0.4152681637773425    0.04542791865473593     0.4662544220184787     0.9830334672954088     0.5983200530771283  2.837425747431645e-14 121.727336369927
2.675906893260462      19.32807880508015      15.61666387945962   0.002426262621145526     0.7186512531104186     -11.49717965042935  3.660730766302591e-05     0.1257757574851494  0.0009132042541075474      14.19541965272867      336.1843300720142   0.006146910774982313      0.800002212745444     0.5126491213390868     0.2769243896541263     0.4152681637773425    0.04542791865473593     0.4662544220184787     0.9830334672954088     0.5983200530771283  2.837425747431645e-14 121.7273363188917
2.675906893260462      19.32807880508015      15.61666387945962   0.002426262621145526     0.7186512531104186     -11.49717965042935  3.660730766302591e-05     0.1257757574851494  0.0009132042541075474      14.19541965272867      336.1843300720142   0.006146910774982313      0.800002212745444     0.5126491213390868     0.2769243747529651     0.4152681786785037    0.04542791865473593     0.4662544220184787     0.9830334672954088     0.5983200530771283  2.837425747431645e-14 121.7273363093493
2.675906893260462      19.32807880508015      15.61666387945962   0.002426262621145526     0.7186512531104186     -11.49717965042935  3.660730766302591e-05     0.1257757574851494  0.0009132042541075474      14.19541965272867      336.1843300720142   0.006146910774982313      0.800002212745444     0.5126491213390868     0.2769243747529651     0.4152681637773425    0.04542793355589712     0.4662544220184787     0.9830334672954088     0.5983200530771283  2.837425747431645e-14 121.7273363465036
2.675906893260462      19.32807880508015      15.61666387945962   0.002426262621145526     0.7186512531104186     -11.49717965042935  3.660730766302591e-05     0.1257757574851494  0.0009132042541075474      14.19541965272867      336.1843300720142   0.006146910774982313      0.800002212745444     0.5126491213390868     0.2769243747529651     0.4152681637773425    0.04542791865473593     0.4662544369196399     0.9830334672954088     0.5983200530771283  2.837425747431645e-14 121.7273363464655
2.675906893260462      19.32807880508015      15.61666387945962   0.002426262621145526     0.7186512531104186     -11.49717965042935  3.660730766302591e-05     0.1257757574851494  0.0009132042541075474      14.19541965272867      336.1843300720142   0.006146910774982313      0.800002212745444     0.5126491213390868     0.2769243747529651     0.4152681637773425    0.04542791865473593     0.4662544220184787     0.9830334821965699     0.5983200530771283  2.837425747431645e-14 121.7273363464719
2.675906893260462      19.32807880508015      15.61666387945962   0.002426262621145526     0.7186512531104186     -11.49717965042935  3.660730766302591e-05     0.1257757574851494  0.0009132042541075474      14.19541965272867      336.1843300720142   0.006146910774982313      0.800002212745444     0.5126491213390868     0.2769243747529651     0.4152681637773425    0.04542791865473593     0.4662544220184787     0.9830334672954088     0.5983200679782895  2.837425747431645e-14 121.7273363464692
2.675906893260462      19.32807880508015      15.61666387945962   0.002426262621145526     0.7186512531104186     -11.49717965042935  3.660730766302591e-05     0.1257757574851494  0.0009132042541075474      14.19541965272867      336.1843300720142   0.006146910774982313      0.800002212745444     0.5126491213390868     0.2769243747529651     0.4152681637773425    0.04542791865473593     0.4662544220184787     0.9830334672954088     0.5983200530771283  1.490118956810513e-08 121.7274019291453
2.675932069847756      19.32837094102118      15.61707058081377   0.002426319595617079     0.7186591925918545     -11.49741381031362  3.660753391656531e-05     0.1257756239046738  0.0009135639391543364      14.19519373561597      336.1843524233269   0.006147145893798244     0.8000022116879372     0.5126522239943208     0.2769205470632347     0.4152902139842282    0.04542750745730931     0.4662544220184787     0.9830317295708393     0.5983194418656616  2.835483476452348e-14 121.7272854791355
2.675932109722251      19.32837094102118      15.61707058081377   0.002426319595617079     0.7186591925918545     -11.49741381031362  3.660753391656531e-05     0.1257756239046738  0.0009135639391543364      14.19519373561597      336.1843524233269   0.006147145893798244     0.8000022116879372     0.5126522239943208     0.2769205470632347     0.4152902139842282    0.04542750745730931     0.4662544220184787     0.9830317295708393     0.5983194418656616  2.835483476452348e-14 121.7272855117722
2.675932069847756      19.32837122903635      15.61707058081377   0.002426319595617079     0.7186591925918545     -11.49741381031362  3.660753391656531e-05     0.1257756239046738  0.0009135639391543364      14.19519373561597      336.1843524233269   0.006147145893798244     0.8000022116879372     0.5126522239943208     0.2769205470632347     0.4152902139842282    0.04542750745730931     0.4662544220184787     0.9830317295708393     0.5983194418656616  2.835483476452348e-14 121.7272854741141
2.675932069847756      19.32837094102118      15.61707081352625   0.002426319595617079     0.7186591925918545     -11.49741381031362  3.660753391656531e-05     0.1257756239046738  0.0009135639391543364      14.19519373561597      336.1843524233269   0.006147145893798244     0.8000022116879372     0.5126522239943208     0.2769205470632347     0.4152902139842282    0.04542750745730931     0.4662544220184787     0.9830317295708393     0.5983194418656616  2.835483476452348e-14 121.7272854753826
2.675932069847756      19.32837094102118      15.61707058081377   0.002426334496778273     0.7186591925918545     -11.49741381031362  3.660753391656531e-05     0.1257756239046738  0.0009135639391543364      14.19519373561597      336.1843524233269   0.006147145893798244     0.8000022116879372     0.5126522239943208     0.2769205470632347     0.4152902139842282    0.04542750745730931     0.4662544220184787     0.9830317295708393     0.5983194418656616  2.835483476452348e-14 121.7272860961609
2.675932069847756      19.32837094102118      15.61707058081377   0.002426319595617079     0.7186592074930157     -11.49741381031362  3.660753391656531e-05     0.1257756239046738  0.0009135639391543364      14.19519373561597      336.1843524233269   0.006147145893798244     0.8000022116879372     0.5126522239943208     0.2769205470632347     0.4152902139842282    0.04542750745730931     0.4662544220184787     0.9830317295708393     0.5983194418656616  2.835483476452348e-14 121.7272854886174
2.675932069847756      19.32837094102118      15.61707058081377   0.002426319595617079     0.7186591925918545     -11.49741398163843  3.660753391656531e-05     0.1257756239046738  0.0009135639391543364      14.19519373561597      336.1843524233269   0.006147145893798244     0.8000022116879372     0.5126522239943208     0.2769205470632347     0.4152902139842282    0.04542750745730931     0.4662544220184787     0.9830317295708393     0.5983194418656616  2.835483476452348e-14 121.7272855168736
2.675932069847756      19.32837094102118      15.61707058081377   0.002426319595617079     0.7186591925918545     -11.49741381031362  3.662243507775916e-05     0.1257756239046738  0.0009135639391543364      14.19519373561597      336.1843524233269   0.006147145893798244     0.8000022116879372     0.5126522239943208     0.2769205470632347     0.4152902139842282    0.04542750745730931     0.4662544220184787     0.9830317295708393     0.5983194418656616  2.835483476452348e-14 121.7272897630865
2.675932069847756      19.32837094102118      15.61707058081377   0.002426319595617079     0.7186591925918545     -11.49741381031362  3.660753391656531e-05      0.125775638805835  0.0009135639391543364      14.19519373561597      336.1843524233269   0.006147145893798244     0.8000022116879372     0.5126522239943208     0.2769205470632347     0.4152902139842282    0.04542750745730931     0.4662544220184787     0.9830317295708393     0.5983194418656616  2.835483476452348e-14 121.7272855406438
2.675932069847756      19.32837094102118      15.61707058081377   0.002426319595617079     0.7186591925918545     -11.49741381031362  3.660753391656531e-05     0.1257756239046738  0.0009135788403155302      14.19519373561597      336.1843524233269   0.006147145893798244     0.8000022116879372     0.5126522239943208     0.2769205470632347     0.4152902139842282    0.04542750745730931     0.4662544220184787     0.9830317295708393     0.5983194418656616  2.835483476452348e-14 121.7272855764708
2.675932069847756      19.32837094102118      15.61707058081377   0.002426319595617079     0.7186591925918545     -11.49741381031362  3.660753391656531e-05     0.1257756239046738  0.0009135639391543364      14.19519394714084      336.1843524233269   0.006147145893798244     0.8000022116879372     0.5126522239943208     0.2769205470632347     0.4152902139842282    0.04542750745730931     0.4662544220184787     0.9830317295708393     0.5983194418656616  2.835483476452348e-14 121.727285513739
2.675932069847756      19.32837094102118      15.61707058081377   0.002426319595617079     0.7186591925918545     -11.49741381031362  3.660753391656531e-05     0.1257756239046738  0.0009135639391543364      14.19519373561597      336.1843574328642   0.006147145893798244     0.8000022116879372     0.5126522239943208     0.2769205470632347     0.4152902139842282    0.04542750745730931     0.4662544220184787     0.9830317295708393     0.5983194418656616  2.835483476452348e-14 121.7272854704487
2.675932069847756      19.32837094102118      15.61707058081377   0.002426319595617079     0.7186591925918545     -11.49741381031362  3.660753391656531e-05     0.1257756239046738  0.0009135639391543364      14.19519373561597      336.1843524233269   0.006147160794959438     0.8000022116879372     0.5126522239943208     0.2769205470632347     0.4152902139842282    0.04542750745730931     0.4662544220184787     0.9830317295708393     0.5983194418656616  2.835483476452348e-14 121.7272854430154
2.675932069847756      19.32837094102118      15.61707058081377   0.002426319595617079     0.7186591925918545     -11.49741381031362  3.660753391656531e-05     0.1257756239046738  0.0009135639391543364      14.19519373561597      336.1843524233269   0.006147145893798244     0.8000022265890984     0.5126522239943208     0.2769205470632347     0.4152902139842282    0.04542750745730931     0.4662544220184787     0.9830317295708393     0.5983194418656616  2.835483476452348e-14 121.7272860105587
2.675932069847756      19.32837094102118      15.61707058081377   0.002426319595617079     0.7186591925918545     -11.49741381031362  3.660753391656531e-05     0.1257756239046738  0.0009135639391543364      14.19519373561597      336.1843524233269   0.006147145893798244     0.8000022116879372      0.512652238895482     0.2769205470632347     0.4152902139842282    0.04542750745730931     0.4662544220184787     0.9830317295708393     0.5983194418656616  2.835483476452348e-14 121.7272855307986
2.675932069847756      19.32837094102118      15.61707058081377   0.002426319595617079     0.7186591925918545     -11.49741381031362  3.660753391656531e-05     0.1257756239046738  0.0009135639391543364      14.19519373561597      336.1843524233269   0.006147145893798244     0.8000022116879372     0.5126522239943208     0.2769205619643959     0.4152902139842282    0.04542750745730931     0.4662544220184787     0.9830317295708393     0.5983194418656616  2.835483476452348e-14 121.7272854988536
2.675932069847756      19.32837094102118      15.61707058081377   0.002426319595617079     0.7186591925918545     -11.49741381031362  3.660753391656531e-05     0.1257756239046738  0.0009135639391543364      14.19519373561597      336.1843524233269   0.006147145893798244     0.8000022116879372     0.5126522239943208     0.2769205470632347     0.4152902288853894    0.04542750745730931     0.4662544220184787     0.9830317295708393     0.5983194418656616  2.835483476452348e-14 121.7272854789044
2.675932069847756      19.32837094102118      15.61707058081377   0.002426319595617079     0.7186591925918545     -11.49741381031362  3.660753391656531e-05     0.1257756239046738  0.0009135639391543364      14.19519373561597      336.1843524233269   0.006147145893798244     0.8000022116879372     0.5126522239943208     0.2769205470632347     0.4152902139842282     0.0454275223584705     0.4662544220184787     0.9830317295708393     0.5983194418656616  2.835483476452348e-14 121.7272854785023
2.675932069847756      19.32837094102118      15.61707058081377   0.002426319595617079     0.7186591925918545     -11.49741381031362  3.660753391656531e-05     0.1257756239046738  0.0009135639391543364      14.19519373561597      336.1843524233269   0.006147145893798244     0.8000022116879372     0.5126522239943208     0.2769205470632347     0.4152902139842282    0.04542750745730931     0.4662544369196399     0.9830317295708393     0.5983194418656616  2.835483476452348e-14 121.7272854791355
2.675932069847756      19.32837094102118      15.61707058081377   0.002426319595617079     0.7186591925918545     -11.49741381031362  3.660753391656531e-05     0.1257756239046738  0.0009135639391543364      14.19519373561597      336.1843524233269   0.006147145893798244     0.8000022116879372     0.5126522239943208     0.2769205470632347     0.4152902139842282    0.04542750745730931     0.4662544220184787     0.9830317444720005     0.5983194418656616  2.835483476452348e-14 121.7272854791372
2.675932069847756      19.32837094102118      15.61707058081377   0.002426319595617079     0.7186591925918545     -11.49741381031362  3.660753391656531e-05     0.1257756239046738  0.0009135639391543364      14.19519373561597      336.1843524233269   0.006147145893798244     0.8000022116879372     0.5126522239943208     0.2769205470632347     0.4152902139842282    0.04542750745730931     0.4662544220184787     0.9830317295708393     0.5983194567668227  2.835483476452348e-14 121.7272854791598
2.675932069847756      19.32837094102118      15.61707058081377   0.002426319595617079     0.7186591925918545     -11.49741381031362  3.660753391656531e-05     0.1257756239046738  0.0009135639391543364      14.19519373561597      336.1843524233269   0.006147145893798244     0.8000022116879372     0.5126522239943208     0.2769205470632347     0.4152902139842282    0.04542750745730931     0.4662544220184787     0.9830317295708393     0.5983194418656616  1.490118954868242e-08 121.7273510608132
2.675927970619876      19.32830264056516      15.61696854267831   0.002425563856078499      0.718655663743326     -11.49735760890498  3.652481936891337e-05     0.1257718686625035  0.0009135234772741484      14.19514223186086       336.184346608476   0.006148202704534922     0.8000022107106302     0.5126383899902507     0.2769180185659754     0.4152917847648324    0.04542829620345217     0.4662544220184787     0.9830314468605916     0.5983171454220445  2.743003268522371e-14 121.7272340068652
2.67592801049431      19.32830264056516      15.61696854267831   0.002425563856078499      0.718655663743326     -11.49735760890498  3.652481936891337e-05     0.1257718686625035  0.0009135234772741484      14.19514223186086       336.184346608476   0.006148202704534922     0.8000022107106302     0.5126383899902507     0.2769180185659754     0.4152917847648324    0.04542829620345217     0.4662544220184787     0.9830314468605916     0.5983171454220445  2.743003268522371e-14 121.727234031372
2.675927970619876      19.32830292857932      15.61696854267831   0.002425563856078499      0.718655663743326     -11.49735760890498  3.652481936891337e-05     0.1257718686625035  0.0009135234772741484      14.19514223186086       336.184346608476   0.006148202704534922     0.8000022107106302     0.5126383899902507     0.2769180185659754     0.4152917847648324    0.04542829620345217     0.4662544220184787     0.9830314468605916     0.5983171454220445  2.743003268522371e-14 121.7272339954256
2.675927970619876      19.32830264056516      15.61696877538928   0.002425563856078499      0.718655663743326     -11.49735760890498  3.652481936891337e-05     0.1257718686625035  0.0009135234772741484      14.19514223186086       336.184346608476   0.006148202704534922     0.8000022107106302     0.5126383899902507     0.2769180185659754     0.4152917847648324    0.04542829620345217     0.4662544220184787     0.9830314468605916     0.5983171454220445  2.743003268522371e-14 121.7272340066828
2.675927970619876      19.32830264056516      15.61696854267831   0.002425578757239693      0.718655663743326     -11.49735760890498  3.652481936891337e-05     0.1257718686625035  0.0009135234772741484      14.19514223186086       336.184346608476   0.006148202704534922     0.8000022107106302     0.5126383899902507     0.2769180185659754     0.4152917847648324    0.04542829620345217     0.4662544220184787     0.9830314468605916     0.5983171454220445  2.743003268522371e-14 121.7272341544593
2.675927970619876      19.32830264056516      15.61696854267831   0.002425563856078499     0.7186556786444872     -11.49735760890498  3.652481936891337e-05     0.1257718686625035  0.0009135234772741484      14.19514223186086       336.184346608476   0.006148202704534922     0.8000022107106302     0.5126383899902507     0.2769180185659754     0.4152917847648324    0.04542829620345217     0.4662544220184787     0.9830314468605916     0.5983171454220445  2.743003268522371e-14 121.7272340208172
2.675927970619876      19.32830264056516      15.61696854267831   0.002425563856078499      0.718655663743326     -11.49735778022896  3.652481936891337e-05     0.1257718686625035  0.0009135234772741484      14.19514223186086       336.184346608476   0.006148202704534922     0.8000022107106302     0.5126383899902507     0.2769180185659754     0.4152917847648324    0.04542829620345217     0.4662544220184787     0.9830314468605916     0.5983171454220445  2.743003268522371e-14 121.727234012305
2.675927970619876      19.32830264056516      15.61696854267831   0.002425563856078499      0.718655663743326     -11.49735760890498  3.653972053010722e-05     0.1257718686625035  0.0009135234772741484      14.19514223186086       336.184346608476   0.006148202704534922     0.8000022107106302     0.5126383899902507     0.2769180185659754     0.4152917847648324    0.04542829620345217     0.4662544220184787     0.9830314468605916     0.5983171454220445  2.743003268522371e-14 121.7272382840511
2.675927970619876      19.32830264056516      15.61696854267831   0.002425563856078499      0.718655663743326     -11.49735760890498  3.652481936891337e-05     0.1257718835636647  0.0009135234772741484      14.19514223186086       336.184346608476   0.006148202704534922     0.8000022107106302     0.5126383899902507     0.2769180185659754     0.4152917847648324    0.04542829620345217     0.4662544220184787     0.9830314468605916     0.5983171454220445  2.743003268522371e-14 121.7272340793212
2.675927970619876      19.32830264056516      15.61696854267831   0.002425563856078499      0.718655663743326     -11.49735760890498  3.652481936891337e-05     0.1257718686625035  0.0009135383784353423      14.19514223186086       336.184346608476   0.006148202704534922     0.8000022107106302     0.5126383899902507     0.2769180185659754     0.4152917847648324    0.04542829620345217     0.4662544220184787     0.9830314468605916     0.5983171454220445  2.743003268522371e-14 121.7272341557915
2.675927970619876      19.32830264056516      15.61696854267831   0.002425563856078499      0.718655663743326     -11.49735760890498  3.652481936891337e-05     0.1257718686625035  0.0009135234772741484      14.19514244338496       336.184346608476   0.006148202704534922     0.8000022107106302     0.5126383899902507     0.2769180185659754     0.4152917847648324    0.04542829620345217     0.4662544220184787     0.9830314468605916     0.5983171454220445  2.743003268522371e-14 121.7272340665776
2.675927970619876      19.32830264056516      15.61696854267831   0.002425563856078499      0.718655663743326     -11.49735760890498  3.652481936891337e-05     0.1257718686625035  0.0009135234772741484      14.19514223186086      336.1843516180131   0.006148202704534922     0.8000022107106302     0.5126383899902507     0.2769180185659754     0.4152917847648324    0.04542829620345217     0.4662544220184787     0.9830314468605916     0.5983171454220445  2.743003268522371e-14 121.7272340255732
2.675927970619876      19.32830264056516      15.61696854267831   0.002425563856078499      0.718655663743326     -11.49735760890498  3.652481936891337e-05     0.1257718686625035  0.0009135234772741484      14.19514223186086       336.184346608476   0.006148217605696116     0.8000022107106302     0.5126383899902507     0.2769180185659754     0.4152917847648324    0.04542829620345217     0.4662544220184787     0.9830314468605916     0.5983171454220445  2.743003268522371e-14 121.7272351697122
2.675927970619876      19.32830264056516      15.61696854267831   0.002425563856078499      0.718655663743326     -11.49735760890498  3.652481936891337e-05     0.1257718686625035  0.0009135234772741484      14.19514223186086       336.184346608476   0.006148202704534922     0.8000022256117914     0.5126383899902507     0.2769180185659754     0.4152917847648324    0.04542829620345217     0.4662544220184787     0.9830314468605916     0.5983171454220445  2.743003268522371e-14 121.7272345602443
2.675927970619876      19.32830264056516      15.61696854267831   0.002425563856078499      0.718655663743326     -11.49735760890498  3.652481936891337e-05     0.1257718686625035  0.0009135234772741484      14.19514223186086       336.184346608476   0.006148202704534922     0.8000022107106302     0.5126384048914119     0.2769180185659754     0.4152917847648324    0.04542829620345217     0.4662544220184787     0.9830314468605916     0.5983171454220445  2.743003268522371e-14 121.727234029294
2.675927970619876      19.32830264056516      15.61696854267831   0.002425563856078499      0.718655663743326     -11.49735760890498  3.652481936891337e-05     0.1257718686625035  0.0009135234772741484      14.19514223186086       336.184346608476   0.006148202704534922     0.8000022107106302     0.5126383899902507     0.2769180334671366     0.4152917847648324    0.04542829620345217     0.4662544220184787     0.9830314468605916     0.5983171454220445  2.743003268522371e-14 121.7272340610961
2.675927970619876      19.32830264056516      15.61696854267831   0.002425563856078499      0.718655663743326     -11.49735760890498  3.652481936891337e-05     0.1257718686625035  0.0009135234772741484      14.19514223186086       336.184346608476   0.006148202704534922     0.8000022107106302     0.5126383899902507     0.2769180185659754     0.4152917996659936    0.04542829620345217     0.4662544220184787     0.9830314468605916     0.5983171454220445  2.743003268522371e-14 121.7272340188821
2.675927970619876      19.32830264056516      15.61696854267831   0.002425563856078499      0.718655663743326     -11.49735760890498  3.652481936891337e-05     0.1257718686625035  0.0009135234772741484      14.19514223186086       336.184346608476   0.006148202704534922     0.8000022107106302     0.5126383899902507     0.2769180185659754     0.4152917847648324    0.04542831110461337     0.4662544220184787     0.9830314468605916     0.5983171454220445  2.743003268522371e-14 121.7272340068893
2.675927970619876      19.32830264056516      15.61696854267831   0.002425563856078499      0.718655663743326     -11.49735760890498  3.652481936891337e-05     0.1257718686625035  0.0009135234772741484      14.19514223186086       336.184346608476   0.006148202704534922     0.8000022107106302     0.5126383899902507     0.2769180185659754     0.4152917847648324    0.04542829620345217     0.4662544369196399     0.9830314468605916     0.5983171454220445  2.743003268522371e-14 121.7272340068652
2.675927970619876      19.32830264056516      15.61696854267831   0.002425563856078499      0.718655663743326     -11.49735760890498  3.652481936891337e-05     0.1257718686625035  0.0009135234772741484      14.19514223186086       336.184346608476   0.006148202704534922     0.8000022107106302     0.5126383899902507     0.2769180185659754     0.4152917847648324    0.04542829620345217     0.4662544220184787     0.9830314617617528     0.5983171454220445  2.743003268522371e-14 121.7272340068704
2.675927970619876      19.32830264056516      15.61696854267831   0.002425563856078499      0.718655663743326     -11.49735760890498  3.652481936891337e-05     0.1257718686625035  0.0009135234772741484      14.19514223186086       336.184346608476   0.006148202704534922     0.8000022107106302     0.5126383899902507     0.2769180185659754     0.4152917847648324    0.04542829620345217     0.4662544220184787     0.9830314468605916     0.5983171603232057  2.743003268522371e-14 121.727234006873
2.675927970619876      19.32830264056516      15.61696854267831   0.002425563856078499      0.718655663743326     -11.49735760890498  3.652481936891337e-05     0.1257718686625035  0.0009135234772741484      14.19514223186086       336.184346608476   0.006148202704534922     0.8000022107106302     0.5126383899902507     0.2769180185659754     0.4152917847648324    0.04542829620345217     0.4662544220184787     0.9830314468605916     0.5983171454220445  1.490118862388034e-08 121.7272995950506
2.675924084405753      19.32830696465524      15.61697841688716   0.002425491599929056     0.7186534547222793     -11.49736525760084  3.649326949551097e-05      0.125770114935548    0.00091349821663483      14.19505772319195       336.181858264345   0.006146855188226556     0.8000022102444381     0.5126367647929574     0.2769147532992446     0.4152903763254044    0.04542821201027342     0.4662544220184787     0.9830310251176917     0.5983167681183295  2.707874607081104e-14 121.7271687741834
2.675924124280129      19.32830696465524      15.61697841688716   0.002425491599929056     0.7186534547222793     -11.49736525760084  3.649326949551097e-05      0.125770114935548    0.00091349821663483      14.19505772319195       336.181858264345   0.006146855188226556     0.8000022102444381     0.5126367647929574     0.2769147532992446     0.4152903763254044    0.04542821201027342     0.4662544220184787     0.9830310251176917     0.5983167681183295  2.707874607081104e-14 121.7271688406489
2.675924084405753      19.32830725266946      15.61697841688716   0.002425491599929056     0.7186534547222793     -11.49736525760084  3.649326949551097e-05      0.125770114935548    0.00091349821663483      14.19505772319195       336.181858264345   0.006146855188226556     0.8000022102444381     0.5126367647929574     0.2769147532992446     0.4152903763254044    0.04542821201027342     0.4662544220184787     0.9830310251176917     0.5983167681183295  2.707874607081104e-14 121.7271687681189
2.675924084405753      19.32830696465524      15.61697864959828   0.002425491599929056     0.7186534547222793     -11.49736525760084  3.649326949551097e-05      0.125770114935548    0.00091349821663483      14.19505772319195       336.181858264345   0.006146855188226556     0.8000022102444381     0.5126367647929574     0.2769147532992446     0.4152903763254044    0.04542821201027342     0.4662544220184787     0.9830310251176917     0.5983167681183295  2.707874607081104e-14 121.7271687667558
2.675924084405753      19.32830696465524      15.61697841688716    0.00242550650109025     0.7186534547222793     -11.49736525760084  3.649326949551097e-05      0.125770114935548    0.00091349821663483      14.19505772319195       336.181858264345   0.006146855188226556     0.8000022102444381     0.5126367647929574     0.2769147532992446     0.4152903763254044    0.04542821201027342     0.4662544220184787     0.9830310251176917     0.5983167681183295  2.707874607081104e-14 121.7271689464266
2.675924084405753      19.32830696465524      15.61697841688716   0.002425491599929056     0.7186534696234405     -11.49736525760084  3.649326949551097e-05      0.125770114935548    0.00091349821663483      14.19505772319195       336.181858264345   0.006146855188226556     0.8000022102444381     0.5126367647929574     0.2769147532992446     0.4152903763254044    0.04542821201027342     0.4662544220184787     0.9830310251176917     0.5983167681183295  2.707874607081104e-14 121.7271687795283
2.675924084405753      19.32830696465524      15.61697841688716   0.002425491599929056     0.7186534547222793     -11.49736542892493  3.649326949551097e-05      0.125770114935548    0.00091349821663483      14.19505772319195       336.181858264345   0.006146855188226556     0.8000022102444381     0.5126367647929574     0.2769147532992446     0.4152903763254044    0.04542821201027342     0.4662544220184787     0.9830310251176917     0.5983167681183295  2.707874607081104e-14 121.7271687779729
2.675924084405753      19.32830696465524      15.61697841688716   0.002425491599929056     0.7186534547222793     -11.49736525760084  3.650817065670482e-05      0.125770114935548    0.00091349821663483      14.19505772319195       336.181858264345   0.006146855188226556     0.8000022102444381     0.5126367647929574     0.2769147532992446     0.4152903763254044    0.04542821201027342     0.4662544220184787     0.9830310251176917     0.5983167681183295  2.707874607081104e-14 121.7271728775085
2.675924084405753      19.32830696465524      15.61697841688716   0.002425491599929056     0.7186534547222793     -11.49736525760084  3.649326949551097e-05     0.1257701298367092    0.00091349821663483      14.19505772319195       336.181858264345   0.006146855188226556     0.8000022102444381     0.5126367647929574     0.2769147532992446     0.4152903763254044    0.04542821201027342     0.4662544220184787     0.9830310251176917     0.5983167681183295  2.707874607081104e-14 121.7271688274744
2.675924084405753      19.32830696465524      15.61697841688716   0.002425491599929056     0.7186534547222793     -11.49736525760084  3.649326949551097e-05      0.125770114935548  0.0009135131177960238      14.19505772319195       336.181858264345   0.006146855188226556     0.8000022102444381     0.5126367647929574     0.2769147532992446     0.4152903763254044    0.04542821201027342     0.4662544220184787     0.9830310251176917     0.5983167681183295  2.707874607081104e-14 121.7271688240924
2.675924084405753      19.32830696465524      15.61697841688716   0.002425491599929056     0.7186534547222793     -11.49736525760084  3.649326949551097e-05      0.125770114935548    0.00091349821663483      14.19505793471479       336.181858264345   0.006146855188226556     0.8000022102444381     0.5126367647929574     0.2769147532992446     0.4152903763254044    0.04542821201027342     0.4662544220184787     0.9830310251176917     0.5983167681183295  2.707874607081104e-14 121.7271688072471
2.675924084405753      19.32830696465524      15.61697841688716   0.002425491599929056     0.7186534547222793     -11.49736525760084  3.649326949551097e-05      0.125770114935548    0.00091349821663483      14.19505772319195       336.181863273845   0.006146855188226556     0.8000022102444381     0.5126367647929574     0.2769147532992446     0.4152903763254044    0.04542821201027342     0.4662544220184787     0.9830310251176917     0.5983167681183295  2.707874607081104e-14 121.7271687624336
2.675924084405753      19.32830696465524      15.61697841688716   0.002425491599929056     0.7186534547222793     -11.49736525760084  3.649326949551097e-05      0.125770114935548    0.00091349821663483      14.19505772319195       336.181858264345    0.00614687008938775     0.8000022102444381     0.5126367647929574     0.2769147532992446     0.4152903763254044    0.04542821201027342     0.4662544220184787     0.9830310251176917     0.5983167681183295  2.707874607081104e-14 121.7271685317882
2.675924084405753      19.32830696465524      15.61697841688716   0.002425491599929056     0.7186534547222793     -11.49736525760084  3.649326949551097e-05      0.125770114935548    0.00091349821663483      14.19505772319195       336.181858264345   0.006146855188226556     0.8000022251455993     0.5126367647929574     0.2769147532992446     0.4152903763254044    0.04542821201027342     0.4662544220184787     0.9830310251176917     0.5983167681183295  2.707874607081104e-14 121.7271693098044
2.675924084405753      19.32830696465524      15.61697841688716   0.002425491599929056     0.7186534547222793     -11.49736525760084  3.649326949551097e-05      0.125770114935548    0.00091349821663483      14.19505772319195       336.181858264345   0.006146855188226556     0.8000022102444381     0.5126367796941186     0.2769147532992446     0.4152903763254044    0.04542821201027342     0.4662544220184787     0.9830310251176917     0.5983167681183295  2.707874607081104e-14 121.7271688192723
2.675924084405753      19.32830696465524      15.61697841688716   0.002425491599929056     0.7186534547222793     -11.49736525760084  3.649326949551097e-05      0.125770114935548    0.00091349821663483      14.19505772319195       336.181858264345   0.006146855188226556     0.8000022102444381     0.5126367647929574     0.2769147682004058     0.4152903763254044    0.04542821201027342     0.4662544220184787     0.9830310251176917     0.5983167681183295  2.707874607081104e-14 121.7271687665812
2.675924084405753      19.32830696465524      15.61697841688716   0.002425491599929056     0.7186534547222793     -11.49736525760084  3.649326949551097e-05      0.125770114935548    0.00091349821663483      14.19505772319195       336.181858264345   0.006146855188226556     0.8000022102444381     0.5126367647929574     0.2769147532992446     0.4152903912265656    0.04542821201027342     0.4662544220184787     0.9830310251176917     0.5983167681183295  2.707874607081104e-14 121.7271687558219
2.675924084405753      19.32830696465524      15.61697841688716   0.002425491599929056     0.7186534547222793     -11.49736525760084  3.649326949551097e-05      0.125770114935548    0.00091349821663483      14.19505772319195       336.181858264345   0.006146855188226556     0.8000022102444381     0.5126367647929574     0.2769147532992446     0.4152903763254044    0.04542822691143461     0.4662544220184787     0.9830310251176917     0.5983167681183295  2.707874607081104e-14 121.7271687741724
2.675924084405753      19.32830696465524      15.61697841688716   0.002425491599929056     0.7186534547222793     -11.49736525760084  3.649326949551097e-05      0.125770114935548    0.00091349821663483      14.19505772319195       336.181858264345   0.006146855188226556     0.8000022102444381     0.5126367647929574     0.2769147532992446     0.4152903763254044    0.04542821201027342     0.4662544369196399     0.9830310251176917     0.5983167681183295  2.707874607081104e-14 121.7271687741834
2.675924084405753      19.32830696465524      15.61697841688716   0.002425491599929056     0.7186534547222793     -11.49736525760084  3.649326949551097e-05      0.125770114935548    0.00091349821663483      14.19505772319195       336.181858264345   0.006146855188226556     0.8000022102444381     0.5126367647929574     0.2769147532992446     0.4152903763254044    0.04542821201027342     0.4662544220184787     0.9830310400188529     0.5983167681183295  2.707874607081104e-14 121.7271687741805
2.675924084405753      19.32830696465524      15.61697841688716   0.002425491599929056     0.7186534547222793     -11.49736525760084  3.649326949551097e-05      0.125770114935548    0.00091349821663483      14.19505772319195       336.181858264345   0.006146855188226556     0.8000022102444381     0.5126367647929574     0.2769147532992446     0.4152903763254044    0.04542821201027342     0.4662544220184787     0.9830310251176917     0.5983167830194907  2.707874607081104e-14 121.7271687741882
2.675924084405753      19.32830696465524      15.61697841688716   0.002425491599929056     0.7186534547222793     -11.49736525760084  3.649326949551097e-05      0.125770114935548    0.00091349821663483      14.19505772319195       336.181858264345   0.006146855188226556     0.8000022102444381     0.5126367647929574     0.2769147532992446     0.4152903763254044    0.04542821201027342     0.4662544220184787     0.9830310251176917     0.5983167681183295  1.490118827259373e-08 121.7272343628345
2.675923923582796      19.32834985111115      15.61709382276496    0.00242547453585011     0.7186487774987683      -11.4974270666688  3.647483729208718e-05     0.1257700612726266  0.0009134988645329542      14.19500951924164      336.1818427710309   0.006147242902264619     0.8000022089482477     0.5126343000760101     0.2769159994441203     0.4152988466684545    0.04542826153199788     0.4662544220184787     0.9830310457820258     0.5983154728531939  2.699987304732832e-14 121.7271336090126
2.675923963457169      19.32834985111115      15.61709382276496    0.00242547453585011     0.7186487774987683      -11.4974270666688  3.647483729208718e-05     0.1257700612726266  0.0009134988645329542      14.19500951924164      336.1818427710309   0.006147242902264619     0.8000022089482477     0.5126343000760101     0.2769159994441203     0.4152988466684545    0.04542826153199788     0.4662544220184787     0.9830310457820258     0.5983154728531939  2.699987304732832e-14 121.727133663874
2.675923923582796      19.32835013912601      15.61709382276496    0.00242547453585011     0.7186487774987683      -11.4974270666688  3.647483729208718e-05     0.1257700612726266  0.0009134988645329542      14.19500951924164      336.1818427710309   0.006147242902264619     0.8000022089482477     0.5126343000760101     0.2769159994441203     0.4152988466684545    0.04542826153199788     0.4662544220184787     0.9830310457820258     0.5983154728531939  2.699987304732832e-14 121.7271336228474
2.675923923582796      19.32834985111115      15.61709405547779    0.00242547453585011     0.7186487774987683      -11.4974270666688  3.647483729208718e-05     0.1257700612726266  0.0009134988645329542      14.19500951924164      336.1818427710309   0.006147242902264619     0.8000022089482477     0.5126343000760101     0.2769159994441203     0.4152988466684545    0.04542826153199788     0.4662544220184787     0.9830310457820258     0.5983154728531939  2.699987304732832e-14 121.7271336151986
2.675923923582796      19.32834985111115      15.61709382276496   0.002425489437011304     0.7186487774987683      -11.4974270666688  3.647483729208718e-05     0.1257700612726266  0.0009134988645329542      14.19500951924164      336.1818427710309   0.006147242902264619     0.8000022089482477     0.5126343000760101     0.2769159994441203     0.4152988466684545    0.04542826153199788     0.4662544220184787     0.9830310457820258     0.5983154728531939  2.699987304732832e-14 121.7271337552094
2.675923923582796      19.32834985111115      15.61709382276496    0.00242547453585011     0.7186487923999295      -11.4974270666688  3.647483729208718e-05     0.1257700612726266  0.0009134988645329542      14.19500951924164      336.1818427710309   0.006147242902264619     0.8000022089482477     0.5126343000760101     0.2769159994441203     0.4152988466684545    0.04542826153199788     0.4662544220184787     0.9830310457820258     0.5983154728531939  2.699987304732832e-14 121.7271336241138
2.675923923582796      19.32834985111115      15.61709382276496    0.00242547453585011     0.7186487774987683     -11.49742723799381  3.647483729208718e-05     0.1257700612726266  0.0009134988645329542      14.19500951924164      336.1818427710309   0.006147242902264619     0.8000022089482477     0.5126343000760101     0.2769159994441203     0.4152988466684545    0.04542826153199788     0.4662544220184787     0.9830310457820258     0.5983154728531939  2.699987304732832e-14 121.7271336126473
2.675923923582796      19.32834985111115      15.61709382276496    0.00242547453585011     0.7186487774987683      -11.4974270666688  3.648973845328102e-05     0.1257700612726266  0.0009134988645329542      14.19500951924164      336.1818427710309   0.006147242902264619     0.8000022089482477     0.5126343000760101     0.2769159994441203     0.4152988466684545    0.04542826153199788     0.4662544220184787     0.9830310457820258     0.5983154728531939  2.699987304732832e-14 121.7271377479783
2.675923923582796      19.32834985111115      15.61709382276496    0.00242547453585011     0.7186487774987683      -11.4974270666688  3.647483729208718e-05     0.1257700761737878  0.0009134988645329542      14.19500951924164      336.1818427710309   0.006147242902264619     0.8000022089482477     0.5126343000760101     0.2769159994441203     0.4152988466684545    0.04542826153199788     0.4662544220184787     0.9830310457820258     0.5983154728531939  2.699987304732832e-14 121.7271336638884
2.675923923582796      19.32834985111115      15.61709382276496    0.00242547453585011     0.7186487774987683      -11.4974270666688  3.647483729208718e-05     0.1257700612726266  0.0009135137656941481      14.19500951924164      336.1818427710309   0.006147242902264619     0.8000022089482477     0.5126343000760101     0.2769159994441203     0.4152988466684545    0.04542826153199788     0.4662544220184787     0.9830310457820258     0.5983154728531939  2.699987304732832e-14 121.7271336591758
2.675923923582796      19.32834985111115      15.61709382276496    0.00242547453585011     0.7186487774987683      -11.4974270666688  3.647483729208718e-05     0.1257700612726266  0.0009134988645329542      14.19500973076376      336.1818427710309   0.006147242902264619     0.8000022089482477     0.5126343000760101     0.2769159994441203     0.4152988466684545    0.04542826153199788     0.4662544220184787     0.9830310457820258     0.5983154728531939  2.699987304732832e-14 121.7271336491345
2.675923923582796      19.32834985111115      15.61709382276496    0.00242547453585011     0.7186487774987683      -11.4974270666688  3.647483729208718e-05     0.1257700612726266  0.0009134988645329542      14.19500951924164      336.1818477805308   0.006147242902264619     0.8000022089482477     0.5126343000760101     0.2769159994441203     0.4152988466684545    0.04542826153199788     0.4662544220184787     0.9830310457820258     0.5983154728531939  2.699987304732832e-14 121.7271335930209
2.675923923582796      19.32834985111115      15.61709382276496    0.00242547453585011     0.7186487774987683      -11.4974270666688  3.647483729208718e-05     0.1257700612726266  0.0009134988645329542      14.19500951924164      336.1818427710309   0.006147257803425813     0.8000022089482477     0.5126343000760101     0.2769159994441203     0.4152988466684545    0.04542826153199788     0.4662544220184787     0.9830310457820258     0.5983154728531939  2.699987304732832e-14 121.7271338340614
2.675923923582796      19.32834985111115      15.61709382276496    0.00242547453585011     0.7186487774987683      -11.4974270666688  3.647483729208718e-05     0.1257700612726266  0.0009134988645329542      14.19500951924164      336.1818427710309   0.006147242902264619     0.8000022238494089     0.5126343000760101     0.2769159994441203     0.4152988466684545    0.04542826153199788     0.4662544220184787     0.9830310457820258     0.5983154728531939  2.699987304732832e-14 121.7271341385464
2.675923923582796      19.32834985111115      15.61709382276496    0.00242547453585011     0.7186487774987683      -11.4974270666688  3.647483729208718e-05     0.1257700612726266  0.0009134988645329542      14.19500951924164      336.1818427710309   0.006147242902264619     0.8000022089482477     0.5126343149771713     0.2769159994441203     0.4152988466684545    0.04542826153199788     0.4662544220184787     0.9830310457820258     0.5983154728531939  2.699987304732832e-14 121.7271336379197
2.675923923582796      19.32834985111115      15.61709382276496    0.00242547453585011     0.7186487774987683      -11.4974270666688  3.647483729208718e-05     0.1257700612726266  0.0009134988645329542      14.19500951924164      336.1818427710309   0.006147242902264619     0.8000022089482477     0.5126343000760101     0.2769160143452815     0.4152988466684545    0.04542826153199788     0.4662544220184787     0.9830310457820258     0.5983154728531939  2.699987304732832e-14 121.7271336223843
2.675923923582796      19.32834985111115      15.61709382276496    0.00242547453585011     0.7186487774987683      -11.4974270666688  3.647483729208718e-05     0.1257700612726266  0.0009134988645329542      14.19500951924164      336.1818427710309   0.006147242902264619     0.8000022089482477     0.5126343000760101     0.2769159994441203     0.4152988615696157    0.04542826153199788     0.4662544220184787     0.9830310457820258     0.5983154728531939  2.699987304732832e-14 121.7271335965602
2.675923923582796      19.32834985111115      15.61709382276496    0.00242547453585011     0.7186487774987683      -11.4974270666688  3.647483729208718e-05     0.1257700612726266  0.0009134988645329542      14.19500951924164      336.1818427710309   0.006147242902264619     0.8000022089482477     0.5126343000760101     0.2769159994441203     0.4152988466684545    0.04542827643315908     0.4662544220184787     0.9830310457820258     0.5983154728531939  2.699987304732832e-14 121.7271336090009
2.675923923582796      19.32834985111115      15.61709382276496    0.00242547453585011     0.7186487774987683      -11.4974270666688  3.647483729208718e-05     0.1257700612726266  0.0009134988645329542      14.19500951924164      336.1818427710309   0.006147242902264619     0.8000022089482477     0.5126343000760101     0.2769159994441203     0.4152988466684545    0.04542826153199788     0.4662544369196399     0.9830310457820258     0.5983154728531939  2.699987304732832e-14 121.7271336090126
2.675923923582796      19.32834985111115      15.61709382276496    0.00242547453585011     0.7186487774987683      -11.4974270666688  3.647483729208718e-05     0.1257700612726266  0.0009134988645329542      14.19500951924164      336.1818427710309   0.006147242902264619     0.8000022089482477     0.5126343000760101     0.2769159994441203     0.4152988466684545    0.04542826153199788     0.4662544220184787      0.983031060683187     0.5983154728531939  2.699987304732832e-14 121.7271336090166
2.675923923582796      19.32834985111115      15.61709382276496    0.00242547453585011     0.7186487774987683      -11.4974270666688  3.647483729208718e-05     0.1257700612726266  0.0009134988645329542      14.19500951924164      336.1818427710309   0.006147242902264619     0.8000022089482477     0.5126343000760101     0.2769159994441203     0.4152988466684545    0.04542826153199788     0.4662544220184787     0.9830310457820258     0.5983154877543551  2.699987304732832e-14 121.7271336090119
2.675923923582796      19.32834985111115      15.61709382276496    0.00242547453585011     0.7186487774987683      -11.4974270666688  3.647483729208718e-05     0.1257700612726266  0.0009134988645329542      14.19500951924164      336.1818427710309   0.006147242902264619     0.8000022089482477     0.5126343000760101     0.2769159994441203     0.4152988466684545    0.04542826153199788     0.4662544220184787     0.9830310457820258     0.5983154728531939   1.49011881937207e-08 121.7271991977798
