# Supplementary material for: Model-Based Quantification of the Systemic Interplay between Glucose and Fatty Acids in the Postprandial State
Source: PLoS One. 2015 Sep 10;10(9):e0135665. doi: 10.1371/journal.pone.0135665 (PMC4565650; doi:10.1371/journal.pone.0135665)
Supplement: S3 File — Zip file containing all Matlab m-files to generate figures. The zip-file includes a README file, containing an overview of the simulation files and basic instructions. (ZIP) [file pone.0135665.s004.zip › GlcNEFA/OPT parameters/OPT_solver1_seed100000000_n100_r25/parameters_it25.txt]

2.212913188072516      17.50372049554857      13.18285400819703   0.001094583300520273     0.6091673633345591     -11.18602450985796  1.029702468670265e-06     0.1046472763303978   0.002137856694510851      10.83858241514688      224.0184377104486   0.005984973670298362     0.8741100029636681     0.5304243076430102     0.2894463984615339      0.420081915963021   0.004327395804097437    0.01529451633928025     0.1148689740092551    0.09089405205267578    0.02892708797614148 191.3695750094445
2.212913221047492      17.50372049554857      13.18285400819703   0.001094583300520273     0.6091673633345591     -11.18602450985796  1.029702468670265e-06     0.1046472763303978   0.002137856694510851      10.83858241514688      224.0184377104486   0.005984973670298362     0.8741100029636681     0.5304243076430102     0.2894463984615339      0.420081915963021   0.004327395804097437    0.01529451633928025     0.1148689740092551    0.09089405205267578    0.02892708797614148 191.3695703873704
2.212913188072516      17.50372075637433      13.18285400819703   0.001094583300520273     0.6091673633345591     -11.18602450985796  1.029702468670265e-06     0.1046472763303978   0.002137856694510851      10.83858241514688      224.0184377104486   0.005984973670298362     0.8741100029636681     0.5304243076430102     0.2894463984615339      0.420081915963021   0.004327395804097437    0.01529451633928025     0.1148689740092551    0.09089405205267578    0.02892708797614148 191.3695646746585
2.212913188072516      17.50372049554857      13.18285420463686   0.001094583300520273     0.6091673633345591     -11.18602450985796  1.029702468670265e-06     0.1046472763303978   0.002137856694510851      10.83858241514688      224.0184377104486   0.005984973670298362     0.8741100029636681     0.5304243076430102     0.2894463984615339      0.420081915963021   0.004327395804097437    0.01529451633928025     0.1148689740092551    0.09089405205267578    0.02892708797614148 191.3695680747121
2.212913188072516      17.50372049554857      13.18285400819703   0.001094598201681467     0.6091673633345591     -11.18602450985796  1.029702468670265e-06     0.1046472763303978   0.002137856694510851      10.83858241514688      224.0184377104486   0.005984973670298362     0.8741100029636681     0.5304243076430102     0.2894463984615339      0.420081915963021   0.004327395804097437    0.01529451633928025     0.1148689740092551    0.09089405205267578    0.02892708797614148 191.3701149972389
2.212913188072516      17.50372049554857      13.18285400819703   0.001094583300520273     0.6091673782357203     -11.18602450985796  1.029702468670265e-06     0.1046472763303978   0.002137856694510851      10.83858241514688      224.0184377104486   0.005984973670298362     0.8741100029636681     0.5304243076430102     0.2894463984615339      0.420081915963021   0.004327395804097437    0.01529451633928025     0.1148689740092551    0.09089405205267578    0.02892708797614148 191.3695757407388
2.212913188072516      17.50372049554857      13.18285400819703   0.001094583300520273     0.6091673633345591     -11.18602467654272  1.029702468670265e-06     0.1046472763303978   0.002137856694510851      10.83858241514688      224.0184377104486   0.005984973670298362     0.8741100029636681     0.5304243076430102     0.2894463984615339      0.420081915963021   0.004327395804097437    0.01529451633928025     0.1148689740092551    0.09089405205267578    0.02892708797614148 191.3695912249697
2.212913188072516      17.50372049554857      13.18285400819703   0.001094583300520273     0.6091673633345591     -11.18602450985796  1.044603629864112e-06     0.1046472763303978   0.002137856694510851      10.83858241514688      224.0184377104486   0.005984973670298362     0.8741100029636681     0.5304243076430102     0.2894463984615339      0.420081915963021   0.004327395804097437    0.01529451633928025     0.1148689740092551    0.09089405205267578    0.02892708797614148 191.3695938459475
2.212913188072516      17.50372049554857      13.18285400819703   0.001094583300520273     0.6091673633345591     -11.18602450985796  1.029702468670265e-06      0.104647291231559   0.002137856694510851      10.83858241514688      224.0184377104486   0.005984973670298362     0.8741100029636681     0.5304243076430102     0.2894463984615339      0.420081915963021   0.004327395804097437    0.01529451633928025     0.1148689740092551    0.09089405205267578    0.02892708797614148 191.3695732283836
2.212913188072516      17.50372049554857      13.18285400819703   0.001094583300520273     0.6091673633345591     -11.18602450985796  1.029702468670265e-06     0.1046472763303978   0.002137871595672045      10.83858241514688      224.0184377104486   0.005984973670298362     0.8741100029636681     0.5304243076430102     0.2894463984615339      0.420081915963021   0.004327395804097437    0.01529451633928025     0.1148689740092551    0.09089405205267578    0.02892708797614148 191.3696712803124
2.212913188072516      17.50372049554857      13.18285400819703   0.001094583300520273     0.6091673633345591     -11.18602450985796  1.029702468670265e-06     0.1046472763303978   0.002137856694510851      10.83858257665434      224.0184377104486   0.005984973670298362     0.8741100029636681     0.5304243076430102     0.2894463984615339      0.420081915963021   0.004327395804097437    0.01529451633928025     0.1148689740092551    0.09089405205267578    0.02892708797614148 191.3695741918741
2.212913188072516      17.50372049554857      13.18285400819703   0.001094583300520273     0.6091673633345591     -11.18602450985796  1.029702468670265e-06     0.1046472763303978   0.002137856694510851      10.83858241514688      224.0184410485835   0.005984973670298362     0.8741100029636681     0.5304243076430102     0.2894463984615339      0.420081915963021   0.004327395804097437    0.01529451633928025     0.1148689740092551    0.09089405205267578    0.02892708797614148 191.3695755174977
2.212913188072516      17.50372049554857      13.18285400819703   0.001094583300520273     0.6091673633345591     -11.18602450985796  1.029702468670265e-06     0.1046472763303978   0.002137856694510851      10.83858241514688      224.0184377104486   0.005984988571459556     0.8741100029636681     0.5304243076430102     0.2894463984615339      0.420081915963021   0.004327395804097437    0.01529451633928025     0.1148689740092551    0.09089405205267578    0.02892708797614148 191.3698134714719
2.212913188072516      17.50372049554857      13.18285400819703   0.001094583300520273     0.6091673633345591     -11.18602450985796  1.029702468670265e-06     0.1046472763303978   0.002137856694510851      10.83858241514688      224.0184377104486   0.005984973670298362     0.8741100178648293     0.5304243076430102     0.2894463984615339      0.420081915963021   0.004327395804097437    0.01529451633928025     0.1148689740092551    0.09089405205267578    0.02892708797614148 191.3695793531377
2.212913188072516      17.50372049554857      13.18285400819703   0.001094583300520273     0.6091673633345591     -11.18602450985796  1.029702468670265e-06     0.1046472763303978   0.002137856694510851      10.83858241514688      224.0184377104486   0.005984973670298362     0.8741100029636681     0.5304243225441714     0.2894463984615339      0.420081915963021   0.004327395804097437    0.01529451633928025     0.1148689740092551    0.09089405205267578    0.02892708797614148 191.3695635797213
2.212913188072516      17.50372049554857      13.18285400819703   0.001094583300520273     0.6091673633345591     -11.18602450985796  1.029702468670265e-06     0.1046472763303978   0.002137856694510851      10.83858241514688      224.0184377104486   0.005984973670298362     0.8741100029636681     0.5304243076430102     0.2894464133626951      0.420081915963021   0.004327395804097437    0.01529451633928025     0.1148689740092551    0.09089405205267578    0.02892708797614148 191.3695742752821
2.212913188072516      17.50372049554857      13.18285400819703   0.001094583300520273     0.6091673633345591     -11.18602450985796  1.029702468670265e-06     0.1046472763303978   0.002137856694510851      10.83858241514688      224.0184377104486   0.005984973670298362     0.8741100029636681     0.5304243076430102     0.2894463984615339     0.4200819308641822   0.004327395804097437    0.01529451633928025     0.1148689740092551    0.09089405205267578    0.02892708797614148 191.3695758017275
2.212913188072516      17.50372049554857      13.18285400819703   0.001094583300520273     0.6091673633345591     -11.18602450985796  1.029702468670265e-06     0.1046472763303978   0.002137856694510851      10.83858241514688      224.0184377104486   0.005984973670298362     0.8741100029636681     0.5304243076430102     0.2894463984615339      0.420081915963021   0.004327410705258631    0.01529451633928025     0.1148689740092551    0.09089405205267578    0.02892708797614148 191.3695750057862
2.212913188072516      17.50372049554857      13.18285400819703   0.001094583300520273     0.6091673633345591     -11.18602450985796  1.029702468670265e-06     0.1046472763303978   0.002137856694510851      10.83858241514688      224.0184377104486   0.005984973670298362     0.8741100029636681     0.5304243076430102     0.2894463984615339      0.420081915963021   0.004327395804097437    0.01529453124044145     0.1148689740092551    0.09089405205267578    0.02892708797614148 191.3695751880779
2.212913188072516      17.50372049554857      13.18285400819703   0.001094583300520273     0.6091673633345591     -11.18602450985796  1.029702468670265e-06     0.1046472763303978   0.002137856694510851      10.83858241514688      224.0184377104486   0.005984973670298362     0.8741100029636681     0.5304243076430102     0.2894463984615339      0.420081915963021   0.004327395804097437    0.01529451633928025     0.1148689889104163    0.09089405205267578    0.02892708797614148 191.3695750102133
2.212913188072516      17.50372049554857      13.18285400819703   0.001094583300520273     0.6091673633345591     -11.18602450985796  1.029702468670265e-06     0.1046472763303978   0.002137856694510851      10.83858241514688      224.0184377104486   0.005984973670298362     0.8741100029636681     0.5304243076430102     0.2894463984615339      0.420081915963021   0.004327395804097437    0.01529451633928025     0.1148689740092551    0.09089406695383698    0.02892708797614148 191.3695750089633
2.212913188072516      17.50372049554857      13.18285400819703   0.001094583300520273     0.6091673633345591     -11.18602450985796  1.029702468670265e-06     0.1046472763303978   0.002137856694510851      10.83858241514688      224.0184377104486   0.005984973670298362     0.8741100029636681     0.5304243076430102     0.2894463984615339      0.420081915963021   0.004327395804097437    0.01529451633928025     0.1148689740092551    0.09089405205267578    0.02892710287730267 191.369574965577
2.266768838180742      18.10174802808396      13.90449935736296   0.001111396161795884     0.5920556801620895     -11.51649632282888  8.799374501426325e-07      0.106205649537679   0.002056771021290535      11.44153713046421      226.8987492180976      0.006022544393013     0.8666525856871216     0.5357148995047562     0.2887885027528065     0.3871784756525043   0.005042988620202778  0.0004212909577575655     0.1247353604999527     0.2351976734698138     0.3152622480029819 161.4430836172066
2.26676887195823      18.10174802808396      13.90449935736296   0.001111396161795884     0.5920556801620895     -11.51649632282888  8.799374501426325e-07      0.106205649537679   0.002056771021290535      11.44153713046421      226.8987492180976      0.006022544393013     0.8666525856871216     0.5357148995047562     0.2887885027528065     0.3871784756525043   0.005042988620202778  0.0004212909577575655     0.1247353604999527     0.2351976734698138     0.3152622480029819 161.4430803937709
2.266768838180742      18.10174829782103      13.90449935736296   0.001111396161795884     0.5920556801620895     -11.51649632282888  8.799374501426325e-07      0.106205649537679   0.002056771021290535      11.44153713046421      226.8987492180976      0.006022544393013     0.8666525856871216     0.5357148995047562     0.2887885027528065     0.3871784756525043   0.005042988620202778  0.0004212909577575655     0.1247353604999527     0.2351976734698138     0.3152622480029819 161.4430765392557
2.266768838180742      18.10174802808396      13.90449956455614   0.001111396161795884     0.5920556801620895     -11.51649632282888  8.799374501426325e-07      0.106205649537679   0.002056771021290535      11.44153713046421      226.8987492180976      0.006022544393013     0.8666525856871216     0.5357148995047562     0.2887885027528065     0.3871784756525043   0.005042988620202778  0.0004212909577575655     0.1247353604999527     0.2351976734698138     0.3152622480029819 161.4430787545783
2.266768838180742      18.10174802808396      13.90449935736296   0.001111411062957078     0.5920556801620895     -11.51649632282888  8.799374501426325e-07      0.106205649537679   0.002056771021290535      11.44153713046421      226.8987492180976      0.006022544393013     0.8666525856871216     0.5357148995047562     0.2887885027528065     0.3871784756525043   0.005042988620202778  0.0004212909577575655     0.1247353604999527     0.2351976734698138     0.3152622480029819 161.4434560865323
2.266768838180742      18.10174802808396      13.90449935736296   0.001111396161795884     0.5920556950632507     -11.51649632282888  8.799374501426325e-07      0.106205649537679   0.002056771021290535      11.44153713046421      226.8987492180976      0.006022544393013     0.8666525856871216     0.5357148995047562     0.2887885027528065     0.3871784756525043   0.005042988620202778  0.0004212909577575655     0.1247353604999527     0.2351976734698138     0.3152622480029819 161.4430842045609
2.266768838180742      18.10174802808396      13.90449935736296   0.001111396161795884     0.5920556801620895     -11.51649649443804  8.799374501426325e-07      0.106205649537679   0.002056771021290535      11.44153713046421      226.8987492180976      0.006022544393013     0.8666525856871216     0.5357148995047562     0.2887885027528065     0.3871784756525043   0.005042988620202778  0.0004212909577575655     0.1247353604999527     0.2351976734698138     0.3152622480029819 161.4430947580794
2.266768838180742      18.10174802808396      13.90449935736296   0.001111396161795884     0.5920556801620895     -11.51649632282888  8.948386113364801e-07      0.106205649537679   0.002056771021290535      11.44153713046421      226.8987492180976      0.006022544393013     0.8666525856871216     0.5357148995047562     0.2887885027528065     0.3871784756525043   0.005042988620202778  0.0004212909577575655     0.1247353604999527     0.2351976734698138     0.3152622480029819 161.4430982483802
2.266768838180742      18.10174802808396      13.90449935736296   0.001111396161795884     0.5920556801620895     -11.51649632282888  8.799374501426325e-07     0.1062056644388402   0.002056771021290535      11.44153713046421      226.8987492180976      0.006022544393013     0.8666525856871216     0.5357148995047562     0.2887885027528065     0.3871784756525043   0.005042988620202778  0.0004212909577575655     0.1247353604999527     0.2351976734698138     0.3152622480029819 161.4430822068227
2.266768838180742      18.10174802808396      13.90449935736296   0.001111396161795884     0.5920556801620895     -11.51649632282888  8.799374501426325e-07      0.106205649537679   0.002056785922451729      11.44153713046421      226.8987492180976      0.006022544393013     0.8666525856871216     0.5357148995047562     0.2887885027528065     0.3871784756525043   0.005042988620202778  0.0004212909577575655     0.1247353604999527     0.2351976734698138     0.3152622480029819 161.443205279303
2.266768838180742      18.10174802808396      13.90449935736296   0.001111396161795884     0.5920556801620895     -11.51649632282888  8.799374501426325e-07      0.106205649537679   0.002056771021290535       11.4415373009564      226.8987492180976      0.006022544393013     0.8666525856871216     0.5357148995047562     0.2887885027528065     0.3871784756525043   0.005042988620202778  0.0004212909577575655     0.1247353604999527     0.2351976734698138     0.3152622480029819 161.4430830383577
2.266768838180742      18.10174802808396      13.90449935736296   0.001111396161795884     0.5920556801620895     -11.51649632282888  8.799374501426325e-07      0.106205649537679   0.002056771021290535      11.44153713046421      226.8987525991525      0.006022544393013     0.8666525856871216     0.5357148995047562     0.2887885027528065     0.3871784756525043   0.005042988620202778  0.0004212909577575655     0.1247353604999527     0.2351976734698138     0.3152622480029819 161.4430839130605
2.266768838180742      18.10174802808396      13.90449935736296   0.001111396161795884     0.5920556801620895     -11.51649632282888  8.799374501426325e-07      0.106205649537679   0.002056771021290535      11.44153713046421      226.8987492180976   0.006022559294174194     0.8666525856871216     0.5357148995047562     0.2887885027528065     0.3871784756525043   0.005042988620202778  0.0004212909577575655     0.1247353604999527     0.2351976734698138     0.3152622480029819 161.4432719361441
2.266768838180742      18.10174802808396      13.90449935736296   0.001111396161795884     0.5920556801620895     -11.51649632282888  8.799374501426325e-07      0.106205649537679   0.002056771021290535      11.44153713046421      226.8987492180976      0.006022544393013     0.8666526005882828     0.5357148995047562     0.2887885027528065     0.3871784756525043   0.005042988620202778  0.0004212909577575655     0.1247353604999527     0.2351976734698138     0.3152622480029819 161.4430867646522
2.266768838180742      18.10174802808396      13.90449935736296   0.001111396161795884     0.5920556801620895     -11.51649632282888  8.799374501426325e-07      0.106205649537679   0.002056771021290535      11.44153713046421      226.8987492180976      0.006022544393013     0.8666525856871216     0.5357149144059173     0.2887885027528065     0.3871784756525043   0.005042988620202778  0.0004212909577575655     0.1247353604999527     0.2351976734698138     0.3152622480029819 161.4430758459201
2.266768838180742      18.10174802808396      13.90449935736296   0.001111396161795884     0.5920556801620895     -11.51649632282888  8.799374501426325e-07      0.106205649537679   0.002056771021290535      11.44153713046421      226.8987492180976      0.006022544393013     0.8666525856871216     0.5357148995047562     0.2887885176539677     0.3871784756525043   0.005042988620202778  0.0004212909577575655     0.1247353604999527     0.2351976734698138     0.3152622480029819 161.4430845772571
2.266768838180742      18.10174802808396      13.90449935736296   0.001111396161795884     0.5920556801620895     -11.51649632282888  8.799374501426325e-07      0.106205649537679   0.002056771021290535      11.44153713046421      226.8987492180976      0.006022544393013     0.8666525856871216     0.5357148995047562     0.2887885027528065     0.3871784905536655   0.005042988620202778  0.0004212909577575655     0.1247353604999527     0.2351976734698138     0.3152622480029819 161.4430842179739
2.266768838180742      18.10174802808396      13.90449935736296   0.001111396161795884     0.5920556801620895     -11.51649632282888  8.799374501426325e-07      0.106205649537679   0.002056771021290535      11.44153713046421      226.8987492180976      0.006022544393013     0.8666525856871216     0.5357148995047562     0.2887885027528065     0.3871784756525043   0.005043003521363972  0.0004212909577575655     0.1247353604999527     0.2351976734698138     0.3152622480029819 161.4430836176699
2.266768838180742      18.10174802808396      13.90449935736296   0.001111396161795884     0.5920556801620895     -11.51649632282888  8.799374501426325e-07      0.106205649537679   0.002056771021290535      11.44153713046421      226.8987492180976      0.006022544393013     0.8666525856871216     0.5357148995047562     0.2887885027528065     0.3871784756525043   0.005042988620202778  0.0004213058589187593     0.1247353604999527     0.2351976734698138     0.3152622480029819 161.4430837644954
2.266768838180742      18.10174802808396      13.90449935736296   0.001111396161795884     0.5920556801620895     -11.51649632282888  8.799374501426325e-07      0.106205649537679   0.002056771021290535      11.44153713046421      226.8987492180976      0.006022544393013     0.8666525856871216     0.5357148995047562     0.2887885027528065     0.3871784756525043   0.005042988620202778  0.0004212909577575655     0.1247353754011139     0.2351976734698138     0.3152622480029819 161.4430836172369
2.266768838180742      18.10174802808396      13.90449935736296   0.001111396161795884     0.5920556801620895     -11.51649632282888  8.799374501426325e-07      0.106205649537679   0.002056771021290535      11.44153713046421      226.8987492180976      0.006022544393013     0.8666525856871216     0.5357148995047562     0.2887885027528065     0.3871784756525043   0.005042988620202778  0.0004212909577575655     0.1247353604999527      0.235197688370975     0.3152622480029819 161.4430836172018
2.266768838180742      18.10174802808396      13.90449935736296   0.001111396161795884     0.5920556801620895     -11.51649632282888  8.799374501426325e-07      0.106205649537679   0.002056771021290535      11.44153713046421      226.8987492180976      0.006022544393013     0.8666525856871216     0.5357148995047562     0.2887885027528065     0.3871784756525043   0.005042988620202778  0.0004212909577575655     0.1247353604999527     0.2351976734698138     0.3152622629041431 161.4430836171817
2.267626646230104      18.10675254605301      13.91071495533875   0.001020688527926191     0.5917977475447456     -11.51905324787508    8.7637803500646e-07     0.1065483256524408   0.002000015573011273      11.45131388710117      227.0800262583787   0.005774454698632009      0.866520940398493      0.536551984917683     0.2887030658177519     0.3868696136018757    0.00500914432590137  0.0004162327473372974      0.125012793533782     0.2363735528584189      10.31524545768281 157.9095064850702
2.267626680020374      18.10675254605301      13.91071495533875   0.001020688527926191     0.5917977475447456     -11.51905324787508    8.7637803500646e-07     0.1065483256524408   0.002000015573011273      11.45131388710117      227.0800262583787   0.005774454698632009      0.866520940398493      0.536551984917683     0.2887030658177519     0.3868696136018757    0.00500914432590137  0.0004162327473372974      0.125012793533782     0.2363735528584189      10.31524545768281 157.9095032685151
2.267626646230104      18.10675281586465      13.91071495533875   0.001020688527926191     0.5917977475447456     -11.51905324787508    8.7637803500646e-07     0.1065483256524408   0.002000015573011273      11.45131388710117      227.0800262583787   0.005774454698632009      0.866520940398493      0.536551984917683     0.2887030658177519     0.3868696136018757    0.00500914432590137  0.0004162327473372974      0.125012793533782     0.2363735528584189      10.31524545768281 157.9095004513001
2.267626646230104      18.10675254605301      13.91071516262456   0.001020688527926191     0.5917977475447456     -11.51905324787508    8.7637803500646e-07     0.1065483256524408   0.002000015573011273      11.45131388710117      227.0800262583787   0.005774454698632009      0.866520940398493      0.536551984917683     0.2887030658177519     0.3868696136018757    0.00500914432590137  0.0004162327473372974      0.125012793533782     0.2363735528584189      10.31524545768281 157.9095022013084
2.267626646230104      18.10675254605301      13.91071495533875   0.001020703429087384     0.5917977475447456     -11.51905324787508    8.7637803500646e-07     0.1065483256524408   0.002000015573011273      11.45131388710117      227.0800262583787   0.005774454698632009      0.866520940398493      0.536551984917683     0.2887030658177519     0.3868696136018757    0.00500914432590137  0.0004162327473372974      0.125012793533782     0.2363735528584189      10.31524545768281 157.909852496331
2.267626646230104      18.10675254605301      13.91071495533875   0.001020688527926191     0.5917977624459068     -11.51905324787508    8.7637803500646e-07     0.1065483256524408   0.002000015573011273      11.45131388710117      227.0800262583787   0.005774454698632009      0.866520940398493      0.536551984917683     0.2887030658177519     0.3868696136018757    0.00500914432590137  0.0004162327473372974      0.125012793533782     0.2363735528584189      10.31524545768281 157.9095070016612
2.267626646230104      18.10675254605301      13.91071495533875   0.001020688527926191     0.5917977475447456     -11.51905341952235    8.7637803500646e-07     0.1065483256524408   0.002000015573011273      11.45131388710117      227.0800262583787   0.005774454698632009      0.866520940398493      0.536551984917683     0.2887030658177519     0.3868696136018757    0.00500914432590137  0.0004162327473372974      0.125012793533782     0.2363735528584189      10.31524545768281 157.9095161520074
2.267626646230104      18.10675254605301      13.91071495533875   0.001020688527926191     0.5917977475447456     -11.51905324787508  8.912791962003077e-07     0.1065483256524408   0.002000015573011273      11.45131388710117      227.0800262583787   0.005774454698632009      0.866520940398493      0.536551984917683     0.2887030658177519     0.3868696136018757    0.00500914432590137  0.0004162327473372974      0.125012793533782     0.2363735528584189      10.31524545768281 157.9094909433349
2.267626646230104      18.10675254605301      13.91071495533875   0.001020688527926191     0.5917977475447456     -11.51905324787508    8.7637803500646e-07      0.106548340553602   0.002000015573011273      11.45131388710117      227.0800262583787   0.005774454698632009      0.866520940398493      0.536551984917683     0.2887030658177519     0.3868696136018757    0.00500914432590137  0.0004162327473372974      0.125012793533782     0.2363735528584189      10.31524545768281 157.909504773091
2.267626646230104      18.10675254605301      13.91071495533875   0.001020688527926191     0.5917977475447456     -11.51905324787508    8.7637803500646e-07     0.1065483256524408   0.002000030474172466      11.45131388710117      227.0800262583787   0.005774454698632009      0.866520940398493      0.536551984917683     0.2887030658177519     0.3868696136018757    0.00500914432590137  0.0004162327473372974      0.125012793533782     0.2363735528584189      10.31524545768281 157.9096056967443
2.267626646230104      18.10675254605301      13.91071495533875   0.001020688527926191     0.5917977475447456     -11.51905324787508    8.7637803500646e-07     0.1065483256524408   0.002000015573011273      11.45131405773905      227.0800262583787   0.005774454698632009      0.866520940398493      0.536551984917683     0.2887030658177519     0.3868696136018757    0.00500914432590137  0.0004162327473372974      0.125012793533782     0.2363735528584189      10.31524545768281 157.9095059101449
2.267626646230104      18.10675254605301      13.91071495533875   0.001020688527926191     0.5917977475447456     -11.51905324787508    8.7637803500646e-07     0.1065483256524408   0.002000015573011273      11.45131388710117      227.0800296421348   0.005774454698632009      0.866520940398493      0.536551984917683     0.2887030658177519     0.3868696136018757    0.00500914432590137  0.0004162327473372974      0.125012793533782     0.2363735528584189      10.31524545768281 157.9095067840696
2.267626646230104      18.10675254605301      13.91071495533875   0.001020688527926191     0.5917977475447456     -11.51905324787508    8.7637803500646e-07     0.1065483256524408   0.002000015573011273      11.45131388710117      227.0800262583787   0.005774469599793203      0.866520940398493      0.536551984917683     0.2887030658177519     0.3868696136018757    0.00500914432590137  0.0004162327473372974      0.125012793533782     0.2363735528584189      10.31524545768281 157.9092995332738
2.267626646230104      18.10675254605301      13.91071495533875   0.001020688527926191     0.5917977475447456     -11.51905324787508    8.7637803500646e-07     0.1065483256524408   0.002000015573011273      11.45131388710117      227.0800262583787   0.005774454698632009     0.8665209552996542      0.536551984917683     0.2887030658177519     0.3868696136018757    0.00500914432590137  0.0004162327473372974      0.125012793533782     0.2363735528584189      10.31524545768281 157.9095095898074
2.267626646230104      18.10675254605301      13.91071495533875   0.001020688527926191     0.5917977475447456     -11.51905324787508    8.7637803500646e-07     0.1065483256524408   0.002000015573011273      11.45131388710117      227.0800262583787   0.005774454698632009      0.866520940398493     0.5365519998188442     0.2887030658177519     0.3868696136018757    0.00500914432590137  0.0004162327473372974      0.125012793533782     0.2363735528584189      10.31524545768281 157.9095034559252
2.267626646230104      18.10675254605301      13.91071495533875   0.001020688527926191     0.5917977475447456     -11.51905324787508    8.7637803500646e-07     0.1065483256524408   0.002000015573011273      11.45131388710117      227.0800262583787   0.005774454698632009      0.866520940398493      0.536551984917683     0.2887030807189131     0.3868696136018757    0.00500914432590137  0.0004162327473372974      0.125012793533782     0.2363735528584189      10.31524545768281 157.90949510675
2.267626646230104      18.10675254605301      13.91071495533875   0.001020688527926191     0.5917977475447456     -11.51905324787508    8.7637803500646e-07     0.1065483256524408   0.002000015573011273      11.45131388710117      227.0800262583787   0.005774454698632009      0.866520940398493      0.536551984917683     0.2887030658177519     0.3868696285030369    0.00500914432590137  0.0004162327473372974      0.125012793533782     0.2363735528584189      10.31524545768281 157.9095069907007
2.267626646230104      18.10675254605301      13.91071495533875   0.001020688527926191     0.5917977475447456     -11.51905324787508    8.7637803500646e-07     0.1065483256524408   0.002000015573011273      11.45131388710117      227.0800262583787   0.005774454698632009      0.866520940398493      0.536551984917683     0.2887030658177519     0.3868696136018757   0.005009159227062564  0.0004162327473372974      0.125012793533782     0.2363735528584189      10.31524545768281 157.9095064852591
2.267626646230104      18.10675254605301      13.91071495533875   0.001020688527926191     0.5917977475447456     -11.51905324787508    8.7637803500646e-07     0.1065483256524408   0.002000015573011273      11.45131388710117      227.0800262583787   0.005774454698632009      0.866520940398493      0.536551984917683     0.2887030658177519     0.3868696136018757    0.00500914432590137  0.0004162476484984912      0.125012793533782     0.2363735528584189      10.31524545768281 157.9095066400489
2.267626646230104      18.10675254605301      13.91071495533875   0.001020688527926191     0.5917977475447456     -11.51905324787508    8.7637803500646e-07     0.1065483256524408   0.002000015573011273      11.45131388710117      227.0800262583787   0.005774454698632009      0.866520940398493      0.536551984917683     0.2887030658177519     0.3868696136018757    0.00500914432590137  0.0004162327473372974     0.1250128084349432     0.2363735528584189      10.31524545768281 157.9095064856268
2.267626646230104      18.10675254605301      13.91071495533875   0.001020688527926191     0.5917977475447456     -11.51905324787508    8.7637803500646e-07     0.1065483256524408   0.002000015573011273      11.45131388710117      227.0800262583787   0.005774454698632009      0.866520940398493      0.536551984917683     0.2887030658177519     0.3868696136018757    0.00500914432590137  0.0004162327473372974      0.125012793533782       0.23637356775958      10.31524545768281 157.9095064851847
2.267626646230104      18.10675254605301      13.91071495533875   0.001020688527926191     0.5917977475447456     -11.51905324787508    8.7637803500646e-07     0.1065483256524408   0.002000015573011273      11.45131388710117      227.0800262583787   0.005774454698632009      0.866520940398493      0.536551984917683     0.2887030658177519     0.3868696136018757    0.00500914432590137  0.0004162327473372974      0.125012793533782     0.2363735528584189      10.31524561139195 157.9095064852143
2.368299915027577      19.01004956203949      15.20484119853559   0.001039514962537085      0.558142358788208     -12.12925789071972  8.617475417659614e-05     0.1110014551683586   0.001692900063948176      13.46721307418347      261.8937563214369   0.006347467501965002     0.8512444312610309     0.5508427671315844     0.2802422352329727     0.3358829724557385  0.0001123486647467524  0.0003216675087806937    0.01750626504843686      0.067871375782838      3.636574574662037 131.8383890920748
2.368299950317995      19.01004956203949      15.20484119853559   0.001039514962537085      0.558142358788208     -12.12925789071972  8.617475417659614e-05     0.1110014551683586   0.001692900063948176      13.46721307418347      261.8937563214369   0.006347467501965002     0.8512444312610309     0.5508427671315844     0.2802422352329727     0.3358829724557385  0.0001123486647467524  0.0003216675087806937    0.01750626504843686      0.067871375782838      3.636574574662037 131.8383880392109
2.368299915027577       19.0100498453113      15.20484119853559   0.001039514962537085      0.558142358788208     -12.12925789071972  8.617475417659614e-05     0.1110014551683586   0.001692900063948176      13.46721307418347      261.8937563214369   0.006347467501965002     0.8512444312610309     0.5508427671315844     0.2802422352329727     0.3358829724557385  0.0001123486647467524  0.0003216675087806937    0.01750626504843686      0.067871375782838      3.636574574662037 131.8383867344921
2.368299915027577      19.01004956203949      15.20484142510538   0.001039514962537085      0.558142358788208     -12.12925789071972  8.617475417659614e-05     0.1110014551683586   0.001692900063948176      13.46721307418347      261.8937563214369   0.006347467501965002     0.8512444312610309     0.5508427671315844     0.2802422352329727     0.3358829724557385  0.0001123486647467524  0.0003216675087806937    0.01750626504843686      0.067871375782838      3.636574574662037 131.8383873749528
2.368299915027577      19.01004956203949      15.20484119853559   0.001039529863698279      0.558142358788208     -12.12925789071972  8.617475417659614e-05     0.1110014551683586   0.001692900063948176      13.46721307418347      261.8937563214369   0.006347467501965002     0.8512444312610309     0.5508427671315844     0.2802422352329727     0.3358829724557385  0.0001123486647467524  0.0003216675087806937    0.01750626504843686      0.067871375782838      3.636574574662037 131.8385199567485
2.368299915027577      19.01004956203949      15.20484119853559   0.001039514962537085     0.5581423736893691     -12.12925789071972  8.617475417659614e-05     0.1110014551683586   0.001692900063948176      13.46721307418347      261.8937563214369   0.006347467501965002     0.8512444312610309     0.5508427671315844     0.2802422352329727     0.3358829724557385  0.0001123486647467524  0.0003216675087806937    0.01750626504843686      0.067871375782838      3.636574574662037 131.8383893060477
2.368299915027577      19.01004956203949      15.20484119853559   0.001039514962537085      0.558142358788208     -12.12925807145975  8.617475417659614e-05     0.1110014551683586   0.001692900063948176      13.46721307418347      261.8937563214369   0.006347467501965002     0.8512444312610309     0.5508427671315844     0.2802422352329727     0.3358829724557385  0.0001123486647467524  0.0003216675087806937    0.01750626504843686      0.067871375782838      3.636574574662037 131.8383928922625
2.368299915027577      19.01004956203949      15.20484119853559   0.001039514962537085      0.558142358788208     -12.12925789071972  8.618965533778999e-05     0.1110014551683586   0.001692900063948176      13.46721307418347      261.8937563214369   0.006347467501965002     0.8512444312610309     0.5508427671315844     0.2802422352329727     0.3358829724557385  0.0001123486647467524  0.0003216675087806937    0.01750626504843686      0.067871375782838      3.636574574662037 131.8383898398385
2.368299915027577      19.01004956203949      15.20484119853559   0.001039514962537085      0.558142358788208     -12.12925789071972  8.617475417659614e-05     0.1110014700695198   0.001692900063948176      13.46721307418347      261.8937563214369   0.006347467501965002     0.8512444312610309     0.5508427671315844     0.2802422352329727     0.3358829724557385  0.0001123486647467524  0.0003216675087806937    0.01750626504843686      0.067871375782838      3.636574574662037 131.8383883972743
2.368299915027577      19.01004956203949      15.20484119853559   0.001039514962537085      0.558142358788208     -12.12925789071972  8.617475417659614e-05     0.1110014551683586   0.001692914965109369      13.46721307418347      261.8937563214369   0.006347467501965002     0.8512444312610309     0.5508427671315844     0.2802422352329727     0.3358829724557385  0.0001123486647467524  0.0003216675087806937    0.01750626504843686      0.067871375782838      3.636574574662037 131.8384932111287
2.368299915027577      19.01004956203949      15.20484119853559   0.001039514962537085      0.558142358788208     -12.12925789071972  8.617475417659614e-05     0.1110014551683586   0.001692900063948176      13.46721327486058      261.8937563214369   0.006347467501965002     0.8512444312610309     0.5508427671315844     0.2802422352329727     0.3358829724557385  0.0001123486647467524  0.0003216675087806937    0.01750626504843686      0.067871375782838      3.636574574662037 131.8383888923749
2.368299915027577      19.01004956203949      15.20484119853559   0.001039514962537085      0.558142358788208     -12.12925789071972  8.617475417659614e-05     0.1110014551683586   0.001692900063948176      13.46721307418347       261.893760223958   0.006347467501965002     0.8512444312610309     0.5508427671315844     0.2802422352329727     0.3358829724557385  0.0001123486647467524  0.0003216675087806937    0.01750626504843686      0.067871375782838      3.636574574662037 131.8383892512882
2.368299915027577      19.01004956203949      15.20484119853559   0.001039514962537085      0.558142358788208     -12.12925789071972  8.617475417659614e-05     0.1110014551683586   0.001692900063948176      13.46721307418347      261.8937563214369   0.006347482403126195     0.8512444312610309     0.5508427671315844     0.2802422352329727     0.3358829724557385  0.0001123486647467524  0.0003216675087806937    0.01750626504843686      0.067871375782838      3.636574574662037 131.8383573978867
2.368299915027577      19.01004956203949      15.20484119853559   0.001039514962537085      0.558142358788208     -12.12925789071972  8.617475417659614e-05     0.1110014551683586   0.001692900063948176      13.46721307418347      261.8937563214369   0.006347467501965002     0.8512444461621921     0.5508427671315844     0.2802422352329727     0.3358829724557385  0.0001123486647467524  0.0003216675087806937    0.01750626504843686      0.067871375782838      3.636574574662037 131.8383904018424
2.368299915027577      19.01004956203949      15.20484119853559   0.001039514962537085      0.558142358788208     -12.12925789071972  8.617475417659614e-05     0.1110014551683586   0.001692900063948176      13.46721307418347      261.8937563214369   0.006347467501965002     0.8512444312610309     0.5508427820327456     0.2802422352329727     0.3358829724557385  0.0001123486647467524  0.0003216675087806937    0.01750626504843686      0.067871375782838      3.636574574662037 131.838388280288
2.368299915027577      19.01004956203949      15.20484119853559   0.001039514962537085      0.558142358788208     -12.12925789071972  8.617475417659614e-05     0.1110014551683586   0.001692900063948176      13.46721307418347      261.8937563214369   0.006347467501965002     0.8512444312610309     0.5508427671315844     0.2802422501341339     0.3358829724557385  0.0001123486647467524  0.0003216675087806937    0.01750626504843686      0.067871375782838      3.636574574662037 131.8383874348657
2.368299915027577      19.01004956203949      15.20484119853559   0.001039514962537085      0.558142358788208     -12.12925789071972  8.617475417659614e-05     0.1110014551683586   0.001692900063948176      13.46721307418347      261.8937563214369   0.006347467501965002     0.8512444312610309     0.5508427671315844     0.2802422352329727     0.3358829873568996  0.0001123486647467524  0.0003216675087806937    0.01750626504843686      0.067871375782838      3.636574574662037 131.8383893410217
2.368299915027577      19.01004956203949      15.20484119853559   0.001039514962537085      0.558142358788208     -12.12925789071972  8.617475417659614e-05     0.1110014551683586   0.001692900063948176      13.46721307418347      261.8937563214369   0.006347467501965002     0.8512444312610309     0.5508427671315844     0.2802422352329727     0.3358829724557385  0.0001123635659079462  0.0003216675087806937    0.01750626504843686      0.067871375782838      3.636574574662037 131.8383890920972
2.368299915027577      19.01004956203949      15.20484119853559   0.001039514962537085      0.558142358788208     -12.12925789071972  8.617475417659614e-05     0.1110014551683586   0.001692900063948176      13.46721307418347      261.8937563214369   0.006347467501965002     0.8512444312610309     0.5508427671315844     0.2802422352329727     0.3358829724557385  0.0001123486647467524  0.0003216824099418876    0.01750626504843686      0.067871375782838      3.636574574662037 131.8383893689226
2.368299915027577      19.01004956203949      15.20484119853559   0.001039514962537085      0.558142358788208     -12.12925789071972  8.617475417659614e-05     0.1110014551683586   0.001692900063948176      13.46721307418347      261.8937563214369   0.006347467501965002     0.8512444312610309     0.5508427671315844     0.2802422352329727     0.3358829724557385  0.0001123486647467524  0.0003216675087806937    0.01750627994959805      0.067871375782838      3.636574574662037 131.8383890920781
2.368299915027577      19.01004956203949      15.20484119853559   0.001039514962537085      0.558142358788208     -12.12925789071972  8.617475417659614e-05     0.1110014551683586   0.001692900063948176      13.46721307418347      261.8937563214369   0.006347467501965002     0.8512444312610309     0.5508427671315844     0.2802422352329727     0.3358829724557385  0.0001123486647467524  0.0003216675087806937    0.01750626504843686    0.06787139068399919      3.636574574662037 131.8383890921111
2.368299915027577      19.01004956203949      15.20484119853559   0.001039514962537085      0.558142358788208     -12.12925789071972  8.617475417659614e-05     0.1110014551683586   0.001692900063948176      13.46721307418347      261.8937563214369   0.006347467501965002     0.8512444312610309     0.5508427671315844     0.2802422352329727     0.3358829724557385  0.0001123486647467524  0.0003216675087806937    0.01750626504843686      0.067871375782838       3.63657462885122 131.8383890920705
2.368313480867093       19.0095475477934      15.20386621573649   0.001036584175199298     0.5581519835127615     -12.12868569654673  8.615988394104236e-05      0.111017378579876   0.001689076774658407      13.46724109933976      261.8939642946265   0.006381160124422156     0.8512400460107642     0.5508509345183519     0.2802665775885865     0.3358795621723265  0.0001123223296591042  0.0003216221354859024    0.01751029981321794    0.06786283394474153      23.63657452541833 131.7699791413482
2.368313516157714       19.0095475477934      15.20386621573649   0.001036584175199298     0.5581519835127615     -12.12868569654673  8.615988394104236e-05      0.111017378579876   0.001689076774658407      13.46724109933976      261.8939642946265   0.006381160124422156     0.8512400460107642     0.5508509345183519     0.2802665775885865     0.3358795621723265  0.0001123223296591042  0.0003216221354859024    0.01751029981321794    0.06786283394474153      23.63657452541833 131.7699780533156
2.368313480867093      19.00954783105773      15.20386621573649   0.001036584175199298     0.5581519835127615     -12.12868569654673  8.615988394104236e-05      0.111017378579876   0.001689076774658407      13.46724109933976      261.8939642946265   0.006381160124422156     0.8512400460107642     0.5508509345183519     0.2802665775885865     0.3358795621723265  0.0001123223296591042  0.0003216221354859024    0.01751029981321794    0.06786283394474153      23.63657452541833 131.7699767546542
2.368313480867093       19.0095475477934      15.20386644229176   0.001036584175199298     0.5581519835127615     -12.12868569654673  8.615988394104236e-05      0.111017378579876   0.001689076774658407      13.46724109933976      261.8939642946265   0.006381160124422156     0.8512400460107642     0.5508509345183519     0.2802665775885865     0.3358795621723265  0.0001123223296591042  0.0003216221354859024    0.01751029981321794    0.06786283394474153      23.63657452541833 131.7699774492041
2.368313480867093       19.0095475477934      15.20386621573649   0.001036599076360492     0.5581519835127615     -12.12868569654673  8.615988394104236e-05      0.111017378579876   0.001689076774658407      13.46724109933976      261.8939642946265   0.006381160124422156     0.8512400460107642     0.5508509345183519     0.2802665775885865     0.3358795621723265  0.0001123223296591042  0.0003216221354859024    0.01751029981321794    0.06786283394474153      23.63657452541833 131.770107211307
2.368313480867093       19.0095475477934      15.20386621573649   0.001036584175199298     0.5581519984139227     -12.12868569654673  8.615988394104236e-05      0.111017378579876   0.001689076774658407      13.46724109933976      261.8939642946265   0.006381160124422156     0.8512400460107642     0.5508509345183519     0.2802665775885865     0.3358795621723265  0.0001123223296591042  0.0003216221354859024    0.01751029981321794    0.06786283394474153      23.63657452541833 131.7699794035638
2.368313480867093       19.0095475477934      15.20386621573649   0.001036584175199298     0.5581519835127615     -12.12868587727823  8.615988394104236e-05      0.111017378579876   0.001689076774658407      13.46724109933976      261.8939642946265   0.006381160124422156     0.8512400460107642     0.5508509345183519     0.2802665775885865     0.3358795621723265  0.0001123223296591042  0.0003216221354859024    0.01751029981321794    0.06786283394474153      23.63657452541833 131.7699829944137
2.368313480867093       19.0095475477934      15.20386621573649   0.001036584175199298     0.5581519835127615     -12.12868569654673  8.617478510223621e-05      0.111017378579876   0.001689076774658407      13.46724109933976      261.8939642946265   0.006381160124422156     0.8512400460107642     0.5508509345183519     0.2802665775885865     0.3358795621723265  0.0001123223296591042  0.0003216221354859024    0.01751029981321794    0.06786283394474153      23.63657452541833 131.7699821236407
2.368313480867093       19.0095475477934      15.20386621573649   0.001036584175199298     0.5581519835127615     -12.12868569654673  8.615988394104236e-05     0.1110173934810372   0.001689076774658407      13.46724109933976      261.8939642946265   0.006381160124422156     0.8512400460107642     0.5508509345183519     0.2802665775885865     0.3358795621723265  0.0001123223296591042  0.0003216221354859024    0.01751029981321794    0.06786283394474153      23.63657452541833 131.769978367873
2.368313480867093       19.0095475477934      15.20386621573649   0.001036584175199298     0.5581519835127615     -12.12868569654673  8.615988394104236e-05      0.111017378579876   0.001689091675819601      13.46724109933976      261.8939642946265   0.006381160124422156     0.8512400460107642     0.5508509345183519     0.2802665775885865     0.3358795621723265  0.0001123223296591042  0.0003216221354859024    0.01751029981321794    0.06786283394474153      23.63657452541833 131.7700831092476
2.368313480867093       19.0095475477934      15.20386621573649   0.001036584175199298     0.5581519835127615     -12.12868569654673  8.615988394104236e-05      0.111017378579876   0.001689076774658407      13.46724130001729      261.8939642946265   0.006381160124422156     0.8512400460107642     0.5508509345183519     0.2802665775885865     0.3358795621723265  0.0001123223296591042  0.0003216221354859024    0.01751029981321794    0.06786283394474153      23.63657452541833 131.7699789390211
2.368313480867093       19.0095475477934      15.20386621573649   0.001036584175199298     0.5581519835127615     -12.12868569654673  8.615988394104236e-05      0.111017378579876   0.001689076774658407      13.46724109933976      261.8939681971506   0.006381160124422156     0.8512400460107642     0.5508509345183519     0.2802665775885865     0.3358795621723265  0.0001123223296591042  0.0003216221354859024    0.01751029981321794    0.06786283394474153      23.63657452541833 131.7699792349301
2.368313480867093       19.0095475477934      15.20386621573649   0.001036584175199298     0.5581519835127615     -12.12868569654673  8.615988394104236e-05      0.111017378579876   0.001689076774658407      13.46724109933976      261.8939642946265    0.00638117502558335     0.8512400460107642     0.5508509345183519     0.2802665775885865     0.3358795621723265  0.0001123223296591042  0.0003216221354859024    0.01751029981321794    0.06786283394474153      23.63657452541833 131.7699990954499
2.368313480867093       19.0095475477934      15.20386621573649   0.001036584175199298     0.5581519835127615     -12.12868569654673  8.615988394104236e-05      0.111017378579876   0.001689076774658407      13.46724109933976      261.8939642946265   0.006381160124422156     0.8512400609119254     0.5508509345183519     0.2802665775885865     0.3358795621723265  0.0001123223296591042  0.0003216221354859024    0.01751029981321794    0.06786283394474153      23.63657452541833 131.7699804591306
2.368313480867093       19.0095475477934      15.20386621573649   0.001036584175199298     0.5581519835127615     -12.12868569654673  8.615988394104236e-05      0.111017378579876   0.001689076774658407      13.46724109933976      261.8939642946265   0.006381160124422156     0.8512400460107642     0.5508509494195131     0.2802665775885865     0.3358795621723265  0.0001123223296591042  0.0003216221354859024    0.01751029981321794    0.06786283394474153      23.63657452541833 131.7699778507757
2.368313480867093       19.0095475477934      15.20386621573649   0.001036584175199298     0.5581519835127615     -12.12868569654673  8.615988394104236e-05      0.111017378579876   0.001689076774658407      13.46724109933976      261.8939642946265   0.006381160124422156     0.8512400460107642     0.5508509345183519     0.2802665924897477     0.3358795621723265  0.0001123223296591042  0.0003216221354859024    0.01751029981321794    0.06786283394474153      23.63657452541833 131.7699792518502
2.368313480867093       19.0095475477934      15.20386621573649   0.001036584175199298     0.5581519835127615     -12.12868569654673  8.615988394104236e-05      0.111017378579876   0.001689076774658407      13.46724109933976      261.8939642946265   0.006381160124422156     0.8512400460107642     0.5508509345183519     0.2802665775885865     0.3358795770734877  0.0001123223296591042  0.0003216221354859024    0.01751029981321794    0.06786283394474153      23.63657452541833 131.7699793909885
2.368313480867093       19.0095475477934      15.20386621573649   0.001036584175199298     0.5581519835127615     -12.12868569654673  8.615988394104236e-05      0.111017378579876   0.001689076774658407      13.46724109933976      261.8939642946265   0.006381160124422156     0.8512400460107642     0.5508509345183519     0.2802665775885865     0.3358795621723265  0.0001123372308202981  0.0003216221354859024    0.01751029981321794    0.06786283394474153      23.63657452541833 131.7699791400166
2.368313480867093       19.0095475477934      15.20386621573649   0.001036584175199298     0.5581519835127615     -12.12868569654673  8.615988394104236e-05      0.111017378579876   0.001689076774658407      13.46724109933976      261.8939642946265   0.006381160124422156     0.8512400460107642     0.5508509345183519     0.2802665775885865     0.3358795621723265  0.0001123223296591042  0.0003216370366470962    0.01751029981321794    0.06786283394474153      23.63657452541833 131.769979416949
2.368313480867093       19.0095475477934      15.20386621573649   0.001036584175199298     0.5581519835127615     -12.12868569654673  8.615988394104236e-05      0.111017378579876   0.001689076774658407      13.46724109933976      261.8939642946265   0.006381160124422156     0.8512400460107642     0.5508509345183519     0.2802665775885865     0.3358795621723265  0.0001123223296591042  0.0003216221354859024    0.01751031471437913    0.06786283394474153      23.63657452541833 131.7699791399911
2.368313480867093       19.0095475477934      15.20386621573649   0.001036584175199298     0.5581519835127615     -12.12868569654673  8.615988394104236e-05      0.111017378579876   0.001689076774658407      13.46724109933976      261.8939642946265   0.006381160124422156     0.8512400460107642     0.5508509345183519     0.2802665775885865     0.3358795621723265  0.0001123223296591042  0.0003216221354859024    0.01751029981321794    0.06786284884590273      23.63657452541833 131.7699791414251
2.368313480867093       19.0095475477934      15.20386621573649   0.001036584175199298     0.5581519835127615     -12.12868569654673  8.615988394104236e-05      0.111017378579876   0.001689076774658407      13.46724109933976      261.8939642946265   0.006381160124422156     0.8512400460107642     0.5508509345183519     0.2802665775885865     0.3358795621723265  0.0001123223296591042  0.0003216221354859024    0.01751029981321794    0.06786283394474153      23.63657487763073 131.7699791413608
2.456945052367561      18.86275587683728      14.89183119027645    0.00105358128919845     0.5536682803254415     -11.87264673231661    0.00011075280825447     0.1152047422491276   0.001431751484175396      14.35138928077477      292.3711725455709   0.006491567892389738        0.8351727428909     0.5479093956264906     0.2754979401379736     0.3340018698559955    0.03824168745018937  8.045742944706225e-07     0.7069820270688796   0.004454813093009158      1.182631679193346 126.1965723628611
2.456945088978896      18.86275587683728      14.89183119027645    0.00105358128919845     0.5536682803254415     -11.87264673231661    0.00011075280825447     0.1152047422491276   0.001431751484175396      14.35138928077477      292.3711725455709   0.006491567892389738        0.8351727428909     0.5479093956264906     0.2754979401379736     0.3340018698559955    0.03824168745018937  8.045742944706225e-07     0.7069820270688796   0.004454813093009158      1.182631679193346 126.1965720742449
2.456945052367561      18.86275615791425      14.89183119027645    0.00105358128919845     0.5536682803254415     -11.87264673231661    0.00011075280825447     0.1152047422491276   0.001431751484175396      14.35138928077477      292.3711725455709   0.006491567892389738        0.8351727428909     0.5479093956264906     0.2754979401379736     0.3340018698559955    0.03824168745018937  8.045742944706225e-07     0.7069820270688796   0.004454813093009158      1.182631679193346 126.1965711143585
2.456945052367561      18.86275587683728      14.89183141218203    0.00105358128919845     0.5536682803254415     -11.87264673231661    0.00011075280825447     0.1152047422491276   0.001431751484175396      14.35138928077477      292.3711725455709   0.006491567892389738        0.8351727428909     0.5479093956264906     0.2754979401379736     0.3340018698559955    0.03824168745018937  8.045742944706225e-07     0.7069820270688796   0.004454813093009158      1.182631679193346 126.1965713966413
2.456945052367561      18.86275587683728      14.89183119027645   0.001053596190359644     0.5536682803254415     -11.87264673231661    0.00011075280825447     0.1152047422491276   0.001431751484175396      14.35138928077477      292.3711725455709   0.006491567892389738        0.8351727428909     0.5479093956264906     0.2754979401379736     0.3340018698559955    0.03824168745018937  8.045742944706225e-07     0.7069820270688796   0.004454813093009158      1.182631679193346 126.1966503373634
2.456945052367561      18.86275587683728      14.89183119027645    0.00105358128919845     0.5536682952266027     -11.87264673231661    0.00011075280825447     0.1152047422491276   0.001431751484175396      14.35138928077477      292.3711725455709   0.006491567892389738        0.8351727428909     0.5479093956264906     0.2754979401379736     0.3340018698559955    0.03824168745018937  8.045742944706225e-07     0.7069820270688796   0.004454813093009158      1.182631679193346 126.1965723765135
2.456945052367561      18.86275587683728      14.89183119027645    0.00105358128919845     0.5536682803254415     -11.87264690923283    0.00011075280825447     0.1152047422491276   0.001431751484175396      14.35138928077477      292.3711725455709   0.006491567892389738        0.8351727428909     0.5479093956264906     0.2754979401379736     0.3340018698559955    0.03824168745018937  8.045742944706225e-07     0.7069820270688796   0.004454813093009158      1.182631679193346 126.1965744094002
2.456945052367561      18.86275587683728      14.89183119027645    0.00105358128919845     0.5536682803254415     -11.87264673231661  0.0001107677094156639     0.1152047422491276   0.001431751484175396      14.35138928077477      292.3711725455709   0.006491567892389738        0.8351727428909     0.5479093956264906     0.2754979401379736     0.3340018698559955    0.03824168745018937  8.045742944706225e-07     0.7069820270688796   0.004454813093009158      1.182631679193346 126.1965697843745
2.456945052367561      18.86275587683728      14.89183119027645    0.00105358128919845     0.5536682803254415     -11.87264673231661    0.00011075280825447     0.1152047571502888   0.001431751484175396      14.35138928077477      292.3711725455709   0.006491567892389738        0.8351727428909     0.5479093956264906     0.2754979401379736     0.3340018698559955    0.03824168745018937  8.045742944706225e-07     0.7069820270688796   0.004454813093009158      1.182631679193346 126.1965720676682
2.456945052367561      18.86275587683728      14.89183119027645    0.00105358128919845     0.5536682803254415     -11.87264673231661    0.00011075280825447     0.1152047422491276    0.00143176638533659      14.35138928077477      292.3711725455709   0.006491567892389738        0.8351727428909     0.5479093956264906     0.2754979401379736     0.3340018698559955    0.03824168745018937  8.045742944706225e-07     0.7069820270688796   0.004454813093009158      1.182631679193346 126.1966336598541
2.456945052367561      18.86275587683728      14.89183119027645    0.00105358128919845     0.5536682803254415     -11.87264673231661    0.00011075280825447     0.1152047422491276   0.001431751484175396      14.35138949462714      292.3711725455709   0.006491567892389738        0.8351727428909     0.5479093956264906     0.2754979401379736     0.3340018698559955    0.03824168745018937  8.045742944706225e-07     0.7069820270688796   0.004454813093009158      1.182631679193346 126.1965722971988
2.456945052367561      18.86275587683728      14.89183119027645    0.00105358128919845     0.5536682803254415     -11.87264673231661    0.00011075280825447     0.1152047422491276   0.001431751484175396      14.35138928077477      292.3711769022409   0.006491567892389738        0.8351727428909     0.5479093956264906     0.2754979401379736     0.3340018698559955    0.03824168745018937  8.045742944706225e-07     0.7069820270688796   0.004454813093009158      1.182631679193346 126.1965724302927
2.456945052367561      18.86275587683728      14.89183119027645    0.00105358128919845     0.5536682803254415     -11.87264673231661    0.00011075280825447     0.1152047422491276   0.001431751484175396      14.35138928077477      292.3711725455709   0.006491582793550932        0.8351727428909     0.5479093956264906     0.2754979401379736     0.3340018698559955    0.03824168745018937  8.045742944706225e-07     0.7069820270688796   0.004454813093009158      1.182631679193346 126.1965123817425
2.456945052367561      18.86275587683728      14.89183119027645    0.00105358128919845     0.5536682803254415     -11.87264673231661    0.00011075280825447     0.1152047422491276   0.001431751484175396      14.35138928077477      292.3711725455709   0.006491567892389738     0.8351727577920612     0.5479093956264906     0.2754979401379736     0.3340018698559955    0.03824168745018937  8.045742944706225e-07     0.7069820270688796   0.004454813093009158      1.182631679193346 126.1965731270191
2.456945052367561      18.86275587683728      14.89183119027645    0.00105358128919845     0.5536682803254415     -11.87264673231661    0.00011075280825447     0.1152047422491276   0.001431751484175396      14.35138928077477      292.3711725455709   0.006491567892389738        0.8351727428909     0.5479094105276517     0.2754979401379736     0.3340018698559955    0.03824168745018937  8.045742944706225e-07     0.7069820270688796   0.004454813093009158      1.182631679193346 126.1965728710221
2.456945052367561      18.86275587683728      14.89183119027645    0.00105358128919845     0.5536682803254415     -11.87264673231661    0.00011075280825447     0.1152047422491276   0.001431751484175396      14.35138928077477      292.3711725455709   0.006491567892389738        0.8351727428909     0.5479093956264906     0.2754979550391348     0.3340018698559955    0.03824168745018937  8.045742944706225e-07     0.7069820270688796   0.004454813093009158      1.182631679193346 126.1965703286211
2.456945052367561      18.86275587683728      14.89183119027645    0.00105358128919845     0.5536682803254415     -11.87264673231661    0.00011075280825447     0.1152047422491276   0.001431751484175396      14.35138928077477      292.3711725455709   0.006491567892389738        0.8351727428909     0.5479093956264906     0.2754979401379736     0.3340018847571567    0.03824168745018937  8.045742944706225e-07     0.7069820270688796   0.004454813093009158      1.182631679193346 126.1965724087997
2.456945052367561      18.86275587683728      14.89183119027645    0.00105358128919845     0.5536682803254415     -11.87264673231661    0.00011075280825447     0.1152047422491276   0.001431751484175396      14.35138928077477      292.3711725455709   0.006491567892389738        0.8351727428909     0.5479093956264906     0.2754979401379736     0.3340018698559955    0.03824170235135056  8.045742944706225e-07     0.7069820270688796   0.004454813093009158      1.182631679193346 126.1965723628526
2.456945052367561      18.86275587683728      14.89183119027645    0.00105358128919845     0.5536682803254415     -11.87264673231661    0.00011075280825447     0.1152047422491276   0.001431751484175396      14.35138928077477      292.3711725455709   0.006491567892389738        0.8351727428909     0.5479093956264906     0.2754979401379736     0.3340018698559955    0.03824168745018937  8.194754556644702e-07     0.7069820270688796   0.004454813093009158      1.182631679193346 126.1965727095542
2.456945052367561      18.86275587683728      14.89183119027645    0.00105358128919845     0.5536682803254415     -11.87264673231661    0.00011075280825447     0.1152047422491276   0.001431751484175396      14.35138928077477      292.3711725455709   0.006491567892389738        0.8351727428909     0.5479093956264906     0.2754979401379736     0.3340018698559955    0.03824168745018937  8.045742944706225e-07     0.7069820419700408   0.004454813093009158      1.182631679193346 126.1965723628498
2.456945052367561      18.86275587683728      14.89183119027645    0.00105358128919845     0.5536682803254415     -11.87264673231661    0.00011075280825447     0.1152047422491276   0.001431751484175396      14.35138928077477      292.3711725455709   0.006491567892389738        0.8351727428909     0.5479093956264906     0.2754979401379736     0.3340018698559955    0.03824168745018937  8.045742944706225e-07     0.7069820270688796   0.004454827994170352      1.182631679193346 126.1965723628559
2.456945052367561      18.86275587683728      14.89183119027645    0.00105358128919845     0.5536682803254415     -11.87264673231661    0.00011075280825447     0.1152047422491276   0.001431751484175396      14.35138928077477      292.3711725455709   0.006491567892389738        0.8351727428909     0.5479093956264906     0.2754979401379736     0.3340018698559955    0.03824168745018937  8.045742944706225e-07     0.7069820270688796   0.004454813093009158      1.182631696815931 126.1965723628595
2.457398037817665      18.86949746473406      14.90348849576582   0.001052784636972146     0.5535531648145372     -11.87907704455319   0.000140793615289769     0.1152430285994987   0.001428414705542502      14.34799479981708      292.3591635969233   0.006526006929641436     0.8349402113537627     0.5478379220517265     0.2755037906556333     0.3340829090866425    0.03838981874267528  7.953405985091775e-07     0.7094392177671598    0.01203176367312554      41.18262772624708 126.0838401351529
2.45739807443575      18.86949746473406      14.90348849576582   0.001052784636972146     0.5535531648145372     -11.87907704455319   0.000140793615289769     0.1152430285994987   0.001428414705542502      14.34799479981708      292.3591635969233   0.006526006929641436     0.8349402113537627     0.5478379220517265     0.2755037906556333     0.3340829090866425    0.03838981874267528  7.953405985091775e-07     0.7094392177671598    0.01203176367312554      41.18262772624708 126.083839735119
2.457398037817665      18.86949774591149      14.90348849576582   0.001052784636972146     0.5535531648145372     -11.87907704455319   0.000140793615289769     0.1152430285994987   0.001428414705542502      14.34799479981708      292.3591635969233   0.006526006929641436     0.8349402113537627     0.5478379220517265     0.2755037906556333     0.3340829090866425    0.03838981874267528  7.953405985091775e-07     0.7094392177671598    0.01203176367312554      41.18262772624708 126.0838387999423
2.457398037817665      18.86949746473406      14.90348871784511   0.001052784636972146     0.5535531648145372     -11.87907704455319   0.000140793615289769     0.1152430285994987   0.001428414705542502      14.34799479981708      292.3591635969233   0.006526006929641436     0.8349402113537627     0.5478379220517265     0.2755037906556333     0.3340829090866425    0.03838981874267528  7.953405985091775e-07     0.7094392177671598    0.01203176367312554      41.18262772624708 126.0838391305401
2.457398037817665      18.86949746473406      14.90348849576582   0.001052799538133339     0.5535531648145372     -11.87907704455319   0.000140793615289769     0.1152430285994987   0.001428414705542502      14.34799479981708      292.3591635969233   0.006526006929641436     0.8349402113537627     0.5478379220517265     0.2755037906556333     0.3340829090866425    0.03838981874267528  7.953405985091775e-07     0.7094392177671598    0.01203176367312554      41.18262772624708 126.0839165663391
2.457398037817665      18.86949746473406      14.90348849576582   0.001052784636972146     0.5535531797156984     -11.87907704455319   0.000140793615289769     0.1152430285994987   0.001428414705542502      14.34799479981708      292.3591635969233   0.006526006929641436     0.8349402113537627     0.5478379220517265     0.2755037906556333     0.3340829090866425    0.03838981874267528  7.953405985091775e-07     0.7094392177671598    0.01203176367312554      41.18262772624708 126.0838401694761
2.457398037817665      18.86949746473406      14.90348849576582   0.001052784636972146     0.5535531648145372     -11.87907722156523   0.000140793615289769     0.1152430285994987   0.001428414705542502      14.34799479981708      292.3591635969233   0.006526006929641436     0.8349402113537627     0.5478379220517265     0.2755037906556333     0.3340829090866425    0.03838981874267528  7.953405985091775e-07     0.7094392177671598    0.01203176367312554      41.18262772624708 126.0838422269053
2.457398037817665      18.86949746473406      14.90348849576582   0.001052784636972146     0.5535531648145372     -11.87907704455319  0.0001408085164509629     0.1152430285994987   0.001428414705542502      14.34799479981708      292.3591635969233   0.006526006929641436     0.8349402113537627     0.5478379220517265     0.2755037906556333     0.3340829090866425    0.03838981874267528  7.953405985091775e-07     0.7094392177671598    0.01203176367312554      41.18262772624708 126.0838510359211
2.457398037817665      18.86949746473406      14.90348849576582   0.001052784636972146     0.5535531648145372     -11.87907704455319   0.000140793615289769     0.1152430435006599   0.001428414705542502      14.34799479981708      292.3591635969233   0.006526006929641436     0.8349402113537627     0.5478379220517265     0.2755037906556333     0.3340829090866425    0.03838981874267528  7.953405985091775e-07     0.7094392177671598    0.01203176367312554      41.18262772624708 126.0838402730341
2.457398037817665      18.86949746473406      14.90348849576582   0.001052784636972146     0.5535531648145372     -11.87907704455319   0.000140793615289769     0.1152430285994987   0.001428429606703696      14.34799479981708      292.3591635969233   0.006526006929641436     0.8349402113537627     0.5478379220517265     0.2755037906556333     0.3340829090866425    0.03838981874267528  7.953405985091775e-07     0.7094392177671598    0.01203176367312554      41.18262772624708 126.0839097027191
2.457398037817665      18.86949746473406      14.90348849576582   0.001052784636972146     0.5535531648145372     -11.87907704455319   0.000140793615289769     0.1152430285994987   0.001428414705542502      14.34799501361887      292.3591635969233   0.006526006929641436     0.8349402113537627     0.5478379220517265     0.2755037906556333     0.3340829090866425    0.03838981874267528  7.953405985091775e-07     0.7094392177671598    0.01203176367312554      41.18262772624708 126.0838400249243
2.457398037817665      18.86949746473406      14.90348849576582   0.001052784636972146     0.5535531648145372     -11.87907704455319   0.000140793615289769     0.1152430285994987   0.001428414705542502      14.34799479981708      292.3591679534144   0.006526006929641436     0.8349402113537627     0.5478379220517265     0.2755037906556333     0.3340829090866425    0.03838981874267528  7.953405985091775e-07     0.7094392177671598    0.01203176367312554      41.18262772624708 126.0838401952908
2.457398037817665      18.86949746473406      14.90348849576582   0.001052784636972146     0.5535531648145372     -11.87907704455319   0.000140793615289769     0.1152430285994987   0.001428414705542502      14.34799479981708      292.3591635969233    0.00652602183080263     0.8349402113537627     0.5478379220517265     0.2755037906556333     0.3340829090866425    0.03838981874267528  7.953405985091775e-07     0.7094392177671598    0.01203176367312554      41.18262772624708 126.0838325608032
2.457398037817665      18.86949746473406      14.90348849576582   0.001052784636972146     0.5535531648145372     -11.87907704455319   0.000140793615289769     0.1152430285994987   0.001428414705542502      14.34799479981708      292.3591635969233   0.006526006929641436     0.8349402262549239     0.5478379220517265     0.2755037906556333     0.3340829090866425    0.03838981874267528  7.953405985091775e-07     0.7094392177671598    0.01203176367312554      41.18262772624708 126.0838409310608
2.457398037817665      18.86949746473406      14.90348849576582   0.001052784636972146     0.5535531648145372     -11.87907704455319   0.000140793615289769     0.1152430285994987   0.001428414705542502      14.34799479981708      292.3591635969233   0.006526006929641436     0.8349402113537627     0.5478379369528877     0.2755037906556333     0.3340829090866425    0.03838981874267528  7.953405985091775e-07     0.7094392177671598    0.01203176367312554      41.18262772624708 126.083840117606
2.457398037817665      18.86949746473406      14.90348849576582   0.001052784636972146     0.5535531648145372     -11.87907704455319   0.000140793615289769     0.1152430285994987   0.001428414705542502      14.34799479981708      292.3591635969233   0.006526006929641436     0.8349402113537627     0.5478379220517265     0.2755038055567945     0.3340829090866425    0.03838981874267528  7.953405985091775e-07     0.7094392177671598    0.01203176367312554      41.18262772624708 126.0838399260892
2.457398037817665      18.86949746473406      14.90348849576582   0.001052784636972146     0.5535531648145372     -11.87907704455319   0.000140793615289769     0.1152430285994987   0.001428414705542502      14.34799479981708      292.3591635969233   0.006526006929641436     0.8349402113537627     0.5478379220517265     0.2755037906556333     0.3340829239878037    0.03838981874267528  7.953405985091775e-07     0.7094392177671598    0.01203176367312554      41.18262772624708 126.0838402227535
2.457398037817665      18.86949746473406      14.90348849576582   0.001052784636972146     0.5535531648145372     -11.87907704455319   0.000140793615289769     0.1152430285994987   0.001428414705542502      14.34799479981708      292.3591635969233   0.006526006929641436     0.8349402113537627     0.5478379220517265     0.2755037906556333     0.3340829090866425    0.03838983364383647  7.953405985091775e-07     0.7094392177671598    0.01203176367312554      41.18262772624708 126.0838401327468
2.457398037817665      18.86949746473406      14.90348849576582   0.001052784636972146     0.5535531648145372     -11.87907704455319   0.000140793615289769     0.1152430285994987   0.001428414705542502      14.34799479981708      292.3591635969233   0.006526006929641436     0.8349402113537627     0.5478379220517265     0.2755037906556333     0.3340829090866425    0.03838981874267528  8.102417597030251e-07     0.7094392177671598    0.01203176367312554      41.18262772624708 126.0838404769887
2.457398037817665      18.86949746473406      14.90348849576582   0.001052784636972146     0.5535531648145372     -11.87907704455319   0.000140793615289769     0.1152430285994987   0.001428414705542502      14.34799479981708      292.3591635969233   0.006526006929641436     0.8349402113537627     0.5478379220517265     0.2755037906556333     0.3340829090866425    0.03838981874267528  7.953405985091775e-07      0.709439232668321    0.01203176367312554      41.18262772624708 126.0838401364578
2.457398037817665      18.86949746473406      14.90348849576582   0.001052784636972146     0.5535531648145372     -11.87907704455319   0.000140793615289769     0.1152430285994987   0.001428414705542502      14.34799479981708      292.3591635969233   0.006526006929641436     0.8349402113537627     0.5478379220517265     0.2755037906556333     0.3340829090866425    0.03838981874267528  7.953405985091775e-07     0.7094392177671598    0.01203177857428674      41.18262772624708 126.0838401386737
2.457398037817665      18.86949746473406      14.90348849576582   0.001052784636972146     0.5535531648145372     -11.87907704455319   0.000140793615289769     0.1152430285994987   0.001428414705542502      14.34799479981708      292.3591635969233   0.006526006929641436     0.8349402113537627     0.5478379220517265     0.2755037906556333     0.3340829090866425    0.03838981874267528  7.953405985091775e-07     0.7094392177671598    0.01203176367312554      41.18262833991605 126.0838401381136
2.546113868950064      19.35679276525546      15.70769176878732   0.001151215337356133     0.5653434024171463     -12.25307322688344  0.0001605564232558536     0.1181012528841874    0.00120461574461339      14.61714403180659      314.1797652970382   0.006500001222922552     0.8133440624251739     0.5382556384669751     0.2733254248546048     0.3444178194905615    0.05264041410449472  1.877509267047533e-07     0.1071241339427177  0.0001197347673470052      5.897817551868592 123.4566921364345
2.546113906890117      19.35679276525546      15.70769176878732   0.001151215337356133     0.5653434024171463     -12.25307322688344  0.0001605564232558536     0.1181012528841874    0.00120461574461339      14.61714403180659      314.1797652970382   0.006500001222922552     0.8133440624251739     0.5382556384669751     0.2733254248546048     0.3444178194905615    0.05264041410449472  1.877509267047533e-07     0.1071241339427177  0.0001197347673470052      5.897817551868592 123.4566921568017
2.546113868950064      19.35679305369415      15.70769176878732   0.001151215337356133     0.5653434024171463     -12.25307322688344  0.0001605564232558536     0.1181012528841874    0.00120461574461339      14.61714403180659      314.1797652970382   0.006500001222922552     0.8133440624251739     0.5382556384669751     0.2733254248546048     0.3444178194905615    0.05264041410449472  1.877509267047533e-07     0.1071241339427177  0.0001197347673470052      5.897817551868592 123.4566915497715
2.546113868950064      19.35679276525546      15.70769200285017   0.001151215337356133     0.5653434024171463     -12.25307322688344  0.0001605564232558536     0.1181012528841874    0.00120461574461339      14.61714403180659      314.1797652970382   0.006500001222922552     0.8133440624251739     0.5382556384669751     0.2733254248546048     0.3444178194905615    0.05264041410449472  1.877509267047533e-07     0.1071241339427177  0.0001197347673470052      5.897817551868592 123.4566916829296
2.546113868950064      19.35679276525546      15.70769176878732   0.001151230238517327     0.5653434024171463     -12.25307322688344  0.0001605564232558536     0.1181012528841874    0.00120461574461339      14.61714403180659      314.1797652970382   0.006500001222922552     0.8133440624251739     0.5382556384669751     0.2733254248546048     0.3444178194905615    0.05264041410449472  1.877509267047533e-07     0.1071241339427177  0.0001197347673470052      5.897817551868592 123.4567233347635
2.546113868950064      19.35679276525546      15.70769176878732   0.001151215337356133     0.5653434173183075     -12.25307322688344  0.0001605564232558536     0.1181012528841874    0.00120461574461339      14.61714403180659      314.1797652970382   0.006500001222922552     0.8133440624251739     0.5382556384669751     0.2733254248546048     0.3444178194905615    0.05264041410449472  1.877509267047533e-07     0.1071241339427177  0.0001197347673470052      5.897817551868592 123.4566921140293
2.546113868950064      19.35679276525546      15.70769176878732   0.001151215337356133     0.5653434024171463     -12.25307340946846  0.0001605564232558536     0.1181012528841874    0.00120461574461339      14.61714403180659      314.1797652970382   0.006500001222922552     0.8133440624251739     0.5382556384669751     0.2733254248546048     0.3444178194905615    0.05264041410449472  1.877509267047533e-07     0.1071241339427177  0.0001197347673470052      5.897817551868592 123.4566930786409
2.546113868950064      19.35679276525546      15.70769176878732   0.001151215337356133     0.5653434024171463     -12.25307322688344  0.0001605713244170475     0.1181012528841874    0.00120461574461339      14.61714403180659      314.1797652970382   0.006500001222922552     0.8133440624251739     0.5382556384669751     0.2733254248546048     0.3444178194905615    0.05264041410449472  1.877509267047533e-07     0.1071241339427177  0.0001197347673470052      5.897817551868592 123.4566896468306
2.546113868950064      19.35679276525546      15.70769176878732   0.001151215337356133     0.5653434024171463     -12.25307322688344  0.0001605564232558536     0.1181012677853486    0.00120461574461339      14.61714403180659      314.1797652970382   0.006500001222922552     0.8133440624251739     0.5382556384669751     0.2733254248546048     0.3444178194905615    0.05264041410449472  1.877509267047533e-07     0.1071241339427177  0.0001197347673470052      5.897817551868592 123.4566921250107
2.546113868950064      19.35679276525546      15.70769176878732   0.001151215337356133     0.5653434024171463     -12.25307322688344  0.0001605564232558536     0.1181012528841874   0.001204630645774584      14.61714403180659      314.1797652970382   0.006500001222922552     0.8133440624251739     0.5382556384669751     0.2733254248546048     0.3444178194905615    0.05264041410449472  1.877509267047533e-07     0.1071241339427177  0.0001197347673470052      5.897817551868592 123.4567162779529
2.546113868950064      19.35679276525546      15.70769176878732   0.001151215337356133     0.5653434024171463     -12.25307322688344  0.0001605564232558536     0.1181012528841874    0.00120461574461339      14.61714424961901      314.1797652970382   0.006500001222922552     0.8133440624251739     0.5382556384669751     0.2733254248546048     0.3444178194905615    0.05264041410449472  1.877509267047533e-07     0.1071241339427177  0.0001197347673470052      5.897817551868592 123.456692172731
2.546113868950064      19.35679276525546      15.70769176878732   0.001151215337356133     0.5653434024171463     -12.25307322688344  0.0001605564232558536     0.1181012528841874    0.00120461574461339      14.61714403180659      314.1797699786815   0.006500001222922552     0.8133440624251739     0.5382556384669751     0.2733254248546048     0.3444178194905615    0.05264041410449472  1.877509267047533e-07     0.1071241339427177  0.0001197347673470052      5.897817551868592 123.4566920787537
2.546113868950064      19.35679276525546      15.70769176878732   0.001151215337356133     0.5653434024171463     -12.25307322688344  0.0001605564232558536     0.1181012528841874    0.00120461574461339      14.61714403180659      314.1797652970382   0.006500016124083746     0.8133440624251739     0.5382556384669751     0.2733254248546048     0.3444178194905615    0.05264041410449472  1.877509267047533e-07     0.1071241339427177  0.0001197347673470052      5.897817551868592 123.4566477318998
2.546113868950064      19.35679276525546      15.70769176878732   0.001151215337356133     0.5653434024171463     -12.25307322688344  0.0001605564232558536     0.1181012528841874    0.00120461574461339      14.61714403180659      314.1797652970382   0.006500001222922552     0.8133440773263351     0.5382556384669751     0.2733254248546048     0.3444178194905615    0.05264041410449472  1.877509267047533e-07     0.1071241339427177  0.0001197347673470052      5.897817551868592 123.4566925183466
2.546113868950064      19.35679276525546      15.70769176878732   0.001151215337356133     0.5653434024171463     -12.25307322688344  0.0001605564232558536     0.1181012528841874    0.00120461574461339      14.61714403180659      314.1797652970382   0.006500001222922552     0.8133440624251739     0.5382556533681363     0.2733254248546048     0.3444178194905615    0.05264041410449472  1.877509267047533e-07     0.1071241339427177  0.0001197347673470052      5.897817551868592 123.4566930170862
2.546113868950064      19.35679276525546      15.70769176878732   0.001151215337356133     0.5653434024171463     -12.25307322688344  0.0001605564232558536     0.1181012528841874    0.00120461574461339      14.61714403180659      314.1797652970382   0.006500001222922552     0.8133440624251739     0.5382556384669751      0.273325439755766     0.3444178194905615    0.05264041410449472  1.877509267047533e-07     0.1071241339427177  0.0001197347673470052      5.897817551868592 123.4566910094897
2.546113868950064      19.35679276525546      15.70769176878732   0.001151215337356133     0.5653434024171463     -12.25307322688344  0.0001605564232558536     0.1181012528841874    0.00120461574461339      14.61714403180659      314.1797652970382   0.006500001222922552     0.8133440624251739     0.5382556384669751     0.2733254248546048     0.3444178343917227    0.05264041410449472  1.877509267047533e-07     0.1071241339427177  0.0001197347673470052      5.897817551868592 123.4566920875833
2.546113868950064      19.35679276525546      15.70769176878732   0.001151215337356133     0.5653434024171463     -12.25307322688344  0.0001605564232558536     0.1181012528841874    0.00120461574461339      14.61714403180659      314.1797652970382   0.006500001222922552     0.8133440624251739     0.5382556384669751     0.2733254248546048     0.3444178194905615    0.05264042900565592  1.877509267047533e-07     0.1071241339427177  0.0001197347673470052      5.897817551868592 123.4566921364469
2.546113868950064      19.35679276525546      15.70769176878732   0.001151215337356133     0.5653434024171463     -12.25307322688344  0.0001605564232558536     0.1181012528841874    0.00120461574461339      14.61714403180659      314.1797652970382   0.006500001222922552     0.8133440624251739     0.5382556384669751     0.2733254248546048     0.3444178194905615    0.05264041410449472   2.02652087898601e-07     0.1071241339427177  0.0001197347673470052      5.897817551868592 123.456692527322
2.546113868950064      19.35679276525546      15.70769176878732   0.001151215337356133     0.5653434024171463     -12.25307322688344  0.0001605564232558536     0.1181012528841874    0.00120461574461339      14.61714403180659      314.1797652970382   0.006500001222922552     0.8133440624251739     0.5382556384669751     0.2733254248546048     0.3444178194905615    0.05264041410449472  1.877509267047533e-07     0.1071241488438789  0.0001197347673470052      5.897817551868592 123.4566921364441
2.546113868950064      19.35679276525546      15.70769176878732   0.001151215337356133     0.5653434024171463     -12.25307322688344  0.0001605564232558536     0.1181012528841874    0.00120461574461339      14.61714403180659      314.1797652970382   0.006500001222922552     0.8133440624251739     0.5382556384669751     0.2733254248546048     0.3444178194905615    0.05264041410449472  1.877509267047533e-07     0.1071241339427177   0.000119749668508199      5.897817551868592 123.4566921363619
2.546113868950064      19.35679276525546      15.70769176878732   0.001151215337356133     0.5653434024171463     -12.25307322688344  0.0001605564232558536     0.1181012528841874    0.00120461574461339      14.61714403180659      314.1797652970382   0.006500001222922552     0.8133440624251739     0.5382556384669751     0.2733254248546048     0.3444178194905615    0.05264041410449472  1.877509267047533e-07     0.1071241339427177  0.0001197347673470052      5.897817639752922 123.4566921364394
2.710205386949127      19.28897234783716      15.63568170373054   0.001328730251134386      0.607758354272369     -12.07928756559759  0.0003752661070349761     0.1150574539604271   0.001138154545819113      14.85848739284355      360.8863339919152   0.006281271617667081     0.8013913838620425     0.5173760245999012     0.2732396908786009     0.4126021256730961    0.01160304646556504  1.459312409718499e-09    0.01818020071028942     0.8661174876974427    0.02916543333142574 122.5054488946465
2.710205427334334      19.28897234783716      15.63568170373054   0.001328730251134386      0.607758354272369     -12.07928756559759  0.0003752661070349761     0.1150574539604271   0.001138154545819113      14.85848739284355      360.8863339919152   0.006281271617667081     0.8013913838620425     0.5173760245999012     0.2732396908786009     0.4126021256730961    0.01160304646556504  1.459312409718499e-09    0.01818020071028942     0.8661174876974427    0.02916543333142574 122.5054490862143
2.710205386949127      19.28897263526524      15.63568170373054   0.001328730251134386      0.607758354272369     -12.07928756559759  0.0003752661070349761     0.1150574539604271   0.001138154545819113      14.85848739284355      360.8863339919152   0.006281271617667081     0.8013913838620425     0.5173760245999012     0.2732396908786009     0.4126021256730961    0.01160304646556504  1.459312409718499e-09    0.01818020071028942     0.8661174876974427    0.02916543333142574 122.5054487012688
2.710205386949127      19.28897234783716      15.63568193672036   0.001328730251134386      0.607758354272369     -12.07928756559759  0.0003752661070349761     0.1150574539604271   0.001138154545819113      14.85848739284355      360.8863339919152   0.006281271617667081     0.8013913838620425     0.5173760245999012     0.2732396908786009     0.4126021256730961    0.01160304646556504  1.459312409718499e-09    0.01818020071028942     0.8661174876974427    0.02916543333142574 122.5054487449785
2.710205386949127      19.28897234783716      15.63568170373054    0.00132874515229558      0.607758354272369     -12.07928756559759  0.0003752661070349761     0.1150574539604271   0.001138154545819113      14.85848739284355      360.8863339919152   0.006281271617667081     0.8013913838620425     0.5173760245999012     0.2732396908786009     0.4126021256730961    0.01160304646556504  1.459312409718499e-09    0.01818020071028942     0.8661174876974427    0.02916543333142574 122.5054527469659
2.710205386949127      19.28897234783716      15.63568170373054   0.001328730251134386     0.6077583691735302     -12.07928756559759  0.0003752661070349761     0.1150574539604271   0.001138154545819113      14.85848739284355      360.8863339919152   0.006281271617667081     0.8013913838620425     0.5173760245999012     0.2732396908786009     0.4126021256730961    0.01160304646556504  1.459312409718499e-09    0.01818020071028942     0.8661174876974427    0.02916543333142574 122.5054489015418
2.710205386949127      19.28897234783716      15.63568170373054   0.001328730251134386      0.607758354272369       -12.079287745593  0.0003752661070349761     0.1150574539604271   0.001138154545819113      14.85848739284355      360.8863339919152   0.006281271617667081     0.8013913838620425     0.5173760245999012     0.2732396908786009     0.4126021256730961    0.01160304646556504  1.459312409718499e-09    0.01818020071028942     0.8661174876974427    0.02916543333142574 122.5054491977327
2.710205386949127      19.28897234783716      15.63568170373054   0.001328730251134386      0.607758354272369     -12.07928756559759    0.00037528100819617     0.1150574539604271   0.001138154545819113      14.85848739284355      360.8863339919152   0.006281271617667081     0.8013913838620425     0.5173760245999012     0.2732396908786009     0.4126021256730961    0.01160304646556504  1.459312409718499e-09    0.01818020071028942     0.8661174876974427    0.02916543333142574 122.5054545670812
2.710205386949127      19.28897234783716      15.63568170373054   0.001328730251134386      0.607758354272369     -12.07928756559759  0.0003752661070349761     0.1150574688615883   0.001138154545819113      14.85848739284355      360.8863339919152   0.006281271617667081     0.8013913838620425     0.5173760245999012     0.2732396908786009     0.4126021256730961    0.01160304646556504  1.459312409718499e-09    0.01818020071028942     0.8661174876974427    0.02916543333142574 122.5054487259027
2.710205386949127      19.28897234783716      15.63568170373054   0.001328730251134386      0.607758354272369     -12.07928756559759  0.0003752661070349761     0.1150574539604271   0.001138169446980307      14.85848739284355      360.8863339919152   0.006281271617667081     0.8013913838620425     0.5173760245999012     0.2732396908786009     0.4126021256730961    0.01160304646556504  1.459312409718499e-09    0.01818020071028942     0.8661174876974427    0.02916543333142574 122.5054586927589
2.710205386949127      19.28897234783716      15.63568170373054   0.001328730251134386      0.607758354272369     -12.07928756559759  0.0003752661070349761     0.1150574539604271   0.001138154545819113      14.85848761425226      360.8863339919152   0.006281271617667081     0.8013913838620425     0.5173760245999012     0.2732396908786009     0.4126021256730961    0.01160304646556504  1.459312409718499e-09    0.01818020071028942     0.8661174876974427    0.02916543333142574 122.5054489378311
2.710205386949127      19.28897234783716      15.63568170373054   0.001328730251134386      0.607758354272369     -12.07928756559759  0.0003752661070349761     0.1150574539604271   0.001138154545819113      14.85848739284355      360.8863393695406   0.006281271617667081     0.8013913838620425     0.5173760245999012     0.2732396908786009     0.4126021256730961    0.01160304646556504  1.459312409718499e-09    0.01818020071028942     0.8661174876974427    0.02916543333142574 122.5054488414004
2.710205386949127      19.28897234783716      15.63568170373054   0.001328730251134386      0.607758354272369     -12.07928756559759  0.0003752661070349761     0.1150574539604271   0.001138154545819113      14.85848739284355      360.8863339919152   0.006281286518828275     0.8013913838620425     0.5173760245999012     0.2732396908786009     0.4126021256730961    0.01160304646556504  1.459312409718499e-09    0.01818020071028942     0.8661174876974427    0.02916543333142574 122.5054792676579
2.710205386949127      19.28897234783716      15.63568170373054   0.001328730251134386      0.607758354272369     -12.07928756559759  0.0003752661070349761     0.1150574539604271   0.001138154545819113      14.85848739284355      360.8863339919152   0.006281271617667081     0.8013913987632036     0.5173760245999012     0.2732396908786009     0.4126021256730961    0.01160304646556504  1.459312409718499e-09    0.01818020071028942     0.8661174876974427    0.02916543333142574 122.5054493270667
2.710205386949127      19.28897234783716      15.63568170373054   0.001328730251134386      0.607758354272369     -12.07928756559759  0.0003752661070349761     0.1150574539604271   0.001138154545819113      14.85848739284355      360.8863339919152   0.006281271617667081     0.8013913838620425     0.5173760395010624     0.2732396908786009     0.4126021256730961    0.01160304646556504  1.459312409718499e-09    0.01818020071028942     0.8661174876974427    0.02916543333142574 122.5054488676444
2.710205386949127      19.28897234783716      15.63568170373054   0.001328730251134386      0.607758354272369     -12.07928756559759  0.0003752661070349761     0.1150574539604271   0.001138154545819113      14.85848739284355      360.8863339919152   0.006281271617667081     0.8013913838620425     0.5173760245999012     0.2732397057797621     0.4126021256730961    0.01160304646556504  1.459312409718499e-09    0.01818020071028942     0.8661174876974427    0.02916543333142574 122.5054502841617
2.710205386949127      19.28897234783716      15.63568170373054   0.001328730251134386      0.607758354272369     -12.07928756559759  0.0003752661070349761     0.1150574539604271   0.001138154545819113      14.85848739284355      360.8863339919152   0.006281271617667081     0.8013913838620425     0.5173760245999012     0.2732396908786009     0.4126021405742573    0.01160304646556504  1.459312409718499e-09    0.01818020071028942     0.8661174876974427    0.02916543333142574 122.5054488773896
2.710205386949127      19.28897234783716      15.63568170373054   0.001328730251134386      0.607758354272369     -12.07928756559759  0.0003752661070349761     0.1150574539604271   0.001138154545819113      14.85848739284355      360.8863339919152   0.006281271617667081     0.8013913838620425     0.5173760245999012     0.2732396908786009     0.4126021256730961    0.01160306136672624  1.459312409718499e-09    0.01818020071028942     0.8661174876974427    0.02916543333142574 122.5054488946491
2.710205386949127      19.28897234783716      15.63568170373054   0.001328730251134386      0.607758354272369     -12.07928756559759  0.0003752661070349761     0.1150574539604271   0.001138154545819113      14.85848739284355      360.8863339919152   0.006281271617667081     0.8013913838620425     0.5173760245999012     0.2732396908786009     0.4126021256730961    0.01160304646556504  1.636047360356616e-08    0.01818020071028942     0.8661174876974427    0.02916543333142574 122.505449384064
2.710205386949127      19.28897234783716      15.63568170373054   0.001328730251134386      0.607758354272369     -12.07928756559759  0.0003752661070349761     0.1150574539604271   0.001138154545819113      14.85848739284355      360.8863339919152   0.006281271617667081     0.8013913838620425     0.5173760245999012     0.2732396908786009     0.4126021256730961    0.01160304646556504  1.459312409718499e-09    0.01818021561145061     0.8661174876974427    0.02916543333142574 122.5054488946516
2.710205386949127      19.28897234783716      15.63568170373054   0.001328730251134386      0.607758354272369     -12.07928756559759  0.0003752661070349761     0.1150574539604271   0.001138154545819113      14.85848739284355      360.8863339919152   0.006281271617667081     0.8013913838620425     0.5173760245999012     0.2732396908786009     0.4126021256730961    0.01160304646556504  1.459312409718499e-09    0.01818020071028942     0.8661175025986039    0.02916543333142574 122.5054488946431
2.710205386949127      19.28897234783716      15.63568170373054   0.001328730251134386      0.607758354272369     -12.07928756559759  0.0003752661070349761     0.1150574539604271   0.001138154545819113      14.85848739284355      360.8863339919152   0.006281271617667081     0.8013913838620425     0.5173760245999012     0.2732396908786009     0.4126021256730961    0.01160304646556504  1.459312409718499e-09    0.01818020071028942     0.8661174876974427    0.02916544823258693 122.5054488946433
2.709949874565264      19.30485749510394      15.68343851015948   0.001339346000802656     0.6085548453288463      -12.0943976314765  0.0003748062891229847     0.1150870172859628   0.001136395520396723      14.85906108870051      360.8849443939823   0.006251909235155526     0.8013837403144585     0.5173501486424722     0.2732247098815627     0.4125096327816987     0.0115784931172549  1.451242623797222e-09    0.01809689522455018     0.8665491467440295      80.02914813891555 122.45950750099
2.709949914946664      19.30485749510394      15.68343851015948   0.001339346000802656     0.6085548453288463      -12.0943976314765  0.0003748062891229847     0.1150870172859628   0.001136395520396723      14.85906108870051      360.8849443939823   0.006251909235155526     0.8013837403144585     0.5173501486424722     0.2732247098815627     0.4125096327816987     0.0115784931172549  1.451242623797222e-09    0.01809689522455018     0.8665491467440295      80.02914813891555 122.4595076076103
2.709949874565264      19.30485778276873      15.68343851015948   0.001339346000802656     0.6085548453288463      -12.0943976314765  0.0003748062891229847     0.1150870172859628   0.001136395520396723      14.85906108870051      360.8849443939823   0.006251909235155526     0.8013837403144585     0.5173501486424722     0.2732247098815627     0.4125096327816987     0.0115784931172549  1.451242623797222e-09    0.01809689522455018     0.8665491467440295      80.02914813891555 122.4595074023424
2.709949874565264      19.30485749510394      15.68343874386092   0.001339346000802656     0.6085548453288463      -12.0943976314765  0.0003748062891229847     0.1150870172859628   0.001136395520396723      14.85906108870051      360.8849443939823   0.006251909235155526     0.8013837403144585     0.5173501486424722     0.2732247098815627     0.4125096327816987     0.0115784931172549  1.451242623797222e-09    0.01809689522455018     0.8665491467440295      80.02914813891555 122.4595074250949
2.709949874565264      19.30485749510394      15.68343851015948    0.00133936090196385     0.6085548453288463      -12.0943976314765  0.0003748062891229847     0.1150870172859628   0.001136395520396723      14.85906108870051      360.8849443939823   0.006251909235155526     0.8013837403144585     0.5173501486424722     0.2732247098815627     0.4125096327816987     0.0115784931172549  1.451242623797222e-09    0.01809689522455018     0.8665491467440295      80.02914813891555 122.4595087716815
2.709949874565264      19.30485749510394      15.68343851015948   0.001339346000802656     0.6085548602300075      -12.0943976314765  0.0003748062891229847     0.1150870172859628   0.001136395520396723      14.85906108870051      360.8849443939823   0.006251909235155526     0.8013837403144585     0.5173501486424722     0.2732247098815627     0.4125096327816987     0.0115784931172549  1.451242623797222e-09    0.01809689522455018     0.8665491467440295      80.02914813891555 122.4595074034357
2.709949874565264      19.30485749510394      15.68343851015948   0.001339346000802656     0.6085548453288463     -12.09439781169707  0.0003748062891229847     0.1150870172859628   0.001136395520396723      14.85906108870051      360.8849443939823   0.006251909235155526     0.8013837403144585     0.5173501486424722     0.2732247098815627     0.4125096327816987     0.0115784931172549  1.451242623797222e-09    0.01809689522455018     0.8665491467440295      80.02914813891555 122.4595077039506
2.709949874565264      19.30485749510394      15.68343851015948   0.001339346000802656     0.6085548453288463      -12.0943976314765  0.0003748211902841785     0.1150870172859628   0.001136395520396723      14.85906108870051      360.8849443939823   0.006251909235155526     0.8013837403144585     0.5173501486424722     0.2732247098815627     0.4125096327816987     0.0115784931172549  1.451242623797222e-09    0.01809689522455018     0.8665491467440295      80.02914813891555 122.4595110066432
2.709949874565264      19.30485749510394      15.68343851015948   0.001339346000802656     0.6085548453288463      -12.0943976314765  0.0003748062891229847      0.115087032187124   0.001136395520396723      14.85906108870051      360.8849443939823   0.006251909235155526     0.8013837403144585     0.5173501486424722     0.2732247098815627     0.4125096327816987     0.0115784931172549  1.451242623797222e-09    0.01809689522455018     0.8665491467440295      80.02914813891555 122.4595073991408
2.709949874565264      19.30485749510394      15.68343851015948   0.001339346000802656     0.6085548453288463      -12.0943976314765  0.0003748062891229847     0.1150870172859628   0.001136410421557917      14.85906108870051      360.8849443939823   0.006251909235155526     0.8013837403144585     0.5173501486424722     0.2732247098815627     0.4125096327816987     0.0115784931172549  1.451242623797222e-09    0.01809689522455018     0.8665491467440295      80.02914813891555 122.4595172713614
2.709949874565264      19.30485749510394      15.68343851015948   0.001339346000802656     0.6085548453288463      -12.0943976314765  0.0003748062891229847     0.1150870172859628   0.001136395520396723      14.85906131011778      360.8849443939823   0.006251909235155526     0.8013837403144585     0.5173501486424722     0.2732247098815627     0.4125096327816987     0.0115784931172549  1.451242623797222e-09    0.01809689522455018     0.8665491467440295      80.02914813891555 122.4595075398111
2.709949874565264      19.30485749510394      15.68343851015948   0.001339346000802656     0.6085548453288463      -12.0943976314765  0.0003748062891229847     0.1150870172859628   0.001136395520396723      14.85906108870051      360.8849497715871   0.006251909235155526     0.8013837403144585     0.5173501486424722     0.2732247098815627     0.4125096327816987     0.0115784931172549  1.451242623797222e-09    0.01809689522455018     0.8665491467440295      80.02914813891555 122.4595075281477
2.709949874565264      19.30485749510394      15.68343851015948   0.001339346000802656     0.6085548453288463      -12.0943976314765  0.0003748062891229847     0.1150870172859628   0.001136395520396723      14.85906108870051      360.8849443939823    0.00625192413631672     0.8013837403144585     0.5173501486424722     0.2732247098815627     0.4125096327816987     0.0115784931172549  1.451242623797222e-09    0.01809689522455018     0.8665491467440295      80.02914813891555 122.4595084494071
2.709949874565264      19.30485749510394      15.68343851015948   0.001339346000802656     0.6085548453288463      -12.0943976314765  0.0003748062891229847     0.1150870172859628   0.001136395520396723      14.85906108870051      360.8849443939823   0.006251909235155526     0.8013837552156197     0.5173501486424722     0.2732247098815627     0.4125096327816987     0.0115784931172549  1.451242623797222e-09    0.01809689522455018     0.8665491467440295      80.02914813891555 122.4595079403334
2.709949874565264      19.30485749510394      15.68343851015948   0.001339346000802656     0.6085548453288463      -12.0943976314765  0.0003748062891229847     0.1150870172859628   0.001136395520396723      14.85906108870051      360.8849443939823   0.006251909235155526     0.8013837403144585     0.5173501635436334     0.2732247098815627     0.4125096327816987     0.0115784931172549  1.451242623797222e-09    0.01809689522455018     0.8665491467440295      80.02914813891555 122.4595080068347
2.709949874565264      19.30485749510394      15.68343851015948   0.001339346000802656     0.6085548453288463      -12.0943976314765  0.0003748062891229847     0.1150870172859628   0.001136395520396723      14.85906108870051      360.8849443939823   0.006251909235155526     0.8013837403144585     0.5173501486424722     0.2732247247827239     0.4125096327816987     0.0115784931172549  1.451242623797222e-09    0.01809689522455018     0.8665491467440295      80.02914813891555 122.4595079286117
2.709949874565264      19.30485749510394      15.68343851015948   0.001339346000802656     0.6085548453288463      -12.0943976314765  0.0003748062891229847     0.1150870172859628   0.001136395520396723      14.85906108870051      360.8849443939823   0.006251909235155526     0.8013837403144585     0.5173501486424722     0.2732247098815627     0.4125096476828599     0.0115784931172549  1.451242623797222e-09    0.01809689522455018     0.8665491467440295      80.02914813891555 122.4595075139039
2.709949874565264      19.30485749510394      15.68343851015948   0.001339346000802656     0.6085548453288463      -12.0943976314765  0.0003748062891229847     0.1150870172859628   0.001136395520396723      14.85906108870051      360.8849443939823   0.006251909235155526     0.8013837403144585     0.5173501486424722     0.2732247098815627     0.4125096327816987    0.01157850801841609  1.451242623797222e-09    0.01809689522455018     0.8665491467440295      80.02914813891555 122.4595075010442
2.709949874565264      19.30485749510394      15.68343851015948   0.001339346000802656     0.6085548453288463      -12.0943976314765  0.0003748062891229847     0.1150870172859628   0.001136395520396723      14.85906108870051      360.8849443939823   0.006251909235155526     0.8013837403144585     0.5173501486424722     0.2732247098815627     0.4125096327816987     0.0115784931172549  1.635240381764488e-08    0.01809689522455018     0.8665491467440295      80.02914813891555 122.4595079339377
2.709949874565264      19.30485749510394      15.68343851015948   0.001339346000802656     0.6085548453288463      -12.0943976314765  0.0003748062891229847     0.1150870172859628   0.001136395520396723      14.85906108870051      360.8849443939823   0.006251909235155526     0.8013837403144585     0.5173501486424722     0.2732247098815627     0.4125096327816987     0.0115784931172549  1.451242623797222e-09    0.01809691012571138     0.8665491467440295      80.02914813891555 122.4595075010273
2.709949874565264      19.30485749510394      15.68343851015948   0.001339346000802656     0.6085548453288463      -12.0943976314765  0.0003748062891229847     0.1150870172859628   0.001136395520396723      14.85906108870051      360.8849443939823   0.006251909235155526     0.8013837403144585     0.5173501486424722     0.2732247098815627     0.4125096327816987     0.0115784931172549  1.451242623797222e-09    0.01809689522455018     0.8665491616451907      80.02914813891555 122.4595075010218
2.709949874565264      19.30485749510394      15.68343851015948   0.001339346000802656     0.6085548453288463      -12.0943976314765  0.0003748062891229847     0.1150870172859628   0.001136395520396723      14.85906108870051      360.8849443939823   0.006251909235155526     0.8013837403144585     0.5173501486424722     0.2732247098815627     0.4125096327816987     0.0115784931172549  1.451242623797222e-09    0.01809689522455018     0.8665491467440295      80.02914933144278 122.4595075009688
2.709794261987892      19.30484310008223      15.68319068153886   0.001335039996234966     0.6088968843674096     -12.09391751040839   0.000370973182335894      0.115386170134211   0.001103717798712532      14.85883274258813      360.8787827492814   0.006234718575898812     0.8013818481472925     0.5165828366411528     0.2728800920589679      0.412485045242366    0.01157808847287657  1.449247356622576e-09    0.01809630126325147     0.8665142871188268       160.029148118632 122.4264921348521
2.709794302366973      19.30484310008223      15.68319068153886   0.001335039996234966     0.6088968843674096     -12.09391751040839   0.000370973182335894      0.115386170134211   0.001103717798712532      14.85883274258813      360.8787827492814   0.006234718575898812     0.8013818481472925     0.5165828366411528     0.2728800920589679      0.412485045242366    0.01157808847287657  1.449247356622576e-09    0.01809630126325147     0.8665142871188268       160.029148118632 122.4264922725364
2.709794261987892      19.30484338774681      15.68319068153886   0.001335039996234966     0.6088968843674096     -12.09391751040839   0.000370973182335894      0.115386170134211   0.001103717798712532      14.85883274258813      360.8787827492814   0.006234718575898812     0.8013818481472925     0.5165828366411528     0.2728800920589679      0.412485045242366    0.01157808847287657  1.449247356622576e-09    0.01809630126325147     0.8665142871188268       160.029148118632 122.42649200812
2.709794261987892      19.30484310008223      15.68319091523662   0.001335039996234966     0.6088968843674096     -12.09391751040839   0.000370973182335894      0.115386170134211   0.001103717798712532      14.85883274258813      360.8787827492814   0.006234718575898812     0.8013818481472925     0.5165828366411528     0.2728800920589679      0.412485045242366    0.01157808847287657  1.449247356622576e-09    0.01809630126325147     0.8665142871188268       160.029148118632 122.426492031513
2.709794261987892      19.30484310008223      15.68319068153886   0.001335054897396159     0.6088968843674096     -12.09391751040839   0.000370973182335894      0.115386170134211   0.001103717798712532      14.85883274258813      360.8787827492814   0.006234718575898812     0.8013818481472925     0.5165828366411528     0.2728800920589679      0.412485045242366    0.01157808847287657  1.449247356622576e-09    0.01809630126325147     0.8665142871188268       160.029148118632 122.4264938028659
2.709794261987892      19.30484310008223      15.68319068153886   0.001335039996234966     0.6088968992685708     -12.09391751040839   0.000370973182335894      0.115386170134211   0.001103717798712532      14.85883274258813      360.8787827492814   0.006234718575898812     0.8013818481472925     0.5165828366411528     0.2728800920589679      0.412485045242366    0.01157808847287657  1.449247356622576e-09    0.01809630126325147     0.8665142871188268       160.029148118632 122.4264920934194
2.709794261987892      19.30484310008223      15.68319068153886   0.001335039996234966     0.6088968843674096      -12.0939176906218   0.000370973182335894      0.115386170134211   0.001103717798712532      14.85883274258813      360.8787827492814   0.006234718575898812     0.8013818481472925     0.5165828366411528     0.2728800920589679      0.412485045242366    0.01157808847287657  1.449247356622576e-09    0.01809630126325147     0.8665142871188268       160.029148118632 122.4264923223122
2.709794261987892      19.30484310008223      15.68319068153886   0.001335039996234966     0.6088968843674096     -12.09391751040839  0.0003709880834970879      0.115386170134211   0.001103717798712532      14.85883274258813      360.8787827492814   0.006234718575898812     0.8013818481472925     0.5165828366411528     0.2728800920589679      0.412485045242366    0.01157808847287657  1.449247356622576e-09    0.01809630126325147     0.8665142871188268       160.029148118632 122.42648889843
2.709794261987892      19.30484310008223      15.68319068153886   0.001335039996234966     0.6088968843674096     -12.09391751040839   0.000370973182335894     0.1153861850353722   0.001103717798712532      14.85883274258813      360.8787827492814   0.006234718575898812     0.8013818481472925     0.5165828366411528     0.2728800920589679      0.412485045242366    0.01157808847287657  1.449247356622576e-09    0.01809630126325147     0.8665142871188268       160.029148118632 122.426491732575
2.709794261987892      19.30484310008223      15.68319068153886   0.001335039996234966     0.6088968843674096     -12.09391751040839   0.000370973182335894      0.115386170134211   0.001103732699873725      14.85883274258813      360.8787827492814   0.006234718575898812     0.8013818481472925     0.5165828366411528     0.2728800920589679      0.412485045242366    0.01157808847287657  1.449247356622576e-09    0.01809630126325147     0.8665142871188268       160.029148118632 122.4264892552632
2.709794261987892      19.30484310008223      15.68319068153886   0.001335039996234966     0.6088968843674096     -12.09391751040839   0.000370973182335894      0.115386170134211   0.001103717798712532      14.85883296400199      360.8787827492814   0.006234718575898812     0.8013818481472925     0.5165828366411528     0.2728800920589679      0.412485045242366    0.01157808847287657  1.449247356622576e-09    0.01809630126325147     0.8665142871188268       160.029148118632 122.4264921594038
2.709794261987892      19.30484310008223      15.68319068153886   0.001335039996234966     0.6088968843674096     -12.09391751040839   0.000370973182335894      0.115386170134211   0.001103717798712532      14.85883274258813      360.8787881267944   0.006234718575898812     0.8013818481472925     0.5165828366411528     0.2728800920589679      0.412485045242366    0.01157808847287657  1.449247356622576e-09    0.01809630126325147     0.8665142871188268       160.029148118632 122.4264921374353
2.709794261987892      19.30484310008223      15.68319068153886   0.001335039996234966     0.6088968843674096     -12.09391751040839   0.000370973182335894      0.115386170134211   0.001103717798712532      14.85883274258813      360.8787827492814   0.006234733477060005     0.8013818481472925     0.5165828366411528     0.2728800920589679      0.412485045242366    0.01157808847287657  1.449247356622576e-09    0.01809630126325147     0.8665142871188268       160.029148118632 122.4264745851768
2.709794261987892      19.30484310008223      15.68319068153886   0.001335039996234966     0.6088968843674096     -12.09391751040839   0.000370973182335894      0.115386170134211   0.001103717798712532      14.85883274258813      360.8787827492814   0.006234718575898812     0.8013818630484537     0.5165828366411528     0.2728800920589679      0.412485045242366    0.01157808847287657  1.449247356622576e-09    0.01809630126325147     0.8665142871188268       160.029148118632 122.4264925916919
2.709794261987892      19.30484310008223      15.68319068153886   0.001335039996234966     0.6088968843674096     -12.09391751040839   0.000370973182335894      0.115386170134211   0.001103717798712532      14.85883274258813      360.8787827492814   0.006234718575898812     0.8013818481472925      0.516582851542314     0.2728800920589679      0.412485045242366    0.01157808847287657  1.449247356622576e-09    0.01809630126325147     0.8665142871188268       160.029148118632 122.4264926831341
2.709794261987892      19.30484310008223      15.68319068153886   0.001335039996234966     0.6088968843674096     -12.09391751040839   0.000370973182335894      0.115386170134211   0.001103717798712532      14.85883274258813      360.8787827492814   0.006234718575898812     0.8013818481472925     0.5165828366411528      0.272880106960129      0.412485045242366    0.01157808847287657  1.449247356622576e-09    0.01809630126325147     0.8665142871188268       160.029148118632 122.4264917408031
2.709794261987892      19.30484310008223      15.68319068153886   0.001335039996234966     0.6088968843674096     -12.09391751040839   0.000370973182335894      0.115386170134211   0.001103717798712532      14.85883274258813      360.8787827492814   0.006234718575898812     0.8013818481472925     0.5165828366411528     0.2728800920589679     0.4124850601435272    0.01157808847287657  1.449247356622576e-09    0.01809630126325147     0.8665142871188268       160.029148118632 122.4264920778778
2.709794261987892      19.30484310008223      15.68319068153886   0.001335039996234966     0.6088968843674096     -12.09391751040839   0.000370973182335894      0.115386170134211   0.001103717798712532      14.85883274258813      360.8787827492814   0.006234718575898812     0.8013818481472925     0.5165828366411528     0.2728800920589679      0.412485045242366    0.01157810337403776  1.449247356622576e-09    0.01809630126325147     0.8665142871188268       160.029148118632 122.4264921384774
2.709794261987892      19.30484310008223      15.68319068153886   0.001335039996234966     0.6088968843674096     -12.09391751040839   0.000370973182335894      0.115386170134211   0.001103717798712532      14.85883274258813      360.8787827492814   0.006234718575898812     0.8013818481472925     0.5165828366411528     0.2728800920589679      0.412485045242366    0.01157808847287657  1.635040855047023e-08    0.01809630126325147     0.8665142871188268       160.029148118632 122.4264925713325
2.709794261987892      19.30484310008223      15.68319068153886   0.001335039996234966     0.6088968843674096     -12.09391751040839   0.000370973182335894      0.115386170134211   0.001103717798712532      14.85883274258813      360.8787827492814   0.006234718575898812     0.8013818481472925     0.5165828366411528     0.2728800920589679      0.412485045242366    0.01157808847287657  1.449247356622576e-09    0.01809631616441266     0.8665142871188268       160.029148118632 122.4264921348083
2.709794261987892      19.30484310008223      15.68319068153886   0.001335039996234966     0.6088968843674096     -12.09391751040839   0.000370973182335894      0.115386170134211   0.001103717798712532      14.85883274258813      360.8787827492814   0.006234718575898812     0.8013818481472925     0.5165828366411528     0.2728800920589679      0.412485045242366    0.01157808847287657  1.449247356622576e-09    0.01809630126325147      0.866514302019988       160.029148118632 122.426492134827
2.709794261987892      19.30484310008223      15.68319068153886   0.001335039996234966     0.6088968843674096     -12.09391751040839   0.000370973182335894      0.115386170134211   0.001103717798712532      14.85883274258813      360.8787827492814   0.006234718575898812     0.8013818481472925     0.5165828366411528     0.2728800920589679      0.412485045242366    0.01157808847287657  1.449247356622576e-09    0.01809630126325147     0.8665142871188268      160.0291505032521 122.4264921347504
2.709756081603668      19.30562910223286      15.68410093769789   0.001336519848145894     0.6089699767470871     -12.09390910936554   0.000378831601203038     0.1153840337337917   0.001110645350352207      14.85870849544872      360.8672605602752   0.006236819041903717     0.8013817196357134     0.5165851116113497     0.2728838982309947     0.4124638455596445    0.01157855471640017  1.449007820370589e-09    0.01809875881289578     0.8665153661773654       320.029148112931 122.4231426297701
2.70975612198218      19.30562910223286      15.68410093769789   0.001336519848145894     0.6089699767470871     -12.09390910936554   0.000378831601203038     0.1153840337337917   0.001110645350352207      14.85870849544872      360.8672605602752   0.006236819041903717     0.8013817196357134     0.5165851116113497     0.2728838982309947     0.4124638455596445    0.01157855471640017  1.449007820370589e-09    0.01809875881289578     0.8665153661773654       320.029148112931 122.4231428401209
2.709756081603668      19.30562938990915      15.68410093769789   0.001336519848145894     0.6089699767470871     -12.09390910936554   0.000378831601203038     0.1153840337337917   0.001110645350352207      14.85870849544872      360.8672605602752   0.006236819041903717     0.8013817196357134     0.5165851116113497     0.2728838982309947     0.4124638455596445    0.01157855471640017  1.449007820370589e-09    0.01809875881289578     0.8665153661773654       320.029148112931 122.4231425619453
2.709756081603668      19.30562910223286      15.68410117140921   0.001336519848145894     0.6089699767470871     -12.09390910936554   0.000378831601203038     0.1153840337337917   0.001110645350352207      14.85870849544872      360.8672605602752   0.006236819041903717     0.8013817196357134     0.5165851116113497     0.2728838982309947     0.4124638455596445    0.01157855471640017  1.449007820370589e-09    0.01809875881289578     0.8665153661773654       320.029148112931 122.423142557493
2.709756081603668      19.30562910223286      15.68410093769789   0.001336534749307087     0.6089699767470871     -12.09390910936554   0.000378831601203038     0.1153840337337917   0.001110645350352207      14.85870849544872      360.8672605602752   0.006236819041903717     0.8013817196357134     0.5165851116113497     0.2728838982309947     0.4124638455596445    0.01157855471640017  1.449007820370589e-09    0.01809875881289578     0.8665153661773654       320.029148112931 122.423143641688
2.709756081603668      19.30562910223286      15.68410093769789   0.001336519848145894     0.6089699916482483     -12.09390910936554   0.000378831601203038     0.1153840337337917   0.001110645350352207      14.85870849544872      360.8672605602752   0.006236819041903717     0.8013817196357134     0.5165851116113497     0.2728838982309947     0.4124638455596445    0.01157855471640017  1.449007820370589e-09    0.01809875881289578     0.8665153661773654       320.029148112931 122.4231426101813
2.709756081603668      19.30562910223286      15.68410093769789   0.001336519848145894     0.6089699767470871     -12.09390928957883   0.000378831601203038     0.1153840337337917   0.001110645350352207      14.85870849544872      360.8672605602752   0.006236819041903717     0.8013817196357134     0.5165851116113497     0.2728838982309947     0.4124638455596445    0.01157855471640017  1.449007820370589e-09    0.01809875881289578     0.8665153661773654       320.029148112931 122.4231428167554
2.709756081603668      19.30562910223286      15.68410093769789   0.001336519848145894     0.6089699767470871     -12.09390910936554  0.0003788465023642319     0.1153840337337917   0.001110645350352207      14.85870849544872      360.8672605602752   0.006236819041903717     0.8013817196357134     0.5165851116113497     0.2728838982309947     0.4124638455596445    0.01157855471640017  1.449007820370589e-09    0.01809875881289578     0.8665153661773654       320.029148112931 122.4231442669693
2.709756081603668      19.30562910223286      15.68410093769789   0.001336519848145894     0.6089699767470871     -12.09390910936554   0.000378831601203038     0.1153840486349528   0.001110645350352207      14.85870849544872      360.8672605602752   0.006236819041903717     0.8013817196357134     0.5165851116113497     0.2728838982309947     0.4124638455596445    0.01157855471640017  1.449007820370589e-09    0.01809875881289578     0.8665153661773654       320.029148112931 122.4231424690153
2.709756081603668      19.30562910223286      15.68410093769789   0.001336519848145894     0.6089699767470871     -12.09390910936554   0.000378831601203038     0.1153840337337917   0.001110660251513401      14.85870849544872      360.8672605602752   0.006236819041903717     0.8013817196357134     0.5165851116113497     0.2728838982309947     0.4124638455596445    0.01157855471640017  1.449007820370589e-09    0.01809875881289578     0.8665153661773654       320.029148112931 122.4231454912961
2.709756081603668      19.30562910223286      15.68410093769789   0.001336519848145894     0.6089699767470871     -12.09390910936554   0.000378831601203038     0.1153840337337917   0.001110645350352207      14.85870871686073      360.8672605602752   0.006236819041903717     0.8013817196357134     0.5165851116113497     0.2728838982309947     0.4124638455596445    0.01157855471640017  1.449007820370589e-09    0.01809875881289578     0.8665153661773654       320.029148112931 122.4231426783835
2.709756081603668      19.30562910223286      15.68410093769789   0.001336519848145894     0.6089699767470871     -12.09390910936554   0.000378831601203038     0.1153840337337917   0.001110645350352207      14.85870849544872      360.8672659376164   0.006236819041903717     0.8013817196357134     0.5165851116113497     0.2728838982309947     0.4124638455596445    0.01157855471640017  1.449007820370589e-09    0.01809875881289578     0.8665153661773654       320.029148112931 122.4231426388337
2.709756081603668      19.30562910223286      15.68410093769789   0.001336519848145894     0.6089699767470871     -12.09390910936554   0.000378831601203038     0.1153840337337917   0.001110645350352207      14.85870849544872      360.8672605602752   0.006236833943064911     0.8013817196357134     0.5165851116113497     0.2728838982309947     0.4124638455596445    0.01157855471640017  1.449007820370589e-09    0.01809875881289578     0.8665153661773654       320.029148112931 122.4231281525231
2.709756081603668      19.30562910223286      15.68410093769789   0.001336519848145894     0.6089699767470871     -12.09390910936554   0.000378831601203038     0.1153840337337917   0.001110645350352207      14.85870849544872      360.8672605602752   0.006236819041903717     0.8013817345368746     0.5165851116113497     0.2728838982309947     0.4124638455596445    0.01157855471640017  1.449007820370589e-09    0.01809875881289578     0.8665153661773654       320.029148112931 122.4231430389438
2.709756081603668      19.30562910223286      15.68410093769789   0.001336519848145894     0.6089699767470871     -12.09390910936554   0.000378831601203038     0.1153840337337917   0.001110645350352207      14.85870849544872      360.8672605602752   0.006236819041903717     0.8013817196357134     0.5165851265125109     0.2728838982309947     0.4124638455596445    0.01157855471640017  1.449007820370589e-09    0.01809875881289578     0.8665153661773654       320.029148112931 122.4231431916686
2.709756081603668      19.30562910223286      15.68410093769789   0.001336519848145894     0.6089699767470871     -12.09390910936554   0.000378831601203038     0.1153840337337917   0.001110645350352207      14.85870849544872      360.8672605602752   0.006236819041903717     0.8013817196357134     0.5165851116113497     0.2728839131321559     0.4124638455596445    0.01157855471640017  1.449007820370589e-09    0.01809875881289578     0.8665153661773654       320.029148112931 122.4231423502081
2.709756081603668      19.30562910223286      15.68410093769789   0.001336519848145894     0.6089699767470871     -12.09390910936554   0.000378831601203038     0.1153840337337917   0.001110645350352207      14.85870849544872      360.8672605602752   0.006236819041903717     0.8013817196357134     0.5165851116113497     0.2728838982309947     0.4124638604608057    0.01157855471640017  1.449007820370589e-09    0.01809875881289578     0.8665153661773654       320.029148112931 122.4231426007701
2.709756081603668      19.30562910223286      15.68410093769789   0.001336519848145894     0.6089699767470871     -12.09390910936554   0.000378831601203038     0.1153840337337917   0.001110645350352207      14.85870849544872      360.8672605602752   0.006236819041903717     0.8013817196357134     0.5165851116113497     0.2728838982309947     0.4124638455596445    0.01157856961756137  1.449007820370589e-09    0.01809875881289578     0.8665153661773654       320.029148112931 122.4231426294503
2.709756081603668      19.30562910223286      15.68410093769789   0.001336519848145894     0.6089699767470871     -12.09390910936554   0.000378831601203038     0.1153840337337917   0.001110645350352207      14.85870849544872      360.8672605602752   0.006236819041903717     0.8013817196357134     0.5165851116113497     0.2728838982309947     0.4124638455596445    0.01157855471640017  1.635016901421824e-08    0.01809875881289578     0.8665153661773654       320.029148112931 122.4231430656512
2.709756081603668      19.30562910223286      15.68410093769789   0.001336519848145894     0.6089699767470871     -12.09390910936554   0.000378831601203038     0.1153840337337917   0.001110645350352207      14.85870849544872      360.8672605602752   0.006236819041903717     0.8013817196357134     0.5165851116113497     0.2728838982309947     0.4124638455596445    0.01157855471640017  1.449007820370589e-09    0.01809877371405697     0.8665153661773654       320.029148112931 122.4231426300461
2.709756081603668      19.30562910223286      15.68410093769789   0.001336519848145894     0.6089699767470871     -12.09390910936554   0.000378831601203038     0.1153840337337917   0.001110645350352207      14.85870849544872      360.8672605602752   0.006236819041903717     0.8013817196357134     0.5165851116113497     0.2728838982309947     0.4124638455596445    0.01157855471640017  1.449007820370589e-09    0.01809875881289578     0.8665153810785266       320.029148112931 122.4231426300229
2.709756081603668      19.30562910223286      15.68410093769789   0.001336519848145894     0.6089699767470871     -12.09390910936554   0.000378831601203038     0.1153840337337917   0.001110645350352207      14.85870849544872      360.8672605602752   0.006236819041903717     0.8013817196357134     0.5165851116113497     0.2728838982309947     0.4124638455596445    0.01157855471640017  1.449007820370589e-09    0.01809875881289578     0.8665153661773654      320.0291528817369 122.4231426296327
2.709715806967656      19.30617386318193      15.68460961533674    0.00133775722445997     0.6090331014332882     -12.09376651415474  0.0003788804340626478     0.1153854246813695    0.00111060728336248      14.85856610968132      360.8551098792742   0.006250202870605777     0.8013815791127775     0.5165803798821492     0.2728918554923562     0.4124416033292562    0.01157855000353456  1.448774977312655e-09    0.01809879847463405     0.8665157494959909      480.0291481096502 122.415570290665
2.709715847345568      19.30617386318193      15.68460961533674    0.00133775722445997     0.6090331014332882     -12.09376651415474  0.0003788804340626478     0.1153854246813695    0.00111060728336248      14.85856610968132      360.8551098792742   0.006250202870605777     0.8013815791127775     0.5165803798821492     0.2728918554923562     0.4124416033292562    0.01157855000353456  1.448774977312655e-09    0.01809879847463405     0.8665157494959909      480.0291481096502 122.4155704674334
2.709715806967656      19.30617415086634      15.68460961533674    0.00133775722445997     0.6090331014332882     -12.09376651415474  0.0003788804340626478     0.1153854246813695    0.00111060728336248      14.85856610968132      360.8551098792742   0.006250202870605777     0.8013815791127775     0.5165803798821492     0.2728918554923562     0.4124416033292562    0.01157855000353456  1.448774977312655e-09    0.01809879847463405     0.8665157494959909      480.0291481096502 122.4155701949292
2.709715806967656      19.30617386318193      15.68460984905564    0.00133775722445997     0.6090331014332882     -12.09376651415474  0.0003788804340626478     0.1153854246813695    0.00111060728336248      14.85856610968132      360.8551098792742   0.006250202870605777     0.8013815791127775     0.5165803798821492     0.2728918554923562     0.4124416033292562    0.01157855000353456  1.448774977312655e-09    0.01809879847463405     0.8665157494959909      480.0291481096502 122.4155701977735
2.709715806967656      19.30617386318193      15.68460961533674   0.001337772125621164     0.6090331014332882     -12.09376651415474  0.0003788804340626478     0.1153854246813695    0.00111060728336248      14.85856610968132      360.8551098792742   0.006250202870605777     0.8013815791127775     0.5165803798821492     0.2728918554923562     0.4124416033292562    0.01157855000353456  1.448774977312655e-09    0.01809879847463405     0.8665157494959909      480.0291481096502 122.4155707340746
2.709715806967656      19.30617386318193      15.68460961533674    0.00133775722445997     0.6090331163344493     -12.09376651415474  0.0003788804340626478     0.1153854246813695    0.00111060728336248      14.85856610968132      360.8551098792742   0.006250202870605777     0.8013815791127775     0.5165803798821492     0.2728918554923562     0.4124416033292562    0.01157855000353456  1.448774977312655e-09    0.01809879847463405     0.8665157494959909      480.0291481096502 122.4155702632275
2.709715806967656      19.30617386318193      15.68460961533674    0.00133775722445997     0.6090331014332882     -12.09376669436591  0.0003788804340626478     0.1153854246813695    0.00111060728336248      14.85856610968132      360.8551098792742   0.006250202870605777     0.8013815791127775     0.5165803798821492     0.2728918554923562     0.4124416033292562    0.01157855000353456  1.448774977312655e-09    0.01809879847463405     0.8665157494959909      480.0291481096502 122.4155704720273
2.709715806967656      19.30617386318193      15.68460961533674    0.00133775722445997     0.6090331014332882     -12.09376651415474  0.0003788953352238417     0.1153854246813695    0.00111060728336248      14.85856610968132      360.8551098792742   0.006250202870605777     0.8013815791127775     0.5165803798821492     0.2728918554923562     0.4124416033292562    0.01157855000353456  1.448774977312655e-09    0.01809879847463405     0.8665157494959909      480.0291481096502 122.4155730649336
2.709715806967656      19.30617386318193      15.68460961533674    0.00133775722445997     0.6090331014332882     -12.09376651415474  0.0003788804340626478     0.1153854395825307    0.00111060728336248      14.85856610968132      360.8551098792742   0.006250202870605777     0.8013815791127775     0.5165803798821492     0.2728918554923562     0.4124416033292562    0.01157855000353456  1.448774977312655e-09    0.01809879847463405     0.8665157494959909      480.0291481096502 122.4155700771426
2.709715806967656      19.30617386318193      15.68460961533674    0.00133775722445997     0.6090331014332882     -12.09376651415474  0.0003788804340626478     0.1153854246813695   0.001110622184523674      14.85856610968132      360.8551098792742   0.006250202870605777     0.8013815791127775     0.5165803798821492     0.2728918554923562     0.4124416033292562    0.01157855000353456  1.448774977312655e-09    0.01809879847463405     0.8665157494959909      480.0291481096502 122.4155735653986
2.709715806967656      19.30617386318193      15.68460961533674    0.00133775722445997     0.6090331014332882     -12.09376651415474  0.0003788804340626478     0.1153854246813695    0.00111060728336248      14.85856633109121      360.8551098792742   0.006250202870605777     0.8013815791127775     0.5165803798821492     0.2728918554923562     0.4124416033292562    0.01157855000353456  1.448774977312655e-09    0.01809879847463405     0.8665157494959909      480.0291481096502 122.4155703271481
2.709715806967656      19.30617386318193      15.68460961533674    0.00133775722445997     0.6090331014332882     -12.09376651415474  0.0003788804340626478     0.1153854246813695    0.00111060728336248      14.85856610968132      360.8551152564344   0.006250202870605777     0.8013815791127775     0.5165803798821492     0.2728918554923562     0.4124416033292562    0.01157855000353456  1.448774977312655e-09    0.01809879847463405     0.8665157494959909      480.0291481096502 122.4155703172594
2.709715806967656      19.30617386318193      15.68460961533674    0.00133775722445997     0.6090331014332882     -12.09376651415474  0.0003788804340626478     0.1153854246813695    0.00111060728336248      14.85856610968132      360.8551098792742    0.00625021777176697     0.8013815791127775     0.5165803798821492     0.2728918554923562     0.4124416033292562    0.01157855000353456  1.448774977312655e-09    0.01809879847463405     0.8665157494959909      480.0291481096502 122.4155698120395
2.709715806967656      19.30617386318193      15.68460961533674    0.00133775722445997     0.6090331014332882     -12.09376651415474  0.0003788804340626478     0.1153854246813695    0.00111060728336248      14.85856610968132      360.8551098792742   0.006250202870605777     0.8013815940139387     0.5165803798821492     0.2728918554923562     0.4124416033292562    0.01157855000353456  1.448774977312655e-09    0.01809879847463405     0.8665157494959909      480.0291481096502 122.4155707845896
2.709715806967656      19.30617386318193      15.68460961533674    0.00133775722445997     0.6090331014332882     -12.09376651415474  0.0003788804340626478     0.1153854246813695    0.00111060728336248      14.85856610968132      360.8551098792742   0.006250202870605777     0.8013815791127775     0.5165803947833104     0.2728918554923562     0.4124416033292562    0.01157855000353456  1.448774977312655e-09    0.01809879847463405     0.8665157494959909      480.0291481096502 122.4155706076711
2.709715806967656      19.30617386318193      15.68460961533674    0.00133775722445997     0.6090331014332882     -12.09376651415474  0.0003788804340626478     0.1153854246813695    0.00111060728336248      14.85856610968132      360.8551098792742   0.006250202870605777     0.8013815791127775     0.5165803798821492     0.2728918703935174     0.4124416033292562    0.01157855000353456  1.448774977312655e-09    0.01809879847463405     0.8665157494959909      480.0291481096502 122.4155704490469
2.709715806967656      19.30617386318193      15.68460961533674    0.00133775722445997     0.6090331014332882     -12.09376651415474  0.0003788804340626478     0.1153854246813695    0.00111060728336248      14.85856610968132      360.8551098792742   0.006250202870605777     0.8013815791127775     0.5165803798821492     0.2728918554923562     0.4124416182304174    0.01157855000353456  1.448774977312655e-09    0.01809879847463405     0.8665157494959909      480.0291481096502 122.4155702506244
2.709715806967656      19.30617386318193      15.68460961533674    0.00133775722445997     0.6090331014332882     -12.09376651415474  0.0003788804340626478     0.1153854246813695    0.00111060728336248      14.85856610968132      360.8551098792742   0.006250202870605777     0.8013815791127775     0.5165803798821492     0.2728918554923562     0.4124416033292562    0.01157856490469575  1.448774977312655e-09    0.01809879847463405     0.8665157494959909      480.0291481096502 122.4155702910522
2.709715806967656      19.30617386318193      15.68460961533674    0.00133775722445997     0.6090331014332882     -12.09376651415474  0.0003788804340626478     0.1153854246813695    0.00111060728336248      14.85856610968132      360.8551098792742   0.006250202870605777     0.8013815791127775     0.5165803798821492     0.2728918554923562     0.4124416033292562    0.01157855000353456  1.634993617116031e-08    0.01809879847463405     0.8665157494959909      480.0291481096502 122.4155707261156
2.709715806967656      19.30617386318193      15.68460961533674    0.00133775722445997     0.6090331014332882     -12.09376651415474  0.0003788804340626478     0.1153854246813695    0.00111060728336248      14.85856610968132      360.8551098792742   0.006250202870605777     0.8013815791127775     0.5165803798821492     0.2728918554923562     0.4124416033292562    0.01157855000353456  1.448774977312655e-09    0.01809881337579524     0.8665157494959909      480.0291481096502 122.4155702906407
2.709715806967656      19.30617386318193      15.68460961533674    0.00133775722445997     0.6090331014332882     -12.09376651415474  0.0003788804340626478     0.1153854246813695    0.00111060728336248      14.85856610968132      360.8551098792742   0.006250202870605777     0.8013815791127775     0.5165803798821492     0.2728918554923562     0.4124416033292562    0.01157855000353456  1.448774977312655e-09    0.01809879847463405     0.8665157643971521      480.0291481096502 122.4155702903576
2.709715806967656      19.30617386318193      15.68460961533674    0.00133775722445997     0.6090331014332882     -12.09376651415474  0.0003788804340626478     0.1153854246813695    0.00111060728336248      14.85856610968132      360.8551098792742   0.006250202870605777     0.8013815791127775     0.5165803798821492     0.2728918554923562     0.4124416033292562    0.01157855000353456  1.448774977312655e-09    0.01809879847463405     0.8665157494959909      480.0291552626419 122.4155702909889
2.654012893230188      19.44068374661595      15.95016819535669   0.001904293351682734     0.6456977682951826     -11.95808833169238   0.000151369706554782     0.1209151389705794   0.001055582911301706      13.90087274989831        321.38258631153   0.006129903114382568     0.8000296131449334     0.5156528288198045     0.2772667448500557     0.4129031858896998  1.549208819983869e-06  1.551775292797478e-10     0.9711760202621638     0.9987939813462295      1.223603538913608 121.9469634567859
2.654012932778062      19.44068374661595      15.95016819535669   0.001904293351682734     0.6456977682951826     -11.95808833169238   0.000151369706554782     0.1209151389705794   0.001055582911301706      13.90087274989831        321.38258631153   0.006129903114382568     0.8000296131449334     0.5156528288198045     0.2772667448500557     0.4129031858896998  1.549208819983869e-06  1.551775292797478e-10     0.9711760202621638     0.9987939813462295      1.223603538913608 121.9469634748191
2.654012893230188      19.44068403630472      15.95016819535669   0.001904293351682734     0.6456977682951826     -11.95808833169238   0.000151369706554782     0.1209151389705794   0.001055582911301706      13.90087274989831        321.38258631153   0.006129903114382568     0.8000296131449334     0.5156528288198045     0.2772667448500557     0.4129031858896998  1.549208819983869e-06  1.551775292797478e-10     0.9711760202621638     0.9987939813462295      1.223603538913608 121.9469633386782
2.654012893230188      19.44068374661595      15.95016843303272   0.001904293351682734     0.6456977682951826     -11.95808833169238   0.000151369706554782     0.1209151389705794   0.001055582911301706      13.90087274989831        321.38258631153   0.006129903114382568     0.8000296131449334     0.5156528288198045     0.2772667448500557     0.4129031858896998  1.549208819983869e-06  1.551775292797478e-10     0.9711760202621638     0.9987939813462295      1.223603538913608 121.9469633656189
2.654012893230188      19.44068374661595      15.95016819535669   0.001904308252843928     0.6456977682951826     -11.95808833169238   0.000151369706554782     0.1209151389705794   0.001055582911301706      13.90087274989831        321.38258631153   0.006129903114382568     0.8000296131449334     0.5156528288198045     0.2772667448500557     0.4129031858896998  1.549208819983869e-06  1.551775292797478e-10     0.9711760202621638     0.9987939813462295      1.223603538913608 121.9469680609075
2.654012893230188      19.44068374661595      15.95016819535669   0.001904293351682734     0.6456977831963437     -11.95808833169238   0.000151369706554782     0.1209151389705794   0.001055582911301706      13.90087274989831        321.38258631153   0.006129903114382568     0.8000296131449334     0.5156528288198045     0.2772667448500557     0.4129031858896998  1.549208819983869e-06  1.551775292797478e-10     0.9711760202621638     0.9987939813462295      1.223603538913608 121.9469634305669
2.654012893230188      19.44068374661595      15.95016819535669   0.001904293351682734     0.6456977682951826     -11.95808850988178   0.000151369706554782     0.1209151389705794   0.001055582911301706      13.90087274989831        321.38258631153   0.006129903114382568     0.8000296131449334     0.5156528288198045     0.2772667448500557     0.4129031858896998  1.549208819983869e-06  1.551775292797478e-10     0.9711760202621638     0.9987939813462295      1.223603538913608 121.9469636112186
2.654012893230188      19.44068374661595      15.95016819535669   0.001904293351682734     0.6456977682951826     -11.95808833169238  0.0001513846077159758     0.1209151389705794   0.001055582911301706      13.90087274989831        321.38258631153   0.006129903114382568     0.8000296131449334     0.5156528288198045     0.2772667448500557     0.4129031858896998  1.549208819983869e-06  1.551775292797478e-10     0.9711760202621638     0.9987939813462295      1.223603538913608 121.9469652200172
2.654012893230188      19.44068374661595      15.95016819535669   0.001904293351682734     0.6456977682951826     -11.95808833169238   0.000151369706554782     0.1209151538717406   0.001055582911301706      13.90087274989831        321.38258631153   0.006129903114382568     0.8000296131449334     0.5156528288198045     0.2772667448500557     0.4129031858896998  1.549208819983869e-06  1.551775292797478e-10     0.9711760202621638     0.9987939813462295      1.223603538913608 121.9469633973583
2.654012893230188      19.44068374661595      15.95016819535669   0.001904293351682734     0.6456977682951826     -11.95808833169238   0.000151369706554782     0.1209151389705794     0.0010555978124629      13.90087274989831        321.38258631153   0.006129903114382568     0.8000296131449334     0.5156528288198045     0.2772667448500557     0.4129031858896998  1.549208819983869e-06  1.551775292797478e-10     0.9711760202621638     0.9987939813462295      1.223603538913608 121.9469774627793
2.654012893230188      19.44068374661595      15.95016819535669   0.001904293351682734     0.6456977682951826     -11.95808833169238   0.000151369706554782     0.1209151389705794   0.001055582911301706      13.90087295703745        321.38258631153   0.006129903114382568     0.8000296131449334     0.5156528288198045     0.2772667448500557     0.4129031858896998  1.549208819983869e-06  1.551775292797478e-10     0.9711760202621638     0.9987939813462295      1.223603538913608 121.9469634535256
2.654012893230188      19.44068374661595      15.95016819535669   0.001904293351682734     0.6456977682951826     -11.95808833169238   0.000151369706554782     0.1209151389705794   0.001055582911301706      13.90087274989831      321.3825911005038   0.006129903114382568     0.8000296131449334     0.5156528288198045     0.2772667448500557     0.4129031858896998  1.549208819983869e-06  1.551775292797478e-10     0.9711760202621638     0.9987939813462295      1.223603538913608 121.9469633981372
2.654012893230188      19.44068374661595      15.95016819535669   0.001904293351682734     0.6456977682951826     -11.95808833169238   0.000151369706554782     0.1209151389705794   0.001055582911301706      13.90087274989831        321.38258631153   0.006129918015543761     0.8000296131449334     0.5156528288198045     0.2772667448500557     0.4129031858896998  1.549208819983869e-06  1.551775292797478e-10     0.9711760202621638     0.9987939813462295      1.223603538913608 121.9469579120984
2.654012893230188      19.44068374661595      15.95016819535669   0.001904293351682734     0.6456977682951826     -11.95808833169238   0.000151369706554782     0.1209151389705794   0.001055582911301706      13.90087274989831        321.38258631153   0.006129903114382568     0.8000296280460946     0.5156528288198045     0.2772667448500557     0.4129031858896998  1.549208819983869e-06  1.551775292797478e-10     0.9711760202621638     0.9987939813462295      1.223603538913608 121.9469639666133
2.654012893230188      19.44068374661595      15.95016819535669   0.001904293351682734     0.6456977682951826     -11.95808833169238   0.000151369706554782     0.1209151389705794   0.001055582911301706      13.90087274989831        321.38258631153   0.006129903114382568     0.8000296131449334     0.5156528437209657     0.2772667448500557     0.4129031858896998  1.549208819983869e-06  1.551775292797478e-10     0.9711760202621638     0.9987939813462295      1.223603538913608 121.9469636581906
2.654012893230188      19.44068374661595      15.95016819535669   0.001904293351682734     0.6456977682951826     -11.95808833169238   0.000151369706554782     0.1209151389705794   0.001055582911301706      13.90087274989831        321.38258631153   0.006129903114382568     0.8000296131449334     0.5156528288198045     0.2772667597512168     0.4129031858896998  1.549208819983869e-06  1.551775292797478e-10     0.9711760202621638     0.9987939813462295      1.223603538913608 121.9469633756327
2.654012893230188      19.44068374661595      15.95016819535669   0.001904293351682734     0.6456977682951826     -11.95808833169238   0.000151369706554782     0.1209151389705794   0.001055582911301706      13.90087274989831        321.38258631153   0.006129903114382568     0.8000296131449334     0.5156528288198045     0.2772667448500557      0.412903200790861  1.549208819983869e-06  1.551775292797478e-10     0.9711760202621638     0.9987939813462295      1.223603538913608 121.9469634287278
2.654012893230188      19.44068374661595      15.95016819535669   0.001904293351682734     0.6456977682951826     -11.95808833169238   0.000151369706554782     0.1209151389705794   0.001055582911301706      13.90087274989831        321.38258631153   0.006129903114382568     0.8000296131449334     0.5156528288198045     0.2772667448500557     0.4129031858896998  1.564109981177717e-06  1.551775292797478e-10     0.9711760202621638     0.9987939813462295      1.223603538913608 121.9469634567718
2.654012893230188      19.44068374661595      15.95016819535669   0.001904293351682734     0.6456977682951826     -11.95808833169238   0.000151369706554782     0.1209151389705794   0.001055582911301706      13.90087274989831        321.38258631153   0.006129903114382568     0.8000296131449334     0.5156528288198045     0.2772667448500557     0.4129031858896998  1.549208819983869e-06   1.50563387231274e-08     0.9711760202621638     0.9987939813462295      1.223603538913608 121.9469638554619
2.654012893230188      19.44068374661595      15.95016819535669   0.001904293351682734     0.6456977682951826     -11.95808833169238   0.000151369706554782     0.1209151389705794   0.001055582911301706      13.90087274989831        321.38258631153   0.006129903114382568     0.8000296131449334     0.5156528288198045     0.2772667448500557     0.4129031858896998  1.549208819983869e-06  1.551775292797478e-10      0.971176035163325     0.9987939813462295      1.223603538913608 121.946963456784
2.654012893230188      19.44068374661595      15.95016819535669   0.001904293351682734     0.6456977682951826     -11.95808833169238   0.000151369706554782     0.1209151389705794   0.001055582911301706      13.90087274989831        321.38258631153   0.006129903114382568     0.8000296131449334     0.5156528288198045     0.2772667448500557     0.4129031858896998  1.549208819983869e-06  1.551775292797478e-10     0.9711760202621638     0.9987939962473907      1.223603538913608 121.9469634567779
2.654012893230188      19.44068374661595      15.95016819535669   0.001904293351682734     0.6456977682951826     -11.95808833169238   0.000151369706554782     0.1209151389705794   0.001055582911301706      13.90087274989831        321.38258631153   0.006129903114382568     0.8000296131449334     0.5156528288198045     0.2772667448500557     0.4129031858896998  1.549208819983869e-06  1.551775292797478e-10     0.9711760202621638     0.9987939813462295      1.223603557146721 121.9469634567816
2.654306295187384      19.44206494298485      15.94824079145221   0.001902666963290967     0.6454819588520793     -11.95937985264379  0.0001513988239995262     0.1209151572739309   0.001055312185290804      13.90319420992344      321.5200592339186   0.006134822784111087     0.8000295333479034     0.5156137185780373     0.2772736872008454     0.4130683989834525  0.0001075545349215971  1.547457786172362e-10     0.9712394489412395     0.9987945917068258      161.2235444389698 121.9457395776896
2.65430633473963      19.44206494298485      15.94824079145221   0.001902666963290967     0.6454819588520793     -11.95937985264379  0.0001513988239995262     0.1209151572739309   0.001055312185290804      13.90319420992344      321.5200592339186   0.006134822784111087     0.8000295333479034     0.5156137185780373     0.2772736872008454     0.4130683989834525  0.0001075545349215971  1.547457786172362e-10     0.9712394489412395     0.9987945917068258      161.2235444389698 121.9457395592739
2.654306295187384      19.44206523269419      15.94824079145221   0.001902666963290967     0.6454819588520793     -11.95937985264379  0.0001513988239995262     0.1209151572739309   0.001055312185290804      13.90319420992344      321.5200592339186   0.006134822784111087     0.8000295333479034     0.5156137185780373     0.2772736872008454     0.4130683989834525  0.0001075545349215971  1.547457786172362e-10     0.9712394489412395     0.9987945917068258      161.2235444389698 121.9457394121102
2.654306295187384      19.44206494298485      15.94824102909951   0.001902666963290967     0.6454819588520793     -11.95937985264379  0.0001513988239995262     0.1209151572739309   0.001055312185290804      13.90319420992344      321.5200592339186   0.006134822784111087     0.8000295333479034     0.5156137185780373     0.2772736872008454     0.4130683989834525  0.0001075545349215971  1.547457786172362e-10     0.9712394489412395     0.9987945917068258      161.2235444389698 121.9457394762932
2.654306295187384      19.44206494298485      15.94824079145221   0.001902681864452161     0.6454819588520793     -11.95937985264379  0.0001513988239995262     0.1209151572739309   0.001055312185290804      13.90319420992344      321.5200592339186   0.006134822784111087     0.8000295333479034     0.5156137185780373     0.2772736872008454     0.4130683989834525  0.0001075545349215971  1.547457786172362e-10     0.9712394489412395     0.9987945917068258      161.2235444389698 121.9457445395326
2.654306295187384      19.44206494298485      15.94824079145221   0.001902666963290967     0.6454819737532405     -11.95937985264379  0.0001513988239995262     0.1209151572739309   0.001055312185290804      13.90319420992344      321.5200592339186   0.006134822784111087     0.8000295333479034     0.5156137185780373     0.2772736872008454     0.4130683989834525  0.0001075545349215971  1.547457786172362e-10     0.9712394489412395     0.9987945917068258      161.2235444389698 121.9457395683215
2.654306295187384      19.44206494298485      15.94824079145221   0.001902666963290967     0.6454819588520793     -11.95938003085244  0.0001513988239995262     0.1209151572739309   0.001055312185290804      13.90319420992344      321.5200592339186   0.006134822784111087     0.8000295333479034     0.5156137185780373     0.2772736872008454     0.4130683989834525  0.0001075545349215971  1.547457786172362e-10     0.9712394489412395     0.9987945917068258      161.2235444389698 121.9457397587796
2.654306295187384      19.44206494298485      15.94824079145221   0.001902666963290967     0.6454819588520793     -11.95937985264379    0.00015141372516072     0.1209151572739309   0.001055312185290804      13.90319420992344      321.5200592339186   0.006134822784111087     0.8000295333479034     0.5156137185780373     0.2772736872008454     0.4130683989834525  0.0001075545349215971  1.547457786172362e-10     0.9712394489412395     0.9987945917068258      161.2235444389698 121.9457416775427
2.654306295187384      19.44206494298485      15.94824079145221   0.001902666963290967     0.6454819588520793     -11.95937985264379  0.0001513988239995262     0.1209151721750921   0.001055312185290804      13.90319420992344      321.5200592339186   0.006134822784111087     0.8000295333479034     0.5156137185780373     0.2772736872008454     0.4130683989834525  0.0001075545349215971  1.547457786172362e-10     0.9712394489412395     0.9987945917068258      161.2235444389698 121.9457395011793
2.654306295187384      19.44206494298485      15.94824079145221   0.001902666963290967     0.6454819588520793     -11.95937985264379  0.0001513988239995262     0.1209151572739309   0.001055327086451998      13.90319420992344      321.5200592339186   0.006134822784111087     0.8000295333479034     0.5156137185780373     0.2772736872008454     0.4130683989834525  0.0001075545349215971  1.547457786172362e-10     0.9712394489412395     0.9987945917068258      161.2235444389698 121.9457533310895
2.654306295187384      19.44206494298485      15.94824079145221   0.001902666963290967     0.6454819588520793     -11.95937985264379  0.0001513988239995262     0.1209151572739309   0.001055312185290804      13.90319441709718      321.5200592339186   0.006134822784111087     0.8000295333479034     0.5156137185780373     0.2772736872008454     0.4130683989834525  0.0001075545349215971  1.547457786172362e-10     0.9712394489412395     0.9987945917068258      161.2235444389698 121.9457395746261
2.654306295187384      19.44206494298485      15.94824079145221   0.001902666963290967     0.6454819588520793     -11.95937985264379  0.0001513988239995262     0.1209151572739309   0.001055312185290804      13.90319420992344      321.5200640249408   0.006134822784111087     0.8000295333479034     0.5156137185780373     0.2772736872008454     0.4130683989834525  0.0001075545349215971  1.547457786172362e-10     0.9712394489412395     0.9987945917068258      161.2235444389698 121.9457394952847
2.654306295187384      19.44206494298485      15.94824079145221   0.001902666963290967     0.6454819588520793     -11.95937985264379  0.0001513988239995262     0.1209151572739309   0.001055312185290804      13.90319420992344      321.5200592339186   0.006134837685272281     0.8000295333479034     0.5156137185780373     0.2772736872008454     0.4130683989834525  0.0001075545349215971  1.547457786172362e-10     0.9712394489412395     0.9987945917068258      161.2235444389698 121.9457399711222
2.654306295187384      19.44206494298485      15.94824079145221   0.001902666963290967     0.6454819588520793     -11.95937985264379  0.0001513988239995262     0.1209151572739309   0.001055312185290804      13.90319420992344      321.5200592339186   0.006134822784111087     0.8000295482490646     0.5156137185780373     0.2772736872008454     0.4130683989834525  0.0001075545349215971  1.547457786172362e-10     0.9712394489412395     0.9987945917068258      161.2235444389698 121.9457400651838
2.654306295187384      19.44206494298485      15.94824079145221   0.001902666963290967     0.6454819588520793     -11.95937985264379  0.0001513988239995262     0.1209151572739309   0.001055312185290804      13.90319420992344      321.5200592339186   0.006134822784111087     0.8000295333479034     0.5156137334791985     0.2772736872008454     0.4130683989834525  0.0001075545349215971  1.547457786172362e-10     0.9712394489412395     0.9987945917068258      161.2235444389698 121.9457396697829
2.654306295187384      19.44206494298485      15.94824079145221   0.001902666963290967     0.6454819588520793     -11.95937985264379  0.0001513988239995262     0.1209151572739309   0.001055312185290804      13.90319420992344      321.5200592339186   0.006134822784111087     0.8000295333479034     0.5156137185780373     0.2772737021020066     0.4130683989834525  0.0001075545349215971  1.547457786172362e-10     0.9712394489412395     0.9987945917068258      161.2235444389698 121.9457396561203
2.654306295187384      19.44206494298485      15.94824079145221   0.001902666963290967     0.6454819588520793     -11.95937985264379  0.0001513988239995262     0.1209151572739309   0.001055312185290804      13.90319420992344      321.5200592339186   0.006134822784111087     0.8000295333479034     0.5156137185780373     0.2772736872008454     0.4130684138846137  0.0001075545349215971  1.547457786172362e-10     0.9712394489412395     0.9987945917068258      161.2235444389698 121.945739534219
2.654306295187384      19.44206494298485      15.94824079145221   0.001902666963290967     0.6454819588520793     -11.95937985264379  0.0001513988239995262     0.1209151572739309   0.001055312185290804      13.90319420992344      321.5200592339186   0.006134822784111087     0.8000295333479034     0.5156137185780373     0.2772736872008454     0.4130683989834525   0.000107569436082791  1.547457786172362e-10     0.9712394489412395     0.9987945917068258      161.2235444389698 121.9457395776862
2.654306295187384      19.44206494298485      15.94824079145221   0.001902666963290967     0.6454819588520793     -11.95937985264379  0.0001513988239995262     0.1209151572739309   0.001055312185290804      13.90319420992344      321.5200592339186   0.006134822784111087     0.8000295333479034     0.5156137185780373     0.2772736872008454     0.4130683989834525  0.0001075545349215971  1.505590697246489e-08     0.9712394489412395     0.9987945917068258      161.2235444389698 121.9457399688743
2.654306295187384      19.44206494298485      15.94824079145221   0.001902666963290967     0.6454819588520793     -11.95937985264379  0.0001513988239995262     0.1209151572739309   0.001055312185290804      13.90319420992344      321.5200592339186   0.006134822784111087     0.8000295333479034     0.5156137185780373     0.2772736872008454     0.4130683989834525  0.0001075545349215971  1.547457786172362e-10     0.9712394638424007     0.9987945917068258      161.2235444389698 121.9457395776894
2.654306295187384      19.44206494298485      15.94824079145221   0.001902666963290967     0.6454819588520793     -11.95937985264379  0.0001513988239995262     0.1209151572739309   0.001055312185290804      13.90319420992344      321.5200592339186   0.006134822784111087     0.8000295333479034     0.5156137185780373     0.2772736872008454     0.4130683989834525  0.0001075545349215971  1.547457786172362e-10     0.9712394489412395      0.998794606607987      161.2235444389698 121.9457395776921
2.654306295187384      19.44206494298485      15.94824079145221   0.001902666963290967     0.6454819588520793     -11.95937985264379  0.0001513988239995262     0.1209151572739309   0.001055312185290804      13.90319420992344      321.5200592339186   0.006134822784111087     0.8000295333479034     0.5156137185780373     0.2772736872008454     0.4130683989834525  0.0001075545349215971  1.547457786172362e-10     0.9712394489412395     0.9987945917068258      161.2235468413878 121.9457395776847
2.654310883115557       19.4420953136441      15.94831107771835     0.0018867229353406     0.6454987986820976     -11.95937452187314  0.0001508638122860426     0.1210445011097194   0.001030777931726679      13.90319799900927      321.5202954972677   0.006130834115691526     0.8000295087689773      0.515533535075807     0.2772368148216577     0.4131421084782995  0.0001078181401667921  1.546421688593254e-10     0.9712365223336467     0.9987852336749479      201.2235444288365 121.9267794334363
2.654310922667872       19.4420953136441      15.94831107771835     0.0018867229353406     0.6454987986820976     -11.95937452187314  0.0001508638122860426     0.1210445011097194   0.001030777931726679      13.90319799900927      321.5202954972677   0.006130834115691526     0.8000295087689773      0.515533535075807     0.2772368148216577     0.4131421084782995  0.0001078181401667921  1.546421688593254e-10     0.9712365223336467     0.9987852336749479      201.2235444288365 121.9267794420607
2.654310883115557       19.4420956033539      15.94831107771835     0.0018867229353406     0.6454987986820976     -11.95937452187314  0.0001508638122860426     0.1210445011097194   0.001030777931726679      13.90319799900927      321.5202954972677   0.006130834115691526     0.8000295087689773      0.515533535075807     0.2772368148216577     0.4131421084782995  0.0001078181401667921  1.546421688593254e-10     0.9712365223336467     0.9987852336749479      201.2235444288365 121.9267794134957
2.654310883115557       19.4420953136441       15.9483113153667     0.0018867229353406     0.6454987986820976     -11.95937452187314  0.0001508638122860426     0.1210445011097194   0.001030777931726679      13.90319799900927      321.5202954972677   0.006130834115691526     0.8000295087689773      0.515533535075807     0.2772368148216577     0.4131421084782995  0.0001078181401667921  1.546421688593254e-10     0.9712365223336467     0.9987852336749479      201.2235444288365 121.9267794188435
2.654310883115557       19.4420953136441      15.94831107771835   0.001886737836501794     0.6454987986820976     -11.95937452187314  0.0001508638122860426     0.1210445011097194   0.001030777931726679      13.90319799900927      321.5202954972677   0.006130834115691526     0.8000295087689773      0.515533535075807     0.2772368148216577     0.4131421084782995  0.0001078181401667921  1.546421688593254e-10     0.9712365223336467     0.9987852336749479      201.2235444288365 121.9267779217494
2.654310883115557       19.4420953136441      15.94831107771835     0.0018867229353406     0.6454988135832588     -11.95937452187314  0.0001508638122860426     0.1210445011097194   0.001030777931726679      13.90319799900927      321.5202954972677   0.006130834115691526     0.8000295087689773      0.515533535075807     0.2772368148216577     0.4131421084782995  0.0001078181401667921  1.546421688593254e-10     0.9712365223336467     0.9987852336749479      201.2235444288365 121.9267794064576
2.654310883115557       19.4420953136441      15.94831107771835     0.0018867229353406     0.6454987986820976      -11.9593747000817  0.0001508638122860426     0.1210445011097194   0.001030777931726679      13.90319799900927      321.5202954972677   0.006130834115691526     0.8000295087689773      0.515533535075807     0.2772368148216577     0.4131421084782995  0.0001078181401667921  1.546421688593254e-10     0.9712365223336467     0.9987852336749479      201.2235444288365 121.9267794580125
2.654310883115557       19.4420953136441      15.94831107771835     0.0018867229353406     0.6454987986820976     -11.95937452187314  0.0001508787134472364     0.1210445011097194   0.001030777931726679      13.90319799900927      321.5202954972677   0.006130834115691526     0.8000295087689773      0.515533535075807     0.2772368148216577     0.4131421084782995  0.0001078181401667921  1.546421688593254e-10     0.9712365223336467     0.9987852336749479      201.2235444288365 121.9267766868796
2.654310883115557       19.4420953136441      15.94831107771835     0.0018867229353406     0.6454987986820976     -11.95937452187314  0.0001508638122860426     0.1210445160108806   0.001030777931726679      13.90319799900927      321.5202954972677   0.006130834115691526     0.8000295087689773      0.515533535075807     0.2772368148216577     0.4131421084782995  0.0001078181401667921  1.546421688593254e-10     0.9712365223336467     0.9987852336749479      201.2235444288365 121.9267791233469
2.654310883115557       19.4420953136441      15.94831107771835     0.0018867229353406     0.6454987986820976     -11.95937452187314  0.0001508638122860426     0.1210445011097194   0.001030792832887873      13.90319799900927      321.5202954972677   0.006130834115691526     0.8000295087689773      0.515533535075807     0.2772368148216577     0.4131421084782995  0.0001078181401667921  1.546421688593254e-10     0.9712365223336467     0.9987852336749479      201.2235444288365 121.9267837934441
2.654310883115557       19.4420953136441      15.94831107771835     0.0018867229353406     0.6454987986820976     -11.95937452187314  0.0001508638122860426     0.1210445011097194   0.001030777931726679      13.90319820618306      321.5202954972677   0.006130834115691526     0.8000295087689773      0.515533535075807     0.2772368148216577     0.4131421084782995  0.0001078181401667921  1.546421688593254e-10     0.9712365223336467     0.9987852336749479      201.2235444288365 121.9267794426543
2.654310883115557       19.4420953136441      15.94831107771835     0.0018867229353406     0.6454987986820976     -11.95937452187314  0.0001508638122860426     0.1210445011097194   0.001030777931726679      13.90319799900927      321.5203002882935   0.006130834115691526     0.8000295087689773      0.515533535075807     0.2772368148216577     0.4131421084782995  0.0001078181401667921  1.546421688593254e-10     0.9712365223336467     0.9987852336749479      201.2235444288365 121.9267793119237
2.654310883115557       19.4420953136441      15.94831107771835     0.0018867229353406     0.6454987986820976     -11.95937452187314  0.0001508638122860426     0.1210445011097194   0.001030777931726679      13.90319799900927      321.5202954972677    0.00613084901685272     0.8000295087689773      0.515533535075807     0.2772368148216577     0.4131421084782995  0.0001078181401667921  1.546421688593254e-10     0.9712365223336467     0.9987852336749479      201.2235444288365 121.9267758073915
2.654310883115557       19.4420953136441      15.94831107771835     0.0018867229353406     0.6454987986820976     -11.95937452187314  0.0001508638122860426     0.1210445011097194   0.001030777931726679      13.90319799900927      321.5202954972677   0.006130834115691526     0.8000295236701385      0.515533535075807     0.2772368148216577     0.4131421084782995  0.0001078181401667921  1.546421688593254e-10     0.9712365223336467     0.9987852336749479      201.2235444288365 121.9267799466169
2.654310883115557       19.4420953136441      15.94831107771835     0.0018867229353406     0.6454987986820976     -11.95937452187314  0.0001508638122860426     0.1210445011097194   0.001030777931726679      13.90319799900927      321.5202954972677   0.006130834115691526     0.8000295087689773     0.5155335499769682     0.2772368148216577     0.4131421084782995  0.0001078181401667921  1.546421688593254e-10     0.9712365223336467     0.9987852336749479      201.2235444288365 121.9267795977185
2.654310883115557       19.4420953136441      15.94831107771835     0.0018867229353406     0.6454987986820976     -11.95937452187314  0.0001508638122860426     0.1210445011097194   0.001030777931726679      13.90319799900927      321.5202954972677   0.006130834115691526     0.8000295087689773      0.515533535075807     0.2772368297228189     0.4131421084782995  0.0001078181401667921  1.546421688593254e-10     0.9712365223336467     0.9987852336749479      201.2235444288365 121.9267794065759
2.654310883115557       19.4420953136441      15.94831107771835     0.0018867229353406     0.6454987986820976     -11.95937452187314  0.0001508638122860426     0.1210445011097194   0.001030777931726679      13.90319799900927      321.5202954972677   0.006130834115691526     0.8000295087689773      0.515533535075807     0.2772368148216577     0.4131421233794607  0.0001078181401667921  1.546421688593254e-10     0.9712365223336467     0.9987852336749479      201.2235444288365 121.9267793953769
2.654310883115557       19.4420953136441      15.94831107771835     0.0018867229353406     0.6454987986820976     -11.95937452187314  0.0001508638122860426     0.1210445011097194   0.001030777931726679      13.90319799900927      321.5202954972677   0.006130834115691526     0.8000295087689773      0.515533535075807     0.2772368148216577     0.4131421084782995   0.000107833041327986  1.546421688593254e-10     0.9712365223336467     0.9987852336749479      201.2235444288365 121.9267794395892
2.654310883115557       19.4420953136441      15.94831107771835     0.0018867229353406     0.6454987986820976     -11.95937452187314  0.0001508638122860426     0.1210445011097194   0.001030777931726679      13.90319799900927      321.5202954972677   0.006130834115691526     0.8000295087689773      0.515533535075807     0.2772368148216577     0.4131421084782995  0.0001078181401667921  1.505580336270698e-08     0.9712365223336467     0.9987852336749479      201.2235444288365 121.9267798301264
2.654310883115557       19.4420953136441      15.94831107771835     0.0018867229353406     0.6454987986820976     -11.95937452187314  0.0001508638122860426     0.1210445011097194   0.001030777931726679      13.90319799900927      321.5202954972677   0.006130834115691526     0.8000295087689773      0.515533535075807     0.2772368148216577     0.4131421084782995  0.0001078181401667921  1.546421688593254e-10     0.9712365372348079     0.9987852336749479      201.2235444288365 121.9267794337727
2.654310883115557       19.4420953136441      15.94831107771835     0.0018867229353406     0.6454987986820976     -11.95937452187314  0.0001508638122860426     0.1210445011097194   0.001030777931726679      13.90319799900927      321.5202954972677   0.006130834115691526     0.8000295087689773      0.515533535075807     0.2772368148216577     0.4131421084782995  0.0001078181401667921  1.546421688593254e-10     0.9712365223336467     0.9987852485761091      201.2235444288365 121.9267794328561
2.654310883115557       19.4420953136441      15.94831107771835     0.0018867229353406     0.6454987986820976     -11.95937452187314  0.0001508638122860426     0.1210445011097194   0.001030777931726679      13.90319799900927      321.5202954972677   0.006130834115691526     0.8000295087689773      0.515533535075807     0.2772368148216577     0.4131421084782995  0.0001078181401667921  1.546421688593254e-10     0.9712365223336467     0.9987852336749479       201.223547427301 121.9267794317632
2.654050859763125      19.44681491070981      15.95176169241878   0.001902193903208252     0.6460636671817555     -11.95760046081953  0.0001591740820686891     0.1210190931446268   0.001030974027843306      13.90309621694731      321.4739152619904   0.006132047255751171     0.8000294920142756     0.5155637405670881      0.277246036035889     0.4129553445549211  0.0001077503567791061  1.544534369731963e-10     0.9712564676851321      0.998785215504315      281.2235307483916 121.9244813338243
2.654050899311564      19.44681491070981      15.95176169241878   0.001902193903208252     0.6460636671817555     -11.95760046081953  0.0001591740820686891     0.1210190931446268   0.001030974027843306      13.90309621694731      321.4739152619904   0.006132047255751171     0.8000294920142756     0.5155637405670881      0.277246036035889     0.4129553445549211  0.0001077503567791061  1.544534369731963e-10     0.9712564676851321      0.998785215504315      281.2235307483916 121.9244812929908
2.654050859763125      19.44681520048993      15.95176169241878   0.001902193903208252     0.6460636671817555     -11.95760046081953  0.0001591740820686891     0.1210190931446268   0.001030974027843306      13.90309621694731      321.4739152619904   0.006132047255751171     0.8000294920142756     0.5155637405670881      0.277246036035889     0.4129553445549211  0.0001077503567791061  1.544534369731963e-10     0.9712564676851321      0.998785215504315      281.2235307483916 121.9244812520818
2.654050859763125      19.44681491070981      15.95176193011856   0.001902193903208252     0.6460636671817555     -11.95760046081953  0.0001591740820686891     0.1210190931446268   0.001030974027843306      13.90309621694731      321.4739152619904   0.006132047255751171     0.8000294920142756     0.5155637405670881      0.277246036035889     0.4129553445549211  0.0001077503567791061  1.544534369731963e-10     0.9712564676851321      0.998785215504315      281.2235307483916 121.9244812795446
2.654050859763125      19.44681491070981      15.95176169241878   0.001902208804369446     0.6460636671817555     -11.95760046081953  0.0001591740820686891     0.1210190931446268   0.001030974027843306      13.90309621694731      321.4739152619904   0.006132047255751171     0.8000294920142756     0.5155637405670881      0.277246036035889     0.4129553445549211  0.0001077503567791061  1.544534369731963e-10     0.9712564676851321      0.998785215504315      281.2235307483916 121.9244828628624
2.654050859763125      19.44681491070981      15.95176169241878   0.001902193903208252     0.6460636820829167     -11.95760046081953  0.0001591740820686891     0.1210190931446268   0.001030974027843306      13.90309621694731      321.4739152619904   0.006132047255751171     0.8000294920142756     0.5155637405670881      0.277246036035889     0.4129553445549211  0.0001077503567791061  1.544534369731963e-10     0.9712564676851321      0.998785215504315      281.2235307483916 121.9244813201013
2.654050859763125      19.44681491070981      15.95176169241878   0.001902193903208252     0.6460636671817555     -11.95760063900166  0.0001591740820686891     0.1210190931446268   0.001030974027843306      13.90309621694731      321.4739152619904   0.006132047255751171     0.8000294920142756     0.5155637405670881      0.277246036035889     0.4129553445549211  0.0001077503567791061  1.544534369731963e-10     0.9712564676851321      0.998785215504315      281.2235307483916 121.9244814411998
2.654050859763125      19.44681491070981      15.95176169241878   0.001902193903208252     0.6460636671817555     -11.95760046081953   0.000159188983229883     0.1210190931446268   0.001030974027843306      13.90309621694731      321.4739152619904   0.006132047255751171     0.8000294920142756     0.5155637405670881      0.277246036035889     0.4129553445549211  0.0001077503567791061  1.544534369731963e-10     0.9712564676851321      0.998785215504315      281.2235307483916 121.9244810643529
2.654050859763125      19.44681491070981      15.95176169241878   0.001902193903208252     0.6460636671817555     -11.95760046081953  0.0001591740820686891     0.1210191080457879   0.001030974027843306      13.90309621694731      321.4739152619904   0.006132047255751171     0.8000294920142756     0.5155637405670881      0.277246036035889     0.4129553445549211  0.0001077503567791061  1.544534369731963e-10     0.9712564676851321      0.998785215504315      281.2235307483916 121.9244811183159
2.654050859763125      19.44681491070981      15.95176169241878   0.001902193903208252     0.6460636671817555     -11.95760046081953  0.0001591740820686891     0.1210190931446268     0.0010309889290045      13.90309621694731      321.4739152619904   0.006132047255751171     0.8000294920142756     0.5155637405670881      0.277246036035889     0.4129553445549211  0.0001077503567791061  1.544534369731963e-10     0.9712564676851321      0.998785215504315      281.2235307483916 121.9244873367152
2.654050859763125      19.44681491070981      15.95176169241878   0.001902193903208252     0.6460636671817555     -11.95760046081953  0.0001591740820686891     0.1210190931446268   0.001030974027843306      13.90309642411959      321.4739152619904   0.006132047255751171     0.8000294920142756     0.5155637405670881      0.277246036035889     0.4129553445549211  0.0001077503567791061  1.544534369731963e-10     0.9712564676851321      0.998785215504315      281.2235307483916 121.9244813525504
2.654050859763125      19.44681491070981      15.95176169241878   0.001902193903208252     0.6460636671817555     -11.95760046081953  0.0001591740820686891     0.1210190931446268   0.001030974027843306      13.90309621694731      321.4739200523251   0.006132047255751171     0.8000294920142756     0.5155637405670881      0.277246036035889     0.4129553445549211  0.0001077503567791061  1.544534369731963e-10     0.9712564676851321      0.998785215504315      281.2235307483916 121.924481197
2.654050859763125      19.44681491070981      15.95176169241878   0.001902193903208252     0.6460636671817555     -11.95760046081953  0.0001591740820686891     0.1210190931446268   0.001030974027843306      13.90309621694731      321.4739152619904   0.006132062156912365     0.8000294920142756     0.5155637405670881      0.277246036035889     0.4129553445549211  0.0001077503567791061  1.544534369731963e-10     0.9712564676851321      0.998785215504315      281.2235307483916 121.9244785155957
2.654050859763125      19.44681491070981      15.95176169241878   0.001902193903208252     0.6460636671817555     -11.95760046081953  0.0001591740820686891     0.1210190931446268   0.001030974027843306      13.90309621694731      321.4739152619904   0.006132047255751171     0.8000295069154368     0.5155637405670881      0.277246036035889     0.4129553445549211  0.0001077503567791061  1.544534369731963e-10     0.9712564676851321      0.998785215504315      281.2235307483916 121.9244818498661
2.654050859763125      19.44681491070981      15.95176169241878   0.001902193903208252     0.6460636671817555     -11.95760046081953  0.0001591740820686891     0.1210190931446268   0.001030974027843306      13.90309621694731      321.4739152619904   0.006132047255751171     0.8000294920142756     0.5155637554682493      0.277246036035889     0.4129553445549211  0.0001077503567791061  1.544534369731963e-10     0.9712564676851321      0.998785215504315      281.2235307483916 121.9244814795148
2.654050859763125      19.44681491070981      15.95176169241878   0.001902193903208252     0.6460636671817555     -11.95760046081953  0.0001591740820686891     0.1210190931446268   0.001030974027843306      13.90309621694731      321.4739152619904   0.006132047255751171     0.8000294920142756     0.5155637405670881     0.2772460509370502     0.4129553445549211  0.0001077503567791061  1.544534369731963e-10     0.9712564676851321      0.998785215504315      281.2235307483916 121.9244813371838
2.654050859763125      19.44681491070981      15.95176169241878   0.001902193903208252     0.6460636671817555     -11.95760046081953  0.0001591740820686891     0.1210190931446268   0.001030974027843306      13.90309621694731      321.4739152619904   0.006132047255751171     0.8000294920142756     0.5155637405670881      0.277246036035889     0.4129553594560823  0.0001077503567791061  1.544534369731963e-10     0.9712564676851321      0.998785215504315      281.2235307483916 121.9244813181109
2.654050859763125      19.44681491070981      15.95176169241878   0.001902193903208252     0.6460636671817555     -11.95760046081953  0.0001591740820686891     0.1210190931446268   0.001030974027843306      13.90309621694731      321.4739152619904   0.006132047255751171     0.8000294920142756     0.5155637405670881      0.277246036035889     0.4129553445549211     0.0001077652579403  1.544534369731963e-10     0.9712564676851321      0.998785215504315      281.2235307483916 121.9244813338816
2.654050859763125      19.44681491070981      15.95176169241878   0.001902193903208252     0.6460636671817555     -11.95760046081953  0.0001591740820686891     0.1210190931446268   0.001030974027843306      13.90309621694731      321.4739152619904   0.006132047255751171     0.8000294920142756     0.5155637405670881      0.277246036035889     0.4129553445549211  0.0001077503567791061  1.505561463082085e-08     0.9712564676851321      0.998785215504315      281.2235307483916 121.9244817286992
2.654050859763125      19.44681491070981      15.95176169241878   0.001902193903208252     0.6460636671817555     -11.95760046081953  0.0001591740820686891     0.1210190931446268   0.001030974027843306      13.90309621694731      321.4739152619904   0.006132047255751171     0.8000294920142756     0.5155637405670881      0.277246036035889     0.4129553445549211  0.0001077503567791061  1.544534369731963e-10     0.9712564825862933      0.998785215504315      281.2235307483916 121.9244813338008
2.654050859763125      19.44681491070981      15.95176169241878   0.001902193903208252     0.6460636671817555     -11.95760046081953  0.0001591740820686891     0.1210190931446268   0.001030974027843306      13.90309621694731      321.4739152619904   0.006132047255751171     0.8000294920142756     0.5155637405670881      0.277246036035889     0.4129553445549211  0.0001077503567791061  1.544534369731963e-10     0.9712564676851321     0.9987852304054762      281.2235307483916 121.9244813338623
2.654050859763125      19.44681491070981      15.95176169241878   0.001902193903208252     0.6460636671817555     -11.95760046081953  0.0001591740820686891     0.1210190931446268   0.001030974027843306      13.90309621694731      321.4739152619904   0.006132047255751171     0.8000294920142756     0.5155637405670881      0.277246036035889     0.4129553445549211  0.0001077503567791061  1.544534369731963e-10     0.9712564676851321      0.998785215504315      281.2235349389487 121.9244813338076
2.654051123796555      19.44683300326406      15.95179176025396   0.001902174515781935     0.6460640123365489     -11.95761364010417  0.0001619998437323084     0.1210212840397402   0.001030910262885486      13.90309762783652      321.4740299147565   0.006133505613746941     0.8000294918204627     0.5155629699179165     0.2772460197096638     0.4129553993382865  0.0001077503094631848  1.544524362741285e-10      0.971256468138334     0.9987847053543059      301.2235307480054 121.9242761385866
2.654051163344998      19.44683300326406      15.95179176025396   0.001902174515781935     0.6460640123365489     -11.95761364010417  0.0001619998437323084     0.1210212840397402   0.001030910262885486      13.90309762783652      321.4740299147565   0.006133505613746941     0.8000294918204627     0.5155629699179165     0.2772460197096638     0.4129553993382865  0.0001077503094631848  1.544524362741285e-10      0.971256468138334     0.9987847053543059      301.2235307480054 121.9242762281663
2.654051123796555      19.44683329304445      15.95179176025396   0.001902174515781935     0.6460640123365489     -11.95761364010417  0.0001619998437323084     0.1210212840397402   0.001030910262885486      13.90309762783652      321.4740299147565   0.006133505613746941     0.8000294918204627     0.5155629699179165     0.2772460197096638     0.4129553993382865  0.0001077503094631848  1.544524362741285e-10      0.971256468138334     0.9987847053543059      301.2235307480054 121.9242760800472
2.654051123796555      19.44683300326406      15.95179199795418   0.001902174515781935     0.6460640123365489     -11.95761364010417  0.0001619998437323084     0.1210212840397402   0.001030910262885486      13.90309762783652      321.4740299147565   0.006133505613746941     0.8000294918204627     0.5155629699179165     0.2772460197096638     0.4129553993382865  0.0001077503094631848  1.544524362741285e-10      0.971256468138334     0.9987847053543059      301.2235307480054 121.9242760897169
2.654051123796555      19.44683300326406      15.95179176025396   0.001902189416943129     0.6460640123365489     -11.95761364010417  0.0001619998437323084     0.1210212840397402   0.001030910262885486      13.90309762783652      321.4740299147565   0.006133505613746941     0.8000294918204627     0.5155629699179165     0.2772460197096638     0.4129553993382865  0.0001077503094631848  1.544524362741285e-10      0.971256468138334     0.9987847053543059      301.2235307480054 121.9242776081102
2.654051123796555      19.44683300326406      15.95179176025396   0.001902174515781935     0.6460640272377101     -11.95761364010417  0.0001619998437323084     0.1210212840397402   0.001030910262885486      13.90309762783652      321.4740299147565   0.006133505613746941     0.8000294918204627     0.5155629699179165     0.2772460197096638     0.4129553993382865  0.0001077503094631848  1.544524362741285e-10      0.971256468138334     0.9987847053543059      301.2235307480054 121.9242761395237
2.654051123796555      19.44683300326406      15.95179176025396   0.001902174515781935     0.6460640123365489     -11.95761381828649  0.0001619998437323084     0.1210212840397402   0.001030910262885486      13.90309762783652      321.4740299147565   0.006133505613746941     0.8000294918204627     0.5155629699179165     0.2772460197096638     0.4129553993382865  0.0001077503094631848  1.544524362741285e-10      0.971256468138334     0.9987847053543059      301.2235307480054 121.9242762394413
2.654051123796555      19.44683300326406      15.95179176025396   0.001902174515781935     0.6460640123365489     -11.95761364010417  0.0001620147448935022     0.1210212840397402   0.001030910262885486      13.90309762783652      321.4740299147565   0.006133505613746941     0.8000294918204627     0.5155629699179165     0.2772460197096638     0.4129553993382865  0.0001077503094631848  1.544524362741285e-10      0.971256468138334     0.9987847053543059      301.2235307480054 121.9242769711073
2.654051123796555      19.44683300326406      15.95179176025396   0.001902174515781935     0.6460640123365489     -11.95761364010417  0.0001619998437323084     0.1210212989409014   0.001030910262885486      13.90309762783652      321.4740299147565   0.006133505613746941     0.8000294918204627     0.5155629699179165     0.2772460197096638     0.4129553993382865  0.0001077503094631848  1.544524362741285e-10      0.971256468138334     0.9987847053543059      301.2235307480054 121.92427598137
2.654051123796555      19.44683300326406      15.95179176025396   0.001902174515781935     0.6460640123365489     -11.95761364010417  0.0001619998437323084     0.1210212840397402    0.00103092516404668      13.90309762783652      321.4740299147565   0.006133505613746941     0.8000294918204627     0.5155629699179165     0.2772460197096638     0.4129553993382865  0.0001077503094631848  1.544524362741285e-10      0.971256468138334     0.9987847053543059      301.2235307480054 121.9242829369026
2.654051123796555      19.44683300326406      15.95179176025396   0.001902174515781935     0.6460640123365489     -11.95761364010417  0.0001619998437323084     0.1210212840397402   0.001030910262885486      13.90309783500882      321.4740299147565   0.006133505613746941     0.8000294918204627     0.5155629699179165     0.2772460197096638     0.4129553993382865  0.0001077503094631848  1.544524362741285e-10      0.971256468138334     0.9987847053543059      301.2235307480054 121.9242761317513
2.654051123796555      19.44683300326406      15.95179176025396   0.001902174515781935     0.6460640123365489     -11.95761364010417  0.0001619998437323084     0.1210212840397402   0.001030910262885486      13.90309762783652      321.4740347050928   0.006133505613746941     0.8000294918204627     0.5155629699179165     0.2772460197096638     0.4129553993382865  0.0001077503094631848  1.544524362741285e-10      0.971256468138334     0.9987847053543059      301.2235307480054 121.9242760905537
2.654051123796555      19.44683300326406      15.95179176025396   0.001902174515781935     0.6460640123365489     -11.95761364010417  0.0001619998437323084     0.1210212840397402   0.001030910262885486      13.90309762783652      321.4740299147565   0.006133520514908135     0.8000294918204627     0.5155629699179165     0.2772460197096638     0.4129553993382865  0.0001077503094631848  1.544524362741285e-10      0.971256468138334     0.9987847053543059      301.2235307480054 121.9242750185841
2.654051123796555      19.44683300326406      15.95179176025396   0.001902174515781935     0.6460640123365489     -11.95761364010417  0.0001619998437323084     0.1210212840397402   0.001030910262885486      13.90309762783652      321.4740299147565   0.006133505613746941     0.8000295067216239     0.5155629699179165     0.2772460197096638     0.4129553993382865  0.0001077503094631848  1.544524362741285e-10      0.971256468138334     0.9987847053543059      301.2235307480054 121.9242766758124
2.654051123796555      19.44683300326406      15.95179176025396   0.001902174515781935     0.6460640123365489     -11.95761364010417  0.0001619998437323084     0.1210212840397402   0.001030910262885486      13.90309762783652      321.4740299147565   0.006133505613746941     0.8000294918204627     0.5155629848190777     0.2772460197096638     0.4129553993382865  0.0001077503094631848  1.544524362741285e-10      0.971256468138334     0.9987847053543059      301.2235307480054 121.92427625733
2.654051123796555      19.44683300326406      15.95179176025396   0.001902174515781935     0.6460640123365489     -11.95761364010417  0.0001619998437323084     0.1210212840397402   0.001030910262885486      13.90309762783652      321.4740299147565   0.006133505613746941     0.8000294918204627     0.5155629699179165      0.277246034610825     0.4129553993382865  0.0001077503094631848  1.544524362741285e-10      0.971256468138334     0.9987847053543059      301.2235307480054 121.9242762096207
2.654051123796555      19.44683300326406      15.95179176025396   0.001902174515781935     0.6460640123365489     -11.95761364010417  0.0001619998437323084     0.1210212840397402   0.001030910262885486      13.90309762783652      321.4740299147565   0.006133505613746941     0.8000294918204627     0.5155629699179165     0.2772460197096638     0.4129554142394477  0.0001077503094631848  1.544524362741285e-10      0.971256468138334     0.9987847053543059      301.2235307480054 121.924276125473
2.654051123796555      19.44683300326406      15.95179176025396   0.001902174515781935     0.6460640123365489     -11.95761364010417  0.0001619998437323084     0.1210212840397402   0.001030910262885486      13.90309762783652      321.4740299147565   0.006133505613746941     0.8000294918204627     0.5155629699179165     0.2772460197096638     0.4129553993382865  0.0001077652106243786  1.544524362741285e-10      0.971256468138334     0.9987847053543059      301.2235307480054 121.9242761385299
2.654051123796555      19.44683300326406      15.95179176025396   0.001902174515781935     0.6460640123365489     -11.95761364010417  0.0001619998437323084     0.1210212840397402   0.001030910262885486      13.90309762783652      321.4740299147565   0.006133505613746941     0.8000294918204627     0.5155629699179165     0.2772460197096638     0.4129553993382865  0.0001077503094631848  1.505561363012178e-08      0.971256468138334     0.9987847053543059      301.2235307480054 121.924276533472
2.654051123796555      19.44683300326406      15.95179176025396   0.001902174515781935     0.6460640123365489     -11.95761364010417  0.0001619998437323084     0.1210212840397402   0.001030910262885486      13.90309762783652      321.4740299147565   0.006133505613746941     0.8000294918204627     0.5155629699179165     0.2772460197096638     0.4129553993382865  0.0001077503094631848  1.544524362741285e-10     0.9712564830394952     0.9987847053543059      301.2235307480054 121.9242761385632
2.654051123796555      19.44683300326406      15.95179176025396   0.001902174515781935     0.6460640123365489     -11.95761364010417  0.0001619998437323084     0.1210212840397402   0.001030910262885486      13.90309762783652      321.4740299147565   0.006133505613746941     0.8000294918204627     0.5155629699179165     0.2772460197096638     0.4129553993382865  0.0001077503094631848  1.544524362741285e-10      0.971256468138334     0.9987847202554671      301.2235307480054 121.9242761385426
2.654051123796555      19.44683300326406      15.95179176025396   0.001902174515781935     0.6460640123365489     -11.95761364010417  0.0001619998437323084     0.1210212840397402   0.001030910262885486      13.90309762783652      321.4740299147565   0.006133505613746941     0.8000294918204627     0.5155629699179165     0.2772460197096638     0.4129553993382865  0.0001077503094631848  1.544524362741285e-10      0.971256468138334     0.9987847053543059      301.2235352365858 121.9242761386001
2.665846249916228      19.46837177075963      15.97098080678677    0.00200533188361267     0.6541593532764436     -11.91923617387635  9.741528274187629e-05       0.12279610699331   0.001006163708308686      14.34633878599022      338.7026085574944   0.006036024258688464     0.8000131138877119     0.5124830014990652      0.278906884109792     0.4225432985674483    0.03148813214568386  6.780886317621345e-11     0.9878091433084222     0.9994673808707113      125.1248088430897 121.8322131492414
2.665846289640433      19.46837177075963      15.97098080678677    0.00200533188361267     0.6541593532764436     -11.91923617387635  9.741528274187629e-05       0.12279610699331   0.001006163708308686      14.34633878599022      338.7026085574944   0.006036024258688464     0.8000131138877119     0.5124830014990652      0.278906884109792     0.4225432985674483    0.03148813214568386  6.780886317621345e-11     0.9878091433084222     0.9994673808707113      125.1248088430897 121.8322132172543
2.665846249916228      19.46837206086098      15.97098080678677    0.00200533188361267     0.6541593532764436     -11.91923617387635  9.741528274187629e-05       0.12279610699331   0.001006163708308686      14.34633878599022      338.7026085574944   0.006036024258688464     0.8000131138877119     0.5124830014990652      0.278906884109792     0.4225432985674483    0.03148813214568386  6.780886317621345e-11     0.9878091433084222     0.9994673808707113      125.1248088430897 121.8322130151299
2.665846249916228      19.46837177075963      15.97098104477293    0.00200533188361267     0.6541593532764436     -11.91923617387635  9.741528274187629e-05       0.12279610699331   0.001006163708308686      14.34633878599022      338.7026085574944   0.006036024258688464     0.8000131138877119     0.5124830014990652      0.278906884109792     0.4225432985674483    0.03148813214568386  6.780886317621345e-11     0.9878091433084222     0.9994673808707113      125.1248088430897 121.8322130721104
2.665846249916228      19.46837177075963      15.97098080678677   0.002005346784773864     0.6541593532764436     -11.91923617387635  9.741528274187629e-05       0.12279610699331   0.001006163708308686      14.34633878599022      338.7026085574944   0.006036024258688464     0.8000131138877119     0.5124830014990652      0.278906884109792     0.4225432985674483    0.03148813214568386  6.780886317621345e-11     0.9878091433084222     0.9994673808707113      125.1248088430897 121.8322191454789
2.665846249916228      19.46837177075963      15.97098080678677    0.00200533188361267     0.6541593681776048     -11.91923617387635  9.741528274187629e-05       0.12279610699331   0.001006163708308686      14.34633878599022      338.7026085574944   0.006036024258688464     0.8000131138877119     0.5124830014990652      0.278906884109792     0.4225432985674483    0.03148813214568386  6.780886317621345e-11     0.9878091433084222     0.9994673808707113      125.1248088430897 121.8322131555053
2.665846249916228      19.46837177075963      15.97098080678677    0.00200533188361267     0.6541593532764436     -11.91923635148681  9.741528274187629e-05       0.12279610699331   0.001006163708308686      14.34633878599022      338.7026085574944   0.006036024258688464     0.8000131138877119     0.5124830014990652      0.278906884109792     0.4225432985674483    0.03148813214568386  6.780886317621345e-11     0.9878091433084222     0.9994673808707113      125.1248088430897 121.8322133627079
2.665846249916228      19.46837177075963      15.97098080678677    0.00200533188361267     0.6541593532764436     -11.91923617387635  9.743018390307013e-05       0.12279610699331   0.001006163708308686      14.34633878599022      338.7026085574944   0.006036024258688464     0.8000131138877119     0.5124830014990652      0.278906884109792     0.4225432985674483    0.03148813214568386  6.780886317621345e-11     0.9878091433084222     0.9994673808707113      125.1248088430897 121.8322141578096
2.665846249916228      19.46837177075963      15.97098080678677    0.00200533188361267     0.6541593532764436     -11.91923617387635  9.741528274187629e-05     0.1227961218944712   0.001006163708308686      14.34633878599022      338.7026085574944   0.006036024258688464     0.8000131138877119     0.5124830014990652      0.278906884109792     0.4225432985674483    0.03148813214568386  6.780886317621345e-11     0.9878091433084222     0.9994673808707113      125.1248088430897 121.832213158284
2.665846249916228      19.46837177075963      15.97098080678677    0.00200533188361267     0.6541593532764436     -11.91923617387635  9.741528274187629e-05       0.12279610699331    0.00100617860946988      14.34633878599022      338.7026085574944   0.006036024258688464     0.8000131138877119     0.5124830014990652      0.278906884109792     0.4225432985674483    0.03148813214568386  6.780886317621345e-11     0.9878091433084222     0.9994673808707113      125.1248088430897 121.8322175691273
2.665846249916228      19.46837177075963      15.97098080678677    0.00200533188361267     0.6541593532764436     -11.91923617387635  9.741528274187629e-05       0.12279610699331   0.001006163708308686      14.34633899976733      338.7026085574944   0.006036024258688464     0.8000131138877119     0.5124830014990652      0.278906884109792     0.4225432985674483    0.03148813214568386  6.780886317621345e-11     0.9878091433084222     0.9994673808707113      125.1248088430897 121.8322132067113
2.665846249916228      19.46837177075963      15.97098080678677    0.00200533188361267     0.6541593532764436     -11.91923617387635  9.741528274187629e-05       0.12279610699331   0.001006163708308686      14.34633878599022      338.7026136045566   0.006036024258688464     0.8000131138877119     0.5124830014990652      0.278906884109792     0.4225432985674483    0.03148813214568386  6.780886317621345e-11     0.9878091433084222     0.9994673808707113      125.1248088430897 121.8322131447948
2.665846249916228      19.46837177075963      15.97098080678677    0.00200533188361267     0.6541593532764436     -11.91923617387635  9.741528274187629e-05       0.12279610699331   0.001006163708308686      14.34633878599022      338.7026085574944   0.006036039159849658     0.8000131138877119     0.5124830014990652      0.278906884109792     0.4225432985674483    0.03148813214568386  6.780886317621345e-11     0.9878091433084222     0.9994673808707113      125.1248088430897 121.8322009222854
2.665846249916228      19.46837177075963      15.97098080678677    0.00200533188361267     0.6541593532764436     -11.91923617387635  9.741528274187629e-05       0.12279610699331   0.001006163708308686      14.34633878599022      338.7026085574944   0.006036024258688464     0.8000131287888731     0.5124830014990652      0.278906884109792     0.4225432985674483    0.03148813214568386  6.780886317621345e-11     0.9878091433084222     0.9994673808707113      125.1248088430897 121.8322136546683
2.665846249916228      19.46837177075963      15.97098080678677    0.00200533188361267     0.6541593532764436     -11.91923617387635  9.741528274187629e-05       0.12279610699331   0.001006163708308686      14.34633878599022      338.7026085574944   0.006036024258688464     0.8000131138877119     0.5124830164002264      0.278906884109792     0.4225432985674483    0.03148813214568386  6.780886317621345e-11     0.9878091433084222     0.9994673808707113      125.1248088430897 121.8322134978388
2.665846249916228      19.46837177075963      15.97098080678677    0.00200533188361267     0.6541593532764436     -11.91923617387635  9.741528274187629e-05       0.12279610699331   0.001006163708308686      14.34633878599022      338.7026085574944   0.006036024258688464     0.8000131138877119     0.5124830014990652     0.2789068990109532     0.4225432985674483    0.03148813214568386  6.780886317621345e-11     0.9878091433084222     0.9994673808707113      125.1248088430897 121.8322130100913
2.665846249916228      19.46837177075963      15.97098080678677    0.00200533188361267     0.6541593532764436     -11.91923617387635  9.741528274187629e-05       0.12279610699331   0.001006163708308686      14.34633878599022      338.7026085574944   0.006036024258688464     0.8000131138877119     0.5124830014990652      0.278906884109792     0.4225433134686095    0.03148813214568386  6.780886317621345e-11     0.9878091433084222     0.9994673808707113      125.1248088430897 121.832213168296
2.665846249916228      19.46837177075963      15.97098080678677    0.00200533188361267     0.6541593532764436     -11.91923617387635  9.741528274187629e-05       0.12279610699331   0.001006163708308686      14.34633878599022      338.7026085574944   0.006036024258688464     0.8000131138877119     0.5124830014990652      0.278906884109792     0.4225432985674483    0.03148814704684506  6.780886317621345e-11     0.9878091433084222     0.9994673808707113      125.1248088430897 121.8322131492129
2.665846249916228      19.46837177075963      15.97098080678677    0.00200533188361267     0.6541593532764436     -11.91923617387635  9.741528274187629e-05       0.12279610699331   0.001006163708308686      14.34633878599022      338.7026085574944   0.006036024258688464     0.8000131138877119     0.5124830014990652      0.278906884109792     0.4225432985674483    0.03148813214568386  1.496897005702387e-08     0.9878091433084222     0.9994673808707113      125.1248088430897 121.8322135647216
2.665846249916228      19.46837177075963      15.97098080678677    0.00200533188361267     0.6541593532764436     -11.91923617387635  9.741528274187629e-05       0.12279610699331   0.001006163708308686      14.34633878599022      338.7026085574944   0.006036024258688464     0.8000131138877119     0.5124830014990652      0.278906884109792     0.4225432985674483    0.03148813214568386  6.780886317621345e-11     0.9878091582095834     0.9994673808707113      125.1248088430897 121.832213149228
2.665846249916228      19.46837177075963      15.97098080678677    0.00200533188361267     0.6541593532764436     -11.91923617387635  9.741528274187629e-05       0.12279610699331   0.001006163708308686      14.34633878599022      338.7026085574944   0.006036024258688464     0.8000131138877119     0.5124830014990652      0.278906884109792     0.4225432985674483    0.03148813214568386  6.780886317621345e-11     0.9878091433084222     0.9994673957718725      125.1248088430897 121.8322131492531
2.665846249916228      19.46837177075963      15.97098080678677    0.00200533188361267     0.6541593532764436     -11.91923617387635  9.741528274187629e-05       0.12279610699331   0.001006163708308686      14.34633878599022      338.7026085574944   0.006036024258688464     0.8000131138877119     0.5124830014990652      0.278906884109792     0.4225432985674483    0.03148813214568386  6.780886317621345e-11     0.9878091433084222     0.9994673808707113      125.1248107075946 121.8322131492383
2.665844397232132       19.4683462554278      15.97091732999828   0.002005113188064422     0.6541598742332481     -11.91920479292458  9.741207297654078e-05     0.1227961257706925   0.001006082475321688      14.34632853608392      338.7020282333941   0.006047087460814562     0.8000131135805443     0.5124799242699061     0.2789086448671487     0.4225423178532693    0.03148838760318949  6.780758316073949e-11       0.98780923946233     0.9994540237015831      145.1248087069422 121.8273219917746
2.665844436956309       19.4683462554278      15.97091732999828   0.002005113188064422     0.6541598742332481     -11.91920479292458  9.741207297654078e-05     0.1227961257706925   0.001006082475321688      14.34632853608392      338.7020282333941   0.006047087460814562     0.8000131135805443     0.5124799242699061     0.2789086448671487     0.4225423178532693    0.03148838760318949  6.780758316073949e-11       0.98780923946233     0.9994540237015831      145.1248087069422 121.8273220538952
2.665844397232132      19.46834654552876      15.97091732999828   0.002005113188064422     0.6541598742332481     -11.91920479292458  9.741207297654078e-05     0.1227961257706925   0.001006082475321688      14.34632853608392      338.7020282333941   0.006047087460814562     0.8000131135805443     0.5124799242699061     0.2789086448671487     0.4225423178532693    0.03148838760318949  6.780758316073949e-11       0.98780923946233     0.9994540237015831      145.1248087069422 121.8273218483937
2.665844397232132       19.4683462554278       15.9709175679835   0.002005113188064422     0.6541598742332481     -11.91920479292458  9.741207297654078e-05     0.1227961257706925   0.001006082475321688      14.34632853608392      338.7020282333941   0.006047087460814562     0.8000131135805443     0.5124799242699061     0.2789086448671487     0.4225423178532693    0.03148838760318949  6.780758316073949e-11       0.98780923946233     0.9994540237015831      145.1248087069422 121.8273218990379
2.665844397232132       19.4683462554278      15.97091732999828   0.002005128089225616     0.6541598742332481     -11.91920479292458  9.741207297654078e-05     0.1227961257706925   0.001006082475321688      14.34632853608392      338.7020282333941   0.006047087460814562     0.8000131135805443     0.5124799242699061     0.2789086448671487     0.4225423178532693    0.03148838760318949  6.780758316073949e-11       0.98780923946233     0.9994540237015831      145.1248087069422 121.8273273616654
2.665844397232132       19.4683462554278      15.97091732999828   0.002005113188064422     0.6541598891344093     -11.91920479292458  9.741207297654078e-05     0.1227961257706925   0.001006082475321688      14.34632853608392      338.7020282333941   0.006047087460814562     0.8000131135805443     0.5124799242699061     0.2789086448671487     0.4225423178532693    0.03148838760318949  6.780758316073949e-11       0.98780923946233     0.9994540237015831      145.1248087069422 121.8273219835378
2.665844397232132       19.4683462554278      15.97091732999828   0.002005113188064422     0.6541598742332481     -11.91920497053457  9.741207297654078e-05     0.1227961257706925   0.001006082475321688      14.34632853608392      338.7020282333941   0.006047087460814562     0.8000131135805443     0.5124799242699061     0.2789086448671487     0.4225423178532693    0.03148838760318949  6.780758316073949e-11       0.98780923946233     0.9994540237015831      145.1248087069422 121.827322179492
2.665844397232132       19.4683462554278      15.97091732999828   0.002005113188064422     0.6541598742332481     -11.91920479292458  9.742697413773463e-05     0.1227961257706925   0.001006082475321688      14.34632853608392      338.7020282333941   0.006047087460814562     0.8000131135805443     0.5124799242699061     0.2789086448671487     0.4225423178532693    0.03148838760318949  6.780758316073949e-11       0.98780923946233     0.9994540237015831      145.1248087069422 121.8273238807071
2.665844397232132       19.4683462554278      15.97091732999828   0.002005113188064422     0.6541598742332481     -11.91920479292458  9.741207297654078e-05     0.1227961406718536   0.001006082475321688      14.34632853608392      338.7020282333941   0.006047087460814562     0.8000131135805443     0.5124799242699061     0.2789086448671487     0.4225423178532693    0.03148838760318949  6.780758316073949e-11       0.98780923946233     0.9994540237015831      145.1248087069422 121.8273219673014
2.665844397232132       19.4683462554278      15.97091732999828   0.002005113188064422     0.6541598742332481     -11.91920479292458  9.741207297654078e-05     0.1227961257706925   0.001006097376482882      14.34632853608392      338.7020282333941   0.006047087460814562     0.8000131135805443     0.5124799242699061     0.2789086448671487     0.4225423178532693    0.03148838760318949  6.780758316073949e-11       0.98780923946233     0.9994540237015831      145.1248087069422 121.8273266267461
2.665844397232132       19.4683462554278      15.97091732999828   0.002005113188064422     0.6541598742332481     -11.91920479292458  9.741207297654078e-05     0.1227961257706925   0.001006082475321688      14.34632874986087      338.7020282333941   0.006047087460814562     0.8000131135805443     0.5124799242699061     0.2789086448671487     0.4225423178532693    0.03148838760318949  6.780758316073949e-11       0.98780923946233     0.9994540237015831      145.1248087069422 121.8273220380637
2.665844397232132       19.4683462554278      15.97091732999828   0.002005113188064422     0.6541598742332481     -11.91920479292458  9.741207297654078e-05     0.1227961257706925   0.001006082475321688      14.34632853608392      338.7020332804476   0.006047087460814562     0.8000131135805443     0.5124799242699061     0.2789086448671487     0.4225423178532693    0.03148838760318949  6.780758316073949e-11       0.98780923946233     0.9994540237015831      145.1248087069422 121.8273219697593
2.665844397232132       19.4683462554278      15.97091732999828   0.002005113188064422     0.6541598742332481     -11.91920479292458  9.741207297654078e-05     0.1227961257706925   0.001006082475321688      14.34632853608392      338.7020282333941   0.006047102361975755     0.8000131135805443     0.5124799242699061     0.2789086448671487     0.4225423178532693    0.03148838760318949  6.780758316073949e-11       0.98780923946233     0.9994540237015831      145.1248087069422 121.8273214806809
2.665844397232132       19.4683462554278      15.97091732999828   0.002005113188064422     0.6541598742332481     -11.91920479292458  9.741207297654078e-05     0.1227961257706925   0.001006082475321688      14.34632853608392      338.7020282333941   0.006047087460814562     0.8000131284817055     0.5124799242699061     0.2789086448671487     0.4225423178532693    0.03148838760318949  6.780758316073949e-11       0.98780923946233     0.9994540237015831      145.1248087069422 121.8273224855036
2.665844397232132       19.4683462554278      15.97091732999828   0.002005113188064422     0.6541598742332481     -11.91920479292458  9.741207297654078e-05     0.1227961257706925   0.001006082475321688      14.34632853608392      338.7020282333941   0.006047087460814562     0.8000131135805443     0.5124799391710673     0.2789086448671487     0.4225423178532693    0.03148838760318949  6.780758316073949e-11       0.98780923946233     0.9994540237015831      145.1248087069422 121.8273221523825
2.665844397232132       19.4683462554278      15.97091732999828   0.002005113188064422     0.6541598742332481     -11.91920479292458  9.741207297654078e-05     0.1227961257706925   0.001006082475321688      14.34632853608392      338.7020282333941   0.006047087460814562     0.8000131135805443     0.5124799242699061     0.2789086597683099     0.4225423178532693    0.03148838760318949  6.780758316073949e-11       0.98780923946233     0.9994540237015831      145.1248087069422 121.8273222232854
2.665844397232132       19.4683462554278      15.97091732999828   0.002005113188064422     0.6541598742332481     -11.91920479292458  9.741207297654078e-05     0.1227961257706925   0.001006082475321688      14.34632853608392      338.7020282333941   0.006047087460814562     0.8000131135805443     0.5124799242699061     0.2789086448671487     0.4225423327544305    0.03148838760318949  6.780758316073949e-11       0.98780923946233     0.9994540237015831      145.1248087069422 121.8273219882579
2.665844397232132       19.4683462554278      15.97091732999828   0.002005113188064422     0.6541598742332481     -11.91920479292458  9.741207297654078e-05     0.1227961257706925   0.001006082475321688      14.34632853608392      338.7020282333941   0.006047087460814562     0.8000131135805443     0.5124799242699061     0.2789086448671487     0.4225423178532693    0.03148840250435069  6.780758316073949e-11       0.98780923946233     0.9994540237015831      145.1248087069422 121.8273219917743
2.665844397232132       19.4683462554278      15.97091732999828   0.002005113188064422     0.6541598742332481     -11.91920479292458  9.741207297654078e-05     0.1227961257706925   0.001006082475321688      14.34632853608392      338.7020282333941   0.006047087460814562     0.8000131135805443     0.5124799242699061     0.2789086448671487     0.4225423178532693    0.03148838760318949   1.49689687770084e-08       0.98780923946233     0.9994540237015831      145.1248087069422 121.8273224073037
2.665844397232132       19.4683462554278      15.97091732999828   0.002005113188064422     0.6541598742332481     -11.91920479292458  9.741207297654078e-05     0.1227961257706925   0.001006082475321688      14.34632853608392      338.7020282333941   0.006047087460814562     0.8000131135805443     0.5124799242699061     0.2789086448671487     0.4225423178532693    0.03148838760318949  6.780758316073949e-11     0.9878092543634912     0.9994540237015831      145.1248087069422 121.8273219917725
2.665844397232132       19.4683462554278      15.97091732999828   0.002005113188064422     0.6541598742332481     -11.91920479292458  9.741207297654078e-05     0.1227961257706925   0.001006082475321688      14.34632853608392      338.7020282333941   0.006047087460814562     0.8000131135805443     0.5124799242699061     0.2789086448671487     0.4225423178532693    0.03148838760318949  6.780758316073949e-11       0.98780923946233     0.9994540386027443      145.1248087069422 121.8273219917716
2.665844397232132       19.4683462554278      15.97091732999828   0.002005113188064422     0.6541598742332481     -11.91920479292458  9.741207297654078e-05     0.1227961257706925   0.001006082475321688      14.34632853608392      338.7020282333941   0.006047087460814562     0.8000131135805443     0.5124799242699061     0.2789086448671487     0.4225423178532693    0.03148838760318949  6.780758316073949e-11       0.98780923946233     0.9994540237015831      145.1248108694704 121.8273219917753
2.669311088176421      19.58370971374949      16.17557275415882   0.002177850279932678     0.6711992399576295     -11.94752772265246  4.543813247629244e-05      0.124289482965584  0.0009822931447689759       14.1357025603511      334.8706942032948   0.006023336717576458     0.8000005360098079      0.510875743043601     0.2792498530067817     0.4227086305585814     0.0292984272461513  9.430425650090801e-12     0.9996743045048546     0.9999838908770804      56.84111008517905 121.7550071749874
2.669311127952255      19.58370971374949      16.17557275415882   0.002177850279932678     0.6711992399576295     -11.94752772265246  4.543813247629244e-05      0.124289482965584  0.0009822931447689759       14.1357025603511      334.8706942032948   0.006023336717576458     0.8000005360098079      0.510875743043601     0.2792498530067817     0.4227086305585814     0.0292984272461513  9.430425650090801e-12     0.9996743045048546     0.9999838908770804      56.84111008517905 121.755007250666
2.669311088176421       19.5837100055695      16.17557275415882   0.002177850279932678     0.6711992399576295     -11.94752772265246  4.543813247629244e-05      0.124289482965584  0.0009822931447689759       14.1357025603511      334.8706942032948   0.006023336717576458     0.8000005360098079      0.510875743043601     0.2792498530067817     0.4227086305585814     0.0292984272461513  9.430425650090801e-12     0.9996743045048546     0.9999838908770804      56.84111008517905 121.7550071151285
2.669311088176421      19.58370971374949      16.17557299519364   0.002177850279932678     0.6711992399576295     -11.94752772265246  4.543813247629244e-05      0.124289482965584  0.0009822931447689759       14.1357025603511      334.8706942032948   0.006023336717576458     0.8000005360098079      0.510875743043601     0.2792498530067817     0.4227086305585814     0.0292984272461513  9.430425650090801e-12     0.9996743045048546     0.9999838908770804      56.84111008517905 121.7550071507117
2.669311088176421      19.58370971374949      16.17557275415882   0.002177865181093872     0.6711992399576295     -11.94752772265246  4.543813247629244e-05      0.124289482965584  0.0009822931447689759       14.1357025603511      334.8706942032948   0.006023336717576458     0.8000005360098079      0.510875743043601     0.2792498530067817     0.4227086305585814     0.0292984272461513  9.430425650090801e-12     0.9996743045048546     0.9999838908770804      56.84111008517905 121.7550094304943
2.669311088176421      19.58370971374949      16.17557275415882   0.002177850279932678     0.6711992548587907     -11.94752772265246  4.543813247629244e-05      0.124289482965584  0.0009822931447689759       14.1357025603511      334.8706942032948   0.006023336717576458     0.8000005360098079      0.510875743043601     0.2792498530067817     0.4227086305585814     0.0292984272461513  9.430425650090801e-12     0.9996743045048546     0.9999838908770804      56.84111008517905 121.7550071634821
2.669311088176421      19.58370971374949      16.17557275415882   0.002177850279932678     0.6711992399576295      -11.9475279006845  4.543813247629244e-05      0.124289482965584  0.0009822931447689759       14.1357025603511      334.8706942032948   0.006023336717576458     0.8000005360098079      0.510875743043601     0.2792498530067817     0.4227086305585814     0.0292984272461513  9.430425650090801e-12     0.9996743045048546     0.9999838908770804      56.84111008517905 121.7550072589997
2.669311088176421      19.58370971374949      16.17557275415882   0.002177850279932678     0.6711992399576295     -11.94752772265246  4.545303363748628e-05      0.124289482965584  0.0009822931447689759       14.1357025603511      334.8706942032948   0.006023336717576458     0.8000005360098079      0.510875743043601     0.2792498530067817     0.4227086305585814     0.0292984272461513  9.430425650090801e-12     0.9996743045048546     0.9999838908770804      56.84111008517905 121.7550087669147
2.669311088176421      19.58370971374949      16.17557275415882   0.002177850279932678     0.6711992399576295     -11.94752772265246  4.543813247629244e-05     0.1242894978667452  0.0009822931447689759       14.1357025603511      334.8706942032948   0.006023336717576458     0.8000005360098079      0.510875743043601     0.2792498530067817     0.4227086305585814     0.0292984272461513  9.430425650090801e-12     0.9996743045048546     0.9999838908770804      56.84111008517905 121.755007161346
2.669311088176421      19.58370971374949      16.17557275415882   0.002177850279932678     0.6711992399576295     -11.94752772265246  4.543813247629244e-05      0.124289482965584  0.0009823080459301697       14.1357025603511      334.8706942032948   0.006023336717576458     0.8000005360098079      0.510875743043601     0.2792498530067817     0.4227086305585814     0.0292984272461513  9.430425650090801e-12     0.9996743045048546     0.9999838908770804      56.84111008517905 121.7550123851351
2.669311088176421      19.58370971374949      16.17557275415882   0.002177850279932678     0.6711992399576295     -11.94752772265246  4.543813247629244e-05      0.124289482965584  0.0009822931447689759      14.13570277098949      334.8706942032948   0.006023336717576458     0.8000005360098079      0.510875743043601     0.2792498530067817     0.4227086305585814     0.0292984272461513  9.430425650090801e-12     0.9996743045048546     0.9999838908770804      56.84111008517905 121.7550071994507
2.669311088176421      19.58370971374949      16.17557275415882   0.002177850279932678     0.6711992399576295     -11.94752772265246  4.543813247629244e-05      0.124289482965584  0.0009822931447689759       14.1357025603511       334.870699193257   0.006023336717576458     0.8000005360098079      0.510875743043601     0.2792498530067817     0.4227086305585814     0.0292984272461513  9.430425650090801e-12     0.9996743045048546     0.9999838908770804      56.84111008517905 121.7550071944648
2.669311088176421      19.58370971374949      16.17557275415882   0.002177850279932678     0.6711992399576295     -11.94752772265246  4.543813247629244e-05      0.124289482965584  0.0009822931447689759       14.1357025603511      334.8706942032948   0.006023351618737652     0.8000005360098079      0.510875743043601     0.2792498530067817     0.4227086305585814     0.0292984272461513  9.430425650090801e-12     0.9996743045048546     0.9999838908770804      56.84111008517905 121.7550063196774
2.669311088176421      19.58370971374949      16.17557275415882   0.002177850279932678     0.6711992399576295     -11.94752772265246  4.543813247629244e-05      0.124289482965584  0.0009822931447689759       14.1357025603511      334.8706942032948   0.006023336717576458     0.8000005509109691      0.510875743043601     0.2792498530067817     0.4227086305585814     0.0292984272461513  9.430425650090801e-12     0.9996743045048546     0.9999838908770804      56.84111008517905 121.7550077066728
2.669311088176421      19.58370971374949      16.17557275415882   0.002177850279932678     0.6711992399576295     -11.94752772265246  4.543813247629244e-05      0.124289482965584  0.0009822931447689759       14.1357025603511      334.8706942032948   0.006023336717576458     0.8000005360098079     0.5108757579447621     0.2792498530067817     0.4227086305585814     0.0292984272461513  9.430425650090801e-12     0.9996743045048546     0.9999838908770804      56.84111008517905 121.7550072523004
2.669311088176421      19.58370971374949      16.17557275415882   0.002177850279932678     0.6711992399576295     -11.94752772265246  4.543813247629244e-05      0.124289482965584  0.0009822931447689759       14.1357025603511      334.8706942032948   0.006023336717576458     0.8000005360098079      0.510875743043601     0.2792498679079429     0.4227086305585814     0.0292984272461513  9.430425650090801e-12     0.9996743045048546     0.9999838908770804      56.84111008517905 121.7550072509014
2.669311088176421      19.58370971374949      16.17557275415882   0.002177850279932678     0.6711992399576295     -11.94752772265246  4.543813247629244e-05      0.124289482965584  0.0009822931447689759       14.1357025603511      334.8706942032948   0.006023336717576458     0.8000005360098079      0.510875743043601     0.2792498530067817     0.4227086454597426     0.0292984272461513  9.430425650090801e-12     0.9996743045048546     0.9999838908770804      56.84111008517905 121.7550071703518
2.669311088176421      19.58370971374949      16.17557275415882   0.002177850279932678     0.6711992399576295     -11.94752772265246  4.543813247629244e-05      0.124289482965584  0.0009822931447689759       14.1357025603511      334.8706942032948   0.006023336717576458     0.8000005360098079      0.510875743043601     0.2792498530067817     0.4227086305585814    0.02929844214731249  9.430425650090801e-12     0.9996743045048546     0.9999838908770804      56.84111008517905 121.7550071750114
2.669311088176421      19.58370971374949      16.17557275415882   0.002177850279932678     0.6711992399576295     -11.94752772265246  4.543813247629244e-05      0.124289482965584  0.0009822931447689759       14.1357025603511      334.8706942032948   0.006023336717576458     0.8000005360098079      0.510875743043601     0.2792498530067817     0.4227086305585814     0.0292984272461513  1.491059161949775e-08     0.9996743045048546     0.9999838908770804      56.84111008517905 121.7550075936476
2.669311088176421      19.58370971374949      16.17557275415882   0.002177850279932678     0.6711992399576295     -11.94752772265246  4.543813247629244e-05      0.124289482965584  0.0009822931447689759       14.1357025603511      334.8706942032948   0.006023336717576458     0.8000005360098079      0.510875743043601     0.2792498530067817     0.4227086305585814     0.0292984272461513  9.430425650090801e-12     0.9996743194060158     0.9999838908770804      56.84111008517905 121.755007174984
2.669311088176421      19.58370971374949      16.17557275415882   0.002177850279932678     0.6711992399576295     -11.94752772265246  4.543813247629244e-05      0.124289482965584  0.0009822931447689759       14.1357025603511      334.8706942032948   0.006023336717576458     0.8000005360098079      0.510875743043601     0.2792498530067817     0.4227086305585814     0.0292984272461513  9.430425650090801e-12     0.9996743045048546     0.9999839057782416      56.84111008517905 121.7550071749897
2.669311088176421      19.58370971374949      16.17557275415882   0.002177850279932678     0.6711992399576295     -11.94752772265246  4.543813247629244e-05      0.124289482965584  0.0009822931447689759       14.1357025603511      334.8706942032948   0.006023336717576458     0.8000005360098079      0.510875743043601     0.2792498530067817     0.4227086305585814     0.0292984272461513  9.430425650090801e-12     0.9996743045048546     0.9999838908770804       56.8411109321776 121.7550071749905
2.607311397312597      19.54207726559242       16.0006828243507   0.002325802295866842     0.6876120662134845      -11.7872360234215  1.766665377228958e-05     0.1261387235602104  0.0009481842869366345      13.57475656237629      304.1904404356023   0.006224495178953547     0.8000000287625186     0.5189632824333517     0.2778964999872197     0.3982151928453585   0.002170244186911037  1.112600731951669e-12     0.9999662449080766    0.08515541252843195     0.8253696176324112 121.9251256620364
2.607311436164565      19.54207726559242       16.0006828243507   0.002325802295866842     0.6876120662134845      -11.7872360234215  1.766665377228958e-05     0.1261387235602104  0.0009481842869366345      13.57475656237629      304.1904404356023   0.006224495178953547     0.8000000287625186     0.5189632824333517     0.2778964999872197     0.3982151928453585   0.002170244186911037  1.112600731951669e-12     0.9999662449080766    0.08515541252843195     0.8253696176324112 121.9251256497157
2.607311397312597      19.54207755679206       16.0006828243507   0.002325802295866842     0.6876120662134845      -11.7872360234215  1.766665377228958e-05     0.1261387235602104  0.0009481842869366345      13.57475656237629      304.1904404356023   0.006224495178953547     0.8000000287625186     0.5189632824333517     0.2778964999872197     0.3982151928453585   0.002170244186911037  1.112600731951669e-12     0.9999662449080766    0.08515541252843195     0.8253696176324112 121.9251255932904
2.607311397312597      19.54207726559242      16.00068306277945   0.002325802295866842     0.6876120662134845      -11.7872360234215  1.766665377228958e-05     0.1261387235602104  0.0009481842869366345      13.57475656237629      304.1904404356023   0.006224495178953547     0.8000000287625186     0.5189632824333517     0.2778964999872197     0.3982151928453585   0.002170244186911037  1.112600731951669e-12     0.9999662449080766    0.08515541252843195     0.8253696176324112 121.9251256079085
2.607311397312597      19.54207726559242       16.0006828243507   0.002325817197028036     0.6876120662134845      -11.7872360234215  1.766665377228958e-05     0.1261387235602104  0.0009481842869366345      13.57475656237629      304.1904404356023   0.006224495178953547     0.8000000287625186     0.5189632824333517     0.2778964999872197     0.3982151928453585   0.002170244186911037  1.112600731951669e-12     0.9999662449080766    0.08515541252843195     0.8253696176324112 121.9251263108932
2.607311397312597      19.54207726559242       16.0006828243507   0.002325802295866842     0.6876120811146457      -11.7872360234215  1.766665377228958e-05     0.1261387235602104  0.0009481842869366345      13.57475656237629      304.1904404356023   0.006224495178953547     0.8000000287625186     0.5189632824333517     0.2778964999872197     0.3982151928453585   0.002170244186911037  1.112600731951669e-12     0.9999662449080766    0.08515541252843195     0.8253696176324112 121.9251256622862
2.607311397312597      19.54207726559242       16.0006828243507   0.002325802295866842     0.6876120662134845       -11.787236199065  1.766665377228958e-05     0.1261387235602104  0.0009481842869366345      13.57475656237629      304.1904404356023   0.006224495178953547     0.8000000287625186     0.5189632824333517     0.2778964999872197     0.3982151928453585   0.002170244186911037  1.112600731951669e-12     0.9999662449080766    0.08515541252843195     0.8253696176324112 121.9251257329062
2.607311397312597      19.54207726559242       16.0006828243507   0.002325802295866842     0.6876120662134845      -11.7872360234215  1.768155493348343e-05     0.1261387235602104  0.0009481842869366345      13.57475656237629      304.1904404356023   0.006224495178953547     0.8000000287625186     0.5189632824333517     0.2778964999872197     0.3982151928453585   0.002170244186911037  1.112600731951669e-12     0.9999662449080766    0.08515541252843195     0.8253696176324112 121.9251411496338
2.607311397312597      19.54207726559242       16.0006828243507   0.002325802295866842     0.6876120662134845      -11.7872360234215  1.766665377228958e-05     0.1261387384613716  0.0009481842869366345      13.57475656237629      304.1904404356023   0.006224495178953547     0.8000000287625186     0.5189632824333517     0.2778964999872197     0.3982151928453585   0.002170244186911037  1.112600731951669e-12     0.9999662449080766    0.08515541252843195     0.8253696176324112 121.9251261483578
2.607311397312597      19.54207726559242       16.0006828243507   0.002325802295866842     0.6876120662134845      -11.7872360234215  1.766665377228958e-05     0.1261387235602104  0.0009481991880978284      13.57475656237629      304.1904404356023   0.006224495178953547     0.8000000287625186     0.5189632824333517     0.2778964999872197     0.3982151928453585   0.002170244186911037  1.112600731951669e-12     0.9999662449080766    0.08515541252843195     0.8253696176324112 121.9251430398135
2.607311397312597      19.54207726559242       16.0006828243507   0.002325802295866842     0.6876120662134845      -11.7872360234215  1.766665377228958e-05     0.1261387235602104  0.0009481842869366345      13.57475676465592      304.1904404356023   0.006224495178953547     0.8000000287625186     0.5189632824333517     0.2778964999872197     0.3982151928453585   0.002170244186911037  1.112600731951669e-12     0.9999662449080766    0.08515541252843195     0.8253696176324112 121.9251255177776
2.607311397312597      19.54207726559242       16.0006828243507   0.002325802295866842     0.6876120662134845      -11.7872360234215  1.766665377228958e-05     0.1261387235602104  0.0009481842869366345      13.57475656237629      304.1904449683931   0.006224495178953547     0.8000000287625186     0.5189632824333517     0.2778964999872197     0.3982151928453585   0.002170244186911037  1.112600731951669e-12     0.9999662449080766    0.08515541252843195     0.8253696176324112 121.9251256368272
2.607311397312597      19.54207726559242       16.0006828243507   0.002325802295866842     0.6876120662134845      -11.7872360234215  1.766665377228958e-05     0.1261387235602104  0.0009481842869366345      13.57475656237629      304.1904404356023    0.00622451008011474     0.8000000287625186     0.5189632824333517     0.2778964999872197     0.3982151928453585   0.002170244186911037  1.112600731951669e-12     0.9999662449080766    0.08515541252843195     0.8253696176324112 121.9251481940185
2.607311397312597      19.54207726559242       16.0006828243507   0.002325802295866842     0.6876120662134845      -11.7872360234215  1.766665377228958e-05     0.1261387235602104  0.0009481842869366345      13.57475656237629      304.1904404356023   0.006224495178953547     0.8000000436636798     0.5189632824333517     0.2778964999872197     0.3982151928453585   0.002170244186911037  1.112600731951669e-12     0.9999662449080766    0.08515541252843195     0.8253696176324112 121.9251261731868
2.607311397312597      19.54207726559242       16.0006828243507   0.002325802295866842     0.6876120662134845      -11.7872360234215  1.766665377228958e-05     0.1261387235602104  0.0009481842869366345      13.57475656237629      304.1904404356023   0.006224495178953547     0.8000000287625186     0.5189632973345129     0.2778964999872197     0.3982151928453585   0.002170244186911037  1.112600731951669e-12     0.9999662449080766    0.08515541252843195     0.8253696176324112 121.9251252597063
2.607311397312597      19.54207726559242       16.0006828243507   0.002325802295866842     0.6876120662134845      -11.7872360234215  1.766665377228958e-05     0.1261387235602104  0.0009481842869366345      13.57475656237629      304.1904404356023   0.006224495178953547     0.8000000287625186     0.5189632824333517     0.2778965148883809     0.3982151928453585   0.002170244186911037  1.112600731951669e-12     0.9999662449080766    0.08515541252843195     0.8253696176324112 121.9251264307676
2.607311397312597      19.54207726559242       16.0006828243507   0.002325802295866842     0.6876120662134845      -11.7872360234215  1.766665377228958e-05     0.1261387235602104  0.0009481842869366345      13.57475656237629      304.1904404356023   0.006224495178953547     0.8000000287625186     0.5189632824333517     0.2778964999872197     0.3982152077465196   0.002170244186911037  1.112600731951669e-12     0.9999662449080766    0.08515541252843195     0.8253696176324112 121.9251256235568
2.607311397312597      19.54207726559242       16.0006828243507   0.002325802295866842     0.6876120662134845      -11.7872360234215  1.766665377228958e-05     0.1261387235602104  0.0009481842869366345      13.57475656237629      304.1904404356023   0.006224495178953547     0.8000000287625186     0.5189632824333517     0.2778964999872197     0.3982151928453585   0.002170259088072231  1.112600731951669e-12     0.9999662449080766    0.08515541252843195     0.8253696176324112 121.9251256620693
2.607311397312597      19.54207726559242       16.0006828243507   0.002325802295866842     0.6876120662134845      -11.7872360234215  1.766665377228958e-05     0.1261387235602104  0.0009481842869366345      13.57475656237629      304.1904404356023   0.006224495178953547     0.8000000287625186     0.5189632824333517     0.2778964999872197     0.3982151928453585   0.002170244186911037  1.490227379457961e-08     0.9999662449080766    0.08515541252843195     0.8253696176324112 121.9251261122987
2.607311397312597      19.54207726559242       16.0006828243507   0.002325802295866842     0.6876120662134845      -11.7872360234215  1.766665377228958e-05     0.1261387235602104  0.0009481842869366345      13.57475656237629      304.1904404356023   0.006224495178953547     0.8000000287625186     0.5189632824333517     0.2778964999872197     0.3982151928453585   0.002170244186911037  1.112600731951669e-12     0.9999662598092378    0.08515541252843195     0.8253696176324112 121.9251256620376
2.607311397312597      19.54207726559242       16.0006828243507   0.002325802295866842     0.6876120662134845      -11.7872360234215  1.766665377228958e-05     0.1261387235602104  0.0009481842869366345      13.57475656237629      304.1904404356023   0.006224495178953547     0.8000000287625186     0.5189632824333517     0.2778964999872197     0.3982151928453585   0.002170244186911037  1.112600731951669e-12     0.9999662449080766    0.08515542742959315     0.8253696176324112 121.9251256620312
2.607311397312597      19.54207726559242       16.0006828243507   0.002325802295866842     0.6876120662134845      -11.7872360234215  1.766665377228958e-05     0.1261387235602104  0.0009481842869366345      13.57475656237629      304.1904404356023   0.006224495178953547     0.8000000287625186     0.5189632824333517     0.2778964999872197     0.3982151928453585   0.002170244186911037  1.112600731951669e-12     0.9999662449080766    0.08515541252843195     0.8253696325335724 121.9251256620371
2.653810139958877       19.5733017026715      16.13185034481969   0.002214686488838751     0.6753028001589065     -11.90745460462062  2.965971010706902e-05     0.1247522152847623  0.0009736076344866927      13.99546538912031      327.2006348347995   0.006074956623987979     0.8000004091892413     0.5128964041061316     0.2789108588609409     0.4165854183559642    0.02251638559442697  7.350848476892575e-12     0.9997472895611961     0.7712769106559489      42.83718350620276 121.7675604487486
2.65381017950373       19.5733017026715      16.13185034481969   0.002214686488838751     0.6753028001589065     -11.90745460462062  2.965971010706902e-05     0.1247522152847623  0.0009736076344866927      13.99546538912031      327.2006348347995   0.006074956623987979     0.8000004091892413     0.5128964041061316     0.2789108588609409     0.4165854183559642    0.02251638559442697  7.350848476892575e-12     0.9997472895611961     0.7712769106559489      42.83718350620276 121.7675605040805
2.653810139958877      19.57330199433642      16.13185034481969   0.002214686488838751     0.6753028001589065     -11.90745460462062  2.965971010706902e-05     0.1247522152847623  0.0009736076344866927      13.99546538912031      327.2006348347995   0.006074956623987979     0.8000004091892413     0.5128964041061316     0.2789108588609409     0.4165854183559642    0.02251638559442697  7.350848476892575e-12     0.9997472895611961     0.7712769106559489      42.83718350620276 121.76756039001
2.653810139958877       19.5733017026715      16.13185058520299   0.002214686488838751     0.6753028001589065     -11.90745460462062  2.965971010706902e-05     0.1247522152847623  0.0009736076344866927      13.99546538912031      327.2006348347995   0.006074956623987979     0.8000004091892413     0.5128964041061316     0.2789108588609409     0.4165854183559642    0.02251638559442697  7.350848476892575e-12     0.9997472895611961     0.7712769106559489      42.83718350620276 121.7675604203562
2.653810139958877       19.5733017026715      16.13185034481969   0.002214701389999945     0.6753028001589065     -11.90745460462062  2.965971010706902e-05     0.1247522152847623  0.0009736076344866927      13.99546538912031      327.2006348347995   0.006074956623987979     0.8000004091892413     0.5128964041061316     0.2789108588609409     0.4165854183559642    0.02251638559442697  7.350848476892575e-12     0.9997472895611961     0.7712769106559489      42.83718350620276 121.7675621912901
2.653810139958877       19.5733017026715      16.13185034481969   0.002214686488838751     0.6753028150600677     -11.90745460462062  2.965971010706902e-05     0.1247522152847623  0.0009736076344866927      13.99546538912031      327.2006348347995   0.006074956623987979     0.8000004091892413     0.5128964041061316     0.2789108588609409     0.4165854183559642    0.02251638559442697  7.350848476892575e-12     0.9997472895611961     0.7712769106559489      42.83718350620276 121.7675604404263
2.653810139958877       19.5733017026715      16.13185034481969   0.002214686488838751     0.6753028001589065     -11.90745478205552  2.965971010706902e-05     0.1247522152847623  0.0009736076344866927      13.99546538912031      327.2006348347995   0.006074956623987979     0.8000004091892413     0.5128964041061316     0.2789108588609409     0.4165854183559642    0.02251638559442697  7.350848476892575e-12     0.9997472895611961     0.7712769106559489      42.83718350620276 121.7675605337144
2.653810139958877       19.5733017026715      16.13185034481969   0.002214686488838751     0.6753028001589065     -11.90745460462062  2.967461126826287e-05     0.1247522152847623  0.0009736076344866927      13.99546538912031      327.2006348347995   0.006074956623987979     0.8000004091892413     0.5128964041061316     0.2789108588609409     0.4165854183559642    0.02251638559442697  7.350848476892575e-12     0.9997472895611961     0.7712769106559489      42.83718350620276 121.7675626359569
2.653810139958877       19.5733017026715      16.13185034481969   0.002214686488838751     0.6753028001589065     -11.90745460462062  2.965971010706902e-05     0.1247522301859235  0.0009736076344866927      13.99546538912031      327.2006348347995   0.006074956623987979     0.8000004091892413     0.5128964041061316     0.2789108588609409     0.4165854183559642    0.02251638559442697  7.350848476892575e-12     0.9997472895611961     0.7712769106559489      42.83718350620276 121.7675604062945
2.653810139958877       19.5733017026715      16.13185034481969   0.002214686488838751     0.6753028001589065     -11.90745460462062  2.965971010706902e-05     0.1247522152847623  0.0009736225356478866      13.99546538912031      327.2006348347995   0.006074956623987979     0.8000004091892413     0.5128964041061316     0.2789108588609409     0.4165854183559642    0.02251638559442697  7.350848476892575e-12     0.9997472895611961     0.7712769106559489      42.83718350620276 121.7675662675982
2.653810139958877       19.5733017026715      16.13185034481969   0.002214686488838751     0.6753028001589065     -11.90745460462062  2.965971010706902e-05     0.1247522152847623  0.0009736076344866927        13.995465597669      327.2006348347995   0.006074956623987979     0.8000004091892413     0.5128964041061316     0.2789108588609409     0.4165854183559642    0.02251638559442697  7.350848476892575e-12     0.9997472895611961     0.7712769106559489      42.83718350620276 121.767560514884
2.653810139958877       19.5733017026715      16.13185034481969   0.002214686488838751     0.6753028001589065     -11.90745460462062  2.965971010706902e-05     0.1247522152847623  0.0009736076344866927      13.99546538912031      327.2006397104689   0.006074956623987979     0.8000004091892413     0.5128964041061316     0.2789108588609409     0.4165854183559642    0.02251638559442697  7.350848476892575e-12     0.9997472895611961     0.7712769106559489      42.83718350620276 121.7675604450418
2.653810139958877       19.5733017026715      16.13185034481969   0.002214686488838751     0.6753028001589065     -11.90745460462062  2.965971010706902e-05     0.1247522152847623  0.0009736076344866927      13.99546538912031      327.2006348347995   0.006074971525149173     0.8000004091892413     0.5128964041061316     0.2789108588609409     0.4165854183559642    0.02251638559442697  7.350848476892575e-12     0.9997472895611961     0.7712769106559489      42.83718350620276 121.7675652347319
2.653810139958877       19.5733017026715      16.13185034481969   0.002214686488838751     0.6753028001589065     -11.90745460462062  2.965971010706902e-05     0.1247522152847623  0.0009736076344866927      13.99546538912031      327.2006348347995   0.006074956623987979     0.8000004240904025     0.5128964041061316     0.2789108588609409     0.4165854183559642    0.02251638559442697  7.350848476892575e-12     0.9997472895611961     0.7712769106559489      42.83718350620276 121.7675609849298
2.653810139958877       19.5733017026715      16.13185034481969   0.002214686488838751     0.6753028001589065     -11.90745460462062  2.965971010706902e-05     0.1247522152847623  0.0009736076344866927      13.99546538912031      327.2006348347995   0.006074956623987979     0.8000004091892413     0.5128964190072928     0.2789108588609409     0.4165854183559642    0.02251638559442697  7.350848476892575e-12     0.9997472895611961     0.7712769106559489      42.83718350620276 121.767560419355
2.653810139958877       19.5733017026715      16.13185034481969   0.002214686488838751     0.6753028001589065     -11.90745460462062  2.965971010706902e-05     0.1247522152847623  0.0009736076344866927      13.99546538912031      327.2006348347995   0.006074956623987979     0.8000004091892413     0.5128964041061316     0.2789108737621021     0.4165854183559642    0.02251638559442697  7.350848476892575e-12     0.9997472895611961     0.7712769106559489      42.83718350620276 121.767560698142
2.653810139958877       19.5733017026715      16.13185034481969   0.002214686488838751     0.6753028001589065     -11.90745460462062  2.965971010706902e-05     0.1247522152847623  0.0009736076344866927      13.99546538912031      327.2006348347995   0.006074956623987979     0.8000004091892413     0.5128964041061316     0.2789108588609409     0.4165854332571254    0.02251638559442697  7.350848476892575e-12     0.9997472895611961     0.7712769106559489      42.83718350620276 121.7675604179952
2.653810139958877       19.5733017026715      16.13185034481969   0.002214686488838751     0.6753028001589065     -11.90745460462062  2.965971010706902e-05     0.1247522152847623  0.0009736076344866927      13.99546538912031      327.2006348347995   0.006074956623987979     0.8000004091892413     0.5128964041061316     0.2789108588609409     0.4165854183559642    0.02251640049558816  7.350848476892575e-12     0.9997472895611961     0.7712769106559489      42.83718350620276 121.7675604485678
2.653810139958877       19.5733017026715      16.13185034481969   0.002214686488838751     0.6753028001589065     -11.90745460462062  2.965971010706902e-05     0.1247522152847623  0.0009736076344866927      13.99546538912031      327.2006348347995   0.006074956623987979     0.8000004091892413     0.5128964041061316     0.2789108588609409     0.4165854183559642    0.02251638559442697  1.490851204232455e-08     0.9997472895611961     0.7712769106559489      42.83718350620276 121.7675608697664
2.653810139958877       19.5733017026715      16.13185034481969   0.002214686488838751     0.6753028001589065     -11.90745460462062  2.965971010706902e-05     0.1247522152847623  0.0009736076344866927      13.99546538912031      327.2006348347995   0.006074956623987979     0.8000004091892413     0.5128964041061316     0.2789108588609409     0.4165854183559642    0.02251638559442697  7.350848476892575e-12     0.9997473044623573     0.7712769106559489      42.83718350620276 121.767560448713
2.653810139958877       19.5733017026715      16.13185034481969   0.002214686488838751     0.6753028001589065     -11.90745460462062  2.965971010706902e-05     0.1247522152847623  0.0009736076344866927      13.99546538912031      327.2006348347995   0.006074956623987979     0.8000004091892413     0.5128964041061316     0.2789108588609409     0.4165854183559642    0.02251638559442697  7.350848476892575e-12     0.9997472895611961     0.7712769255571101      42.83718350620276 121.7675604487311
2.653810139958877       19.5733017026715      16.13185034481969   0.002214686488838751     0.6753028001589065     -11.90745460462062  2.965971010706902e-05     0.1247522152847623  0.0009736076344866927      13.99546538912031      327.2006348347995   0.006074956623987979     0.8000004091892413     0.5128964041061316     0.2789108588609409     0.4165854183559642    0.02251638559442697  7.350848476892575e-12     0.9997472895611961     0.7712769106559489      42.83718414452653 121.7675604488059
2.665434854496022      19.58110780221101      16.16464219700723   0.002186913156697207      0.672225472971021     -11.93750923391956  4.149137406083039e-05      0.124405572912877   0.000979969304472158      14.10064253964647      332.9531788577938   0.006037522952553713     0.8000005042961713     0.5113797308249266     0.2791644725736531     0.4211779657699322    0.02760291688053439  8.910413673479573e-12     0.9996925507682372     0.9428071480556552      53.34012858146101 121.7566689675455
2.665434894214097      19.58110780221101      16.16464219700723   0.002186913156697207      0.672225472971021     -11.93750923391956  4.149137406083039e-05      0.124405572912877   0.000979969304472158      14.10064253964647      332.9531788577938   0.006037522952553713     0.8000005042961713     0.5113797308249266     0.2791644725736531     0.4211779657699322    0.02760291688053439  8.910413673479573e-12     0.9996925507682372     0.9428071480556552      53.34012858146101 121.7566689586297
2.665434854496022      19.58110809399225      16.16464219700723   0.002186913156697207      0.672225472971021     -11.93750923391956  4.149137406083039e-05      0.124405572912877   0.000979969304472158      14.10064253964647      332.9531788577938   0.006037522952553713     0.8000005042961713     0.5113797308249266     0.2791644725736531     0.4211779657699322    0.02760291688053439  8.910413673479573e-12     0.9996925507682372     0.9428071480556552      53.34012858146101 121.7566689163663
2.665434854496022      19.58110780221101      16.16464243787916   0.002186913156697207      0.672225472971021     -11.93750923391956  4.149137406083039e-05      0.124405572912877   0.000979969304472158      14.10064253964647      332.9531788577938   0.006037522952553713     0.8000005042961713     0.5113797308249266     0.2791644725736531     0.4211779657699322    0.02760291688053439  8.910413673479573e-12     0.9996925507682372     0.9428071480556552      53.34012858146101 121.7566689577558
2.665434854496022      19.58110780221101      16.16464219700723   0.002186928057858401      0.672225472971021     -11.93750923391956  4.149137406083039e-05      0.124405572912877   0.000979969304472158      14.10064253964647      332.9531788577938   0.006037522952553713     0.8000005042961713     0.5113797308249266     0.2791644725736531     0.4211779657699322    0.02760291688053439  8.910413673479573e-12     0.9996925507682372     0.9428071480556552      53.34012858146101 121.7566709722631
2.665434854496022      19.58110780221101      16.16464219700723   0.002186913156697207     0.6722254878721822     -11.93750923391956  4.149137406083039e-05      0.124405572912877   0.000979969304472158      14.10064253964647      332.9531788577938   0.006037522952553713     0.8000005042961713     0.5113797308249266     0.2791644725736531     0.4211779657699322    0.02760291688053439  8.910413673479573e-12     0.9996925507682372     0.9428071480556552      53.34012858146101 121.7566689667477
2.665434854496022      19.58110780221101      16.16464219700723   0.002186913156697207      0.672225472971021     -11.93750941180231  4.149137406083039e-05      0.124405572912877   0.000979969304472158      14.10064253964647      332.9531788577938   0.006037522952553713     0.8000005042961713     0.5113797308249266     0.2791644725736531     0.4211779657699322    0.02760291688053439  8.910413673479573e-12     0.9996925507682372     0.9428071480556552      53.34012858146101 121.7566690746473
2.665434854496022      19.58110780221101      16.16464219700723   0.002186913156697207      0.672225472971021     -11.93750923391956  4.150627522202423e-05      0.124405572912877   0.000979969304472158      14.10064253964647      332.9531788577938   0.006037522952553713     0.8000005042961713     0.5113797308249266     0.2791644725736531     0.4211779657699322    0.02760291688053439  8.910413673479573e-12     0.9996925507682372     0.9428071480556552      53.34012858146101 121.7566707756378
2.665434854496022      19.58110780221101      16.16464219700723   0.002186913156697207      0.672225472971021     -11.93750923391956  4.149137406083039e-05     0.1244055878140381   0.000979969304472158      14.10064253964647      332.9531788577938   0.006037522952553713     0.8000005042961713     0.5113797308249266     0.2791644725736531     0.4211779657699322    0.02760291688053439  8.910413673479573e-12     0.9996925507682372     0.9428071480556552      53.34012858146101 121.7566689342825
2.665434854496022      19.58110780221101      16.16464219700723   0.002186913156697207      0.672225472971021     -11.93750923391956  4.149137406083039e-05      0.124405572912877  0.0009799842056333519      14.10064253964647      332.9531788577938   0.006037522952553713     0.8000005042961713     0.5113797308249266     0.2791644725736531     0.4211779657699322    0.02760291688053439  8.910413673479573e-12     0.9996925507682372     0.9428071480556552      53.34012858146101 121.7566743036734
2.665434854496022      19.58110780221101      16.16464219700723   0.002186913156697207      0.672225472971021     -11.93750923391956  4.149137406083039e-05      0.124405572912877   0.000979969304472158      14.10064274976242      332.9531788577938   0.006037522952553713     0.8000005042961713     0.5113797308249266     0.2791644725736531     0.4211779657699322    0.02760291688053439  8.910413673479573e-12     0.9996925507682372     0.9428071480556552      53.34012858146101 121.7566689765581
2.665434854496022      19.58110780221101      16.16464219700723   0.002186913156697207      0.672225472971021     -11.93750923391956  4.149137406083039e-05      0.124405572912877   0.000979969304472158      14.10064253964647      332.9531838191828   0.006037522952553713     0.8000005042961713     0.5113797308249266     0.2791644725736531     0.4211779657699322    0.02760291688053439  8.910413673479573e-12     0.9996925507682372     0.9428071480556552      53.34012858146101 121.7566689588389
2.665434854496022      19.58110780221101      16.16464219700723   0.002186913156697207      0.672225472971021     -11.93750923391956  4.149137406083039e-05      0.124405572912877   0.000979969304472158      14.10064253964647      332.9531788577938   0.006037537853714907     0.8000005042961713     0.5113797308249266     0.2791644725736531     0.4211779657699322    0.02760291688053439  8.910413673479573e-12     0.9996925507682372     0.9428071480556552      53.34012858146101 121.7566707560548
2.665434854496022      19.58110780221101      16.16464219700723   0.002186913156697207      0.672225472971021     -11.93750923391956  4.149137406083039e-05      0.124405572912877   0.000979969304472158      14.10064253964647      332.9531788577938   0.006037522952553713     0.8000005191973325     0.5113797308249266     0.2791644725736531     0.4211779657699322    0.02760291688053439  8.910413673479573e-12     0.9996925507682372     0.9428071480556552      53.34012858146101 121.7566694816745
2.665434854496022      19.58110780221101      16.16464219700723   0.002186913156697207      0.672225472971021     -11.93750923391956  4.149137406083039e-05      0.124405572912877   0.000979969304472158      14.10064253964647      332.9531788577938   0.006037522952553713     0.8000005042961713     0.5113797457260878     0.2791644725736531     0.4211779657699322    0.02760291688053439  8.910413673479573e-12     0.9996925507682372     0.9428071480556552      53.34012858146101 121.7566690130032
2.665434854496022      19.58110780221101      16.16464219700723   0.002186913156697207      0.672225472971021     -11.93750923391956  4.149137406083039e-05      0.124405572912877   0.000979969304472158      14.10064253964647      332.9531788577938   0.006037522952553713     0.8000005042961713     0.5113797308249266     0.2791644874748143     0.4211779657699322    0.02760291688053439  8.910413673479573e-12     0.9996925507682372     0.9428071480556552      53.34012858146101 121.7566691244913
2.665434854496022      19.58110780221101      16.16464219700723   0.002186913156697207      0.672225472971021     -11.93750923391956  4.149137406083039e-05      0.124405572912877   0.000979969304472158      14.10064253964647      332.9531788577938   0.006037522952553713     0.8000005042961713     0.5113797308249266     0.2791644725736531     0.4211779806710934    0.02760291688053439  8.910413673479573e-12     0.9996925507682372     0.9428071480556552      53.34012858146101 121.7566689354542
2.665434854496022      19.58110780221101      16.16464219700723   0.002186913156697207      0.672225472971021     -11.93750923391956  4.149137406083039e-05      0.124405572912877   0.000979969304472158      14.10064253964647      332.9531788577938   0.006037522952553713     0.8000005042961713     0.5113797308249266     0.2791644725736531     0.4211779657699322    0.02760293178169558  8.910413673479573e-12     0.9996925507682372     0.9428071480556552      53.34012858146101 121.7566689675411
2.665434854496022      19.58110780221101      16.16464219700723   0.002186913156697207      0.672225472971021     -11.93750923391956  4.149137406083039e-05      0.124405572912877   0.000979969304472158      14.10064253964647      332.9531788577938   0.006037522952553713     0.8000005042961713     0.5113797308249266     0.2791644725736531     0.4211779657699322    0.02760291688053439  1.491007160752114e-08     0.9996925507682372     0.9428071480556552      53.34012858146101 121.75666938619
2.665434854496022      19.58110780221101      16.16464219700723   0.002186913156697207      0.672225472971021     -11.93750923391956  4.149137406083039e-05      0.124405572912877   0.000979969304472158      14.10064253964647      332.9531788577938   0.006037522952553713     0.8000005042961713     0.5113797308249266     0.2791644725736531     0.4211779657699322    0.02760291688053439  8.910413673479573e-12     0.9996925656693984     0.9428071480556552      53.34012858146101 121.7566689676434
2.665434854496022      19.58110780221101      16.16464219700723   0.002186913156697207      0.672225472971021     -11.93750923391956  4.149137406083039e-05      0.124405572912877   0.000979969304472158      14.10064253964647      332.9531788577938   0.006037522952553713     0.8000005042961713     0.5113797308249266     0.2791644725736531     0.4211779657699322    0.02760291688053439  8.910413673479573e-12     0.9996925507682372     0.9428071629568164      53.34012858146101 121.7566689676662
2.665434854496022      19.58110780221101      16.16464219700723   0.002186913156697207      0.672225472971021     -11.93750923391956  4.149137406083039e-05      0.124405572912877   0.000979969304472158      14.10064253964647      332.9531788577938   0.006037522952553713     0.8000005042961713     0.5113797308249266     0.2791644725736531     0.4211779657699322    0.02760291688053439  8.910413673479573e-12     0.9996925507682372     0.9428071480556552      53.34012937629086 121.7566689675689
2.668341033133534       19.5830593270979      16.17284016006263   0.002179969823683862     0.6714561411731799     -11.94502289125216  4.444929005278149e-05     0.1243189123197339  0.0009815597220007096      14.12693682730553      334.3913148650398   0.006028164534428841     0.8000005280729038     0.5110005625044664     0.2792278760020238     0.4223261026245919    0.02887454970338521  9.300304973055827e-12     0.9996788660699832     0.9856897074502291      55.96586485300936 121.7552536750255
2.668341072894914       19.5830593270979      16.17284016006263   0.002179969823683862     0.6714561411731799     -11.94502289125216  4.444929005278149e-05     0.1243189123197339  0.0009815597220007096      14.12693682730553      334.3913148650398   0.006028164534428841     0.8000005280729038     0.5110005625044664     0.2792278760020238     0.4223261026245919    0.02887454970338521  9.300304973055827e-12     0.9996788660699832     0.9856897074502291      55.96586485300936 121.7552536350186
2.668341033133534      19.58305961890822      16.17284016006263   0.002179969823683862     0.6714561411731799     -11.94502289125216  4.444929005278149e-05     0.1243189123197339  0.0009815597220007096      14.12693682730553      334.3913148650398   0.006028164534428841     0.8000005280729038     0.5110005625044664     0.2792278760020238     0.4223261026245919    0.02887454970338521  9.300304973055827e-12     0.9996788660699832     0.9856897074502291      55.96586485300936 121.7552536309181
2.668341033133534       19.5830593270979      16.17284040105673   0.002179969823683862     0.6714561411731799     -11.94502289125216  4.444929005278149e-05     0.1243189123197339  0.0009815597220007096      14.12693682730553      334.3913148650398   0.006028164534428841     0.8000005280729038     0.5110005625044664     0.2792278760020238     0.4223261026245919    0.02887454970338521  9.300304973055827e-12     0.9996788660699832     0.9856897074502291      55.96586485300936 121.7552536448551
2.668341033133534       19.5830593270979      16.17284016006263   0.002179984724845056     0.6714561411731799     -11.94502289125216  4.444929005278149e-05     0.1243189123197339  0.0009815597220007096      14.12693682730553      334.3913148650398   0.006028164534428841     0.8000005280729038     0.5110005625044664     0.2792278760020238     0.4223261026245919    0.02887454970338521  9.300304973055827e-12     0.9996788660699832     0.9856897074502291      55.96586485300936 121.755255772932
2.668341033133534       19.5830593270979      16.17284016006263   0.002179969823683862     0.6714561560743411     -11.94502289125216  4.444929005278149e-05     0.1243189123197339  0.0009815597220007096      14.12693682730553      334.3913148650398   0.006028164534428841     0.8000005280729038     0.5110005625044664     0.2792278760020238     0.4223261026245919    0.02887454970338521  9.300304973055827e-12     0.9996788660699832     0.9856897074502291      55.96586485300936 121.7552536722071
2.668341033133534       19.5830593270979      16.17284016006263   0.002179969823683862     0.6714561411731799     -11.94502306924687  4.444929005278149e-05     0.1243189123197339  0.0009815597220007096      14.12693682730553      334.3913148650398   0.006028164534428841     0.8000005280729038     0.5110005625044664     0.2792278760020238     0.4223261026245919    0.02887454970338521  9.300304973055827e-12     0.9996788660699832     0.9856897074502291      55.96586485300936 121.7552537839493
2.668341033133534       19.5830593270979      16.17284016006263   0.002179969823683862     0.6714561411731799     -11.94502289125216  4.446419121397534e-05     0.1243189123197339  0.0009815597220007096      14.12693682730553      334.3913148650398   0.006028164534428841     0.8000005280729038     0.5110005625044664     0.2792278760020238     0.4223261026245919    0.02887454970338521  9.300304973055827e-12     0.9996788660699832     0.9856897074502291      55.96586485300936 121.7552553743136
2.668341033133534       19.5830593270979      16.17284016006263   0.002179969823683862     0.6714561411731799     -11.94502289125216  4.444929005278149e-05     0.1243189272208951  0.0009815597220007096      14.12693682730553      334.3913148650398   0.006028164534428841     0.8000005280729038     0.5110005625044664     0.2792278760020238     0.4223261026245919    0.02887454970338521  9.300304973055827e-12     0.9996788660699832     0.9856897074502291      55.96586485300936 121.7552536477219
2.668341033133534       19.5830593270979      16.17284016006263   0.002179969823683862     0.6714561411731799     -11.94502289125216  4.444929005278149e-05     0.1243189123197339  0.0009815746231619034      14.12693682730553      334.3913148650398   0.006028164534428841     0.8000005280729038     0.5110005625044664     0.2792278760020238     0.4223261026245919    0.02887454970338521  9.300304973055827e-12     0.9996788660699832     0.9856897074502291      55.96586485300936 121.755258882143
2.668341033133534       19.5830593270979      16.17284016006263   0.002179969823683862     0.6714561411731799     -11.94502289125216  4.444929005278149e-05     0.1243189123197339  0.0009815597220007096      14.12693703781329      334.3913148650398   0.006028164534428841     0.8000005280729038     0.5110005625044664     0.2792278760020238     0.4223261026245919    0.02887454970338521  9.300304973055827e-12     0.9996788660699832     0.9856897074502291      55.96586485300936 121.7552537241387
2.668341033133534       19.5830593270979      16.17284016006263   0.002179969823683862     0.6714561411731799     -11.94502289125216  4.444929005278149e-05     0.1243189123197339  0.0009815597220007096      14.12693682730553      334.3913198478587   0.006028164534428841     0.8000005280729038     0.5110005625044664     0.2792278760020238     0.4223261026245919    0.02887454970338521  9.300304973055827e-12     0.9996788660699832     0.9856897074502291      55.96586485300936 121.7552536777704
2.668341033133534       19.5830593270979      16.17284016006263   0.002179969823683862     0.6714561411731799     -11.94502289125216  4.444929005278149e-05     0.1243189123197339  0.0009815597220007096      14.12693682730553      334.3913148650398   0.006028179435590034     0.8000005280729038     0.5110005625044664     0.2792278760020238     0.4223261026245919    0.02887454970338521  9.300304973055827e-12     0.9996788660699832     0.9856897074502291      55.96586485300936 121.7552547905889
2.668341033133534       19.5830593270979      16.17284016006263   0.002179969823683862     0.6714561411731799     -11.94502289125216  4.444929005278149e-05     0.1243189123197339  0.0009815597220007096      14.12693682730553      334.3913148650398   0.006028164534428841      0.800000542974065     0.5110005625044664     0.2792278760020238     0.4223261026245919    0.02887454970338521  9.300304973055827e-12     0.9996788660699832     0.9856897074502291      55.96586485300936 121.7552541673045
2.668341033133534       19.5830593270979      16.17284016006263   0.002179969823683862     0.6714561411731799     -11.94502289125216  4.444929005278149e-05     0.1243189123197339  0.0009815597220007096      14.12693682730553      334.3913148650398   0.006028164534428841     0.8000005280729038     0.5110005774056275     0.2792278760020238     0.4223261026245919    0.02887454970338521  9.300304973055827e-12     0.9996788660699832     0.9856897074502291      55.96586485300936 121.755253755376
2.668341033133534       19.5830593270979      16.17284016006263   0.002179969823683862     0.6714561411731799     -11.94502289125216  4.444929005278149e-05     0.1243189123197339  0.0009815597220007096      14.12693682730553      334.3913148650398   0.006028164534428841     0.8000005280729038     0.5110005625044664      0.279227890903185     0.4223261026245919    0.02887454970338521  9.300304973055827e-12     0.9996788660699832     0.9856897074502291      55.96586485300936 121.7552538125096
2.668341033133534       19.5830593270979      16.17284016006263   0.002179969823683862     0.6714561411731799     -11.94502289125216  4.444929005278149e-05     0.1243189123197339  0.0009815597220007096      14.12693682730553      334.3913148650398   0.006028164534428841     0.8000005280729038     0.5110005625044664     0.2792278760020238     0.4223261175257531    0.02887454970338521  9.300304973055827e-12     0.9996788660699832     0.9856897074502291      55.96586485300936 121.7552536902986
2.668341033133534       19.5830593270979      16.17284016006263   0.002179969823683862     0.6714561411731799     -11.94502289125216  4.444929005278149e-05     0.1243189123197339  0.0009815597220007096      14.12693682730553      334.3913148650398   0.006028164534428841     0.8000005280729038     0.5110005625044664     0.2792278760020238     0.4223261026245919    0.02887456460454641  9.300304973055827e-12     0.9996788660699832     0.9856897074502291      55.96586485300936 121.7552536750052
2.668341033133534       19.5830593270979      16.17284016006263   0.002179969823683862     0.6714561411731799     -11.94502289125216  4.444929005278149e-05     0.1243189123197339  0.0009815597220007096      14.12693682730553      334.3913148650398   0.006028164534428841     0.8000005280729038     0.5110005625044664     0.2792278760020238     0.4223261026245919    0.02887454970338521  1.491046149882071e-08     0.9996788660699832     0.9856897074502291      55.96586485300936 121.7552540936942
2.668341033133534       19.5830593270979      16.17284016006263   0.002179969823683862     0.6714561411731799     -11.94502289125216  4.444929005278149e-05     0.1243189123197339  0.0009815597220007096      14.12693682730553      334.3913148650398   0.006028164534428841     0.8000005280729038     0.5110005625044664     0.2792278760020238     0.4223261026245919    0.02887454970338521  9.300304973055827e-12     0.9996788809711444     0.9856897074502291      55.96586485300936 121.7552536750424
2.668341033133534       19.5830593270979      16.17284016006263   0.002179969823683862     0.6714561411731799     -11.94502289125216  4.444929005278149e-05     0.1243189123197339  0.0009815597220007096      14.12693682730553      334.3913148650398   0.006028164534428841     0.8000005280729038     0.5110005625044664     0.2792278760020238     0.4223261026245919    0.02887454970338521  9.300304973055827e-12     0.9996788660699832     0.9856897223513903      55.96586485300936 121.7552536750482
2.668341033133534       19.5830593270979      16.17284016006263   0.002179969823683862     0.6714561411731799     -11.94502289125216  4.444929005278149e-05     0.1243189123197339  0.0009815597220007096      14.12693682730553      334.3913148650398   0.006028164534428841     0.8000005280729038     0.5110005625044664     0.2792278760020238     0.4223261026245919    0.02887454970338521  9.300304973055827e-12     0.9996788660699832     0.9856897074502291      55.96586568696574 121.7552536750458
2.669067577805813      19.58354720832767      16.17488965086059   0.002178233990518692     0.6712638082202409     -11.94690130561677  4.518876906481228e-05     0.1242972471707614  0.0009819573265115889      14.13351039933039      334.7508488728411   0.006025824928832399      0.800000534017087     0.5109057704237153     0.2792437268598866     0.4226131368429277    0.02919245791439378  9.397777799667911e-12     0.9996754448953628     0.9964103474774615       56.6222989318316 121.7549794095276
2.66906761757802      19.58354720832767      16.17488965086059   0.002178233990518692     0.6712638082202409     -11.94690130561677  4.518876906481228e-05     0.1242972471707614  0.0009819573265115889      14.13351039933039      334.7508488728411   0.006025824928832399      0.800000534017087     0.5109057704237153     0.2792437268598866     0.4226131368429277    0.02919245791439378  9.397777799667911e-12     0.9996754448953628     0.9964103474774615       56.6222989318316 121.7549792743109
2.669067577805813      19.58354750014527      16.17488965086059   0.002178233990518692     0.6712638082202409     -11.94690130561677  4.518876906481228e-05     0.1242972471707614  0.0009819573265115889      14.13351039933039      334.7508488728411   0.006025824928832399      0.800000534017087     0.5109057704237153     0.2792437268598866     0.4226131368429277    0.02919245791439378  9.397777799667911e-12     0.9996754448953628     0.9964103474774615       56.6222989318316 121.7549793433903
2.669067577805813      19.58354720832767      16.17488989188523   0.002178233990518692     0.6712638082202409     -11.94690130561677  4.518876906481228e-05     0.1242972471707614  0.0009819573265115889      14.13351039933039      334.7508488728411   0.006025824928832399      0.800000534017087     0.5109057704237153     0.2792437268598866     0.4226131368429277    0.02919245791439378  9.397777799667911e-12     0.9996754448953628     0.9964103474774615       56.6222989318316 121.754979375855
2.669067577805813      19.58354720832767      16.17488965086059   0.002178248891679886     0.6712638082202409     -11.94690130561677  4.518876906481228e-05     0.1242972471707614  0.0009819573265115889      14.13351039933039      334.7508488728411   0.006025824928832399      0.800000534017087     0.5109057704237153     0.2792437268598866     0.4226131368429277    0.02919245791439378  9.397777799667911e-12     0.9996754448953628     0.9964103474774615       56.6222989318316 121.7549815070087
2.669067577805813      19.58354720832767      16.17488965086059   0.002178233990518692     0.6712638231214021     -11.94690130561677  4.518876906481228e-05     0.1242972471707614  0.0009819573265115889      14.13351039933039      334.7508488728411   0.006025824928832399      0.800000534017087     0.5109057704237153     0.2792437268598866     0.4226131368429277    0.02919245791439378  9.397777799667911e-12     0.9996754448953628     0.9964103474774615       56.6222989318316 121.7549793978018
2.669067577805813      19.58354720832767      16.17488965086059   0.002178233990518692     0.6712638082202409     -11.94690148363947  4.518876906481228e-05     0.1242972471707614  0.0009819573265115889      14.13351039933039      334.7508488728411   0.006025824928832399      0.800000534017087     0.5109057704237153     0.2792437268598866     0.4226131368429277    0.02919245791439378  9.397777799667911e-12     0.9996754448953628     0.9964103474774615       56.6222989318316 121.7549794888832
2.669067577805813      19.58354720832767      16.17488965086059   0.002178233990518692     0.6712638082202409     -11.94690130561677  4.520367022600612e-05     0.1242972471707614  0.0009819573265115889      14.13351039933039      334.7508488728411   0.006025824928832399      0.800000534017087     0.5109057704237153     0.2792437268598866     0.4226131368429277    0.02919245791439378  9.397777799667911e-12     0.9996754448953628     0.9964103474774615       56.6222989318316 121.7549811014929
2.669067577805813      19.58354720832767      16.17488965086059   0.002178233990518692     0.6712638082202409     -11.94690130561677  4.518876906481228e-05     0.1242972620719226  0.0009819573265115889      14.13351039933039      334.7508488728411   0.006025824928832399      0.800000534017087     0.5109057704237153     0.2792437268598866     0.4226131368429277    0.02919245791439378  9.397777799667911e-12     0.9996754448953628     0.9964103474774615       56.6222989318316 121.7549793910507
2.669067577805813      19.58354720832767      16.17488965086059   0.002178233990518692     0.6712638082202409     -11.94690130561677  4.518876906481228e-05     0.1242972471707614  0.0009819722276727828      14.13351039933039      334.7508488728411   0.006025824928832399      0.800000534017087     0.5109057704237153     0.2792437268598866     0.4226131368429277    0.02919245791439378  9.397777799667911e-12     0.9996754448953628     0.9964103474774615       56.6222989318316 121.754984616864
2.669067577805813      19.58354720832767      16.17488965086059   0.002178233990518692     0.6712638082202409     -11.94690130561677  4.518876906481228e-05     0.1242972471707614  0.0009819573265115889       14.1335106099361      334.7508488728411   0.006025824928832399      0.800000534017087     0.5109057704237153     0.2792437268598866     0.4226131368429277    0.02919245791439378  9.397777799667911e-12     0.9996754448953628     0.9964103474774615       56.6222989318316 121.7549793283964
2.669067577805813      19.58354720832767      16.17488965086059   0.002178233990518692     0.6712638082202409     -11.94690130561677  4.518876906481228e-05     0.1242972471707614  0.0009819573265115889      14.13351039933039      334.7508538610175   0.006025824928832399      0.800000534017087     0.5109057704237153     0.2792437268598866     0.4226131368429277    0.02919245791439378  9.397777799667911e-12     0.9996754448953628     0.9964103474774615       56.6222989318316 121.7549795071269
2.669067577805813      19.58354720832767      16.17488965086059   0.002178233990518692     0.6712638082202409     -11.94690130561677  4.518876906481228e-05     0.1242972471707614  0.0009819573265115889      14.13351039933039      334.7508488728411   0.006025839829993593      0.800000534017087     0.5109057704237153     0.2792437268598866     0.4226131368429277    0.02919245791439378  9.397777799667911e-12     0.9996754448953628     0.9964103474774615       56.6222989318316 121.7549803570183
2.669067577805813      19.58354720832767      16.17488965086059   0.002178233990518692     0.6712638082202409     -11.94690130561677  4.518876906481228e-05     0.1242972471707614  0.0009819573265115889      14.13351039933039      334.7508488728411   0.006025824928832399     0.8000005489182482     0.5109057704237153     0.2792437268598866     0.4226131368429277    0.02919245791439378  9.397777799667911e-12     0.9996754448953628     0.9964103474774615       56.6222989318316 121.7549799413149
2.669067577805813      19.58354720832767      16.17488965086059   0.002178233990518692     0.6712638082202409     -11.94690130561677  4.518876906481228e-05     0.1242972471707614  0.0009819573265115889      14.13351039933039      334.7508488728411   0.006025824928832399      0.800000534017087     0.5109057853248765     0.2792437268598866     0.4226131368429277    0.02919245791439378  9.397777799667911e-12     0.9996754448953628     0.9964103474774615       56.6222989318316 121.7549794960867
2.669067577805813      19.58354720832767      16.17488965086059   0.002178233990518692     0.6712638082202409     -11.94690130561677  4.518876906481228e-05     0.1242972471707614  0.0009819573265115889      14.13351039933039      334.7508488728411   0.006025824928832399      0.800000534017087     0.5109057704237153     0.2792437417610478     0.4226131368429277    0.02919245791439378  9.397777799667911e-12     0.9996754448953628     0.9964103474774615       56.6222989318316 121.7549795803522
2.669067577805813      19.58354720832767      16.17488965086059   0.002178233990518692     0.6712638082202409     -11.94690130561677  4.518876906481228e-05     0.1242972471707614  0.0009819573265115889      14.13351039933039      334.7508488728411   0.006025824928832399      0.800000534017087     0.5109057704237153     0.2792437268598866     0.4226131517440889    0.02919245791439378  9.397777799667911e-12     0.9996754448953628     0.9964103474774615       56.6222989318316 121.7549794159215
2.669067577805813      19.58354720832767      16.17488965086059   0.002178233990518692     0.6712638082202409     -11.94690130561677  4.518876906481228e-05     0.1242972471707614  0.0009819573265115889      14.13351039933039      334.7508488728411   0.006025824928832399      0.800000534017087     0.5109057704237153     0.2792437268598866     0.4226131368429277    0.02919247281555498  9.397777799667911e-12     0.9996754448953628     0.9964103474774615       56.6222989318316 121.754979409527
2.669067577805813      19.58354720832767      16.17488965086059   0.002178233990518692     0.6712638082202409     -11.94690130561677  4.518876906481228e-05     0.1242972471707614  0.0009819573265115889      14.13351039933039      334.7508488728411   0.006025824928832399      0.800000534017087     0.5109057704237153     0.2792437268598866     0.4226131368429277    0.02919245791439378  1.491055897164732e-08     0.9996754448953628     0.9964103474774615       56.6222989318316 121.7549798282265
2.669067577805813      19.58354720832767      16.17488965086059   0.002178233990518692     0.6712638082202409     -11.94690130561677  4.518876906481228e-05     0.1242972471707614  0.0009819573265115889      14.13351039933039      334.7508488728411   0.006025824928832399      0.800000534017087     0.5109057704237153     0.2792437268598866     0.4226131368429277    0.02919245791439378  9.397777799667911e-12      0.999675459796524     0.9964103474774615       56.6222989318316 121.7549794095158
2.669067577805813      19.58354720832767      16.17488965086059   0.002178233990518692     0.6712638082202409     -11.94690130561677  4.518876906481228e-05     0.1242972471707614  0.0009819573265115889      14.13351039933039      334.7508488728411   0.006025824928832399      0.800000534017087     0.5109057704237153     0.2792437268598866     0.4226131368429277    0.02919245791439378  9.397777799667911e-12     0.9996754448953628     0.9964103623786227       56.6222989318316 121.7549794095187
2.669067577805813      19.58354720832767      16.17488965086059   0.002178233990518692     0.6712638082202409     -11.94690130561677  4.518876906481228e-05     0.1242972471707614  0.0009819573265115889      14.13351039933039      334.7508488728411   0.006025824928832399      0.800000534017087     0.5109057704237153     0.2792437268598866     0.4226131368429277    0.02919245791439378  9.397777799667911e-12     0.9996754448953628     0.9964103474774615       56.6222997755696 121.7549794095236
2.669080294389289      19.58354975845384      16.17489123254245   0.002174775408237725      0.671272703592077     -11.94689625883101  4.513086346104812e-05     0.1243112666661873   0.000978081757763508      14.13351474673469      334.7507745512115   0.006021531270897712     0.8000005338016776     0.5108722283340267     0.2792075477354012     0.4226110872976293    0.02919245740206524  9.394793088396403e-12     0.9996754449018657     0.9964103475460024      56.62979540289109 121.753567780544
2.669080334161685      19.58354975845384      16.17489123254245   0.002174775408237725      0.671272703592077     -11.94689625883101  4.513086346104812e-05     0.1243112666661873   0.000978081757763508      14.13351474673469      334.7507745512115   0.006021531270897712     0.8000005338016776     0.5108722283340267     0.2792075477354012     0.4226110872976293    0.02919245740206524  9.394793088396403e-12     0.9996754449018657     0.9964103475460024      56.62979540289109 121.7535677993372
2.669080294389289      19.58355005027147      16.17489123254245   0.002174775408237725      0.671272703592077     -11.94689625883101  4.513086346104812e-05     0.1243112666661873   0.000978081757763508      14.13351474673469      334.7507745512115   0.006021531270897712     0.8000005338016776     0.5108722283340267     0.2792075477354012     0.4226110872976293    0.02919245740206524  9.394793088396403e-12     0.9996754449018657     0.9964103475460024      56.62979540289109 121.753567761511
2.669080294389289      19.58354975845384      16.17489147356712   0.002174775408237725      0.671272703592077     -11.94689625883101  4.513086346104812e-05     0.1243112666661873   0.000978081757763508      14.13351474673469      334.7507745512115   0.006021531270897712     0.8000005338016776     0.5108722283340267     0.2792075477354012     0.4226110872976293    0.02919245740206524  9.394793088396403e-12     0.9996754449018657     0.9964103475460024      56.62979540289109 121.7535677470754
2.669080294389289      19.58354975845384      16.17489123254245   0.002174790309398919      0.671272703592077     -11.94689625883101  4.513086346104812e-05     0.1243112666661873   0.000978081757763508      14.13351474673469      334.7507745512115   0.006021531270897712     0.8000005338016776     0.5108722283340267     0.2792075477354012     0.4226110872976293    0.02919245740206524  9.394793088396403e-12     0.9996754449018657     0.9964103475460024      56.62979540289109 121.7535685643341
2.669080294389289      19.58354975845384      16.17489123254245   0.002174775408237725     0.6712727184932382     -11.94689625883101  4.513086346104812e-05     0.1243112666661873   0.000978081757763508      14.13351474673469      334.7507745512115   0.006021531270897712     0.8000005338016776     0.5108722283340267     0.2792075477354012     0.4226110872976293    0.02919245740206524  9.394793088396403e-12     0.9996754449018657     0.9964103475460024      56.62979540289109 121.7535677715465
2.669080294389289      19.58354975845384      16.17489123254245   0.002174775408237725      0.671272703592077     -11.94689643685364  4.513086346104812e-05     0.1243112666661873   0.000978081757763508      14.13351474673469      334.7507745512115   0.006021531270897712     0.8000005338016776     0.5108722283340267     0.2792075477354012     0.4226110872976293    0.02919245740206524  9.394793088396403e-12     0.9996754449018657     0.9964103475460024      56.62979540289109 121.7535678430134
2.669080294389289      19.58354975845384      16.17489123254245   0.002174775408237725      0.671272703592077     -11.94689625883101  4.514576462224196e-05     0.1243112666661873   0.000978081757763508      14.13351474673469      334.7507745512115   0.006021531270897712     0.8000005338016776     0.5108722283340267     0.2792075477354012     0.4226110872976293    0.02919245740206524  9.394793088396403e-12     0.9996754449018657     0.9964103475460024      56.62979540289109 121.7535682477882
2.669080294389289      19.58354975845384      16.17489123254245   0.002174775408237725      0.671272703592077     -11.94689625883101  4.513086346104812e-05     0.1243112815673485   0.000978081757763508      14.13351474673469      334.7507745512115   0.006021531270897712     0.8000005338016776     0.5108722283340267     0.2792075477354012     0.4226110872976293    0.02919245740206524  9.394793088396403e-12     0.9996754449018657     0.9964103475460024      56.62979540289109 121.7535677210962
2.669080294389289      19.58354975845384      16.17489123254245   0.002174775408237725      0.671272703592077     -11.94689625883101  4.513086346104812e-05     0.1243112666661873  0.0009780966589247018      14.13351474673469      334.7507745512115   0.006021531270897712     0.8000005338016776     0.5108722283340267     0.2792075477354012     0.4226110872976293    0.02919245740206524  9.394793088396403e-12     0.9996754449018657     0.9964103475460024      56.62979540289109 121.7535714086787
2.669080294389289      19.58354975845384      16.17489123254245   0.002174775408237725      0.671272703592077     -11.94689625883101  4.513086346104812e-05     0.1243112666661873   0.000978081757763508      14.13351495734048      334.7507745512115   0.006021531270897712     0.8000005338016776     0.5108722283340267     0.2792075477354012     0.4226110872976293    0.02919245740206524  9.394793088396403e-12     0.9996754449018657     0.9964103475460024      56.62979540289109 121.7535678177728
2.669080294389289      19.58354975845384      16.17489123254245   0.002174775408237725      0.671272703592077     -11.94689625883101  4.513086346104812e-05     0.1243112666661873   0.000978081757763508      14.13351474673469      334.7507795393868   0.006021531270897712     0.8000005338016776     0.5108722283340267     0.2792075477354012     0.4226110872976293    0.02919245740206524  9.394793088396403e-12     0.9996754449018657     0.9964103475460024      56.62979540289109 121.7535678836934
2.669080294389289      19.58354975845384      16.17489123254245   0.002174775408237725      0.671272703592077     -11.94689625883101  4.513086346104812e-05     0.1243112666661873   0.000978081757763508      14.13351474673469      334.7507745512115   0.006021546172058906     0.8000005338016776     0.5108722283340267     0.2792075477354012     0.4226110872976293    0.02919245740206524  9.394793088396403e-12     0.9996754449018657     0.9964103475460024      56.62979540289109 121.7535636392239
2.669080294389289      19.58354975845384      16.17489123254245   0.002174775408237725      0.671272703592077     -11.94689625883101  4.513086346104812e-05     0.1243112666661873   0.000978081757763508      14.13351474673469      334.7507745512115   0.006021531270897712     0.8000005487028388     0.5108722283340267     0.2792075477354012     0.4226110872976293    0.02919245740206524  9.394793088396403e-12     0.9996754449018657     0.9964103475460024      56.62979540289109 121.7535682930712
2.669080294389289      19.58354975845384      16.17489123254245   0.002174775408237725      0.671272703592077     -11.94689625883101  4.513086346104812e-05     0.1243112666661873   0.000978081757763508      14.13351474673469      334.7507745512115   0.006021531270897712     0.8000005338016776     0.5108722432351879     0.2792075477354012     0.4226110872976293    0.02919245740206524  9.394793088396403e-12     0.9996754449018657     0.9964103475460024      56.62979540289109 121.7535679162671
2.669080294389289      19.58354975845384      16.17489123254245   0.002174775408237725      0.671272703592077     -11.94689625883101  4.513086346104812e-05     0.1243112666661873   0.000978081757763508      14.13351474673469      334.7507745512115   0.006021531270897712     0.8000005338016776     0.5108722283340267     0.2792075626365624     0.4226110872976293    0.02919245740206524  9.394793088396403e-12     0.9996754449018657     0.9964103475460024      56.62979540289109 121.7535677629208
2.669080294389289      19.58354975845384      16.17489123254245   0.002174775408237725      0.671272703592077     -11.94689625883101  4.513086346104812e-05     0.1243112666661873   0.000978081757763508      14.13351474673469      334.7507745512115   0.006021531270897712     0.8000005338016776     0.5108722283340267     0.2792075477354012     0.4226111021987904    0.02919245740206524  9.394793088396403e-12     0.9996754449018657     0.9964103475460024      56.62979540289109 121.7535677858945
2.669080294389289      19.58354975845384      16.17489123254245   0.002174775408237725      0.671272703592077     -11.94689625883101  4.513086346104812e-05     0.1243112666661873   0.000978081757763508      14.13351474673469      334.7507745512115   0.006021531270897712     0.8000005338016776     0.5108722283340267     0.2792075477354012     0.4226110872976293    0.02919247230322643  9.394793088396403e-12     0.9996754449018657     0.9964103475460024      56.62979540289109 121.7535677805597
2.669080294389289      19.58354975845384      16.17489123254245   0.002174775408237725      0.671272703592077     -11.94689625883101  4.513086346104812e-05     0.1243112666661873   0.000978081757763508      14.13351474673469      334.7507745512115   0.006021531270897712     0.8000005338016776     0.5108722283340267     0.2792075477354012     0.4226110872976293    0.02919245740206524  1.491055598693605e-08     0.9996754449018657     0.9964103475460024      56.62979540289109 121.7535682002323
2.669080294389289      19.58354975845384      16.17489123254245   0.002174775408237725      0.671272703592077     -11.94689625883101  4.513086346104812e-05     0.1243112666661873   0.000978081757763508      14.13351474673469      334.7507745512115   0.006021531270897712     0.8000005338016776     0.5108722283340267     0.2792075477354012     0.4226110872976293    0.02919245740206524  9.394793088396403e-12     0.9996754598030269     0.9964103475460024      56.62979540289109 121.753567780546
2.669080294389289      19.58354975845384      16.17489123254245   0.002174775408237725      0.671272703592077     -11.94689625883101  4.513086346104812e-05     0.1243112666661873   0.000978081757763508      14.13351474673469      334.7507745512115   0.006021531270897712     0.8000005338016776     0.5108722283340267     0.2792075477354012     0.4226110872976293    0.02919245740206524  9.394793088396403e-12     0.9996754449018657     0.9964103624471636      56.62979540289109 121.7535677805366
2.669080294389289      19.58354975845384      16.17489123254245   0.002174775408237725      0.671272703592077     -11.94689625883101  4.513086346104812e-05     0.1243112666661873   0.000978081757763508      14.13351474673469      334.7507745512115   0.006021531270897712     0.8000005338016776     0.5108722283340267     0.2792075477354012     0.4226110872976293    0.02919245740206524  9.394793088396403e-12     0.9996754449018657     0.9964103475460024       56.6297962467408 121.7535677805404
2.669080135101274      19.58354979270653      16.17489133125224   0.002174743627542262     0.6712728789311427     -11.94689614516889  4.513047155753527e-05     0.1243123835784435  0.0009780151624105423      14.13351401355217      334.7507707225958   0.006025411741143394     0.8000005337965271     0.5108709263362558     0.2792077864003663     0.4226110428122027    0.02919245679011234  9.394718779149794e-12     0.9996753955480388     0.9964103475787161      56.64479255664161 121.7529767560348
2.669080174873667      19.58354979270653      16.17489133125224   0.002174743627542262     0.6712728789311427     -11.94689614516889  4.513047155753527e-05     0.1243123835784435  0.0009780151624105423      14.13351401355217      334.7507707225958   0.006025411741143394     0.8000005337965271     0.5108709263362558     0.2792077864003663     0.4226110428122027    0.02919245679011234  9.394718779149794e-12     0.9996753955480388     0.9964103475787161      56.64479255664161 121.7529767184124
2.669080135101274      19.58355008452416      16.17489133125224   0.002174743627542262     0.6712728789311427     -11.94689614516889  4.513047155753527e-05     0.1243123835784435  0.0009780151624105423      14.13351401355217      334.7507707225958   0.006025411741143394     0.8000005337965271     0.5108709263362558     0.2792077864003663     0.4226110428122027    0.02919245679011234  9.394718779149794e-12     0.9996753955480388     0.9964103475787161      56.64479255664161 121.7529767237014
2.669080135101274      19.58354979270653      16.17489157227691   0.002174743627542262     0.6712728789311427     -11.94689614516889  4.513047155753527e-05     0.1243123835784435  0.0009780151624105423      14.13351401355217      334.7507707225958   0.006025411741143394     0.8000005337965271     0.5108709263362558     0.2792077864003663     0.4226110428122027    0.02919245679011234  9.394718779149794e-12     0.9996753955480388     0.9964103475787161      56.64479255664161 121.7529767233711
2.669080135101274      19.58354979270653      16.17489133125224   0.002174758528703455     0.6712728789311427     -11.94689614516889  4.513047155753527e-05     0.1243123835784435  0.0009780151624105423      14.13351401355217      334.7507707225958   0.006025411741143394     0.8000005337965271     0.5108709263362558     0.2792077864003663     0.4226110428122027    0.02919245679011234  9.394718779149794e-12     0.9996753955480388     0.9964103475787161      56.64479255664161 121.7529773323393
2.669080135101274      19.58354979270653      16.17489133125224   0.002174743627542262     0.6712728938323039     -11.94689614516889  4.513047155753527e-05     0.1243123835784435  0.0009780151624105423      14.13351401355217      334.7507707225958   0.006025411741143394     0.8000005337965271     0.5108709263362558     0.2792077864003663     0.4226110428122027    0.02919245679011234  9.394718779149794e-12     0.9996753955480388     0.9964103475787161      56.64479255664161 121.7529767494964
2.669080135101274      19.58354979270653      16.17489133125224   0.002174743627542262     0.6712728789311427     -11.94689632319151  4.513047155753527e-05     0.1243123835784435  0.0009780151624105423      14.13351401355217      334.7507707225958   0.006025411741143394     0.8000005337965271     0.5108709263362558     0.2792077864003663     0.4226110428122027    0.02919245679011234  9.394718779149794e-12     0.9996753955480388     0.9964103475787161      56.64479255664161 121.7529767600948
2.669080135101274      19.58354979270653      16.17489133125224   0.002174743627542262     0.6712728789311427     -11.94689614516889  4.514537271872912e-05     0.1243123835784435  0.0009780151624105423      14.13351401355217      334.7507707225958   0.006025411741143394     0.8000005337965271     0.5108709263362558     0.2792077864003663     0.4226110428122027    0.02919245679011234  9.394718779149794e-12     0.9996753955480388     0.9964103475787161      56.64479255664161 121.7529775352561
2.669080135101274      19.58354979270653      16.17489133125224   0.002174743627542262     0.6712728789311427     -11.94689614516889  4.513047155753527e-05     0.1243123984796047  0.0009780151624105423      14.13351401355217      334.7507707225958   0.006025411741143394     0.8000005337965271     0.5108709263362558     0.2792077864003663     0.4226110428122027    0.02919245679011234  9.394718779149794e-12     0.9996753955480388     0.9964103475787161      56.64479255664161 121.7529766784264
2.669080135101274      19.58354979270653      16.17489133125224   0.002174743627542262     0.6712728789311427     -11.94689614516889  4.513047155753527e-05     0.1243123835784435  0.0009780300635717362      14.13351401355217      334.7507707225958   0.006025411741143394     0.8000005337965271     0.5108709263362558     0.2792077864003663     0.4226110428122027    0.02919245679011234  9.394718779149794e-12     0.9996753955480388     0.9964103475787161      56.64479255664161 121.7529804669397
2.669080135101274      19.58354979270653      16.17489133125224   0.002174743627542262     0.6712728789311427     -11.94689614516889  4.513047155753527e-05     0.1243123835784435  0.0009780151624105423      14.13351422415794      334.7507707225958   0.006025411741143394     0.8000005337965271     0.5108709263362558     0.2792077864003663     0.4226110428122027    0.02919245679011234  9.394718779149794e-12     0.9996753955480388     0.9964103475787161      56.64479255664161 121.7529767050087
2.669080135101274      19.58354979270653      16.17489133125224   0.002174743627542262     0.6712728789311427     -11.94689614516889  4.513047155753527e-05     0.1243123835784435  0.0009780151624105423      14.13351401355217       334.750775710771   0.006025411741143394     0.8000005337965271     0.5108709263362558     0.2792077864003663     0.4226110428122027    0.02919245679011234  9.394718779149794e-12     0.9996753955480388     0.9964103475787161      56.64479255664161 121.7529766930956
2.669080135101274      19.58354979270653      16.17489133125224   0.002174743627542262     0.6712728789311427     -11.94689614516889  4.513047155753527e-05     0.1243123835784435  0.0009780151624105423      14.13351401355217      334.7507707225958   0.006025426642304588     0.8000005337965271     0.5108709263362558     0.2792077864003663     0.4226110428122027    0.02919245679011234  9.394718779149794e-12     0.9996753955480388     0.9964103475787161      56.64479255664161 121.7529766127749
2.669080135101274      19.58354979270653      16.17489133125224   0.002174743627542262     0.6712728789311427     -11.94689614516889  4.513047155753527e-05     0.1243123835784435  0.0009780151624105423      14.13351401355217      334.7507707225958   0.006025411741143394     0.8000005486976883     0.5108709263362558     0.2792077864003663     0.4226110428122027    0.02919245679011234  9.394718779149794e-12     0.9996753955480388     0.9964103475787161      56.64479255664161 121.7529772730515
2.669080135101274      19.58354979270653      16.17489133125224   0.002174743627542262     0.6712728789311427     -11.94689614516889  4.513047155753527e-05     0.1243123835784435  0.0009780151624105423      14.13351401355217      334.7507707225958   0.006025411741143394     0.8000005337965271     0.5108709412374169     0.2792077864003663     0.4226110428122027    0.02919245679011234  9.394718779149794e-12     0.9996753955480388     0.9964103475787161      56.64479255664161 121.7529768071444
2.669080135101274      19.58354979270653      16.17489133125224   0.002174743627542262     0.6712728789311427     -11.94689614516889  4.513047155753527e-05     0.1243123835784435  0.0009780151624105423      14.13351401355217      334.7507707225958   0.006025411741143394     0.8000005337965271     0.5108709263362558     0.2792078013015275     0.4226110428122027    0.02919245679011234  9.394718779149794e-12     0.9996753955480388     0.9964103475787161      56.64479255664161 121.7529768559604
2.669080135101274      19.58354979270653      16.17489133125224   0.002174743627542262     0.6712728789311427     -11.94689614516889  4.513047155753527e-05     0.1243123835784435  0.0009780151624105423      14.13351401355217      334.7507707225958   0.006025411741143394     0.8000005337965271     0.5108709263362558     0.2792077864003663     0.4226110577133639    0.02919245679011234  9.394718779149794e-12     0.9996753955480388     0.9964103475787161      56.64479255664161 121.7529767448653
2.669080135101274      19.58354979270653      16.17489133125224   0.002174743627542262     0.6712728789311427     -11.94689614516889  4.513047155753527e-05     0.1243123835784435  0.0009780151624105423      14.13351401355217      334.7507707225958   0.006025411741143394     0.8000005337965271     0.5108709263362558     0.2792077864003663     0.4226110428122027    0.02919247169127353  9.394718779149794e-12     0.9996753955480388     0.9964103475787161      56.64479255664161 121.7529767560428
2.669080135101274      19.58354979270653      16.17489133125224   0.002174743627542262     0.6712728789311427     -11.94689614516889  4.513047155753527e-05     0.1243123835784435  0.0009780151624105423      14.13351401355217      334.7507707225958   0.006025411741143394     0.8000005337965271     0.5108709263362558     0.2792077864003663     0.4226110428122027    0.02919245679011234  1.491055591262681e-08     0.9996753955480388     0.9964103475787161      56.64479255664161 121.7529771757119
2.669080135101274      19.58354979270653      16.17489133125224   0.002174743627542262     0.6712728789311427     -11.94689614516889  4.513047155753527e-05     0.1243123835784435  0.0009780151624105423      14.13351401355217      334.7507707225958   0.006025411741143394     0.8000005337965271     0.5108709263362558     0.2792077864003663     0.4226110428122027    0.02919245679011234  9.394718779149794e-12     0.9996754104491999     0.9964103475787161      56.64479255664161 121.7529767560246
2.669080135101274      19.58354979270653      16.17489133125224   0.002174743627542262     0.6712728789311427     -11.94689614516889  4.513047155753527e-05     0.1243123835784435  0.0009780151624105423      14.13351401355217      334.7507707225958   0.006025411741143394     0.8000005337965271     0.5108709263362558     0.2792077864003663     0.4226110428122027    0.02919245679011234  9.394718779149794e-12     0.9996753955480388     0.9964103624798772      56.64479255664161 121.7529767560235
2.669080135101274      19.58354979270653      16.17489133125224   0.002174743627542262     0.6712728789311427     -11.94689614516889  4.513047155753527e-05     0.1243123835784435  0.0009780151624105423      14.13351401355217      334.7507707225958   0.006025411741143394     0.8000005337965271     0.5108709263362558     0.2792077864003663     0.4226110428122027    0.02919245679011234  9.394718779149794e-12     0.9996753955480388     0.9964103475787161       56.6447934007148 121.7529767560422
2.669135654754846      19.58361513462241      16.17494374033646   0.002174197786487234     0.6712831159735545     -11.94692575072891  4.515074564107397e-05     0.1243472744882073  0.0009763503051397919      14.13411236255005      334.7805819401353   0.006029085471850442      0.800000533476651     0.5108610404661764     0.2791899412457676     0.4226375142188233    0.02917971376083681  9.388665696026504e-12      0.999675545298475     0.9964120574425208      56.62033186773159 121.7524913686742
2.669135694528067      19.58361513462241      16.17494374033646   0.002174197786487234     0.6712831159735545     -11.94692575072891  4.515074564107397e-05     0.1243472744882073  0.0009763503051397919      14.13411236255005      334.7805819401353   0.006029085471850442      0.800000533476651     0.5108610404661764     0.2791899412457676     0.4226375142188233    0.02917971376083681  9.388665696026504e-12      0.999675545298475     0.9964120574425208      56.62033186773159 121.7524913681636
2.669135654754846      19.58361542644101      16.17494374033646   0.002174197786487234     0.6712831159735545     -11.94692575072891  4.515074564107397e-05     0.1243472744882073  0.0009763503051397919      14.13411236255005      334.7805819401353   0.006029085471850442      0.800000533476651     0.5108610404661764     0.2791899412457676     0.4226375142188233    0.02917971376083681  9.388665696026504e-12      0.999675545298475     0.9964120574425208      56.62033186773159 121.7524913391929
2.669135654754846      19.58361513462241       16.1749439813619   0.002174197786487234     0.6712831159735545     -11.94692575072891  4.515074564107397e-05     0.1243472744882073  0.0009763503051397919      14.13411236255005      334.7805819401353   0.006029085471850442      0.800000533476651     0.5108610404661764     0.2791899412457676     0.4226375142188233    0.02917971376083681  9.388665696026504e-12      0.999675545298475     0.9964120574425208      56.62033186773159 121.7524913418039
2.669135654754846      19.58361513462241      16.17494374033646   0.002174212687648427     0.6712831159735545     -11.94692575072891  4.515074564107397e-05     0.1243472744882073  0.0009763503051397919      14.13411236255005      334.7805819401353   0.006029085471850442      0.800000533476651     0.5108610404661764     0.2791899412457676     0.4226375142188233    0.02917971376083681  9.388665696026504e-12      0.999675545298475     0.9964120574425208      56.62033186773159 121.7524916667399
2.669135654754846      19.58361513462241      16.17494374033646   0.002174197786487234     0.6712831308747157     -11.94692575072891  4.515074564107397e-05     0.1243472744882073  0.0009763503051397919      14.13411236255005      334.7805819401353   0.006029085471850442      0.800000533476651     0.5108610404661764     0.2791899412457676     0.4226375142188233    0.02917971376083681  9.388665696026504e-12      0.999675545298475     0.9964120574425208      56.62033186773159 121.7524913641347
2.669135654754846      19.58361513462241      16.17494374033646   0.002174197786487234     0.6712831159735545     -11.94692592875198  4.515074564107397e-05     0.1243472744882073  0.0009763503051397919      14.13411236255005      334.7805819401353   0.006029085471850442      0.800000533476651     0.5108610404661764     0.2791899412457676     0.4226375142188233    0.02917971376083681  9.388665696026504e-12      0.999675545298475     0.9964120574425208      56.62033186773159 121.7524913948472
2.669135654754846      19.58361513462241      16.17494374033646   0.002174197786487234     0.6712831159735545     -11.94692575072891  4.516564680226782e-05     0.1243472744882073  0.0009763503051397919      14.13411236255005      334.7805819401353   0.006029085471850442      0.800000533476651     0.5108610404661764     0.2791899412457676     0.4226375142188233    0.02917971376083681  9.388665696026504e-12      0.999675545298475     0.9964120574425208      56.62033186773159 121.7524925148031
2.669135654754846      19.58361513462241      16.17494374033646   0.002174197786487234     0.6712831159735545     -11.94692575072891  4.515074564107397e-05     0.1243472893893685  0.0009763503051397919      14.13411236255005      334.7805819401353   0.006029085471850442      0.800000533476651     0.5108610404661764     0.2791899412457676     0.4226375142188233    0.02917971376083681  9.388665696026504e-12      0.999675545298475     0.9964120574425208      56.62033186773159 121.752491284914
2.669135654754846      19.58361513462241      16.17494374033646   0.002174197786487234     0.6712831159735545     -11.94692575072891  4.515074564107397e-05     0.1243472744882073  0.0009763652063009857      14.13411236255005      334.7805819401353   0.006029085471850442      0.800000533476651     0.5108610404661764     0.2791899412457676     0.4226375142188233    0.02917971376083681  9.388665696026504e-12      0.999675545298475     0.9964120574425208      56.62033186773159 121.7524948526517
2.669135654754846      19.58361513462241      16.17494374033646   0.002174197786487234     0.6712831159735545     -11.94692575072891  4.515074564107397e-05     0.1243472744882073  0.0009763503051397919      14.13411257316473      334.7805819401353   0.006029085471850442      0.800000533476651     0.5108610404661764     0.2791899412457676     0.4226375142188233    0.02917971376083681  9.388665696026504e-12      0.999675545298475     0.9964120574425208      56.62033186773159 121.7524914993695
2.669135654754846      19.58361513462241      16.17494374033646   0.002174197786487234     0.6712831159735545     -11.94692575072891  4.515074564107397e-05     0.1243472744882073  0.0009763503051397919      14.13411236255005      334.7805869287547   0.006029085471850442      0.800000533476651     0.5108610404661764     0.2791899412457676     0.4226375142188233    0.02917971376083681  9.388665696026504e-12      0.999675545298475     0.9964120574425208      56.62033186773159 121.7524914144292
2.669135654754846      19.58361513462241      16.17494374033646   0.002174197786487234     0.6712831159735545     -11.94692575072891  4.515074564107397e-05     0.1243472744882073  0.0009763503051397919      14.13411236255005      334.7805819401353   0.006029100373011636      0.800000533476651     0.5108610404661764     0.2791899412457676     0.4226375142188233    0.02917971376083681  9.388665696026504e-12      0.999675545298475     0.9964120574425208      56.62033186773159 121.7524944568338
2.669135654754846      19.58361513462241      16.17494374033646   0.002174197786487234     0.6712831159735545     -11.94692575072891  4.515074564107397e-05     0.1243472744882073  0.0009763503051397919      14.13411236255005      334.7805819401353   0.006029085471850442     0.8000005483778122     0.5108610404661764     0.2791899412457676     0.4226375142188233    0.02917971376083681  9.388665696026504e-12      0.999675545298475     0.9964120574425208      56.62033186773159 121.7524919076445
2.669135654754846      19.58361513462241      16.17494374033646   0.002174197786487234     0.6712831159735545     -11.94692575072891  4.515074564107397e-05     0.1243472744882073  0.0009763503051397919      14.13411236255005      334.7805819401353   0.006029085471850442      0.800000533476651     0.5108610553673376     0.2791899412457676     0.4226375142188233    0.02917971376083681  9.388665696026504e-12      0.999675545298475     0.9964120574425208      56.62033186773159 121.752491391015
2.669135654754846      19.58361513462241      16.17494374033646   0.002174197786487234     0.6712831159735545     -11.94692575072891  4.515074564107397e-05     0.1243472744882073  0.0009763503051397919      14.13411236255005      334.7805819401353   0.006029085471850442      0.800000533476651     0.5108610404661764     0.2791899561469288     0.4226375142188233    0.02917971376083681  9.388665696026504e-12      0.999675545298475     0.9964120574425208      56.62033186773159 121.7524915383807
2.669135654754846      19.58361513462241      16.17494374033646   0.002174197786487234     0.6712831159735545     -11.94692575072891  4.515074564107397e-05     0.1243472744882073  0.0009763503051397919      14.13411236255005      334.7805819401353   0.006029085471850442      0.800000533476651     0.5108610404661764     0.2791899412457676     0.4226375291199845    0.02917971376083681  9.388665696026504e-12      0.999675545298475     0.9964120574425208      56.62033186773159 121.7524913385544
2.669135654754846      19.58361513462241      16.17494374033646   0.002174197786487234     0.6712831159735545     -11.94692575072891  4.515074564107397e-05     0.1243472744882073  0.0009763503051397919      14.13411236255005      334.7805819401353   0.006029085471850442      0.800000533476651     0.5108610404661764     0.2791899412457676     0.4226375142188233    0.02917972866199801  9.388665696026504e-12      0.999675545298475     0.9964120574425208      56.62033186773159 121.7524913686703
2.669135654754846      19.58361513462241      16.17494374033646   0.002174197786487234     0.6712831159735545     -11.94692575072891  4.515074564107397e-05     0.1243472744882073  0.0009763503051397919      14.13411236255005      334.7805819401353   0.006029085471850442      0.800000533476651     0.5108610404661764     0.2791899412457676     0.4226375142188233    0.02917971376083681  1.491054985954368e-08      0.999675545298475     0.9964120574425208      56.62033186773159 121.7524917885633
2.669135654754846      19.58361513462241      16.17494374033646   0.002174197786487234     0.6712831159735545     -11.94692575072891  4.515074564107397e-05     0.1243472744882073  0.0009763503051397919      14.13411236255005      334.7805819401353   0.006029085471850442      0.800000533476651     0.5108610404661764     0.2791899412457676     0.4226375142188233    0.02917971376083681  9.388665696026504e-12     0.9996755601996362     0.9964120574425208      56.62033186773159 121.7524913686703
2.669135654754846      19.58361513462241      16.17494374033646   0.002174197786487234     0.6712831159735545     -11.94692575072891  4.515074564107397e-05     0.1243472744882073  0.0009763503051397919      14.13411236255005      334.7805819401353   0.006029085471850442      0.800000533476651     0.5108610404661764     0.2791899412457676     0.4226375142188233    0.02917971376083681  9.388665696026504e-12      0.999675545298475      0.996412072343682      56.62033186773159 121.7524913686696
2.669135654754846      19.58361513462241      16.17494374033646   0.002174197786487234     0.6712831159735545     -11.94692575072891  4.515074564107397e-05     0.1243472744882073  0.0009763503051397919      14.13411236255005      334.7805819401353   0.006029085471850442      0.800000533476651     0.5108610404661764     0.2791899412457676     0.4226375142188233    0.02917971376083681  9.388665696026504e-12      0.999675545298475     0.9964120574425208      56.62033271144028 121.7524913686748
2.669165518756672       19.5841037797284      16.17599739378048   0.002174336286089778     0.6712975582303629     -11.94737690620833  4.499768593739683e-05     0.1243673043251976  0.0009756564884653494      14.13105355752037      334.6875308424463   0.006024846801295902     0.8000005323723186     0.5108418376320817     0.2791913716739646     0.4227016578507626    0.02921859884656091  9.372512292529498e-12     0.9996759803349459     0.9964179327969438      56.39819501284131 121.7518624613519
2.669165558530338       19.5841037797284      16.17599739378048   0.002174336286089778     0.6712975582303629     -11.94737690620833  4.499768593739683e-05     0.1243673043251976  0.0009756564884653494      14.13105355752037      334.6875308424463   0.006024846801295902     0.8000005323723186     0.5108418376320817     0.2791913716739646     0.4227016578507626    0.02921859884656091  9.372512292529498e-12     0.9996759803349459     0.9964179327969438      56.39819501284131 121.7518624123148
2.669165518756672      19.58410407155428      16.17599739378048   0.002174336286089778     0.6712975582303629     -11.94737690620833  4.499768593739683e-05     0.1243673043251976  0.0009756564884653494      14.13105355752037      334.6875308424463   0.006024846801295902     0.8000005323723186     0.5108418376320817     0.2791913716739646     0.4227016578507626    0.02921859884656091  9.372512292529498e-12     0.9996759803349459     0.9964179327969438      56.39819501284131 121.7518624188156
2.669165518756672       19.5841037797284      16.17599763482163   0.002174336286089778     0.6712975582303629     -11.94737690620833  4.499768593739683e-05     0.1243673043251976  0.0009756564884653494      14.13105355752037      334.6875308424463   0.006024846801295902     0.8000005323723186     0.5108418376320817     0.2791913716739646     0.4227016578507626    0.02921859884656091  9.372512292529498e-12     0.9996759803349459     0.9964179327969438      56.39819501284131 121.751862448133
2.669165518756672       19.5841037797284      16.17599739378048   0.002174351187250971     0.6712975582303629     -11.94737690620833  4.499768593739683e-05     0.1243673043251976  0.0009756564884653494      14.13105355752037      334.6875308424463   0.006024846801295902     0.8000005323723186     0.5108418376320817     0.2791913716739646     0.4227016578507626    0.02921859884656091  9.372512292529498e-12     0.9996759803349459     0.9964179327969438      56.39819501284131 121.7518629478441
2.669165518756672       19.5841037797284      16.17599739378048   0.002174336286089778     0.6712975731315241     -11.94737690620833  4.499768593739683e-05     0.1243673043251976  0.0009756564884653494      14.13105355752037      334.6875308424463   0.006024846801295902     0.8000005323723186     0.5108418376320817     0.2791913716739646     0.4227016578507626    0.02921859884656091  9.372512292529498e-12     0.9996759803349459     0.9964179327969438      56.39819501284131 121.7518624247973
2.669165518756672       19.5841037797284      16.17599739378048   0.002174336286089778     0.6712975582303629     -11.94737708423812  4.499768593739683e-05     0.1243673043251976  0.0009756564884653494      14.13105355752037      334.6875308424463   0.006024846801295902     0.8000005323723186     0.5108418376320817     0.2791913716739646     0.4227016578507626    0.02921859884656091  9.372512292529498e-12     0.9996759803349459     0.9964179327969438      56.39819501284131 121.7518625118751
2.669165518756672       19.5841037797284      16.17599739378048   0.002174336286089778     0.6712975582303629     -11.94737690620833  4.501258709859068e-05     0.1243673043251976  0.0009756564884653494      14.13105355752037      334.6875308424463   0.006024846801295902     0.8000005323723186     0.5108418376320817     0.2791913716739646     0.4227016578507626    0.02921859884656091  9.372512292529498e-12     0.9996759803349459     0.9964179327969438      56.39819501284131 121.7518633786223
2.669165518756672       19.5841037797284      16.17599739378048   0.002174336286089778     0.6712975582303629     -11.94737690620833  4.499768593739683e-05     0.1243673192263588  0.0009756564884653494      14.13105355752037      334.6875308424463   0.006024846801295902     0.8000005323723186     0.5108418376320817     0.2791913716739646     0.4227016578507626    0.02921859884656091  9.372512292529498e-12     0.9996759803349459     0.9964179327969438      56.39819501284131 121.7518624044598
2.669165518756672       19.5841037797284      16.17599739378048   0.002174336286089778     0.6712975582303629     -11.94737690620833  4.499768593739683e-05     0.1243673043251976  0.0009756713896265433      14.13105355752037      334.6875308424463   0.006024846801295902     0.8000005323723186     0.5108418376320817     0.2791913716739646     0.4227016578507626    0.02921859884656091  9.372512292529498e-12     0.9996759803349459     0.9964179327969438      56.39819501284131 121.751865782986
2.669165518756672       19.5841037797284      16.17599739378048   0.002174336286089778     0.6712975582303629     -11.94737690620833  4.499768593739683e-05     0.1243673043251976  0.0009756564884653494      14.13105376808947      334.6875308424463   0.006024846801295902     0.8000005323723186     0.5108418376320817     0.2791913716739646     0.4227016578507626    0.02921859884656091  9.372512292529498e-12     0.9996759803349459     0.9964179327969438      56.39819501284131 121.751862439853
2.669165518756672       19.5841037797284      16.17599739378048   0.002174336286089778     0.6712975582303629     -11.94737690620833  4.499768593739683e-05     0.1243673043251976  0.0009756564884653494      14.13105355752037      334.6875358296792   0.006024846801295902     0.8000005323723186     0.5108418376320817     0.2791913716739646     0.4227016578507626    0.02921859884656091  9.372512292529498e-12     0.9996759803349459     0.9964179327969438      56.39819501284131 121.7518625425966
2.669165518756672       19.5841037797284      16.17599739378048   0.002174336286089778     0.6712975582303629     -11.94737690620833  4.499768593739683e-05     0.1243673043251976  0.0009756564884653494      14.13105355752037      334.6875308424463   0.006024861702457095     0.8000005323723186     0.5108418376320817     0.2791913716739646     0.4227016578507626    0.02921859884656091  9.372512292529498e-12     0.9996759803349459     0.9964179327969438      56.39819501284131 121.7518615315832
2.669165518756672       19.5841037797284      16.17599739378048   0.002174336286089778     0.6712975582303629     -11.94737690620833  4.499768593739683e-05     0.1243673043251976  0.0009756564884653494      14.13105355752037      334.6875308424463   0.006024846801295902     0.8000005472734798     0.5108418376320817     0.2791913716739646     0.4227016578507626    0.02921859884656091  9.372512292529498e-12     0.9996759803349459     0.9964179327969438      56.39819501284131 121.7518629890584
2.669165518756672       19.5841037797284      16.17599739378048   0.002174336286089778     0.6712975582303629     -11.94737690620833  4.499768593739683e-05     0.1243673043251976  0.0009756564884653494      14.13105355752037      334.6875308424463   0.006024846801295902     0.8000005323723186     0.5108418525332429     0.2791913716739646     0.4227016578507626    0.02921859884656091  9.372512292529498e-12     0.9996759803349459     0.9964179327969438      56.39819501284131 121.7518625452847
2.669165518756672       19.5841037797284      16.17599739378048   0.002174336286089778     0.6712975582303629     -11.94737690620833  4.499768593739683e-05     0.1243673043251976  0.0009756564884653494      14.13105355752037      334.6875308424463   0.006024846801295902     0.8000005323723186     0.5108418376320817     0.2791913865751258     0.4227016578507626    0.02921859884656091  9.372512292529498e-12     0.9996759803349459     0.9964179327969438      56.39819501284131 121.7518625246286
2.669165518756672       19.5841037797284      16.17599739378048   0.002174336286089778     0.6712975582303629     -11.94737690620833  4.499768593739683e-05     0.1243673043251976  0.0009756564884653494      14.13105355752037      334.6875308424463   0.006024846801295902     0.8000005323723186     0.5108418376320817     0.2791913716739646     0.4227016727519238    0.02921859884656091  9.372512292529498e-12     0.9996759803349459     0.9964179327969438      56.39819501284131 121.75186246682
2.669165518756672       19.5841037797284      16.17599739378048   0.002174336286089778     0.6712975582303629     -11.94737690620833  4.499768593739683e-05     0.1243673043251976  0.0009756564884653494      14.13105355752037      334.6875308424463   0.006024846801295902     0.8000005323723186     0.5108418376320817     0.2791913716739646     0.4227016578507626    0.02921861374772211  9.372512292529498e-12     0.9996759803349459     0.9964179327969438      56.39819501284131 121.7518624613622
2.669165518756672       19.5841037797284      16.17599739378048   0.002174336286089778     0.6712975582303629     -11.94737690620833  4.499768593739683e-05     0.1243673043251976  0.0009756564884653494      14.13105355752037      334.6875308424463   0.006024846801295902     0.8000005323723186     0.5108418376320817     0.2791913716739646     0.4227016578507626    0.02921859884656091  1.491053370614019e-08     0.9996759803349459     0.9964179327969438      56.39819501284131 121.7518628812953
2.669165518756672       19.5841037797284      16.17599739378048   0.002174336286089778     0.6712975582303629     -11.94737690620833  4.499768593739683e-05     0.1243673043251976  0.0009756564884653494      14.13105355752037      334.6875308424463   0.006024846801295902     0.8000005323723186     0.5108418376320817     0.2791913716739646     0.4227016578507626    0.02921859884656091  9.372512292529498e-12     0.9996759952361071     0.9964179327969438      56.39819501284131 121.7518624613383
2.669165518756672       19.5841037797284      16.17599739378048   0.002174336286089778     0.6712975582303629     -11.94737690620833  4.499768593739683e-05     0.1243673043251976  0.0009756564884653494      14.13105355752037      334.6875308424463   0.006024846801295902     0.8000005323723186     0.5108418376320817     0.2791913716739646     0.4227016578507626    0.02921859884656091  9.372512292529498e-12     0.9996759803349459      0.996417947698105      56.39819501284131 121.7518624613583
2.669165518756672       19.5841037797284      16.17599739378048   0.002174336286089778     0.6712975582303629     -11.94737690620833  4.499768593739683e-05     0.1243673043251976  0.0009756564884653494      14.13105355752037      334.6875308424463   0.006024846801295902     0.8000005323723186     0.5108418376320817     0.2791913716739646     0.4227016578507626    0.02921859884656091  9.372512292529498e-12     0.9996759803349459     0.9964179327969438       56.3981958532399 121.751862461364
2.669141981610479      19.58414194860529      16.17585641415116   0.002174547301420073     0.6713313267719565     -11.94721240955432  4.493950301341979e-05     0.1243704596809488  0.0009755413785365972       14.1303456259137      334.6569970765949   0.006026344959605995     0.8000005319484489     0.5108472061405469     0.2791880928810522     0.4226847617801047    0.02918981050829294  9.364946550686705e-12     0.9996762511328421     0.9953801339551811       56.3441550591283 121.7517716054429
2.669142021383794      19.58414194860529      16.17585641415116   0.002174547301420073     0.6713313267719565     -11.94721240955432  4.493950301341979e-05     0.1243704596809488  0.0009755413785365972       14.1303456259137      334.6569970765949   0.006026344959605995     0.8000005319484489     0.5108472061405469     0.2791880928810522     0.4226847617801047    0.02918981050829294  9.364946550686705e-12     0.9996762511328421     0.9953801339551811       56.3441550591283 121.7517716960769
2.669141981610479      19.58414224043175      16.17585641415116   0.002174547301420073     0.6713313267719565     -11.94721240955432  4.493950301341979e-05     0.1243704596809488  0.0009755413785365972       14.1303456259137      334.6569970765949   0.006026344959605995     0.8000005319484489     0.5108472061405469     0.2791880928810522     0.4226847617801047    0.02918981050829294  9.364946550686705e-12     0.9996762511328421     0.9953801339551811       56.3441550591283 121.7517715806329
2.669141981610479      19.58414194860529       16.1758566551902   0.002174547301420073     0.6713313267719565     -11.94721240955432  4.493950301341979e-05     0.1243704596809488  0.0009755413785365972       14.1303456259137      334.6569970765949   0.006026344959605995     0.8000005319484489     0.5108472061405469     0.2791880928810522     0.4226847617801047    0.02918981050829294  9.364946550686705e-12     0.9996762511328421     0.9953801339551811       56.3441550591283 121.751771591526
2.669141981610479      19.58414194860529      16.17585641415116   0.002174562202581267     0.6713313267719565     -11.94721240955432  4.493950301341979e-05     0.1243704596809488  0.0009755413785365972       14.1303456259137      334.6569970765949   0.006026344959605995     0.8000005319484489     0.5108472061405469     0.2791880928810522     0.4226847617801047    0.02918981050829294  9.364946550686705e-12     0.9996762511328421     0.9953801339551811       56.3441550591283 121.7517720148396
2.669141981610479      19.58414194860529      16.17585641415116   0.002174547301420073     0.6713313416731177     -11.94721240955432  4.493950301341979e-05     0.1243704596809488  0.0009755413785365972       14.1303456259137      334.6569970765949   0.006026344959605995     0.8000005319484489     0.5108472061405469     0.2791880928810522     0.4226847617801047    0.02918981050829294  9.364946550686705e-12     0.9996762511328421     0.9953801339551811       56.3441550591283 121.7517716000893
2.669141981610479      19.58414194860529      16.17585641415116   0.002174547301420073     0.6713313267719565     -11.94721258758166  4.493950301341979e-05     0.1243704596809488  0.0009755413785365972       14.1303456259137      334.6569970765949   0.006026344959605995     0.8000005319484489     0.5108472061405469     0.2791880928810522     0.4226847617801047    0.02918981050829294  9.364946550686705e-12     0.9996762511328421     0.9953801339551811       56.3441550591283 121.7517716824864
2.669141981610479      19.58414194860529      16.17585641415116   0.002174547301420073     0.6713313267719565     -11.94721240955432  4.495440417461364e-05     0.1243704596809488  0.0009755413785365972       14.1303456259137      334.6569970765949   0.006026344959605995     0.8000005319484489     0.5108472061405469     0.2791880928810522     0.4226847617801047    0.02918981050829294  9.364946550686705e-12     0.9996762511328421     0.9953801339551811       56.3441550591283 121.7517725918699
2.669141981610479      19.58414194860529      16.17585641415116   0.002174547301420073     0.6713313267719565     -11.94721240955432  4.493950301341979e-05       0.12437047458211  0.0009755413785365972       14.1303456259137      334.6569970765949   0.006026344959605995     0.8000005319484489     0.5108472061405469     0.2791880928810522     0.4226847617801047    0.02918981050829294  9.364946550686705e-12     0.9996762511328421     0.9953801339551811       56.3441550591283 121.7517715596694
2.669141981610479      19.58414194860529      16.17585641415116   0.002174547301420073     0.6713313267719565     -11.94721240955432  4.493950301341979e-05     0.1243704596809488   0.000975556279697791       14.1303456259137      334.6569970765949   0.006026344959605995     0.8000005319484489     0.5108472061405469     0.2791880928810522     0.4226847617801047    0.02918981050829294  9.364946550686705e-12     0.9996762511328421     0.9953801339551811       56.3441550591283 121.7517749061106
2.669141981610479      19.58414194860529      16.17585641415116   0.002174547301420073     0.6713313267719565     -11.94721240955432  4.493950301341979e-05     0.1243704596809488  0.0009755413785365972      14.13034583647226      334.6569970765949   0.006026344959605995     0.8000005319484489     0.5108472061405469     0.2791880928810522     0.4226847617801047    0.02918981050829294  9.364946550686705e-12     0.9996762511328421     0.9953801339551811       56.3441550591283 121.75177167294
2.669141981610479      19.58414194860529      16.17585641415116   0.002174547301420073     0.6713313267719565     -11.94721240955432  4.493950301341979e-05     0.1243704596809488  0.0009755413785365972       14.1303456259137      334.6570020633727   0.006026344959605995     0.8000005319484489     0.5108472061405469     0.2791880928810522     0.4226847617801047    0.02918981050829294  9.364946550686705e-12     0.9996762511328421     0.9953801339551811       56.3441550591283 121.7517716234271
2.669141981610479      19.58414194860529      16.17585641415116   0.002174547301420073     0.6713313267719565     -11.94721240955432  4.493950301341979e-05     0.1243704596809488  0.0009755413785365972       14.1303456259137      334.6569970765949   0.006026359860767189     0.8000005319484489     0.5108472061405469     0.2791880928810522     0.4226847617801047    0.02918981050829294  9.364946550686705e-12     0.9996762511328421     0.9953801339551811       56.3441550591283 121.7517720102402
2.669141981610479      19.58414194860529      16.17585641415116   0.002174547301420073     0.6713313267719565     -11.94721240955432  4.493950301341979e-05     0.1243704596809488  0.0009755413785365972       14.1303456259137      334.6569970765949   0.006026344959605995     0.8000005468496101     0.5108472061405469     0.2791880928810522     0.4226847617801047    0.02918981050829294  9.364946550686705e-12     0.9996762511328421     0.9953801339551811       56.3441550591283 121.7517721351197
2.669141981610479      19.58414194860529      16.17585641415116   0.002174547301420073     0.6713313267719565     -11.94721240955432  4.493950301341979e-05     0.1243704596809488  0.0009755413785365972       14.1303456259137      334.6569970765949   0.006026344959605995     0.8000005319484489     0.5108472210417081     0.2791880928810522     0.4226847617801047    0.02918981050829294  9.364946550686705e-12     0.9996762511328421     0.9953801339551811       56.3441550591283 121.7517716729925
2.669141981610479      19.58414194860529      16.17585641415116   0.002174547301420073     0.6713313267719565     -11.94721240955432  4.493950301341979e-05     0.1243704596809488  0.0009755413785365972       14.1303456259137      334.6569970765949   0.006026344959605995     0.8000005319484489     0.5108472061405469     0.2791881077822134     0.4226847617801047    0.02918981050829294  9.364946550686705e-12     0.9996762511328421     0.9953801339551811       56.3441550591283 121.7517717133528
2.669141981610479      19.58414194860529      16.17585641415116   0.002174547301420073     0.6713313267719565     -11.94721240955432  4.493950301341979e-05     0.1243704596809488  0.0009755413785365972       14.1303456259137      334.6569970765949   0.006026344959605995     0.8000005319484489     0.5108472061405469     0.2791880928810522     0.4226847766812659    0.02918981050829294  9.364946550686705e-12     0.9996762511328421     0.9953801339551811       56.3441550591283 121.7517715775277
2.669141981610479      19.58414194860529      16.17585641415116   0.002174547301420073     0.6713313267719565     -11.94721240955432  4.493950301341979e-05     0.1243704596809488  0.0009755413785365972       14.1303456259137      334.6569970765949   0.006026344959605995     0.8000005319484489     0.5108472061405469     0.2791880928810522     0.4226847617801047    0.02918982540945414  9.364946550686705e-12     0.9996762511328421     0.9953801339551811       56.3441550591283 121.7517716054377
2.669141981610479      19.58414194860529      16.17585641415116   0.002174547301420073     0.6713313267719565     -11.94721240955432  4.493950301341979e-05     0.1243704596809488  0.0009755413785365972       14.1303456259137      334.6569970765949   0.006026344959605995     0.8000005319484489     0.5108472061405469     0.2791880928810522     0.4226847617801047    0.02918981050829294  1.491052614039834e-08     0.9996762511328421     0.9953801339551811       56.3441550591283 121.7517720254359
2.669141981610479      19.58414194860529      16.17585641415116   0.002174547301420073     0.6713313267719565     -11.94721240955432  4.493950301341979e-05     0.1243704596809488  0.0009755413785365972       14.1303456259137      334.6569970765949   0.006026344959605995     0.8000005319484489     0.5108472061405469     0.2791880928810522     0.4226847617801047    0.02918981050829294  9.364946550686705e-12     0.9996762660340033     0.9953801339551811       56.3441550591283 121.7517716054423
2.669141981610479      19.58414194860529      16.17585641415116   0.002174547301420073     0.6713313267719565     -11.94721240955432  4.493950301341979e-05     0.1243704596809488  0.0009755413785365972       14.1303456259137      334.6569970765949   0.006026344959605995     0.8000005319484489     0.5108472061405469     0.2791880928810522     0.4226847617801047    0.02918981050829294  9.364946550686705e-12     0.9996762511328421     0.9953801488563423       56.3441550591283 121.7517716054439
2.669141981610479      19.58414194860529      16.17585641415116   0.002174547301420073     0.6713313267719565     -11.94721240955432  4.493950301341979e-05     0.1243704596809488  0.0009755413785365972       14.1303456259137      334.6569970765949   0.006026344959605995     0.8000005319484489     0.5108472061405469     0.2791880928810522     0.4226847617801047    0.02918981050829294  9.364946550686705e-12     0.9996762511328421     0.9953801339551811      56.34415589872163 121.7517716054373
2.669076751779985      19.58414401711629      16.17585781975843   0.002173111636047546     0.6713400481698482     -11.94720190952175  4.486747173925116e-05     0.1244450418441744  0.0009703018373929555      14.13023566188228      334.6569677427744    0.00602245002122398     0.8000005314894175      0.510790990970856     0.2791390164840511     0.4227302399422117    0.02918981075867441  9.358538743533694e-12     0.9996762511331525      0.995380132246783       56.3460139487598 121.7506851876704
2.669076791552327      19.58414401711629      16.17585781975843   0.002173111636047546     0.6713400481698482     -11.94720190952175  4.486747173925116e-05     0.1244450418441744  0.0009703018373929555      14.13023566188228      334.6569677427744    0.00602245002122398     0.8000005314894175      0.510790990970856     0.2791390164840511     0.4227302399422117    0.02918981075867441  9.358538743533694e-12     0.9996762511331525      0.995380132246783       56.3460139487598 121.7506851967293
2.669076751779985      19.58414430894278      16.17585781975843   0.002173111636047546     0.6713400481698482     -11.94720190952175  4.486747173925116e-05     0.1244450418441744  0.0009703018373929555      14.13023566188228      334.6569677427744    0.00602245002122398     0.8000005314894175      0.510790990970856     0.2791390164840511     0.4227302399422117    0.02918981075867441  9.358538743533694e-12     0.9996762511331525      0.995380132246783       56.3460139487598 121.7506851427394
2.669076751779985      19.58414401711629       16.1758580607975   0.002173111636047546     0.6713400481698482     -11.94720190952175  4.486747173925116e-05     0.1244450418441744  0.0009703018373929555      14.13023566188228      334.6569677427744    0.00602245002122398     0.8000005314894175      0.510790990970856     0.2791390164840511     0.4227302399422117    0.02918981075867441  9.358538743533694e-12     0.9996762511331525      0.995380132246783       56.3460139487598 121.7506851797793
2.669076751779985      19.58414401711629      16.17585781975843    0.00217312653720874     0.6713400481698482     -11.94720190952175  4.486747173925116e-05     0.1244450418441744  0.0009703018373929555      14.13023566188228      334.6569677427744    0.00602245002122398     0.8000005314894175      0.510790990970856     0.2791390164840511     0.4227302399422117    0.02918981075867441  9.358538743533694e-12     0.9996762511331525      0.995380132246783       56.3460139487598 121.7506855294498
2.669076751779985      19.58414401711629      16.17585781975843   0.002173111636047546     0.6713400630710094     -11.94720190952175  4.486747173925116e-05     0.1244450418441744  0.0009703018373929555      14.13023566188228      334.6569677427744    0.00602245002122398     0.8000005314894175      0.510790990970856     0.2791390164840511     0.4227302399422117    0.02918981075867441  9.358538743533694e-12     0.9996762511331525      0.995380132246783       56.3460139487598 121.7506851709185
2.669076751779985      19.58414401711629      16.17585781975843   0.002173111636047546     0.6713400481698482     -11.94720208754894  4.486747173925116e-05     0.1244450418441744  0.0009703018373929555      14.13023566188228      334.6569677427744    0.00602245002122398     0.8000005314894175      0.510790990970856     0.2791390164840511     0.4227302399422117    0.02918981075867441  9.358538743533694e-12     0.9996762511331525      0.995380132246783       56.3460139487598 121.7506852299782
2.669076751779985      19.58414401711629      16.17585781975843   0.002173111636047546     0.6713400481698482     -11.94720190952175  4.488237290044501e-05     0.1244450418441744  0.0009703018373929555      14.13023566188228      334.6569677427744    0.00602245002122398     0.8000005314894175      0.510790990970856     0.2791390164840511     0.4227302399422117    0.02918981075867441  9.358538743533694e-12     0.9996762511331525      0.995380132246783       56.3460139487598 121.7506855971883
2.669076751779985      19.58414401711629      16.17585781975843   0.002173111636047546     0.6713400481698482     -11.94720190952175  4.486747173925116e-05     0.1244450567453356  0.0009703018373929555      14.13023566188228      334.6569677427744    0.00602245002122398     0.8000005314894175      0.510790990970856     0.2791390164840511     0.4227302399422117    0.02918981075867441  9.358538743533694e-12     0.9996762511331525      0.995380132246783       56.3460139487598 121.7506851159758
2.669076751779985      19.58414401711629      16.17585781975843   0.002173111636047546     0.6713400481698482     -11.94720190952175  4.486747173925116e-05     0.1244450418441744  0.0009703167385541493      14.13023566188228      334.6569677427744    0.00602245002122398     0.8000005314894175      0.510790990970856     0.2791390164840511     0.4227302399422117    0.02918981075867441  9.358538743533694e-12     0.9996762511331525      0.995380132246783       56.3460139487598 121.7506869348676
2.669076751779985      19.58414401711629      16.17585781975843   0.002173111636047546     0.6713400481698482     -11.94720190952175  4.486747173925116e-05     0.1244450418441744  0.0009703018373929555       14.1302358724392      334.6569677427744    0.00602245002122398     0.8000005314894175      0.510790990970856     0.2791390164840511     0.4227302399422117    0.02918981075867441  9.358538743533694e-12     0.9996762511331525      0.995380132246783       56.3460139487598 121.7506851225506
2.669076751779985      19.58414401711629      16.17585781975843   0.002173111636047546     0.6713400481698482     -11.94720190952175  4.486747173925116e-05     0.1244450418441744  0.0009703018373929555      14.13023566188228      334.6569727295518    0.00602245002122398     0.8000005314894175      0.510790990970856     0.2791390164840511     0.4227302399422117    0.02918981075867441  9.358538743533694e-12     0.9996762511331525      0.995380132246783       56.3460139487598 121.7506850915082
2.669076751779985      19.58414401711629      16.17585781975843   0.002173111636047546     0.6713400481698482     -11.94720190952175  4.486747173925116e-05     0.1244450418441744  0.0009703018373929555      14.13023566188228      334.6569677427744   0.006022464922385174     0.8000005314894175      0.510790990970856     0.2791390164840511     0.4227302399422117    0.02918981075867441  9.358538743533694e-12     0.9996762511331525      0.995380132246783       56.3460139487598 121.7506805350812
2.669076751779985      19.58414401711629      16.17585781975843   0.002173111636047546     0.6713400481698482     -11.94720190952175  4.486747173925116e-05     0.1244450418441744  0.0009703018373929555      14.13023566188228      334.6569677427744    0.00602245002122398     0.8000005463905787      0.510790990970856     0.2791390164840511     0.4227302399422117    0.02918981075867441  9.358538743533694e-12     0.9996762511331525      0.995380132246783       56.3460139487598 121.7506857276136
2.669076751779985      19.58414401711629      16.17585781975843   0.002173111636047546     0.6713400481698482     -11.94720190952175  4.486747173925116e-05     0.1244450418441744  0.0009703018373929555      14.13023566188228      334.6569677427744    0.00602245002122398     0.8000005314894175     0.5107910058720172     0.2791390164840511     0.4227302399422117    0.02918981075867441  9.358538743533694e-12     0.9996762511331525      0.995380132246783       56.3460139487598 121.7506852953266
2.669076751779985      19.58414401711629      16.17585781975843   0.002173111636047546     0.6713400481698482     -11.94720190952175  4.486747173925116e-05     0.1244450418441744  0.0009703018373929555      14.13023566188228      334.6569677427744    0.00602245002122398     0.8000005314894175      0.510790990970856     0.2791390313852123     0.4227302399422117    0.02918981075867441  9.358538743533694e-12     0.9996762511331525      0.995380132246783       56.3460139487598 121.7506850813276
2.669076751779985      19.58414401711629      16.17585781975843   0.002173111636047546     0.6713400481698482     -11.94720190952175  4.486747173925116e-05     0.1244450418441744  0.0009703018373929555      14.13023566188228      334.6569677427744    0.00602245002122398     0.8000005314894175      0.510790990970856     0.2791390164840511     0.4227302548433729    0.02918981075867441  9.358538743533694e-12     0.9996762511331525      0.995380132246783       56.3460139487598 121.7506851662884
2.669076751779985      19.58414401711629      16.17585781975843   0.002173111636047546     0.6713400481698482     -11.94720190952175  4.486747173925116e-05     0.1244450418441744  0.0009703018373929555      14.13023566188228      334.6569677427744    0.00602245002122398     0.8000005314894175      0.510790990970856     0.2791390164840511     0.4227302399422117    0.02918982565983561  9.358538743533694e-12     0.9996762511331525      0.995380132246783       56.3460139487598 121.7506851880319
2.669076751779985      19.58414401711629      16.17585781975843   0.002173111636047546     0.6713400481698482     -11.94720190952175  4.486747173925116e-05     0.1244450418441744  0.0009703018373929555      14.13023566188228      334.6569677427744    0.00602245002122398     0.8000005314894175      0.510790990970856     0.2791390164840511     0.4227302399422117    0.02918981075867441  1.491051973259119e-08     0.9996762511331525      0.995380132246783       56.3460139487598 121.7506856081748
2.669076751779985      19.58414401711629      16.17585781975843   0.002173111636047546     0.6713400481698482     -11.94720190952175  4.486747173925116e-05     0.1244450418441744  0.0009703018373929555      14.13023566188228      334.6569677427744    0.00602245002122398     0.8000005314894175      0.510790990970856     0.2791390164840511     0.4227302399422117    0.02918981075867441  9.358538743533694e-12     0.9996762660343137      0.995380132246783       56.3460139487598 121.7506851876075
2.669076751779985      19.58414401711629      16.17585781975843   0.002173111636047546     0.6713400481698482     -11.94720190952175  4.486747173925116e-05     0.1244450418441744  0.0009703018373929555      14.13023566188228      334.6569677427744    0.00602245002122398     0.8000005314894175      0.510790990970856     0.2791390164840511     0.4227302399422117    0.02918981075867441  9.358538743533694e-12     0.9996762511331525     0.9953801471479442       56.3460139487598 121.7506851864747
2.669076751779985      19.58414401711629      16.17585781975843   0.002173111636047546     0.6713400481698482     -11.94720190952175  4.486747173925116e-05     0.1244450418441744  0.0009703018373929555      14.13023566188228      334.6569677427744    0.00602245002122398     0.8000005314894175      0.510790990970856     0.2791390164840511     0.4227302399422117    0.02918981075867441  9.358538743533694e-12     0.9996762511331525      0.995380132246783      56.34601478838084 121.7506851877516
2.669083172672232      19.58414176134356      16.17584208576838   0.002173099035590992     0.6713418456822723     -11.94719431158258  4.487128657226189e-05      0.124446269875286    0.00097027119885069      14.13031741983678      334.6607058472776   0.006026697301464674      0.800000531465754     0.5107894185872273      0.279140378187316     0.4227338684911635    0.02918873494477897  9.358118773633688e-12     0.9996762630797891     0.9953803026438824      56.34394059424457 121.7499666866105
2.66908321244467      19.58414176134356      16.17584208576838   0.002173099035590992     0.6713418456822723     -11.94719431158258  4.487128657226189e-05      0.124446269875286    0.00097027119885069      14.13031741983678      334.6607058472776   0.006026697301464674      0.800000531465754     0.5107894185872273      0.279140378187316     0.4227338684911635    0.02918873494477897  9.358118773633688e-12     0.9996762630797891     0.9953803026438824      56.34394059424457 121.7499666399574
2.669083172672232      19.58414205317001      16.17584208576838   0.002173099035590992     0.6713418456822723     -11.94719431158258  4.487128657226189e-05      0.124446269875286    0.00097027119885069      14.13031741983678      334.6607058472776   0.006026697301464674      0.800000531465754     0.5107894185872273      0.279140378187316     0.4227338684911635    0.02918873494477897  9.358118773633688e-12     0.9996762630797891     0.9953803026438824      56.34394059424457 121.7499666734983
2.669083172672232      19.58414176134356      16.17584232680721   0.002173099035590992     0.6713418456822723     -11.94719431158258  4.487128657226189e-05      0.124446269875286    0.00097027119885069      14.13031741983678      334.6607058472776   0.006026697301464674      0.800000531465754     0.5107894185872273      0.279140378187316     0.4227338684911635    0.02918873494477897  9.358118773633688e-12     0.9996762630797891     0.9953803026438824      56.34394059424457 121.7499666938086
2.669083172672232      19.58414176134356      16.17584208576838   0.002173113936752185     0.6713418456822723     -11.94719431158258  4.487128657226189e-05      0.124446269875286    0.00097027119885069      14.13031741983678      334.6607058472776   0.006026697301464674      0.800000531465754     0.5107894185872273      0.279140378187316     0.4227338684911635    0.02918873494477897  9.358118773633688e-12     0.9996762630797891     0.9953803026438824      56.34394059424457 121.7499668429736
2.669083172672232      19.58414176134356      16.17584208576838   0.002173099035590992     0.6713418605834335     -11.94719431158258  4.487128657226189e-05      0.124446269875286    0.00097027119885069      14.13031741983678      334.6607058472776   0.006026697301464674      0.800000531465754     0.5107894185872273      0.279140378187316     0.4227338684911635    0.02918873494477897  9.358118773633688e-12     0.9996762630797891     0.9953803026438824      56.34394059424457 121.7499666697909
2.669083172672232      19.58414176134356      16.17584208576838   0.002173099035590992     0.6713418456822723     -11.94719448960965  4.487128657226189e-05      0.124446269875286    0.00097027119885069      14.13031741983678      334.6607058472776   0.006026697301464674      0.800000531465754     0.5107894185872273      0.279140378187316     0.4227338684911635    0.02918873494477897  9.358118773633688e-12     0.9996762630797891     0.9953803026438824      56.34394059424457 121.749966741703
2.669083172672232      19.58414176134356      16.17584208576838   0.002173099035590992     0.6713418456822723     -11.94719431158258  4.488618773345574e-05      0.124446269875286    0.00097027119885069      14.13031741983678      334.6607058472776   0.006026697301464674      0.800000531465754     0.5107894185872273      0.279140378187316     0.4227338684911635    0.02918873494477897  9.358118773633688e-12     0.9996762630797891     0.9953803026438824      56.34394059424457 121.7499674612998
2.669083172672232      19.58414176134356      16.17584208576838   0.002173099035590992     0.6713418456822723     -11.94719431158258  4.487128657226189e-05     0.1244462847764472    0.00097027119885069      14.13031741983678      334.6607058472776   0.006026697301464674      0.800000531465754     0.5107894185872273      0.279140378187316     0.4227338684911635    0.02918873494477897  9.358118773633688e-12     0.9996762630797891     0.9953803026438824      56.34394059424457 121.7499666178043
2.669083172672232      19.58414176134356      16.17584208576838   0.002173099035590992     0.6713418456822723     -11.94719431158258  4.487128657226189e-05      0.124446269875286  0.0009702861000118839      14.13031741983678      334.6607058472776   0.006026697301464674      0.800000531465754     0.5107894185872273      0.279140378187316     0.4227338684911635    0.02918873494477897  9.358118773633688e-12     0.9996762630797891     0.9953803026438824      56.34394059424457 121.749968537673
2.669083172672232      19.58414176134356      16.17584208576838   0.002173099035590992     0.6713418456822723     -11.94719431158258  4.487128657226189e-05      0.124446269875286    0.00097027119885069      14.13031763039492      334.6607058472776   0.006026697301464674      0.800000531465754     0.5107894185872273      0.279140378187316     0.4227338684911635    0.02918873494477897  9.358118773633688e-12     0.9996762630797891     0.9953803026438824      56.34394059424457 121.7499666591392
2.669083172672232      19.58414176134356      16.17584208576838   0.002173099035590992     0.6713418456822723     -11.94719431158258  4.487128657226189e-05      0.124446269875286    0.00097027119885069      14.13031741983678      334.6607108341107   0.006026697301464674      0.800000531465754     0.5107894185872273      0.279140378187316     0.4227338684911635    0.02918873494477897  9.358118773633688e-12     0.9996762630797891     0.9953803026438824      56.34394059424457 121.7499666276125
2.669083172672232      19.58414176134356      16.17584208576838   0.002173099035590992     0.6713418456822723     -11.94719431158258  4.487128657226189e-05      0.124446269875286    0.00097027119885069      14.13031741983678      334.6607058472776   0.006026712202625868      0.800000531465754     0.5107894185872273      0.279140378187316     0.4227338684911635    0.02918873494477897  9.358118773633688e-12     0.9996762630797891     0.9953803026438824      56.34394059424457 121.749966519613
2.669083172672232      19.58414176134356      16.17584208576838   0.002173099035590992     0.6713418456822723     -11.94719431158258  4.487128657226189e-05      0.124446269875286    0.00097027119885069      14.13031741983678      334.6607058472776   0.006026697301464674     0.8000005463669152     0.5107894185872273      0.279140378187316     0.4227338684911635    0.02918873494477897  9.358118773633688e-12     0.9996762630797891     0.9953803026438824      56.34394059424457 121.7499672397126
2.669083172672232      19.58414176134356      16.17584208576838   0.002173099035590992     0.6713418456822723     -11.94719431158258  4.487128657226189e-05      0.124446269875286    0.00097027119885069      14.13031741983678      334.6607058472776   0.006026697301464674      0.800000531465754     0.5107894334883885      0.279140378187316     0.4227338684911635    0.02918873494477897  9.358118773633688e-12     0.9996762630797891     0.9953803026438824      56.34394059424457 121.7499667560771
2.669083172672232      19.58414176134356      16.17584208576838   0.002173099035590992     0.6713418456822723     -11.94719431158258  4.487128657226189e-05      0.124446269875286    0.00097027119885069      14.13031741983678      334.6607058472776   0.006026697301464674      0.800000531465754     0.5107894185872273     0.2791403930884772     0.4227338684911635    0.02918873494477897  9.358118773633688e-12     0.9996762630797891     0.9953803026438824      56.34394059424457 121.7499667587477
2.669083172672232      19.58414176134356      16.17584208576838   0.002173099035590992     0.6713418456822723     -11.94719431158258  4.487128657226189e-05      0.124446269875286    0.00097027119885069      14.13031741983678      334.6607058472776   0.006026697301464674      0.800000531465754     0.5107894185872273      0.279140378187316     0.4227338833923247    0.02918873494477897  9.358118773633688e-12     0.9996762630797891     0.9953803026438824      56.34394059424457 121.74996668094
2.669083172672232      19.58414176134356      16.17584208576838   0.002173099035590992     0.6713418456822723     -11.94719431158258  4.487128657226189e-05      0.124446269875286    0.00097027119885069      14.13031741983678      334.6607058472776   0.006026697301464674      0.800000531465754     0.5107894185872273      0.279140378187316     0.4227338684911635    0.02918874984594016  9.358118773633688e-12     0.9996762630797891     0.9953803026438824      56.34394059424457 121.7499666866572
2.669083172672232      19.58414176134356      16.17584208576838   0.002173099035590992     0.6713418456822723     -11.94719431158258  4.487128657226189e-05      0.124446269875286    0.00097027119885069      14.13031741983678      334.6607058472776   0.006026697301464674      0.800000531465754     0.5107894185872273      0.279140378187316     0.4227338684911635    0.02918873494477897  1.491051931262129e-08     0.9996762630797891     0.9953803026438824      56.34394059424457 121.7499671072069
2.669083172672232      19.58414176134356      16.17584208576838   0.002173099035590992     0.6713418456822723     -11.94719431158258  4.487128657226189e-05      0.124446269875286    0.00097027119885069      14.13031741983678      334.6607058472776   0.006026697301464674      0.800000531465754     0.5107894185872273      0.279140378187316     0.4227338684911635    0.02918873494477897  9.358118773633688e-12     0.9996762779809503     0.9953803026438824      56.34394059424457 121.749966686662
2.669083172672232      19.58414176134356      16.17584208576838   0.002173099035590992     0.6713418456822723     -11.94719431158258  4.487128657226189e-05      0.124446269875286    0.00097027119885069      14.13031741983678      334.6607058472776   0.006026697301464674      0.800000531465754     0.5107894185872273      0.279140378187316     0.4227338684911635    0.02918873494477897  9.358118773633688e-12     0.9996762630797891     0.9953803175450436      56.34394059424457 121.7499666866601
2.669083172672232      19.58414176134356      16.17584208576838   0.002173099035590992     0.6713418456822723     -11.94719431158258  4.487128657226189e-05      0.124446269875286    0.00097027119885069      14.13031741983678      334.6607058472776   0.006026697301464674      0.800000531465754     0.5107894185872273      0.279140378187316     0.4227338684911635    0.02918873494477897  9.358118773633688e-12     0.9996762630797891     0.9953803026438824      56.34394143383472 121.7499666866442
2.669099110292449      19.58407638570948       16.1757027307771   0.002173027089439697     0.6713494865586724     -11.94712187706134  4.487197440563739e-05     0.1244581442867515  0.0009699592043141242      14.13046674115714      334.6681511828872   0.006028199140818313     0.8000005313571292     0.5107818097250987     0.2791367851548935     0.4227411839277591     0.0291854346415189  9.356371348524364e-12     0.9995637823578635     0.9952691098171327       56.3375815249526 121.7498521491761
2.669099150065125      19.58407638570948       16.1757027307771   0.002173027089439697     0.6713494865586724     -11.94712187706134  4.487197440563739e-05     0.1244581442867515  0.0009699592043141242      14.13046674115714      334.6681511828872   0.006028199140818313     0.8000005313571292     0.5107818097250987     0.2791367851548935     0.4227411839277591     0.0291854346415189  9.356371348524364e-12     0.9995637823578635     0.9952691098171327       56.3375815249526 121.7498522167414
2.669099110292449      19.58407667753496       16.1757027307771   0.002173027089439697     0.6713494865586724     -11.94712187706134  4.487197440563739e-05     0.1244581442867515  0.0009699592043141242      14.13046674115714      334.6681511828872   0.006028199140818313     0.8000005313571292     0.5107818097250987     0.2791367851548935     0.4227411839277591     0.0291854346415189  9.356371348524364e-12     0.9995637823578635     0.9952691098171327       56.3375815249526 121.7498521411616
2.669099110292449      19.58407638570948      16.17570297181385   0.002173027089439697     0.6713494865586724     -11.94712187706134  4.487197440563739e-05     0.1244581442867515  0.0009699592043141242      14.13046674115714      334.6681511828872   0.006028199140818313     0.8000005313571292     0.5107818097250987     0.2791367851548935     0.4227411839277591     0.0291854346415189  9.356371348524364e-12     0.9995637823578635     0.9952691098171327       56.3375815249526 121.7498521661431
2.669099110292449      19.58407638570948       16.1757027307771   0.002173041990600891     0.6713494865586724     -11.94712187706134  4.487197440563739e-05     0.1244581442867515  0.0009699592043141242      14.13046674115714      334.6681511828872   0.006028199140818313     0.8000005313571292     0.5107818097250987     0.2791367851548935     0.4227411839277591     0.0291854346415189  9.356371348524364e-12     0.9995637823578635     0.9952691098171327       56.3375815249526 121.7498522522907
2.669099110292449      19.58407638570948       16.1757027307771   0.002173027089439697     0.6713495014598336     -11.94712187706134  4.487197440563739e-05     0.1244581442867515  0.0009699592043141242      14.13046674115714      334.6681511828872   0.006028199140818313     0.8000005313571292     0.5107818097250987     0.2791367851548935     0.4227411839277591     0.0291854346415189  9.356371348524364e-12     0.9995637823578635     0.9952691098171327       56.3375815249526 121.7498521414077
2.669099110292449      19.58407638570948       16.1757027307771   0.002173027089439697     0.6713494865586724     -11.94712205508733  4.487197440563739e-05     0.1244581442867515  0.0009699592043141242      14.13046674115714      334.6681511828872   0.006028199140818313     0.8000005313571292     0.5107818097250987     0.2791367851548935     0.4227411839277591     0.0291854346415189  9.356371348524364e-12     0.9995637823578635     0.9952691098171327       56.3375815249526 121.7498522048586
2.669099110292449      19.58407638570948       16.1757027307771   0.002173027089439697     0.6713494865586724     -11.94712187706134  4.488687556683124e-05     0.1244581442867515  0.0009699592043141242      14.13046674115714      334.6681511828872   0.006028199140818313     0.8000005313571292     0.5107818097250987     0.2791367851548935     0.4227411839277591     0.0291854346415189  9.356371348524364e-12     0.9995637823578635     0.9952691098171327       56.3375815249526 121.7498531565729
2.669099110292449      19.58407638570948       16.1757027307771   0.002173027089439697     0.6713494865586724     -11.94712187706134  4.487197440563739e-05     0.1244581591879127  0.0009699592043141242      14.13046674115714      334.6681511828872   0.006028199140818313     0.8000005313571292     0.5107818097250987     0.2791367851548935     0.4227411839277591     0.0291854346415189  9.356371348524364e-12     0.9995637823578635     0.9952691098171327       56.3375815249526 121.7498520683481
2.669099110292449      19.58407638570948       16.1757027307771   0.002173027089439697     0.6713494865586724     -11.94712187706134  4.487197440563739e-05     0.1244581442867515   0.000969974105475318      14.13046674115714      334.6681511828872   0.006028199140818313     0.8000005313571292     0.5107818097250987     0.2791367851548935     0.4227411839277591     0.0291854346415189  9.356371348524364e-12     0.9995637823578635     0.9952691098171327       56.3375815249526 121.7498540715009
2.669099110292449      19.58407638570948       16.1757027307771   0.002173027089439697     0.6713494865586724     -11.94712187706134  4.487197440563739e-05     0.1244581442867515  0.0009699592043141242       14.1304669517175      334.6681511828872   0.006028199140818313     0.8000005313571292     0.5107818097250987     0.2791367851548935     0.4227411839277591     0.0291854346415189  9.356371348524364e-12     0.9995637823578635     0.9952691098171327       56.3375815249526 121.7498522533252
2.669099110292449      19.58407638570948       16.1757027307771   0.002173027089439697     0.6713494865586724     -11.94712187706134  4.487197440563739e-05     0.1244581442867515  0.0009699592043141242      14.13046674115714      334.6681561698313   0.006028199140818313     0.8000005313571292     0.5107818097250987     0.2791367851548935     0.4227411839277591     0.0291854346415189  9.356371348524364e-12     0.9995637823578635     0.9952691098171327       56.3375815249526 121.749852225146
2.669099110292449      19.58407638570948       16.1757027307771   0.002173027089439697     0.6713494865586724     -11.94712187706134  4.487197440563739e-05     0.1244581442867515  0.0009699592043141242      14.13046674115714      334.6681511828872   0.006028214041979507     0.8000005313571292     0.5107818097250987     0.2791367851548935     0.4227411839277591     0.0291854346415189  9.356371348524364e-12     0.9995637823578635     0.9952691098171327       56.3375815249526 121.7498534783069
2.669099110292449      19.58407638570948       16.1757027307771   0.002173027089439697     0.6713494865586724     -11.94712187706134  4.487197440563739e-05     0.1244581442867515  0.0009699592043141242      14.13046674115714      334.6681511828872   0.006028199140818313     0.8000005462582904     0.5107818097250987     0.2791367851548935     0.4227411839277591     0.0291854346415189  9.356371348524364e-12     0.9995637823578635     0.9952691098171327       56.3375815249526 121.7498526910538
2.669099110292449      19.58407638570948       16.1757027307771   0.002173027089439697     0.6713494865586724     -11.94712187706134  4.487197440563739e-05     0.1244581442867515  0.0009699592043141242      14.13046674115714      334.6681511828872   0.006028199140818313     0.8000005313571292     0.5107818246262599     0.2791367851548935     0.4227411839277591     0.0291854346415189  9.356371348524364e-12     0.9995637823578635     0.9952691098171327       56.3375815249526 121.7498521799426
2.669099110292449      19.58407638570948       16.1757027307771   0.002173027089439697     0.6713494865586724     -11.94712187706134  4.487197440563739e-05     0.1244581442867515  0.0009699592043141242      14.13046674115714      334.6681511828872   0.006028199140818313     0.8000005313571292     0.5107818097250987     0.2791368000560547     0.4227411839277591     0.0291854346415189  9.356371348524364e-12     0.9995637823578635     0.9952691098171327       56.3375815249526 121.7498522781712
2.669099110292449      19.58407638570948       16.1757027307771   0.002173027089439697     0.6713494865586724     -11.94712187706134  4.487197440563739e-05     0.1244581442867515  0.0009699592043141242      14.13046674115714      334.6681511828872   0.006028199140818313     0.8000005313571292     0.5107818097250987     0.2791367851548935     0.4227411988289203     0.0291854346415189  9.356371348524364e-12     0.9995637823578635     0.9952691098171327       56.3375815249526 121.7498521504899
2.669099110292449      19.58407638570948       16.1757027307771   0.002173027089439697     0.6713494865586724     -11.94712187706134  4.487197440563739e-05     0.1244581442867515  0.0009699592043141242      14.13046674115714      334.6681511828872   0.006028199140818313     0.8000005313571292     0.5107818097250987     0.2791367851548935     0.4227411839277591     0.0291854495426801  9.356371348524364e-12     0.9995637823578635     0.9952691098171327       56.3375815249526 121.7498521491714
2.669099110292449      19.58407638570948       16.1757027307771   0.002173027089439697     0.6713494865586724     -11.94712187706134  4.487197440563739e-05     0.1244581442867515  0.0009699592043141242      14.13046674115714      334.6681511828872   0.006028199140818313     0.8000005313571292     0.5107818097250987     0.2791367851548935     0.4227411839277591     0.0291854346415189  1.491051756519618e-08     0.9995637823578635     0.9952691098171327       56.3375815249526 121.7498525697956
2.669099110292449      19.58407638570948       16.1757027307771   0.002173027089439697     0.6713494865586724     -11.94712187706134  4.487197440563739e-05     0.1244581442867515  0.0009699592043141242      14.13046674115714      334.6681511828872   0.006028199140818313     0.8000005313571292     0.5107818097250987     0.2791367851548935     0.4227411839277591     0.0291854346415189  9.356371348524364e-12     0.9995637972590247     0.9952691098171327       56.3375815249526 121.7498521491741
2.669099110292449      19.58407638570948       16.1757027307771   0.002173027089439697     0.6713494865586724     -11.94712187706134  4.487197440563739e-05     0.1244581442867515  0.0009699592043141242      14.13046674115714      334.6681511828872   0.006028199140818313     0.8000005313571292     0.5107818097250987     0.2791367851548935     0.4227411839277591     0.0291854346415189  9.356371348524364e-12     0.9995637823578635     0.9952691247182939       56.3375815249526 121.7498521491698
2.669099110292449      19.58407638570948       16.1757027307771   0.002173027089439697     0.6713494865586724     -11.94712187706134  4.487197440563739e-05     0.1244581442867515  0.0009699592043141242      14.13046674115714      334.6681511828872   0.006028199140818313     0.8000005313571292     0.5107818097250987     0.2791367851548935     0.4227411839277591     0.0291854346415189  9.356371348524364e-12     0.9995637823578635     0.9952691098171327      56.33758236444799 121.7498521491667
2.66909034520521      19.58407654041533      16.17570250799641     0.0021729639645819     0.6713517686861398       -11.947120538466  4.485873317389132e-05     0.1244818805082933  0.0009694128061885933      14.13043614527911      334.6681282913639   0.006025860663243242      0.800000531272577     0.5107771954484223     0.2791262132389628     0.4227410204258245    0.02918543462235515  9.355215667771297e-12     0.9995637823500875     0.9952691098169276      56.34507994924955 121.7496186754483
2.669090384977755      19.58407654041533      16.17570250799641     0.0021729639645819     0.6713517686861398       -11.947120538466  4.485873317389132e-05     0.1244818805082933  0.0009694128061885933      14.13043614527911      334.6681282913639   0.006025860663243242      0.800000531272577     0.5107771954484223     0.2791262132389628     0.4227410204258245    0.02918543462235515  9.355215667771297e-12     0.9995637823500875     0.9952691098169276      56.34507994924955 121.7496188065869
2.66909034520521      19.58407683224082      16.17570250799641     0.0021729639645819     0.6713517686861398       -11.947120538466  4.485873317389132e-05     0.1244818805082933  0.0009694128061885933      14.13043614527911      334.6681282913639   0.006025860663243242      0.800000531272577     0.5107771954484223     0.2791262132389628     0.4227410204258245    0.02918543462235515  9.355215667771297e-12     0.9995637823500875     0.9952691098169276      56.34507994924955 121.7496186556875
2.66909034520521      19.58407654041533      16.17570274903316     0.0021729639645819     0.6713517686861398       -11.947120538466  4.485873317389132e-05     0.1244818805082933  0.0009694128061885933      14.13043614527911      334.6681282913639   0.006025860663243242      0.800000531272577     0.5107771954484223     0.2791262132389628     0.4227410204258245    0.02918543462235515  9.355215667771297e-12     0.9995637823500875     0.9952691098169276      56.34507994924955 121.7496186761893
2.66909034520521      19.58407654041533      16.17570250799641   0.002172978865743093     0.6713517686861398       -11.947120538466  4.485873317389132e-05     0.1244818805082933  0.0009694128061885933      14.13043614527911      334.6681282913639   0.006025860663243242      0.800000531272577     0.5107771954484223     0.2791262132389628     0.4227410204258245    0.02918543462235515  9.355215667771297e-12     0.9995637823500875     0.9952691098169276      56.34507994924955 121.7496189391083
2.66909034520521      19.58407654041533      16.17570250799641     0.0021729639645819      0.671351783587301       -11.947120538466  4.485873317389132e-05     0.1244818805082933  0.0009694128061885933      14.13043614527911      334.6681282913639   0.006025860663243242      0.800000531272577     0.5107771954484223     0.2791262132389628     0.4227410204258245    0.02918543462235515  9.355215667771297e-12     0.9995637823500875     0.9952691098169276      56.34507994924955 121.7496186520318
2.66909034520521      19.58407654041533      16.17570250799641     0.0021729639645819     0.6713517686861398     -11.94712071649197  4.485873317389132e-05     0.1244818805082933  0.0009694128061885933      14.13043614527911      334.6681282913639   0.006025860663243242      0.800000531272577     0.5107771954484223     0.2791262132389628     0.4227410204258245    0.02918543462235515  9.355215667771297e-12     0.9995637823500875     0.9952691098169276      56.34507994924955 121.7496187237175
2.66909034520521      19.58407654041533      16.17570250799641     0.0021729639645819     0.6713517686861398       -11.947120538466  4.487363433508517e-05     0.1244818805082933  0.0009694128061885933      14.13043614527911      334.6681282913639   0.006025860663243242      0.800000531272577     0.5107771954484223     0.2791262132389628     0.4227410204258245    0.02918543462235515  9.355215667771297e-12     0.9995637823500875     0.9952691098169276      56.34507994924955 121.7496196885306
2.66909034520521      19.58407654041533      16.17570250799641     0.0021729639645819     0.6713517686861398       -11.947120538466  4.485873317389132e-05     0.1244818954094545  0.0009694128061885933      14.13043614527911      334.6681282913639   0.006025860663243242      0.800000531272577     0.5107771954484223     0.2791262132389628     0.4227410204258245    0.02918543462235515  9.355215667771297e-12     0.9995637823500875     0.9952691098169276      56.34507994924955 121.7496186269725
2.66909034520521      19.58407654041533      16.17570250799641     0.0021729639645819     0.6713517686861398       -11.947120538466  4.485873317389132e-05     0.1244818805082933  0.0009694277073497872      14.13043614527911      334.6681282913639   0.006025860663243242      0.800000531272577     0.5107771954484223     0.2791262132389628     0.4227410204258245    0.02918543462235515  9.355215667771297e-12     0.9995637823500875     0.9952691098169276      56.34507994924955 121.7496205944753
2.66909034520521      19.58407654041533      16.17570250799641     0.0021729639645819     0.6713517686861398       -11.947120538466  4.485873317389132e-05     0.1244818805082933  0.0009694128061885933      14.13043635583901      334.6681282913639   0.006025860663243242      0.800000531272577     0.5107771954484223     0.2791262132389628     0.4227410204258245    0.02918543462235515  9.355215667771297e-12     0.9995637823500875     0.9952691098169276      56.34507994924955 121.7496188304303
2.66909034520521      19.58407654041533      16.17570250799641     0.0021729639645819     0.6713517686861398       -11.947120538466  4.485873317389132e-05     0.1244818805082933  0.0009694128061885933      14.13043614527911      334.6681332783076   0.006025860663243242      0.800000531272577     0.5107771954484223     0.2791262132389628     0.4227410204258245    0.02918543462235515  9.355215667771297e-12     0.9995637823500875     0.9952691098169276      56.34507994924955 121.749618736717
2.66909034520521      19.58407654041533      16.17570250799641     0.0021729639645819     0.6713517686861398       -11.947120538466  4.485873317389132e-05     0.1244818805082933  0.0009694128061885933      14.13043614527911      334.6681282913639   0.006025875564404436      0.800000531272577     0.5107771954484223     0.2791262132389628     0.4227410204258245    0.02918543462235515  9.355215667771297e-12     0.9995637823500875     0.9952691098169276      56.34507994924955 121.7496172766349
2.66909034520521      19.58407654041533      16.17570250799641     0.0021729639645819     0.6713517686861398       -11.947120538466  4.485873317389132e-05     0.1244818805082933  0.0009694128061885933      14.13043614527911      334.6681282913639   0.006025860663243242     0.8000005461737382     0.5107771954484223     0.2791262132389628     0.4227410204258245    0.02918543462235515  9.355215667771297e-12     0.9995637823500875     0.9952691098169276      56.34507994924955 121.7496192355824
2.66909034520521      19.58407654041533      16.17570250799641     0.0021729639645819     0.6713517686861398       -11.947120538466  4.485873317389132e-05     0.1244818805082933  0.0009694128061885933      14.13043614527911      334.6681282913639   0.006025860663243242      0.800000531272577     0.5107772103495835     0.2791262132389628     0.4227410204258245    0.02918543462235515  9.355215667771297e-12     0.9995637823500875     0.9952691098169276      56.34507994924955 121.7496187601283
2.66909034520521      19.58407654041533      16.17570250799641     0.0021729639645819     0.6713517686861398       -11.947120538466  4.485873317389132e-05     0.1244818805082933  0.0009694128061885933      14.13043614527911      334.6681282913639   0.006025860663243242      0.800000531272577     0.5107771954484223     0.2791262281401239     0.4227410204258245    0.02918543462235515  9.355215667771297e-12     0.9995637823500875     0.9952691098169276      56.34507994924955 121.7496186767874
2.66909034520521      19.58407654041533      16.17570250799641     0.0021729639645819     0.6713517686861398       -11.947120538466  4.485873317389132e-05     0.1244818805082933  0.0009694128061885933      14.13043614527911      334.6681282913639   0.006025860663243242      0.800000531272577     0.5107771954484223     0.2791262132389628     0.4227410353269857    0.02918543462235515  9.355215667771297e-12     0.9995637823500875     0.9952691098169276      56.34507994924955 121.7496186819793
2.66909034520521      19.58407654041533      16.17570250799641     0.0021729639645819     0.6713517686861398       -11.947120538466  4.485873317389132e-05     0.1244818805082933  0.0009694128061885933      14.13043614527911      334.6681282913639   0.006025860663243242      0.800000531272577     0.5107771954484223     0.2791262132389628     0.4227410204258245    0.02918544952351635  9.355215667771297e-12     0.9995637823500875     0.9952691098169276      56.34507994924955 121.7496186758481
2.66909034520521      19.58407654041533      16.17570250799641     0.0021729639645819     0.6713517686861398       -11.947120538466  4.485873317389132e-05     0.1244818805082933  0.0009694128061885933      14.13043614527911      334.6681282913639   0.006025860663243242      0.800000531272577     0.5107771954484223     0.2791262132389628     0.4227410204258245    0.02918543462235515  1.491051640951543e-08     0.9995637823500875     0.9952691098169276      56.34507994924955 121.7496190959895
2.66909034520521      19.58407654041533      16.17570250799641     0.0021729639645819     0.6713517686861398       -11.947120538466  4.485873317389132e-05     0.1244818805082933  0.0009694128061885933      14.13043614527911      334.6681282913639   0.006025860663243242      0.800000531272577     0.5107771954484223     0.2791262132389628     0.4227410204258245    0.02918543462235515  9.355215667771297e-12     0.9995637972512487     0.9952691098169276      56.34507994924955 121.7496186755186
2.66909034520521      19.58407654041533      16.17570250799641     0.0021729639645819     0.6713517686861398       -11.947120538466  4.485873317389132e-05     0.1244818805082933  0.0009694128061885933      14.13043614527911      334.6681282913639   0.006025860663243242      0.800000531272577     0.5107771954484223     0.2791262132389628     0.4227410204258245    0.02918543462235515  9.355215667771297e-12     0.9995637823500875     0.9952691247180888      56.34507994924955 121.7496186754517
2.66909034520521      19.58407654041533      16.17570250799641     0.0021729639645819     0.6713517686861398       -11.947120538466  4.485873317389132e-05     0.1244818805082933  0.0009694128061885933      14.13043614527911      334.6681282913639   0.006025860663243242      0.800000531272577     0.5107771954484223     0.2791262132389628     0.4227410204258245    0.02918543462235515  9.355215667771297e-12     0.9995637823500875     0.9952691098169276      56.34508078885666 121.7496186753569
2.669089120125329      19.58407680230931      16.17570277171193   0.002172952535397725      0.671352279046489      -11.9471204678868  4.485780026750935e-05     0.1244828971974228  0.0009693738613670028      14.13043282554177      334.6681228273126   0.006027329898182049     0.8000005312663291     0.5107762892441711     0.2791262059091951     0.4227409554705109    0.02918543441618253   9.35513272330161e-12     0.9995637802640346     0.9952691769913026       56.3600771117386 121.7495386028383
2.669089159897856      19.58407680230931      16.17570277171193   0.002172952535397725      0.671352279046489      -11.9471204678868  4.485780026750935e-05     0.1244828971974228  0.0009693738613670028      14.13043282554177      334.6681228273126   0.006027329898182049     0.8000005312663291     0.5107762892441711     0.2791262059091951     0.4227409554705109    0.02918543441618253   9.35513272330161e-12     0.9995637802640346     0.9952691769913026       56.3600771117386 121.7495386580368
2.669089120125329      19.58407709413479      16.17570277171193   0.002172952535397725      0.671352279046489      -11.9471204678868  4.485780026750935e-05     0.1244828971974228  0.0009693738613670028      14.13043282554177      334.6681228273126   0.006027329898182049     0.8000005312663291     0.5107762892441711     0.2791262059091951     0.4227409554705109    0.02918543441618253   9.35513272330161e-12     0.9995637802640346     0.9952691769913026       56.3600771117386 121.7495385666
2.669089120125329      19.58407680230931      16.17570301274868   0.002172952535397725      0.671352279046489      -11.9471204678868  4.485780026750935e-05     0.1244828971974228  0.0009693738613670028      14.13043282554177      334.6681228273126   0.006027329898182049     0.8000005312663291     0.5107762892441711     0.2791262059091951     0.4227409554705109    0.02918543441618253   9.35513272330161e-12     0.9995637802640346     0.9952691769913026       56.3600771117386 121.7495385868193
2.669089120125329      19.58407680230931      16.17570277171193   0.002172967436558919      0.671352279046489      -11.9471204678868  4.485780026750935e-05     0.1244828971974228  0.0009693738613670028      14.13043282554177      334.6681228273126   0.006027329898182049     0.8000005312663291     0.5107762892441711     0.2791262059091951     0.4227409554705109    0.02918543441618253   9.35513272330161e-12     0.9995637802640346     0.9952691769913026       56.3600771117386 121.7495388017242
2.669089120125329      19.58407680230931      16.17570277171193   0.002172952535397725     0.6713522939476502      -11.9471204678868  4.485780026750935e-05     0.1244828971974228  0.0009693738613670028      14.13043282554177      334.6681228273126   0.006027329898182049     0.8000005312663291     0.5107762892441711     0.2791262059091951     0.4227409554705109    0.02918543441618253   9.35513272330161e-12     0.9995637802640346     0.9952691769913026       56.3600771117386 121.7495385886338
2.669089120125329      19.58407680230931      16.17570277171193   0.002172952535397725      0.671352279046489     -11.94712064591277  4.485780026750935e-05     0.1244828971974228  0.0009693738613670028      14.13043282554177      334.6681228273126   0.006027329898182049     0.8000005312663291     0.5107762892441711     0.2791262059091951     0.4227409554705109    0.02918543441618253   9.35513272330161e-12     0.9995637802640346     0.9952691769913026       56.3600771117386 121.7495386549685
2.669089120125329      19.58407680230931      16.17570277171193   0.002172952535397725      0.671352279046489      -11.9471204678868   4.48727014287032e-05     0.1244828971974228  0.0009693738613670028      14.13043282554177      334.6681228273126   0.006027329898182049     0.8000005312663291     0.5107762892441711     0.2791262059091951     0.4227409554705109    0.02918543441618253   9.35513272330161e-12     0.9995637802640346     0.9952691769913026       56.3600771117386 121.7495397563433
2.669089120125329      19.58407680230931      16.17570277171193   0.002172952535397725      0.671352279046489      -11.9471204678868  4.485780026750935e-05      0.124482912098584  0.0009693738613670028      14.13043282554177      334.6681228273126   0.006027329898182049     0.8000005312663291     0.5107762892441711     0.2791262059091951     0.4227409554705109    0.02918543441618253   9.35513272330161e-12     0.9995637802640346     0.9952691769913026       56.3600771117386 121.7495385402009
2.669089120125329      19.58407680230931      16.17570277171193   0.002172952535397725      0.671352279046489      -11.9471204678868  4.485780026750935e-05     0.1244828971974228  0.0009693887625281967      14.13043282554177      334.6681228273126   0.006027329898182049     0.8000005312663291     0.5107762892441711     0.2791262059091951     0.4227409554705109    0.02918543441618253   9.35513272330161e-12     0.9995637802640346     0.9952691769913026       56.3600771117386 121.74954056351
2.669089120125329      19.58407680230931      16.17570277171193   0.002172952535397725      0.671352279046489      -11.9471204678868  4.485780026750935e-05     0.1244828971974228  0.0009693738613670028      14.13043303610163      334.6681228273126   0.006027329898182049     0.8000005312663291     0.5107762892441711     0.2791262059091951     0.4227409554705109    0.02918543441618253   9.35513272330161e-12     0.9995637802640346     0.9952691769913026       56.3600771117386 121.7495387255706
2.669089120125329      19.58407680230931      16.17570277171193   0.002172952535397725      0.671352279046489      -11.9471204678868  4.485780026750935e-05     0.1244828971974228  0.0009693738613670028      14.13043282554177      334.6681278142563   0.006027329898182049     0.8000005312663291     0.5107762892441711     0.2791262059091951     0.4227409554705109    0.02918543441618253   9.35513272330161e-12     0.9995637802640346     0.9952691769913026       56.3600771117386 121.7495386800709
2.669089120125329      19.58407680230931      16.17570277171193   0.002172952535397725      0.671352279046489      -11.9471204678868  4.485780026750935e-05     0.1244828971974228  0.0009693738613670028      14.13043282554177      334.6681228273126   0.006027344799343243     0.8000005312663291     0.5107762892441711     0.2791262059091951     0.4227409554705109    0.02918543441618253   9.35513272330161e-12     0.9995637802640346     0.9952691769913026       56.3600771117386 121.7495386846959
2.669089120125329      19.58407680230931      16.17570277171193   0.002172952535397725      0.671352279046489      -11.9471204678868  4.485780026750935e-05     0.1244828971974228  0.0009693738613670028      14.13043282554177      334.6681228273126   0.006027329898182049     0.8000005461674903     0.5107762892441711     0.2791262059091951     0.4227409554705109    0.02918543441618253   9.35513272330161e-12     0.9995637802640346     0.9952691769913026       56.3600771117386 121.7495391580555
2.669089120125329      19.58407680230931      16.17570277171193   0.002172952535397725      0.671352279046489      -11.9471204678868  4.485780026750935e-05     0.1244828971974228  0.0009693738613670028      14.13043282554177      334.6681228273126   0.006027329898182049     0.8000005312663291     0.5107763041453323     0.2791262059091951     0.4227409554705109    0.02918543441618253   9.35513272330161e-12     0.9995637802640346     0.9952691769913026       56.3600771117386 121.7495386506186
2.669089120125329      19.58407680230931      16.17570277171193   0.002172952535397725      0.671352279046489      -11.9471204678868  4.485780026750935e-05     0.1244828971974228  0.0009693738613670028      14.13043282554177      334.6681228273126   0.006027329898182049     0.8000005312663291     0.5107762892441711     0.2791262208103563     0.4227409554705109    0.02918543441618253   9.35513272330161e-12     0.9995637802640346     0.9952691769913026       56.3600771117386 121.7495386759354
2.669089120125329      19.58407680230931      16.17570277171193   0.002172952535397725      0.671352279046489      -11.9471204678868  4.485780026750935e-05     0.1244828971974228  0.0009693738613670028      14.13043282554177      334.6681228273126   0.006027329898182049     0.8000005312663291     0.5107762892441711     0.2791262059091951     0.4227409703716721    0.02918543441618253   9.35513272330161e-12     0.9995637802640346     0.9952691769913026       56.3600771117386 121.7495386017742
2.669089120125329      19.58407680230931      16.17570277171193   0.002172952535397725      0.671352279046489      -11.9471204678868  4.485780026750935e-05     0.1244828971974228  0.0009693738613670028      14.13043282554177      334.6681228273126   0.006027329898182049     0.8000005312663291     0.5107762892441711     0.2791262059091951     0.4227409554705109    0.02918544931734373   9.35513272330161e-12     0.9995637802640346     0.9952691769913026       56.3600771117386 121.7495386027657
2.669089120125329      19.58407680230931      16.17570277171193   0.002172952535397725      0.671352279046489      -11.9471204678868  4.485780026750935e-05     0.1244828971974228  0.0009693738613670028      14.13043282554177      334.6681228273126   0.006027329898182049     0.8000005312663291     0.5107762892441711     0.2791262059091951     0.4227409554705109    0.02918543441618253  1.491051632657096e-08     0.9995637802640346     0.9952691769913026       56.3600771117386 121.7495390235097
2.669089120125329      19.58407680230931      16.17570277171193   0.002172952535397725      0.671352279046489      -11.9471204678868  4.485780026750935e-05     0.1244828971974228  0.0009693738613670028      14.13043282554177      334.6681228273126   0.006027329898182049     0.8000005312663291     0.5107762892441711     0.2791262059091951     0.4227409554705109    0.02918543441618253   9.35513272330161e-12     0.9995637951651958     0.9952691769913026       56.3600771117386 121.7495386028412
2.669089120125329      19.58407680230931      16.17570277171193   0.002172952535397725      0.671352279046489      -11.9471204678868  4.485780026750935e-05     0.1244828971974228  0.0009693738613670028      14.13043282554177      334.6681228273126   0.006027329898182049     0.8000005312663291     0.5107762892441711     0.2791262059091951     0.4227409554705109    0.02918543441618253   9.35513272330161e-12     0.9995637802640346     0.9952691918924638       56.3600771117386 121.7495386028662
2.669089120125329      19.58407680230931      16.17570277171193   0.002172952535397725      0.671352279046489      -11.9471204678868  4.485780026750935e-05     0.1244828971974228  0.0009693738613670028      14.13043282554177      334.6681228273126   0.006027329898182049     0.8000005312663291     0.5107762892441711     0.2791262059091951     0.4227409554705109    0.02918543441618253   9.35513272330161e-12     0.9995637802640346     0.9952691769913026      56.36007795156919 121.7495386028574
