# Supplementary material for: Model-Based Quantification of the Systemic Interplay between Glucose and Fatty Acids in the Postprandial State
Source: PLoS One. 2015 Sep 10;10(9):e0135665. doi: 10.1371/journal.pone.0135665 (PMC4565650; doi:10.1371/journal.pone.0135665)
Supplement: S3 File — Zip file containing all Matlab m-files to generate figures. The zip-file includes a README file, containing an overview of the simulation files and basic instructions. (ZIP) [file pone.0135665.s004.zip › GlcNEFA/OPT parameters/OPT_solver1_seed100000000_n100_r25/parameters_it26.txt]

2.274706998585299      19.38778331576275      17.81958675729754   0.005620355592635613     0.7076193928227621     -11.06199369182769  0.0008371785148764572     0.1307871848155862   0.001305395470230763       17.2983355598404      454.0514846852875   0.007507433823978209     0.9186076805672109     0.6176321850727009     0.2471967078172291     0.3599132120239004   0.002704140557714875     0.6206825070360985     0.1357053071474399     0.1442951226149742  4.090786609825916e-14 229.7252987080751
2.274707032481074      19.38778331576275      17.81958675729754   0.005620355592635613     0.7076193928227621     -11.06199369182769  0.0008371785148764572     0.1307871848155862   0.001305395470230763       17.2983355598404      454.0514846852875   0.007507433823978209     0.9186076805672109     0.6176321850727009     0.2471967078172291     0.3599132120239004   0.002704140557714875     0.6206825070360985     0.1357053071474399     0.1442951226149742  4.090786609825916e-14 229.7252957407133
2.274706998585299      19.38778360466323      17.81958675729754   0.005620355592635613     0.7076193928227621     -11.06199369182769  0.0008371785148764572     0.1307871848155862   0.001305395470230763       17.2983355598404      454.0514846852875   0.007507433823978209     0.9186076805672109     0.6176321850727009     0.2471967078172291     0.3599132120239004   0.002704140557714875     0.6206825070360985     0.1357053071474399     0.1442951226149742  4.090786609825916e-14 229.7253008616993
2.274706998585299      19.38778331576275      17.81958702283007   0.005620355592635613     0.7076193928227621     -11.06199369182769  0.0008371785148764572     0.1307871848155862   0.001305395470230763       17.2983355598404      454.0514846852875   0.007507433823978209     0.9186076805672109     0.6176321850727009     0.2471967078172291     0.3599132120239004   0.002704140557714875     0.6206825070360985     0.1357053071474399     0.1442951226149742  4.090786609825916e-14 229.7252992707604
2.274706998585299      19.38778331576275      17.81958675729754   0.005620370493796807     0.7076193928227621     -11.06199369182769  0.0008371785148764572     0.1307871848155862   0.001305395470230763       17.2983355598404      454.0514846852875   0.007507433823978209     0.9186076805672109     0.6176321850727009     0.2471967078172291     0.3599132120239004   0.002704140557714875     0.6206825070360985     0.1357053071474399     0.1442951226149742  4.090786609825916e-14 229.7253548765847
2.274706998585299      19.38778331576275      17.81958675729754   0.005620355592635613     0.7076194077239233     -11.06199369182769  0.0008371785148764572     0.1307871848155862   0.001305395470230763       17.2983355598404      454.0514846852875   0.007507433823978209     0.9186076805672109     0.6176321850727009     0.2471967078172291     0.3599132120239004   0.002704140557714875     0.6206825070360985     0.1357053071474399     0.1442951226149742  4.090786609825916e-14 229.7252978196335
2.274706998585299      19.38778331576275      17.81958675729754   0.005620355592635613     0.7076193928227621     -11.06199385666425  0.0008371785148764572     0.1307871848155862   0.001305395470230763       17.2983355598404      454.0514846852875   0.007507433823978209     0.9186076805672109     0.6176321850727009     0.2471967078172291     0.3599132120239004   0.002704140557714875     0.6206825070360985     0.1357053071474399     0.1442951226149742  4.090786609825916e-14 229.7252973096394
2.274706998585299      19.38778331576275      17.81958675729754   0.005620355592635613     0.7076193928227621     -11.06199369182769   0.000837193416037651     0.1307871848155862   0.001305395470230763       17.2983355598404      454.0514846852875   0.007507433823978209     0.9186076805672109     0.6176321850727009     0.2471967078172291     0.3599132120239004   0.002704140557714875     0.6206825070360985     0.1357053071474399     0.1442951226149742  4.090786609825916e-14 229.7255957923719
2.274706998585299      19.38778331576275      17.81958675729754   0.005620355592635613     0.7076193928227621     -11.06199369182769  0.0008371785148764572     0.1307871997167474   0.001305395470230763       17.2983355598404      454.0514846852875   0.007507433823978209     0.9186076805672109     0.6176321850727009     0.2471967078172291     0.3599132120239004   0.002704140557714875     0.6206825070360985     0.1357053071474399     0.1442951226149742  4.090786609825916e-14 229.7253148224021
2.274706998585299      19.38778331576275      17.81958675729754   0.005620355592635613     0.7076193928227621     -11.06199369182769  0.0008371785148764572     0.1307871848155862   0.001305410371391957       17.2983355598404      454.0514846852875   0.007507433823978209     0.9186076805672109     0.6176321850727009     0.2471967078172291     0.3599132120239004   0.002704140557714875     0.6206825070360985     0.1357053071474399     0.1442951226149742  4.090786609825916e-14 229.725680510033
2.274706998585299      19.38778331576275      17.81958675729754   0.005620355592635613     0.7076193928227621     -11.06199369182769  0.0008371785148764572     0.1307871848155862   0.001305395470230763      17.29833581760568      454.0514846852875   0.007507433823978209     0.9186076805672109     0.6176321850727009     0.2471967078172291     0.3599132120239004   0.002704140557714875     0.6206825070360985     0.1357053071474399     0.1442951226149742  4.090786609825916e-14 229.7252953180563
2.274706998585299      19.38778331576275      17.81958675729754   0.005620355592635613     0.7076193928227621     -11.06199369182769  0.0008371785148764572     0.1307871848155862   0.001305395470230763       17.2983355598404      454.0514914511818   0.007507433823978209     0.9186076805672109     0.6176321850727009     0.2471967078172291     0.3599132120239004   0.002704140557714875     0.6206825070360985     0.1357053071474399     0.1442951226149742  4.090786609825916e-14 229.7253018306656
2.274706998585299      19.38778331576275      17.81958675729754   0.005620355592635613     0.7076193928227621     -11.06199369182769  0.0008371785148764572     0.1307871848155862   0.001305395470230763       17.2983355598404      454.0514846852875   0.007507448725139402     0.9186076805672109     0.6176321850727009     0.2471967078172291     0.3599132120239004   0.002704140557714875     0.6206825070360985     0.1357053071474399     0.1442951226149742  4.090786609825916e-14 229.7233986746879
2.274706998585299      19.38778331576275      17.81958675729754   0.005620355592635613     0.7076193928227621     -11.06199369182769  0.0008371785148764572     0.1307871848155862   0.001305395470230763       17.2983355598404      454.0514846852875   0.007507433823978209     0.9186076954683721     0.6176321850727009     0.2471967078172291     0.3599132120239004   0.002704140557714875     0.6206825070360985     0.1357053071474399     0.1442951226149742  4.090786609825916e-14 229.7253017747337
2.274706998585299      19.38778331576275      17.81958675729754   0.005620355592635613     0.7076193928227621     -11.06199369182769  0.0008371785148764572     0.1307871848155862   0.001305395470230763       17.2983355598404      454.0514846852875   0.007507433823978209     0.9186076805672109     0.6176321999738621     0.2471967078172291     0.3599132120239004   0.002704140557714875     0.6206825070360985     0.1357053071474399     0.1442951226149742  4.090786609825916e-14 229.7253173957691
2.274706998585299      19.38778331576275      17.81958675729754   0.005620355592635613     0.7076193928227621     -11.06199369182769  0.0008371785148764572     0.1307871848155862   0.001305395470230763       17.2983355598404      454.0514846852875   0.007507433823978209     0.9186076805672109     0.6176321850727009     0.2471967227183903     0.3599132120239004   0.002704140557714875     0.6206825070360985     0.1357053071474399     0.1442951226149742  4.090786609825916e-14 229.7252413989578
2.274706998585299      19.38778331576275      17.81958675729754   0.005620355592635613     0.7076193928227621     -11.06199369182769  0.0008371785148764572     0.1307871848155862   0.001305395470230763       17.2983355598404      454.0514846852875   0.007507433823978209     0.9186076805672109     0.6176321850727009     0.2471967078172291     0.3599132269250616   0.002704140557714875     0.6206825070360985     0.1357053071474399     0.1442951226149742  4.090786609825916e-14 229.7252981922335
2.274706998585299      19.38778331576275      17.81958675729754   0.005620355592635613     0.7076193928227621     -11.06199369182769  0.0008371785148764572     0.1307871848155862   0.001305395470230763       17.2983355598404      454.0514846852875   0.007507433823978209     0.9186076805672109     0.6176321850727009     0.2471967078172291     0.3599132120239004   0.002704155458876069     0.6206825070360985     0.1357053071474399     0.1442951226149742  4.090786609825916e-14 229.7252987080618
2.274706998585299      19.38778331576275      17.81958675729754   0.005620355592635613     0.7076193928227621     -11.06199369182769  0.0008371785148764572     0.1307871848155862   0.001305395470230763       17.2983355598404      454.0514846852875   0.007507433823978209     0.9186076805672109     0.6176321850727009     0.2471967078172291     0.3599132120239004   0.002704140557714875     0.6206825219372597     0.1357053071474399     0.1442951226149742  4.090786609825916e-14 229.7252987080751
2.274706998585299      19.38778331576275      17.81958675729754   0.005620355592635613     0.7076193928227621     -11.06199369182769  0.0008371785148764572     0.1307871848155862   0.001305395470230763       17.2983355598404      454.0514846852875   0.007507433823978209     0.9186076805672109     0.6176321850727009     0.2471967078172291     0.3599132120239004   0.002704140557714875     0.6206825070360985     0.1357053220486011     0.1442951226149742  4.090786609825916e-14 229.7252987081389
2.274706998585299      19.38778331576275      17.81958675729754   0.005620355592635613     0.7076193928227621     -11.06199369182769  0.0008371785148764572     0.1307871848155862   0.001305395470230763       17.2983355598404      454.0514846852875   0.007507433823978209     0.9186076805672109     0.6176321850727009     0.2471967078172291     0.3599132120239004   0.002704140557714875     0.6206825070360985     0.1357053071474399     0.1442951375161354  4.090786609825916e-14 229.7252987080099
2.274706998585299      19.38778331576275      17.81958675729754   0.005620355592635613     0.7076193928227621     -11.06199369182769  0.0008371785148764572     0.1307871848155862   0.001305395470230763       17.2983355598404      454.0514846852875   0.007507433823978209     0.9186076805672109     0.6176321850727009     0.2471967078172291     0.3599132120239004   0.002704140557714875     0.6206825070360985     0.1357053071474399     0.1442951226149742  1.490120210171376e-08 229.7253897402357
2.408974355162925      20.40949854176494      16.95952605331006   0.004088371026976652     0.7482016000131252      -11.7187771035433  0.0006936861103137203     0.1118988038953528   0.001086595193503854      20.83946732108132      425.9162605791934   0.007868101750337527     0.8885658407381858     0.6073531782569752     0.2513335791119208     0.3027613703837476   0.001904388634299399     0.6206825070360985      0.132151843515539       0.14058047884217  2.220446049250313e-14 134.1990343714004
2.40897439105944      20.40949854176494      16.95952605331006   0.004088371026976652     0.7482016000131252      -11.7187771035433  0.0006936861103137203     0.1118988038953528   0.001086595193503854      20.83946732108132      425.9162605791934   0.007868101750337527     0.8885658407381858     0.6073531782569752     0.2513335791119208     0.3027613703837476   0.001904388634299399     0.6206825070360985      0.132151843515539       0.14058047884217  2.220446049250313e-14 134.199034272209
2.408974355162925      20.40949884589017      16.95952605331006   0.004088371026976652     0.7482016000131252      -11.7187771035433  0.0006936861103137203     0.1118988038953528   0.001086595193503854      20.83946732108132      425.9162605791934   0.007868101750337527     0.8885658407381858     0.6073531782569752     0.2513335791119208     0.3027613703837476   0.001904388634299399     0.6206825070360985      0.132151843515539       0.14058047884217  2.220446049250313e-14 134.1990344217876
2.408974355162925      20.40949854176494       16.9595263060267   0.004088371026976652     0.7482016000131252      -11.7187771035433  0.0006936861103137203     0.1118988038953528   0.001086595193503854      20.83946732108132      425.9162605791934   0.007868101750337527     0.8885658407381858     0.6073531782569752     0.2513335791119208     0.3027613703837476   0.001904388634299399     0.6206825070360985      0.132151843515539       0.14058047884217  2.220446049250313e-14 134.1990341057752
2.408974355162925      20.40949854176494      16.95952605331006   0.004088385928137846     0.7482016000131252      -11.7187771035433  0.0006936861103137203     0.1118988038953528   0.001086595193503854      20.83946732108132      425.9162605791934   0.007868101750337527     0.8885658407381858     0.6073531782569752     0.2513335791119208     0.3027613703837476   0.001904388634299399     0.6206825070360985      0.132151843515539       0.14058047884217  2.220446049250313e-14 134.1990711793081
2.408974355162925      20.40949854176494      16.95952605331006   0.004088371026976652     0.7482016149142864      -11.7187771035433  0.0006936861103137203     0.1118988038953528   0.001086595193503854      20.83946732108132      425.9162605791934   0.007868101750337527     0.8885658407381858     0.6073531782569752     0.2513335791119208     0.3027613703837476   0.001904388634299399     0.6206825070360985      0.132151843515539       0.14058047884217  2.220446049250313e-14 134.1990342191635
2.408974355162925      20.40949854176494      16.95952605331006   0.004088371026976652     0.7482016000131252     -11.71877727816669  0.0006936861103137203     0.1118988038953528   0.001086595193503854      20.83946732108132      425.9162605791934   0.007868101750337527     0.8885658407381858     0.6073531782569752     0.2513335791119208     0.3027613703837476   0.001904388634299399     0.6206825070360985      0.132151843515539       0.14058047884217  2.220446049250313e-14 134.1990346058972
2.408974355162925      20.40949854176494      16.95952605331006   0.004088371026976652     0.7482016000131252      -11.7187771035433  0.0006937010114749141     0.1118988038953528   0.001086595193503854      20.83946732108132      425.9162605791934   0.007868101750337527     0.8885658407381858     0.6073531782569752     0.2513335791119208     0.3027613703837476   0.001904388634299399     0.6206825070360985      0.132151843515539       0.14058047884217  2.220446049250313e-14 134.199067356776
2.408974355162925      20.40949854176494      16.95952605331006   0.004088371026976652     0.7482016000131252      -11.7187771035433  0.0006936861103137203      0.111898818796514   0.001086595193503854      20.83946732108132      425.9162605791934   0.007868101750337527     0.8885658407381858     0.6073531782569752     0.2513335791119208     0.3027613703837476   0.001904388634299399     0.6206825070360985      0.132151843515539       0.14058047884217  2.220446049250313e-14 134.1990348733143
2.408974355162925      20.40949854176494      16.95952605331006   0.004088371026976652     0.7482016000131252      -11.7187771035433  0.0006936861103137203     0.1118988038953528   0.001086610094665048      20.83946732108132      425.9162605791934   0.007868101750337527     0.8885658407381858     0.6073531782569752     0.2513335791119208     0.3027613703837476   0.001904388634299399     0.6206825070360985      0.132151843515539       0.14058047884217  2.220446049250313e-14 134.1991001203871
2.408974355162925      20.40949854176494      16.95952605331006   0.004088371026976652     0.7482016000131252      -11.7187771035433  0.0006936861103137203     0.1118988038953528   0.001086595193503854      20.83946763161358      425.9162605791934   0.007868101750337527     0.8885658407381858     0.6073531782569752     0.2513335791119208     0.3027613703837476   0.001904388634299399     0.6206825070360985      0.132151843515539       0.14058047884217  2.220446049250313e-14 134.1990340652836
2.408974355162925      20.40949854176494      16.95952605331006   0.004088371026976652     0.7482016000131252      -11.7187771035433  0.0006936861103137203     0.1118988038953528   0.001086595193503854      20.83946732108132      425.9162669258403   0.007868101750337527     0.8885658407381858     0.6073531782569752     0.2513335791119208     0.3027613703837476   0.001904388634299399     0.6206825070360985      0.132151843515539       0.14058047884217  2.220446049250313e-14 134.1990348580069
2.408974355162925      20.40949854176494      16.95952605331006   0.004088371026976652     0.7482016000131252      -11.7187771035433  0.0006936861103137203     0.1118988038953528   0.001086595193503854      20.83946732108132      425.9162605791934   0.007868116651498721     0.8885658407381858     0.6073531782569752     0.2513335791119208     0.3027613703837476   0.001904388634299399     0.6206825070360985      0.132151843515539       0.14058047884217  2.220446049250313e-14 134.1989020275646
2.408974355162925      20.40949854176494      16.95952605331006   0.004088371026976652     0.7482016000131252      -11.7187771035433  0.0006936861103137203     0.1118988038953528   0.001086595193503854      20.83946732108132      425.9162605791934   0.007868101750337527      0.888565855639347     0.6073531782569752     0.2513335791119208     0.3027613703837476   0.001904388634299399     0.6206825070360985      0.132151843515539       0.14058047884217  2.220446049250313e-14 134.1990351339727
2.408974355162925      20.40949854176494      16.95952605331006   0.004088371026976652     0.7482016000131252      -11.7187771035433  0.0006936861103137203     0.1118988038953528   0.001086595193503854      20.83946732108132      425.9162605791934   0.007868101750337527     0.8885658407381858     0.6073531931581364     0.2513335791119208     0.3027613703837476   0.001904388634299399     0.6206825070360985      0.132151843515539       0.14058047884217  2.220446049250313e-14 134.1990375555036
2.408974355162925      20.40949854176494      16.95952605331006   0.004088371026976652     0.7482016000131252      -11.7187771035433  0.0006936861103137203     0.1118988038953528   0.001086595193503854      20.83946732108132      425.9162605791934   0.007868101750337527     0.8885658407381858     0.6073531782569752      0.251333594013082     0.3027613703837476   0.001904388634299399     0.6206825070360985      0.132151843515539       0.14058047884217  2.220446049250313e-14 134.1990310779798
2.408974355162925      20.40949854176494      16.95952605331006   0.004088371026976652     0.7482016000131252      -11.7187771035433  0.0006936861103137203     0.1118988038953528   0.001086595193503854      20.83946732108132      425.9162605791934   0.007868101750337527     0.8885658407381858     0.6073531782569752     0.2513335791119208     0.3027613852849088   0.001904388634299399     0.6206825070360985      0.132151843515539       0.14058047884217  2.220446049250313e-14 134.1990342378811
2.408974355162925      20.40949854176494      16.95952605331006   0.004088371026976652     0.7482016000131252      -11.7187771035433  0.0006936861103137203     0.1118988038953528   0.001086595193503854      20.83946732108132      425.9162605791934   0.007868101750337527     0.8885658407381858     0.6073531782569752     0.2513335791119208     0.3027613703837476   0.001904403535460592     0.6206825070360985      0.132151843515539       0.14058047884217  2.220446049250313e-14 134.1990343714178
2.408974355162925      20.40949854176494      16.95952605331006   0.004088371026976652     0.7482016000131252      -11.7187771035433  0.0006936861103137203     0.1118988038953528   0.001086595193503854      20.83946732108132      425.9162605791934   0.007868101750337527     0.8885658407381858     0.6073531782569752     0.2513335791119208     0.3027613703837476   0.001904388634299399     0.6206825219372597      0.132151843515539       0.14058047884217  2.220446049250313e-14 134.1990343714004
2.408974355162925      20.40949854176494      16.95952605331006   0.004088371026976652     0.7482016000131252      -11.7187771035433  0.0006936861103137203     0.1118988038953528   0.001086595193503854      20.83946732108132      425.9162605791934   0.007868101750337527     0.8885658407381858     0.6073531782569752     0.2513335791119208     0.3027613703837476   0.001904388634299399     0.6206825070360985     0.1321518584167002       0.14058047884217  2.220446049250313e-14 134.199034371377
2.408974355162925      20.40949854176494      16.95952605331006   0.004088371026976652     0.7482016000131252      -11.7187771035433  0.0006936861103137203     0.1118988038953528   0.001086595193503854      20.83946732108132      425.9162605791934   0.007868101750337527     0.8885658407381858     0.6073531782569752     0.2513335791119208     0.3027613703837476   0.001904388634299399     0.6206825070360985      0.132151843515539     0.1405804937433312  2.220446049250313e-14 134.1990343713972
2.408974355162925      20.40949854176494      16.95952605331006   0.004088371026976652     0.7482016000131252      -11.7187771035433  0.0006936861103137203     0.1118988038953528   0.001086595193503854      20.83946732108132      425.9162605791934   0.007868101750337527     0.8885658407381858     0.6073531782569752     0.2513335791119208     0.3027613703837476   0.001904388634299399     0.6206825070360985      0.132151843515539       0.14058047884217  1.490118339830815e-08 134.1991202274588
2.478651174265892      19.66100018260572      15.96685622550835   0.003252610879214814     0.7420690286902714     -11.40482212587276  0.0004957430049359064     0.1168072024083825  0.0009262952696067102      16.19489991843383      340.5769719137463   0.007528856310336779      0.830900353356438     0.5747905224326966     0.2578472652144005     0.3313780798991013   0.001864359009313245     0.6206825070360985     0.1561624599956633     0.1459222097878321  2.331468351712829e-14 124.8553301895231
2.478651211200673      19.66100018260572      15.96685622550835   0.003252610879214814     0.7420690286902714     -11.40482212587276  0.0004957430049359064     0.1168072024083825  0.0009262952696067102      16.19489991843383      340.5769719137463   0.007528856310336779      0.830900353356438     0.5747905224326966     0.2578472652144005     0.3313780798991013   0.001864359009313245     0.6206825070360985     0.1561624599956633     0.1459222097878321  2.331468351712829e-14 124.8553302295282
2.478651174265892      19.66100047557746      15.96685622550835   0.003252610879214814     0.7420690286902714     -11.40482212587276  0.0004957430049359064     0.1168072024083825  0.0009262952696067102      16.19489991843383      340.5769719137463   0.007528856310336779      0.830900353356438     0.5747905224326966     0.2578472652144005     0.3313780798991013   0.001864359009313245     0.6206825070360985     0.1561624599956633     0.1459222097878321  2.331468351712829e-14 124.8553299301052
2.478651174265892      19.66100018260572      15.96685646343305   0.003252610879214814     0.7420690286902714     -11.40482212587276  0.0004957430049359064     0.1168072024083825  0.0009262952696067102      16.19489991843383      340.5769719137463   0.007528856310336779      0.830900353356438     0.5747905224326966     0.2578472652144005     0.3313780798991013   0.001864359009313245     0.6206825070360985     0.1561624599956633     0.1459222097878321  2.331468351712829e-14 124.8553299063302
2.478651174265892      19.66100018260572      15.96685622550835   0.003252625780376008     0.7420690286902714     -11.40482212587276  0.0004957430049359064     0.1168072024083825  0.0009262952696067102      16.19489991843383      340.5769719137463   0.007528856310336779      0.830900353356438     0.5747905224326966     0.2578472652144005     0.3313780798991013   0.001864359009313245     0.6206825070360985     0.1561624599956633     0.1459222097878321  2.331468351712829e-14 124.8553592897131
2.478651174265892      19.66100018260572      15.96685622550835   0.003252610879214814     0.7420690435914326     -11.40482212587276  0.0004957430049359064     0.1168072024083825  0.0009262952696067102      16.19489991843383      340.5769719137463   0.007528856310336779      0.830900353356438     0.5747905224326966     0.2578472652144005     0.3313780798991013   0.001864359009313245     0.6206825070360985     0.1561624599956633     0.1459222097878321  2.331468351712829e-14 124.8553301320346
2.478651174265892      19.66100018260572      15.96685622550835   0.003252610879214814     0.7420690286902714     -11.40482229581785  0.0004957430049359064     0.1168072024083825  0.0009262952696067102      16.19489991843383      340.5769719137463   0.007528856310336779      0.830900353356438     0.5747905224326966     0.2578472652144005     0.3313780798991013   0.001864359009313245     0.6206825070360985     0.1561624599956633     0.1459222097878321  2.331468351712829e-14 124.8553306083319
2.478651174265892      19.66100018260572      15.96685622550835   0.003252610879214814     0.7420690286902714     -11.40482212587276  0.0004957579060971002     0.1168072024083825  0.0009262952696067102      16.19489991843383      340.5769719137463   0.007528856310336779      0.830900353356438     0.5747905224326966     0.2578472652144005     0.3313780798991013   0.001864359009313245     0.6206825070360985     0.1561624599956633     0.1459222097878321  2.331468351712829e-14 124.8553448290115
2.478651174265892      19.66100018260572      15.96685622550835   0.003252610879214814     0.7420690286902714     -11.40482212587276  0.0004957430049359064     0.1168072173095437  0.0009262952696067102      16.19489991843383      340.5769719137463   0.007528856310336779      0.830900353356438     0.5747905224326966     0.2578472652144005     0.3313780798991013   0.001864359009313245     0.6206825070360985     0.1561624599956633     0.1459222097878321  2.331468351712829e-14 124.8553298770472
2.478651174265892      19.66100018260572      15.96685622550835   0.003252610879214814     0.7420690286902714     -11.40482212587276  0.0004957430049359064     0.1168072024083825   0.000926310170767904      16.19489991843383      340.5769719137463   0.007528856310336779      0.830900353356438     0.5747905224326966     0.2578472652144005     0.3313780798991013   0.001864359009313245     0.6206825070360985     0.1561624599956633     0.1459222097878321  2.331468351712829e-14 124.8553415419448
2.478651174265892      19.66100018260572      15.96685622550835   0.003252610879214814     0.7420690286902714     -11.40482212587276  0.0004957430049359064     0.1168072024083825  0.0009262952696067102      16.19490015975665      340.5769719137463   0.007528856310336779      0.830900353356438     0.5747905224326966     0.2578472652144005     0.3313780798991013   0.001864359009313245     0.6206825070360985     0.1561624599956633     0.1459222097878321  2.331468351712829e-14 124.8553299916583
2.478651174265892      19.66100018260572      15.96685622550835   0.003252610879214814     0.7420690286902714     -11.40482212587276  0.0004957430049359064     0.1168072024083825  0.0009262952696067102      16.19489991843383      340.5769769887386   0.007528856310336779      0.830900353356438     0.5747905224326966     0.2578472652144005     0.3313780798991013   0.001864359009313245     0.6206825070360985     0.1561624599956633     0.1459222097878321  2.331468351712829e-14 124.8553304105793
2.478651174265892      19.66100018260572      15.96685622550835   0.003252610879214814     0.7420690286902714     -11.40482212587276  0.0004957430049359064     0.1168072024083825  0.0009262952696067102      16.19489991843383      340.5769719137463   0.007528871211497973      0.830900353356438     0.5747905224326966     0.2578472652144005     0.3313780798991013   0.001864359009313245     0.6206825070360985     0.1561624599956633     0.1459222097878321  2.331468351712829e-14 124.8553517716521
2.478651174265892      19.66100018260572      15.96685622550835   0.003252610879214814     0.7420690286902714     -11.40482212587276  0.0004957430049359064     0.1168072024083825  0.0009262952696067102      16.19489991843383      340.5769719137463   0.007528856310336779     0.8309003682575992     0.5747905224326966     0.2578472652144005     0.3313780798991013   0.001864359009313245     0.6206825070360985     0.1561624599956633     0.1459222097878321  2.331468351712829e-14 124.8553306889094
2.478651174265892      19.66100018260572      15.96685622550835   0.003252610879214814     0.7420690286902714     -11.40482212587276  0.0004957430049359064     0.1168072024083825  0.0009262952696067102      16.19489991843383      340.5769719137463   0.007528856310336779      0.830900353356438     0.5747905373338578     0.2578472652144005     0.3313780798991013   0.001864359009313245     0.6206825070360985     0.1561624599956633     0.1459222097878321  2.331468351712829e-14 124.8553315714671
2.478651174265892      19.66100018260572      15.96685622550835   0.003252610879214814     0.7420690286902714     -11.40482212587276  0.0004957430049359064     0.1168072024083825  0.0009262952696067102      16.19489991843383      340.5769719137463   0.007528856310336779      0.830900353356438     0.5747905224326966     0.2578472801155617     0.3313780798991013   0.001864359009313245     0.6206825070360985     0.1561624599956633     0.1459222097878321  2.331468351712829e-14 124.8553319487645
2.478651174265892      19.66100018260572      15.96685622550835   0.003252610879214814     0.7420690286902714     -11.40482212587276  0.0004957430049359064     0.1168072024083825  0.0009262952696067102      16.19489991843383      340.5769719137463   0.007528856310336779      0.830900353356438     0.5747905224326966     0.2578472652144005     0.3313780948002625   0.001864359009313245     0.6206825070360985     0.1561624599956633     0.1459222097878321  2.331468351712829e-14 124.855330104184
2.478651174265892      19.66100018260572      15.96685622550835   0.003252610879214814     0.7420690286902714     -11.40482212587276  0.0004957430049359064     0.1168072024083825  0.0009262952696067102      16.19489991843383      340.5769719137463   0.007528856310336779      0.830900353356438     0.5747905224326966     0.2578472652144005     0.3313780798991013   0.001864373910474439     0.6206825070360985     0.1561624599956633     0.1459222097878321  2.331468351712829e-14 124.8553301892984
2.478651174265892      19.66100018260572      15.96685622550835   0.003252610879214814     0.7420690286902714     -11.40482212587276  0.0004957430049359064     0.1168072024083825  0.0009262952696067102      16.19489991843383      340.5769719137463   0.007528856310336779      0.830900353356438     0.5747905224326966     0.2578472652144005     0.3313780798991013   0.001864359009313245     0.6206825219372597     0.1561624599956633     0.1459222097878321  2.331468351712829e-14 124.8553301895231
2.478651174265892      19.66100018260572      15.96685622550835   0.003252610879214814     0.7420690286902714     -11.40482212587276  0.0004957430049359064     0.1168072024083825  0.0009262952696067102      16.19489991843383      340.5769719137463   0.007528856310336779      0.830900353356438     0.5747905224326966     0.2578472652144005     0.3313780798991013   0.001864359009313245     0.6206825070360985     0.1561624748968245     0.1459222097878321  2.331468351712829e-14 124.855330189696
2.478651174265892      19.66100018260572      15.96685622550835   0.003252610879214814     0.7420690286902714     -11.40482212587276  0.0004957430049359064     0.1168072024083825  0.0009262952696067102      16.19489991843383      340.5769719137463   0.007528856310336779      0.830900353356438     0.5747905224326966     0.2578472652144005     0.3313780798991013   0.001864359009313245     0.6206825070360985     0.1561624599956633     0.1459222246889933  2.331468351712829e-14 124.8553301892477
2.478651174265892      19.66100018260572      15.96685622550835   0.003252610879214814     0.7420690286902714     -11.40482212587276  0.0004957430049359064     0.1168072024083825  0.0009262952696067102      16.19489991843383      340.5769719137463   0.007528856310336779      0.830900353356438     0.5747905224326966     0.2578472652144005     0.3313780798991013   0.001864359009313245     0.6206825070360985     0.1561624599956633     0.1459222097878321  1.490118450853117e-08 124.8554167640112
2.528366053183437      19.68203536181371      16.18506090243236    0.00288542245080755     0.7251107994458467     -11.63407204619689  0.0003147794828414587     0.1209260026099812  0.0008739015181241601       14.4196117502918      307.5765285111074   0.007089199141127413     0.8025595003110985     0.5500372598075797     0.2643601358077959     0.3720102309912641    0.01390601055558197     0.6206825070360985     0.1284470846237925     0.3705320244599436  2.220446049250313e-14 122.3207513319388
2.528366090859027      19.68203536181371      16.18506090243236    0.00288542245080755     0.7251107994458467     -11.63407204619689  0.0003147794828414587     0.1209260026099812  0.0008739015181241601       14.4196117502918      307.5765285111074   0.007089199141127413     0.8025595003110985     0.5500372598075797     0.2643601358077959     0.3720102309912641    0.01390601055558197     0.6206825070360985     0.1284470846237925     0.3705320244599436  2.220446049250313e-14 122.3207514102413
2.528366053183437      19.68203565509889      16.18506090243236    0.00288542245080755     0.7251107994458467     -11.63407204619689  0.0003147794828414587     0.1209260026099812  0.0008739015181241601       14.4196117502918      307.5765285111074   0.007089199141127413     0.8025595003110985     0.5500372598075797     0.2643601358077959     0.3720102309912641    0.01390601055558197     0.6206825070360985     0.1284470846237925     0.3705320244599436  2.220446049250313e-14 122.3207512006667
2.528366053183437      19.68203536181371      16.18506114360856    0.00288542245080755     0.7251107994458467     -11.63407204619689  0.0003147794828414587     0.1209260026099812  0.0008739015181241601       14.4196117502918      307.5765285111074   0.007089199141127413     0.8025595003110985     0.5500372598075797     0.2643601358077959     0.3720102309912641    0.01390601055558197     0.6206825070360985     0.1284470846237925     0.3705320244599436  2.220446049250313e-14 122.3207512380348
2.528366053183437      19.68203536181371      16.18506090243236   0.002885437351968744     0.7251107994458467     -11.63407204619689  0.0003147794828414587     0.1209260026099812  0.0008739015181241601       14.4196117502918      307.5765285111074   0.007089199141127413     0.8025595003110985     0.5500372598075797     0.2643601358077959     0.3720102309912641    0.01390601055558197     0.6206825070360985     0.1284470846237925     0.3705320244599436  2.220446049250313e-14 122.3207629014011
2.528366053183437      19.68203536181371      16.18506090243236    0.00288542245080755     0.7251108143470079     -11.63407204619689  0.0003147794828414587     0.1209260026099812  0.0008739015181241601       14.4196117502918      307.5765285111074   0.007089199141127413     0.8025595003110985     0.5500372598075797     0.2643601358077959     0.3720102309912641    0.01390601055558197     0.6206825070360985     0.1284470846237925     0.3705320244599436  2.220446049250313e-14 122.320751321511
2.528366053183437      19.68203536181371      16.18506090243236    0.00288542245080755     0.7251107994458467     -11.63407221955808  0.0003147794828414587     0.1209260026099812  0.0008739015181241601       14.4196117502918      307.5765285111074   0.007089199141127413     0.8025595003110985     0.5500372598075797     0.2643601358077959     0.3720102309912641    0.01390601055558197     0.6206825070360985     0.1284470846237925     0.3705320244599436  2.220446049250313e-14 122.3207515212947
2.528366053183437      19.68203536181371      16.18506090243236    0.00288542245080755     0.7251107994458467     -11.63407204619689  0.0003147943840026525     0.1209260026099812  0.0008739015181241601       14.4196117502918      307.5765285111074   0.007089199141127413     0.8025595003110985     0.5500372598075797     0.2643601358077959     0.3720102309912641    0.01390601055558197     0.6206825070360985     0.1284470846237925     0.3705320244599436  2.220446049250313e-14 122.3207599217313
2.528366053183437      19.68203536181371      16.18506090243236    0.00288542245080755     0.7251107994458467     -11.63407204619689  0.0003147794828414587     0.1209260175111424  0.0008739015181241601       14.4196117502918      307.5765285111074   0.007089199141127413     0.8025595003110985     0.5500372598075797     0.2643601358077959     0.3720102309912641    0.01390601055558197     0.6206825070360985     0.1284470846237925     0.3705320244599436  2.220446049250313e-14 122.3207511679709
2.528366053183437      19.68203536181371      16.18506090243236    0.00288542245080755     0.7251107994458467     -11.63407204619689  0.0003147794828414587     0.1209260026099812  0.0008739164192853539       14.4196117502918      307.5765285111074   0.007089199141127413     0.8025595003110985     0.5500372598075797     0.2643601358077959     0.3720102309912641    0.01390601055558197     0.6206825070360985     0.1284470846237925     0.3705320244599436  2.220446049250313e-14 122.3207543154987
2.528366053183437      19.68203536181371      16.18506090243236    0.00288542245080755     0.7251107994458467     -11.63407204619689  0.0003147794828414587     0.1209260026099812  0.0008739015181241601      14.41961196516076      307.5765285111074   0.007089199141127413     0.8025595003110985     0.5500372598075797     0.2643601358077959     0.3720102309912641    0.01390601055558197     0.6206825070360985     0.1284470846237925     0.3705320244599436  2.220446049250313e-14 122.3207512427933
2.528366053183437      19.68203536181371      16.18506090243236    0.00288542245080755     0.7251107994458467     -11.63407204619689  0.0003147794828414587     0.1209260026099812  0.0008739015181241601       14.4196117502918      307.5765330943548   0.007089199141127413     0.8025595003110985     0.5500372598075797     0.2643601358077959     0.3720102309912641    0.01390601055558197     0.6206825070360985     0.1284470846237925     0.3705320244599436  2.220446049250313e-14 122.320751378331
2.528366053183437      19.68203536181371      16.18506090243236    0.00288542245080755     0.7251107994458467     -11.63407204619689  0.0003147794828414587     0.1209260026099812  0.0008739015181241601       14.4196117502918      307.5765285111074   0.007089214042288607     0.8025595003110985     0.5500372598075797     0.2643601358077959     0.3720102309912641    0.01390601055558197     0.6206825070360985     0.1284470846237925     0.3705320244599436  2.220446049250313e-14 122.3207804810983
2.528366053183437      19.68203536181371      16.18506090243236    0.00288542245080755     0.7251107994458467     -11.63407204619689  0.0003147794828414587     0.1209260026099812  0.0008739015181241601       14.4196117502918      307.5765285111074   0.007089199141127413     0.8025595152122597     0.5500372598075797     0.2643601358077959     0.3720102309912641    0.01390601055558197     0.6206825070360985     0.1284470846237925     0.3705320244599436  2.220446049250313e-14 122.3207517958337
2.528366053183437      19.68203536181371      16.18506090243236    0.00288542245080755     0.7251107994458467     -11.63407204619689  0.0003147794828414587     0.1209260026099812  0.0008739015181241601       14.4196117502918      307.5765285111074   0.007089199141127413     0.8025595003110985     0.5500372747087409     0.2643601358077959     0.3720102309912641    0.01390601055558197     0.6206825070360985     0.1284470846237925     0.3705320244599436  2.220446049250313e-14 122.3207516359231
2.528366053183437      19.68203536181371      16.18506090243236    0.00288542245080755     0.7251107994458467     -11.63407204619689  0.0003147794828414587     0.1209260026099812  0.0008739015181241601       14.4196117502918      307.5765285111074   0.007089199141127413     0.8025595003110985     0.5500372598075797     0.2643601507089571     0.3720102309912641    0.01390601055558197     0.6206825070360985     0.1284470846237925     0.3705320244599436  2.220446049250313e-14 122.3207527181705
2.528366053183437      19.68203536181371      16.18506090243236    0.00288542245080755     0.7251107994458467     -11.63407204619689  0.0003147794828414587     0.1209260026099812  0.0008739015181241601       14.4196117502918      307.5765285111074   0.007089199141127413     0.8025595003110985     0.5500372598075797     0.2643601358077959     0.3720102458924253    0.01390601055558197     0.6206825070360985     0.1284470846237925     0.3705320244599436  2.220446049250313e-14 122.3207513116366
2.528366053183437      19.68203536181371      16.18506090243236    0.00288542245080755     0.7251107994458467     -11.63407204619689  0.0003147794828414587     0.1209260026099812  0.0008739015181241601       14.4196117502918      307.5765285111074   0.007089199141127413     0.8025595003110985     0.5500372598075797     0.2643601358077959     0.3720102309912641    0.01390602545674317     0.6206825070360985     0.1284470846237925     0.3705320244599436  2.220446049250313e-14 122.3207513314607
2.528366053183437      19.68203536181371      16.18506090243236    0.00288542245080755     0.7251107994458467     -11.63407204619689  0.0003147794828414587     0.1209260026099812  0.0008739015181241601       14.4196117502918      307.5765285111074   0.007089199141127413     0.8025595003110985     0.5500372598075797     0.2643601358077959     0.3720102309912641    0.01390601055558197     0.6206825219372597     0.1284470846237925     0.3705320244599436  2.220446049250313e-14 122.3207513319388
2.528366053183437      19.68203536181371      16.18506090243236    0.00288542245080755     0.7251107994458467     -11.63407204619689  0.0003147794828414587     0.1209260026099812  0.0008739015181241601       14.4196117502918      307.5765285111074   0.007089199141127413     0.8025595003110985     0.5500372598075797     0.2643601358077959     0.3720102309912641    0.01390601055558197     0.6206825070360985     0.1284470995249537     0.3705320244599436  2.220446049250313e-14 122.3207513320147
2.528366053183437      19.68203536181371      16.18506090243236    0.00288542245080755     0.7251107994458467     -11.63407204619689  0.0003147794828414587     0.1209260026099812  0.0008739015181241601       14.4196117502918      307.5765285111074   0.007089199141127413     0.8025595003110985     0.5500372598075797     0.2643601358077959     0.3720102309912641    0.01390601055558197     0.6206825070360985     0.1284470846237925     0.3705320393611048  2.220446049250313e-14 122.3207513316347
2.528366053183437      19.68203536181371      16.18506090243236    0.00288542245080755     0.7251107994458467     -11.63407204619689  0.0003147794828414587     0.1209260026099812  0.0008739015181241601       14.4196117502918      307.5765285111074   0.007089199141127413     0.8025595003110985     0.5500372598075797     0.2643601358077959     0.3720102309912641    0.01390601055558197     0.6206825070360985     0.1284470846237925     0.3705320244599436  1.490118339830815e-08 122.3208387726587
2.542521810565232       19.4925928792186      15.87602563892409    0.00261937457464059     0.7086091960547626     -11.56899828126373  0.0001963559850466155     0.1233575800879345  0.0008641560077849263      14.51248350954792      313.4494384057154   0.006853086301345626      0.800127975015555     0.5414984151104603     0.2679054481218525     0.3825031074820856    0.02785120131702966     0.6206825070360985     0.1185256355405024     0.5135887899575731  2.559483792519913e-14 121.9756967814142
2.542521848451759       19.4925928792186      15.87602563892409    0.00261937457464059     0.7086091960547626     -11.56899828126373  0.0001963559850466155     0.1233575800879345  0.0008641560077849263      14.51248350954792      313.4494384057154   0.006853086301345626      0.800127975015555     0.5414984151104603     0.2679054481218525     0.3825031074820856    0.02785120131702966     0.6206825070360985     0.1185256355405024     0.5135887899575731  2.559483792519913e-14 121.975696807881
2.542521810565232      19.49259316968086      15.87602563892409    0.00261937457464059     0.7086091960547626     -11.56899828126373  0.0001963559850466155     0.1233575800879345  0.0008641560077849263      14.51248350954792      313.4494384057154   0.006853086301345626      0.800127975015555     0.5414984151104603     0.2679054481218525     0.3825031074820856    0.02785120131702966     0.6206825070360985     0.1185256355405024     0.5135887899575731  2.559483792519913e-14 121.9756966407823
2.542521810565232       19.4925928792186      15.87602587549531    0.00261937457464059     0.7086091960547626     -11.56899828126373  0.0001963559850466155     0.1233575800879345  0.0008641560077849263      14.51248350954792      313.4494384057154   0.006853086301345626      0.800127975015555     0.5414984151104603     0.2679054481218525     0.3825031074820856    0.02785120131702966     0.6206825070360985     0.1185256355405024     0.5135887899575731  2.559483792519913e-14 121.9756966916266
2.542521810565232       19.4925928792186      15.87602563892409   0.002619389475801784     0.7086091960547626     -11.56899828126373  0.0001963559850466155     0.1233575800879345  0.0008641560077849263      14.51248350954792      313.4494384057154   0.006853086301345626      0.800127975015555     0.5414984151104603     0.2679054481218525     0.3825031074820856    0.02785120131702966     0.6206825070360985     0.1185256355405024     0.5135887899575731  2.559483792519913e-14 121.9757052521493
2.542521810565232       19.4925928792186      15.87602563892409    0.00261937457464059     0.7086092109559238     -11.56899828126373  0.0001963559850466155     0.1233575800879345  0.0008641560077849263      14.51248350954792      313.4494384057154   0.006853086301345626      0.800127975015555     0.5414984151104603     0.2679054481218525     0.3825031074820856    0.02785120131702966     0.6206825070360985     0.1185256355405024     0.5135887899575731  2.559483792519913e-14 121.9756967618159
2.542521810565232       19.4925928792186      15.87602563892409    0.00261937457464059     0.7086091960547626     -11.56899845365524  0.0001963559850466155     0.1233575800879345  0.0008641560077849263      14.51248350954792      313.4494384057154   0.006853086301345626      0.800127975015555     0.5414984151104603     0.2679054481218525     0.3825031074820856    0.02785120131702966     0.6206825070360985     0.1185256355405024     0.5135887899575731  2.559483792519913e-14 121.9756969455502
2.542521810565232       19.4925928792186      15.87602563892409    0.00261937457464059     0.7086091960547626     -11.56899828126373  0.0001963708862078094     0.1233575800879345  0.0008641560077849263      14.51248350954792      313.4494384057154   0.006853086301345626      0.800127975015555     0.5414984151104603     0.2679054481218525     0.3825031074820856    0.02785120131702966     0.6206825070360985     0.1185256355405024     0.5135887899575731  2.559483792519913e-14 121.9757023516366
2.542521810565232       19.4925928792186      15.87602563892409    0.00261937457464059     0.7086091960547626     -11.56899828126373  0.0001963559850466155     0.1233575949890957  0.0008641560077849263      14.51248350954792      313.4494384057154   0.006853086301345626      0.800127975015555     0.5414984151104603     0.2679054481218525     0.3825031074820856    0.02785120131702966     0.6206825070360985     0.1185256355405024     0.5135887899575731  2.559483792519913e-14 121.975696760031
2.542521810565232       19.4925928792186      15.87602563892409    0.00261937457464059     0.7086091960547626     -11.56899828126373  0.0001963559850466155     0.1233575800879345  0.0008641709089461201      14.51248350954792      313.4494384057154   0.006853086301345626      0.800127975015555     0.5414984151104603     0.2679054481218525     0.3825031074820856    0.02785120131702966     0.6206825070360985     0.1185256355405024     0.5135887899575731  2.559483792519913e-14 121.975694297576
2.542521810565232       19.4925928792186      15.87602563892409    0.00261937457464059     0.7086091960547626     -11.56899828126373  0.0001963559850466155     0.1233575800879345  0.0008641560077849263      14.51248372580078      313.4494384057154   0.006853086301345626      0.800127975015555     0.5414984151104603     0.2679054481218525     0.3825031074820856    0.02785120131702966     0.6206825070360985     0.1185256355405024     0.5135887899575731  2.559483792519913e-14 121.9756967916413
2.542521810565232       19.4925928792186      15.87602563892409    0.00261937457464059     0.7086091960547626     -11.56899828126373  0.0001963559850466155     0.1233575800879345  0.0008641560077849263      14.51248350954792       313.449443076476   0.006853086301345626      0.800127975015555     0.5414984151104603     0.2679054481218525     0.3825031074820856    0.02785120131702966     0.6206825070360985     0.1185256355405024     0.5135887899575731  2.559483792519913e-14 121.9756966983415
2.542521810565232       19.4925928792186      15.87602563892409    0.00261937457464059     0.7086091960547626     -11.56899828126373  0.0001963559850466155     0.1233575800879345  0.0008641560077849263      14.51248350954792      313.4494384057154    0.00685310120250682      0.800127975015555     0.5414984151104603     0.2679054481218525     0.3825031074820856    0.02785120131702966     0.6206825070360985     0.1185256355405024     0.5135887899575731  2.559483792519913e-14 121.97570512837
2.542521810565232       19.4925928792186      15.87602563892409    0.00261937457464059     0.7086091960547626     -11.56899828126373  0.0001963559850466155     0.1233575800879345  0.0008641560077849263      14.51248350954792      313.4494384057154   0.006853086301345626     0.8001279899167162     0.5414984151104603     0.2679054481218525     0.3825031074820856    0.02785120131702966     0.6206825070360985     0.1185256355405024     0.5135887899575731  2.559483792519913e-14 121.9756972318819
2.542521810565232       19.4925928792186      15.87602563892409    0.00261937457464059     0.7086091960547626     -11.56899828126373  0.0001963559850466155     0.1233575800879345  0.0008641560077849263      14.51248350954792      313.4494384057154   0.006853086301345626      0.800127975015555     0.5414984300116215     0.2679054481218525     0.3825031074820856    0.02785120131702966     0.6206825070360985     0.1185256355405024     0.5135887899575731  2.559483792519913e-14 121.9756969077177
2.542521810565232       19.4925928792186      15.87602563892409    0.00261937457464059     0.7086091960547626     -11.56899828126373  0.0001963559850466155     0.1233575800879345  0.0008641560077849263      14.51248350954792      313.4494384057154   0.006853086301345626      0.800127975015555     0.5414984151104603     0.2679054630230137     0.3825031074820856    0.02785120131702966     0.6206825070360985     0.1185256355405024     0.5135887899575731  2.559483792519913e-14 121.9756972278844
2.542521810565232       19.4925928792186      15.87602563892409    0.00261937457464059     0.7086091960547626     -11.56899828126373  0.0001963559850466155     0.1233575800879345  0.0008641560077849263      14.51248350954792      313.4494384057154   0.006853086301345626      0.800127975015555     0.5414984151104603     0.2679054481218525     0.3825031223832467    0.02785120131702966     0.6206825070360985     0.1185256355405024     0.5135887899575731  2.559483792519913e-14 121.9756967596674
2.542521810565232       19.4925928792186      15.87602563892409    0.00261937457464059     0.7086091960547626     -11.56899828126373  0.0001963559850466155     0.1233575800879345  0.0008641560077849263      14.51248350954792      313.4494384057154   0.006853086301345626      0.800127975015555     0.5414984151104603     0.2679054481218525     0.3825031074820856    0.02785121621819085     0.6206825070360985     0.1185256355405024     0.5135887899575731  2.559483792519913e-14 121.9756967814423
2.542521810565232       19.4925928792186      15.87602563892409    0.00261937457464059     0.7086091960547626     -11.56899828126373  0.0001963559850466155     0.1233575800879345  0.0008641560077849263      14.51248350954792      313.4494384057154   0.006853086301345626      0.800127975015555     0.5414984151104603     0.2679054481218525     0.3825031074820856    0.02785120131702966     0.6206825219372597     0.1185256355405024     0.5135887899575731  2.559483792519913e-14 121.9756967814142
2.542521810565232       19.4925928792186      15.87602563892409    0.00261937457464059     0.7086091960547626     -11.56899828126373  0.0001963559850466155     0.1233575800879345  0.0008641560077849263      14.51248350954792      313.4494384057154   0.006853086301345626      0.800127975015555     0.5414984151104603     0.2679054481218525     0.3825031074820856    0.02785120131702966     0.6206825070360985     0.1185256504416636     0.5135887899575731  2.559483792519913e-14 121.9756967814443
2.542521810565232       19.4925928792186      15.87602563892409    0.00261937457464059     0.7086091960547626     -11.56899828126373  0.0001963559850466155     0.1233575800879345  0.0008641560077849263      14.51248350954792      313.4494384057154   0.006853086301345626      0.800127975015555     0.5414984151104603     0.2679054481218525     0.3825031074820856    0.02785120131702966     0.6206825070360985     0.1185256355405024     0.5135888048587343  2.559483792519913e-14 121.9756967815892
2.542521810565232       19.4925928792186      15.87602563892409    0.00261937457464059     0.7086091960547626     -11.56899828126373  0.0001963559850466155     0.1233575800879345  0.0008641560077849263      14.51248350954792      313.4494384057154   0.006853086301345626      0.800127975015555     0.5414984151104603     0.2679054481218525     0.3825031074820856    0.02785120131702966     0.6206825070360985     0.1185256355405024     0.5135887899575731  1.490118678868558e-08 121.9757838738306
2.559986340298472      19.50892587832087      15.89115668132656   0.002598250933328287     0.7171111309500742     -11.58868902681899  0.0001831818812073654     0.1235737391408031  0.0008719168149816068      14.56935641774619      320.3465767610069   0.006785253355097585      0.800103200244874     0.5384383303321416     0.2688259867415165     0.3869152163430834    0.01197662601845748     0.6206825070360985    0.04693433817835477    0.02567943949787871  9.672290221311092e-14 121.9368552239411
2.559986378445242      19.50892587832087      15.89115668132656   0.002598250933328287     0.7171111309500742     -11.58868902681899  0.0001831818812073654     0.1235737391408031  0.0008719168149816068      14.56935641774619      320.3465767610069   0.006785253355097585      0.800103200244874     0.5384383303321416     0.2688259867415165     0.3869152163430834    0.01197662601845748     0.6206825070360985    0.04693433817835477    0.02567943949787871  9.672290221311092e-14 121.936855280503
2.559986340298472      19.50892616902652      15.89115668132656   0.002598250933328287     0.7171111309500742     -11.58868902681899  0.0001831818812073654     0.1235737391408031  0.0008719168149816068      14.56935641774619      320.3465767610069   0.006785253355097585      0.800103200244874     0.5384383303321416     0.2688259867415165     0.3869152163430834    0.01197662601845748     0.6206825070360985    0.04693433817835477    0.02567943949787871  9.672290221311092e-14 121.9368551092294
2.559986340298472      19.50892587832087      15.89115691812325   0.002598250933328287     0.7171111309500742     -11.58868902681899  0.0001831818812073654     0.1235737391408031  0.0008719168149816068      14.56935641774619      320.3465767610069   0.006785253355097585      0.800103200244874     0.5384383303321416     0.2688259867415165     0.3869152163430834    0.01197662601845748     0.6206825070360985    0.04693433817835477    0.02567943949787871  9.672290221311092e-14 121.9368551514043
2.559986340298472      19.50892587832087      15.89115668132656   0.002598265834489481     0.7171111309500742     -11.58868902681899  0.0001831818812073654     0.1235737391408031  0.0008719168149816068      14.56935641774619      320.3465767610069   0.006785253355097585      0.800103200244874     0.5384383303321416     0.2688259867415165     0.3869152163430834    0.01197662601845748     0.6206825070360985    0.04693433817835477    0.02567943949787871  9.672290221311092e-14 121.9368622333587
2.559986340298472      19.50892587832087      15.89115668132656   0.002598250933328287     0.7171111458512354     -11.58868902681899  0.0001831818812073654     0.1235737391408031  0.0008719168149816068      14.56935641774619      320.3465767610069   0.006785253355097585      0.800103200244874     0.5384383303321416     0.2688259867415165     0.3869152163430834    0.01197662601845748     0.6206825070360985    0.04693433817835477    0.02567943949787871  9.672290221311092e-14 121.9368552359149
2.559986340298472      19.50892587832087      15.89115668132656   0.002598250933328287     0.7171111309500742     -11.58868919950391  0.0001831818812073654     0.1235737391408031  0.0008719168149816068      14.56935641774619      320.3465767610069   0.006785253355097585      0.800103200244874     0.5384383303321416     0.2688259867415165     0.3869152163430834    0.01197662601845748     0.6206825070360985    0.04693433817835477    0.02567943949787871  9.672290221311092e-14 121.9368553987343
2.559986340298472      19.50892587832087      15.89115668132656   0.002598250933328287     0.7171111309500742     -11.58868902681899  0.0001831967823685592     0.1235737391408031  0.0008719168149816068      14.56935641774619      320.3465767610069   0.006785253355097585      0.800103200244874     0.5384383303321416     0.2688259867415165     0.3869152163430834    0.01197662601845748     0.6206825070360985    0.04693433817835477    0.02567943949787871  9.672290221311092e-14 121.9368621036019
2.559986340298472      19.50892587832087      15.89115668132656   0.002598250933328287     0.7171111309500742     -11.58868902681899  0.0001831818812073654     0.1235737540419643  0.0008719168149816068      14.56935641774619      320.3465767610069   0.006785253355097585      0.800103200244874     0.5384383303321416     0.2688259867415165     0.3869152163430834    0.01197662601845748     0.6206825070360985    0.04693433817835477    0.02567943949787871  9.672290221311092e-14 121.9368552779394
2.559986340298472      19.50892587832087      15.89115668132656   0.002598250933328287     0.7171111309500742     -11.58868902681899  0.0001831818812073654     0.1235737391408031  0.0008719317161428006      14.56935641774619      320.3465767610069   0.006785253355097585      0.800103200244874     0.5384383303321416     0.2688259867415165     0.3869152163430834    0.01197662601845748     0.6206825070360985    0.04693433817835477    0.02567943949787871  9.672290221311092e-14 121.9368551568427
2.559986340298472      19.50892587832087      15.89115668132656   0.002598250933328287     0.7171111309500742     -11.58868902681899  0.0001831818812073654     0.1235737391408031  0.0008719168149816068      14.56935663484652      320.3465767610069   0.006785253355097585      0.800103200244874     0.5384383303321416     0.2688259867415165     0.3869152163430834    0.01197662601845748     0.6206825070360985    0.04693433817835477    0.02567943949787871  9.672290221311092e-14 121.9368551866258
2.559986340298472      19.50892587832087      15.89115668132656   0.002598250933328287     0.7171111309500742     -11.58868902681899  0.0001831818812073654     0.1235737391408031  0.0008719168149816068      14.56935641774619      320.3465815345429   0.006785253355097585      0.800103200244874     0.5384383303321416     0.2688259867415165     0.3869152163430834    0.01197662601845748     0.6206825070360985    0.04693433817835477    0.02567943949787871  9.672290221311092e-14 121.9368552462062
2.559986340298472      19.50892587832087      15.89115668132656   0.002598250933328287     0.7171111309500742     -11.58868902681899  0.0001831818812073654     0.1235737391408031  0.0008719168149816068      14.56935641774619      320.3465767610069   0.006785268256258779      0.800103200244874     0.5384383303321416     0.2688259867415165     0.3869152163430834    0.01197662601845748     0.6206825070360985    0.04693433817835477    0.02567943949787871  9.672290221311092e-14 121.9368624606435
2.559986340298472      19.50892587832087      15.89115668132656   0.002598250933328287     0.7171111309500742     -11.58868902681899  0.0001831818812073654     0.1235737391408031  0.0008719168149816068      14.56935641774619      320.3465767610069   0.006785253355097585     0.8001032151460352     0.5384383303321416     0.2688259867415165     0.3869152163430834    0.01197662601845748     0.6206825070360985    0.04693433817835477    0.02567943949787871  9.672290221311092e-14 121.9368556972909
2.559986340298472      19.50892587832087      15.89115668132656   0.002598250933328287     0.7171111309500742     -11.58868902681899  0.0001831818812073654     0.1235737391408031  0.0008719168149816068      14.56935641774619      320.3465767610069   0.006785253355097585      0.800103200244874     0.5384383452333028     0.2688259867415165     0.3869152163430834    0.01197662601845748     0.6206825070360985    0.04693433817835477    0.02567943949787871  9.672290221311092e-14 121.9368553401012
2.559986340298472      19.50892587832087      15.89115668132656   0.002598250933328287     0.7171111309500742     -11.58868902681899  0.0001831818812073654     0.1235737391408031  0.0008719168149816068      14.56935641774619      320.3465767610069   0.006785253355097585      0.800103200244874     0.5384383303321416     0.2688260016426777     0.3869152163430834    0.01197662601845748     0.6206825070360985    0.04693433817835477    0.02567943949787871  9.672290221311092e-14 121.9368556819132
2.559986340298472      19.50892587832087      15.89115668132656   0.002598250933328287     0.7171111309500742     -11.58868902681899  0.0001831818812073654     0.1235737391408031  0.0008719168149816068      14.56935641774619      320.3465767610069   0.006785253355097585      0.800103200244874     0.5384383303321416     0.2688259867415165     0.3869152312442446    0.01197662601845748     0.6206825070360985    0.04693433817835477    0.02567943949787871  9.672290221311092e-14 121.9368552372148
2.559986340298472      19.50892587832087      15.89115668132656   0.002598250933328287     0.7171111309500742     -11.58868902681899  0.0001831818812073654     0.1235737391408031  0.0008719168149816068      14.56935641774619      320.3465767610069   0.006785253355097585      0.800103200244874     0.5384383303321416     0.2688259867415165     0.3869152163430834    0.01197664091961868     0.6206825070360985    0.04693433817835477    0.02567943949787871  9.672290221311092e-14 121.936855223242
2.559986340298472      19.50892587832087      15.89115668132656   0.002598250933328287     0.7171111309500742     -11.58868902681899  0.0001831818812073654     0.1235737391408031  0.0008719168149816068      14.56935641774619      320.3465767610069   0.006785253355097585      0.800103200244874     0.5384383303321416     0.2688259867415165     0.3869152163430834    0.01197662601845748     0.6206825219372597    0.04693433817835477    0.02567943949787871  9.672290221311092e-14 121.9368552239411
2.559986340298472      19.50892587832087      15.89115668132656   0.002598250933328287     0.7171111309500742     -11.58868902681899  0.0001831818812073654     0.1235737391408031  0.0008719168149816068      14.56935641774619      320.3465767610069   0.006785253355097585      0.800103200244874     0.5384383303321416     0.2688259867415165     0.3869152163430834    0.01197662601845748     0.6206825070360985    0.04693435307951596    0.02567943949787871  9.672290221311092e-14 121.9368552232276
2.559986340298472      19.50892587832087      15.89115668132656   0.002598250933328287     0.7171111309500742     -11.58868902681899  0.0001831818812073654     0.1235737391408031  0.0008719168149816068      14.56935641774619      320.3465767610069   0.006785253355097585      0.800103200244874     0.5384383303321416     0.2688259867415165     0.3869152163430834    0.01197662601845748     0.6206825070360985    0.04693433817835477     0.0256794543990399  9.672290221311092e-14 121.9368552232426
2.559986340298472      19.50892587832087      15.89115668132656   0.002598250933328287     0.7171111309500742     -11.58868902681899  0.0001831818812073654     0.1235737391408031  0.0008719168149816068      14.56935641774619      320.3465767610069   0.006785253355097585      0.800103200244874     0.5384383303321416     0.2688259867415165     0.3869152163430834    0.01197662601845748     0.6206825070360985    0.04693433817835477    0.02567943949787871  1.490125791674987e-08 121.9369417988929
2.520871737427912      19.37126262089942      15.59127928973049   0.002511915526999026     0.7093691626214896     -11.45944114496646  0.0001229786729923449     0.1245970892711762  0.0008710163460626777      14.69642095425172       314.918734323603   0.006940871648483323     0.8000284630375276     0.5439490900089444     0.2664705216832498     0.3646530894067285    0.05169657741029304     0.6206825070360985     0.9193673512910721      0.908320751127069  2.220446049250313e-14 122.0005178872708
2.520871774991828      19.37126262089942      15.59127928973049   0.002511915526999026     0.7093691626214896     -11.45944114496646  0.0001229786729923449     0.1245970892711762  0.0008710163460626777      14.69642095425172       314.918734323603   0.006940871648483323     0.8000284630375276     0.5439490900089444     0.2664705216832498     0.3646530894067285    0.05169657741029304     0.6206825070360985     0.9193673512910721      0.908320751127069  2.220446049250313e-14 122.0005177537445
2.520871737427912      19.37126290955373      15.59127928973049   0.002511915526999026     0.7093691626214896     -11.45944114496646  0.0001229786729923449     0.1245970892711762  0.0008710163460626777      14.69642095425172       314.918734323603   0.006940871648483323     0.8000284630375276     0.5439490900089444     0.2664705216832498     0.3646530894067285    0.05169657741029304     0.6206825070360985     0.9193673512910721      0.908320751127069  2.220446049250313e-14 122.0005179407889
2.520871737427912      19.37126262089942      15.59127952205865   0.002511915526999026     0.7093691626214896     -11.45944114496646  0.0001229786729923449     0.1245970892711762  0.0008710163460626777      14.69642095425172       314.918734323603   0.006940871648483323     0.8000284630375276     0.5439490900089444     0.2664705216832498     0.3646530894067285    0.05169657741029304     0.6206825070360985     0.9193673512910721      0.908320751127069  2.220446049250313e-14 122.0005178866627
2.520871737427912      19.37126262089942      15.59127928973049    0.00251193042816022     0.7093691626214896     -11.45944114496646  0.0001229786729923449     0.1245970892711762  0.0008710163460626777      14.69642095425172       314.918734323603   0.006940871648483323     0.8000284630375276     0.5439490900089444     0.2664705216832498     0.3646530894067285    0.05169657741029304     0.6206825070360985     0.9193673512910721      0.908320751127069  2.220446049250313e-14 122.0005159948401
2.520871737427912      19.37126262089942      15.59127928973049   0.002511915526999026     0.7093691775226508     -11.45944114496646  0.0001229786729923449     0.1245970892711762  0.0008710163460626777      14.69642095425172       314.918734323603   0.006940871648483323     0.8000284630375276     0.5439490900089444     0.2664705216832498     0.3646530894067285    0.05169657741029304     0.6206825070360985     0.9193673512910721      0.908320751127069  2.220446049250313e-14 122.0005178805647
2.520871737427912      19.37126262089942      15.59127928973049   0.002511915526999026     0.7093691626214896     -11.45944131572544  0.0001229786729923449     0.1245970892711762  0.0008710163460626777      14.69642095425172       314.918734323603   0.006940871648483323     0.8000284630375276     0.5439490900089444     0.2664705216832498     0.3646530894067285    0.05169657741029304     0.6206825070360985     0.9193673512910721      0.908320751127069  2.220446049250313e-14 122.0005178482383
2.520871737427912      19.37126262089942      15.59127928973049   0.002511915526999026     0.7093691626214896     -11.45944114496646  0.0001229935741535388     0.1245970892711762  0.0008710163460626777      14.69642095425172       314.918734323603   0.006940871648483323     0.8000284630375276     0.5439490900089444     0.2664705216832498     0.3646530894067285    0.05169657741029304     0.6206825070360985     0.9193673512910721      0.908320751127069  2.220446049250313e-14 122.0005211592367
2.520871737427912      19.37126262089942      15.59127928973049   0.002511915526999026     0.7093691626214896     -11.45944114496646  0.0001229786729923449     0.1245971041723374  0.0008710163460626777      14.69642095425172       314.918734323603   0.006940871648483323     0.8000284630375276     0.5439490900089444     0.2664705216832498     0.3646530894067285    0.05169657741029304     0.6206825070360985     0.9193673512910721      0.908320751127069  2.220446049250313e-14 122.0005177828104
2.520871737427912      19.37126262089942      15.59127928973049   0.002511915526999026     0.7093691626214896     -11.45944114496646  0.0001229786729923449     0.1245970892711762  0.0008710312472238716      14.69642095425172       314.918734323603   0.006940871648483323     0.8000284630375276     0.5439490900089444     0.2664705216832498     0.3646530894067285    0.05169657741029304     0.6206825070360985     0.9193673512910721      0.908320751127069  2.220446049250313e-14 122.0005206138308
2.520871737427912      19.37126262089942      15.59127928973049   0.002511915526999026     0.7093691626214896     -11.45944114496646  0.0001229786729923449     0.1245970892711762  0.0008710163460626777      14.69642117324545       314.918734323603   0.006940871648483323     0.8000284630375276     0.5439490900089444     0.2664705216832498     0.3646530894067285    0.05169657741029304     0.6206825070360985     0.9193673512910721      0.908320751127069  2.220446049250313e-14 122.0005179151884
2.520871737427912      19.37126262089942      15.59127928973049   0.002511915526999026     0.7093691626214896     -11.45944114496646  0.0001229786729923449     0.1245970892711762  0.0008710163460626777      14.69642095425172      314.9187390162579   0.006940871648483323     0.8000284630375276     0.5439490900089444     0.2664705216832498     0.3646530894067285    0.05169657741029304     0.6206825070360985     0.9193673512910721      0.908320751127069  2.220446049250313e-14 122.000517882078
2.520871737427912      19.37126262089942      15.59127928973049   0.002511915526999026     0.7093691626214896     -11.45944114496646  0.0001229786729923449     0.1245970892711762  0.0008710163460626777      14.69642095425172       314.918734323603   0.006940886549644517     0.8000284630375276     0.5439490900089444     0.2664705216832498     0.3646530894067285    0.05169657741029304     0.6206825070360985     0.9193673512910721      0.908320751127069  2.220446049250313e-14 122.0005303013947
2.520871737427912      19.37126262089942      15.59127928973049   0.002511915526999026     0.7093691626214896     -11.45944114496646  0.0001229786729923449     0.1245970892711762  0.0008710163460626777      14.69642095425172       314.918734323603   0.006940871648483323     0.8000284779386888     0.5439490900089444     0.2664705216832498     0.3646530894067285    0.05169657741029304     0.6206825070360985     0.9193673512910721      0.908320751127069  2.220446049250313e-14 122.0005183875672
2.520871737427912      19.37126262089942      15.59127928973049   0.002511915526999026     0.7093691626214896     -11.45944114496646  0.0001229786729923449     0.1245970892711762  0.0008710163460626777      14.69642095425172       314.918734323603   0.006940871648483323     0.8000284630375276     0.5439491049101056     0.2664705216832498     0.3646530894067285    0.05169657741029304     0.6206825070360985     0.9193673512910721      0.908320751127069  2.220446049250313e-14 122.000517756756
2.520871737427912      19.37126262089942      15.59127928973049   0.002511915526999026     0.7093691626214896     -11.45944114496646  0.0001229786729923449     0.1245970892711762  0.0008710163460626777      14.69642095425172       314.918734323603   0.006940871648483323     0.8000284630375276     0.5439490900089444     0.2664705365844109     0.3646530894067285    0.05169657741029304     0.6206825070360985     0.9193673512910721      0.908320751127069  2.220446049250313e-14 122.0005181770317
2.520871737427912      19.37126262089942      15.59127928973049   0.002511915526999026     0.7093691626214896     -11.45944114496646  0.0001229786729923449     0.1245970892711762  0.0008710163460626777      14.69642095425172       314.918734323603   0.006940871648483323     0.8000284630375276     0.5439490900089444     0.2664705216832498     0.3646531043078897    0.05169657741029304     0.6206825070360985     0.9193673512910721      0.908320751127069  2.220446049250313e-14 122.0005178873719
2.520871737427912      19.37126262089942      15.59127928973049   0.002511915526999026     0.7093691626214896     -11.45944114496646  0.0001229786729923449     0.1245970892711762  0.0008710163460626777      14.69642095425172       314.918734323603   0.006940871648483323     0.8000284630375276     0.5439490900089444     0.2664705216832498     0.3646530894067285    0.05169659231145423     0.6206825070360985     0.9193673512910721      0.908320751127069  2.220446049250313e-14 122.000517887563
2.520871737427912      19.37126262089942      15.59127928973049   0.002511915526999026     0.7093691626214896     -11.45944114496646  0.0001229786729923449     0.1245970892711762  0.0008710163460626777      14.69642095425172       314.918734323603   0.006940871648483323     0.8000284630375276     0.5439490900089444     0.2664705216832498     0.3646530894067285    0.05169657741029304     0.6206825219372597     0.9193673512910721      0.908320751127069  2.220446049250313e-14 122.0005178872708
2.520871737427912      19.37126262089942      15.59127928973049   0.002511915526999026     0.7093691626214896     -11.45944114496646  0.0001229786729923449     0.1245970892711762  0.0008710163460626777      14.69642095425172       314.918734323603   0.006940871648483323     0.8000284630375276     0.5439490900089444     0.2664705216832498     0.3646530894067285    0.05169657741029304     0.6206825070360985     0.9193673661922333      0.908320751127069  2.220446049250313e-14 122.0005178872193
2.520871737427912      19.37126262089942      15.59127928973049   0.002511915526999026     0.7093691626214896     -11.45944114496646  0.0001229786729923449     0.1245970892711762  0.0008710163460626777      14.69642095425172       314.918734323603   0.006940871648483323     0.8000284630375276     0.5439490900089444     0.2664705216832498     0.3646530894067285    0.05169657741029304     0.6206825070360985     0.9193673512910721     0.9083207660282302  2.220446049250313e-14 122.000517887516
2.520871737427912      19.37126262089942      15.59127928973049   0.002511915526999026     0.7093691626214896     -11.45944114496646  0.0001229786729923449     0.1245970892711762  0.0008710163460626777      14.69642095425172       314.918734323603   0.006940871648483323     0.8000284630375276     0.5439490900089444     0.2664705216832498     0.3646530894067285    0.05169657741029304     0.6206825070360985     0.9193673512910721      0.908320751127069  1.490118339830815e-08 122.0006058334059
2.550205805520244      19.47451055395697      15.81618774180467   0.002575212094116697     0.7151749536229097     -11.55637586945052  0.0001680303889784127     0.1238290431977764  0.0008773728675327496      14.60112273817184       318.989615159289   0.006820236996009643     0.8000845120490601      0.539811020006773      0.268227279878467     0.3813492773067101    0.02190661055355842     0.6206825070360985     0.2650425192501652     0.2463396937700755  7.187283097743683e-14 121.9425440941422
2.550205843521272      19.47451055395697      15.81618774180467   0.002575212094116697     0.7151749536229097     -11.55637586945052  0.0001680303889784127     0.1238290431977764  0.0008773728675327496      14.60112273817184       318.989615159289   0.006820236996009643     0.8000845120490601      0.539811020006773      0.268227279878467     0.3813492773067101    0.02190661055355842     0.6206825070360985     0.2650425192501652     0.2463396937700755  7.187283097743683e-14 121.9425440840471
2.550205805520244      19.47451084414979      15.81618774180467   0.002575212094116697     0.7151749536229097     -11.55637586945052  0.0001680303889784127     0.1238290431977764  0.0008773728675327496      14.60112273817184       318.989615159289   0.006820236996009643     0.8000845120490601      0.539811020006773      0.268227279878467     0.3813492773067101    0.02190661055355842     0.6206825070360985     0.2650425192501652     0.2463396937700755  7.187283097743683e-14 121.9425440249174
2.550205805520244      19.47451055395697      15.81618797748424   0.002575212094116697     0.7151749536229097     -11.55637586945052  0.0001680303889784127     0.1238290431977764  0.0008773728675327496      14.60112273817184       318.989615159289   0.006820236996009643     0.8000845120490601      0.539811020006773      0.268227279878467     0.3813492773067101    0.02190661055355842     0.6206825070360985     0.2650425192501652     0.2463396937700755  7.187283097743683e-14 121.9425440608263
2.550205805520244      19.47451055395697      15.81618774180467    0.00257522699527789     0.7151749536229097     -11.55637586945052  0.0001680303889784127     0.1238290431977764  0.0008773728675327496      14.60112273817184       318.989615159289   0.006820236996009643     0.8000845120490601      0.539811020006773      0.268227279878467     0.3813492773067101    0.02190661055355842     0.6206825070360985     0.2650425192501652     0.2463396937700755  7.187283097743683e-14 121.9425478354352
2.550205805520244      19.47451055395697      15.81618774180467   0.002575212094116697     0.7151749685240709     -11.55637586945052  0.0001680303889784127     0.1238290431977764  0.0008773728675327496      14.60112273817184       318.989615159289   0.006820236996009643     0.8000845120490601      0.539811020006773      0.268227279878467     0.3813492773067101    0.02190661055355842     0.6206825070360985     0.2650425192501652     0.2463396937700755  7.187283097743683e-14 121.9425440837686
2.550205805520244      19.47451055395697      15.81618774180467   0.002575212094116697     0.7151749536229097     -11.55637604165394  0.0001680303889784127     0.1238290431977764  0.0008773728675327496      14.60112273817184       318.989615159289   0.006820236996009643     0.8000845120490601      0.539811020006773      0.268227279878467     0.3813492773067101    0.02190661055355842     0.6206825070360985     0.2650425192501652     0.2463396937700755  7.187283097743683e-14 121.942544166583
2.550205805520244      19.47451055395697      15.81618774180467   0.002575212094116697     0.7151749536229097     -11.55637586945052  0.0001680452901396065     0.1238290431977764  0.0008773728675327496      14.60112273817184       318.989615159289   0.006820236996009643     0.8000845120490601      0.539811020006773      0.268227279878467     0.3813492773067101    0.02190661055355842     0.6206825070360985     0.2650425192501652     0.2463396937700755  7.187283097743683e-14 121.9425512099875
2.550205805520244      19.47451055395697      15.81618774180467   0.002575212094116697     0.7151749536229097     -11.55637586945052  0.0001680303889784127     0.1238290580989376  0.0008773728675327496      14.60112273817184       318.989615159289   0.006820236996009643     0.8000845120490601      0.539811020006773      0.268227279878467     0.3813492773067101    0.02190661055355842     0.6206825070360985     0.2650425192501652     0.2463396937700755  7.187283097743683e-14 121.9425442025081
2.550205805520244      19.47451055395697      15.81618774180467   0.002575212094116697     0.7151749536229097     -11.55637586945052  0.0001680303889784127     0.1238290431977764  0.0008773877686939434      14.60112273817184       318.989615159289   0.006820236996009643     0.8000845120490601      0.539811020006773      0.268227279878467     0.3813492773067101    0.02190661055355842     0.6206825070360985     0.2650425192501652     0.2463396937700755  7.187283097743683e-14 121.9425477623283
2.550205805520244      19.47451055395697      15.81618774180467   0.002575212094116697     0.7151749536229097     -11.55637586945052  0.0001680303889784127     0.1238290431977764  0.0008773728675327496      14.60112295574552       318.989615159289   0.006820236996009643     0.8000845120490601      0.539811020006773      0.268227279878467     0.3813492773067101    0.02190661055355842     0.6206825070360985     0.2650425192501652     0.2463396937700755  7.187283097743683e-14 121.9425440649019
2.550205805520244      19.47451055395697      15.81618774180467   0.002575212094116697     0.7151749536229097     -11.55637586945052  0.0001680303889784127     0.1238290431977764  0.0008773728675327496      14.60112273817184      318.9896199126047   0.006820236996009643     0.8000845120490601      0.539811020006773      0.268227279878467     0.3813492773067101    0.02190661055355842     0.6206825070360985     0.2650425192501652     0.2463396937700755  7.187283097743683e-14 121.9425441241909
2.550205805520244      19.47451055395697      15.81618774180467   0.002575212094116697     0.7151749536229097     -11.55637586945052  0.0001680303889784127     0.1238290431977764  0.0008773728675327496      14.60112273817184       318.989615159289   0.006820251897170837     0.8000845120490601      0.539811020006773      0.268227279878467     0.3813492773067101    0.02190661055355842     0.6206825070360985     0.2650425192501652     0.2463396937700755  7.187283097743683e-14 121.9425485387604
2.550205805520244      19.47451055395697      15.81618774180467   0.002575212094116697     0.7151749536229097     -11.55637586945052  0.0001680303889784127     0.1238290431977764  0.0008773728675327496      14.60112273817184       318.989615159289   0.006820236996009643     0.8000845269502213      0.539811020006773      0.268227279878467     0.3813492773067101    0.02190661055355842     0.6206825070360985     0.2650425192501652     0.2463396937700755  7.187283097743683e-14 121.9425445389685
2.550205805520244      19.47451055395697      15.81618774180467   0.002575212094116697     0.7151749536229097     -11.55637586945052  0.0001680303889784127     0.1238290431977764  0.0008773728675327496      14.60112273817184       318.989615159289   0.006820236996009643     0.8000845120490601     0.5398110349079341      0.268227279878467     0.3813492773067101    0.02190661055355842     0.6206825070360985     0.2650425192501652     0.2463396937700755  7.187283097743683e-14 121.9425441619106
2.550205805520244      19.47451055395697      15.81618774180467   0.002575212094116697     0.7151749536229097     -11.55637586945052  0.0001680303889784127     0.1238290431977764  0.0008773728675327496      14.60112273817184       318.989615159289   0.006820236996009643     0.8000845120490601      0.539811020006773     0.2682272947796281     0.3813492773067101    0.02190661055355842     0.6206825070360985     0.2650425192501652     0.2463396937700755  7.187283097743683e-14 121.9425443339951
2.550205805520244      19.47451055395697      15.81618774180467   0.002575212094116697     0.7151749536229097     -11.55637586945052  0.0001680303889784127     0.1238290431977764  0.0008773728675327496      14.60112273817184       318.989615159289   0.006820236996009643     0.8000845120490601      0.539811020006773      0.268227279878467     0.3813492922078713    0.02190661055355842     0.6206825070360985     0.2650425192501652     0.2463396937700755  7.187283097743683e-14 121.9425440479972
2.550205805520244      19.47451055395697      15.81618774180467   0.002575212094116697     0.7151749536229097     -11.55637586945052  0.0001680303889784127     0.1238290431977764  0.0008773728675327496      14.60112273817184       318.989615159289   0.006820236996009643     0.8000845120490601      0.539811020006773      0.268227279878467     0.3813492773067101    0.02190662545471962     0.6206825070360985     0.2650425192501652     0.2463396937700755  7.187283097743683e-14 121.9425440943062
2.550205805520244      19.47451055395697      15.81618774180467   0.002575212094116697     0.7151749536229097     -11.55637586945052  0.0001680303889784127     0.1238290431977764  0.0008773728675327496      14.60112273817184       318.989615159289   0.006820236996009643     0.8000845120490601      0.539811020006773      0.268227279878467     0.3813492773067101    0.02190661055355842     0.6206825219372597     0.2650425192501652     0.2463396937700755  7.187283097743683e-14 121.9425440941422
2.550205805520244      19.47451055395697      15.81618774180467   0.002575212094116697     0.7151749536229097     -11.55637586945052  0.0001680303889784127     0.1238290431977764  0.0008773728675327496      14.60112273817184       318.989615159289   0.006820236996009643     0.8000845120490601      0.539811020006773      0.268227279878467     0.3813492773067101    0.02190661055355842     0.6206825070360985     0.2650425341513264     0.2463396937700755  7.187283097743683e-14 121.9425441029791
2.550205805520244      19.47451055395697      15.81618774180467   0.002575212094116697     0.7151749536229097     -11.55637586945052  0.0001680303889784127     0.1238290431977764  0.0008773728675327496      14.60112273817184       318.989615159289   0.006820236996009643     0.8000845120490601      0.539811020006773      0.268227279878467     0.3813492773067101    0.02190661055355842     0.6206825070360985     0.2650425192501652     0.2463397086712367  7.187283097743683e-14 121.9425441033933
2.550205805520244      19.47451055395697      15.81618774180467   0.002575212094116697     0.7151749536229097     -11.55637586945052  0.0001680303889784127     0.1238290431977764  0.0008773728675327496      14.60112273817184       318.989615159289   0.006820236996009643     0.8000845120490601      0.539811020006773      0.268227279878467     0.3813492773067101    0.02190661055355842     0.6206825070360985     0.2650425192501652     0.2463396937700755  1.490123306667863e-08 121.9426301365154
2.557539369083036      19.50032252782675      15.87241485038614   0.002591071624773557     0.7166264181812343     -11.58060958180715  0.0001792957680013509     0.1236370446355327  0.0008788238240732466      14.57729817729238      320.0073354918106   0.006790173692495783     0.8000985243980195     0.5387766240180544      0.268666708807291     0.3855233345958064     0.0144591181920853     0.6206825070360985     0.1014612970088798    0.08084441504745152  8.985731989955483e-14 121.936322481751
2.557539407193342      19.50032252782675      15.87241485038614   0.002591071624773557     0.7166264181812343     -11.58060958180715  0.0001792957680013509     0.1236370446355327  0.0008788238240732466      14.57729817729238      320.0073354918106   0.006790173692495783     0.8000985243980195     0.5387766240180544      0.268666708807291     0.3855233345958064     0.0144591181920853     0.6206825070360985     0.1014612970088798    0.08084441504745152  8.985731989955483e-14 121.9363224958572
2.557539369083036       19.5003228184042      15.87241485038614   0.002591071624773557     0.7166264181812343     -11.58060958180715  0.0001792957680013509     0.1236370446355327  0.0008788238240732466      14.57729817729238      320.0073354918106   0.006790173692495783     0.8000985243980195     0.5387766240180544      0.268666708807291     0.3855233345958064     0.0144591181920853     0.6206825070360985     0.1014612970088798    0.08084441504745152  8.985731989955483e-14 121.9363223982366
2.557539369083036      19.50032252782675      15.87241508690355   0.002591071624773557     0.7166264181812343     -11.58060958180715  0.0001792957680013509     0.1236370446355327  0.0008788238240732466      14.57729817729238      320.0073354918106   0.006790173692495783     0.8000985243980195     0.5387766240180544      0.268666708807291     0.3855233345958064     0.0144591181920853     0.6206825070360985     0.1014612970088798    0.08084441504745152  8.985731989955483e-14 121.9363224352575
2.557539369083036      19.50032252782675      15.87241485038614    0.00259108652593475     0.7166264181812343     -11.58060958180715  0.0001792957680013509     0.1236370446355327  0.0008788238240732466      14.57729817729238      320.0073354918106   0.006790173692495783     0.8000985243980195     0.5387766240180544      0.268666708807291     0.3855233345958064     0.0144591181920853     0.6206825070360985     0.1014612970088798    0.08084441504745152  8.985731989955483e-14 121.9363276380401
2.557539369083036      19.50032252782675      15.87241485038614   0.002591071624773557     0.7166264330823955     -11.58060958180715  0.0001792957680013509     0.1236370446355327  0.0008788238240732466      14.57729817729238      320.0073354918106   0.006790173692495783     0.8000985243980195     0.5387766240180544      0.268666708807291     0.3855233345958064     0.0144591181920853     0.6206825070360985     0.1014612970088798    0.08084441504745152  8.985731989955483e-14 121.9363224965341
2.557539369083036      19.50032252782675      15.87241485038614   0.002591071624773557     0.7166264181812343     -11.58060975437168  0.0001792957680013509     0.1236370446355327  0.0008788238240732466      14.57729817729238      320.0073354918106   0.006790173692495783     0.8000985243980195     0.5387766240180544      0.268666708807291     0.3855233345958064     0.0144591181920853     0.6206825070360985     0.1014612970088798    0.08084441504745152  8.985731989955483e-14 121.9363225998041
2.557539369083036      19.50032252782675      15.87241485038614   0.002591071624773557     0.7166264181812343     -11.58060958180715  0.0001793106691625448     0.1236370446355327  0.0008788238240732466      14.57729817729238      320.0073354918106   0.006790173692495783     0.8000985243980195     0.5387766240180544      0.268666708807291     0.3855233345958064     0.0144591181920853     0.6206825070360985     0.1014612970088798    0.08084441504745152  8.985731989955483e-14 121.936330558199
2.557539369083036      19.50032252782675      15.87241485038614   0.002591071624773557     0.7166264181812343     -11.58060958180715  0.0001792957680013509     0.1236370595366939  0.0008788238240732466      14.57729817729238      320.0073354918106   0.006790173692495783     0.8000985243980195     0.5387766240180544      0.268666708807291     0.3855233345958064     0.0144591181920853     0.6206825070360985     0.1014612970088798    0.08084441504745152  8.985731989955483e-14 121.9363226334244
2.557539369083036      19.50032252782675      15.87241485038614   0.002591071624773557     0.7166264181812343     -11.58060958180715  0.0001792957680013509     0.1236370446355327  0.0008788387252344405      14.57729817729238      320.0073354918106   0.006790173692495783     0.8000985243980195     0.5387766240180544      0.268666708807291     0.3855233345958064     0.0144591181920853     0.6206825070360985     0.1014612970088798    0.08084441504745152  8.985731989955483e-14 121.9363263200675
2.557539369083036      19.50032252782675      15.87241485038614   0.002591071624773557     0.7166264181812343     -11.58060958180715  0.0001792957680013509     0.1236370446355327  0.0008788238240732466      14.57729839451105      320.0073354918106   0.006790173692495783     0.8000985243980195     0.5387766240180544      0.268666708807291     0.3855233345958064     0.0144591181920853     0.6206825070360985     0.1014612970088798    0.08084441504745152  8.985731989955483e-14 121.9363225027863
2.557539369083036      19.50032252782675      15.87241485038614   0.002591071624773557     0.7166264181812343     -11.58060958180715  0.0001792957680013509     0.1236370446355327  0.0008788238240732466      14.57729817729238      320.0073402602915   0.006790173692495783     0.8000985243980195     0.5387766240180544      0.268666708807291     0.3855233345958064     0.0144591181920853     0.6206825070360985     0.1014612970088798    0.08084441504745152  8.985731989955483e-14 121.9363224773625
2.557539369083036      19.50032252782675      15.87241485038614   0.002591071624773557     0.7166264181812343     -11.58060958180715  0.0001792957680013509     0.1236370446355327  0.0008788238240732466      14.57729817729238      320.0073354918106   0.006790188593656977     0.8000985243980195     0.5387766240180544      0.268666708807291     0.3855233345958064     0.0144591181920853     0.6206825070360985     0.1014612970088798    0.08084441504745152  8.985731989955483e-14 121.9363252275135
2.557539369083036      19.50032252782675      15.87241485038614   0.002591071624773557     0.7166264181812343     -11.58060958180715  0.0001792957680013509     0.1236370446355327  0.0008788238240732466      14.57729817729238      320.0073354918106   0.006790173692495783     0.8000985392991807     0.5387766240180544      0.268666708807291     0.3855233345958064     0.0144591181920853     0.6206825070360985     0.1014612970088798    0.08084441504745152  8.985731989955483e-14 121.9363229602774
2.557539369083036      19.50032252782675      15.87241485038614   0.002591071624773557     0.7166264181812343     -11.58060958180715  0.0001792957680013509     0.1236370446355327  0.0008788238240732466      14.57729817729238      320.0073354918106   0.006790173692495783     0.8000985243980195     0.5387766389192156      0.268666708807291     0.3855233345958064     0.0144591181920853     0.6206825070360985     0.1014612970088798    0.08084441504745152  8.985731989955483e-14 121.9363226423278
2.557539369083036      19.50032252782675      15.87241485038614   0.002591071624773557     0.7166264181812343     -11.58060958180715  0.0001792957680013509     0.1236370446355327  0.0008788238240732466      14.57729817729238      320.0073354918106   0.006790173692495783     0.8000985243980195     0.5387766240180544     0.2686667237084522     0.3855233345958064     0.0144591181920853     0.6206825070360985     0.1014612970088798    0.08084441504745152  8.985731989955483e-14 121.9363227293879
2.557539369083036      19.50032252782675      15.87241485038614   0.002591071624773557     0.7166264181812343     -11.58060958180715  0.0001792957680013509     0.1236370446355327  0.0008788238240732466      14.57729817729238      320.0073354918106   0.006790173692495783     0.8000985243980195     0.5387766240180544      0.268666708807291     0.3855233494969676     0.0144591181920853     0.6206825070360985     0.1014612970088798    0.08084441504745152  8.985731989955483e-14 121.9363224803961
2.557539369083036      19.50032252782675      15.87241485038614   0.002591071624773557     0.7166264181812343     -11.58060958180715  0.0001792957680013509     0.1236370446355327  0.0008788238240732466      14.57729817729238      320.0073354918106   0.006790173692495783     0.8000985243980195     0.5387766240180544      0.268666708807291     0.3855233345958064    0.01445913309324649     0.6206825070360985     0.1014612970088798    0.08084441504745152  8.985731989955483e-14 121.9363224817398
2.557539369083036      19.50032252782675      15.87241485038614   0.002591071624773557     0.7166264181812343     -11.58060958180715  0.0001792957680013509     0.1236370446355327  0.0008788238240732466      14.57729817729238      320.0073354918106   0.006790173692495783     0.8000985243980195     0.5387766240180544      0.268666708807291     0.3855233345958064     0.0144591181920853     0.6206825219372597     0.1014612970088798    0.08084441504745152  8.985731989955483e-14 121.936322481751
2.557539369083036      19.50032252782675      15.87241485038614   0.002591071624773557     0.7166264181812343     -11.58060958180715  0.0001792957680013509     0.1236370446355327  0.0008788238240732466      14.57729817729238      320.0073354918106   0.006790173692495783     0.8000985243980195     0.5387766240180544      0.268666708807291     0.3855233345958064     0.0144591181920853     0.6206825070360985      0.101461311910041    0.08084441504745152  8.985731989955483e-14 121.9363224817474
2.557539369083036      19.50032252782675      15.87241485038614   0.002591071624773557     0.7166264181812343     -11.58060958180715  0.0001792957680013509     0.1236370446355327  0.0008788238240732466      14.57729817729238      320.0073354918106   0.006790173692495783     0.8000985243980195     0.5387766240180544      0.268666708807291     0.3855233345958064     0.0144591181920853     0.6206825070360985     0.1014612970088798    0.08084442994861271  8.985731989955483e-14 121.9363224817436
2.557539369083036      19.50032252782675      15.87241485038614   0.002591071624773557     0.7166264181812343     -11.58060958180715  0.0001792957680013509     0.1236370446355327  0.0008788238240732466      14.57729817729238      320.0073354918106   0.006790173692495783     0.8000985243980195     0.5387766240180544      0.268666708807291     0.3855233345958064     0.0144591181920853     0.6206825070360985     0.1014612970088798    0.08084441504745152  1.490125105116756e-08 121.9364090454699
2.560048587569753      19.48779322782445      15.85736405510027   0.002576212265541881     0.7159150293807547     -11.57518351524385  0.0001734399529312418     0.1237207472141175  0.0008779672263195769      14.55487985217803      320.0076784047804   0.006771290105285383     0.8000908301377607     0.5381636785062532     0.2688037155849538     0.3863554634441389    0.01448384597199452     0.6206825070360985     0.1016306610566001    0.08116298605391487  8.068599470841572e-14 121.925778236763
2.560048625717449      19.48779322782445      15.85736405510027   0.002576212265541881     0.7159150293807547     -11.57518351524385  0.0001734399529312418     0.1237207472141175  0.0008779672263195769      14.55487985217803      320.0076784047804   0.006771290105285383     0.8000908301377607     0.5381636785062532     0.2688037155849538     0.3863554634441389    0.01448384597199452     0.6206825070360985     0.1016306610566001    0.08116298605391487  8.068599470841572e-14 121.9257782470396
2.560048587569753       19.4877935182152      15.85736405510027   0.002576212265541881     0.7159150293807547     -11.57518351524385  0.0001734399529312418     0.1237207472141175  0.0008779672263195769      14.55487985217803      320.0076784047804   0.006771290105285383     0.8000908301377607     0.5381636785062532     0.2688037155849538     0.3863554634441389    0.01448384597199452     0.6206825070360985     0.1016306610566001    0.08116298605391487  8.068599470841572e-14 121.9257782010524
2.560048587569753      19.48779322782445      15.85736429139341   0.002576212265541881     0.7159150293807547     -11.57518351524385  0.0001734399529312418     0.1237207472141175  0.0008779672263195769      14.55487985217803      320.0076784047804   0.006771290105285383     0.8000908301377607     0.5381636785062532     0.2688037155849538     0.3863554634441389    0.01448384597199452     0.6206825070360985     0.1016306610566001    0.08116298605391487  8.068599470841572e-14 121.9257782209714
2.560048587569753      19.48779322782445      15.85736405510027   0.002576227166703075     0.7159150293807547     -11.57518351524385  0.0001734399529312418     0.1237207472141175  0.0008779672263195769      14.55487985217803      320.0076784047804   0.006771290105285383     0.8000908301377607     0.5381636785062532     0.2688037155849538     0.3863554634441389    0.01448384597199452     0.6206825070360985     0.1016306610566001    0.08116298605391487  8.068599470841572e-14 121.9257813185786
2.560048587569753      19.48779322782445      15.85736405510027   0.002576212265541881     0.7159150442819159     -11.57518351524385  0.0001734399529312418     0.1237207472141175  0.0008779672263195769      14.55487985217803      320.0076784047804   0.006771290105285383     0.8000908301377607     0.5381636785062532     0.2688037155849538     0.3863554634441389    0.01448384597199452     0.6206825070360985     0.1016306610566001    0.08116298605391487  8.068599470841572e-14 121.9257782466944
2.560048587569753      19.48779322782445      15.85736405510027   0.002576212265541881     0.7159150293807547     -11.57518368772752  0.0001734399529312418     0.1237207472141175  0.0008779672263195769      14.55487985217803      320.0076784047804   0.006771290105285383     0.8000908301377607     0.5381636785062532     0.2688037155849538     0.3863554634441389    0.01448384597199452     0.6206825070360985     0.1016306610566001    0.08116298605391487  8.068599470841572e-14 121.9257782628326
2.560048587569753      19.48779322782445      15.85736405510027   0.002576212265541881     0.7159150293807547     -11.57518351524385  0.0001734548540924357     0.1237207472141175  0.0008779672263195769      14.55487985217803      320.0076784047804   0.006771290105285383     0.8000908301377607     0.5381636785062532     0.2688037155849538     0.3863554634441389    0.01448384597199452     0.6206825070360985     0.1016306610566001    0.08116298605391487  8.068599470841572e-14 121.9257849922125
2.560048587569753      19.48779322782445      15.85736405510027   0.002576212265541881     0.7159150293807547     -11.57518351524385  0.0001734399529312418     0.1237207621152787  0.0008779672263195769      14.55487985217803      320.0076784047804   0.006771290105285383     0.8000908301377607     0.5381636785062532     0.2688037155849538     0.3863554634441389    0.01448384597199452     0.6206825070360985     0.1016306610566001    0.08116298605391487  8.068599470841572e-14 121.9257783471588
2.560048587569753      19.48779322782445      15.85736405510027   0.002576212265541881     0.7159150293807547     -11.57518351524385  0.0001734399529312418     0.1237207472141175  0.0008779821274807708      14.55487985217803      320.0076784047804   0.006771290105285383     0.8000908301377607     0.5381636785062532     0.2688037155849538     0.3863554634441389    0.01448384597199452     0.6206825070360985     0.1016306610566001    0.08116298605391487  8.068599470841572e-14 121.9257811114995
2.560048587569753      19.48779322782445      15.85736405510027   0.002576212265541881     0.7159150293807547     -11.57518351524385  0.0001734399529312418     0.1237207472141175  0.0008779672263195769      14.55488006906264      320.0076784047804   0.006771290105285383     0.8000908301377607     0.5381636785062532     0.2688037155849538     0.3863554634441389    0.01448384597199452     0.6206825070360985     0.1016306610566001    0.08116298605391487  8.068599470841572e-14 121.9257782212583
2.560048587569753      19.48779322782445      15.85736405510027   0.002576212265541881     0.7159150293807547     -11.57518351524385  0.0001734399529312418     0.1237207472141175  0.0008779672263195769      14.55487985217803      320.0076831732664   0.006771290105285383     0.8000908301377607     0.5381636785062532     0.2688037155849538     0.3863554634441389    0.01448384597199452     0.6206825070360985     0.1016306610566001    0.08116298605391487  8.068599470841572e-14 121.9257782181819
2.560048587569753      19.48779322782445      15.85736405510027   0.002576212265541881     0.7159150293807547     -11.57518351524385  0.0001734399529312418     0.1237207472141175  0.0008779672263195769      14.55487985217803      320.0076784047804   0.006771305006446577     0.8000908301377607     0.5381636785062532     0.2688037155849538     0.3863554634441389    0.01448384597199452     0.6206825070360985     0.1016306610566001    0.08116298605391487  8.068599470841572e-14 121.925774606041
2.560048587569753      19.48779322782445      15.85736405510027   0.002576212265541881     0.7159150293807547     -11.57518351524385  0.0001734399529312418     0.1237207472141175  0.0008779672263195769      14.55487985217803      320.0076784047804   0.006771290105285383     0.8000908450389219     0.5381636785062532     0.2688037155849538     0.3863554634441389    0.01448384597199452     0.6206825070360985     0.1016306610566001    0.08116298605391487  8.068599470841572e-14 121.9257786680119
2.560048587569753      19.48779322782445      15.85736405510027   0.002576212265541881     0.7159150293807547     -11.57518351524385  0.0001734399529312418     0.1237207472141175  0.0008779672263195769      14.55487985217803      320.0076784047804   0.006771290105285383     0.8000908301377607     0.5381636934074144     0.2688037155849538     0.3863554634441389    0.01448384597199452     0.6206825070360985     0.1016306610566001    0.08116298605391487  8.068599470841572e-14 121.925778458678
2.560048587569753      19.48779322782445      15.85736405510027   0.002576212265541881     0.7159150293807547     -11.57518351524385  0.0001734399529312418     0.1237207472141175  0.0008779672263195769      14.55487985217803      320.0076784047804   0.006771290105285383     0.8000908301377607     0.5381636785062532     0.2688037304861149     0.3863554634441389    0.01448384597199452     0.6206825070360985     0.1016306610566001    0.08116298605391487  8.068599470841572e-14 121.9257782374942
2.560048587569753      19.48779322782445      15.85736405510027   0.002576212265541881     0.7159150293807547     -11.57518351524385  0.0001734399529312418     0.1237207472141175  0.0008779672263195769      14.55487985217803      320.0076784047804   0.006771290105285383     0.8000908301377607     0.5381636785062532     0.2688037155849538     0.3863554783453001    0.01448384597199452     0.6206825070360985     0.1016306610566001    0.08116298605391487  8.068599470841572e-14 121.9257782325058
2.560048587569753      19.48779322782445      15.85736405510027   0.002576212265541881     0.7159150293807547     -11.57518351524385  0.0001734399529312418     0.1237207472141175  0.0008779672263195769      14.55487985217803      320.0076784047804   0.006771290105285383     0.8000908301377607     0.5381636785062532     0.2688037155849538     0.3863554634441389    0.01448386087315571     0.6206825070360985     0.1016306610566001    0.08116298605391487  8.068599470841572e-14 121.9257782367649
2.560048587569753      19.48779322782445      15.85736405510027   0.002576212265541881     0.7159150293807547     -11.57518351524385  0.0001734399529312418     0.1237207472141175  0.0008779672263195769      14.55487985217803      320.0076784047804   0.006771290105285383     0.8000908301377607     0.5381636785062532     0.2688037155849538     0.3863554634441389    0.01448384597199452     0.6206825219372597     0.1016306610566001    0.08116298605391487  8.068599470841572e-14 121.925778236763
2.560048587569753      19.48779322782445      15.85736405510027   0.002576212265541881     0.7159150293807547     -11.57518351524385  0.0001734399529312418     0.1237207472141175  0.0008779672263195769      14.55487985217803      320.0076784047804   0.006771290105285383     0.8000908301377607     0.5381636785062532     0.2688037155849538     0.3863554634441389    0.01448384597199452     0.6206825070360985     0.1016306759577613    0.08116298605391487  8.068599470841572e-14 121.9257782367707
2.560048587569753      19.48779322782445      15.85736405510027   0.002576212265541881     0.7159150293807547     -11.57518351524385  0.0001734399529312418     0.1237207472141175  0.0008779672263195769      14.55487985217803      320.0076784047804   0.006771290105285383     0.8000908301377607     0.5381636785062532     0.2688037155849538     0.3863554634441389    0.01448384597199452     0.6206825070360985     0.1016306610566001    0.08116300095507606  8.068599470841572e-14 121.9257782367664
2.560048587569753      19.48779322782445      15.85736405510027   0.002576212265541881     0.7159150293807547     -11.57518351524385  0.0001734399529312418     0.1237207472141175  0.0008779672263195769      14.55487985217803      320.0076784047804   0.006771290105285383     0.8000908301377607     0.5381636785062532     0.2688037155849538     0.3863554634441389    0.01448384597199452     0.6206825070360985     0.1016306610566001    0.08116298605391487  1.490124187984236e-08 121.9258648043116
2.564288992154699      19.48769636702179      15.85908821351111   0.002525211712466172     0.7105204184800418     -11.60184050212546  0.0001517553154078341     0.1240972848664639  0.0008777244551434586      14.52370891065729      320.0156771363789   0.006743419498681077     0.8000607536011842     0.5368032856166768     0.2692571593926137     0.3874979928514487    0.01448172811227997     0.6206825070360985     0.1015800145468608     0.0811445930621725  5.657469314167818e-14 121.9031204650079
2.564289030365583      19.48769636702179      15.85908821351111   0.002525211712466172     0.7105204184800418     -11.60184050212546  0.0001517553154078341     0.1240972848664639  0.0008777244551434586      14.52370891065729      320.0156771363789   0.006743419498681077     0.8000607536011842     0.5368032856166768     0.2692571593926137     0.3874979928514487    0.01448172811227997     0.6206825070360985     0.1015800145468608     0.0811445930621725  5.657469314167818e-14 121.9031205668286
2.564288992154699       19.4876966574111      15.85908821351111   0.002525211712466172     0.7105204184800418     -11.60184050212546  0.0001517553154078341     0.1240972848664639  0.0008777244551434586      14.52370891065729      320.0156771363789   0.006743419498681077     0.8000607536011842     0.5368032856166768     0.2692571593926137     0.3874979928514487    0.01448172811227997     0.6206825070360985     0.1015800145468608     0.0811445930621725  5.657469314167818e-14 121.9031204639167
2.564288992154699      19.48769636702179      15.85908844982994   0.002525211712466172     0.7105204184800418     -11.60184050212546  0.0001517553154078341     0.1240972848664639  0.0008777244551434586      14.52370891065729      320.0156771363789   0.006743419498681077     0.8000607536011842     0.5368032856166768     0.2692571593926137     0.3874979928514487    0.01448172811227997     0.6206825070360985     0.1015800145468608     0.0811445930621725  5.657469314167818e-14 121.9031204896786
2.564288992154699      19.48769636702179      15.85908821351111   0.002525226613627366     0.7105204184800418     -11.60184050212546  0.0001517553154078341     0.1240972848664639  0.0008777244551434586      14.52370891065729      320.0156771363789   0.006743419498681077     0.8000607536011842     0.5368032856166768     0.2692571593926137     0.3874979928514487    0.01448172811227997     0.6206825070360985     0.1015800145468608     0.0811445930621725  5.657469314167818e-14 121.903123201997
2.564288992154699      19.48769636702179      15.85908821351111   0.002525211712466172      0.710520433381203     -11.60184050212546  0.0001517553154078341     0.1240972848664639  0.0008777244551434586      14.52370891065729      320.0156771363789   0.006743419498681077     0.8000607536011842     0.5368032856166768     0.2692571593926137     0.3874979928514487    0.01448172811227997     0.6206825070360985     0.1015800145468608     0.0811445930621725  5.657469314167818e-14 121.9031205036278
2.564288992154699      19.48769636702179      15.85908821351111   0.002525211712466172     0.7105204184800418     -11.60184067500636  0.0001517553154078341     0.1240972848664639  0.0008777244551434586      14.52370891065729      320.0156771363789   0.006743419498681077     0.8000607536011842     0.5368032856166768     0.2692571593926137     0.3874979928514487    0.01448172811227997     0.6206825070360985     0.1015800145468608     0.0811445930621725  5.657469314167818e-14 121.903120565023
2.564288992154699      19.48769636702179      15.85908821351111   0.002525211712466172     0.7105204184800418     -11.60184050212546  0.0001517702165690279     0.1240972848664639  0.0008777244551434586      14.52370891065729      320.0156771363789   0.006743419498681077     0.8000607536011842     0.5368032856166768     0.2692571593926137     0.3874979928514487    0.01448172811227997     0.6206825070360985     0.1015800145468608     0.0811445930621725  5.657469314167818e-14 121.9031264241202
2.564288992154699      19.48769636702179      15.85908821351111   0.002525211712466172     0.7105204184800418     -11.60184050212546  0.0001517553154078341     0.1240972997676251  0.0008777244551434586      14.52370891065729      320.0156771363789   0.006743419498681077     0.8000607536011842     0.5368032856166768     0.2692571593926137     0.3874979928514487    0.01448172811227997     0.6206825070360985     0.1015800145468608     0.0811445930621725  5.657469314167818e-14 121.9031205583205
2.564288992154699      19.48769636702179      15.85908821351111   0.002525211712466172     0.7105204184800418     -11.60184050212546  0.0001517553154078341     0.1240972848664639  0.0008777393563046524      14.52370891065729      320.0156771363789   0.006743419498681077     0.8000607536011842     0.5368032856166768     0.2692571593926137     0.3874979928514487    0.01448172811227997     0.6206825070360985     0.1015800145468608     0.0811445930621725  5.657469314167818e-14 121.9031212402546
2.564288992154699      19.48769636702179      15.85908821351111   0.002525211712466172     0.7105204184800418     -11.60184050212546  0.0001517553154078341     0.1240972848664639  0.0008777244551434586      14.52370912707742      320.0156771363789   0.006743419498681077     0.8000607536011842     0.5368032856166768     0.2692571593926137     0.3874979928514487    0.01448172811227997     0.6206825070360985     0.1015800145468608     0.0811445930621725  5.657469314167818e-14 121.9031205088001
2.564288992154699      19.48769636702179      15.85908821351111   0.002525211712466172     0.7105204184800418     -11.60184050212546  0.0001517553154078341     0.1240972848664639  0.0008777244551434586      14.52370891065729      320.0156819049842   0.006743419498681077     0.8000607536011842     0.5368032856166768     0.2692571593926137     0.3874979928514487    0.01448172811227997     0.6206825070360985     0.1015800145468608     0.0811445930621725  5.657469314167818e-14 121.9031204933944
2.564288992154699      19.48769636702179      15.85908821351111   0.002525211712466172     0.7105204184800418     -11.60184050212546  0.0001517553154078341     0.1240972848664639  0.0008777244551434586      14.52370891065729      320.0156771363789   0.006743434399842271     0.8000607536011842     0.5368032856166768     0.2692571593926137     0.3874979928514487    0.01448172811227997     0.6206825070360985     0.1015800145468608     0.0811445930621725  5.657469314167818e-14 121.9031207346873
2.564288992154699      19.48769636702179      15.85908821351111   0.002525211712466172     0.7105204184800418     -11.60184050212546  0.0001517553154078341     0.1240972848664639  0.0008777244551434586      14.52370891065729      320.0156771363789   0.006743419498681077     0.8000607685023454     0.5368032856166768     0.2692571593926137     0.3874979928514487    0.01448172811227997     0.6206825070360985     0.1015800145468608     0.0811445930621725  5.657469314167818e-14 121.9031209786433
2.564288992154699      19.48769636702179      15.85908821351111   0.002525211712466172     0.7105204184800418     -11.60184050212546  0.0001517553154078341     0.1240972848664639  0.0008777244551434586      14.52370891065729      320.0156771363789   0.006743419498681077     0.8000607536011842      0.536803300517838     0.2692571593926137     0.3874979928514487    0.01448172811227997     0.6206825070360985     0.1015800145468608     0.0811445930621725  5.657469314167818e-14 121.9031206475077
2.564288992154699      19.48769636702179      15.85908821351111   0.002525211712466172     0.7105204184800418     -11.60184050212546  0.0001517553154078341     0.1240972848664639  0.0008777244551434586      14.52370891065729      320.0156771363789   0.006743419498681077     0.8000607536011842     0.5368032856166768     0.2692571742937749     0.3874979928514487    0.01448172811227997     0.6206825070360985     0.1015800145468608     0.0811445930621725  5.657469314167818e-14 121.9031206016378
2.564288992154699      19.48769636702179      15.85908821351111   0.002525211712466172     0.7105204184800418     -11.60184050212546  0.0001517553154078341     0.1240972848664639  0.0008777244551434586      14.52370891065729      320.0156771363789   0.006743419498681077     0.8000607536011842     0.5368032856166768     0.2692571593926137     0.3874980077526099    0.01448172811227997     0.6206825070360985     0.1015800145468608     0.0811445930621725  5.657469314167818e-14 121.9031205002046
2.564288992154699      19.48769636702179      15.85908821351111   0.002525211712466172     0.7105204184800418     -11.60184050212546  0.0001517553154078341     0.1240972848664639  0.0008777244551434586      14.52370891065729      320.0156771363789   0.006743419498681077     0.8000607536011842     0.5368032856166768     0.2692571593926137     0.3874979928514487    0.01448174301344116     0.6206825070360985     0.1015800145468608     0.0811445930621725  5.657469314167818e-14 121.9031204644252
2.564288992154699      19.48769636702179      15.85908821351111   0.002525211712466172     0.7105204184800418     -11.60184050212546  0.0001517553154078341     0.1240972848664639  0.0008777244551434586      14.52370891065729      320.0156771363789   0.006743419498681077     0.8000607536011842     0.5368032856166768     0.2692571593926137     0.3874979928514487    0.01448172811227997     0.6206825219372597     0.1015800145468608     0.0811445930621725  5.657469314167818e-14 121.9031204650079
2.564288992154699      19.48769636702179      15.85908821351111   0.002525211712466172     0.7105204184800418     -11.60184050212546  0.0001517553154078341     0.1240972848664639  0.0008777244551434586      14.52370891065729      320.0156771363789   0.006743419498681077     0.8000607536011842     0.5368032856166768     0.2692571593926137     0.3874979928514487    0.01448172811227997     0.6206825070360985      0.101580029448022     0.0811445930621725  5.657469314167818e-14 121.9031204650133
2.564288992154699      19.48769636702179      15.85908821351111   0.002525211712466172     0.7105204184800418     -11.60184050212546  0.0001517553154078341     0.1240972848664639  0.0008777244551434586      14.52370891065729      320.0156771363789   0.006743419498681077     0.8000607536011842     0.5368032856166768     0.2692571593926137     0.3874979928514487    0.01448172811227997     0.6206825070360985     0.1015800145468608     0.0811446079633337  5.657469314167818e-14 121.9031204649791
2.564288992154699      19.48769636702179      15.85908821351111   0.002525211712466172     0.7105204184800418     -11.60184050212546  0.0001517553154078341     0.1240972848664639  0.0008777244551434586      14.52370891065729      320.0156771363789   0.006743419498681077     0.8000607536011842     0.5368032856166768     0.2692571593926137     0.3874979928514487    0.01448172811227997     0.6206825070360985     0.1015800145468608     0.0811445930621725   1.49012177685408e-08 121.903206867725
2.561343221249933      19.46286121160413       15.7988609077176   0.002500938954434808     0.7107141950806568     -11.57659386628853  0.0001501205722385731     0.1240780050650801   0.000876754728614146      14.51349667284137      319.1398808761625   0.006785285966393174     0.8000582919947552     0.5377728619139678     0.2684603480383641     0.3863222232725579    0.01496468182845929     0.6206825070360985     0.1015657033908301    0.08182435055092363  4.704367000718661e-14 121.9104437879807
2.561343259416921      19.46286121160413       15.7988609077176   0.002500938954434808     0.7107141950806568     -11.57659386628853  0.0001501205722385731     0.1240780050650801   0.000876754728614146      14.51349667284137      319.1398808761625   0.006785285966393174     0.8000582919947552     0.5377728619139678     0.2684603480383641     0.3863222232725579    0.01496468182845929     0.6206825070360985     0.1015657033908301    0.08182435055092363  4.704367000718661e-14 121.9104439562597
2.561343221249933      19.46286150162336       15.7988609077176   0.002500938954434808     0.7107141950806568     -11.57659386628853  0.0001501205722385731     0.1240780050650801   0.000876754728614146      14.51349667284137      319.1398808761625   0.006785285966393174     0.8000582919947552     0.5377728619139678     0.2684603480383641     0.3863222232725579    0.01496468182845929     0.6206825070360985     0.1015657033908301    0.08182435055092363  4.704367000718661e-14 121.9104438544801
2.561343221249933      19.46286121160413      15.79886114313897   0.002500938954434808     0.7107141950806568     -11.57659386628853  0.0001501205722385731     0.1240780050650801   0.000876754728614146      14.51349667284137      319.1398808761625   0.006785285966393174     0.8000582919947552     0.5377728619139678     0.2684603480383641     0.3863222232725579    0.01496468182845929     0.6206825070360985     0.1015657033908301    0.08182435055092363  4.704367000718661e-14 121.9104438147617
2.561343221249933      19.46286121160413       15.7988609077176   0.002500953855596002     0.7107141950806568     -11.57659386628853  0.0001501205722385731     0.1240780050650801   0.000876754728614146      14.51349667284137      319.1398808761625   0.006785285966393174     0.8000582919947552     0.5377728619139678     0.2684603480383641     0.3863222232725579    0.01496468182845929     0.6206825070360985     0.1015657033908301    0.08182435055092363  4.704367000718661e-14 121.9104402933312
2.561343221249933      19.46286121160413       15.7988609077176   0.002500938954434808      0.710714209981818     -11.57659386628853  0.0001501205722385731     0.1240780050650801   0.000876754728614146      14.51349667284137      319.1398808761625   0.006785285966393174     0.8000582919947552     0.5377728619139678     0.2684603480383641     0.3863222232725579    0.01496468182845929     0.6206825070360985     0.1015657033908301    0.08182435055092363  4.704367000718661e-14 121.9104437834941
2.561343221249933      19.46286121160413       15.7988609077176   0.002500938954434808     0.7107141950806568     -11.57659403879322  0.0001501205722385731     0.1240780050650801   0.000876754728614146      14.51349667284137      319.1398808761625   0.006785285966393174     0.8000582919947552     0.5377728619139678     0.2684603480383641     0.3863222232725579    0.01496468182845929     0.6206825070360985     0.1015657033908301    0.08182435055092363  4.704367000718661e-14 121.9104437029686
2.561343221249933      19.46286121160413       15.7988609077176   0.002500938954434808     0.7107141950806568     -11.57659386628853  0.0001501354733997669     0.1240780050650801   0.000876754728614146      14.51349667284137      319.1398808761625   0.006785285966393174     0.8000582919947552     0.5377728619139678     0.2684603480383641     0.3863222232725579    0.01496468182845929     0.6206825070360985     0.1015657033908301    0.08182435055092363  4.704367000718661e-14 121.9104487555256
2.561343221249933      19.46286121160413       15.7988609077176   0.002500938954434808     0.7107141950806568     -11.57659386628853  0.0001501205722385731     0.1240780199662413   0.000876754728614146      14.51349667284137      319.1398808761625   0.006785285966393174     0.8000582919947552     0.5377728619139678     0.2684603480383641     0.3863222232725579    0.01496468182845929     0.6206825070360985     0.1015657033908301    0.08182435055092363  4.704367000718661e-14 121.9104437151191
2.561343221249933      19.46286121160413       15.7988609077176   0.002500938954434808     0.7107141950806568     -11.57659386628853  0.0001501205722385731     0.1240780050650801  0.0008767696297753399      14.51349667284137      319.1398808761625   0.006785285966393174     0.8000582919947552     0.5377728619139678     0.2684603480383641     0.3863222232725579    0.01496468182845929     0.6206825070360985     0.1015657033908301    0.08182435055092363  4.704367000718661e-14 121.9104445751206
2.561343221249933      19.46286121160413       15.7988609077176   0.002500938954434808     0.7107141950806568     -11.57659386628853  0.0001501205722385731     0.1240780050650801   0.000876754728614146      14.51349688910933      319.1398808761625   0.006785285966393174     0.8000582919947552     0.5377728619139678     0.2684603480383641     0.3863222232725579    0.01496468182845929     0.6206825070360985     0.1015657033908301    0.08182435055092363  4.704367000718661e-14 121.9104438478161
2.561343221249933      19.46286121160413       15.7988609077176   0.002500938954434808     0.7107141950806568     -11.57659386628853  0.0001501205722385731     0.1240780050650801   0.000876754728614146      14.51349667284137      319.1398856317173   0.006785285966393174     0.8000582919947552     0.5377728619139678     0.2684603480383641     0.3863222232725579    0.01496468182845929     0.6206825070360985     0.1015657033908301    0.08182435055092363  4.704367000718661e-14 121.9104439087653
2.561343221249933      19.46286121160413       15.7988609077176   0.002500938954434808     0.7107141950806568     -11.57659386628853  0.0001501205722385731     0.1240780050650801   0.000876754728614146      14.51349667284137      319.1398808761625   0.006785300867554368     0.8000582919947552     0.5377728619139678     0.2684603480383641     0.3863222232725579    0.01496468182845929     0.6206825070360985     0.1015657033908301    0.08182435055092363  4.704367000718661e-14 121.9104478370407
2.561343221249933      19.46286121160413       15.7988609077176   0.002500938954434808     0.7107141950806568     -11.57659386628853  0.0001501205722385731     0.1240780050650801   0.000876754728614146      14.51349667284137      319.1398808761625   0.006785285966393174     0.8000583068959164     0.5377728619139678     0.2684603480383641     0.3863222232725579    0.01496468182845929     0.6206825070360985     0.1015657033908301    0.08182435055092363  4.704367000718661e-14 121.9104443018038
2.561343221249933      19.46286121160413       15.7988609077176   0.002500938954434808     0.7107141950806568     -11.57659386628853  0.0001501205722385731     0.1240780050650801   0.000876754728614146      14.51349667284137      319.1398808761625   0.006785285966393174     0.8000582919947552      0.537772876815129     0.2684603480383641     0.3863222232725579    0.01496468182845929     0.6206825070360985     0.1015657033908301    0.08182435055092363  4.704367000718661e-14 121.9104438303331
2.561343221249933      19.46286121160413       15.7988609077176   0.002500938954434808     0.7107141950806568     -11.57659386628853  0.0001501205722385731     0.1240780050650801   0.000876754728614146      14.51349667284137      319.1398808761625   0.006785285966393174     0.8000582919947552     0.5377728619139678     0.2684603629395253     0.3863222232725579    0.01496468182845929     0.6206825070360985     0.1015657033908301    0.08182435055092363  4.704367000718661e-14 121.9104439267867
2.561343221249933      19.46286121160413       15.7988609077176   0.002500938954434808     0.7107141950806568     -11.57659386628853  0.0001501205722385731     0.1240780050650801   0.000876754728614146      14.51349667284137      319.1398808761625   0.006785285966393174     0.8000582919947552     0.5377728619139678     0.2684603480383641     0.3863222381737191    0.01496468182845929     0.6206825070360985     0.1015657033908301    0.08182435055092363  4.704367000718661e-14 121.910443757675
2.561343221249933      19.46286121160413       15.7988609077176   0.002500938954434808     0.7107141950806568     -11.57659386628853  0.0001501205722385731     0.1240780050650801   0.000876754728614146      14.51349667284137      319.1398808761625   0.006785285966393174     0.8000582919947552     0.5377728619139678     0.2684603480383641     0.3863222232725579    0.01496469672962048     0.6206825070360985     0.1015657033908301    0.08182435055092363  4.704367000718661e-14 121.9104437879273
2.561343221249933      19.46286121160413       15.7988609077176   0.002500938954434808     0.7107141950806568     -11.57659386628853  0.0001501205722385731     0.1240780050650801   0.000876754728614146      14.51349667284137      319.1398808761625   0.006785285966393174     0.8000582919947552     0.5377728619139678     0.2684603480383641     0.3863222232725579    0.01496468182845929     0.6206825219372597     0.1015657033908301    0.08182435055092363  4.704367000718661e-14 121.9104437879807
2.561343221249933      19.46286121160413       15.7988609077176   0.002500938954434808     0.7107141950806568     -11.57659386628853  0.0001501205722385731     0.1240780050650801   0.000876754728614146      14.51349667284137      319.1398808761625   0.006785285966393174     0.8000582919947552     0.5377728619139678     0.2684603480383641     0.3863222232725579    0.01496468182845929     0.6206825070360985     0.1015657182919913    0.08182435055092363  4.704367000718661e-14 121.9104437879415
2.561343221249933      19.46286121160413       15.7988609077176   0.002500938954434808     0.7107141950806568     -11.57659386628853  0.0001501205722385731     0.1240780050650801   0.000876754728614146      14.51349667284137      319.1398808761625   0.006785285966393174     0.8000582919947552     0.5377728619139678     0.2684603480383641     0.3863222232725579    0.01496468182845929     0.6206825070360985     0.1015657033908301    0.08182436545208482  4.704367000718661e-14 121.9104437879276
2.561343221249933      19.46286121160413       15.7988609077176   0.002500938954434808     0.7107141950806568     -11.57659386628853  0.0001501205722385731     0.1240780050650801   0.000876754728614146      14.51349667284137      319.1398808761625   0.006785285966393174     0.8000582919947552     0.5377728619139678     0.2684603480383641     0.3863222232725579    0.01496468182845929     0.6206825070360985     0.1015657033908301    0.08182435055092363  1.490120823751766e-08 121.9105303110831
2.563505327953669       19.4814902446855      15.84403596879707   0.002511455945622289      0.710538267204635     -11.59552188507076  0.0001503395934818731     0.1240795650153935  0.0008767278162987523      14.52110812677614      319.7967882719593   0.006751912994379371     0.8000601036873976     0.5369364206232014     0.2690170523371511      0.387188976948334    0.01460244273220629     0.6206825070360985     0.1015764376502121    0.08131449071215616  4.874626885761084e-14 121.9030843189319
2.563505366152875       19.4814902446855      15.84403596879707   0.002511455945622289      0.710538267204635     -11.59552188507076  0.0001503395934818731     0.1240795650153935  0.0008767278162987523      14.52110812677614      319.7967882719593   0.006751912994379371     0.8000601036873976     0.5369364206232014     0.2690170523371511      0.387188976948334    0.01460244273220629     0.6206825070360985     0.1015764376502121    0.08131449071215616  4.874626885761084e-14 121.9030843108643
2.563505327953669      19.48149053498232      15.84403596879707   0.002511455945622289      0.710538267204635     -11.59552188507076  0.0001503395934818731     0.1240795650153935  0.0008767278162987523      14.52110812677614      319.7967882719593   0.006751912994379371     0.8000601036873976     0.5369364206232014     0.2690170523371511      0.387188976948334    0.01460244273220629     0.6206825070360985     0.1015764376502121    0.08131449071215616  4.874626885761084e-14 121.9030843623625
2.563505327953669       19.4814902446855       15.8440362048916   0.002511455945622289      0.710538267204635     -11.59552188507076  0.0001503395934818731     0.1240795650153935  0.0008767278162987523      14.52110812677614      319.7967882719593   0.006751912994379371     0.8000601036873976     0.5369364206232014     0.2690170523371511      0.387188976948334    0.01460244273220629     0.6206825070360985     0.1015764376502121    0.08131449071215616  4.874626885761084e-14 121.9030843477735
2.563505327953669       19.4814902446855      15.84403596879707   0.002511470846783483      0.710538267204635     -11.59552188507076  0.0001503395934818731     0.1240795650153935  0.0008767278162987523      14.52110812677614      319.7967882719593   0.006751912994379371     0.8000601036873976     0.5369364206232014     0.2690170523371511      0.387188976948334    0.01460244273220629     0.6206825070360985     0.1015764376502121    0.08131449071215616  4.874626885761084e-14 121.9030815473196
2.563505327953669       19.4814902446855      15.84403596879707   0.002511455945622289     0.7105382821057962     -11.59552188507076  0.0001503395934818731     0.1240795650153935  0.0008767278162987523      14.52110812677614      319.7967882719593   0.006751912994379371     0.8000601036873976     0.5369364206232014     0.2690170523371511      0.387188976948334    0.01460244273220629     0.6206825070360985     0.1015764376502121    0.08131449071215616  4.874626885761084e-14 121.9030843158684
2.563505327953669       19.4814902446855      15.84403596879707   0.002511455945622289      0.710538267204635      -11.5955220578575  0.0001503395934818731     0.1240795650153935  0.0008767278162987523      14.52110812677614      319.7967882719593   0.006751912994379371     0.8000601036873976     0.5369364206232014     0.2690170523371511      0.387188976948334    0.01460244273220629     0.6206825070360985     0.1015764376502121    0.08131449071215616  4.874626885761084e-14 121.9030842360276
2.563505327953669       19.4814902446855      15.84403596879707   0.002511455945622289      0.710538267204635     -11.59552188507076  0.0001503544946430669     0.1240795650153935  0.0008767278162987523      14.52110812677614      319.7967882719593   0.006751912994379371     0.8000601036873976     0.5369364206232014     0.2690170523371511      0.387188976948334    0.01460244273220629     0.6206825070360985     0.1015764376502121    0.08131449071215616  4.874626885761084e-14 121.9030891627316
2.563505327953669       19.4814902446855      15.84403596879707   0.002511455945622289      0.710538267204635     -11.59552188507076  0.0001503395934818731     0.1240795799165547  0.0008767278162987523      14.52110812677614      319.7967882719593   0.006751912994379371     0.8000601036873976     0.5369364206232014     0.2690170523371511      0.387188976948334    0.01460244273220629     0.6206825070360985     0.1015764376502121    0.08131449071215616  4.874626885761084e-14 121.903084306893
2.563505327953669       19.4814902446855      15.84403596879707   0.002511455945622289      0.710538267204635     -11.59552188507076  0.0001503395934818731     0.1240795650153935  0.0008767427174599462      14.52110812677614      319.7967882719593   0.006751912994379371     0.8000601036873976     0.5369364206232014     0.2690170523371511      0.387188976948334    0.01460244273220629     0.6206825070360985     0.1015764376502121    0.08131449071215616  4.874626885761084e-14 121.9030850636819
2.563505327953669       19.4814902446855      15.84403596879707   0.002511455945622289      0.710538267204635     -11.59552188507076  0.0001503395934818731     0.1240795650153935  0.0008767278162987523      14.52110834315751      319.7967882719593   0.006751912994379371     0.8000601036873976     0.5369364206232014     0.2690170523371511      0.387188976948334    0.01460244273220629     0.6206825070360985     0.1015764376502121    0.08131449071215616  4.874626885761084e-14 121.9030843318501
2.563505327953669       19.4814902446855      15.84403596879707   0.002511455945622289      0.710538267204635     -11.59552188507076  0.0001503395934818731     0.1240795650153935  0.0008767278162987523      14.52110812677614      319.7967930373027   0.006751912994379371     0.8000601036873976     0.5369364206232014     0.2690170523371511      0.387188976948334    0.01460244273220629     0.6206825070360985     0.1015764376502121    0.08131449071215616  4.874626885761084e-14 121.9030842854944
2.563505327953669       19.4814902446855      15.84403596879707   0.002511455945622289      0.710538267204635     -11.59552188507076  0.0001503395934818731     0.1240795650153935  0.0008767278162987523      14.52110812677614      319.7967882719593   0.006751927895540565     0.8000601036873976     0.5369364206232014     0.2690170523371511      0.387188976948334    0.01460244273220629     0.6206825070360985     0.1015764376502121    0.08131449071215616  4.874626885761084e-14 121.9030837938218
2.563505327953669       19.4814902446855      15.84403596879707   0.002511455945622289      0.710538267204635     -11.59552188507076  0.0001503395934818731     0.1240795650153935  0.0008767278162987523      14.52110812677614      319.7967882719593   0.006751912994379371     0.8000601185885587     0.5369364206232014     0.2690170523371511      0.387188976948334    0.01460244273220629     0.6206825070360985     0.1015764376502121    0.08131449071215616  4.874626885761084e-14 121.9030848119433
2.563505327953669       19.4814902446855      15.84403596879707   0.002511455945622289      0.710538267204635     -11.59552188507076  0.0001503395934818731     0.1240795650153935  0.0008767278162987523      14.52110812677614      319.7967882719593   0.006751912994379371     0.8000601036873976     0.5369364355243625     0.2690170523371511      0.387188976948334    0.01460244273220629     0.6206825070360985     0.1015764376502121    0.08131449071215616  4.874626885761084e-14 121.9030844349592
2.563505327953669       19.4814902446855      15.84403596879707   0.002511455945622289      0.710538267204635     -11.59552188507076  0.0001503395934818731     0.1240795650153935  0.0008767278162987523      14.52110812677614      319.7967882719593   0.006751912994379371     0.8000601036873976     0.5369364206232014     0.2690170672383123      0.387188976948334    0.01460244273220629     0.6206825070360985     0.1015764376502121    0.08131449071215616  4.874626885761084e-14 121.9030843185771
2.563505327953669       19.4814902446855      15.84403596879707   0.002511455945622289      0.710538267204635     -11.59552188507076  0.0001503395934818731     0.1240795650153935  0.0008767278162987523      14.52110812677614      319.7967882719593   0.006751912994379371     0.8000601036873976     0.5369364206232014     0.2690170523371511     0.3871889918494952    0.01460244273220629     0.6206825070360985     0.1015764376502121    0.08131449071215616  4.874626885761084e-14 121.9030843203833
2.563505327953669       19.4814902446855      15.84403596879707   0.002511455945622289      0.710538267204635     -11.59552188507076  0.0001503395934818731     0.1240795650153935  0.0008767278162987523      14.52110812677614      319.7967882719593   0.006751912994379371     0.8000601036873976     0.5369364206232014     0.2690170523371511      0.387188976948334    0.01460245763336748     0.6206825070360985     0.1015764376502121    0.08131449071215616  4.874626885761084e-14 121.9030843184549
2.563505327953669       19.4814902446855      15.84403596879707   0.002511455945622289      0.710538267204635     -11.59552188507076  0.0001503395934818731     0.1240795650153935  0.0008767278162987523      14.52110812677614      319.7967882719593   0.006751912994379371     0.8000601036873976     0.5369364206232014     0.2690170523371511      0.387188976948334    0.01460244273220629     0.6206825219372597     0.1015764376502121    0.08131449071215616  4.874626885761084e-14 121.9030843189319
2.563505327953669       19.4814902446855      15.84403596879707   0.002511455945622289      0.710538267204635     -11.59552188507076  0.0001503395934818731     0.1240795650153935  0.0008767278162987523      14.52110812677614      319.7967882719593   0.006751912994379371     0.8000601036873976     0.5369364206232014     0.2690170523371511      0.387188976948334    0.01460244273220629     0.6206825070360985     0.1015764525513733    0.08131449071215616  4.874626885761084e-14 121.9030843186894
2.563505327953669       19.4814902446855      15.84403596879707   0.002511455945622289      0.710538267204635     -11.59552188507076  0.0001503395934818731     0.1240795650153935  0.0008767278162987523      14.52110812677614      319.7967882719593   0.006751912994379371     0.8000601036873976     0.5369364206232014     0.2690170523371511      0.387188976948334    0.01460244273220629     0.6206825070360985     0.1015764376502121    0.08131450561331735  4.874626885761084e-14 121.9030843186989
2.563505327953669       19.4814902446855      15.84403596879707   0.002511455945622289      0.710538267204635     -11.59552188507076  0.0001503395934818731     0.1240795650153935  0.0008767278162987523      14.52110812677614      319.7967882719593   0.006751912994379371     0.8000601036873976     0.5369364206232014     0.2690170523371511      0.387188976948334    0.01460244273220629     0.6206825070360985     0.1015764376502121    0.08131449071215616  1.490120994011651e-08 121.903170801872
2.563609184074206      19.48185787460023      15.84469590089176   0.002516638237030655     0.7105298084012075     -11.59597606371496  0.0001500617198252889     0.1240850512894323  0.0008767222360069043      14.52022200170799      319.7989295737996   0.006751368869457225     0.8000598729763698     0.5369110733665498     0.2690264051859518      0.387213420434402    0.01483349586292251     0.6206825070360985     0.1047348985105121    0.08445009757496111  4.865893142156889e-14 121.9022441182395
2.563609222274959      19.48185787460023      15.84469590089176   0.002516638237030655     0.7105298084012075     -11.59597606371496  0.0001500617198252889     0.1240850512894323  0.0008767222360069043      14.52022200170799      319.7989295737996   0.006751368869457225     0.8000598729763698     0.5369110733665498     0.2690264051859518      0.387213420434402    0.01483349586292251     0.6206825070360985     0.1047348985105121    0.08445009757496111  4.865893142156889e-14 121.9022441275693
2.563609184074206      19.48185816490253      15.84469590089176   0.002516638237030655     0.7105298084012075     -11.59597606371496  0.0001500617198252889     0.1240850512894323  0.0008767222360069043      14.52022200170799      319.7989295737996   0.006751368869457225     0.8000598729763698     0.5369110733665498     0.2690264051859518      0.387213420434402    0.01483349586292251     0.6206825070360985     0.1047348985105121    0.08445009757496111  4.865893142156889e-14 121.9022441566391
2.563609184074206      19.48185787460023      15.84469613699613   0.002516638237030655     0.7105298084012075     -11.59597606371496  0.0001500617198252889     0.1240850512894323  0.0008767222360069043      14.52022200170799      319.7989295737996   0.006751368869457225     0.8000598729763698     0.5369110733665498     0.2690264051859518      0.387213420434402    0.01483349586292251     0.6206825070360985     0.1047348985105121    0.08445009757496111  4.865893142156889e-14 121.9022441459892
2.563609184074206      19.48185787460023      15.84469590089176   0.002516653138191849     0.7105298084012075     -11.59597606371496  0.0001500617198252889     0.1240850512894323  0.0008767222360069043      14.52022200170799      319.7989295737996   0.006751368869457225     0.8000598729763698     0.5369110733665498     0.2690264051859518      0.387213420434402    0.01483349586292251     0.6206825070360985     0.1047348985105121    0.08445009757496111  4.865893142156889e-14 121.9022441175564
2.563609184074206      19.48185787460023      15.84469590089176   0.002516638237030655     0.7105298233023687     -11.59597606371496  0.0001500617198252889     0.1240850512894323  0.0008767222360069043      14.52022200170799      319.7989295737996   0.006751368869457225     0.8000598729763698     0.5369110733665498     0.2690264051859518      0.387213420434402    0.01483349586292251     0.6206825070360985     0.1047348985105121    0.08445009757496111  4.865893142156889e-14 121.9022441392539
2.563609184074206      19.48185787460023      15.84469590089176   0.002516638237030655     0.7105298084012075     -11.59597623650847  0.0001500617198252889     0.1240850512894323  0.0008767222360069043      14.52022200170799      319.7989295737996   0.006751368869457225     0.8000598729763698     0.5369110733665498     0.2690264051859518      0.387213420434402    0.01483349586292251     0.6206825070360985     0.1047348985105121    0.08445009757496111  4.865893142156889e-14 121.9022441351807
2.563609184074206      19.48185787460023      15.84469590089176   0.002516638237030655     0.7105298084012075     -11.59597606371496  0.0001500766209864827     0.1240850512894323  0.0008767222360069043      14.52022200170799      319.7989295737996   0.006751368869457225     0.8000598729763698     0.5369110733665498     0.2690264051859518      0.387213420434402    0.01483349586292251     0.6206825070360985     0.1047348985105121    0.08445009757496111  4.865893142156889e-14 121.9022489676552
2.563609184074206      19.48185787460023      15.84469590089176   0.002516638237030655     0.7105298084012075     -11.59597606371496  0.0001500617198252889     0.1240850661905935  0.0008767222360069043      14.52022200170799      319.7989295737996   0.006751368869457225     0.8000598729763698     0.5369110733665498     0.2690264051859518      0.387213420434402    0.01483349586292251     0.6206825070360985     0.1047348985105121    0.08445009757496111  4.865893142156889e-14 121.9022441280316
2.563609184074206      19.48185787460023      15.84469590089176   0.002516638237030655     0.7105298084012075     -11.59597606371496  0.0001500617198252889     0.1240850512894323  0.0008767371371680981      14.52022200170799      319.7989295737996   0.006751368869457225     0.8000598729763698     0.5369110733665498     0.2690264051859518      0.387213420434402    0.01483349586292251     0.6206825070360985     0.1047348985105121    0.08445009757496111  4.865893142156889e-14 121.9022443862298
2.563609184074206      19.48185787460023      15.84469590089176   0.002516638237030655     0.7105298084012075     -11.59597606371496  0.0001500617198252889     0.1240850512894323  0.0008767222360069043      14.52022221807616      319.7989295737996   0.006751368869457225     0.8000598729763698     0.5369110733665498     0.2690264051859518      0.387213420434402    0.01483349586292251     0.6206825070360985     0.1047348985105121    0.08445009757496111  4.865893142156889e-14 121.9022441774156
2.563609184074206      19.48185787460023      15.84469590089176   0.002516638237030655     0.7105298084012075     -11.59597606371496  0.0001500617198252889     0.1240850512894323  0.0008767222360069043      14.52022200170799       319.798934339175   0.006751368869457225     0.8000598729763698     0.5369110733665498     0.2690264051859518      0.387213420434402    0.01483349586292251     0.6206825070360985     0.1047348985105121    0.08445009757496111  4.865893142156889e-14 121.9022441191479
2.563609184074206      19.48185787460023      15.84469590089176   0.002516638237030655     0.7105298084012075     -11.59597606371496  0.0001500617198252889     0.1240850512894323  0.0008767222360069043      14.52022200170799      319.7989295737996   0.006751383770618419     0.8000598729763698     0.5369110733665498     0.2690264051859518      0.387213420434402    0.01483349586292251     0.6206825070360985     0.1047348985105121    0.08445009757496111  4.865893142156889e-14 121.9022434022341
2.563609184074206      19.48185787460023      15.84469590089176   0.002516638237030655     0.7105298084012075     -11.59597606371496  0.0001500617198252889     0.1240850512894323  0.0008767222360069043      14.52022200170799      319.7989295737996   0.006751368869457225      0.800059887877531     0.5369110733665498     0.2690264051859518      0.387213420434402    0.01483349586292251     0.6206825070360985     0.1047348985105121    0.08445009757496111  4.865893142156889e-14 121.9022446498003
2.563609184074206      19.48185787460023      15.84469590089176   0.002516638237030655     0.7105298084012075     -11.59597606371496  0.0001500617198252889     0.1240850512894323  0.0008767222360069043      14.52022200170799      319.7989295737996   0.006751368869457225     0.8000598729763698      0.536911088267711     0.2690264051859518      0.387213420434402    0.01483349586292251     0.6206825070360985     0.1047348985105121    0.08445009757496111  4.865893142156889e-14 121.9022442474833
2.563609184074206      19.48185787460023      15.84469590089176   0.002516638237030655     0.7105298084012075     -11.59597606371496  0.0001500617198252889     0.1240850512894323  0.0008767222360069043      14.52022200170799      319.7989295737996   0.006751368869457225     0.8000598729763698     0.5369110733665498      0.269026420087113      0.387213420434402    0.01483349586292251     0.6206825070360985     0.1047348985105121    0.08445009757496111  4.865893142156889e-14 121.9022441448838
2.563609184074206      19.48185787460023      15.84469590089176   0.002516638237030655     0.7105298084012075     -11.59597606371496  0.0001500617198252889     0.1240850512894323  0.0008767222360069043      14.52022200170799      319.7989295737996   0.006751368869457225     0.8000598729763698     0.5369110733665498     0.2690264051859518     0.3872134353355632    0.01483349586292251     0.6206825070360985     0.1047348985105121    0.08445009757496111  4.865893142156889e-14 121.9022441276586
2.563609184074206      19.48185787460023      15.84469590089176   0.002516638237030655     0.7105298084012075     -11.59597606371496  0.0001500617198252889     0.1240850512894323  0.0008767222360069043      14.52022200170799      319.7989295737996   0.006751368869457225     0.8000598729763698     0.5369110733665498     0.2690264051859518      0.387213420434402    0.01483351076408371     0.6206825070360985     0.1047348985105121    0.08445009757496111  4.865893142156889e-14 121.9022441182488
2.563609184074206      19.48185787460023      15.84469590089176   0.002516638237030655     0.7105298084012075     -11.59597606371496  0.0001500617198252889     0.1240850512894323  0.0008767222360069043      14.52022200170799      319.7989295737996   0.006751368869457225     0.8000598729763698     0.5369110733665498     0.2690264051859518      0.387213420434402    0.01483349586292251     0.6206825219372597     0.1047348985105121    0.08445009757496111  4.865893142156889e-14 121.9022441182395
2.563609184074206      19.48185787460023      15.84469590089176   0.002516638237030655     0.7105298084012075     -11.59597606371496  0.0001500617198252889     0.1240850512894323  0.0008767222360069043      14.52022200170799      319.7989295737996   0.006751368869457225     0.8000598729763698     0.5369110733665498     0.2690264051859518      0.387213420434402    0.01483349586292251     0.6206825070360985     0.1047349134116733    0.08445009757496111  4.865893142156889e-14 121.9022441182453
2.563609184074206      19.48185787460023      15.84469590089176   0.002516638237030655     0.7105298084012075     -11.59597606371496  0.0001500617198252889     0.1240850512894323  0.0008767222360069043      14.52022200170799      319.7989295737996   0.006751368869457225     0.8000598729763698     0.5369110733665498     0.2690264051859518      0.387213420434402    0.01483349586292251     0.6206825070360985     0.1047348985105121     0.0844501124761223  4.865893142156889e-14 121.9022441182421
2.563609184074206      19.48185787460023      15.84469590089176   0.002516638237030655     0.7105298084012075     -11.59597606371496  0.0001500617198252889     0.1240850512894323  0.0008767222360069043      14.52022200170799      319.7989295737996   0.006751368869457225     0.8000598729763698     0.5369110733665498     0.2690264051859518      0.387213420434402    0.01483349586292251     0.6206825070360985     0.1047348985105121    0.08445009757496111  1.490120985277908e-08 121.9023305646374
2.564054809297031      19.47752666924033      15.83691819777123    0.00251394528148152     0.7105363205292455     -11.59277259080242  0.0001490818232542411     0.1241021448448917  0.0008768176779627275      14.51319777767882      319.7169886871023    0.00675447506071066     0.8000590820134744     0.5369026608341546     0.2689721866356994     0.3873722541281436    0.01483235787331296     0.6206825070360985     0.1047298156801287     0.0844482651446376  4.787929523402094e-14 121.9014497151449
2.564054847504425      19.47752666924033      15.83691819777123    0.00251394528148152     0.7105363205292455     -11.59277259080242  0.0001490818232542411     0.1241021448448917  0.0008768176779627275      14.51319777767882      319.7169886871023    0.00675447506071066     0.8000590820134744     0.5369026608341546     0.2689721866356994     0.3873722541281436    0.01483235787331296     0.6206825070360985     0.1047298156801287     0.0844482651446376  4.787929523402094e-14 121.9014496988353
2.564054809297031      19.47752695947809      15.83691819777123    0.00251394528148152     0.7105363205292455     -11.59277259080242  0.0001490818232542411     0.1241021448448917  0.0008768176779627275      14.51319777767882      319.7169886871023    0.00675447506071066     0.8000590820134744     0.5369026608341546     0.2689721866356994     0.3873722541281436    0.01483235787331296     0.6206825070360985     0.1047298156801287     0.0844482651446376  4.787929523402094e-14 121.90144972011
2.564054809297031      19.47752666924033       15.8369184337597    0.00251394528148152     0.7105363205292455     -11.59277259080242  0.0001490818232542411     0.1241021448448917  0.0008768176779627275      14.51319777767882      319.7169886871023    0.00675447506071066     0.8000590820134744     0.5369026608341546     0.2689721866356994     0.3873722541281436    0.01483235787331296     0.6206825070360985     0.1047298156801287     0.0844482651446376  4.787929523402094e-14 121.9014497193471
2.564054809297031      19.47752666924033      15.83691819777123   0.002513960182642714     0.7105363205292455     -11.59277259080242  0.0001490818232542411     0.1241021448448917  0.0008768176779627275      14.51319777767882      319.7169886871023    0.00675447506071066     0.8000590820134744     0.5369026608341546     0.2689721866356994     0.3873722541281436    0.01483235787331296     0.6206825070360985     0.1047298156801287     0.0844482651446376  4.787929523402094e-14 121.9014496178302
2.564054809297031      19.47752666924033      15.83691819777123    0.00251394528148152     0.7105363354304067     -11.59277259080242  0.0001490818232542411     0.1241021448448917  0.0008768176779627275      14.51319777767882      319.7169886871023    0.00675447506071066     0.8000590820134744     0.5369026608341546     0.2689721866356994     0.3873722541281436    0.01483235787331296     0.6206825070360985     0.1047298156801287     0.0844482651446376  4.787929523402094e-14 121.9014497122311
2.564054809297031      19.47752666924033      15.83691819777123    0.00251394528148152     0.7105363205292455     -11.59277276354819  0.0001490818232542411     0.1241021448448917  0.0008768176779627275      14.51319777767882      319.7169886871023    0.00675447506071066     0.8000590820134744     0.5369026608341546     0.2689721866356994     0.3873722541281436    0.01483235787331296     0.6206825070360985     0.1047298156801287     0.0844482651446376  4.787929523402094e-14 121.9014497052191
2.564054809297031      19.47752666924033      15.83691819777123    0.00251394528148152     0.7105363205292455     -11.59277259080242   0.000149096724415435     0.1241021448448917  0.0008768176779627275      14.51319777767882      319.7169886871023    0.00675447506071066     0.8000590820134744     0.5369026608341546     0.2689721866356994     0.3873722541281436    0.01483235787331296     0.6206825070360985     0.1047298156801287     0.0844482651446376  4.787929523402094e-14 121.9014546034892
2.564054809297031      19.47752666924033      15.83691819777123    0.00251394528148152     0.7105363205292455     -11.59277259080242  0.0001490818232542411     0.1241021597460529  0.0008768176779627275      14.51319777767882      319.7169886871023    0.00675447506071066     0.8000590820134744     0.5369026608341546     0.2689721866356994     0.3873722541281436    0.01483235787331296     0.6206825070360985     0.1047298156801287     0.0844482651446376  4.787929523402094e-14 121.9014497116456
2.564054809297031      19.47752666924033      15.83691819777123    0.00251394528148152     0.7105363205292455     -11.59277259080242  0.0001490818232542411     0.1241021448448917  0.0008768325791239214      14.51319777767882      319.7169886871023    0.00675447506071066     0.8000590820134744     0.5369026608341546     0.2689721866356994     0.3873722541281436    0.01483235787331296     0.6206825070360985     0.1047298156801287     0.0844482651446376  4.787929523402094e-14 121.9014498907802
2.564054809297031      19.47752666924033      15.83691819777123    0.00251394528148152     0.7105363205292455     -11.59277259080242  0.0001490818232542411     0.1241021448448917  0.0008768176779627275      14.51319799394232      319.7169886871023    0.00675447506071066     0.8000590820134744     0.5369026608341546     0.2689721866356994     0.3873722541281436    0.01483235787331296     0.6206825070360985     0.1047298156801287     0.0844482651446376  4.787929523402094e-14 121.9014497599159
2.564054809297031      19.47752666924033      15.83691819777123    0.00251394528148152     0.7105363205292455     -11.59277259080242  0.0001490818232542411     0.1241021448448917  0.0008768176779627275      14.51319777767882      319.7169934512567    0.00675447506071066     0.8000590820134744     0.5369026608341546     0.2689721866356994     0.3873722541281436    0.01483235787331296     0.6206825070360985     0.1047298156801287     0.0844482651446376  4.787929523402094e-14 121.9014498190012
2.564054809297031      19.47752666924033      15.83691819777123    0.00251394528148152     0.7105363205292455     -11.59277259080242  0.0001490818232542411     0.1241021448448917  0.0008768176779627275      14.51319777767882      319.7169886871023   0.006754489961871854     0.8000590820134744     0.5369026608341546     0.2689721866356994     0.3873722541281436    0.01483235787331296     0.6206825070360985     0.1047298156801287     0.0844482651446376  4.787929523402094e-14 121.9014503897865
2.564054809297031      19.47752666924033      15.83691819777123    0.00251394528148152     0.7105363205292455     -11.59277259080242  0.0001490818232542411     0.1241021448448917  0.0008768176779627275      14.51319777767882      319.7169886871023    0.00675447506071066     0.8000590969146356     0.5369026608341546     0.2689721866356994     0.3873722541281436    0.01483235787331296     0.6206825070360985     0.1047298156801287     0.0844482651446376  4.787929523402094e-14 121.9014502158212
2.564054809297031      19.47752666924033      15.83691819777123    0.00251394528148152     0.7105363205292455     -11.59277259080242  0.0001490818232542411     0.1241021448448917  0.0008768176779627275      14.51319777767882      319.7169886871023    0.00675447506071066     0.8000590820134744     0.5369026757353158     0.2689721866356994     0.3873722541281436    0.01483235787331296     0.6206825070360985     0.1047298156801287     0.0844482651446376  4.787929523402094e-14 121.9014498106749
2.564054809297031      19.47752666924033      15.83691819777123    0.00251394528148152     0.7105363205292455     -11.59277259080242  0.0001490818232542411     0.1241021448448917  0.0008768176779627275      14.51319777767882      319.7169886871023    0.00675447506071066     0.8000590820134744     0.5369026608341546     0.2689722015368606     0.3873722541281436    0.01483235787331296     0.6206825070360985     0.1047298156801287     0.0844482651446376  4.787929523402094e-14 121.9014497578845
2.564054809297031      19.47752666924033      15.83691819777123    0.00251394528148152     0.7105363205292455     -11.59277259080242  0.0001490818232542411     0.1241021448448917  0.0008768176779627275      14.51319777767882      319.7169886871023    0.00675447506071066     0.8000590820134744     0.5369026608341546     0.2689721866356994     0.3873722690293048    0.01483235787331296     0.6206825070360985     0.1047298156801287     0.0844482651446376  4.787929523402094e-14 121.9014497046823
2.564054809297031      19.47752666924033      15.83691819777123    0.00251394528148152     0.7105363205292455     -11.59277259080242  0.0001490818232542411     0.1241021448448917  0.0008768176779627275      14.51319777767882      319.7169886871023    0.00675447506071066     0.8000590820134744     0.5369026608341546     0.2689721866356994     0.3873722541281436    0.01483237277447415     0.6206825070360985     0.1047298156801287     0.0844482651446376  4.787929523402094e-14 121.901449715238
2.564054809297031      19.47752666924033      15.83691819777123    0.00251394528148152     0.7105363205292455     -11.59277259080242  0.0001490818232542411     0.1241021448448917  0.0008768176779627275      14.51319777767882      319.7169886871023    0.00675447506071066     0.8000590820134744     0.5369026608341546     0.2689721866356994     0.3873722541281436    0.01483235787331296     0.6206825219372597     0.1047298156801287     0.0844482651446376  4.787929523402094e-14 121.9014497151449
2.564054809297031      19.47752666924033      15.83691819777123    0.00251394528148152     0.7105363205292455     -11.59277259080242  0.0001490818232542411     0.1241021448448917  0.0008768176779627275      14.51319777767882      319.7169886871023    0.00675447506071066     0.8000590820134744     0.5369026608341546     0.2689721866356994     0.3873722541281436    0.01483235787331296     0.6206825070360985     0.1047298305812899     0.0844482651446376  4.787929523402094e-14 121.9014497152175
2.564054809297031      19.47752666924033      15.83691819777123    0.00251394528148152     0.7105363205292455     -11.59277259080242  0.0001490818232542411     0.1241021448448917  0.0008768176779627275      14.51319777767882      319.7169886871023    0.00675447506071066     0.8000590820134744     0.5369026608341546     0.2689721866356994     0.3873722541281436    0.01483235787331296     0.6206825070360985     0.1047298156801287     0.0844482800457988  4.787929523402094e-14 121.9014497151576
2.564054809297031      19.47752666924033      15.83691819777123    0.00251394528148152     0.7105363205292455     -11.59277259080242  0.0001490818232542411     0.1241021448448917  0.0008768176779627275      14.51319777767882      319.7169886871023    0.00675447506071066     0.8000590820134744     0.5369026608341546     0.2689721866356994     0.3873722541281436    0.01483235787331296     0.6206825070360985     0.1047298156801287     0.0844482651446376  1.490120907314289e-08 121.9015361603591
2.564027418749325       19.4775039809162       15.8368971409984   0.002514366555224843     0.7105328724231552     -11.59275503544018  0.0001489777963076168     0.1241042469422254  0.0008768111127454662        14.511867368374      319.6696423193675   0.006754368713055505     0.8000590350311728     0.5369018027386343      0.268974436155998     0.3873660149126094    0.01483159993344734     0.6206825070360985     0.1047255847567449    0.08444763134400019  4.782801620150234e-14 121.9013809540898
2.564027456956311       19.4775039809162       15.8368971409984   0.002514366555224843     0.7105328724231552     -11.59275503544018  0.0001489777963076168     0.1241042469422254  0.0008768111127454662        14.511867368374      319.6696423193675   0.006754368713055505     0.8000590350311728     0.5369018027386343      0.268974436155998     0.3873660149126094    0.01483159993344734     0.6206825070360985     0.1047255847567449    0.08444763134400019  4.782801620150234e-14 121.9013808821623
2.564027418749325      19.47750427115363       15.8368971409984   0.002514366555224843     0.7105328724231552     -11.59275503544018  0.0001489777963076168     0.1241042469422254  0.0008768111127454662        14.511867368374      319.6696423193675   0.006754368713055505     0.8000590350311728     0.5369018027386343      0.268974436155998     0.3873660149126094    0.01483159993344734     0.6206825070360985     0.1047255847567449    0.08444763134400019  4.782801620150234e-14 121.9013809821794
2.564027418749325       19.4775039809162      15.83689737698656   0.002514366555224843     0.7105328724231552     -11.59275503544018  0.0001489777963076168     0.1241042469422254  0.0008768111127454662        14.511867368374      319.6696423193675   0.006754368713055505     0.8000590350311728     0.5369018027386343      0.268974436155998     0.3873660149126094    0.01483159993344734     0.6206825070360985     0.1047255847567449    0.08444763134400019  4.782801620150234e-14 121.9013809530584
2.564027418749325       19.4775039809162       15.8368971409984   0.002514381456386037     0.7105328724231552     -11.59275503544018  0.0001489777963076168     0.1241042469422254  0.0008768111127454662        14.511867368374      319.6696423193675   0.006754368713055505     0.8000590350311728     0.5369018027386343      0.268974436155998     0.3873660149126094    0.01483159993344734     0.6206825070360985     0.1047255847567449    0.08444763134400019  4.782801620150234e-14 121.9013810558004
2.564027418749325       19.4775039809162       15.8368971409984   0.002514366555224843     0.7105328873243164     -11.59275503544018  0.0001489777963076168     0.1241042469422254  0.0008768111127454662        14.511867368374      319.6696423193675   0.006754368713055505     0.8000590350311728     0.5369018027386343      0.268974436155998     0.3873660149126094    0.01483159993344734     0.6206825070360985     0.1047255847567449    0.08444763134400019  4.782801620150234e-14 121.9013809448391
2.564027418749325       19.4775039809162       15.8368971409984   0.002514366555224843     0.7105328724231552     -11.59275520818569  0.0001489777963076168     0.1241042469422254  0.0008768111127454662        14.511867368374      319.6696423193675   0.006754368713055505     0.8000590350311728     0.5369018027386343      0.268974436155998     0.3873660149126094    0.01483159993344734     0.6206825070360985     0.1047255847567449    0.08444763134400019  4.782801620150234e-14 121.901380939282
2.564027418749325       19.4775039809162       15.8368971409984   0.002514366555224843     0.7105328724231552     -11.59275503544018  0.0001489926974688107     0.1241042469422254  0.0008768111127454662        14.511867368374      319.6696423193675   0.006754368713055505     0.8000590350311728     0.5369018027386343      0.268974436155998     0.3873660149126094    0.01483159993344734     0.6206825070360985     0.1047255847567449    0.08444763134400019  4.782801620150234e-14 121.9013858409517
2.564027418749325       19.4775039809162       15.8368971409984   0.002514366555224843     0.7105328724231552     -11.59275503544018  0.0001489777963076168     0.1241042618433866  0.0008768111127454662        14.511867368374      319.6696423193675   0.006754368713055505     0.8000590350311728     0.5369018027386343      0.268974436155998     0.3873660149126094    0.01483159993344734     0.6206825070360985     0.1047255847567449    0.08444763134400019  4.782801620150234e-14 121.9013809462611
2.564027418749325       19.4775039809162       15.8368971409984   0.002514366555224843     0.7105328724231552     -11.59275503544018  0.0001489777963076168     0.1241042469422254    0.00087682601390666        14.511867368374      319.6696423193675   0.006754368713055505     0.8000590350311728     0.5369018027386343      0.268974436155998     0.3873660149126094    0.01483159993344734     0.6206825070360985     0.1047255847567449    0.08444763134400019  4.782801620150234e-14 121.9013810558446
2.564027418749325       19.4775039809162       15.8368971409984   0.002514366555224843     0.7105328724231552     -11.59275503544018  0.0001489777963076168     0.1241042469422254  0.0008768111127454662      14.51186758461768      319.6696423193675   0.006754368713055505     0.8000590350311728     0.5369018027386343      0.268974436155998     0.3873660149126094    0.01483159993344734     0.6206825070360985     0.1047255847567449    0.08444763134400019  4.782801620150234e-14 121.9013808617114
2.564027418749325       19.4775039809162       15.8368971409984   0.002514366555224843     0.7105328724231552     -11.59275503544018  0.0001489777963076168     0.1241042469422254  0.0008768111127454662        14.511867368374      319.6696470828164   0.006754368713055505     0.8000590350311728     0.5369018027386343      0.268974436155998     0.3873660149126094    0.01483159993344734     0.6206825070360985     0.1047255847567449    0.08444763134400019  4.782801620150234e-14 121.9013808364377
2.564027418749325       19.4775039809162       15.8368971409984   0.002514366555224843     0.7105328724231552     -11.59275503544018  0.0001489777963076168     0.1241042469422254  0.0008768111127454662        14.511867368374      319.6696423193675   0.006754383614216698     0.8000590350311728     0.5369018027386343      0.268974436155998     0.3873660149126094    0.01483159993344734     0.6206825070360985     0.1047255847567449    0.08444763134400019  4.782801620150234e-14 121.9013816077723
2.564027418749325       19.4775039809162       15.8368971409984   0.002514366555224843     0.7105328724231552     -11.59275503544018  0.0001489777963076168     0.1241042469422254  0.0008768111127454662        14.511867368374      319.6696423193675   0.006754368713055505      0.800059049932334     0.5369018027386343      0.268974436155998     0.3873660149126094    0.01483159993344734     0.6206825070360985     0.1047255847567449    0.08444763134400019  4.782801620150234e-14 121.9013814805918
2.564027418749325       19.4775039809162       15.8368971409984   0.002514366555224843     0.7105328724231552     -11.59275503544018  0.0001489777963076168     0.1241042469422254  0.0008768111127454662        14.511867368374      319.6696423193675   0.006754368713055505     0.8000590350311728     0.5369018176397955      0.268974436155998     0.3873660149126094    0.01483159993344734     0.6206825070360985     0.1047255847567449    0.08444763134400019  4.782801620150234e-14 121.9013810544404
2.564027418749325       19.4775039809162       15.8368971409984   0.002514366555224843     0.7105328724231552     -11.59275503544018  0.0001489777963076168     0.1241042469422254  0.0008768111127454662        14.511867368374      319.6696423193675   0.006754368713055505     0.8000590350311728     0.5369018027386343     0.2689744510571592     0.3873660149126094    0.01483159993344734     0.6206825070360985     0.1047255847567449    0.08444763134400019  4.782801620150234e-14 121.9013810126324
2.564027418749325       19.4775039809162       15.8368971409984   0.002514366555224843     0.7105328724231552     -11.59275503544018  0.0001489777963076168     0.1241042469422254  0.0008768111127454662        14.511867368374      319.6696423193675   0.006754368713055505     0.8000590350311728     0.5369018027386343      0.268974436155998     0.3873660298137706    0.01483159993344734     0.6206825070360985     0.1047255847567449    0.08444763134400019  4.782801620150234e-14 121.9013809576256
2.564027418749325       19.4775039809162       15.8368971409984   0.002514366555224843     0.7105328724231552     -11.59275503544018  0.0001489777963076168     0.1241042469422254  0.0008768111127454662        14.511867368374      319.6696423193675   0.006754368713055505     0.8000590350311728     0.5369018027386343      0.268974436155998     0.3873660149126094    0.01483161483460853     0.6206825070360985     0.1047255847567449    0.08444763134400019  4.782801620150234e-14 121.9013809540862
2.564027418749325       19.4775039809162       15.8368971409984   0.002514366555224843     0.7105328724231552     -11.59275503544018  0.0001489777963076168     0.1241042469422254  0.0008768111127454662        14.511867368374      319.6696423193675   0.006754368713055505     0.8000590350311728     0.5369018027386343      0.268974436155998     0.3873660149126094    0.01483159993344734     0.6206825219372597     0.1047255847567449    0.08444763134400019  4.782801620150234e-14 121.9013809540898
2.564027418749325       19.4775039809162       15.8368971409984   0.002514366555224843     0.7105328724231552     -11.59275503544018  0.0001489777963076168     0.1241042469422254  0.0008768111127454662        14.511867368374      319.6696423193675   0.006754368713055505     0.8000590350311728     0.5369018027386343      0.268974436155998     0.3873660149126094    0.01483159993344734     0.6206825070360985     0.1047255996579061    0.08444763134400019  4.782801620150234e-14 121.9013809541018
2.564027418749325       19.4775039809162       15.8368971409984   0.002514366555224843     0.7105328724231552     -11.59275503544018  0.0001489777963076168     0.1241042469422254  0.0008768111127454662        14.511867368374      319.6696423193675   0.006754368713055505     0.8000590350311728     0.5369018027386343      0.268974436155998     0.3873660149126094    0.01483159993344734     0.6206825070360985     0.1047255847567449    0.08444764624516138  4.782801620150234e-14 121.9013809540919
2.564027418749325       19.4775039809162       15.8368971409984   0.002514366555224843     0.7105328724231552     -11.59275503544018  0.0001489777963076168     0.1241042469422254  0.0008768111127454662        14.511867368374      319.6696423193675   0.006754368713055505     0.8000590350311728     0.5369018027386343      0.268974436155998     0.3873660149126094    0.01483159993344734     0.6206825070360985     0.1047255847567449    0.08444763134400019  1.490120902186386e-08 121.9014673960848
2.564036404365804      19.47750253194588      15.83689323562384   0.002514205073513466     0.7105389540677684     -11.59275535553865  0.0001485081957329002     0.1241092889980437  0.0008767558766891867       14.5118882378246      319.6703056428503   0.006751550421695422     0.8000590146539135     0.5368669551487619     0.2689641751168264     0.3873655231065618    0.01483177801565947     0.6206825070360985     0.1047241828777159    0.08444744153350581    4.5153933918855e-14 121.901111746024
2.564036442572924      19.47750253194588      15.83689323562384   0.002514205073513466     0.7105389540677684     -11.59275535553865  0.0001485081957329002     0.1241092889980437  0.0008767558766891867       14.5118882378246      319.6703056428503   0.006751550421695422     0.8000590146539135     0.5368669551487619     0.2689641751168264     0.3873655231065618    0.01483177801565947     0.6206825070360985     0.1047241828777159    0.08444744153350581    4.5153933918855e-14 121.9011119077939
2.564036404365804      19.47750282218329      15.83689323562384   0.002514205073513466     0.7105389540677684     -11.59275535553865  0.0001485081957329002     0.1241092889980437  0.0008767558766891867       14.5118882378246      319.6703056428503   0.006751550421695422     0.8000590146539135     0.5368669551487619     0.2689641751168264     0.3873655231065618    0.01483177801565947     0.6206825070360985     0.1047241828777159    0.08444744153350581    4.5153933918855e-14 121.9011117610719
2.564036404365804      19.47750253194588      15.83689347161194   0.002514205073513466     0.7105389540677684     -11.59275535553865  0.0001485081957329002     0.1241092889980437  0.0008767558766891867       14.5118882378246      319.6703056428503   0.006751550421695422     0.8000590146539135     0.5368669551487619     0.2689641751168264     0.3873655231065618    0.01483177801565947     0.6206825070360985     0.1047241828777159    0.08444744153350581    4.5153933918855e-14 121.9011117697957
2.564036404365804      19.47750253194588      15.83689323562384    0.00251421997467466     0.7105389540677684     -11.59275535553865  0.0001485081957329002     0.1241092889980437  0.0008767558766891867       14.5118882378246      319.6703056428503   0.006751550421695422     0.8000590146539135     0.5368669551487619     0.2689641751168264     0.3873655231065618    0.01483177801565947     0.6206825070360985     0.1047241828777159    0.08444744153350581    4.5153933918855e-14 121.901111922496
2.564036404365804      19.47750253194588      15.83689323562384   0.002514205073513466     0.7105389689689295     -11.59275535553865  0.0001485081957329002     0.1241092889980437  0.0008767558766891867       14.5118882378246      319.6703056428503   0.006751550421695422     0.8000590146539135     0.5368669551487619     0.2689641751168264     0.3873655231065618    0.01483177801565947     0.6206825070360985     0.1047241828777159    0.08444744153350581    4.5153933918855e-14 121.901111759873
2.564036404365804      19.47750253194588      15.83689323562384   0.002514205073513466     0.7105389540677684     -11.59275552828417  0.0001485081957329002     0.1241092889980437  0.0008767558766891867       14.5118882378246      319.6703056428503   0.006751550421695422     0.8000590146539135     0.5368669551487619     0.2689641751168264     0.3873655231065618    0.01483177801565947     0.6206825070360985     0.1047241828777159    0.08444744153350581    4.5153933918855e-14 121.9011117372517
2.564036404365804      19.47750253194588      15.83689323562384   0.002514205073513466     0.7105389540677684     -11.59275535553865   0.000148523096894094     0.1241092889980437  0.0008767558766891867       14.5118882378246      319.6703056428503   0.006751550421695422     0.8000590146539135     0.5368669551487619     0.2689641751168264     0.3873655231065618    0.01483177801565947     0.6206825070360985     0.1047241828777159    0.08444744153350581    4.5153933918855e-14 121.9011163492412
2.564036404365804      19.47750253194588      15.83689323562384   0.002514205073513466     0.7105389540677684     -11.59275535553865  0.0001485081957329002     0.1241093038992049  0.0008767558766891867       14.5118882378246      319.6703056428503   0.006751550421695422     0.8000590146539135     0.5368669551487619     0.2689641751168264     0.3873655231065618    0.01483177801565947     0.6206825070360985     0.1047241828777159    0.08444744153350581    4.5153933918855e-14 121.9011117597673
2.564036404365804      19.47750253194588      15.83689323562384   0.002514205073513466     0.7105389540677684     -11.59275535553865  0.0001485081957329002     0.1241092889980437  0.0008767707778503806       14.5118882378246      319.6703056428503   0.006751550421695422     0.8000590146539135     0.5368669551487619     0.2689641751168264     0.3873655231065618    0.01483177801565947     0.6206825070360985     0.1047241828777159    0.08444744153350581    4.5153933918855e-14 121.901111793721
2.564036404365804      19.47750253194588      15.83689323562384   0.002514205073513466     0.7105389540677684     -11.59275535553865  0.0001485081957329002     0.1241092889980437  0.0008767558766891867      14.51188845406858      319.6703056428503   0.006751550421695422     0.8000590146539135     0.5368669551487619     0.2689641751168264     0.3873655231065618    0.01483177801565947     0.6206825070360985     0.1047241828777159    0.08444744153350581    4.5153933918855e-14 121.9011117948041
2.564036404365804      19.47750253194588      15.83689323562384   0.002514205073513466     0.7105389540677684     -11.59275535553865  0.0001485081957329002     0.1241092889980437  0.0008767558766891867       14.5118882378246      319.6703104063091   0.006751550421695422     0.8000590146539135     0.5368669551487619     0.2689641751168264     0.3873655231065618    0.01483177801565947     0.6206825070360985     0.1047241828777159    0.08444744153350581    4.5153933918855e-14 121.901111691922
2.564036404365804      19.47750253194588      15.83689323562384   0.002514205073513466     0.7105389540677684     -11.59275535553865  0.0001485081957329002     0.1241092889980437  0.0008767558766891867       14.5118882378246      319.6703056428503   0.006751565322856616     0.8000590146539135     0.5368669551487619     0.2689641751168264     0.3873655231065618    0.01483177801565947     0.6206825070360985     0.1047241828777159    0.08444744153350581    4.5153933918855e-14 121.9011097065091
2.564036404365804      19.47750253194588      15.83689323562384   0.002514205073513466     0.7105389540677684     -11.59275535553865  0.0001485081957329002     0.1241092889980437  0.0008767558766891867       14.5118882378246      319.6703056428503   0.006751550421695422     0.8000590295550747     0.5368669551487619     0.2689641751168264     0.3873655231065618    0.01483177801565947     0.6206825070360985     0.1047241828777159    0.08444744153350581    4.5153933918855e-14 121.9011122402168
2.564036404365804      19.47750253194588      15.83689323562384   0.002514205073513466     0.7105389540677684     -11.59275535553865  0.0001485081957329002     0.1241092889980437  0.0008767558766891867       14.5118882378246      319.6703056428503   0.006751550421695422     0.8000590146539135     0.5368669700499231     0.2689641751168264     0.3873655231065618    0.01483177801565947     0.6206825070360985     0.1047241828777159    0.08444744153350581    4.5153933918855e-14 121.9011118729962
2.564036404365804      19.47750253194588      15.83689323562384   0.002514205073513466     0.7105389540677684     -11.59275535553865  0.0001485081957329002     0.1241092889980437  0.0008767558766891867       14.5118882378246      319.6703056428503   0.006751550421695422     0.8000590146539135     0.5368669551487619     0.2689641900179876     0.3873655231065618    0.01483177801565947     0.6206825070360985     0.1047241828777159    0.08444744153350581    4.5153933918855e-14 121.9011117203937
2.564036404365804      19.47750253194588      15.83689323562384   0.002514205073513466     0.7105389540677684     -11.59275535553865  0.0001485081957329002     0.1241092889980437  0.0008767558766891867       14.5118882378246      319.6703056428503   0.006751550421695422     0.8000590146539135     0.5368669551487619     0.2689641751168264      0.387365538007723    0.01483177801565947     0.6206825070360985     0.1047241828777159    0.08444744153350581    4.5153933918855e-14 121.901111750689
2.564036404365804      19.47750253194588      15.83689323562384   0.002514205073513466     0.7105389540677684     -11.59275535553865  0.0001485081957329002     0.1241092889980437  0.0008767558766891867       14.5118882378246      319.6703056428503   0.006751550421695422     0.8000590146539135     0.5368669551487619     0.2689641751168264     0.3873655231065618    0.01483179291682066     0.6206825070360985     0.1047241828777159    0.08444744153350581    4.5153933918855e-14 121.9011117460611
2.564036404365804      19.47750253194588      15.83689323562384   0.002514205073513466     0.7105389540677684     -11.59275535553865  0.0001485081957329002     0.1241092889980437  0.0008767558766891867       14.5118882378246      319.6703056428503   0.006751550421695422     0.8000590146539135     0.5368669551487619     0.2689641751168264     0.3873655231065618    0.01483177801565947     0.6206825219372597     0.1047241828777159    0.08444744153350581    4.5153933918855e-14 121.901111746024
2.564036404365804      19.47750253194588      15.83689323562384   0.002514205073513466     0.7105389540677684     -11.59275535553865  0.0001485081957329002     0.1241092889980437  0.0008767558766891867       14.5118882378246      319.6703056428503   0.006751550421695422     0.8000590146539135     0.5368669551487619     0.2689641751168264     0.3873655231065618    0.01483177801565947     0.6206825070360985     0.1047241977788771    0.08444744153350581    4.5153933918855e-14 121.9011117464294
2.564036404365804      19.47750253194588      15.83689323562384   0.002514205073513466     0.7105389540677684     -11.59275535553865  0.0001485081957329002     0.1241092889980437  0.0008767558766891867       14.5118882378246      319.6703056428503   0.006751550421695422     0.8000590146539135     0.5368669551487619     0.2689641751168264     0.3873655231065618    0.01483177801565947     0.6206825070360985     0.1047241828777159      0.084447456434667    4.5153933918855e-14 121.9011117460436
2.564036404365804      19.47750253194588      15.83689323562384   0.002514205073513466     0.7105389540677684     -11.59275535553865  0.0001485081957329002     0.1241092889980437  0.0008767558766891867       14.5118882378246      319.6703056428503   0.006751550421695422     0.8000590146539135     0.5368669551487619     0.2689641751168264     0.3873655231065618    0.01483177801565947     0.6206825070360985     0.1047241828777159    0.08444744153350581  1.490120634778158e-08 121.9011981882592
2.563945726248785      19.47694831521441      15.83577950947234   0.002513781550754925     0.7105122953969028     -11.59233660636759  0.0001482767345832553     0.1241135397461408  0.0008767473791870221      14.51221048819775      319.6703311991173   0.006753927252041037      0.800058875006446     0.5368755537799634      0.268961029955446     0.3873278715366144    0.01483076846180098     0.6206825070360985     0.1046596061722638    0.08444430025735938   4.49657299556376e-14 121.9010086864045
2.563945764454554      19.47694831521441      15.83577950947234   0.002513781550754925     0.7105122953969028     -11.59233660636759  0.0001482767345832553     0.1241135397461408  0.0008767473791870221      14.51221048819775      319.6703311991173   0.006753927252041037      0.800058875006446     0.5368755537799634      0.268961029955446     0.3873278715366144    0.01483076846180098     0.6206825070360985     0.1046596061722638    0.08444430025735938   4.49657299556376e-14 121.9010086168035
2.563945726248785      19.47694860544355      15.83577950947234   0.002513781550754925     0.7105122953969028     -11.59233660636759  0.0001482767345832553     0.1241135397461408  0.0008767473791870221      14.51221048819775      319.6703311991173   0.006753927252041037      0.800058875006446     0.5368755537799634      0.268961029955446     0.3873278715366144    0.01483076846180098     0.6206825070360985     0.1046596061722638    0.08444430025735938   4.49657299556376e-14 121.9010086924029
2.563945726248785      19.47694831521441      15.83577974544384   0.002513781550754925     0.7105122953969028     -11.59233660636759  0.0001482767345832553     0.1241135397461408  0.0008767473791870221      14.51221048819775      319.6703311991173   0.006753927252041037      0.800058875006446     0.5368755537799634      0.268961029955446     0.3873278715366144    0.01483076846180098     0.6206825070360985     0.1046596061722638    0.08444430025735938   4.49657299556376e-14 121.9010086843411
2.563945726248785      19.47694831521441      15.83577950947234   0.002513796451916119     0.7105122953969028     -11.59233660636759  0.0001482767345832553     0.1241135397461408  0.0008767473791870221      14.51221048819775      319.6703311991173   0.006753927252041037      0.800058875006446     0.5368755537799634      0.268961029955446     0.3873278715366144    0.01483076846180098     0.6206825070360985     0.1046596061722638    0.08444430025735938   4.49657299556376e-14 121.9010087570046
2.563945726248785      19.47694831521441      15.83577950947234   0.002513781550754925     0.7105123102980639     -11.59233660636759  0.0001482767345832553     0.1241135397461408  0.0008767473791870221      14.51221048819775      319.6703311991173   0.006753927252041037      0.800058875006446     0.5368755537799634      0.268961029955446     0.3873278715366144    0.01483076846180098     0.6206825070360985     0.1046596061722638    0.08444430025735938   4.49657299556376e-14 121.9010086846724
2.563945726248785      19.47694831521441      15.83577950947234   0.002513781550754925     0.7105122953969028     -11.59233677910687  0.0001482767345832553     0.1241135397461408  0.0008767473791870221      14.51221048819775      319.6703311991173   0.006753927252041037      0.800058875006446     0.5368755537799634      0.268961029955446     0.3873278715366144    0.01483076846180098     0.6206825070360985     0.1046596061722638    0.08444430025735938   4.49657299556376e-14 121.9010086764399
2.563945726248785      19.47694831521441      15.83577950947234   0.002513781550754925     0.7105122953969028     -11.59233660636759  0.0001482916357444492     0.1241135397461408  0.0008767473791870221      14.51221048819775      319.6703311991173   0.006753927252041037      0.800058875006446     0.5368755537799634      0.268961029955446     0.3873278715366144    0.01483076846180098     0.6206825070360985     0.1046596061722638    0.08444430025735938   4.49657299556376e-14 121.9010134375047
2.563945726248785      19.47694831521441      15.83577950947234   0.002513781550754925     0.7105122953969028     -11.59233660636759  0.0001482767345832553      0.124113554647302  0.0008767473791870221      14.51221048819775      319.6703311991173   0.006753927252041037      0.800058875006446     0.5368755537799634      0.268961029955446     0.3873278715366144    0.01483076846180098     0.6206825070360985     0.1046596061722638    0.08444430025735938   4.49657299556376e-14 121.9010086717575
2.563945726248785      19.47694831521441      15.83577950947234   0.002513781550754925     0.7105122953969028     -11.59233660636759  0.0001482767345832553     0.1241135397461408  0.0008767622803482159      14.51221048819775      319.6703311991173   0.006753927252041037      0.800058875006446     0.5368755537799634      0.268961029955446     0.3873278715366144    0.01483076846180098     0.6206825070360985     0.1046596061722638    0.08444430025735938   4.49657299556376e-14 121.9010087733931
2.563945726248785      19.47694831521441      15.83577950947234   0.002513781550754925     0.7105122953969028     -11.59233660636759  0.0001482767345832553     0.1241135397461408  0.0008767473791870221      14.51221070444654      319.6703311991173   0.006753927252041037      0.800058875006446     0.5368755537799634      0.268961029955446     0.3873278715366144    0.01483076846180098     0.6206825070360985     0.1046596061722638    0.08444430025735938   4.49657299556376e-14 121.9010086460274
2.563945726248785      19.47694831521441      15.83577950947234   0.002513781550754925     0.7105122953969028     -11.59233660636759  0.0001482767345832553     0.1241135397461408  0.0008767473791870221      14.51221048819775      319.6703359625764   0.006753927252041037      0.800058875006446     0.5368755537799634      0.268961029955446     0.3873278715366144    0.01483076846180098     0.6206825070360985     0.1046596061722638    0.08444430025735938   4.49657299556376e-14 121.90100864099
2.563945726248785      19.47694831521441      15.83577950947234   0.002513781550754925     0.7105122953969028     -11.59233660636759  0.0001482767345832553     0.1241135397461408  0.0008767473791870221      14.51221048819775      319.6703311991173   0.006753942153202231      0.800058875006446     0.5368755537799634      0.268961029955446     0.3873278715366144    0.01483076846180098     0.6206825070360985     0.1046596061722638    0.08444430025735938   4.49657299556376e-14 121.9010087124843
2.563945726248785      19.47694831521441      15.83577950947234   0.002513781550754925     0.7105122953969028     -11.59233660636759  0.0001482767345832553     0.1241135397461408  0.0008767473791870221      14.51221048819775      319.6703311991173   0.006753927252041037     0.8000588899076072     0.5368755537799634      0.268961029955446     0.3873278715366144    0.01483076846180098     0.6206825070360985     0.1046596061722638    0.08444430025735938   4.49657299556376e-14 121.9010091907603
2.563945726248785      19.47694831521441      15.83577950947234   0.002513781550754925     0.7105122953969028     -11.59233660636759  0.0001482767345832553     0.1241135397461408  0.0008767473791870221      14.51221048819775      319.6703311991173   0.006753927252041037      0.800058875006446     0.5368755686811246      0.268961029955446     0.3873278715366144    0.01483076846180098     0.6206825070360985     0.1046596061722638    0.08444430025735938   4.49657299556376e-14 121.9010087842217
2.563945726248785      19.47694831521441      15.83577950947234   0.002513781550754925     0.7105122953969028     -11.59233660636759  0.0001482767345832553     0.1241135397461408  0.0008767473791870221      14.51221048819775      319.6703311991173   0.006753927252041037      0.800058875006446     0.5368755537799634     0.2689610448566072     0.3873278715366144    0.01483076846180098     0.6206825070360985     0.1046596061722638    0.08444430025735938   4.49657299556376e-14 121.9010087008605
2.563945726248785      19.47694831521441      15.83577950947234   0.002513781550754925     0.7105122953969028     -11.59233660636759  0.0001482767345832553     0.1241135397461408  0.0008767473791870221      14.51221048819775      319.6703311991173   0.006753927252041037      0.800058875006446     0.5368755537799634      0.268961029955446     0.3873278864377756    0.01483076846180098     0.6206825070360985     0.1046596061722638    0.08444430025735938   4.49657299556376e-14 121.9010086406507
2.563945726248785      19.47694831521441      15.83577950947234   0.002513781550754925     0.7105122953969028     -11.59233660636759  0.0001482767345832553     0.1241135397461408  0.0008767473791870221      14.51221048819775      319.6703311991173   0.006753927252041037      0.800058875006446     0.5368755537799634      0.268961029955446     0.3873278715366144    0.01483078336296218     0.6206825070360985     0.1046596061722638    0.08444430025735938   4.49657299556376e-14 121.9010086863427
2.563945726248785      19.47694831521441      15.83577950947234   0.002513781550754925     0.7105122953969028     -11.59233660636759  0.0001482767345832553     0.1241135397461408  0.0008767473791870221      14.51221048819775      319.6703311991173   0.006753927252041037      0.800058875006446     0.5368755537799634      0.268961029955446     0.3873278715366144    0.01483076846180098     0.6206825219372597     0.1046596061722638    0.08444430025735938   4.49657299556376e-14 121.9010086864045
2.563945726248785      19.47694831521441      15.83577950947234   0.002513781550754925     0.7105122953969028     -11.59233660636759  0.0001482767345832553     0.1241135397461408  0.0008767473791870221      14.51221048819775      319.6703311991173   0.006753927252041037      0.800058875006446     0.5368755537799634      0.268961029955446     0.3873278715366144    0.01483076846180098     0.6206825070360985      0.104659621073425    0.08444430025735938   4.49657299556376e-14 121.9010086863733
2.563945726248785      19.47694831521441      15.83577950947234   0.002513781550754925     0.7105122953969028     -11.59233660636759  0.0001482767345832553     0.1241135397461408  0.0008767473791870221      14.51221048819775      319.6703311991173   0.006753927252041037      0.800058875006446     0.5368755537799634      0.268961029955446     0.3873278715366144    0.01483076846180098     0.6206825070360985     0.1046596061722638    0.08444431515852058   4.49657299556376e-14 121.9010086864334
2.563945726248785      19.47694831521441      15.83577950947234   0.002513781550754925     0.7105122953969028     -11.59233660636759  0.0001482767345832553     0.1241135397461408  0.0008767473791870221      14.51221048819775      319.6703311991173   0.006753927252041037      0.800058875006446     0.5368755537799634      0.268961029955446     0.3873278715366144    0.01483076846180098     0.6206825070360985     0.1046596061722638    0.08444430025735938  1.490120615957761e-08 121.9010951293414
2.563983058076949      19.47694734406556      15.83577991982157   0.002513252860835244     0.7105177579897969     -11.59233931795238  0.0001460562139943945     0.1241597521143793  0.0008765178412007982      14.51221926759561      319.6703319201607   0.006753534310348505      0.800058781359775      0.536709938190142     0.2689487784948921     0.3874721664430647    0.01483077865458074     0.6206825070360985     0.1046597200903634     0.0844442903271818  3.270731671305199e-14 121.8993063190211
2.563983096283273      19.47694734406556      15.83577991982157   0.002513252860835244     0.7105177579897969     -11.59233931795238  0.0001460562139943945     0.1241597521143793  0.0008765178412007982      14.51221926759561      319.6703319201607   0.006753534310348505      0.800058781359775      0.536709938190142     0.2689487784948921     0.3874721664430647    0.01483077865458074     0.6206825070360985     0.1046597200903634     0.0844442903271818  3.270731671305199e-14 121.8993062991781
2.563983058076949      19.47694763429469      15.83577991982157   0.002513252860835244     0.7105177579897969     -11.59233931795238  0.0001460562139943945     0.1241597521143793  0.0008765178412007982      14.51221926759561      319.6703319201607   0.006753534310348505      0.800058781359775      0.536709938190142     0.2689487784948921     0.3874721664430647    0.01483077865458074     0.6206825070360985     0.1046597200903634     0.0844442903271818  3.270731671305199e-14 121.899306317114
2.563983058076949      19.47694734406556      15.83578015579307   0.002513252860835244     0.7105177579897969     -11.59233931795238  0.0001460562139943945     0.1241597521143793  0.0008765178412007982      14.51221926759561      319.6703319201607   0.006753534310348505      0.800058781359775      0.536709938190142     0.2689487784948921     0.3874721664430647    0.01483077865458074     0.6206825070360985     0.1046597200903634     0.0844442903271818  3.270731671305199e-14 121.8993063054884
2.563983058076949      19.47694734406556      15.83577991982157   0.002513267761996438     0.7105177579897969     -11.59233931795238  0.0001460562139943945     0.1241597521143793  0.0008765178412007982      14.51221926759561      319.6703319201607   0.006753534310348505      0.800058781359775      0.536709938190142     0.2689487784948921     0.3874721664430647    0.01483077865458074     0.6206825070360985     0.1046597200903634     0.0844442903271818  3.270731671305199e-14 121.8993060873373
2.563983058076949      19.47694734406556      15.83577991982157   0.002513252860835244     0.7105177728909581     -11.59233931795238  0.0001460562139943945     0.1241597521143793  0.0008765178412007982      14.51221926759561      319.6703319201607   0.006753534310348505      0.800058781359775      0.536709938190142     0.2689487784948921     0.3874721664430647    0.01483077865458074     0.6206825070360985     0.1046597200903634     0.0844442903271818  3.270731671305199e-14 121.8993063205463
2.563983058076949      19.47694734406556      15.83577991982157   0.002513252860835244     0.7105177579897969     -11.59233949069169  0.0001460562139943945     0.1241597521143793  0.0008765178412007982      14.51221926759561      319.6703319201607   0.006753534310348505      0.800058781359775      0.536709938190142     0.2689487784948921     0.3874721664430647    0.01483077865458074     0.6206825070360985     0.1046597200903634     0.0844442903271818  3.270731671305199e-14 121.899306319936
2.563983058076949      19.47694734406556      15.83577991982157   0.002513252860835244     0.7105177579897969     -11.59233931795238  0.0001460711151555883     0.1241597521143793  0.0008765178412007982      14.51221926759561      319.6703319201607   0.006753534310348505      0.800058781359775      0.536709938190142     0.2689487784948921     0.3874721664430647    0.01483077865458074     0.6206825070360985     0.1046597200903634     0.0844442903271818  3.270731671305199e-14 121.8993111404375
2.563983058076949      19.47694734406556      15.83577991982157   0.002513252860835244     0.7105177579897969     -11.59233931795238  0.0001460562139943945     0.1241597670155405  0.0008765178412007982      14.51221926759561      319.6703319201607   0.006753534310348505      0.800058781359775      0.536709938190142     0.2689487784948921     0.3874721664430647    0.01483077865458074     0.6206825070360985     0.1046597200903634     0.0844442903271818  3.270731671305199e-14 121.89930628816
2.563983058076949      19.47694734406556      15.83577991982157   0.002513252860835244     0.7105177579897969     -11.59233931795238  0.0001460562139943945     0.1241597521143793   0.000876532742361992      14.51221926759561      319.6703319201607   0.006753534310348505      0.800058781359775      0.536709938190142     0.2689487784948921     0.3874721664430647    0.01483077865458074     0.6206825070360985     0.1046597200903634     0.0844442903271818  3.270731671305199e-14 121.8993065707163
2.563983058076949      19.47694734406556      15.83577991982157   0.002513252860835244     0.7105177579897969     -11.59233931795238  0.0001460562139943945     0.1241597521143793  0.0008765178412007982      14.51221948384453      319.6703319201607   0.006753534310348505      0.800058781359775      0.536709938190142     0.2689487784948921     0.3874721664430647    0.01483077865458074     0.6206825070360985     0.1046597200903634     0.0844442903271818  3.270731671305199e-14 121.8993063473282
2.563983058076949      19.47694734406556      15.83577991982157   0.002513252860835244     0.7105177579897969     -11.59233931795238  0.0001460562139943945     0.1241597521143793  0.0008765178412007982      14.51221926759561      319.6703366836198   0.006753534310348505      0.800058781359775      0.536709938190142     0.2689487784948921     0.3874721664430647    0.01483077865458074     0.6206825070360985     0.1046597200903634     0.0844442903271818  3.270731671305199e-14 121.8993063132724
2.563983058076949      19.47694734406556      15.83577991982157   0.002513252860835244     0.7105177579897969     -11.59233931795238  0.0001460562139943945     0.1241597521143793  0.0008765178412007982      14.51221926759561      319.6703319201607   0.006753549211509699      0.800058781359775      0.536709938190142     0.2689487784948921     0.3874721664430647    0.01483077865458074     0.6206825070360985     0.1046597200903634     0.0844442903271818  3.270731671305199e-14 121.8993072373858
2.563983058076949      19.47694734406556      15.83577991982157   0.002513252860835244     0.7105177579897969     -11.59233931795238  0.0001460562139943945     0.1241597521143793  0.0008765178412007982      14.51221926759561      319.6703319201607   0.006753534310348505     0.8000587962609362      0.536709938190142     0.2689487784948921     0.3874721664430647    0.01483077865458074     0.6206825070360985     0.1046597200903634     0.0844442903271818  3.270731671305199e-14 121.8993068261524
2.563983058076949      19.47694734406556      15.83577991982157   0.002513252860835244     0.7105177579897969     -11.59233931795238  0.0001460562139943945     0.1241597521143793  0.0008765178412007982      14.51221926759561      319.6703319201607   0.006753534310348505      0.800058781359775     0.5367099530913032     0.2689487784948921     0.3874721664430647    0.01483077865458074     0.6206825070360985     0.1046597200903634     0.0844442903271818  3.270731671305199e-14 121.899306376673
2.563983058076949      19.47694734406556      15.83577991982157   0.002513252860835244     0.7105177579897969     -11.59233931795238  0.0001460562139943945     0.1241597521143793  0.0008765178412007982      14.51221926759561      319.6703319201607   0.006753534310348505      0.800058781359775      0.536709938190142     0.2689487933960533     0.3874721664430647    0.01483077865458074     0.6206825070360985     0.1046597200903634     0.0844442903271818  3.270731671305199e-14 121.8993063445763
2.563983058076949      19.47694734406556      15.83577991982157   0.002513252860835244     0.7105177579897969     -11.59233931795238  0.0001460562139943945     0.1241597521143793  0.0008765178412007982      14.51221926759561      319.6703319201607   0.006753534310348505      0.800058781359775      0.536709938190142     0.2689487784948921     0.3874721813442259    0.01483077865458074     0.6206825070360985     0.1046597200903634     0.0844442903271818  3.270731671305199e-14 121.899306294388
2.563983058076949      19.47694734406556      15.83577991982157   0.002513252860835244     0.7105177579897969     -11.59233931795238  0.0001460562139943945     0.1241597521143793  0.0008765178412007982      14.51221926759561      319.6703319201607   0.006753534310348505      0.800058781359775      0.536709938190142     0.2689487784948921     0.3874721664430647    0.01483079355574194     0.6206825070360985     0.1046597200903634     0.0844442903271818  3.270731671305199e-14 121.8993063190607
2.563983058076949      19.47694734406556      15.83577991982157   0.002513252860835244     0.7105177579897969     -11.59233931795238  0.0001460562139943945     0.1241597521143793  0.0008765178412007982      14.51221926759561      319.6703319201607   0.006753534310348505      0.800058781359775      0.536709938190142     0.2689487784948921     0.3874721664430647    0.01483077865458074     0.6206825219372597     0.1046597200903634     0.0844442903271818  3.270731671305199e-14 121.8993063190211
2.563983058076949      19.47694734406556      15.83577991982157   0.002513252860835244     0.7105177579897969     -11.59233931795238  0.0001460562139943945     0.1241597521143793  0.0008765178412007982      14.51221926759561      319.6703319201607   0.006753534310348505      0.800058781359775      0.536709938190142     0.2689487784948921     0.3874721664430647    0.01483077865458074     0.6206825070360985     0.1046597349915246     0.0844442903271818  3.270731671305199e-14 121.8993063190717
2.563983058076949      19.47694734406556      15.83577991982157   0.002513252860835244     0.7105177579897969     -11.59233931795238  0.0001460562139943945     0.1241597521143793  0.0008765178412007982      14.51221926759561      319.6703319201607   0.006753534310348505      0.800058781359775      0.536709938190142     0.2689487784948921     0.3874721664430647    0.01483077865458074     0.6206825070360985     0.1046597200903634      0.084444305228343  3.270731671305199e-14 121.8993063189874
2.563983058076949      19.47694734406556      15.83577991982157   0.002513252860835244     0.7105177579897969     -11.59233931795238  0.0001460562139943945     0.1241597521143793  0.0008765178412007982      14.51221926759561      319.6703319201607   0.006753534310348505      0.800058781359775      0.536709938190142     0.2689487784948921     0.3874721664430647    0.01483077865458074     0.6206825070360985     0.1046597200903634     0.0844442903271818  1.490119390116437e-08 121.8993927501718
2.564095126352979      19.47711457858965      15.83628430233137   0.002513803778306065     0.7105174515883925     -11.59258908584551  0.0001458741108586542     0.1241632863265311  0.0008765257684007585      14.51125249766662      319.6703262787997   0.006753053337213261     0.8000586514501181     0.5366895301415334      0.268955399930678     0.3875371126627275    0.01483000957024119     0.6206825070360985     0.1046528502867418    0.08448541035406237  3.263233594108761e-14 121.8990029303658
2.564095164560974      19.47711457858965      15.83628430233137   0.002513803778306065     0.7105174515883925     -11.59258908584551  0.0001458741108586542     0.1241632863265311  0.0008765257684007585      14.51125249766662      319.6703262787997   0.006753053337213261     0.8000586514501181     0.5366895301415334      0.268955399930678     0.3875371126627275    0.01483000957024119     0.6206825070360985     0.1046528502867418    0.08448541035406237  3.263233594108761e-14 121.8990028133831
2.564095126352979      19.47711486882127      15.83628430233137   0.002513803778306065     0.7105174515883925     -11.59258908584551  0.0001458741108586542     0.1241632863265311  0.0008765257684007585      14.51125249766662      319.6703262787997   0.006753053337213261     0.8000586514501181     0.5366895301415334      0.268955399930678     0.3875371126627275    0.01483000957024119     0.6206825070360985     0.1046528502867418    0.08448541035406237  3.263233594108761e-14 121.8990029171688
2.564095126352979      19.47711457858965       15.8362845383104   0.002513803778306065     0.7105174515883925     -11.59258908584551  0.0001458741108586542     0.1241632863265311  0.0008765257684007585      14.51125249766662      319.6703262787997   0.006753053337213261     0.8000586514501181     0.5366895301415334      0.268955399930678     0.3875371126627275    0.01483000957024119     0.6206825070360985     0.1046528502867418    0.08448541035406237  3.263233594108761e-14 121.8990029168347
2.564095126352979      19.47711457858965      15.83628430233137   0.002513818679467259     0.7105174515883925     -11.59258908584551  0.0001458741108586542     0.1241632863265311  0.0008765257684007585      14.51125249766662      319.6703262787997   0.006753053337213261     0.8000586514501181     0.5366895301415334      0.268955399930678     0.3875371126627275    0.01483000957024119     0.6206825070360985     0.1046528502867418    0.08448541035406237  3.263233594108761e-14 121.8990029408683
2.564095126352979      19.47711457858965      15.83628430233137   0.002513803778306065     0.7105174664895537     -11.59258908584551  0.0001458741108586542     0.1241632863265311  0.0008765257684007585      14.51125249766662      319.6703262787997   0.006753053337213261     0.8000586514501181     0.5366895301415334      0.268955399930678     0.3875371126627275    0.01483000957024119     0.6206825070360985     0.1046528502867418    0.08448541035406237  3.263233594108761e-14 121.8990029178045
2.564095126352979      19.47711457858965      15.83628430233137   0.002513803778306065     0.7105174515883925     -11.59258925858855  0.0001458741108586542     0.1241632863265311  0.0008765257684007585      14.51125249766662      319.6703262787997   0.006753053337213261     0.8000586514501181     0.5366895301415334      0.268955399930678     0.3875371126627275    0.01483000957024119     0.6206825070360985     0.1046528502867418    0.08448541035406237  3.263233594108761e-14 121.8990028651151
2.564095126352979      19.47711457858965      15.83628430233137   0.002513803778306065     0.7105174515883925     -11.59258908584551   0.000145889012019848     0.1241632863265311  0.0008765257684007585      14.51125249766662      319.6703262787997   0.006753053337213261     0.8000586514501181     0.5366895301415334      0.268955399930678     0.3875371126627275    0.01483000957024119     0.6206825070360985     0.1046528502867418    0.08448541035406237  3.263233594108761e-14 121.89900769674
2.564095126352979      19.47711457858965      15.83628430233137   0.002513803778306065     0.7105174515883925     -11.59258908584551  0.0001458741108586542     0.1241633012276923  0.0008765257684007585      14.51125249766662      319.6703262787997   0.006753053337213261     0.8000586514501181     0.5366895301415334      0.268955399930678     0.3875371126627275    0.01483000957024119     0.6206825070360985     0.1046528502867418    0.08448541035406237  3.263233594108761e-14 121.8990029102997
2.564095126352979      19.47711457858965      15.83628430233137   0.002513803778306065     0.7105174515883925     -11.59258908584551  0.0001458741108586542     0.1241632863265311  0.0008765406695619523      14.51125249766662      319.6703262787997   0.006753053337213261     0.8000586514501181     0.5366895301415334      0.268955399930678     0.3875371126627275    0.01483000957024119     0.6206825070360985     0.1046528502867418    0.08448541035406237  3.263233594108761e-14 121.8990031320181
2.564095126352979      19.47711457858965      15.83628430233137   0.002513803778306065     0.7105174515883925     -11.59258908584551  0.0001458741108586542     0.1241632863265311  0.0008765257684007585      14.51125271390113      319.6703262787997   0.006753053337213261     0.8000586514501181     0.5366895301415334      0.268955399930678     0.3875371126627275    0.01483000957024119     0.6206825070360985     0.1046528502867418    0.08448541035406237  3.263233594108761e-14 121.8990028590939
2.564095126352979      19.47711457858965      15.83628430233137   0.002513803778306065     0.7105174515883925     -11.59258908584551  0.0001458741108586542     0.1241632863265311  0.0008765257684007585      14.51125249766662      319.6703310422587   0.006753053337213261     0.8000586514501181     0.5366895301415334      0.268955399930678     0.3875371126627275    0.01483000957024119     0.6206825070360985     0.1046528502867418    0.08448541035406237  3.263233594108761e-14 121.8990029868479
2.564095126352979      19.47711457858965      15.83628430233137   0.002513803778306065     0.7105174515883925     -11.59258908584551  0.0001458741108586542     0.1241632863265311  0.0008765257684007585      14.51125249766662      319.6703262787997   0.006753068238374455     0.8000586514501181     0.5366895301415334      0.268955399930678     0.3875371126627275    0.01483000957024119     0.6206825070360985     0.1046528502867418    0.08448541035406237  3.263233594108761e-14 121.8990037514174
2.564095126352979      19.47711457858965      15.83628430233137   0.002513803778306065     0.7105174515883925     -11.59258908584551  0.0001458741108586542     0.1241632863265311  0.0008765257684007585      14.51125249766662      319.6703262787997   0.006753053337213261     0.8000586663512793     0.5366895301415334      0.268955399930678     0.3875371126627275    0.01483000957024119     0.6206825070360985     0.1046528502867418    0.08448541035406237  3.263233594108761e-14 121.8990034378187
2.564095126352979      19.47711457858965      15.83628430233137   0.002513803778306065     0.7105174515883925     -11.59258908584551  0.0001458741108586542     0.1241632863265311  0.0008765257684007585      14.51125249766662      319.6703262787997   0.006753053337213261     0.8000586514501181     0.5366895450426946      0.268955399930678     0.3875371126627275    0.01483000957024119     0.6206825070360985     0.1046528502867418    0.08448541035406237  3.263233594108761e-14 121.8990029695336
2.564095126352979      19.47711457858965      15.83628430233137   0.002513803778306065     0.7105174515883925     -11.59258908584551  0.0001458741108586542     0.1241632863265311  0.0008765257684007585      14.51125249766662      319.6703262787997   0.006753053337213261     0.8000586514501181     0.5366895301415334     0.2689554148318392     0.3875371126627275    0.01483000957024119     0.6206825070360985     0.1046528502867418    0.08448541035406237  3.263233594108761e-14 121.899002927171
2.564095126352979      19.47711457858965      15.83628430233137   0.002513803778306065     0.7105174515883925     -11.59258908584551  0.0001458741108586542     0.1241632863265311  0.0008765257684007585      14.51125249766662      319.6703262787997   0.006753053337213261     0.8000586514501181     0.5366895301415334      0.268955399930678     0.3875371275638886    0.01483000957024119     0.6206825070360985     0.1046528502867418    0.08448541035406237  3.263233594108761e-14 121.8990029185976
2.564095126352979      19.47711457858965      15.83628430233137   0.002513803778306065     0.7105174515883925     -11.59258908584551  0.0001458741108586542     0.1241632863265311  0.0008765257684007585      14.51125249766662      319.6703262787997   0.006753053337213261     0.8000586514501181     0.5366895301415334      0.268955399930678     0.3875371126627275    0.01483002447140239     0.6206825070360985     0.1046528502867418    0.08448541035406237  3.263233594108761e-14 121.899002930598
2.564095126352979      19.47711457858965      15.83628430233137   0.002513803778306065     0.7105174515883925     -11.59258908584551  0.0001458741108586542     0.1241632863265311  0.0008765257684007585      14.51125249766662      319.6703262787997   0.006753053337213261     0.8000586514501181     0.5366895301415334      0.268955399930678     0.3875371126627275    0.01483000957024119     0.6206825219372597     0.1046528502867418    0.08448541035406237  3.263233594108761e-14 121.8990029303658
2.564095126352979      19.47711457858965      15.83628430233137   0.002513803778306065     0.7105174515883925     -11.59258908584551  0.0001458741108586542     0.1241632863265311  0.0008765257684007585      14.51125249766662      319.6703262787997   0.006753053337213261     0.8000586514501181     0.5366895301415334      0.268955399930678     0.3875371126627275    0.01483000957024119     0.6206825070360985      0.104652865187903    0.08448541035406237  3.263233594108761e-14 121.8990029305049
2.564095126352979      19.47711457858965      15.83628430233137   0.002513803778306065     0.7105174515883925     -11.59258908584551  0.0001458741108586542     0.1241632863265311  0.0008765257684007585      14.51125249766662      319.6703262787997   0.006753053337213261     0.8000586514501181     0.5366895301415334      0.268955399930678     0.3875371126627275    0.01483000957024119     0.6206825070360985     0.1046528502867418    0.08448542525522357  3.263233594108761e-14 121.8990029305101
2.564095126352979      19.47711457858965      15.83628430233137   0.002513803778306065     0.7105174515883925     -11.59258908584551  0.0001458741108586542     0.1241632863265311  0.0008765257684007585      14.51125249766662      319.6703262787997   0.006753053337213261     0.8000586514501181     0.5366895301415334      0.268955399930678     0.3875371126627275    0.01483000957024119     0.6206825070360985     0.1046528502867418    0.08448541035406237   1.49011938261836e-08 121.8990893618505
2.56410801079858      19.47741169442631      15.83673362767118   0.002513842313060033     0.7105184817014663     -11.59285336056647  0.0001456025863369895      0.124170947256554  0.0008764608012983004      14.51112070467674      319.6657422815092   0.006751073800993747     0.8000586220696531     0.5366820663633692     0.2689560825984972     0.3875441049224681    0.01482832331741704     0.6206825070360985      0.104645190923247    0.08447902587159717  3.159331673853766e-14 121.898856402987
2.564108049006767      19.47741169442631      15.83673362767118   0.002513842313060033     0.7105184817014663     -11.59285336056647  0.0001456025863369895      0.124170947256554  0.0008764608012983004      14.51112070467674      319.6657422815092   0.006751073800993747     0.8000586220696531     0.5366820663633692     0.2689560825984972     0.3875441049224681    0.01482832331741704     0.6206825070360985      0.104645190923247    0.08447902587159717  3.159331673853766e-14 121.8988563277194
2.56410801079858      19.47741198466236      15.83673362767118   0.002513842313060033     0.7105184817014663     -11.59285336056647  0.0001456025863369895      0.124170947256554  0.0008764608012983004      14.51112070467674      319.6657422815092   0.006751073800993747     0.8000586220696531     0.5366820663633692     0.2689560825984972     0.3875441049224681    0.01482832331741704     0.6206825070360985      0.104645190923247    0.08447902587159717  3.159331673853766e-14 121.8988563723273
2.56410801079858      19.47741169442631       15.8367338636569   0.002513842313060033     0.7105184817014663     -11.59285336056647  0.0001456025863369895      0.124170947256554  0.0008764608012983004      14.51112070467674      319.6657422815092   0.006751073800993747     0.8000586220696531     0.5366820663633692     0.2689560825984972     0.3875441049224681    0.01482832331741704     0.6206825070360985      0.104645190923247    0.08447902587159717  3.159331673853766e-14 121.8988563896259
2.56410801079858      19.47741169442631      15.83673362767118   0.002513857214221227     0.7105184817014663     -11.59285336056647  0.0001456025863369895      0.124170947256554  0.0008764608012983004      14.51112070467674      319.6657422815092   0.006751073800993747     0.8000586220696531     0.5366820663633692     0.2689560825984972     0.3875441049224681    0.01482832331741704     0.6206825070360985      0.104645190923247    0.08447902587159717  3.159331673853766e-14 121.8988565102407
2.56410801079858      19.47741169442631      15.83673362767118   0.002513842313060033     0.7105184966026275     -11.59285336056647  0.0001456025863369895      0.124170947256554  0.0008764608012983004      14.51112070467674      319.6657422815092   0.006751073800993747     0.8000586220696531     0.5366820663633692     0.2689560825984972     0.3875441049224681    0.01482832331741704     0.6206825070360985      0.104645190923247    0.08447902587159717  3.159331673853766e-14 121.8988563866383
2.56410801079858      19.47741169442631      15.83673362767118   0.002513842313060033     0.7105184817014663     -11.59285353331345  0.0001456025863369895      0.124170947256554  0.0008764608012983004      14.51112070467674      319.6657422815092   0.006751073800993747     0.8000586220696531     0.5366820663633692     0.2689560825984972     0.3875441049224681    0.01482832331741704     0.6206825070360985      0.104645190923247    0.08447902587159717  3.159331673853766e-14 121.8988563869317
2.56410801079858      19.47741169442631      15.83673362767118   0.002513842313060033     0.7105184817014663     -11.59285336056647  0.0001456174874981834      0.124170947256554  0.0008764608012983004      14.51112070467674      319.6657422815092   0.006751073800993747     0.8000586220696531     0.5366820663633692     0.2689560825984972     0.3875441049224681    0.01482832331741704     0.6206825070360985      0.104645190923247    0.08447902587159717  3.159331673853766e-14 121.8988610847324
2.56410801079858      19.47741169442631      15.83673362767118   0.002513842313060033     0.7105184817014663     -11.59285336056647  0.0001456025863369895     0.1241709621577152  0.0008764608012983004      14.51112070467674      319.6657422815092   0.006751073800993747     0.8000586220696531     0.5366820663633692     0.2689560825984972     0.3875441049224681    0.01482832331741704     0.6206825070360985      0.104645190923247    0.08447902587159717  3.159331673853766e-14 121.8988563863212
2.56410801079858      19.47741169442631      15.83673362767118   0.002513842313060033     0.7105184817014663     -11.59285336056647  0.0001456025863369895      0.124170947256554  0.0008764757024594943      14.51112070467674      319.6657422815092   0.006751073800993747     0.8000586220696531     0.5366820663633692     0.2689560825984972     0.3875441049224681    0.01482832331741704     0.6206825070360985      0.104645190923247    0.08447902587159717  3.159331673853766e-14 121.8988565451751
2.56410801079858      19.47741169442631      15.83673362767118   0.002513842313060033     0.7105184817014663     -11.59285336056647  0.0001456025863369895      0.124170947256554  0.0008764608012983004      14.51112092090929      319.6657422815092   0.006751073800993747     0.8000586220696531     0.5366820663633692     0.2689560825984972     0.3875441049224681    0.01482832331741704     0.6206825070360985      0.104645190923247    0.08447902587159717  3.159331673853766e-14 121.8988563708617
2.56410801079858      19.47741169442631      15.83673362767118   0.002513842313060033     0.7105184817014663     -11.59285336056647  0.0001456025863369895      0.124170947256554  0.0008764608012983004      14.51112070467674      319.6657470448999   0.006751073800993747     0.8000586220696531     0.5366820663633692     0.2689560825984972     0.3875441049224681    0.01482832331741704     0.6206825070360985      0.104645190923247    0.08447902587159717  3.159331673853766e-14 121.8988564718734
2.56410801079858      19.47741169442631      15.83673362767118   0.002513842313060033     0.7105184817014663     -11.59285336056647  0.0001456025863369895      0.124170947256554  0.0008764608012983004      14.51112070467674      319.6657422815092   0.006751088702154941     0.8000586220696531     0.5366820663633692     0.2689560825984972     0.3875441049224681    0.01482832331741704     0.6206825070360985      0.104645190923247    0.08447902587159717  3.159331673853766e-14 121.898855495688
2.56410801079858      19.47741169442631      15.83673362767118   0.002513842313060033     0.7105184817014663     -11.59285336056647  0.0001456025863369895      0.124170947256554  0.0008764608012983004      14.51112070467674      319.6657422815092   0.006751073800993747     0.8000586369708143     0.5366820663633692     0.2689560825984972     0.3875441049224681    0.01482832331741704     0.6206825070360985      0.104645190923247    0.08447902587159717  3.159331673853766e-14 121.8988569116243
2.56410801079858      19.47741169442631      15.83673362767118   0.002513842313060033     0.7105184817014663     -11.59285336056647  0.0001456025863369895      0.124170947256554  0.0008764608012983004      14.51112070467674      319.6657422815092   0.006751073800993747     0.8000586220696531     0.5366820812645304     0.2689560825984972     0.3875441049224681    0.01482832331741704     0.6206825070360985      0.104645190923247    0.08447902587159717  3.159331673853766e-14 121.8988564685073
2.56410801079858      19.47741169442631      15.83673362767118   0.002513842313060033     0.7105184817014663     -11.59285336056647  0.0001456025863369895      0.124170947256554  0.0008764608012983004      14.51112070467674      319.6657422815092   0.006751073800993747     0.8000586220696531     0.5366820663633692     0.2689560974996584     0.3875441049224681    0.01482832331741704     0.6206825070360985      0.104645190923247    0.08447902587159717  3.159331673853766e-14 121.8988563436202
2.56410801079858      19.47741169442631      15.83673362767118   0.002513842313060033     0.7105184817014663     -11.59285336056647  0.0001456025863369895      0.124170947256554  0.0008764608012983004      14.51112070467674      319.6657422815092   0.006751073800993747     0.8000586220696531     0.5366820663633692     0.2689560825984972     0.3875441198236292    0.01482832331741704     0.6206825070360985      0.104645190923247    0.08447902587159717  3.159331673853766e-14 121.8988563837234
2.56410801079858      19.47741169442631      15.83673362767118   0.002513842313060033     0.7105184817014663     -11.59285336056647  0.0001456025863369895      0.124170947256554  0.0008764608012983004      14.51112070467674      319.6657422815092   0.006751073800993747     0.8000586220696531     0.5366820663633692     0.2689560825984972     0.3875441049224681    0.01482833821857824     0.6206825070360985      0.104645190923247    0.08447902587159717  3.159331673853766e-14 121.8988564030339
2.56410801079858      19.47741169442631      15.83673362767118   0.002513842313060033     0.7105184817014663     -11.59285336056647  0.0001456025863369895      0.124170947256554  0.0008764608012983004      14.51112070467674      319.6657422815092   0.006751073800993747     0.8000586220696531     0.5366820663633692     0.2689560825984972     0.3875441049224681    0.01482832331741704     0.6206825219372597      0.104645190923247    0.08447902587159717  3.159331673853766e-14 121.898856402987
2.56410801079858      19.47741169442631      15.83673362767118   0.002513842313060033     0.7105184817014663     -11.59285336056647  0.0001456025863369895      0.124170947256554  0.0008764608012983004      14.51112070467674      319.6657422815092   0.006751073800993747     0.8000586220696531     0.5366820663633692     0.2689560825984972     0.3875441049224681    0.01482832331741704     0.6206825070360985     0.1046452058244082    0.08447902587159717  3.159331673853766e-14 121.8988564029802
2.56410801079858      19.47741169442631      15.83673362767118   0.002513842313060033     0.7105184817014663     -11.59285336056647  0.0001456025863369895      0.124170947256554  0.0008764608012983004      14.51112070467674      319.6657422815092   0.006751073800993747     0.8000586220696531     0.5366820663633692     0.2689560825984972     0.3875441049224681    0.01482832331741704     0.6206825070360985      0.104645190923247    0.08447904077275836  3.159331673853766e-14 121.8988564029724
2.56410801079858      19.47741169442631      15.83673362767118   0.002513842313060033     0.7105184817014663     -11.59285336056647  0.0001456025863369895      0.124170947256554  0.0008764608012983004      14.51112070467674      319.6657422815092   0.006751073800993747     0.8000586220696531     0.5366820663633692     0.2689560825984972     0.3875441049224681    0.01482832331741704     0.6206825070360985      0.104645190923247    0.08447902587159717  1.490119278716439e-08 121.8989428323095
2.564108382792371      19.47760507600944      15.83701634252013   0.002513904749748476      0.710520642006267      -11.5930001525163  0.0001455540678281679     0.1241720169574093  0.0008764547600676347      14.51085725248543      319.6570260991576   0.006752061428307352      0.800058600749628     0.5366807674249638     0.2689577102643069     0.3875468282920815    0.01482805724914546     0.6206825070360985     0.1046478751475721    0.08448441423154818  3.152006391274215e-14 121.8987867480616
2.564108421000563      19.47760507600944      15.83701634252013   0.002513904749748476      0.710520642006267      -11.5930001525163  0.0001455540678281679     0.1241720169574093  0.0008764547600676347      14.51085725248543      319.6570260991576   0.006752061428307352      0.800058600749628     0.5366807674249638     0.2689577102643069     0.3875468282920815    0.01482805724914546     0.6206825070360985     0.1046478751475721    0.08448441423154818  3.152006391274215e-14 121.8987867854763
2.564108382792371      19.47760536624837      15.83701634252013   0.002513904749748476      0.710520642006267      -11.5930001525163  0.0001455540678281679     0.1241720169574093  0.0008764547600676347      14.51085725248543      319.6570260991576   0.006752061428307352      0.800058600749628     0.5366807674249638     0.2689577102643069     0.3875468282920815    0.01482805724914546     0.6206825070360985     0.1046478751475721    0.08448441423154818  3.152006391274215e-14 121.8987867440884
2.564108382792371      19.47760507600944      15.83701657851006   0.002513904749748476      0.710520642006267      -11.5930001525163  0.0001455540678281679     0.1241720169574093  0.0008764547600676347      14.51085725248543      319.6570260991576   0.006752061428307352      0.800058600749628     0.5366807674249638     0.2689577102643069     0.3875468282920815    0.01482805724914546     0.6206825070360985     0.1046478751475721    0.08448441423154818  3.152006391274215e-14 121.89878672572
2.564108382792371      19.47760507600944      15.83701634252013    0.00251391965090967      0.710520642006267      -11.5930001525163  0.0001455540678281679     0.1241720169574093  0.0008764547600676347      14.51085725248543      319.6570260991576   0.006752061428307352      0.800058600749628     0.5366807674249638     0.2689577102643069     0.3875468282920815    0.01482805724914546     0.6206825070360985     0.1046478751475721    0.08448441423154818  3.152006391274215e-14 121.8987868450698
2.564108382792371      19.47760507600944      15.83701634252013   0.002513904749748476     0.7105206569074282      -11.5930001525163  0.0001455540678281679     0.1241720169574093  0.0008764547600676347      14.51085725248543      319.6570260991576   0.006752061428307352      0.800058600749628     0.5366807674249638     0.2689577102643069     0.3875468282920815    0.01482805724914546     0.6206825070360985     0.1046478751475721    0.08448441423154818  3.152006391274215e-14 121.8987867415996
2.564108382792371      19.47760507600944      15.83701634252013   0.002513904749748476      0.710520642006267     -11.59300032526546  0.0001455540678281679     0.1241720169574093  0.0008764547600676347      14.51085725248543      319.6570260991576   0.006752061428307352      0.800058600749628     0.5366807674249638     0.2689577102643069     0.3875468282920815    0.01482805724914546     0.6206825070360985     0.1046478751475721    0.08448441423154818  3.152006391274215e-14 121.8987867440713
2.564108382792371      19.47760507600944      15.83701634252013   0.002513904749748476      0.710520642006267      -11.5930001525163  0.0001455689689893618     0.1241720169574093  0.0008764547600676347      14.51085725248543      319.6570260991576   0.006752061428307352      0.800058600749628     0.5366807674249638     0.2689577102643069     0.3875468282920815    0.01482805724914546     0.6206825070360985     0.1046478751475721    0.08448441423154818  3.152006391274215e-14 121.8987915204419
2.564108382792371      19.47760507600944      15.83701634252013   0.002513904749748476      0.710520642006267      -11.5930001525163  0.0001455540678281679     0.1241720318585704  0.0008764547600676347      14.51085725248543      319.6570260991576   0.006752061428307352      0.800058600749628     0.5366807674249638     0.2689577102643069     0.3875468282920815    0.01482805724914546     0.6206825070360985     0.1046478751475721    0.08448441423154818  3.152006391274215e-14 121.8987867246067
2.564108382792371      19.47760507600944      15.83701634252013   0.002513904749748476      0.710520642006267      -11.5930001525163  0.0001455540678281679     0.1241720169574093  0.0008764696612288286      14.51085725248543      319.6570260991576   0.006752061428307352      0.800058600749628     0.5366807674249638     0.2689577102643069     0.3875468282920815    0.01482805724914546     0.6206825070360985     0.1046478751475721    0.08448441423154818  3.152006391274215e-14 121.8987869372354
2.564108382792371      19.47760507600944      15.83701634252013   0.002513904749748476      0.710520642006267      -11.5930001525163  0.0001455540678281679     0.1241720169574093  0.0008764547600676347      14.51085746871405      319.6570260991576   0.006752061428307352      0.800058600749628     0.5366807674249638     0.2689577102643069     0.3875468282920815    0.01482805724914546     0.6206825070360985     0.1046478751475721    0.08448441423154818  3.152006391274215e-14 121.8987867684694
2.564108382792371      19.47760507600944      15.83701634252013   0.002513904749748476      0.710520642006267      -11.5930001525163  0.0001455540678281679     0.1241720169574093  0.0008764547600676347      14.51085725248543      319.6570308624185   0.006752061428307352      0.800058600749628     0.5366807674249638     0.2689577102643069     0.3875468282920815    0.01482805724914546     0.6206825070360985     0.1046478751475721    0.08448441423154818  3.152006391274215e-14 121.8987867668821
2.564108382792371      19.47760507600944      15.83701634252013   0.002513904749748476      0.710520642006267      -11.5930001525163  0.0001455540678281679     0.1241720169574093  0.0008764547600676347      14.51085725248543      319.6570260991576   0.006752076329468545      0.800058600749628     0.5366807674249638     0.2689577102643069     0.3875468282920815    0.01482805724914546     0.6206825070360985     0.1046478751475721    0.08448441423154818  3.152006391274215e-14 121.8987868110902
2.564108382792371      19.47760507600944      15.83701634252013   0.002513904749748476      0.710520642006267      -11.5930001525163  0.0001455540678281679     0.1241720169574093  0.0008764547600676347      14.51085725248543      319.6570260991576   0.006752061428307352     0.8000586156507892     0.5366807674249638     0.2689577102643069     0.3875468282920815    0.01482805724914546     0.6206825070360985     0.1046478751475721    0.08448441423154818  3.152006391274215e-14 121.8987872587132
2.564108382792371      19.47760507600944      15.83701634252013   0.002513904749748476      0.710520642006267      -11.5930001525163  0.0001455540678281679     0.1241720169574093  0.0008764547600676347      14.51085725248543      319.6570260991576   0.006752061428307352      0.800058600749628      0.536680782326125     0.2689577102643069     0.3875468282920815    0.01482805724914546     0.6206825070360985     0.1046478751475721    0.08448441423154818  3.152006391274215e-14 121.8987867986418
2.564108382792371      19.47760507600944      15.83701634252013   0.002513904749748476      0.710520642006267      -11.5930001525163  0.0001455540678281679     0.1241720169574093  0.0008764547600676347      14.51085725248543      319.6570260991576   0.006752061428307352      0.800058600749628     0.5366807674249638     0.2689577251654681     0.3875468282920815    0.01482805724914546     0.6206825070360985     0.1046478751475721    0.08448441423154818  3.152006391274215e-14 121.8987867386255
2.564108382792371      19.47760507600944      15.83701634252013   0.002513904749748476      0.710520642006267      -11.5930001525163  0.0001455540678281679     0.1241720169574093  0.0008764547600676347      14.51085725248543      319.6570260991576   0.006752061428307352      0.800058600749628     0.5366807674249638     0.2689577102643069     0.3875468431932427    0.01482805724914546     0.6206825070360985     0.1046478751475721    0.08448441423154818  3.152006391274215e-14 121.8987867308671
2.564108382792371      19.47760507600944      15.83701634252013   0.002513904749748476      0.710520642006267      -11.5930001525163  0.0001455540678281679     0.1241720169574093  0.0008764547600676347      14.51085725248543      319.6570260991576   0.006752061428307352      0.800058600749628     0.5366807674249638     0.2689577102643069     0.3875468282920815    0.01482807215030665     0.6206825070360985     0.1046478751475721    0.08448441423154818  3.152006391274215e-14 121.8987867480555
2.564108382792371      19.47760507600944      15.83701634252013   0.002513904749748476      0.710520642006267      -11.5930001525163  0.0001455540678281679     0.1241720169574093  0.0008764547600676347      14.51085725248543      319.6570260991576   0.006752061428307352      0.800058600749628     0.5366807674249638     0.2689577102643069     0.3875468282920815    0.01482805724914546     0.6206825219372597     0.1046478751475721    0.08448441423154818  3.152006391274215e-14 121.8987867480616
2.564108382792371      19.47760507600944      15.83701634252013   0.002513904749748476      0.710520642006267      -11.5930001525163  0.0001455540678281679     0.1241720169574093  0.0008764547600676347      14.51085725248543      319.6570260991576   0.006752061428307352      0.800058600749628     0.5366807674249638     0.2689577102643069     0.3875468282920815    0.01482805724914546     0.6206825070360985     0.1046478900487333    0.08448441423154818  3.152006391274215e-14 121.8987867481105
2.564108382792371      19.47760507600944      15.83701634252013   0.002513904749748476      0.710520642006267      -11.5930001525163  0.0001455540678281679     0.1241720169574093  0.0008764547600676347      14.51085725248543      319.6570260991576   0.006752061428307352      0.800058600749628     0.5366807674249638     0.2689577102643069     0.3875468282920815    0.01482805724914546     0.6206825070360985     0.1046478751475721    0.08448442913270937  3.152006391274215e-14 121.8987867481137
2.564108382792371      19.47760507600944      15.83701634252013   0.002513904749748476      0.710520642006267      -11.5930001525163  0.0001455540678281679     0.1241720169574093  0.0008764547600676347      14.51085725248543      319.6570260991576   0.006752061428307352      0.800058600749628     0.5366807674249638     0.2689577102643069     0.3875468282920815    0.01482805724914546     0.6206825070360985     0.1046478751475721    0.08448441423154818  1.490119271391157e-08 121.8988731770275
2.563972971784739      19.47760907473067      15.83703267154901   0.002511886707708487     0.7105763606975917     -11.59300507373027  0.0001395640882709135     0.1243744281781975  0.0008750543686292026       14.5106774583261       319.656716760031   0.006748833601513196     0.8000583421959566     0.5364466059884568     0.2690173095683704      0.387695138891981    0.01482806076988307     0.6206825070360985     0.1046478033923122    0.08448435253458576  3.022259263126895e-14 121.8959070811974
2.563973009990913      19.47760907473067      15.83703267154901   0.002511886707708487     0.7105763606975917     -11.59300507373027  0.0001395640882709135     0.1243744281781975  0.0008750543686292026       14.5106774583261       319.656716760031   0.006748833601513196     0.8000583421959566     0.5364466059884568     0.2690173095683704      0.387695138891981    0.01482806076988307     0.6206825070360985     0.1046478033923122    0.08448435253458576  3.022259263126895e-14 121.8959069831266
2.563972971784739      19.47760936496966      15.83703267154901   0.002511886707708487     0.7105763606975917     -11.59300507373027  0.0001395640882709135     0.1243744281781975  0.0008750543686292026       14.5106774583261       319.656716760031   0.006748833601513196     0.8000583421959566     0.5364466059884568     0.2690173095683704      0.387695138891981    0.01482806076988307     0.6206825070360985     0.1046478033923122    0.08448435253458576  3.022259263126895e-14 121.8959070919243
2.563972971784739      19.47760907473067      15.83703290753919   0.002511886707708487     0.7105763606975917     -11.59300507373027  0.0001395640882709135     0.1243744281781975  0.0008750543686292026       14.5106774583261       319.656716760031   0.006748833601513196     0.8000583421959566     0.5364466059884568     0.2690173095683704      0.387695138891981    0.01482806076988307     0.6206825070360985     0.1046478033923122    0.08448435253458576  3.022259263126895e-14 121.8959070715543
2.563972971784739      19.47760907473067      15.83703267154901   0.002511901608869681     0.7105763606975917     -11.59300507373027  0.0001395640882709135     0.1243744281781975  0.0008750543686292026       14.5106774583261       319.656716760031   0.006748833601513196     0.8000583421959566     0.5364466059884568     0.2690173095683704      0.387695138891981    0.01482806076988307     0.6206825070360985     0.1046478033923122    0.08448435253458576  3.022259263126895e-14 121.8959064061055
2.563972971784739      19.47760907473067      15.83703267154901   0.002511886707708487     0.7105763755987529     -11.59300507373027  0.0001395640882709135     0.1243744281781975  0.0008750543686292026       14.5106774583261       319.656716760031   0.006748833601513196     0.8000583421959566     0.5364466059884568     0.2690173095683704      0.387695138891981    0.01482806076988307     0.6206825070360985     0.1046478033923122    0.08448435253458576  3.022259263126895e-14 121.895907051395
2.563972971784739      19.47760907473067      15.83703267154901   0.002511886707708487     0.7105763606975917     -11.59300524647951  0.0001395640882709135     0.1243744281781975  0.0008750543686292026       14.5106774583261       319.656716760031   0.006748833601513196     0.8000583421959566     0.5364466059884568     0.2690173095683704      0.387695138891981    0.01482806076988307     0.6206825070360985     0.1046478033923122    0.08448435253458576  3.022259263126895e-14 121.8959070496522
2.563972971784739      19.47760907473067      15.83703267154901   0.002511886707708487     0.7105763606975917     -11.59300507373027  0.0001395789894321074     0.1243744281781975  0.0008750543686292026       14.5106774583261       319.656716760031   0.006748833601513196     0.8000583421959566     0.5364466059884568     0.2690173095683704      0.387695138891981    0.01482806076988307     0.6206825070360985     0.1046478033923122    0.08448435253458576  3.022259263126895e-14 121.8959128986536
2.563972971784739      19.47760907473067      15.83703267154901   0.002511886707708487     0.7105763606975917     -11.59300507373027  0.0001395640882709135     0.1243744430793587  0.0008750543686292026       14.5106774583261       319.656716760031   0.006748833601513196     0.8000583421959566     0.5364466059884568     0.2690173095683704      0.387695138891981    0.01482806076988307     0.6206825070360985     0.1046478033923122    0.08448435253458576  3.022259263126895e-14 121.8959070943398
2.563972971784739      19.47760907473067      15.83703267154901   0.002511886707708487     0.7105763606975917     -11.59300507373027  0.0001395640882709135     0.1243744281781975  0.0008750692697903964       14.5106774583261       319.656716760031   0.006748833601513196     0.8000583421959566     0.5364466059884568     0.2690173095683704      0.387695138891981    0.01482806076988307     0.6206825070360985     0.1046478033923122    0.08448435253458576  3.022259263126895e-14 121.8959081540995
2.563972971784739      19.47760907473067      15.83703267154901   0.002511886707708487     0.7105763606975917     -11.59300507373027  0.0001395640882709135     0.1243744281781975  0.0008750543686292026      14.51067767455204       319.656716760031   0.006748833601513196     0.8000583421959566     0.5364466059884568     0.2690173095683704      0.387695138891981    0.01482806076988307     0.6206825070360985     0.1046478033923122    0.08448435253458576  3.022259263126895e-14 121.8959069044014
2.563972971784739      19.47760907473067      15.83703267154901   0.002511886707708487     0.7105763606975917     -11.59300507373027  0.0001395640882709135     0.1243744281781975  0.0008750543686292026       14.5106774583261      319.6567215232872   0.006748833601513196     0.8000583421959566     0.5364466059884568     0.2690173095683704      0.387695138891981    0.01482806076988307     0.6206825070360985     0.1046478033923122    0.08448435253458576  3.022259263126895e-14 121.8959069518088
2.563972971784739      19.47760907473067      15.83703267154901   0.002511886707708487     0.7105763606975917     -11.59300507373027  0.0001395640882709135     0.1243744281781975  0.0008750543686292026       14.5106774583261       319.656716760031    0.00674884850267439     0.8000583421959566     0.5364466059884568     0.2690173095683704      0.387695138891981    0.01482806076988307     0.6206825070360985     0.1046478033923122    0.08448435253458576  3.022259263126895e-14 121.8959080624635
2.563972971784739      19.47760907473067      15.83703267154901   0.002511886707708487     0.7105763606975917     -11.59300507373027  0.0001395640882709135     0.1243744281781975  0.0008750543686292026       14.5106774583261       319.656716760031   0.006748833601513196     0.8000583570971178     0.5364466059884568     0.2690173095683704      0.387695138891981    0.01482806076988307     0.6206825070360985     0.1046478033923122    0.08448435253458576  3.022259263126895e-14 121.8959075934306
2.563972971784739      19.47760907473067      15.83703267154901   0.002511886707708487     0.7105763606975917     -11.59300507373027  0.0001395640882709135     0.1243744281781975  0.0008750543686292026       14.5106774583261       319.656716760031   0.006748833601513196     0.8000583421959566      0.536446620889618     0.2690173095683704      0.387695138891981    0.01482806076988307     0.6206825070360985     0.1046478033923122    0.08448435253458576  3.022259263126895e-14 121.8959071054541
2.563972971784739      19.47760907473067      15.83703267154901   0.002511886707708487     0.7105763606975917     -11.59300507373027  0.0001395640882709135     0.1243744281781975  0.0008750543686292026       14.5106774583261       319.656716760031   0.006748833601513196     0.8000583421959566     0.5364466059884568     0.2690173244695316      0.387695138891981    0.01482806076988307     0.6206825070360985     0.1046478033923122    0.08448435253458576  3.022259263126895e-14 121.8959070767313
2.563972971784739      19.47760907473067      15.83703267154901   0.002511886707708487     0.7105763606975917     -11.59300507373027  0.0001395640882709135     0.1243744281781975  0.0008750543686292026       14.5106774583261       319.656716760031   0.006748833601513196     0.8000583421959566     0.5364466059884568     0.2690173095683704     0.3876951537931422    0.01482806076988307     0.6206825070360985     0.1046478033923122    0.08448435253458576  3.022259263126895e-14 121.8959070898159
2.563972971784739      19.47760907473067      15.83703267154901   0.002511886707708487     0.7105763606975917     -11.59300507373027  0.0001395640882709135     0.1243744281781975  0.0008750543686292026       14.5106774583261       319.656716760031   0.006748833601513196     0.8000583421959566     0.5364466059884568     0.2690173095683704      0.387695138891981    0.01482807567104427     0.6206825070360985     0.1046478033923122    0.08448435253458576  3.022259263126895e-14 121.8959070812194
2.563972971784739      19.47760907473067      15.83703267154901   0.002511886707708487     0.7105763606975917     -11.59300507373027  0.0001395640882709135     0.1243744281781975  0.0008750543686292026       14.5106774583261       319.656716760031   0.006748833601513196     0.8000583421959566     0.5364466059884568     0.2690173095683704      0.387695138891981    0.01482806076988307     0.6206825219372597     0.1046478033923122    0.08448435253458576  3.022259263126895e-14 121.8959070811974
2.563972971784739      19.47760907473067      15.83703267154901   0.002511886707708487     0.7105763606975917     -11.59300507373027  0.0001395640882709135     0.1243744281781975  0.0008750543686292026       14.5106774583261       319.656716760031   0.006748833601513196     0.8000583421959566     0.5364466059884568     0.2690173095683704      0.387695138891981    0.01482806076988307     0.6206825070360985     0.1046478182934734    0.08448435253458576  3.022259263126895e-14 121.8959070811987
2.563972971784739      19.47760907473067      15.83703267154901   0.002511886707708487     0.7105763606975917     -11.59300507373027  0.0001395640882709135     0.1243744281781975  0.0008750543686292026       14.5106774583261       319.656716760031   0.006748833601513196     0.8000583421959566     0.5364466059884568     0.2690173095683704      0.387695138891981    0.01482806076988307     0.6206825070360985     0.1046478033923122    0.08448436743574696  3.022259263126895e-14 121.8959070811992
2.563972971784739      19.47760907473067      15.83703267154901   0.002511886707708487     0.7105763606975917     -11.59300507373027  0.0001395640882709135     0.1243744281781975  0.0008750543686292026       14.5106774583261       319.656716760031   0.006748833601513196     0.8000583421959566     0.5364466059884568     0.2690173095683704      0.387695138891981    0.01482806076988307     0.6206825070360985     0.1046478033923122    0.08448435253458576  1.490119141644029e-08 121.8959934809001
2.563974892524644      19.47761271290191      15.83702734562769   0.002513211541663655     0.7105766077082145     -11.59300665571968  0.0001395647449596503     0.1243743672603761  0.0008750529185322576      14.51071525204881      319.6580519345164   0.006748838425844526     0.8000583417308527     0.5364468415859092     0.2690169614960009     0.3876956896629532     0.0148274824866979     0.6206825070360985     0.1046476356347734    0.08448413114057576  3.021708137157323e-14 121.8958810341612
2.563974930730848      19.47761271290191      15.83702734562769   0.002513211541663655     0.7105766077082145     -11.59300665571968  0.0001395647449596503     0.1243743672603761  0.0008750529185322576      14.51071525204881      319.6580519345164   0.006748838425844526     0.8000583417308527     0.5364468415859092     0.2690169614960009     0.3876956896629532     0.0148274824866979     0.6206825070360985     0.1046476356347734    0.08448413114057576  3.021708137157323e-14 121.8958810883077
2.563974892524644      19.47761300314096      15.83702734562769   0.002513211541663655     0.7105766077082145     -11.59300665571968  0.0001395647449596503     0.1243743672603761  0.0008750529185322576      14.51071525204881      319.6580519345164   0.006748838425844526     0.8000583417308527     0.5364468415859092     0.2690169614960009     0.3876956896629532     0.0148274824866979     0.6206825070360985     0.1046476356347734    0.08448413114057576  3.021708137157323e-14 121.8958810301098
2.563974892524644      19.47761271290191      15.83702758161779   0.002513211541663655     0.7105766077082145     -11.59300665571968  0.0001395647449596503     0.1243743672603761  0.0008750529185322576      14.51071525204881      319.6580519345164   0.006748838425844526     0.8000583417308527     0.5364468415859092     0.2690169614960009     0.3876956896629532     0.0148274824866979     0.6206825070360985     0.1046476356347734    0.08448413114057576  3.021708137157323e-14 121.8958810406286
2.563974892524644      19.47761271290191      15.83702734562769   0.002513226442824848     0.7105766077082145     -11.59300665571968  0.0001395647449596503     0.1243743672603761  0.0008750529185322576      14.51071525204881      319.6580519345164   0.006748838425844526     0.8000583417308527     0.5364468415859092     0.2690169614960009     0.3876956896629532     0.0148274824866979     0.6206825070360985     0.1046476356347734    0.08448413114057576  3.021708137157323e-14 121.8958810862039
2.563974892524644      19.47761271290191      15.83702734562769   0.002513211541663655     0.7105766226093757     -11.59300665571968  0.0001395647449596503     0.1243743672603761  0.0008750529185322576      14.51071525204881      319.6580519345164   0.006748838425844526     0.8000583417308527     0.5364468415859092     0.2690169614960009     0.3876956896629532     0.0148274824866979     0.6206825070360985     0.1046476356347734    0.08448413114057576  3.021708137157323e-14 121.8958810320212
2.563974892524644      19.47761271290191      15.83702734562769   0.002513211541663655     0.7105766077082145     -11.59300682846894  0.0001395647449596503     0.1243743672603761  0.0008750529185322576      14.51071525204881      319.6580519345164   0.006748838425844526     0.8000583417308527     0.5364468415859092     0.2690169614960009     0.3876956896629532     0.0148274824866979     0.6206825070360985     0.1046476356347734    0.08448413114057576  3.021708137157323e-14 121.8958810272092
2.563974892524644      19.47761271290191      15.83702734562769   0.002513211541663655     0.7105766077082145     -11.59300665571968  0.0001395796461208441     0.1243743672603761  0.0008750529185322576      14.51071525204881      319.6580519345164   0.006748838425844526     0.8000583417308527     0.5364468415859092     0.2690169614960009     0.3876956896629532     0.0148274824866979     0.6206825070360985     0.1046476356347734    0.08448413114057576  3.021708137157323e-14 121.8958868652894
2.563974892524644      19.47761271290191      15.83702734562769   0.002513211541663655     0.7105766077082145     -11.59300665571968  0.0001395647449596503     0.1243743821615373  0.0008750529185322576      14.51071525204881      319.6580519345164   0.006748838425844526     0.8000583417308527     0.5364468415859092     0.2690169614960009     0.3876956896629532     0.0148274824866979     0.6206825070360985     0.1046476356347734    0.08448413114057576  3.021708137157323e-14 121.8958810676293
2.563974892524644      19.47761271290191      15.83702734562769   0.002513211541663655     0.7105766077082145     -11.59300665571968  0.0001395647449596503     0.1243743672603761  0.0008750678196934515      14.51071525204881      319.6580519345164   0.006748838425844526     0.8000583417308527     0.5364468415859092     0.2690169614960009     0.3876956896629532     0.0148274824866979     0.6206825070360985     0.1046476356347734    0.08448413114057576  3.021708137157323e-14 121.8958819879059
2.563974892524644      19.47761271290191      15.83702734562769   0.002513211541663655     0.7105766077082145     -11.59300665571968  0.0001395647449596503     0.1243743672603761  0.0008750529185322576      14.51071546827532      319.6580519345164   0.006748838425844526     0.8000583417308527     0.5364468415859092     0.2690169614960009     0.3876956896629532     0.0148274824866979     0.6206825070360985     0.1046476356347734    0.08448413114057576  3.021708137157323e-14 121.8958810592319
2.563974892524644      19.47761271290191      15.83702734562769   0.002513211541663655     0.7105766077082145     -11.59300665571968  0.0001395647449596503     0.1243743672603761  0.0008750529185322576      14.51071525204881      319.6580566977926   0.006748838425844526     0.8000583417308527     0.5364468415859092     0.2690169614960009     0.3876956896629532     0.0148274824866979     0.6206825070360985     0.1046476356347734    0.08448413114057576  3.021708137157323e-14 121.8958809641065
2.563974892524644      19.47761271290191      15.83702734562769   0.002513211541663655     0.7105766077082145     -11.59300665571968  0.0001395647449596503     0.1243743672603761  0.0008750529185322576      14.51071525204881      319.6580519345164   0.006748853327005719     0.8000583417308527     0.5364468415859092     0.2690169614960009     0.3876956896629532     0.0148274824866979     0.6206825070360985     0.1046476356347734    0.08448413114057576  3.021708137157323e-14 121.8958819401235
2.563974892524644      19.47761271290191      15.83702734562769   0.002513211541663655     0.7105766077082145     -11.59300665571968  0.0001395647449596503     0.1243743672603761  0.0008750529185322576      14.51071525204881      319.6580519345164   0.006748838425844526     0.8000583566320139     0.5364468415859092     0.2690169614960009     0.3876956896629532     0.0148274824866979     0.6206825070360985     0.1046476356347734    0.08448413114057576  3.021708137157323e-14 121.8958815667514
2.563974892524644      19.47761271290191      15.83702734562769   0.002513211541663655     0.7105766077082145     -11.59300665571968  0.0001395647449596503     0.1243743672603761  0.0008750529185322576      14.51071525204881      319.6580519345164   0.006748838425844526     0.8000583417308527     0.5364468564870704     0.2690169614960009     0.3876956896629532     0.0148274824866979     0.6206825070360985     0.1046476356347734    0.08448413114057576  3.021708137157323e-14 121.8958810256369
2.563974892524644      19.47761271290191      15.83702734562769   0.002513211541663655     0.7105766077082145     -11.59300665571968  0.0001395647449596503     0.1243743672603761  0.0008750529185322576      14.51071525204881      319.6580519345164   0.006748838425844526     0.8000583417308527     0.5364468415859092      0.269016976397162     0.3876956896629532     0.0148274824866979     0.6206825070360985     0.1046476356347734    0.08448413114057576  3.021708137157323e-14 121.8958810145414
2.563974892524644      19.47761271290191      15.83702734562769   0.002513211541663655     0.7105766077082145     -11.59300665571968  0.0001395647449596503     0.1243743672603761  0.0008750529185322576      14.51071525204881      319.6580519345164   0.006748838425844526     0.8000583417308527     0.5364468415859092     0.2690169614960009     0.3876957045641144     0.0148274824866979     0.6206825070360985     0.1046476356347734    0.08448413114057576  3.021708137157323e-14 121.8958810220014
2.563974892524644      19.47761271290191      15.83702734562769   0.002513211541663655     0.7105766077082145     -11.59300665571968  0.0001395647449596503     0.1243743672603761  0.0008750529185322576      14.51071525204881      319.6580519345164   0.006748838425844526     0.8000583417308527     0.5364468415859092     0.2690169614960009     0.3876956896629532    0.01482749738785909     0.6206825070360985     0.1046476356347734    0.08448413114057576  3.021708137157323e-14 121.8958810342674
2.563974892524644      19.47761271290191      15.83702734562769   0.002513211541663655     0.7105766077082145     -11.59300665571968  0.0001395647449596503     0.1243743672603761  0.0008750529185322576      14.51071525204881      319.6580519345164   0.006748838425844526     0.8000583417308527     0.5364468415859092     0.2690169614960009     0.3876956896629532     0.0148274824866979     0.6206825219372597     0.1046476356347734    0.08448413114057576  3.021708137157323e-14 121.8958810341612
2.563974892524644      19.47761271290191      15.83702734562769   0.002513211541663655     0.7105766077082145     -11.59300665571968  0.0001395647449596503     0.1243743672603761  0.0008750529185322576      14.51071525204881      319.6580519345164   0.006748838425844526     0.8000583417308527     0.5364468415859092     0.2690169614960009     0.3876956896629532     0.0148274824866979     0.6206825070360985     0.1046476505359346    0.08448413114057576  3.021708137157323e-14 121.8958810343672
2.563974892524644      19.47761271290191      15.83702734562769   0.002513211541663655     0.7105766077082145     -11.59300665571968  0.0001395647449596503     0.1243743672603761  0.0008750529185322576      14.51071525204881      319.6580519345164   0.006748838425844526     0.8000583417308527     0.5364468415859092     0.2690169614960009     0.3876956896629532     0.0148274824866979     0.6206825070360985     0.1046476356347734    0.08448414604173696  3.021708137157323e-14 121.8958810343923
2.563974892524644      19.47761271290191      15.83702734562769   0.002513211541663655     0.7105766077082145     -11.59300665571968  0.0001395647449596503     0.1243743672603761  0.0008750529185322576      14.51071525204881      319.6580519345164   0.006748838425844526     0.8000583417308527     0.5364468415859092     0.2690169614960009     0.3876956896629532     0.0148274824866979     0.6206825070360985     0.1046476356347734    0.08448413114057576  1.490119141092903e-08 121.8959674258523
2.563968762321892      19.47761351737817      15.83701419449328   0.002513145750576989     0.7105760796449987     -11.59301396063506   0.000139265600328183     0.1243730410423829  0.0008747568775436346      14.51073071415327      319.6593803457706    0.00674668300795155     0.8000583314079889     0.5364483231733875     0.2690218418264074     0.3877026183281089    0.01481993474516839     0.6206825070360985     0.1046144874132629    0.08446726247638792  2.930007143060479e-14 121.8957454973523
2.563968800528004      19.47761351737817      15.83701419449328   0.002513145750576989     0.7105760796449987     -11.59301396063506   0.000139265600328183     0.1243730410423829  0.0008747568775436346      14.51073071415327      319.6593803457706    0.00674668300795155     0.8000583314079889     0.5364483231733875     0.2690218418264074     0.3877026183281089    0.01481993474516839     0.6206825070360985     0.1046144874132629    0.08446726247638792  2.930007143060479e-14 121.8957454441528
2.563968762321892      19.47761380761722      15.83701419449328   0.002513145750576989     0.7105760796449987     -11.59301396063506   0.000139265600328183     0.1243730410423829  0.0008747568775436346      14.51073071415327      319.6593803457706    0.00674668300795155     0.8000583314079889     0.5364483231733875     0.2690218418264074     0.3877026183281089    0.01481993474516839     0.6206825070360985     0.1046144874132629    0.08446726247638792  2.930007143060479e-14 121.8957455242688
2.563968762321892      19.47761351737817      15.83701443048318   0.002513145750576989     0.7105760796449987     -11.59301396063506   0.000139265600328183     0.1243730410423829  0.0008747568775436346      14.51073071415327      319.6593803457706    0.00674668300795155     0.8000583314079889     0.5364483231733875     0.2690218418264074     0.3877026183281089    0.01481993474516839     0.6206825070360985     0.1046144874132629    0.08446726247638792  2.930007143060479e-14 121.8957455165263
2.563968762321892      19.47761351737817      15.83701419449328   0.002513160651738183     0.7105760796449987     -11.59301396063506   0.000139265600328183     0.1243730410423829  0.0008747568775436346      14.51073071415327      319.6593803457706    0.00674668300795155     0.8000583314079889     0.5364483231733875     0.2690218418264074     0.3877026183281089    0.01481993474516839     0.6206825070360985     0.1046144874132629    0.08446726247638792  2.930007143060479e-14 121.8957456489157
2.563968762321892      19.47761351737817      15.83701419449328   0.002513145750576989     0.7105760945461599     -11.59301396063506   0.000139265600328183     0.1243730410423829  0.0008747568775436346      14.51073071415327      319.6593803457706    0.00674668300795155     0.8000583314079889     0.5364483231733875     0.2690218418264074     0.3877026183281089    0.01481993474516839     0.6206825070360985     0.1046144874132629    0.08446726247638792  2.930007143060479e-14 121.895745497819
2.563968762321892      19.47761351737817      15.83701419449328   0.002513145750576989     0.7105760796449987     -11.59301413338443   0.000139265600328183     0.1243730410423829  0.0008747568775436346      14.51073071415327      319.6593803457706    0.00674668300795155     0.8000583314079889     0.5364483231733875     0.2690218418264074     0.3877026183281089    0.01481993474516839     0.6206825070360985     0.1046144874132629    0.08446726247638792  2.930007143060479e-14 121.895745519974
2.563968762321892      19.47761351737817      15.83701419449328   0.002513145750576989     0.7105760796449987     -11.59301396063506  0.0001392805014893769     0.1243730410423829  0.0008747568775436346      14.51073071415327      319.6593803457706    0.00674668300795155     0.8000583314079889     0.5364483231733875     0.2690218418264074     0.3877026183281089    0.01481993474516839     0.6206825070360985     0.1046144874132629    0.08446726247638792  2.930007143060479e-14 121.8957510020324
2.563968762321892      19.47761351737817      15.83701419449328   0.002513145750576989     0.7105760796449987     -11.59301396063506   0.000139265600328183     0.1243730559435441  0.0008747568775436346      14.51073071415327      319.6593803457706    0.00674668300795155     0.8000583314079889     0.5364483231733875     0.2690218418264074     0.3877026183281089    0.01481993474516839     0.6206825070360985     0.1046144874132629    0.08446726247638792  2.930007143060479e-14 121.8957455544108
2.563968762321892      19.47761351737817      15.83701419449328   0.002513145750576989     0.7105760796449987     -11.59301396063506   0.000139265600328183     0.1243730410423829  0.0008747717787048285      14.51073071415327      319.6593803457706    0.00674668300795155     0.8000583314079889     0.5364483231733875     0.2690218418264074     0.3877026183281089    0.01481993474516839     0.6206825070360985     0.1046144874132629    0.08446726247638792  2.930007143060479e-14 121.8957461231108
2.563968762321892      19.47761351737817      15.83701419449328   0.002513145750576989     0.7105760796449987     -11.59301396063506   0.000139265600328183     0.1243730410423829  0.0008747568775436346      14.51073093038001      319.6593803457706    0.00674668300795155     0.8000583314079889     0.5364483231733875     0.2690218418264074     0.3877026183281089    0.01481993474516839     0.6206825070360985     0.1046144874132629    0.08446726247638792  2.930007143060479e-14 121.8957454702946
2.563968762321892      19.47761351737817      15.83701419449328   0.002513145750576989     0.7105760796449987     -11.59301396063506   0.000139265600328183     0.1243730410423829  0.0008747568775436346      14.51073071415327      319.6593851090666    0.00674668300795155     0.8000583314079889     0.5364483231733875     0.2690218418264074     0.3877026183281089    0.01481993474516839     0.6206825070360985     0.1046144874132629    0.08446726247638792  2.930007143060479e-14 121.8957454392847
2.563968762321892      19.47761351737817      15.83701419449328   0.002513145750576989     0.7105760796449987     -11.59301396063506   0.000139265600328183     0.1243730410423829  0.0008747568775436346      14.51073071415327      319.6593803457706   0.006746697909112744     0.8000583314079889     0.5364483231733875     0.2690218418264074     0.3877026183281089    0.01481993474516839     0.6206825070360985     0.1046144874132629    0.08446726247638792  2.930007143060479e-14 121.8957445306585
2.563968762321892      19.47761351737817      15.83701419449328   0.002513145750576989     0.7105760796449987     -11.59301396063506   0.000139265600328183     0.1243730410423829  0.0008747568775436346      14.51073071415327      319.6593803457706    0.00674668300795155     0.8000583463091501     0.5364483231733875     0.2690218418264074     0.3877026183281089    0.01481993474516839     0.6206825070360985     0.1046144874132629    0.08446726247638792  2.930007143060479e-14 121.8957460239751
2.563968762321892      19.47761351737817      15.83701419449328   0.002513145750576989     0.7105760796449987     -11.59301396063506   0.000139265600328183     0.1243730410423829  0.0008747568775436346      14.51073071415327      319.6593803457706    0.00674668300795155     0.8000583314079889     0.5364483380745487     0.2690218418264074     0.3877026183281089    0.01481993474516839     0.6206825070360985     0.1046144874132629    0.08446726247638792  2.930007143060479e-14 121.8957455589767
2.563968762321892      19.47761351737817      15.83701419449328   0.002513145750576989     0.7105760796449987     -11.59301396063506   0.000139265600328183     0.1243730410423829  0.0008747568775436346      14.51073071415327      319.6593803457706    0.00674668300795155     0.8000583314079889     0.5364483231733875     0.2690218567275686     0.3877026183281089    0.01481993474516839     0.6206825070360985     0.1046144874132629    0.08446726247638792  2.930007143060479e-14 121.8957454485182
2.563968762321892      19.47761351737817      15.83701419449328   0.002513145750576989     0.7105760796449987     -11.59301396063506   0.000139265600328183     0.1243730410423829  0.0008747568775436346      14.51073071415327      319.6593803457706    0.00674668300795155     0.8000583314079889     0.5364483231733875     0.2690218418264074     0.3877026332292701    0.01481993474516839     0.6206825070360985     0.1046144874132629    0.08446726247638792  2.930007143060479e-14 121.895745483696
2.563968762321892      19.47761351737817      15.83701419449328   0.002513145750576989     0.7105760796449987     -11.59301396063506   0.000139265600328183     0.1243730410423829  0.0008747568775436346      14.51073071415327      319.6593803457706    0.00674668300795155     0.8000583314079889     0.5364483231733875     0.2690218418264074     0.3877026183281089    0.01481994964632958     0.6206825070360985     0.1046144874132629    0.08446726247638792  2.930007143060479e-14 121.8957454973578
2.563968762321892      19.47761351737817      15.83701419449328   0.002513145750576989     0.7105760796449987     -11.59301396063506   0.000139265600328183     0.1243730410423829  0.0008747568775436346      14.51073071415327      319.6593803457706    0.00674668300795155     0.8000583314079889     0.5364483231733875     0.2690218418264074     0.3877026183281089    0.01481993474516839     0.6206825219372597     0.1046144874132629    0.08446726247638792  2.930007143060479e-14 121.8957454973523
2.563968762321892      19.47761351737817      15.83701419449328   0.002513145750576989     0.7105760796449987     -11.59301396063506   0.000139265600328183     0.1243730410423829  0.0008747568775436346      14.51073071415327      319.6593803457706    0.00674668300795155     0.8000583314079889     0.5364483231733875     0.2690218418264074     0.3877026183281089    0.01481993474516839     0.6206825070360985     0.1046145023144241    0.08446726247638792  2.930007143060479e-14 121.895745497361
2.563968762321892      19.47761351737817      15.83701419449328   0.002513145750576989     0.7105760796449987     -11.59301396063506   0.000139265600328183     0.1243730410423829  0.0008747568775436346      14.51073071415327      319.6593803457706    0.00674668300795155     0.8000583314079889     0.5364483231733875     0.2690218418264074     0.3877026183281089    0.01481993474516839     0.6206825070360985     0.1046144874132629    0.08446727737754911  2.930007143060479e-14 121.8957454973876
2.563968762321892      19.47761351737817      15.83701419449328   0.002513145750576989     0.7105760796449987     -11.59301396063506   0.000139265600328183     0.1243730410423829  0.0008747568775436346      14.51073071415327      319.6593803457706    0.00674668300795155     0.8000583314079889     0.5364483231733875     0.2690218418264074     0.3877026183281089    0.01481993474516839     0.6206825070360985     0.1046144874132629    0.08446726247638792  1.490119049391909e-08 121.895831887804
2.563976223349136      19.47758163706521      15.83696652027759   0.002513127615765985     0.7105766196634336     -11.59298852373855  0.0001392457499458185     0.1243729169430797  0.0008747458951277193      14.51077195478507      319.6620495924804   0.006747709298477556     0.8000583284054182       0.53644621196162      0.269023195105688     0.3877058556131641    0.01481937653733061     0.6206825070360985     0.1046073306584821    0.08444552762250349  2.924261159730019e-14 121.8956881620615
2.563976261555359      19.47758163706521      15.83696652027759   0.002513127615765985     0.7105766196634336     -11.59298852373855  0.0001392457499458185     0.1243729169430797  0.0008747458951277193      14.51077195478507      319.6620495924804   0.006747709298477556     0.8000583284054182       0.53644621196162      0.269023195105688     0.3877058556131641    0.01481937653733061     0.6206825070360985     0.1046073306584821    0.08444552762250349  2.924261159730019e-14 121.8956881564015
2.563976223349136       19.4775819273038      15.83696652027759   0.002513127615765985     0.7105766196634336     -11.59298852373855  0.0001392457499458185     0.1243729169430797  0.0008747458951277193      14.51077195478507      319.6620495924804   0.006747709298477556     0.8000583284054182       0.53644621196162      0.269023195105688     0.3877058556131641    0.01481937653733061     0.6206825070360985     0.1046073306584821    0.08444552762250349  2.924261159730019e-14 121.8956881167826
2.563976223349136      19.47758163706521      15.83696675626678   0.002513127615765985     0.7105766196634336     -11.59298852373855  0.0001392457499458185     0.1243729169430797  0.0008747458951277193      14.51077195478507      319.6620495924804   0.006747709298477556     0.8000583284054182       0.53644621196162      0.269023195105688     0.3877058556131641    0.01481937653733061     0.6206825070360985     0.1046073306584821    0.08444552762250349  2.924261159730019e-14 121.8956881169821
2.563976223349136      19.47758163706521      15.83696652027759   0.002513142516927179     0.7105766196634336     -11.59298852373855  0.0001392457499458185     0.1243729169430797  0.0008747458951277193      14.51077195478507      319.6620495924804   0.006747709298477556     0.8000583284054182       0.53644621196162      0.269023195105688     0.3877058556131641    0.01481937653733061     0.6206825070360985     0.1046073306584821    0.08444552762250349  2.924261159730019e-14 121.8956882237323
2.563976223349136      19.47758163706521      15.83696652027759   0.002513127615765985     0.7105766345645947     -11.59298852373855  0.0001392457499458185     0.1243729169430797  0.0008747458951277193      14.51077195478507      319.6620495924804   0.006747709298477556     0.8000583284054182       0.53644621196162      0.269023195105688     0.3877058556131641    0.01481937653733061     0.6206825070360985     0.1046073306584821    0.08444552762250349  2.924261159730019e-14 121.8956881433532
2.563976223349136      19.47758163706521      15.83696652027759   0.002513127615765985     0.7105766196634336     -11.59298869648754  0.0001392457499458185     0.1243729169430797  0.0008747458951277193      14.51077195478507      319.6620495924804   0.006747709298477556     0.8000583284054182       0.53644621196162      0.269023195105688     0.3877058556131641    0.01481937653733061     0.6206825070360985     0.1046073306584821    0.08444552762250349  2.924261159730019e-14 121.89568814056
2.563976223349136      19.47758163706521      15.83696652027759   0.002513127615765985     0.7105766196634336     -11.59298852373855  0.0001392606511070124     0.1243729169430797  0.0008747458951277193      14.51077195478507      319.6620495924804   0.006747709298477556     0.8000583284054182       0.53644621196162      0.269023195105688     0.3877058556131641    0.01481937653733061     0.6206825070360985     0.1046073306584821    0.08444552762250349  2.924261159730019e-14 121.8956937123978
2.563976223349136      19.47758163706521      15.83696652027759   0.002513127615765985     0.7105766196634336     -11.59298852373855  0.0001392457499458185     0.1243729318442409  0.0008747458951277193      14.51077195478507      319.6620495924804   0.006747709298477556     0.8000583284054182       0.53644621196162      0.269023195105688     0.3877058556131641    0.01481937653733061     0.6206825070360985     0.1046073306584821    0.08444552762250349  2.924261159730019e-14 121.895688201778
2.563976223349136      19.47758163706521      15.83696652027759   0.002513127615765985     0.7105766196634336     -11.59298852373855  0.0001392457499458185     0.1243729169430797  0.0008747607962889131      14.51077195478507      319.6620495924804   0.006747709298477556     0.8000583284054182       0.53644621196162      0.269023195105688     0.3877058556131641    0.01481937653733061     0.6206825070360985     0.1046073306584821    0.08444552762250349  2.924261159730019e-14 121.8956888307886
2.563976223349136      19.47758163706521      15.83696652027759   0.002513127615765985     0.7105766196634336     -11.59298852373855  0.0001392457499458185     0.1243729169430797  0.0008747458951277193      14.51077217101242      319.6620495924804   0.006747709298477556     0.8000583284054182       0.53644621196162      0.269023195105688     0.3877058556131641    0.01481937653733061     0.6206825070360985     0.1046073306584821    0.08444552762250349  2.924261159730019e-14 121.8956881329558
2.563976223349136      19.47758163706521      15.83696652027759   0.002513127615765985     0.7105766196634336     -11.59298852373855  0.0001392457499458185     0.1243729169430797  0.0008747458951277193      14.51077195478507      319.6620543558161   0.006747709298477556     0.8000583284054182       0.53644621196162      0.269023195105688     0.3877058556131641    0.01481937653733061     0.6206825070360985     0.1046073306584821    0.08444552762250349  2.924261159730019e-14 121.8956881855178
2.563976223349136      19.47758163706521      15.83696652027759   0.002513127615765985     0.7105766196634336     -11.59298852373855  0.0001392457499458185     0.1243729169430797  0.0008747458951277193      14.51077195478507      319.6620495924804    0.00674772419963875     0.8000583284054182       0.53644621196162      0.269023195105688     0.3877058556131641    0.01481937653733061     0.6206825070360985     0.1046073306584821    0.08444552762250349  2.924261159730019e-14 121.8956882017758
2.563976223349136      19.47758163706521      15.83696652027759   0.002513127615765985     0.7105766196634336     -11.59298852373855  0.0001392457499458185     0.1243729169430797  0.0008747458951277193      14.51077195478507      319.6620495924804   0.006747709298477556     0.8000583433065794       0.53644621196162      0.269023195105688     0.3877058556131641    0.01481937653733061     0.6206825070360985     0.1046073306584821    0.08444552762250349  2.924261159730019e-14 121.8956886761005
2.563976223349136      19.47758163706521      15.83696652027759   0.002513127615765985     0.7105766196634336     -11.59298852373855  0.0001392457499458185     0.1243729169430797  0.0008747458951277193      14.51077195478507      319.6620495924804   0.006747709298477556     0.8000583284054182     0.5364462268627812      0.269023195105688     0.3877058556131641    0.01481937653733061     0.6206825070360985     0.1046073306584821    0.08444552762250349  2.924261159730019e-14 121.8956882018238
2.563976223349136      19.47758163706521      15.83696652027759   0.002513127615765985     0.7105766196634336     -11.59298852373855  0.0001392457499458185     0.1243729169430797  0.0008747458951277193      14.51077195478507      319.6620495924804   0.006747709298477556     0.8000583284054182       0.53644621196162     0.2690232100068491     0.3877058556131641    0.01481937653733061     0.6206825070360985     0.1046073306584821    0.08444552762250349  2.924261159730019e-14 121.8956881041638
2.563976223349136      19.47758163706521      15.83696652027759   0.002513127615765985     0.7105766196634336     -11.59298852373855  0.0001392457499458185     0.1243729169430797  0.0008747458951277193      14.51077195478507      319.6620495924804   0.006747709298477556     0.8000583284054182       0.53644621196162      0.269023195105688     0.3877058705143253    0.01481937653733061     0.6206825070360985     0.1046073306584821    0.08444552762250349  2.924261159730019e-14 121.8956881479298
2.563976223349136      19.47758163706521      15.83696652027759   0.002513127615765985     0.7105766196634336     -11.59298852373855  0.0001392457499458185     0.1243729169430797  0.0008747458951277193      14.51077195478507      319.6620495924804   0.006747709298477556     0.8000583284054182       0.53644621196162      0.269023195105688     0.3877058556131641     0.0148193914384918     0.6206825070360985     0.1046073306584821    0.08444552762250349  2.924261159730019e-14 121.8956881620234
2.563976223349136      19.47758163706521      15.83696652027759   0.002513127615765985     0.7105766196634336     -11.59298852373855  0.0001392457499458185     0.1243729169430797  0.0008747458951277193      14.51077195478507      319.6620495924804   0.006747709298477556     0.8000583284054182       0.53644621196162      0.269023195105688     0.3877058556131641    0.01481937653733061     0.6206825219372597     0.1046073306584821    0.08444552762250349  2.924261159730019e-14 121.8956881620615
2.563976223349136      19.47758163706521      15.83696652027759   0.002513127615765985     0.7105766196634336     -11.59298852373855  0.0001392457499458185     0.1243729169430797  0.0008747458951277193      14.51077195478507      319.6620495924804   0.006747709298477556     0.8000583284054182       0.53644621196162      0.269023195105688     0.3877058556131641    0.01481937653733061     0.6206825070360985     0.1046073455596433    0.08444552762250349  2.924261159730019e-14 121.8956881621304
2.563976223349136      19.47758163706521      15.83696652027759   0.002513127615765985     0.7105766196634336     -11.59298852373855  0.0001392457499458185     0.1243729169430797  0.0008747458951277193      14.51077195478507      319.6620495924804   0.006747709298477556     0.8000583284054182       0.53644621196162      0.269023195105688     0.3877058556131641    0.01481937653733061     0.6206825070360985     0.1046073306584821    0.08444554252366468  2.924261159730019e-14 121.8956881621341
2.563976223349136      19.47758163706521      15.83696652027759   0.002513127615765985     0.7105766196634336     -11.59298852373855  0.0001392457499458185     0.1243729169430797  0.0008747458951277193      14.51077195478507      319.6620495924804   0.006747709298477556     0.8000583284054182       0.53644621196162      0.269023195105688     0.3877058556131641    0.01481937653733061     0.6206825070360985     0.1046073306584821    0.08444552762250349  1.490119043645925e-08 121.8957745525293
2.563913678627181      19.47885110539056      15.83873236177452   0.002513107524523705     0.7106235437528079     -11.59396917788188  0.0001372591289782003     0.1243616449203014  0.0008732743469470308      14.51060393043925      319.6412624631061    0.00674793651072552     0.8000581291292733     0.5364145159811481     0.2691179401700305     0.3877212317542421    0.01482366754177921     0.6206825070360985     0.1045877846610525    0.08442913141032905  2.286373520323381e-14 121.8951943101095
2.563913716832472      19.47885110539056      15.83873236177452   0.002513107524523705     0.7106235437528079     -11.59396917788188  0.0001372591289782003     0.1243616449203014  0.0008732743469470308      14.51060393043925      319.6412624631061    0.00674793651072552     0.8000581291292733     0.5364145159811481     0.2691179401700305     0.3877212317542421    0.01482366754177921     0.6206825070360985     0.1045877846610525    0.08442913141032905  2.286373520323381e-14 121.895194327593
2.563913678627181      19.47885139564806      15.83873236177452   0.002513107524523705     0.7106235437528079     -11.59396917788188  0.0001372591289782003     0.1243616449203014  0.0008732743469470308      14.51060393043925      319.6412624631061    0.00674793651072552     0.8000581291292733     0.5364145159811481     0.2691179401700305     0.3877212317542421    0.01482366754177921     0.6206825070360985     0.1045877846610525    0.08442913141032905  2.286373520323381e-14 121.8951943290054
2.563913678627181      19.47885110539056      15.83873259779002   0.002513107524523705     0.7106235437528079     -11.59396917788188  0.0001372591289782003     0.1243616449203014  0.0008732743469470308      14.51060393043925      319.6412624631061    0.00674793651072552     0.8000581291292733     0.5364145159811481     0.2691179401700305     0.3877212317542421    0.01482366754177921     0.6206825070360985     0.1045877846610525    0.08442913141032905  2.286373520323381e-14 121.8951942898877
2.563913678627181      19.47885110539056      15.83873236177452   0.002513122425684899     0.7106235437528079     -11.59396917788188  0.0001372591289782003     0.1243616449203014  0.0008732743469470308      14.51060393043925      319.6412624631061    0.00674793651072552     0.8000581291292733     0.5364145159811481     0.2691179401700305     0.3877212317542421    0.01482366754177921     0.6206825070360985     0.1045877846610525    0.08442913141032905  2.286373520323381e-14 121.8951942206274
2.563913678627181      19.47885110539056      15.83873236177452   0.002513107524523705     0.7106235586539691     -11.59396917788188  0.0001372591289782003     0.1243616449203014  0.0008732743469470308      14.51060393043925      319.6412624631061    0.00674793651072552     0.8000581291292733     0.5364145159811481     0.2691179401700305     0.3877212317542421    0.01482366754177921     0.6206825070360985     0.1045877846610525    0.08442913141032905  2.286373520323381e-14 121.8951943126228
2.563913678627181      19.47885110539056      15.83873236177452   0.002513107524523705     0.7106235437528079     -11.59396935064549  0.0001372591289782003     0.1243616449203014  0.0008732743469470308      14.51060393043925      319.6412624631061    0.00674793651072552     0.8000581291292733     0.5364145159811481     0.2691179401700305     0.3877212317542421    0.01482366754177921     0.6206825070360985     0.1045877846610525    0.08442913141032905  2.286373520323381e-14 121.895194315691
2.563913678627181      19.47885110539056      15.83873236177452   0.002513107524523705     0.7106235437528079     -11.59396917788188  0.0001372740301393941     0.1243616449203014  0.0008732743469470308      14.51060393043925      319.6412624631061    0.00674793651072552     0.8000581291292733     0.5364145159811481     0.2691179401700305     0.3877212317542421    0.01482366754177921     0.6206825070360985     0.1045877846610525    0.08442913141032905  2.286373520323381e-14 121.8951988603179
2.563913678627181      19.47885110539056      15.83873236177452   0.002513107524523705     0.7106235437528079     -11.59396917788188  0.0001372591289782003     0.1243616598214626  0.0008732743469470308      14.51060393043925      319.6412624631061    0.00674793651072552     0.8000581291292733     0.5364145159811481     0.2691179401700305     0.3877212317542421    0.01482366754177921     0.6206825070360985     0.1045877846610525    0.08442913141032905  2.286373520323381e-14 121.8951942842688
2.563913678627181      19.47885110539056      15.83873236177452   0.002513107524523705     0.7106235437528079     -11.59396917788188  0.0001372591289782003     0.1243616449203014  0.0008732892481082247      14.51060393043925      319.6412624631061    0.00674793651072552     0.8000581291292733     0.5364145159811481     0.2691179401700305     0.3877212317542421    0.01482366754177921     0.6206825070360985     0.1045877846610525    0.08442913141032905  2.286373520323381e-14 121.8951935881692
2.563913678627181      19.47885110539056      15.83873236177452   0.002513107524523705     0.7106235437528079     -11.59396917788188  0.0001372591289782003     0.1243616449203014  0.0008732743469470308      14.51060414666409      319.6412624631061    0.00674793651072552     0.8000581291292733     0.5364145159811481     0.2691179401700305     0.3877212317542421    0.01482366754177921     0.6206825070360985     0.1045877846610525    0.08442913141032905  2.286373520323381e-14 121.8951944016014
2.563913678627181      19.47885110539056      15.83873236177452   0.002513107524523705     0.7106235437528079     -11.59396917788188  0.0001372591289782003     0.1243616449203014  0.0008732743469470308      14.51060393043925      319.6412672261321    0.00674793651072552     0.8000581291292733     0.5364145159811481     0.2691179401700305     0.3877212317542421    0.01482366754177921     0.6206825070360985     0.1045877846610525    0.08442913141032905  2.286373520323381e-14 121.8951942772373
2.563913678627181      19.47885110539056      15.83873236177452   0.002513107524523705     0.7106235437528079     -11.59396917788188  0.0001372591289782003     0.1243616449203014  0.0008732743469470308      14.51060393043925      319.6412624631061   0.006747951411886714     0.8000581291292733     0.5364145159811481     0.2691179401700305     0.3877212317542421    0.01482366754177921     0.6206825070360985     0.1045877846610525    0.08442913141032905  2.286373520323381e-14 121.8951978589458
2.563913678627181      19.47885110539056      15.83873236177452   0.002513107524523705     0.7106235437528079     -11.59396917788188  0.0001372591289782003     0.1243616449203014  0.0008732743469470308      14.51060393043925      319.6412624631061    0.00674793651072552     0.8000581440304345     0.5364145159811481     0.2691179401700305     0.3877212317542421    0.01482366754177921     0.6206825070360985     0.1045877846610525    0.08442913141032905  2.286373520323381e-14 121.8951948241403
2.563913678627181      19.47885110539056      15.83873236177452   0.002513107524523705     0.7106235437528079     -11.59396917788188  0.0001372591289782003     0.1243616449203014  0.0008732743469470308      14.51060393043925      319.6412624631061    0.00674793651072552     0.8000581291292733     0.5364145308823093     0.2691179401700305     0.3877212317542421    0.01482366754177921     0.6206825070360985     0.1045877846610525    0.08442913141032905  2.286373520323381e-14 121.8951943230497
2.563913678627181      19.47885110539056      15.83873236177452   0.002513107524523705     0.7106235437528079     -11.59396917788188  0.0001372591289782003     0.1243616449203014  0.0008732743469470308      14.51060393043925      319.6412624631061    0.00674793651072552     0.8000581291292733     0.5364145159811481     0.2691179550711917     0.3877212317542421    0.01482366754177921     0.6206825070360985     0.1045877846610525    0.08442913141032905  2.286373520323381e-14 121.895194387931
2.563913678627181      19.47885110539056      15.83873236177452   0.002513107524523705     0.7106235437528079     -11.59396917788188  0.0001372591289782003     0.1243616449203014  0.0008732743469470308      14.51060393043925      319.6412624631061    0.00674793651072552     0.8000581291292733     0.5364145159811481     0.2691179401700305     0.3877212466554033    0.01482366754177921     0.6206825070360985     0.1045877846610525    0.08442913141032905  2.286373520323381e-14 121.8951942972295
2.563913678627181      19.47885110539056      15.83873236177452   0.002513107524523705     0.7106235437528079     -11.59396917788188  0.0001372591289782003     0.1243616449203014  0.0008732743469470308      14.51060393043925      319.6412624631061    0.00674793651072552     0.8000581291292733     0.5364145159811481     0.2691179401700305     0.3877212317542421     0.0148236824429404     0.6206825070360985     0.1045877846610525    0.08442913141032905  2.286373520323381e-14 121.8951943101254
2.563913678627181      19.47885110539056      15.83873236177452   0.002513107524523705     0.7106235437528079     -11.59396917788188  0.0001372591289782003     0.1243616449203014  0.0008732743469470308      14.51060393043925      319.6412624631061    0.00674793651072552     0.8000581291292733     0.5364145159811481     0.2691179401700305     0.3877212317542421    0.01482366754177921     0.6206825219372597     0.1045877846610525    0.08442913141032905  2.286373520323381e-14 121.8951943101095
2.563913678627181      19.47885110539056      15.83873236177452   0.002513107524523705     0.7106235437528079     -11.59396917788188  0.0001372591289782003     0.1243616449203014  0.0008732743469470308      14.51060393043925      319.6412624631061    0.00674793651072552     0.8000581291292733     0.5364145159811481     0.2691179401700305     0.3877212317542421    0.01482366754177921     0.6206825070360985     0.1045877995622137    0.08442913141032905  2.286373520323381e-14 121.8951943101763
2.563913678627181      19.47885110539056      15.83873236177452   0.002513107524523705     0.7106235437528079     -11.59396917788188  0.0001372591289782003     0.1243616449203014  0.0008732743469470308      14.51060393043925      319.6412624631061    0.00674793651072552     0.8000581291292733     0.5364145159811481     0.2691179401700305     0.3877212317542421    0.01482366754177921     0.6206825070360985     0.1045877846610525    0.08442914631149025  2.286373520323381e-14 121.8951943101843
2.563913678627181      19.47885110539056      15.83873236177452   0.002513107524523705     0.7106235437528079     -11.59396917788188  0.0001372591289782003     0.1243616449203014  0.0008732743469470308      14.51060393043925      319.6412624631061    0.00674793651072552     0.8000581291292733     0.5364145159811481     0.2691179401700305     0.3877212317542421    0.01482366754177921     0.6206825070360985     0.1045877846610525    0.08442913141032905  1.490118405758286e-08 121.895280699091
2.564806428225841      19.47831951087462      15.83944491369185   0.002512696750786215     0.7106849607075972     -11.59431757693927   0.000136157005688402     0.1243816774262565  0.0008749839479274949      14.50188748714621      319.6412655810974   0.006743810150465537     0.8000573018768761     0.5362362853754762     0.2691713323932085     0.3881049226315867    0.01482340068488421     0.6206825070360985     0.1045801602305274    0.08442225688570276  2.257073483932515e-14 121.8928967355401
2.564806466444435      19.47831951087462      15.83944491369185   0.002512696750786215     0.7106849607075972     -11.59431757693927   0.000136157005688402     0.1243816774262565  0.0008749839479274949      14.50188748714621      319.6412655810974   0.006743810150465537     0.8000573018768761     0.5362362853754762     0.2691713323932085     0.3881049226315867    0.01482340068488421     0.6206825070360985     0.1045801602305274    0.08442225688570276  2.257073483932515e-14 121.8928967002469
2.564806428225841      19.47831980112419      15.83944491369185   0.002512696750786215     0.7106849607075972     -11.59431757693927   0.000136157005688402     0.1243816774262565  0.0008749839479274949      14.50188748714621      319.6412655810974   0.006743810150465537     0.8000573018768761     0.5362362853754762     0.2691713323932085     0.3881049226315867    0.01482340068488421     0.6206825070360985     0.1045801602305274    0.08442225688570276  2.257073483932515e-14 121.8928967379323
2.564806428225841      19.47831951087462      15.83944514971797   0.002512696750786215     0.7106849607075972     -11.59431757693927   0.000136157005688402     0.1243816774262565  0.0008749839479274949      14.50188748714621      319.6412655810974   0.006743810150465537     0.8000573018768761     0.5362362853754762     0.2691713323932085     0.3881049226315867    0.01482340068488421     0.6206825070360985     0.1045801602305274    0.08442225688570276  2.257073483932515e-14 121.8928966735984
2.564806428225841      19.47831951087462      15.83944491369185   0.002512711651947408     0.7106849607075972     -11.59431757693927   0.000136157005688402     0.1243816774262565  0.0008749839479274949      14.50188748714621      319.6412655810974   0.006743810150465537     0.8000573018768761     0.5362362853754762     0.2691713323932085     0.3881049226315867    0.01482340068488421     0.6206825070360985     0.1045801602305274    0.08442225688570276  2.257073483932515e-14 121.892896531188
2.564806428225841      19.47831951087462      15.83944491369185   0.002512696750786215     0.7106849756087584     -11.59431757693927   0.000136157005688402     0.1243816774262565  0.0008749839479274949      14.50188748714621      319.6412655810974   0.006743810150465537     0.8000573018768761     0.5362362853754762     0.2691713323932085     0.3881049226315867    0.01482340068488421     0.6206825070360985     0.1045801602305274    0.08442225688570276  2.257073483932515e-14 121.8928966823804
2.564806428225841      19.47831951087462      15.83944491369185   0.002512696750786215     0.7106849607075972     -11.59431774970807   0.000136157005688402     0.1243816774262565  0.0008749839479274949      14.50188748714621      319.6412655810974   0.006743810150465537     0.8000573018768761     0.5362362853754762     0.2691713323932085     0.3881049226315867    0.01482340068488421     0.6206825070360985     0.1045801602305274    0.08442225688570276  2.257073483932515e-14 121.8928967096278
2.564806428225841      19.47831951087462      15.83944491369185   0.002512696750786215     0.7106849607075972     -11.59431757693927  0.0001361719068495959     0.1243816774262565  0.0008749839479274949      14.50188748714621      319.6412655810974   0.006743810150465537     0.8000573018768761     0.5362362853754762     0.2691713323932085     0.3881049226315867    0.01482340068488421     0.6206825070360985     0.1045801602305274    0.08442225688570276  2.257073483932515e-14 121.892901639048
2.564806428225841      19.47831951087462      15.83944491369185   0.002512696750786215     0.7106849607075972     -11.59431757693927   0.000136157005688402     0.1243816923274177  0.0008749839479274949      14.50188748714621      319.6412655810974   0.006743810150465537     0.8000573018768761     0.5362362853754762     0.2691713323932085     0.3881049226315867    0.01482340068488421     0.6206825070360985     0.1045801602305274    0.08442225688570276  2.257073483932515e-14 121.8928966707199
2.564806428225841      19.47831951087462      15.83944491369185   0.002512696750786215     0.7106849607075972     -11.59431757693927   0.000136157005688402     0.1243816774262565  0.0008749988490886888      14.50188748714621      319.6412655810974   0.006743810150465537     0.8000573018768761     0.5362362853754762     0.2691713323932085     0.3881049226315867    0.01482340068488421     0.6206825070360985     0.1045801602305274    0.08442225688570276  2.257073483932515e-14 121.8928967401106
2.564806428225841      19.47831951087462      15.83944491369185   0.002512696750786215     0.7106849607075972     -11.59431757693927   0.000136157005688402     0.1243816774262565  0.0008749839479274949      14.50188770324117      319.6412655810974   0.006743810150465537     0.8000573018768761     0.5362362853754762     0.2691713323932085     0.3881049226315867    0.01482340068488421     0.6206825070360985     0.1045801602305274    0.08442225688570276  2.257073483932515e-14 121.8928967178022
2.564806428225841      19.47831951087462      15.83944491369185   0.002512696750786215     0.7106849607075972     -11.59431757693927   0.000136157005688402     0.1243816774262565  0.0008749839479274949      14.50188748714621      319.6412703441234   0.006743810150465537     0.8000573018768761     0.5362362853754762     0.2691713323932085     0.3881049226315867    0.01482340068488421     0.6206825070360985     0.1045801602305274    0.08442225688570276  2.257073483932515e-14 121.8928967057509
2.564806428225841      19.47831951087462      15.83944491369185   0.002512696750786215     0.7106849607075972     -11.59431757693927   0.000136157005688402     0.1243816774262565  0.0008749839479274949      14.50188748714621      319.6412655810974   0.006743825051626731     0.8000573018768761     0.5362362853754762     0.2691713323932085     0.3881049226315867    0.01482340068488421     0.6206825070360985     0.1045801602305274    0.08442225688570276  2.257073483932515e-14 121.8929002232143
2.564806428225841      19.47831951087462      15.83944491369185   0.002512696750786215     0.7106849607075972     -11.59431757693927   0.000136157005688402     0.1243816774262565  0.0008749839479274949      14.50188748714621      319.6412655810974   0.006743810150465537     0.8000573167780373     0.5362362853754762     0.2691713323932085     0.3881049226315867    0.01482340068488421     0.6206825070360985     0.1045801602305274    0.08442225688570276  2.257073483932515e-14 121.8928972273185
2.564806428225841      19.47831951087462      15.83944491369185   0.002512696750786215     0.7106849607075972     -11.59431757693927   0.000136157005688402     0.1243816774262565  0.0008749839479274949      14.50188748714621      319.6412655810974   0.006743810150465537     0.8000573018768761     0.5362363002766374     0.2691713323932085     0.3881049226315867    0.01482340068488421     0.6206825070360985     0.1045801602305274    0.08442225688570276  2.257073483932515e-14 121.8928967261274
2.564806428225841      19.47831951087462      15.83944491369185   0.002512696750786215     0.7106849607075972     -11.59431757693927   0.000136157005688402     0.1243816774262565  0.0008749839479274949      14.50188748714621      319.6412655810974   0.006743810150465537     0.8000573018768761     0.5362362853754762     0.2691713472943697     0.3881049226315867    0.01482340068488421     0.6206825070360985     0.1045801602305274    0.08442225688570276  2.257073483932515e-14 121.8928968203298
2.564806428225841      19.47831951087462      15.83944491369185   0.002512696750786215     0.7106849607075972     -11.59431757693927   0.000136157005688402     0.1243816774262565  0.0008749839479274949      14.50188748714621      319.6412655810974   0.006743810150465537     0.8000573018768761     0.5362362853754762     0.2691713323932085     0.3881049375327479    0.01482340068488421     0.6206825070360985     0.1045801602305274    0.08442225688570276  2.257073483932515e-14 121.892896678165
2.564806428225841      19.47831951087462      15.83944491369185   0.002512696750786215     0.7106849607075972     -11.59431757693927   0.000136157005688402     0.1243816774262565  0.0008749839479274949      14.50188748714621      319.6412655810974   0.006743810150465537     0.8000573018768761     0.5362362853754762     0.2691713323932085     0.3881049226315867     0.0148234155860454     0.6206825070360985     0.1045801602305274    0.08442225688570276  2.257073483932515e-14 121.8928967350215
2.564806428225841      19.47831951087462      15.83944491369185   0.002512696750786215     0.7106849607075972     -11.59431757693927   0.000136157005688402     0.1243816774262565  0.0008749839479274949      14.50188748714621      319.6412655810974   0.006743810150465537     0.8000573018768761     0.5362362853754762     0.2691713323932085     0.3881049226315867    0.01482340068488421     0.6206825219372597     0.1045801602305274    0.08442225688570276  2.257073483932515e-14 121.8928967355401
2.564806428225841      19.47831951087462      15.83944491369185   0.002512696750786215     0.7106849607075972     -11.59431757693927   0.000136157005688402     0.1243816774262565  0.0008749839479274949      14.50188748714621      319.6412655810974   0.006743810150465537     0.8000573018768761     0.5362362853754762     0.2691713323932085     0.3881049226315867    0.01482340068488421     0.6206825070360985     0.1045801751316886    0.08442225688570276  2.257073483932515e-14 121.8928967346708
2.564806428225841      19.47831951087462      15.83944491369185   0.002512696750786215     0.7106849607075972     -11.59431757693927   0.000136157005688402     0.1243816774262565  0.0008749839479274949      14.50188748714621      319.6412655810974   0.006743810150465537     0.8000573018768761     0.5362362853754762     0.2691713323932085     0.3881049226315867    0.01482340068488421     0.6206825070360985     0.1045801602305274    0.08442227178686396  2.257073483932515e-14 121.8928967348149
2.564806428225841      19.47831951087462      15.83944491369185   0.002512696750786215     0.7106849607075972     -11.59431757693927   0.000136157005688402     0.1243816774262565  0.0008749839479274949      14.50188748714621      319.6412655810974   0.006743810150465537     0.8000573018768761     0.5362362853754762     0.2691713323932085     0.3881049226315867    0.01482340068488421     0.6206825070360985     0.1045801602305274    0.08442225688570276   1.49011837645825e-08 121.8929831274954
2.564834125113114      19.47919299991396      15.84075828839501   0.002514263538787571     0.7107159340597993     -11.59496878463471  0.0001361157796566052     0.1243827912551138  0.0008749784058098989      14.50170789516995      319.6417967929806   0.006743996352452365     0.8000572581115762     0.5362412976896467     0.2691666483594987     0.3881451476669711    0.01487080540437952     0.6206825070360985      0.105940498472439    0.08570041430785269  2.252752978776589e-14 121.8928362038839
2.564834163332121      19.47919299991396      15.84075828839501   0.002514263538787571     0.7107159340597993     -11.59496878463471  0.0001361157796566052     0.1243827912551138  0.0008749784058098989      14.50170789516995      319.6417967929806   0.006743996352452365     0.8000572581115762     0.5362412976896467     0.2691666483594987     0.3881451476669711    0.01487080540437952     0.6206825070360985      0.105940498472439    0.08570041430785269  2.252752978776589e-14 121.892836160412
2.564834125113114      19.47919329017655      15.84075828839501   0.002514263538787571     0.7107159340597993     -11.59496878463471  0.0001361157796566052     0.1243827912551138  0.0008749784058098989      14.50170789516995      319.6417967929806   0.006743996352452365     0.8000572581115762     0.5362412976896467     0.2691666483594987     0.3881451476669711    0.01487080540437952     0.6206825070360985      0.105940498472439    0.08570041430785269  2.252752978776589e-14 121.8928361978378
2.564834125113114      19.47919299991396      15.84075852444071   0.002514263538787571     0.7107159340597993     -11.59496878463471  0.0001361157796566052     0.1243827912551138  0.0008749784058098989      14.50170789516995      319.6417967929806   0.006743996352452365     0.8000572581115762     0.5362412976896467     0.2691666483594987     0.3881451476669711    0.01487080540437952     0.6206825070360985      0.105940498472439    0.08570041430785269  2.252752978776589e-14 121.89283619274
2.564834125113114      19.47919299991396      15.84075828839501   0.002514278439948765     0.7107159340597993     -11.59496878463471  0.0001361157796566052     0.1243827912551138  0.0008749784058098989      14.50170789516995      319.6417967929806   0.006743996352452365     0.8000572581115762     0.5362412976896467     0.2691666483594987     0.3881451476669711    0.01487080540437952     0.6206825070360985      0.105940498472439    0.08570041430785269  2.252752978776589e-14 121.8928366950655
2.564834125113114      19.47919299991396      15.84075828839501   0.002514263538787571     0.7107159489609605     -11.59496878463471  0.0001361157796566052     0.1243827912551138  0.0008749784058098989      14.50170789516995      319.6417967929806   0.006743996352452365     0.8000572581115762     0.5362412976896467     0.2691666483594987     0.3881451476669711    0.01487080540437952     0.6206825070360985      0.105940498472439    0.08570041430785269  2.252752978776589e-14 121.8928361953125
2.564834125113114      19.47919299991396      15.84075828839501   0.002514263538787571     0.7107159340597993     -11.59496895741321  0.0001361157796566052     0.1243827912551138  0.0008749784058098989      14.50170789516995      319.6417967929806   0.006743996352452365     0.8000572581115762     0.5362412976896467     0.2691666483594987     0.3881451476669711    0.01487080540437952     0.6206825070360985      0.105940498472439    0.08570041430785269  2.252752978776589e-14 121.8928361665618
2.564834125113114      19.47919299991396      15.84075828839501   0.002514263538787571     0.7107159340597993     -11.59496878463471   0.000136130680817799     0.1243827912551138  0.0008749784058098989      14.50170789516995      319.6417967929806   0.006743996352452365     0.8000572581115762     0.5362412976896467     0.2691666483594987     0.3881451476669711    0.01487080540437952     0.6206825070360985      0.105940498472439    0.08570041430785269  2.252752978776589e-14 121.8928411538123
2.564834125113114      19.47919299991396      15.84075828839501   0.002514263538787571     0.7107159340597993     -11.59496878463471  0.0001361157796566052      0.124382806156275  0.0008749784058098989      14.50170789516995      319.6417967929806   0.006743996352452365     0.8000572581115762     0.5362412976896467     0.2691666483594987     0.3881451476669711    0.01487080540437952     0.6206825070360985      0.105940498472439    0.08570041430785269  2.252752978776589e-14 121.8928361775159
2.564834125113114      19.47919299991396      15.84075828839501   0.002514263538787571     0.7107159340597993     -11.59496878463471  0.0001361157796566052     0.1243827912551138  0.0008749933069710928      14.50170789516995      319.6417967929806   0.006743996352452365     0.8000572581115762     0.5362412976896467     0.2691666483594987     0.3881451476669711    0.01487080540437952     0.6206825070360985      0.105940498472439    0.08570041430785269  2.252752978776589e-14 121.892836122658
2.564834125113114      19.47919299991396      15.84075828839501   0.002514263538787571     0.7107159340597993     -11.59496878463471  0.0001361157796566052     0.1243827912551138  0.0008749784058098989      14.50170811126224      319.6417967929806   0.006743996352452365     0.8000572581115762     0.5362412976896467     0.2691666483594987     0.3881451476669711    0.01487080540437952     0.6206825070360985      0.105940498472439    0.08570041430785269  2.252752978776589e-14 121.8928362197957
2.564834125113114      19.47919299991396      15.84075828839501   0.002514263538787571     0.7107159340597993     -11.59496878463471  0.0001361157796566052     0.1243827912551138  0.0008749784058098989      14.50170789516995      319.6418015560145   0.006743996352452365     0.8000572581115762     0.5362412976896467     0.2691666483594987     0.3881451476669711    0.01487080540437952     0.6206825070360985      0.105940498472439    0.08570041430785269  2.252752978776589e-14 121.8928362037307
2.564834125113114      19.47919299991396      15.84075828839501   0.002514263538787571     0.7107159340597993     -11.59496878463471  0.0001361157796566052     0.1243827912551138  0.0008749784058098989      14.50170789516995      319.6417967929806   0.006744011253613558     0.8000572581115762     0.5362412976896467     0.2691666483594987     0.3881451476669711    0.01487080540437952     0.6206825070360985      0.105940498472439    0.08570041430785269  2.252752978776589e-14 121.8928395930859
2.564834125113114      19.47919299991396      15.84075828839501   0.002514263538787571     0.7107159340597993     -11.59496878463471  0.0001361157796566052     0.1243827912551138  0.0008749784058098989      14.50170789516995      319.6417967929806   0.006743996352452365     0.8000572730127374     0.5362412976896467     0.2691666483594987     0.3881451476669711    0.01487080540437952     0.6206825070360985      0.105940498472439    0.08570041430785269  2.252752978776589e-14 121.8928367166902
2.564834125113114      19.47919299991396      15.84075828839501   0.002514263538787571     0.7107159340597993     -11.59496878463471  0.0001361157796566052     0.1243827912551138  0.0008749784058098989      14.50170789516995      319.6417967929806   0.006743996352452365     0.8000572581115762     0.5362413125908079     0.2691666483594987     0.3881451476669711    0.01487080540437952     0.6206825070360985      0.105940498472439    0.08570041430785269  2.252752978776589e-14 121.8928361630968
2.564834125113114      19.47919299991396      15.84075828839501   0.002514263538787571     0.7107159340597993     -11.59496878463471  0.0001361157796566052     0.1243827912551138  0.0008749784058098989      14.50170789516995      319.6417967929806   0.006743996352452365     0.8000572581115762     0.5362412976896467     0.2691666632606599     0.3881451476669711    0.01487080540437952     0.6206825070360985      0.105940498472439    0.08570041430785269  2.252752978776589e-14 121.8928362841603
2.564834125113114      19.47919299991396      15.84075828839501   0.002514263538787571     0.7107159340597993     -11.59496878463471  0.0001361157796566052     0.1243827912551138  0.0008749784058098989      14.50170789516995      319.6417967929806   0.006743996352452365     0.8000572581115762     0.5362412976896467     0.2691666483594987     0.3881451625681323    0.01487080540437952     0.6206825070360985      0.105940498472439    0.08570041430785269  2.252752978776589e-14 121.8928361978558
2.564834125113114      19.47919299991396      15.84075828839501   0.002514263538787571     0.7107159340597993     -11.59496878463471  0.0001361157796566052     0.1243827912551138  0.0008749784058098989      14.50170789516995      319.6417967929806   0.006743996352452365     0.8000572581115762     0.5362412976896467     0.2691666483594987     0.3881451476669711    0.01487082030554071     0.6206825070360985      0.105940498472439    0.08570041430785269  2.252752978776589e-14 121.8928362039378
2.564834125113114      19.47919299991396      15.84075828839501   0.002514263538787571     0.7107159340597993     -11.59496878463471  0.0001361157796566052     0.1243827912551138  0.0008749784058098989      14.50170789516995      319.6417967929806   0.006743996352452365     0.8000572581115762     0.5362412976896467     0.2691666483594987     0.3881451476669711    0.01487080540437952     0.6206825219372597      0.105940498472439    0.08570041430785269  2.252752978776589e-14 121.8928362038839
2.564834125113114      19.47919299991396      15.84075828839501   0.002514263538787571     0.7107159340597993     -11.59496878463471  0.0001361157796566052     0.1243827912551138  0.0008749784058098989      14.50170789516995      319.6417967929806   0.006743996352452365     0.8000572581115762     0.5362412976896467     0.2691666483594987     0.3881451476669711    0.01487080540437952     0.6206825070360985     0.1059405133736002    0.08570041430785269  2.252752978776589e-14 121.8928362039025
2.564834125113114      19.47919299991396      15.84075828839501   0.002514263538787571     0.7107159340597993     -11.59496878463471  0.0001361157796566052     0.1243827912551138  0.0008749784058098989      14.50170789516995      319.6417967929806   0.006743996352452365     0.8000572581115762     0.5362412976896467     0.2691666483594987     0.3881451476669711    0.01487080540437952     0.6206825070360985      0.105940498472439    0.08570042920901388  2.252752978776589e-14 121.892836203902
2.564834125113114      19.47919299991396      15.84075828839501   0.002514263538787571     0.7107159340597993     -11.59496878463471  0.0001361157796566052     0.1243827912551138  0.0008749784058098989      14.50170789516995      319.6417967929806   0.006743996352452365     0.8000572581115762     0.5362412976896467     0.2691666483594987     0.3881451476669711    0.01487080540437952     0.6206825070360985      0.105940498472439    0.08570041430785269  1.490118372137744e-08 121.8929225870001
2.564873577835464      19.47951958124158      15.84123999075161   0.002514233028169552     0.7107174373210637     -11.59527896646002  0.0001360275191451878     0.1243847523845805  0.0008767558566226054       14.5013901072111      319.6418051458965   0.006743460956130317     0.8000571994229634     0.5362371950807892     0.2691667149979414     0.3881621457292986    0.01487033457378311     0.6206825070360985     0.1059393062914138    0.08569946130201335  2.246460513494734e-14 121.892676263525
2.564873616055059      19.47951958124158      15.84123999075161   0.002514233028169552     0.7107174373210637     -11.59527896646002  0.0001360275191451878     0.1243847523845805  0.0008767558566226054       14.5013901072111      319.6418051458965   0.006743460956130317     0.8000571994229634     0.5362371950807892     0.2691667149979414     0.3881621457292986    0.01487033457378311     0.6206825070360985     0.1059393062914138    0.08569946130201335  2.246460513494734e-14 121.8926762687085
2.564873577835464      19.47951987150904      15.84123999075161   0.002514233028169552     0.7107174373210637     -11.59527896646002  0.0001360275191451878     0.1243847523845805  0.0008767558566226054       14.5013901072111      319.6418051458965   0.006743460956130317     0.8000571994229634     0.5362371950807892     0.2691667149979414     0.3881621457292986    0.01487033457378311     0.6206825070360985     0.1059393062914138    0.08569946130201335  2.246460513494734e-14 121.8926762481945
2.564873577835464      19.47951958124158      15.84124022680448   0.002514233028169552     0.7107174373210637     -11.59527896646002  0.0001360275191451878     0.1243847523845805  0.0008767558566226054       14.5013901072111      319.6418051458965   0.006743460956130317     0.8000571994229634     0.5362371950807892     0.2691667149979414     0.3881621457292986    0.01487033457378311     0.6206825070360985     0.1059393062914138    0.08569946130201335  2.246460513494734e-14 121.8926762386568
2.564873577835464      19.47951958124158      15.84123999075161   0.002514247929330745     0.7107174373210637     -11.59527896646002  0.0001360275191451878     0.1243847523845805  0.0008767558566226054       14.5013901072111      319.6418051458965   0.006743460956130317     0.8000571994229634     0.5362371950807892     0.2691667149979414     0.3881621457292986    0.01487033457378311     0.6206825070360985     0.1059393062914138    0.08569946130201335  2.246460513494734e-14 121.8926765767183
2.564873577835464      19.47951958124158      15.84123999075161   0.002514233028169552     0.7107174522222249     -11.59527896646002  0.0001360275191451878     0.1243847523845805  0.0008767558566226054       14.5013901072111      319.6418051458965   0.006743460956130317     0.8000571994229634     0.5362371950807892     0.2691667149979414     0.3881621457292986    0.01487033457378311     0.6206825070360985     0.1059393062914138    0.08569946130201335  2.246460513494734e-14 121.8926762622012
2.564873577835464      19.47951958124158      15.84123999075161   0.002514233028169552     0.7107174373210637     -11.59527913924314  0.0001360275191451878     0.1243847523845805  0.0008767558566226054       14.5013901072111      319.6418051458965   0.006743460956130317     0.8000571994229634     0.5362371950807892     0.2691667149979414     0.3881621457292986    0.01487033457378311     0.6206825070360985     0.1059393062914138    0.08569946130201335  2.246460513494734e-14 121.8926762580581
2.564873577835464      19.47951958124158      15.84123999075161   0.002514233028169552     0.7107174373210637     -11.59527896646002  0.0001360424203063816     0.1243847523845805  0.0008767558566226054       14.5013901072111      319.6418051458965   0.006743460956130317     0.8000571994229634     0.5362371950807892     0.2691667149979414     0.3881621457292986    0.01487033457378311     0.6206825070360985     0.1059393062914138    0.08569946130201335  2.246460513494734e-14 121.892681645158
2.564873577835464      19.47951958124158      15.84123999075161   0.002514233028169552     0.7107174373210637     -11.59527896646002  0.0001360275191451878     0.1243847672857417  0.0008767558566226054       14.5013901072111      319.6418051458965   0.006743460956130317     0.8000571994229634     0.5362371950807892     0.2691667149979414     0.3881621457292986    0.01487033457378311     0.6206825070360985     0.1059393062914138    0.08569946130201335  2.246460513494734e-14 121.8926762758159
2.564873577835464      19.47951958124158      15.84123999075161   0.002514233028169552     0.7107174373210637     -11.59527896646002  0.0001360275191451878     0.1243847523845805  0.0008767707577837993       14.5013901072111      319.6418051458965   0.006743460956130317     0.8000571994229634     0.5362371950807892     0.2691667149979414     0.3881621457292986    0.01487033457378311     0.6206825070360985     0.1059393062914138    0.08569946130201335  2.246460513494734e-14 121.892677110419
2.564873577835464      19.47951958124158      15.84123999075161   0.002514233028169552     0.7107174373210637     -11.59527896646002  0.0001360275191451878     0.1243847523845805  0.0008767558566226054      14.50139032329865      319.6418051458965   0.006743460956130317     0.8000571994229634     0.5362371950807892     0.2691667149979414     0.3881621457292986    0.01487033457378311     0.6206825070360985     0.1059393062914138    0.08569946130201335  2.246460513494734e-14 121.8926762834675
2.564873577835464      19.47951958124158      15.84123999075161   0.002514233028169552     0.7107174373210637     -11.59527896646002  0.0001360275191451878     0.1243847523845805  0.0008767558566226054       14.5013901072111      319.6418099089306   0.006743460956130317     0.8000571994229634     0.5362371950807892     0.2691667149979414     0.3881621457292986    0.01487033457378311     0.6206825070360985     0.1059393062914138    0.08569946130201335  2.246460513494734e-14 121.8926762659255
2.564873577835464      19.47951958124158      15.84123999075161   0.002514233028169552     0.7107174373210637     -11.59527896646002  0.0001360275191451878     0.1243847523845805  0.0008767558566226054       14.5013901072111      319.6418051458965   0.006743475857291511     0.8000571994229634     0.5362371950807892     0.2691667149979414     0.3881621457292986    0.01487033457378311     0.6206825070360985     0.1059393062914138    0.08569946130201335  2.246460513494734e-14 121.892679240765
2.564873577835464      19.47951958124158      15.84123999075161   0.002514233028169552     0.7107174373210637     -11.59527896646002  0.0001360275191451878     0.1243847523845805  0.0008767558566226054       14.5013901072111      319.6418051458965   0.006743460956130317     0.8000572143241246     0.5362371950807892     0.2691667149979414     0.3881621457292986    0.01487033457378311     0.6206825070360985     0.1059393062914138    0.08569946130201335  2.246460513494734e-14 121.8926767804021
2.564873577835464      19.47951958124158      15.84123999075161   0.002514233028169552     0.7107174373210637     -11.59527896646002  0.0001360275191451878     0.1243847523845805  0.0008767558566226054       14.5013901072111      319.6418051458965   0.006743460956130317     0.8000571994229634     0.5362372099819504     0.2691667149979414     0.3881621457292986    0.01487033457378311     0.6206825070360985     0.1059393062914138    0.08569946130201335  2.246460513494734e-14 121.8926762744517
2.564873577835464      19.47951958124158      15.84123999075161   0.002514233028169552     0.7107174373210637     -11.59527896646002  0.0001360275191451878     0.1243847523845805  0.0008767558566226054       14.5013901072111      319.6418051458965   0.006743460956130317     0.8000571994229634     0.5362371950807892     0.2691667298991026     0.3881621457292986    0.01487033457378311     0.6206825070360985     0.1059393062914138    0.08569946130201335  2.246460513494734e-14 121.8926763230299
2.564873577835464      19.47951958124158      15.84123999075161   0.002514233028169552     0.7107174373210637     -11.59527896646002  0.0001360275191451878     0.1243847523845805  0.0008767558566226054       14.5013901072111      319.6418051458965   0.006743460956130317     0.8000571994229634     0.5362371950807892     0.2691667149979414     0.3881621606304598    0.01487033457378311     0.6206825070360985     0.1059393062914138    0.08569946130201335  2.246460513494734e-14 121.8926762700067
2.564873577835464      19.47951958124158      15.84123999075161   0.002514233028169552     0.7107174373210637     -11.59527896646002  0.0001360275191451878     0.1243847523845805  0.0008767558566226054       14.5013901072111      319.6418051458965   0.006743460956130317     0.8000571994229634     0.5362371950807892     0.2691667149979414     0.3881621457292986     0.0148703494749443     0.6206825070360985     0.1059393062914138    0.08569946130201335  2.246460513494734e-14 121.892676263544
2.564873577835464      19.47951958124158      15.84123999075161   0.002514233028169552     0.7107174373210637     -11.59527896646002  0.0001360275191451878     0.1243847523845805  0.0008767558566226054       14.5013901072111      319.6418051458965   0.006743460956130317     0.8000571994229634     0.5362371950807892     0.2691667149979414     0.3881621457292986    0.01487033457378311     0.6206825219372597     0.1059393062914138    0.08569946130201335  2.246460513494734e-14 121.892676263525
2.564873577835464      19.47951958124158      15.84123999075161   0.002514233028169552     0.7107174373210637     -11.59527896646002  0.0001360275191451878     0.1243847523845805  0.0008767558566226054       14.5013901072111      319.6418051458965   0.006743460956130317     0.8000571994229634     0.5362371950807892     0.2691667149979414     0.3881621457292986    0.01487033457378311     0.6206825070360985      0.105939321192575    0.08569946130201335  2.246460513494734e-14 121.8926762635239
2.564873577835464      19.47951958124158      15.84123999075161   0.002514233028169552     0.7107174373210637     -11.59527896646002  0.0001360275191451878     0.1243847523845805  0.0008767558566226054       14.5013901072111      319.6418051458965   0.006743460956130317     0.8000571994229634     0.5362371950807892     0.2691667149979414     0.3881621457292986    0.01487033457378311     0.6206825070360985     0.1059393062914138    0.08569947620317454  2.246460513494734e-14 121.8926762635309
2.564873577835464      19.47951958124158      15.84123999075161   0.002514233028169552     0.7107174373210637     -11.59527896646002  0.0001360275191451878     0.1243847523845805  0.0008767558566226054       14.5013901072111      319.6418051458965   0.006743460956130317     0.8000571994229634     0.5362371950807892     0.2691667149979414     0.3881621457292986    0.01487033457378311     0.6206825070360985     0.1059393062914138    0.08569946130201335  1.490118365845279e-08 121.8927626563708
2.564871485858411      19.47977880378319      15.84168260892079   0.002514174278590038      0.710713559617798     -11.59551639945134  0.0001358671203401585     0.1243855052955458   0.000876641621220385      14.50114338361142      319.6355949311805   0.006740413992237558       0.80005715472462     0.5362352055031013      0.269165135357742     0.3881579351090993    0.01487002888170724     0.6206825070360985     0.1059400707681255    0.08569887274615576  4.435891606347187e-14 121.8922760881436
2.564871524077975      19.47977880378319      15.84168260892079   0.002514174278590038      0.710713559617798     -11.59551639945134  0.0001358671203401585     0.1243855052955458   0.000876641621220385      14.50114338361142      319.6355949311805   0.006740413992237558       0.80005715472462     0.5362352055031013      0.269165135357742     0.3881579351090993    0.01487002888170724     0.6206825070360985     0.1059400707681255    0.08569887274615576  4.435891606347187e-14 121.8922760855598
2.564871485858411      19.47977909405451      15.84168260892079   0.002514174278590038      0.710713559617798     -11.59551639945134  0.0001358671203401585     0.1243855052955458   0.000876641621220385      14.50114338361142      319.6355949311805   0.006740413992237558       0.80005715472462     0.5362352055031013      0.269165135357742     0.3881579351090993    0.01487002888170724     0.6206825070360985     0.1059400707681255    0.08569887274615576  4.435891606347187e-14 121.8922760945844
2.564871485858411      19.47977880378319      15.84168284498025   0.002514174278590038      0.710713559617798     -11.59551639945134  0.0001358671203401585     0.1243855052955458   0.000876641621220385      14.50114338361142      319.6355949311805   0.006740413992237558       0.80005715472462     0.5362352055031013      0.269165135357742     0.3881579351090993    0.01487002888170724     0.6206825070360985     0.1059400707681255    0.08569887274615576  4.435891606347187e-14 121.89227608404
2.564871485858411      19.47977880378319      15.84168260892079   0.002514189179751232      0.710713559617798     -11.59551639945134  0.0001358671203401585     0.1243855052955458   0.000876641621220385      14.50114338361142      319.6355949311805   0.006740413992237558       0.80005715472462     0.5362352055031013      0.269165135357742     0.3881579351090993    0.01487002888170724     0.6206825070360985     0.1059400707681255    0.08569887274615576  4.435891606347187e-14 121.8922765356281
2.564871485858411      19.47977880378319      15.84168260892079   0.002514174278590038     0.7107135745189592     -11.59551639945134  0.0001358671203401585     0.1243855052955458   0.000876641621220385      14.50114338361142      319.6355949311805   0.006740413992237558       0.80005715472462     0.5362352055031013      0.269165135357742     0.3881579351090993    0.01487002888170724     0.6206825070360985     0.1059400707681255    0.08569887274615576  4.435891606347187e-14 121.8922760992411
2.564871485858411      19.47977880378319      15.84168260892079   0.002514174278590038      0.710713559617798       -11.595516572238  0.0001358671203401585     0.1243855052955458   0.000876641621220385      14.50114338361142      319.6355949311805   0.006740413992237558       0.80005715472462     0.5362352055031013      0.269165135357742     0.3881579351090993    0.01487002888170724     0.6206825070360985     0.1059400707681255    0.08569887274615576  4.435891606347187e-14 121.8922761042324
2.564871485858411      19.47977880378319      15.84168260892079   0.002514174278590038      0.710713559617798     -11.59551639945134  0.0001358820215013524     0.1243855052955458   0.000876641621220385      14.50114338361142      319.6355949311805   0.006740413992237558       0.80005715472462     0.5362352055031013      0.269165135357742     0.3881579351090993    0.01487002888170724     0.6206825070360985     0.1059400707681255    0.08569887274615576  4.435891606347187e-14 121.8922812195012
2.564871485858411      19.47977880378319      15.84168260892079   0.002514174278590038      0.710713559617798     -11.59551639945134  0.0001358671203401585      0.124385520196707   0.000876641621220385      14.50114338361142      319.6355949311805   0.006740413992237558       0.80005715472462     0.5362352055031013      0.269165135357742     0.3881579351090993    0.01487002888170724     0.6206825070360985     0.1059400707681255    0.08569887274615576  4.435891606347187e-14 121.8922760951443
2.564871485858411      19.47977880378319      15.84168260892079   0.002514174278590038      0.710713559617798     -11.59551639945134  0.0001358671203401585     0.1243855052955458  0.0008766565223815788      14.50114338361142      319.6355949311805   0.006740413992237558       0.80005715472462     0.5362352055031013      0.269165135357742     0.3881579351090993    0.01487002888170724     0.6206825070360985     0.1059400707681255    0.08569887274615576  4.435891606347187e-14 121.8922768154321
2.564871485858411      19.47977880378319      15.84168260892079   0.002514174278590038      0.710713559617798     -11.59551639945134  0.0001358671203401585     0.1243855052955458   0.000876641621220385       14.5011435996953      319.6355949311805   0.006740413992237558       0.80005715472462     0.5362352055031013      0.269165135357742     0.3881579351090993    0.01487002888170724     0.6206825070360985     0.1059400707681255    0.08569887274615576  4.435891606347187e-14 121.8922761076271
2.564871485858411      19.47977880378319      15.84168260892079   0.002514174278590038      0.710713559617798     -11.59551639945134  0.0001358671203401585     0.1243855052955458   0.000876641621220385      14.50114338361142       319.635599694122   0.006740413992237558       0.80005715472462     0.5362352055031013      0.269165135357742     0.3881579351090993    0.01487002888170724     0.6206825070360985     0.1059400707681255    0.08569887274615576  4.435891606347187e-14 121.8922761020739
2.564871485858411      19.47977880378319      15.84168260892079   0.002514174278590038      0.710713559617798     -11.59551639945134  0.0001358671203401585     0.1243855052955458   0.000876641621220385      14.50114338361142      319.6355949311805   0.006740428893398752       0.80005715472462     0.5362352055031013      0.269165135357742     0.3881579351090993    0.01487002888170724     0.6206825070360985     0.1059400707681255    0.08569887274615576  4.435891606347187e-14 121.8922761583381
2.564871485858411      19.47977880378319      15.84168260892079   0.002514174278590038      0.710713559617798     -11.59551639945134  0.0001358671203401585     0.1243855052955458   0.000876641621220385      14.50114338361142      319.6355949311805   0.006740413992237558     0.8000571696257812     0.5362352055031013      0.269165135357742     0.3881579351090993    0.01487002888170724     0.6206825070360985     0.1059400707681255    0.08569887274615576  4.435891606347187e-14 121.8922766067914
2.564871485858411      19.47977880378319      15.84168260892079   0.002514174278590038      0.710713559617798     -11.59551639945134  0.0001358671203401585     0.1243855052955458   0.000876641621220385      14.50114338361142      319.6355949311805   0.006740413992237558       0.80005715472462     0.5362352204042625      0.269165135357742     0.3881579351090993    0.01487002888170724     0.6206825070360985     0.1059400707681255    0.08569887274615576  4.435891606347187e-14 121.8922761402335
2.564871485858411      19.47977880378319      15.84168260892079   0.002514174278590038      0.710713559617798     -11.59551639945134  0.0001358671203401585     0.1243855052955458   0.000876641621220385      14.50114338361142      319.6355949311805   0.006740413992237558       0.80005715472462     0.5362352055031013     0.2691651502589031     0.3881579351090993    0.01487002888170724     0.6206825070360985     0.1059400707681255    0.08569887274615576  4.435891606347187e-14 121.8922760793663
2.564871485858411      19.47977880378319      15.84168260892079   0.002514174278590038      0.710713559617798     -11.59551639945134  0.0001358671203401585     0.1243855052955458   0.000876641621220385      14.50114338361142      319.6355949311805   0.006740413992237558       0.80005715472462     0.5362352055031013      0.269165135357742     0.3881579500102605    0.01487002888170724     0.6206825070360985     0.1059400707681255    0.08569887274615576  4.435891606347187e-14 121.8922760580949
2.564871485858411      19.47977880378319      15.84168260892079   0.002514174278590038      0.710713559617798     -11.59551639945134  0.0001358671203401585     0.1243855052955458   0.000876641621220385      14.50114338361142      319.6355949311805   0.006740413992237558       0.80005715472462     0.5362352055031013      0.269165135357742     0.3881579351090993    0.01487004378286843     0.6206825070360985     0.1059400707681255    0.08569887274615576  4.435891606347187e-14 121.892276088149
2.564871485858411      19.47977880378319      15.84168260892079   0.002514174278590038      0.710713559617798     -11.59551639945134  0.0001358671203401585     0.1243855052955458   0.000876641621220385      14.50114338361142      319.6355949311805   0.006740413992237558       0.80005715472462     0.5362352055031013      0.269165135357742     0.3881579351090993    0.01487002888170724     0.6206825219372597     0.1059400707681255    0.08569887274615576  4.435891606347187e-14 121.8922760881436
2.564871485858411      19.47977880378319      15.84168260892079   0.002514174278590038      0.710713559617798     -11.59551639945134  0.0001358671203401585     0.1243855052955458   0.000876641621220385      14.50114338361142      319.6355949311805   0.006740413992237558       0.80005715472462     0.5362352055031013      0.269165135357742     0.3881579351090993    0.01487002888170724     0.6206825070360985     0.1059400856692866    0.08569887274615576  4.435891606347187e-14 121.8922760881589
2.564871485858411      19.47977880378319      15.84168260892079   0.002514174278590038      0.710713559617798     -11.59551639945134  0.0001358671203401585     0.1243855052955458   0.000876641621220385      14.50114338361142      319.6355949311805   0.006740413992237558       0.80005715472462     0.5362352055031013      0.269165135357742     0.3881579351090993    0.01487002888170724     0.6206825070360985     0.1059400707681255    0.08569888764731695  4.435891606347187e-14 121.8922760881587
2.564871485858411      19.47977880378319      15.84168260892079   0.002514174278590038      0.710713559617798     -11.59551639945134  0.0001358671203401585     0.1243855052955458   0.000876641621220385      14.50114338361142      319.6355949311805   0.006740413992237558       0.80005715472462     0.5362352055031013      0.269165135357742     0.3881579351090993    0.01487002888170724     0.6206825070360985     0.1059400707681255    0.08569887274615576  1.490120555276372e-08 121.8923624811267
2.564911857641044      19.47941269027407      15.84119393006656   0.002508670862483897     0.7106632259612248     -11.59530077659723  0.0001324272278809585     0.1243841586962504   0.000873649627825962      14.50008002500653      319.6168718588884   0.006738286404215328     0.8000569073368203     0.5360960137750697     0.2691968966159061     0.3883425542409438    0.01486989068931811     0.6206825070360985     0.1059371639290706    0.08569656885929915  2.616366383229021e-14 121.8910631041175
2.56491189586121      19.47941269027407      15.84119393006656   0.002508670862483897     0.7106632259612248     -11.59530077659723  0.0001324272278809585     0.1243841586962504   0.000873649627825962      14.50008002500653      319.6168718588884   0.006738286404215328     0.8000569073368203     0.5360960137750697     0.2691968966159061     0.3883425542409438    0.01486989068931811     0.6206825070360985     0.1059371639290706    0.08569656885929915  2.616366383229021e-14 121.8910630887115
2.564911857641044      19.47941298053994      15.84119393006656   0.002508670862483897     0.7106632259612248     -11.59530077659723  0.0001324272278809585     0.1243841586962504   0.000873649627825962      14.50008002500653      319.6168718588884   0.006738286404215328     0.8000569073368203     0.5360960137750697     0.2691968966159061     0.3883425542409438    0.01486989068931811     0.6206825070360985     0.1059371639290706    0.08569656885929915  2.616366383229021e-14 121.8910631331539
2.564911857641044      19.47941269027407      15.84119416611874   0.002508670862483897     0.7106632259612248     -11.59530077659723  0.0001324272278809585     0.1243841586962504   0.000873649627825962      14.50008002500653      319.6168718588884   0.006738286404215328     0.8000569073368203     0.5360960137750697     0.2691968966159061     0.3883425542409438    0.01486989068931811     0.6206825070360985     0.1059371639290706    0.08569656885929915  2.616366383229021e-14 121.8910631232419
2.564911857641044      19.47941269027407      15.84119393006656   0.002508685763645091     0.7106632259612248     -11.59530077659723  0.0001324272278809585     0.1243841586962504   0.000873649627825962      14.50008002500653      319.6168718588884   0.006738286404215328     0.8000569073368203     0.5360960137750697     0.2691968966159061     0.3883425542409438    0.01486989068931811     0.6206825070360985     0.1059371639290706    0.08569656885929915  2.616366383229021e-14 121.8910609908991
2.564911857641044      19.47941269027407      15.84119393006656   0.002508670862483897      0.710663240862386     -11.59530077659723  0.0001324272278809585     0.1243841586962504   0.000873649627825962      14.50008002500653      319.6168718588884   0.006738286404215328     0.8000569073368203     0.5360960137750697     0.2691968966159061     0.3883425542409438    0.01486989068931811     0.6206825070360985     0.1059371639290706    0.08569656885929915  2.616366383229021e-14 121.8910631065637
2.564911857641044      19.47941269027407      15.84119393006656   0.002508670862483897     0.7106632259612248     -11.59530094938067  0.0001324272278809585     0.1243841586962504   0.000873649627825962      14.50008002500653      319.6168718588884   0.006738286404215328     0.8000569073368203     0.5360960137750697     0.2691968966159061     0.3883425542409438    0.01486989068931811     0.6206825070360985     0.1059371639290706    0.08569656885929915  2.616366383229021e-14 121.8910630386452
2.564911857641044      19.47941269027407      15.84119393006656   0.002508670862483897     0.7106632259612248     -11.59530077659723  0.0001324421290421523     0.1243841586962504   0.000873649627825962      14.50008002500653      319.6168718588884   0.006738286404215328     0.8000569073368203     0.5360960137750697     0.2691968966159061     0.3883425542409438    0.01486989068931811     0.6206825070360985     0.1059371639290706    0.08569656885929915  2.616366383229021e-14 121.8910663410655
2.564911857641044      19.47941269027407      15.84119393006656   0.002508670862483897     0.7106632259612248     -11.59530077659723  0.0001324272278809585     0.1243841735974116   0.000873649627825962      14.50008002500653      319.6168718588884   0.006738286404215328     0.8000569073368203     0.5360960137750697     0.2691968966159061     0.3883425542409438    0.01486989068931811     0.6206825070360985     0.1059371639290706    0.08569656885929915  2.616366383229021e-14 121.8910630110555
2.564911857641044      19.47941269027407      15.84119393006656   0.002508670862483897     0.7106632259612248     -11.59530077659723  0.0001324272278809585     0.1243841586962504  0.0008736645289871559      14.50008002500653      319.6168718588884   0.006738286404215328     0.8000569073368203     0.5360960137750697     0.2691968966159061     0.3883425542409438    0.01486989068931811     0.6206825070360985     0.1059371639290706    0.08569656885929915  2.616366383229021e-14 121.8910618607609
2.564911857641044      19.47941269027407      15.84119393006656   0.002508670862483897     0.7106632259612248     -11.59530077659723  0.0001324272278809585     0.1243841586962504   0.000873649627825962      14.50008024107456      319.6168718588884   0.006738286404215328     0.8000569073368203     0.5360960137750697     0.2691968966159061     0.3883425542409438    0.01486989068931811     0.6206825070360985     0.1059371639290706    0.08569656885929915  2.616366383229021e-14 121.8910630973053
2.564911857641044      19.47941269027407      15.84119393006656   0.002508670862483897     0.7106632259612248     -11.59530077659723  0.0001324272278809585     0.1243841586962504   0.000873649627825962      14.50008002500653      319.6168766215509   0.006738286404215328     0.8000569073368203     0.5360960137750697     0.2691968966159061     0.3883425542409438    0.01486989068931811     0.6206825070360985     0.1059371639290706    0.08569656885929915  2.616366383229021e-14 121.8910631146881
2.564911857641044      19.47941269027407      15.84119393006656   0.002508670862483897     0.7106632259612248     -11.59530077659723  0.0001324272278809585     0.1243841586962504   0.000873649627825962      14.50008002500653      319.6168718588884   0.006738301305376521     0.8000569073368203     0.5360960137750697     0.2691968966159061     0.3883425542409438    0.01486989068931811     0.6206825070360985     0.1059371639290706    0.08569656885929915  2.616366383229021e-14 121.8910638314383
2.564911857641044      19.47941269027407      15.84119393006656   0.002508670862483897     0.7106632259612248     -11.59530077659723  0.0001324272278809585     0.1243841586962504   0.000873649627825962      14.50008002500653      319.6168718588884   0.006738286404215328     0.8000569222379815     0.5360960137750697     0.2691968966159061     0.3883425542409438    0.01486989068931811     0.6206825070360985     0.1059371639290706    0.08569656885929915  2.616366383229021e-14 121.8910636337505
2.564911857641044      19.47941269027407      15.84119393006656   0.002508670862483897     0.7106632259612248     -11.59530077659723  0.0001324272278809585     0.1243841586962504   0.000873649627825962      14.50008002500653      319.6168718588884   0.006738286404215328     0.8000569073368203     0.5360960286762309     0.2691968966159061     0.3883425542409438    0.01486989068931811     0.6206825070360985     0.1059371639290706    0.08569656885929915  2.616366383229021e-14 121.891063104907
2.564911857641044      19.47941269027407      15.84119393006656   0.002508670862483897     0.7106632259612248     -11.59530077659723  0.0001324272278809585     0.1243841586962504   0.000873649627825962      14.50008002500653      319.6168718588884   0.006738286404215328     0.8000569073368203     0.5360960137750697     0.2691969115170673     0.3883425542409438    0.01486989068931811     0.6206825070360985     0.1059371639290706    0.08569656885929915  2.616366383229021e-14 121.8910630930581
2.564911857641044      19.47941269027407      15.84119393006656   0.002508670862483897     0.7106632259612248     -11.59530077659723  0.0001324272278809585     0.1243841586962504   0.000873649627825962      14.50008002500653      319.6168718588884   0.006738286404215328     0.8000569073368203     0.5360960137750697     0.2691968966159061      0.388342569142105    0.01486989068931811     0.6206825070360985     0.1059371639290706    0.08569656885929915  2.616366383229021e-14 121.8910630980995
2.564911857641044      19.47941269027407      15.84119393006656   0.002508670862483897     0.7106632259612248     -11.59530077659723  0.0001324272278809585     0.1243841586962504   0.000873649627825962      14.50008002500653      319.6168718588884   0.006738286404215328     0.8000569073368203     0.5360960137750697     0.2691968966159061     0.3883425542409438     0.0148699055904793     0.6206825070360985     0.1059371639290706    0.08569656885929915  2.616366383229021e-14 121.8910631040628
2.564911857641044      19.47941269027407      15.84119393006656   0.002508670862483897     0.7106632259612248     -11.59530077659723  0.0001324272278809585     0.1243841586962504   0.000873649627825962      14.50008002500653      319.6168718588884   0.006738286404215328     0.8000569073368203     0.5360960137750697     0.2691968966159061     0.3883425542409438    0.01486989068931811     0.6206825219372597     0.1059371639290706    0.08569656885929915  2.616366383229021e-14 121.8910631041175
2.564911857641044      19.47941269027407      15.84119393006656   0.002508670862483897     0.7106632259612248     -11.59530077659723  0.0001324272278809585     0.1243841586962504   0.000873649627825962      14.50008002500653      319.6168718588884   0.006738286404215328     0.8000569073368203     0.5360960137750697     0.2691968966159061     0.3883425542409438    0.01486989068931811     0.6206825070360985     0.1059371788302318    0.08569656885929915  2.616366383229021e-14 121.8910631041171
2.564911857641044      19.47941269027407      15.84119393006656   0.002508670862483897     0.7106632259612248     -11.59530077659723  0.0001324272278809585     0.1243841586962504   0.000873649627825962      14.50008002500653      319.6168718588884   0.006738286404215328     0.8000569073368203     0.5360960137750697     0.2691968966159061     0.3883425542409438    0.01486989068931811     0.6206825070360985     0.1059371639290706    0.08569658376046034  2.616366383229021e-14 121.8910631041151
2.564911857641044      19.47941269027407      15.84119393006656   0.002508670862483897     0.7106632259612248     -11.59530077659723  0.0001324272278809585     0.1243841586962504   0.000873649627825962      14.50008002500653      319.6168718588884   0.006738286404215328     0.8000569073368203     0.5360960137750697     0.2691968966159061     0.3883425542409438    0.01486989068931811     0.6206825070360985     0.1059371639290706    0.08569656885929915  1.490118735751149e-08 121.8911495172235
2.564914749612357      19.48058576439436      15.84298848907815   0.002512502829130825     0.7106218938722706      -11.5964122024777  0.0001319887945171353     0.1243935552432497   0.000875842472023324      14.49944501917104      319.5999715570039   0.006738068505739967     0.8000566542111428     0.5360901792240096     0.2692024701188364     0.3883576423756323    0.01487986555818443     0.6206825070360985     0.1059417463631636     0.0857104665832988  2.603238363677034e-14 121.8903924572561
2.564914787832565      19.48058576439436      15.84298848907815   0.002512502829130825     0.7106218938722706      -11.5964122024777  0.0001319887945171353     0.1243935552432497   0.000875842472023324      14.49944501917104      319.5999715570039   0.006738068505739967     0.8000566542111428     0.5360901792240096     0.2692024701188364     0.3883576423756323    0.01487986555818443     0.6206825070360985     0.1059417463631636     0.0857104665832988  2.603238363677034e-14 121.890392475497
2.564914749612357      19.48058605467771      15.84298848907815   0.002512502829130825     0.7106218938722706      -11.5964122024777  0.0001319887945171353     0.1243935552432497   0.000875842472023324      14.49944501917104      319.5999715570039   0.006738068505739967     0.8000566542111428     0.5360901792240096     0.2692024701188364     0.3883576423756323    0.01487986555818443     0.6206825070360985     0.1059417463631636     0.0857104665832988  2.603238363677034e-14 121.8903924374501
2.564914749612357      19.48058576439436      15.84298872515708   0.002512502829130825     0.7106218938722706      -11.5964122024777  0.0001319887945171353     0.1243935552432497   0.000875842472023324      14.49944501917104      319.5999715570039   0.006738068505739967     0.8000566542111428     0.5360901792240096     0.2692024701188364     0.3883576423756323    0.01487986555818443     0.6206825070360985     0.1059417463631636     0.0857104665832988  2.603238363677034e-14 121.8903924732046
2.564914749612357      19.48058576439436      15.84298848907815   0.002512517730292019     0.7106218938722706      -11.5964122024777  0.0001319887945171353     0.1243935552432497   0.000875842472023324      14.49944501917104      319.5999715570039   0.006738068505739967     0.8000566542111428     0.5360901792240096     0.2692024701188364     0.3883576423756323    0.01487986555818443     0.6206825070360985     0.1059417463631636     0.0857104665832988  2.603238363677034e-14 121.8903921085797
2.564914749612357      19.48058576439436      15.84298848907815   0.002512502829130825     0.7106219087734318      -11.5964122024777  0.0001319887945171353     0.1243935552432497   0.000875842472023324      14.49944501917104      319.5999715570039   0.006738068505739967     0.8000566542111428     0.5360901792240096     0.2692024701188364     0.3883576423756323    0.01487986555818443     0.6206825070360985     0.1059417463631636     0.0857104665832988  2.603238363677034e-14 121.8903924510828
2.564914749612357      19.48058576439436      15.84298848907815   0.002512502829130825     0.7106218938722706     -11.59641237527771  0.0001319887945171353     0.1243935552432497   0.000875842472023324      14.49944501917104      319.5999715570039   0.006738068505739967     0.8000566542111428     0.5360901792240096     0.2692024701188364     0.3883576423756323    0.01487986555818443     0.6206825070360985     0.1059417463631636     0.0857104665832988  2.603238363677034e-14 121.8903924558079
2.564914749612357      19.48058576439436      15.84298848907815   0.002512502829130825     0.7106218938722706      -11.5964122024777  0.0001320036956783291     0.1243935552432497   0.000875842472023324      14.49944501917104      319.5999715570039   0.006738068505739967     0.8000566542111428     0.5360901792240096     0.2692024701188364     0.3883576423756323    0.01487986555818443     0.6206825070360985     0.1059417463631636     0.0857104665832988  2.603238363677034e-14 121.8903962780955
2.564914749612357      19.48058576439436      15.84298848907815   0.002512502829130825     0.7106218938722706      -11.5964122024777  0.0001319887945171353     0.1243935701444108   0.000875842472023324      14.49944501917104      319.5999715570039   0.006738068505739967     0.8000566542111428     0.5360901792240096     0.2692024701188364     0.3883576423756323    0.01487986555818443     0.6206825070360985     0.1059417463631636     0.0857104665832988  2.603238363677034e-14 121.8903923826726
2.564914749612357      19.48058576439436      15.84298848907815   0.002512502829130825     0.7106218938722706      -11.5964122024777  0.0001319887945171353     0.1243935552432497  0.0008758573731845179      14.49944501917104      319.5999715570039   0.006738068505739967     0.8000566542111428     0.5360901792240096     0.2692024701188364     0.3883576423756323    0.01487986555818443     0.6206825070360985     0.1059417463631636     0.0857104665832988  2.603238363677034e-14 121.8903920574895
2.564914749612357      19.48058576439436      15.84298848907815   0.002512502829130825     0.7106218938722706      -11.5964122024777  0.0001319887945171353     0.1243935552432497   0.000875842472023324       14.4994452352296      319.5999715570039   0.006738068505739967     0.8000566542111428     0.5360901792240096     0.2692024701188364     0.3883576423756323    0.01487986555818443     0.6206825070360985     0.1059417463631636     0.0857104665832988  2.603238363677034e-14 121.8903925977612
2.564914749612357      19.48058576439436      15.84298848907815   0.002512502829130825     0.7106218938722706      -11.5964122024777  0.0001319887945171353     0.1243935552432497   0.000875842472023324      14.49944501917104      319.5999763194146   0.006738068505739967     0.8000566542111428     0.5360901792240096     0.2692024701188364     0.3883576423756323    0.01487986555818443     0.6206825070360985     0.1059417463631636     0.0857104665832988  2.603238363677034e-14 121.8903924551576
2.564914749612357      19.48058576439436      15.84298848907815   0.002512502829130825     0.7106218938722706      -11.5964122024777  0.0001319887945171353     0.1243935552432497   0.000875842472023324      14.49944501917104      319.5999715570039   0.006738083406901161     0.8000566542111428     0.5360901792240096     0.2692024701188364     0.3883576423756323    0.01487986555818443     0.6206825070360985     0.1059417463631636     0.0857104665832988  2.603238363677034e-14 121.890393038818
2.564914749612357      19.48058576439436      15.84298848907815   0.002512502829130825     0.7106218938722706      -11.5964122024777  0.0001319887945171353     0.1243935552432497   0.000875842472023324      14.49944501917104      319.5999715570039   0.006738068505739967      0.800056669112304     0.5360901792240096     0.2692024701188364     0.3883576423756323    0.01487986555818443     0.6206825070360985     0.1059417463631636     0.0857104665832988  2.603238363677034e-14 121.890392990916
2.564914749612357      19.48058576439436      15.84298848907815   0.002512502829130825     0.7106218938722706      -11.5964122024777  0.0001319887945171353     0.1243935552432497   0.000875842472023324      14.49944501917104      319.5999715570039   0.006738068505739967     0.8000566542111428     0.5360901941251708     0.2692024701188364     0.3883576423756323    0.01487986555818443     0.6206825070360985     0.1059417463631636     0.0857104665832988  2.603238363677034e-14 121.8903924977007
2.564914749612357      19.48058576439436      15.84298848907815   0.002512502829130825     0.7106218938722706      -11.5964122024777  0.0001319887945171353     0.1243935552432497   0.000875842472023324      14.49944501917104      319.5999715570039   0.006738068505739967     0.8000566542111428     0.5360901792240096     0.2692024850199976     0.3883576423756323    0.01487986555818443     0.6206825070360985     0.1059417463631636     0.0857104665832988  2.603238363677034e-14 121.8903924209019
2.564914749612357      19.48058576439436      15.84298848907815   0.002512502829130825     0.7106218938722706      -11.5964122024777  0.0001319887945171353     0.1243935552432497   0.000875842472023324      14.49944501917104      319.5999715570039   0.006738068505739967     0.8000566542111428     0.5360901792240096     0.2692024701188364     0.3883576572767935    0.01487986555818443     0.6206825070360985     0.1059417463631636     0.0857104665832988  2.603238363677034e-14 121.8903924453143
2.564914749612357      19.48058576439436      15.84298848907815   0.002512502829130825     0.7106218938722706      -11.5964122024777  0.0001319887945171353     0.1243935552432497   0.000875842472023324      14.49944501917104      319.5999715570039   0.006738068505739967     0.8000566542111428     0.5360901792240096     0.2692024701188364     0.3883576423756323    0.01487988045934562     0.6206825070360985     0.1059417463631636     0.0857104665832988  2.603238363677034e-14 121.8903924577139
2.564914749612357      19.48058576439436      15.84298848907815   0.002512502829130825     0.7106218938722706      -11.5964122024777  0.0001319887945171353     0.1243935552432497   0.000875842472023324      14.49944501917104      319.5999715570039   0.006738068505739967     0.8000566542111428     0.5360901792240096     0.2692024701188364     0.3883576423756323    0.01487986555818443     0.6206825219372597     0.1059417463631636     0.0857104665832988  2.603238363677034e-14 121.8903924572561
2.564914749612357      19.48058576439436      15.84298848907815   0.002512502829130825     0.7106218938722706      -11.5964122024777  0.0001319887945171353     0.1243935552432497   0.000875842472023324      14.49944501917104      319.5999715570039   0.006738068505739967     0.8000566542111428     0.5360901792240096     0.2692024701188364     0.3883576423756323    0.01487986555818443     0.6206825070360985     0.1059417612643248     0.0857104665832988  2.603238363677034e-14 121.8903924580073
2.564914749612357      19.48058576439436      15.84298848907815   0.002512502829130825     0.7106218938722706      -11.5964122024777  0.0001319887945171353     0.1243935552432497   0.000875842472023324      14.49944501917104      319.5999715570039   0.006738068505739967     0.8000566542111428     0.5360901792240096     0.2692024701188364     0.3883576423756323    0.01487986555818443     0.6206825070360985     0.1059417463631636    0.08571048148445999  2.603238363677034e-14 121.890392457943
2.564914749612357      19.48058576439436      15.84298848907815   0.002512502829130825     0.7106218938722706      -11.5964122024777  0.0001319887945171353     0.1243935552432497   0.000875842472023324      14.49944501917104      319.5999715570039   0.006738068505739967     0.8000566542111428     0.5360901792240096     0.2692024701188364     0.3883576423756323    0.01487986555818443     0.6206825070360985     0.1059417463631636     0.0857104665832988  1.490118722623129e-08 121.8904788570409
2.566866786687341      19.48084030039614      15.84260917250665   0.002513264731279945     0.7110898080554772     -11.59626539166927  0.0001292089896829316     0.1244500599923833  0.0008767220767119466      14.48099970450384      319.5998443526693    0.00672929614252733     0.8000555013828955     0.5357198717626598     0.2693285197759384     0.3891590595602479     0.0148745944379965     0.6206825070360985     0.1058838122881206    0.08566708470184557  2.529928452003527e-14 121.8855304321446
2.566866824936636      19.48084030039614      15.84260917250665   0.002513264731279945     0.7110898080554772     -11.59626539166927  0.0001292089896829316     0.1244500599923833  0.0008767220767119466      14.48099970450384      319.5998443526693    0.00672929614252733     0.8000555013828955     0.5357198717626598     0.2693285197759384     0.3891590595602479     0.0148745944379965     0.6206825070360985     0.1058838122881206    0.08566708470184557  2.529928452003527e-14 121.8855303292012
2.566866786687341      19.48084059068328      15.84260917250665   0.002513264731279945     0.7110898080554772     -11.59626539166927  0.0001292089896829316     0.1244500599923833  0.0008767220767119466      14.48099970450384      319.5998443526693    0.00672929614252733     0.8000555013828955     0.5357198717626598     0.2693285197759384     0.3891590595602479     0.0148745944379965     0.6206825070360985     0.1058838122881206    0.08566708470184557  2.529928452003527e-14 121.885530399065
2.566866786687341      19.48084030039614      15.84260940857992   0.002513264731279945     0.7110898080554772     -11.59626539166927  0.0001292089896829316     0.1244500599923833  0.0008767220767119466      14.48099970450384      319.5998443526693    0.00672929614252733     0.8000555013828955     0.5357198717626598     0.2693285197759384     0.3891590595602479     0.0148745944379965     0.6206825070360985     0.1058838122881206    0.08566708470184557  2.529928452003527e-14 121.8855304315152
2.566866786687341      19.48084030039614      15.84260917250665   0.002513279632441139     0.7110898080554772     -11.59626539166927  0.0001292089896829316     0.1244500599923833  0.0008767220767119466      14.48099970450384      319.5998443526693    0.00672929614252733     0.8000555013828955     0.5357198717626598     0.2693285197759384     0.3891590595602479     0.0148745944379965     0.6206825070360985     0.1058838122881206    0.08566708470184557  2.529928452003527e-14 121.8855303214423
2.566866786687341      19.48084030039614      15.84260917250665   0.002513264731279945     0.7110898229566384     -11.59626539166927  0.0001292089896829316     0.1244500599923833  0.0008767220767119466      14.48099970450384      319.5998443526693    0.00672929614252733     0.8000555013828955     0.5357198717626598     0.2693285197759384     0.3891590595602479     0.0148745944379965     0.6206825070360985     0.1058838122881206    0.08566708470184557  2.529928452003527e-14 121.8855304297798
2.566866786687341      19.48084030039614      15.84260917250665   0.002513264731279945     0.7110898080554772     -11.59626556446709  0.0001292089896829316     0.1244500599923833  0.0008767220767119466      14.48099970450384      319.5998443526693    0.00672929614252733     0.8000555013828955     0.5357198717626598     0.2693285197759384     0.3891590595602479     0.0148745944379965     0.6206825070360985     0.1058838122881206    0.08566708470184557  2.529928452003527e-14 121.8855304350786
2.566866786687341      19.48084030039614      15.84260917250665   0.002513264731279945     0.7110898080554772     -11.59626539166927  0.0001292238908441255     0.1244500599923833  0.0008767220767119466      14.48099970450384      319.5998443526693    0.00672929614252733     0.8000555013828955     0.5357198717626598     0.2693285197759384     0.3891590595602479     0.0148745944379965     0.6206825070360985     0.1058838122881206    0.08566708470184557  2.529928452003527e-14 121.8855345111142
2.566866786687341      19.48084030039614      15.84260917250665   0.002513264731279945     0.7110898080554772     -11.59626539166927  0.0001292089896829316     0.1244500748935445  0.0008767220767119466      14.48099970450384      319.5998443526693    0.00672929614252733     0.8000555013828955     0.5357198717626598     0.2693285197759384     0.3891590595602479     0.0148745944379965     0.6206825070360985     0.1058838122881206    0.08566708470184557  2.529928452003527e-14 121.8855303838357
2.566866786687341      19.48084030039614      15.84260917250665   0.002513264731279945     0.7110898080554772     -11.59626539166927  0.0001292089896829316     0.1244500599923833  0.0008767369778731405      14.48099970450384      319.5998443526693    0.00672929614252733     0.8000555013828955     0.5357198717626598     0.2693285197759384     0.3891590595602479     0.0148745944379965     0.6206825070360985     0.1058838122881206    0.08566708470184557  2.529928452003527e-14 121.885530253085
2.566866786687341      19.48084030039614      15.84260917250665   0.002513264731279945     0.7110898080554772     -11.59626539166927  0.0001292089896829316     0.1244500599923833  0.0008767220767119466      14.48099992028755      319.5998443526693    0.00672929614252733     0.8000555013828955     0.5357198717626598     0.2693285197759384     0.3891590595602479     0.0148745944379965     0.6206825070360985     0.1058838122881206    0.08566708470184557  2.529928452003527e-14 121.8855302921902
2.566866786687341      19.48084030039614      15.84260917250665   0.002513264731279945     0.7110898080554772     -11.59626539166927  0.0001292089896829316     0.1244500599923833  0.0008767220767119466      14.48099970450384      319.5998491150781    0.00672929614252733     0.8000555013828955     0.5357198717626598     0.2693285197759384     0.3891590595602479     0.0148745944379965     0.6206825070360985     0.1058838122881206    0.08566708470184557  2.529928452003527e-14 121.8855303528673
2.566866786687341      19.48084030039614      15.84260917250665   0.002513264731279945     0.7110898080554772     -11.59626539166927  0.0001292089896829316     0.1244500599923833  0.0008767220767119466      14.48099970450384      319.5998443526693   0.006729311043688524     0.8000555013828955     0.5357198717626598     0.2693285197759384     0.3891590595602479     0.0148745944379965     0.6206825070360985     0.1058838122881206    0.08566708470184557  2.529928452003527e-14 121.8855311015359
2.566866786687341      19.48084030039614      15.84260917250665   0.002513264731279945     0.7110898080554772     -11.59626539166927  0.0001292089896829316     0.1244500599923833  0.0008767220767119466      14.48099970450384      319.5998443526693    0.00672929614252733     0.8000555162840567     0.5357198717626598     0.2693285197759384     0.3891590595602479     0.0148745944379965     0.6206825070360985     0.1058838122881206    0.08566708470184557  2.529928452003527e-14 121.8855309323465
2.566866786687341      19.48084030039614      15.84260917250665   0.002513264731279945     0.7110898080554772     -11.59626539166927  0.0001292089896829316     0.1244500599923833  0.0008767220767119466      14.48099970450384      319.5998443526693    0.00672929614252733     0.8000555013828955      0.535719886663821     0.2693285197759384     0.3891590595602479     0.0148745944379965     0.6206825070360985     0.1058838122881206    0.08566708470184557  2.529928452003527e-14 121.8855304662652
2.566866786687341      19.48084030039614      15.84260917250665   0.002513264731279945     0.7110898080554772     -11.59626539166927  0.0001292089896829316     0.1244500599923833  0.0008767220767119466      14.48099970450384      319.5998443526693    0.00672929614252733     0.8000555013828955     0.5357198717626598     0.2693285346770996     0.3891590595602479     0.0148745944379965     0.6206825070360985     0.1058838122881206    0.08566708470184557  2.529928452003527e-14 121.8855303820886
2.566866786687341      19.48084030039614      15.84260917250665   0.002513264731279945     0.7110898080554772     -11.59626539166927  0.0001292089896829316     0.1244500599923833  0.0008767220767119466      14.48099970450384      319.5998443526693    0.00672929614252733     0.8000555013828955     0.5357198717626598     0.2693285197759384     0.3891590744614091     0.0148745944379965     0.6206825070360985     0.1058838122881206    0.08566708470184557  2.529928452003527e-14 121.8855304056235
2.566866786687341      19.48084030039614      15.84260917250665   0.002513264731279945     0.7110898080554772     -11.59626539166927  0.0001292089896829316     0.1244500599923833  0.0008767220767119466      14.48099970450384      319.5998443526693    0.00672929614252733     0.8000555013828955     0.5357198717626598     0.2693285197759384     0.3891590595602479    0.01487460933915769     0.6206825070360985     0.1058838122881206    0.08566708470184557  2.529928452003527e-14 121.8855304322146
2.566866786687341      19.48084030039614      15.84260917250665   0.002513264731279945     0.7110898080554772     -11.59626539166927  0.0001292089896829316     0.1244500599923833  0.0008767220767119466      14.48099970450384      319.5998443526693    0.00672929614252733     0.8000555013828955     0.5357198717626598     0.2693285197759384     0.3891590595602479     0.0148745944379965     0.6206825219372597     0.1058838122881206    0.08566708470184557  2.529928452003527e-14 121.8855304321446
2.566866786687341      19.48084030039614      15.84260917250665   0.002513264731279945     0.7110898080554772     -11.59626539166927  0.0001292089896829316     0.1244500599923833  0.0008767220767119466      14.48099970450384      319.5998443526693    0.00672929614252733     0.8000555013828955     0.5357198717626598     0.2693285197759384     0.3891590595602479     0.0148745944379965     0.6206825070360985     0.1058838271892818    0.08566708470184557  2.529928452003527e-14 121.8855304320191
2.566866786687341      19.48084030039614      15.84260917250665   0.002513264731279945     0.7110898080554772     -11.59626539166927  0.0001292089896829316     0.1244500599923833  0.0008767220767119466      14.48099970450384      319.5998443526693    0.00672929614252733     0.8000555013828955     0.5357198717626598     0.2693285197759384     0.3891590595602479     0.0148745944379965     0.6206825070360985     0.1058838122881206    0.08566709960300677  2.529928452003527e-14 121.8855304320269
2.566866786687341      19.48084030039614      15.84260917250665   0.002513264731279945     0.7110898080554772     -11.59626539166927  0.0001292089896829316     0.1244500599923833  0.0008767220767119466      14.48099970450384      319.5998443526693    0.00672929614252733     0.8000555013828955     0.5357198717626598     0.2693285197759384     0.3891590595602479     0.0148745944379965     0.6206825070360985     0.1058838122881206    0.08566708470184557  1.490118649313218e-08 121.8856168237736
2.566876018859977      19.48083995203544      15.84256942164168   0.002513499359806228     0.7110910110246005     -11.59625769730679  0.0001292104253187462     0.1244500717578474  0.0008771230527185604      14.48113535380246      319.6050231587662   0.006729329401055895     0.8000554926279067     0.5357201813312085     0.2693276722486258     0.3891633534193414    0.01486565066231639     0.6206825070360985     0.1067746483018618    0.08652975799796883  2.529134762009788e-14 121.8855259700506
2.56687605710941      19.48083995203544      15.84256942164168   0.002513499359806228     0.7110910110246005     -11.59625769730679  0.0001292104253187462     0.1244500717578474  0.0008771230527185604      14.48113535380246      319.6050231587662   0.006729329401055895     0.8000554926279067     0.5357201813312085     0.2693276722486258     0.3891633534193414    0.01486565066231639     0.6206825070360985     0.1067746483018618    0.08652975799796883  2.529134762009788e-14 121.8855258932157
2.566876018859977      19.48084024232258      15.84256942164168   0.002513499359806228     0.7110910110246005     -11.59625769730679  0.0001292104253187462     0.1244500717578474  0.0008771230527185604      14.48113535380246      319.6050231587662   0.006729329401055895     0.8000554926279067     0.5357201813312085     0.2693276722486258     0.3891633534193414    0.01486565066231639     0.6206825070360985     0.1067746483018618    0.08652975799796883  2.529134762009788e-14 121.8855259656477
2.566876018859977      19.48083995203544      15.84256965771436   0.002513499359806228     0.7110910110246005     -11.59625769730679  0.0001292104253187462     0.1244500717578474  0.0008771230527185604      14.48113535380246      319.6050231587662   0.006729329401055895     0.8000554926279067     0.5357201813312085     0.2693276722486258     0.3891633534193414    0.01486565066231639     0.6206825070360985     0.1067746483018618    0.08652975799796883  2.529134762009788e-14 121.8855259574507
2.566876018859977      19.48083995203544      15.84256942164168   0.002513514260967421     0.7110910110246005     -11.59625769730679  0.0001292104253187462     0.1244500717578474  0.0008771230527185604      14.48113535380246      319.6050231587662   0.006729329401055895     0.8000554926279067     0.5357201813312085     0.2693276722486258     0.3891633534193414    0.01486565066231639     0.6206825070360985     0.1067746483018618    0.08652975799796883  2.529134762009788e-14 121.8855259729113
2.566876018859977      19.48083995203544      15.84256942164168   0.002513499359806228     0.7110910259257617     -11.59625769730679  0.0001292104253187462     0.1244500717578474  0.0008771230527185604      14.48113535380246      319.6050231587662   0.006729329401055895     0.8000554926279067     0.5357201813312085     0.2693276722486258     0.3891633534193414    0.01486565066231639     0.6206825070360985     0.1067746483018618    0.08652975799796883  2.529134762009788e-14 121.8855259674405
2.566876018859977      19.48083995203544      15.84256942164168   0.002513499359806228     0.7110910110246005      -11.5962578701045  0.0001292104253187462     0.1244500717578474  0.0008771230527185604      14.48113535380246      319.6050231587662   0.006729329401055895     0.8000554926279067     0.5357201813312085     0.2693276722486258     0.3891633534193414    0.01486565066231639     0.6206825070360985     0.1067746483018618    0.08652975799796883  2.529134762009788e-14 121.8855259566171
2.566876018859977      19.48083995203544      15.84256942164168   0.002513499359806228     0.7110910110246005     -11.59625769730679    0.00012922532647994     0.1244500717578474  0.0008771230527185604      14.48113535380246      319.6050231587662   0.006729329401055895     0.8000554926279067     0.5357201813312085     0.2693276722486258     0.3891633534193414    0.01486565066231639     0.6206825070360985     0.1067746483018618    0.08652975799796883  2.529134762009788e-14 121.8855301409026
2.566876018859977      19.48083995203544      15.84256942164168   0.002513499359806228     0.7110910110246005     -11.59625769730679  0.0001292104253187462     0.1244500866590086  0.0008771230527185604      14.48113535380246      319.6050231587662   0.006729329401055895     0.8000554926279067     0.5357201813312085     0.2693276722486258     0.3891633534193414    0.01486565066231639     0.6206825070360985     0.1067746483018618    0.08652975799796883  2.529134762009788e-14 121.8855259428635
2.566876018859977      19.48083995203544      15.84256942164168   0.002513499359806228     0.7110910110246005     -11.59625769730679  0.0001292104253187462     0.1244500717578474  0.0008771379538797542      14.48113535380246      319.6050231587662   0.006729329401055895     0.8000554926279067     0.5357201813312085     0.2693276722486258     0.3891633534193414    0.01486565066231639     0.6206825070360985     0.1067746483018618    0.08652975799796883  2.529134762009788e-14 121.8855259749048
2.566876018859977      19.48083995203544      15.84256942164168   0.002513499359806228     0.7110910110246005     -11.59625769730679  0.0001292104253187462     0.1244500717578474  0.0008771230527185604      14.48113556958819      319.6050231587662   0.006729329401055895     0.8000554926279067     0.5357201813312085     0.2693276722486258     0.3891633534193414    0.01486565066231639     0.6206825070360985     0.1067746483018618    0.08652975799796883  2.529134762009788e-14 121.8855259445812
2.566876018859977      19.48083995203544      15.84256942164168   0.002513499359806228     0.7110910110246005     -11.59625769730679  0.0001292104253187462     0.1244500717578474  0.0008771230527185604      14.48113535380246      319.6050279212521   0.006729329401055895     0.8000554926279067     0.5357201813312085     0.2693276722486258     0.3891633534193414    0.01486565066231639     0.6206825070360985     0.1067746483018618    0.08652975799796883  2.529134762009788e-14 121.8855259667358
2.566876018859977      19.48083995203544      15.84256942164168   0.002513499359806228     0.7110910110246005     -11.59625769730679  0.0001292104253187462     0.1244500717578474  0.0008771230527185604      14.48113535380246      319.6050231587662   0.006729344302217089     0.8000554926279067     0.5357201813312085     0.2693276722486258     0.3891633534193414    0.01486565066231639     0.6206825070360985     0.1067746483018618    0.08652975799796883  2.529134762009788e-14 121.8855266203396
2.566876018859977      19.48083995203544      15.84256942164168   0.002513499359806228     0.7110910110246005     -11.59625769730679  0.0001292104253187462     0.1244500717578474  0.0008771230527185604      14.48113535380246      319.6050231587662   0.006729329401055895     0.8000555075290678     0.5357201813312085     0.2693276722486258     0.3891633534193414    0.01486565066231639     0.6206825070360985     0.1067746483018618    0.08652975799796883  2.529134762009788e-14 121.8855264342065
2.566876018859977      19.48083995203544      15.84256942164168   0.002513499359806228     0.7110910110246005     -11.59625769730679  0.0001292104253187462     0.1244500717578474  0.0008771230527185604      14.48113535380246      319.6050231587662   0.006729329401055895     0.8000554926279067     0.5357201962323697     0.2693276722486258     0.3891633534193414    0.01486565066231639     0.6206825070360985     0.1067746483018618    0.08652975799796883  2.529134762009788e-14 121.8855260164937
2.566876018859977      19.48083995203544      15.84256942164168   0.002513499359806228     0.7110910110246005     -11.59625769730679  0.0001292104253187462     0.1244500717578474  0.0008771230527185604      14.48113535380246      319.6050231587662   0.006729329401055895     0.8000554926279067     0.5357201813312085     0.2693276871497869     0.3891633534193414    0.01486565066231639     0.6206825070360985     0.1067746483018618    0.08652975799796883  2.529134762009788e-14 121.8855259642362
2.566876018859977      19.48083995203544      15.84256942164168   0.002513499359806228     0.7110910110246005     -11.59625769730679  0.0001292104253187462     0.1244500717578474  0.0008771230527185604      14.48113535380246      319.6050231587662   0.006729329401055895     0.8000554926279067     0.5357201813312085     0.2693276722486258     0.3891633683205026    0.01486565066231639     0.6206825070360985     0.1067746483018618    0.08652975799796883  2.529134762009788e-14 121.8855259845576
2.566876018859977      19.48083995203544      15.84256942164168   0.002513499359806228     0.7110910110246005     -11.59625769730679  0.0001292104253187462     0.1244500717578474  0.0008771230527185604      14.48113535380246      319.6050231587662   0.006729329401055895     0.8000554926279067     0.5357201813312085     0.2693276722486258     0.3891633534193414    0.01486566556347758     0.6206825070360985     0.1067746483018618    0.08652975799796883  2.529134762009788e-14 121.8855259700967
2.566876018859977      19.48083995203544      15.84256942164168   0.002513499359806228     0.7110910110246005     -11.59625769730679  0.0001292104253187462     0.1244500717578474  0.0008771230527185604      14.48113535380246      319.6050231587662   0.006729329401055895     0.8000554926279067     0.5357201813312085     0.2693276722486258     0.3891633534193414    0.01486565066231639     0.6206825219372597     0.1067746483018618    0.08652975799796883  2.529134762009788e-14 121.8855259700506
2.566876018859977      19.48083995203544      15.84256942164168   0.002513499359806228     0.7110910110246005     -11.59625769730679  0.0001292104253187462     0.1244500717578474  0.0008771230527185604      14.48113535380246      319.6050231587662   0.006729329401055895     0.8000554926279067     0.5357201813312085     0.2693276722486258     0.3891633534193414    0.01486565066231639     0.6206825070360985      0.106774663203023    0.08652975799796883  2.529134762009788e-14 121.8855259700448
2.566876018859977      19.48083995203544      15.84256942164168   0.002513499359806228     0.7110910110246005     -11.59625769730679  0.0001292104253187462     0.1244500717578474  0.0008771230527185604      14.48113535380246      319.6050231587662   0.006729329401055895     0.8000554926279067     0.5357201813312085     0.2693276722486258     0.3891633534193414    0.01486565066231639     0.6206825070360985     0.1067746483018618    0.08652977289913003  2.529134762009788e-14 121.885525970118
2.566876018859977      19.48083995203544      15.84256942164168   0.002513499359806228     0.7110910110246005     -11.59625769730679  0.0001292104253187462     0.1244500717578474  0.0008771230527185604      14.48113535380246      319.6050231587662   0.006729329401055895     0.8000554926279067     0.5357201813312085     0.2693276722486258     0.3891633534193414    0.01486565066231639     0.6206825070360985     0.1067746483018618    0.08652975799796883  1.490118648519528e-08 121.8856123586832
2.56692920251106       19.4814182410836      15.84357627127442   0.002514046657123411     0.7110858986990657     -11.59680964300701  0.0001288513184532953     0.1244641262065664  0.0008771222791692501      14.48082501225042      319.6051765646922   0.006727137502661902     0.8000553324396577     0.5356959078648943     0.2693359493491877     0.3891540990415968    0.01486453558543924     0.6206825070360985     0.1067837944386609    0.08652034196029142  2.431210507104959e-14 121.885260690587
2.566929240761285       19.4814182410836      15.84357627127442   0.002514046657123411     0.7110858986990657     -11.59680964300701  0.0001288513184532953     0.1244641262065664  0.0008771222791692501      14.48082501225042      319.6051765646922   0.006727137502661902     0.8000553324396577     0.5356959078648943     0.2693359493491877     0.3891540990415968    0.01486453558543924     0.6206825070360985     0.1067837944386609    0.08652034196029142  2.431210507104959e-14 121.885260656581
2.56692920251106      19.48141853137935      15.84357627127442   0.002514046657123411     0.7110858986990657     -11.59680964300701  0.0001288513184532953     0.1244641262065664  0.0008771222791692501      14.48082501225042      319.6051765646922   0.006727137502661902     0.8000553324396577     0.5356959078648943     0.2693359493491877     0.3891540990415968    0.01486453558543924     0.6206825070360985     0.1067837944386609    0.08652034196029142  2.431210507104959e-14 121.8852606862895
2.56692920251106       19.4814182410836       15.8435765073621   0.002514046657123411     0.7110858986990657     -11.59680964300701  0.0001288513184532953     0.1244641262065664  0.0008771222791692501      14.48082501225042      319.6051765646922   0.006727137502661902     0.8000553324396577     0.5356959078648943     0.2693359493491877     0.3891540990415968    0.01486453558543924     0.6206825070360985     0.1067837944386609    0.08652034196029142  2.431210507104959e-14 121.8852606814518
2.56692920251106       19.4814182410836      15.84357627127442   0.002514061558284605     0.7110858986990657     -11.59680964300701  0.0001288513184532953     0.1244641262065664  0.0008771222791692501      14.48082501225042      319.6051765646922   0.006727137502661902     0.8000553324396577     0.5356959078648943     0.2693359493491877     0.3891540990415968    0.01486453558543924     0.6206825070360985     0.1067837944386609    0.08652034196029142  2.431210507104959e-14 121.8852610400869
2.56692920251106       19.4814182410836      15.84357627127442   0.002514046657123411     0.7110859136002269     -11.59680964300701  0.0001288513184532953     0.1244641262065664  0.0008771222791692501      14.48082501225042      319.6051765646922   0.006727137502661902     0.8000553324396577     0.5356959078648943     0.2693359493491877     0.3891540990415968    0.01486453558543924     0.6206825070360985     0.1067837944386609    0.08652034196029142  2.431210507104959e-14 121.8852606851218
2.56692920251106       19.4814182410836      15.84357627127442   0.002514046657123411     0.7110858986990657     -11.59680981581294  0.0001288513184532953     0.1244641262065664  0.0008771222791692501      14.48082501225042      319.6051765646922   0.006727137502661902     0.8000553324396577     0.5356959078648943     0.2693359493491877     0.3891540990415968    0.01486453558543924     0.6206825070360985     0.1067837944386609    0.08652034196029142  2.431210507104959e-14 121.8852606960355
2.56692920251106       19.4814182410836      15.84357627127442   0.002514046657123411     0.7110858986990657     -11.59680964300701  0.0001288662196144891     0.1244641262065664  0.0008771222791692501      14.48082501225042      319.6051765646922   0.006727137502661902     0.8000553324396577     0.5356959078648943     0.2693359493491877     0.3891540990415968    0.01486453558543924     0.6206825070360985     0.1067837944386609    0.08652034196029142  2.431210507104959e-14 121.88526488432
2.56692920251106       19.4814182410836      15.84357627127442   0.002514046657123411     0.7110858986990657     -11.59680964300701  0.0001288513184532953     0.1244641411077276  0.0008771222791692501      14.48082501225042      319.6051765646922   0.006727137502661902     0.8000553324396577     0.5356959078648943     0.2693359493491877     0.3891540990415968    0.01486453558543924     0.6206825070360985     0.1067837944386609    0.08652034196029142  2.431210507104959e-14 121.8852606611751
2.56692920251106       19.4814182410836      15.84357627127442   0.002514046657123411     0.7110858986990657     -11.59680964300701  0.0001288513184532953     0.1244641262065664   0.000877137180330444      14.48082501225042      319.6051765646922   0.006727137502661902     0.8000553324396577     0.5356959078648943     0.2693359493491877     0.3891540990415968    0.01486453558543924     0.6206825070360985     0.1067837944386609    0.08652034196029142  2.431210507104959e-14 121.8852607257117
2.56692920251106       19.4814182410836      15.84357627127442   0.002514046657123411     0.7110858986990657     -11.59680964300701  0.0001288513184532953     0.1244641262065664  0.0008771222791692501      14.48082522803153      319.6051765646922   0.006727137502661902     0.8000553324396577     0.5356959078648943     0.2693359493491877     0.3891540990415968    0.01486453558543924     0.6206825070360985     0.1067837944386609    0.08652034196029142  2.431210507104959e-14 121.8852605973026
2.56692920251106       19.4814182410836      15.84357627127442   0.002514046657123411     0.7110858986990657     -11.59680964300701  0.0001288513184532953     0.1244641262065664  0.0008771222791692501      14.48082501225042      319.6051813271805   0.006727137502661902     0.8000553324396577     0.5356959078648943     0.2693359493491877     0.3891540990415968    0.01486453558543924     0.6206825070360985     0.1067837944386609    0.08652034196029142  2.431210507104959e-14 121.8852606013282
2.56692920251106       19.4814182410836      15.84357627127442   0.002514046657123411     0.7110858986990657     -11.59680964300701  0.0001288513184532953     0.1244641262065664  0.0008771222791692501      14.48082501225042      319.6051765646922   0.006727152403823096     0.8000553324396577     0.5356959078648943     0.2693359493491877     0.3891540990415968    0.01486453558543924     0.6206825070360985     0.1067837944386609    0.08652034196029142  2.431210507104959e-14 121.8852597339212
2.56692920251106       19.4814182410836      15.84357627127442   0.002514046657123411     0.7110858986990657     -11.59680964300701  0.0001288513184532953     0.1244641262065664  0.0008771222791692501      14.48082501225042      319.6051765646922   0.006727137502661902     0.8000553473408189     0.5356959078648943     0.2693359493491877     0.3891540990415968    0.01486453558543924     0.6206825070360985     0.1067837944386609    0.08652034196029142  2.431210507104959e-14 121.8852612005746
2.56692920251106       19.4814182410836      15.84357627127442   0.002514046657123411     0.7110858986990657     -11.59680964300701  0.0001288513184532953     0.1244641262065664  0.0008771222791692501      14.48082501225042      319.6051765646922   0.006727137502661902     0.8000553324396577     0.5356959227660555     0.2693359493491877     0.3891540990415968    0.01486453558543924     0.6206825070360985     0.1067837944386609    0.08652034196029142  2.431210507104959e-14 121.885260736496
2.56692920251106       19.4814182410836      15.84357627127442   0.002514046657123411     0.7110858986990657     -11.59680964300701  0.0001288513184532953     0.1244641262065664  0.0008771222791692501      14.48082501225042      319.6051765646922   0.006727137502661902     0.8000553324396577     0.5356959078648943     0.2693359642503489     0.3891540990415968    0.01486453558543924     0.6206825070360985     0.1067837944386609    0.08652034196029142  2.431210507104959e-14 121.8852606335559
2.56692920251106       19.4814182410836      15.84357627127442   0.002514046657123411     0.7110858986990657     -11.59680964300701  0.0001288513184532953     0.1244641262065664  0.0008771222791692501      14.48082501225042      319.6051765646922   0.006727137502661902     0.8000553324396577     0.5356959078648943     0.2693359493491877      0.389154113942758    0.01486453558543924     0.6206825070360985     0.1067837944386609    0.08652034196029142  2.431210507104959e-14 121.8852606885899
2.56692920251106       19.4814182410836      15.84357627127442   0.002514046657123411     0.7110858986990657     -11.59680964300701  0.0001288513184532953     0.1244641262065664  0.0008771222791692501      14.48082501225042      319.6051765646922   0.006727137502661902     0.8000553324396577     0.5356959078648943     0.2693359493491877     0.3891540990415968    0.01486455048660043     0.6206825070360985     0.1067837944386609    0.08652034196029142  2.431210507104959e-14 121.885260691179
2.56692920251106       19.4814182410836      15.84357627127442   0.002514046657123411     0.7110858986990657     -11.59680964300701  0.0001288513184532953     0.1244641262065664  0.0008771222791692501      14.48082501225042      319.6051765646922   0.006727137502661902     0.8000553324396577     0.5356959078648943     0.2693359493491877     0.3891540990415968    0.01486453558543924     0.6206825219372597     0.1067837944386609    0.08652034196029142  2.431210507104959e-14 121.885260690587
2.56692920251106       19.4814182410836      15.84357627127442   0.002514046657123411     0.7110858986990657     -11.59680964300701  0.0001288513184532953     0.1244641262065664  0.0008771222791692501      14.48082501225042      319.6051765646922   0.006727137502661902     0.8000553324396577     0.5356959078648943     0.2693359493491877     0.3891540990415968    0.01486453558543924     0.6206825070360985     0.1067838093398221    0.08652034196029142  2.431210507104959e-14 121.885260690517
2.56692920251106       19.4814182410836      15.84357627127442   0.002514046657123411     0.7110858986990657     -11.59680964300701  0.0001288513184532953     0.1244641262065664  0.0008771222791692501      14.48082501225042      319.6051765646922   0.006727137502661902     0.8000553324396577     0.5356959078648943     0.2693359493491877     0.3891540990415968    0.01486453558543924     0.6206825070360985     0.1067837944386609    0.08652035686145261  2.431210507104959e-14 121.8852606910134
2.56692920251106       19.4814182410836      15.84357627127442   0.002514046657123411     0.7110858986990657     -11.59680964300701  0.0001288513184532953     0.1244641262065664  0.0008771222791692501      14.48082501225042      319.6051765646922   0.006727137502661902     0.8000553324396577     0.5356959078648943     0.2693359493491877     0.3891540990415968    0.01486453558543924     0.6206825070360985     0.1067837944386609    0.08652034196029142  1.490118550595273e-08 121.8853470704566
2.566930443377896      19.48141793983908      15.84357019497049   0.002514021404775848     0.7110853674422688     -11.59681071262747  0.0001288370165466745     0.1244647677894971  0.0008771227759005539      14.48086870024807      319.6064878290516   0.006728149794033745     0.8000553255381822     0.5356952782363168     0.2693368423544952     0.3891538066934037    0.01485492871796113     0.6206825070360985     0.1069365845449108    0.08646900333296298  2.425756751905845e-14 121.8852223670794
2.566930481628141      19.48141793983908      15.84357019497049   0.002514021404775848     0.7110853674422688     -11.59681071262747  0.0001288370165466745     0.1244647677894971  0.0008771227759005539      14.48086870024807      319.6064878290516   0.006728149794033745     0.8000553255381822     0.5356952782363168     0.2693368423544952     0.3891538066934037    0.01485492871796113     0.6206825070360985     0.1069365845449108    0.08646900333296298  2.425756751905845e-14 121.8852224467482
2.566930443377896      19.48141823013483      15.84357019497049   0.002514021404775848     0.7110853674422688     -11.59681071262747  0.0001288370165466745     0.1244647677894971  0.0008771227759005539      14.48086870024807      319.6064878290516   0.006728149794033745     0.8000553255381822     0.5356952782363168     0.2693368423544952     0.3891538066934037    0.01485492871796113     0.6206825070360985     0.1069365845449108    0.08646900333296298  2.425756751905845e-14 121.8852223551878
2.566930443377896      19.48141793983908      15.84357043105808   0.002514021404775848     0.7110853674422688     -11.59681071262747  0.0001288370165466745     0.1244647677894971  0.0008771227759005539      14.48086870024807      319.6064878290516   0.006728149794033745     0.8000553255381822     0.5356952782363168     0.2693368423544952     0.3891538066934037    0.01485492871796113     0.6206825070360985     0.1069365845449108    0.08646900333296298  2.425756751905845e-14 121.8852223554258
2.566930443377896      19.48141793983908      15.84357019497049   0.002514036305937042     0.7110853674422688     -11.59681071262747  0.0001288370165466745     0.1244647677894971  0.0008771227759005539      14.48086870024807      319.6064878290516   0.006728149794033745     0.8000553255381822     0.5356952782363168     0.2693368423544952     0.3891538066934037    0.01485492871796113     0.6206825070360985     0.1069365845449108    0.08646900333296298  2.425756751905845e-14 121.8852226766843
2.566930443377896      19.48141793983908      15.84357019497049   0.002514021404775848       0.71108538234343     -11.59681071262747  0.0001288370165466745     0.1244647677894971  0.0008771227759005539      14.48086870024807      319.6064878290516   0.006728149794033745     0.8000553255381822     0.5356952782363168     0.2693368423544952     0.3891538066934037    0.01485492871796113     0.6206825070360985     0.1069365845449108    0.08646900333296298  2.425756751905845e-14 121.8852223764886
2.566930443377896      19.48141793983908      15.84357019497049   0.002514021404775848     0.7110853674422688     -11.59681088543342  0.0001288370165466745     0.1244647677894971  0.0008771227759005539      14.48086870024807      319.6064878290516   0.006728149794033745     0.8000553255381822     0.5356952782363168     0.2693368423544952     0.3891538066934037    0.01485492871796113     0.6206825070360985     0.1069365845449108    0.08646900333296298  2.425756751905845e-14 121.8852223853709
2.566930443377896      19.48141793983908      15.84357019497049   0.002514021404775848     0.7110853674422688     -11.59681071262747  0.0001288519177078683     0.1244647677894971  0.0008771227759005539      14.48086870024807      319.6064878290516   0.006728149794033745     0.8000553255381822     0.5356952782363168     0.2693368423544952     0.3891538066934037    0.01485492871796113     0.6206825070360985     0.1069365845449108    0.08646900333296298  2.425756751905845e-14 121.8852266336465
2.566930443377896      19.48141793983908      15.84357019497049   0.002514021404775848     0.7110853674422688     -11.59681071262747  0.0001288370165466745     0.1244647826906583  0.0008771227759005539      14.48086870024807      319.6064878290516   0.006728149794033745     0.8000553255381822     0.5356952782363168     0.2693368423544952     0.3891538066934037    0.01485492871796113     0.6206825070360985     0.1069365845449108    0.08646900333296298  2.425756751905845e-14 121.8852223457126
2.566930443377896      19.48141793983908      15.84357019497049   0.002514021404775848     0.7110853674422688     -11.59681071262747  0.0001288370165466745     0.1244647677894971  0.0008771376770617478      14.48086870024807      319.6064878290516   0.006728149794033745     0.8000553255381822     0.5356952782363168     0.2693368423544952     0.3891538066934037    0.01485492871796113     0.6206825070360985     0.1069365845449108    0.08646900333296298  2.425756751905845e-14 121.88522243339
2.566930443377896      19.48141793983908      15.84357019497049   0.002514021404775848     0.7110853674422688     -11.59681071262747  0.0001288370165466745     0.1244647677894971  0.0008771227759005539      14.48086891602983      319.6064878290516   0.006728149794033745     0.8000553255381822     0.5356952782363168     0.2693368423544952     0.3891538066934037    0.01485492871796113     0.6206825070360985     0.1069365845449108    0.08646900333296298  2.425756751905845e-14 121.8852224066882
2.566930443377896      19.48141793983908      15.84357019497049   0.002514021404775848     0.7110853674422688     -11.59681071262747  0.0001288370165466745     0.1244647677894971  0.0008771227759005539      14.48086870024807      319.6064925915593   0.006728149794033745     0.8000553255381822     0.5356952782363168     0.2693368423544952     0.3891538066934037    0.01485492871796113     0.6206825070360985     0.1069365845449108    0.08646900333296298  2.425756751905845e-14 121.8852224574138
2.566930443377896      19.48141793983908      15.84357019497049   0.002514021404775848     0.7110853674422688     -11.59681071262747  0.0001288370165466745     0.1244647677894971  0.0008771227759005539      14.48086870024807      319.6064878290516   0.006728164695194939     0.8000553255381822     0.5356952782363168     0.2693368423544952     0.3891538066934037    0.01485492871796113     0.6206825070360985     0.1069365845449108    0.08646900333296298  2.425756751905845e-14 121.8852224170507
2.566930443377896      19.48141793983908      15.84357019497049   0.002514021404775848     0.7110853674422688     -11.59681071262747  0.0001288370165466745     0.1244647677894971  0.0008771227759005539      14.48086870024807      319.6064878290516   0.006728149794033745     0.8000553404393433     0.5356952782363168     0.2693368423544952     0.3891538066934037    0.01485492871796113     0.6206825070360985     0.1069365845449108    0.08646900333296298  2.425756751905845e-14 121.8852229000337
[truncated: 483,927 more chars]
