# Supplementary material for: Model-Based Quantification of the Systemic Interplay between Glucose and Fatty Acids in the Postprandial State
Source: PLoS One. 2015 Sep 10;10(9):e0135665. doi: 10.1371/journal.pone.0135665 (PMC4565650; doi:10.1371/journal.pone.0135665)
Supplement: S3 File — Zip file containing all Matlab m-files to generate figures. The zip-file includes a README file, containing an overview of the simulation files and basic instructions. (ZIP) [file pone.0135665.s004.zip › GlcNEFA/OPT parameters/OPT_solver1_seed100000000_n100_r25/parameters_it27.txt]

2.991450607023913      15.23456006493811      17.60971031986236   0.000886261163500698     0.3528401702929271       -11.485476353241  2.212646898716765e-09     0.1253262297672192  0.0006464565705667311      19.88880064896152      491.6384480330043    0.01622837758979877     0.8028767106551275     0.4801511113205246     0.1190497069335061     0.2220882016820639    0.02466847841902994      0.322454257609455     0.1282724366003621     0.4857668675160665  3.834080750684966e-14 234.7613799245312
2.991450651600001      15.23456006493811      17.60971031986236   0.000886261163500698     0.3528401702929271       -11.485476353241  2.212646898716765e-09     0.1253262297672192  0.0006464565705667311      19.88880064896152      491.6384480330043    0.01622837758979877     0.8028767106551275     0.4801511113205246     0.1190497069335061     0.2220882016820639    0.02466847841902994      0.322454257609455     0.1282724366003621     0.4857668675160665  3.834080750684966e-14 234.761378160887
2.991450607023913      15.23456029195074      17.60971031986236   0.000886261163500698     0.3528401702929271       -11.485476353241  2.212646898716765e-09     0.1253262297672192  0.0006464565705667311      19.88880064896152      491.6384480330043    0.01622837758979877     0.8028767106551275     0.4801511113205246     0.1190497069335061     0.2220882016820639    0.02466847841902994      0.322454257609455     0.1282724366003621     0.4857668675160665  3.834080750684966e-14 234.7613776113763
2.991450607023913      15.23456006493811      17.60971058226749   0.000886261163500698     0.3528401702929271       -11.485476353241  2.212646898716765e-09     0.1253262297672192  0.0006464565705667311      19.88880064896152      491.6384480330043    0.01622837758979877     0.8028767106551275     0.4801511113205246     0.1190497069335061     0.2220882016820639    0.02466847841902994      0.322454257609455     0.1282724366003621     0.4857668675160665  3.834080750684966e-14 234.7613784530951
2.991450607023913      15.23456006493811      17.60971031986236  0.0008862760646618918     0.3528401702929271       -11.485476353241  2.212646898716765e-09     0.1253262297672192  0.0006464565705667311      19.88880064896152      491.6384480330043    0.01622837758979877     0.8028767106551275     0.4801511113205246     0.1190497069335061     0.2220882016820639    0.02466847841902994      0.322454257609455     0.1282724366003621     0.4857668675160665  3.834080750684966e-14 234.7615122390071
2.991450607023913      15.23456006493811      17.60971031986236   0.000886261163500698     0.3528401851940883       -11.485476353241  2.212646898716765e-09     0.1253262297672192  0.0006464565705667311      19.88880064896152      491.6384480330043    0.01622837758979877     0.8028767106551275     0.4801511113205246     0.1190497069335061     0.2220882016820639    0.02466847841902994      0.322454257609455     0.1282724366003621     0.4857668675160665  3.834080750684966e-14 234.7613802368154
2.991450607023913      15.23456006493811      17.60971031986236   0.000886261163500698     0.3528401702929271     -11.48547652438793  2.212646898716765e-09     0.1253262297672192  0.0006464565705667311      19.88880064896152      491.6384480330043    0.01622837758979877     0.8028767106551275     0.4801511113205246     0.1190497069335061     0.2220882016820639    0.02466847841902994      0.322454257609455     0.1282724366003621     0.4857668675160665  3.834080750684966e-14 234.7613832735971
2.991450607023913      15.23456006493811      17.60971031986236   0.000886261163500698     0.3528401702929271       -11.485476353241  1.711380809256442e-08     0.1253262297672192  0.0006464565705667311      19.88880064896152      491.6384480330043    0.01622837758979877     0.8028767106551275     0.4801511113205246     0.1190497069335061     0.2220882016820639    0.02466847841902994      0.322454257609455     0.1282724366003621     0.4857668675160665  3.834080750684966e-14 234.7613205255482
2.991450607023913      15.23456006493811      17.60971031986236   0.000886261163500698     0.3528401702929271       -11.485476353241  2.212646898716765e-09     0.1253262446683804  0.0006464565705667311      19.88880064896152      491.6384480330043    0.01622837758979877     0.8028767106551275     0.4801511113205246     0.1190497069335061     0.2220882016820639    0.02466847841902994      0.322454257609455     0.1282724366003621     0.4857668675160665  3.834080750684966e-14 234.7613768174194
2.991450607023913      15.23456006493811      17.60971031986236   0.000886261163500698     0.3528401702929271       -11.485476353241  2.212646898716765e-09     0.1253262297672192   0.000646471471727925      19.88880064896152      491.6384480330043    0.01622837758979877     0.8028767106551275     0.4801511113205246     0.1190497069335061     0.2220882016820639    0.02466847841902994      0.322454257609455     0.1282724366003621     0.4857668675160665  3.834080750684966e-14 234.7612202634268
2.991450607023913      15.23456006493811      17.60971031986236   0.000886261163500698     0.3528401702929271       -11.485476353241  2.212646898716765e-09     0.1253262297672192  0.0006464565705667311      19.88880094532775      491.6384480330043    0.01622837758979877     0.8028767106551275     0.4801511113205246     0.1190497069335061     0.2220882016820639    0.02466847841902994      0.322454257609455     0.1282724366003621     0.4857668675160665  3.834080750684966e-14 234.7613816781638
2.991450607023913      15.23456006493811      17.60971031986236   0.000886261163500698     0.3528401702929271       -11.485476353241  2.212646898716765e-09     0.1253262297672192  0.0006464565705667311      19.88880064896152       491.638455358988    0.01622837758979877     0.8028767106551275     0.4801511113205246     0.1190497069335061     0.2220882016820639    0.02466847841902994      0.322454257609455     0.1282724366003621     0.4857668675160665  3.834080750684966e-14 234.761379062872
2.991450607023913      15.23456006493811      17.60971031986236   0.000886261163500698     0.3528401702929271       -11.485476353241  2.212646898716765e-09     0.1253262297672192  0.0006464565705667311      19.88880064896152      491.6384480330043    0.01622839249095996     0.8028767106551275     0.4801511113205246     0.1190497069335061     0.2220882016820639    0.02466847841902994      0.322454257609455     0.1282724366003621     0.4857668675160665  3.834080750684966e-14 234.7613828010198
2.991450607023913      15.23456006493811      17.60971031986236   0.000886261163500698     0.3528401702929271       -11.485476353241  2.212646898716765e-09     0.1253262297672192  0.0006464565705667311      19.88880064896152      491.6384480330043    0.01622837758979877     0.8028767255562886     0.4801511113205246     0.1190497069335061     0.2220882016820639    0.02466847841902994      0.322454257609455     0.1282724366003621     0.4857668675160665  3.834080750684966e-14 234.761386936865
2.991450607023913      15.23456006493811      17.60971031986236   0.000886261163500698     0.3528401702929271       -11.485476353241  2.212646898716765e-09     0.1253262297672192  0.0006464565705667311      19.88880064896152      491.6384480330043    0.01622837758979877     0.8028767106551275     0.4801511262216858     0.1190497069335061     0.2220882016820639    0.02466847841902994      0.322454257609455     0.1282724366003621     0.4857668675160665  3.834080750684966e-14 234.7613752742268
2.991450607023913      15.23456006493811      17.60971031986236   0.000886261163500698     0.3528401702929271       -11.485476353241  2.212646898716765e-09     0.1253262297672192  0.0006464565705667311      19.88880064896152      491.6384480330043    0.01622837758979877     0.8028767106551275     0.4801511113205246     0.1190497218346673     0.2220882016820639    0.02466847841902994      0.322454257609455     0.1282724366003621     0.4857668675160665  3.834080750684966e-14 234.7613667256507
2.991450607023913      15.23456006493811      17.60971031986236   0.000886261163500698     0.3528401702929271       -11.485476353241  2.212646898716765e-09     0.1253262297672192  0.0006464565705667311      19.88880064896152      491.6384480330043    0.01622837758979877     0.8028767106551275     0.4801511113205246     0.1190497069335061     0.2220882165832251    0.02466847841902994      0.322454257609455     0.1282724366003621     0.4857668675160665  3.834080750684966e-14 234.7613808081336
2.991450607023913      15.23456006493811      17.60971031986236   0.000886261163500698     0.3528401702929271       -11.485476353241  2.212646898716765e-09     0.1253262297672192  0.0006464565705667311      19.88880064896152      491.6384480330043    0.01622837758979877     0.8028767106551275     0.4801511113205246     0.1190497069335061     0.2220882016820639    0.02466849332019114      0.322454257609455     0.1282724366003621     0.4857668675160665  3.834080750684966e-14 234.7613799247013
2.991450607023913      15.23456006493811      17.60971031986236   0.000886261163500698     0.3528401702929271       -11.485476353241  2.212646898716765e-09     0.1253262297672192  0.0006464565705667311      19.88880064896152      491.6384480330043    0.01622837758979877     0.8028767106551275     0.4801511113205246     0.1190497069335061     0.2220882016820639    0.02466847841902994     0.3224542725106162     0.1282724366003621     0.4857668675160665  3.834080750684966e-14 234.7613799245312
2.991450607023913      15.23456006493811      17.60971031986236   0.000886261163500698     0.3528401702929271       -11.485476353241  2.212646898716765e-09     0.1253262297672192  0.0006464565705667311      19.88880064896152      491.6384480330043    0.01622837758979877     0.8028767106551275     0.4801511113205246     0.1190497069335061     0.2220882016820639    0.02466847841902994      0.322454257609455     0.1282724515015233     0.4857668675160665  3.834080750684966e-14 234.7613799247606
2.991450607023913      15.23456006493811      17.60971031986236   0.000886261163500698     0.3528401702929271       -11.485476353241  2.212646898716765e-09     0.1253262297672192  0.0006464565705667311      19.88880064896152      491.6384480330043    0.01622837758979877     0.8028767106551275     0.4801511113205246     0.1190497069335061     0.2220882016820639    0.02466847841902994      0.322454257609455     0.1282724366003621     0.4857668824172277  3.834080750684966e-14 234.7613799248007
2.991450607023913      15.23456006493811      17.60971031986236   0.000886261163500698     0.3528401702929271       -11.485476353241  2.212646898716765e-09     0.1253262297672192  0.0006464565705667311      19.88880064896152      491.6384480330043    0.01622837758979877     0.8028767106551275     0.4801511113205246     0.1190497069335061     0.2220882016820639    0.02466847841902994      0.322454257609455     0.1282724366003621     0.4857668675160665  1.490119953465516e-08 234.7614191870262
2.989421752062206      17.26752060195473      16.40469541498593  0.0008481683376278564     0.5726474911004906     -11.76285147184566   0.001956581347625136    0.08163684027780117   0.001206421507890631      18.15071982850846      491.6418096768445    0.00695099067869589     0.8019824142322471     0.5195871404209915     0.2166183088579152     0.2308487436206065    0.02444803422730246      0.322454257609455     0.1267552558410448     0.4792589582455993  2.220446049250313e-14 165.2400417580949
2.989421796608061      17.26752060195473      16.40469541498593  0.0008481683376278564     0.5726474911004906     -11.76285147184566   0.001956581347625136    0.08163684027780117   0.001206421507890631      18.15071982850846      491.6418096768445    0.00695099067869589     0.8019824142322471     0.5195871404209915     0.2166183088579152     0.2308487436206065    0.02444803422730246      0.322454257609455     0.1267552558410448     0.4792589582455993  2.220446049250313e-14 165.2400419366707
2.989421752062206      17.26752085926084      16.40469541498593  0.0008481683376278564     0.5726474911004906     -11.76285147184566   0.001956581347625136    0.08163684027780117   0.001206421507890631      18.15071982850846      491.6418096768445    0.00695099067869589     0.8019824142322471     0.5195871404209915     0.2166183088579152     0.2308487436206065    0.02444803422730246      0.322454257609455     0.1267552558410448     0.4792589582455993  2.220446049250313e-14 165.240041206595
2.989421752062206      17.26752060195473      16.40469565943495  0.0008481683376278564     0.5726474911004906     -11.76285147184566   0.001956581347625136    0.08163684027780117   0.001206421507890631      18.15071982850846      491.6418096768445    0.00695099067869589     0.8019824142322471     0.5195871404209915     0.2166183088579152     0.2308487436206065    0.02444803422730246      0.322454257609455     0.1267552558410448     0.4792589582455993  2.220446049250313e-14 165.240042455987
2.989421752062206      17.26752060195473      16.40469541498593  0.0008481832387890502     0.5726474911004906     -11.76285147184566   0.001956581347625136    0.08163684027780117   0.001206421507890631      18.15071982850846      491.6418096768445    0.00695099067869589     0.8019824142322471     0.5195871404209915     0.2166183088579152     0.2308487436206065    0.02444803422730246      0.322454257609455     0.1267552558410448     0.4792589582455993  2.220446049250313e-14 165.2400646975592
2.989421752062206      17.26752060195473      16.40469541498593  0.0008481683376278564     0.5726475060016518     -11.76285147184566   0.001956581347625136    0.08163684027780117   0.001206421507890631      18.15071982850846      491.6418096768445    0.00695099067869589     0.8019824142322471     0.5195871404209915     0.2166183088579152     0.2308487436206065    0.02444803422730246      0.322454257609455     0.1267552558410448     0.4792589582455993  2.220446049250313e-14 165.2400416099333
2.989421752062206      17.26752060195473      16.40469541498593  0.0008481683376278564     0.5726474911004906      -11.7628516471258   0.001956581347625136    0.08163684027780117   0.001206421507890631      18.15071982850846      491.6418096768445    0.00695099067869589     0.8019824142322471     0.5195871404209915     0.2166183088579152     0.2308487436206065    0.02444803422730246      0.322454257609455     0.1267552558410448     0.4792589582455993  2.220446049250313e-14 165.2400412706365
2.989421752062206      17.26752060195473      16.40469541498593  0.0008481683376278564     0.5726474911004906     -11.76285147184566    0.00195659624878633    0.08163684027780117   0.001206421507890631      18.15071982850846      491.6418096768445    0.00695099067869589     0.8019824142322471     0.5195871404209915     0.2166183088579152     0.2308487436206065    0.02444803422730246      0.322454257609455     0.1267552558410448     0.4792589582455993  2.220446049250313e-14 165.2399536926332
2.989421752062206      17.26752060195473      16.40469541498593  0.0008481683376278564     0.5726474911004906     -11.76285147184566   0.001956581347625136    0.08163685517896237   0.001206421507890631      18.15071982850846      491.6418096768445    0.00695099067869589     0.8019824142322471     0.5195871404209915     0.2166183088579152     0.2308487436206065    0.02444803422730246      0.322454257609455     0.1267552558410448     0.4792589582455993  2.220446049250313e-14 165.2400422082969
2.989421752062206      17.26752060195473      16.40469541498593  0.0008481683376278564     0.5726474911004906     -11.76285147184566   0.001956581347625136    0.08163684027780117   0.001206436409051825      18.15071982850846      491.6418096768445    0.00695099067869589     0.8019824142322471     0.5195871404209915     0.2166183088579152     0.2308487436206065    0.02444803422730246      0.322454257609455     0.1267552558410448     0.4792589582455993  2.220446049250313e-14 165.2400031798206
2.989421752062206      17.26752060195473      16.40469541498593  0.0008481683376278564     0.5726474911004906     -11.76285147184566   0.001956581347625136    0.08163684027780117   0.001206421507890631      18.15072009897526      491.6418096768445    0.00695099067869589     0.8019824142322471     0.5195871404209915     0.2166183088579152     0.2308487436206065    0.02444803422730246      0.322454257609455     0.1267552558410448     0.4792589582455993  2.220446049250313e-14 165.240042710132
2.989421752062206      17.26752060195473      16.40469541498593  0.0008481683376278564     0.5726474911004906     -11.76285147184566   0.001956581347625136    0.08163684027780117   0.001206421507890631      18.15071982850846      491.6418170028783    0.00695099067869589     0.8019824142322471     0.5195871404209915     0.2166183088579152     0.2308487436206065    0.02444803422730246      0.322454257609455     0.1267552558410448     0.4792589582455993  2.220446049250313e-14 165.2400413199341
2.989421752062206      17.26752060195473      16.40469541498593  0.0008481683376278564     0.5726474911004906     -11.76285147184566   0.001956581347625136    0.08163684027780117   0.001206421507890631      18.15071982850846      491.6418096768445   0.006951005579857084     0.8019824142322471     0.5195871404209915     0.2166183088579152     0.2308487436206065    0.02444803422730246      0.322454257609455     0.1267552558410448     0.4792589582455993  2.220446049250313e-14 165.2393208608655
2.989421752062206      17.26752060195473      16.40469541498593  0.0008481683376278564     0.5726474911004906     -11.76285147184566   0.001956581347625136    0.08163684027780117   0.001206421507890631      18.15071982850846      491.6418096768445    0.00695099067869589     0.8019824291334083     0.5195871404209915     0.2166183088579152     0.2308487436206065    0.02444803422730246      0.322454257609455     0.1267552558410448     0.4792589582455993  2.220446049250313e-14 165.2400424394298
2.989421752062206      17.26752060195473      16.40469541498593  0.0008481683376278564     0.5726474911004906     -11.76285147184566   0.001956581347625136    0.08163684027780117   0.001206421507890631      18.15071982850846      491.6418096768445    0.00695099067869589     0.8019824142322471     0.5195871553221527     0.2166183088579152     0.2308487436206065    0.02444803422730246      0.322454257609455     0.1267552558410448     0.4792589582455993  2.220446049250313e-14 165.2400551221337
2.989421752062206      17.26752060195473      16.40469541498593  0.0008481683376278564     0.5726474911004906     -11.76285147184566   0.001956581347625136    0.08163684027780117   0.001206421507890631      18.15071982850846      491.6418096768445    0.00695099067869589     0.8019824142322471     0.5195871404209915     0.2166183237590764     0.2308487436206065    0.02444803422730246      0.322454257609455     0.1267552558410448     0.4792589582455993  2.220446049250313e-14 165.2400213621802
2.989421752062206      17.26752060195473      16.40469541498593  0.0008481683376278564     0.5726474911004906     -11.76285147184566   0.001956581347625136    0.08163684027780117   0.001206421507890631      18.15071982850846      491.6418096768445    0.00695099067869589     0.8019824142322471     0.5195871404209915     0.2166183088579152     0.2308487585217677    0.02444803422730246      0.322454257609455     0.1267552558410448     0.4792589582455993  2.220446049250313e-14 165.2400405747732
2.989421752062206      17.26752060195473      16.40469541498593  0.0008481683376278564     0.5726474911004906     -11.76285147184566   0.001956581347625136    0.08163684027780117   0.001206421507890631      18.15071982850846      491.6418096768445    0.00695099067869589     0.8019824142322471     0.5195871404209915     0.2166183088579152     0.2308487436206065    0.02444804912846365      0.322454257609455     0.1267552558410448     0.4792589582455993  2.220446049250313e-14 165.2400417577529
2.989421752062206      17.26752060195473      16.40469541498593  0.0008481683376278564     0.5726474911004906     -11.76285147184566   0.001956581347625136    0.08163684027780117   0.001206421507890631      18.15071982850846      491.6418096768445    0.00695099067869589     0.8019824142322471     0.5195871404209915     0.2166183088579152     0.2308487436206065    0.02444803422730246     0.3224542725106162     0.1267552558410448     0.4792589582455993  2.220446049250313e-14 165.2400417580949
2.989421752062206      17.26752060195473      16.40469541498593  0.0008481683376278564     0.5726474911004906     -11.76285147184566   0.001956581347625136    0.08163684027780117   0.001206421507890631      18.15071982850846      491.6418096768445    0.00695099067869589     0.8019824142322471     0.5195871404209915     0.2166183088579152     0.2308487436206065    0.02444803422730246      0.322454257609455      0.126755270742206     0.4792589582455993  2.220446049250313e-14 165.2400417581861
2.989421752062206      17.26752060195473      16.40469541498593  0.0008481683376278564     0.5726474911004906     -11.76285147184566   0.001956581347625136    0.08163684027780117   0.001206421507890631      18.15071982850846      491.6418096768445    0.00695099067869589     0.8019824142322471     0.5195871404209915     0.2166183088579152     0.2308487436206065    0.02444803422730246      0.322454257609455     0.1267552558410448     0.4792589731467605  2.220446049250313e-14 165.2400417580922
2.989421752062206      17.26752060195473      16.40469541498593  0.0008481683376278564     0.5726474911004906     -11.76285147184566   0.001956581347625136    0.08163684027780117   0.001206421507890631      18.15071982850846      491.6418096768445    0.00695099067869589     0.8019824142322471     0.5195871404209915     0.2166183088579152     0.2308487436206065    0.02444803422730246      0.322454257609455     0.1267552558410448     0.4792589582455993  1.490118339830815e-08 165.2400874905582
2.852647528570037      19.10631358225211      15.29741868247843   0.001057643102182539     0.6132653249536714      -12.0026489134185  2.368712423106022e-05     0.1245525079274441   0.001066493806531952      17.17568051591497      491.6138797444738    0.00743290111035334     0.8003377651104168     0.5251779883345477     0.2521521837588408     0.3376292433473615    0.02526904508665209      0.322454257609455     0.1257545120650162     0.4795063360581542  2.221843065836662e-14 128.0501853976472
2.852647571077798      19.10631358225211      15.29741868247843   0.001057643102182539     0.6132653249536714      -12.0026489134185  2.368712423106022e-05     0.1245525079274441   0.001066493806531952      17.17568051591497      491.6138797444738    0.00743290111035334     0.8003377651104168     0.5251779883345477     0.2521521837588408     0.3376292433473615    0.02526904508665209      0.322454257609455     0.1257545120650162     0.4795063360581542  2.221843065836662e-14 128.0501856502541
2.852647528570037      19.10631386695836      15.29741868247843   0.001057643102182539     0.6132653249536714      -12.0026489134185  2.368712423106022e-05     0.1245525079274441   0.001066493806531952      17.17568051591497      491.6138797444738    0.00743290111035334     0.8003377651104168     0.5251779883345477     0.2521521837588408     0.3376292433473615    0.02526904508665209      0.322454257609455     0.1257545120650162     0.4795063360581542  2.221843065836662e-14 128.0501854010421
2.852647528570037      19.10631358225211      15.29741891042773   0.001057643102182539     0.6132653249536714      -12.0026489134185  2.368712423106022e-05     0.1245525079274441   0.001066493806531952      17.17568051591497      491.6138797444738    0.00743290111035334     0.8003377651104168     0.5251779883345477     0.2521521837588408     0.3376292433473615    0.02526904508665209      0.322454257609455     0.1257545120650162     0.4795063360581542  2.221843065836662e-14 128.0501852971706
2.852647528570037      19.10631358225211      15.29741868247843   0.001057658003343733     0.6132653249536714      -12.0026489134185  2.368712423106022e-05     0.1245525079274441   0.001066493806531952      17.17568051591497      491.6138797444738    0.00743290111035334     0.8003377651104168     0.5251779883345477     0.2521521837588408     0.3376292433473615    0.02526904508665209      0.322454257609455     0.1257545120650162     0.4795063360581542  2.221843065836662e-14 128.0501776763654
2.852647528570037      19.10631358225211      15.29741868247843   0.001057643102182539     0.6132653398548326      -12.0026489134185  2.368712423106022e-05     0.1245525079274441   0.001066493806531952      17.17568051591497      491.6138797444738    0.00743290111035334     0.8003377651104168     0.5251779883345477     0.2521521837588408     0.3376292433473615    0.02526904508665209      0.322454257609455     0.1257545120650162     0.4795063360581542  2.221843065836662e-14 128.0501853144148
2.852647528570037      19.10631358225211      15.29741868247843   0.001057643102182539     0.6132653249536714     -12.00264909227191  2.368712423106022e-05     0.1245525079274441   0.001066493806531952      17.17568051591497      491.6138797444738    0.00743290111035334     0.8003377651104168     0.5251779883345477     0.2521521837588408     0.3376292433473615    0.02526904508665209      0.322454257609455     0.1257545120650162     0.4795063360581542  2.221843065836662e-14 128.0501855018065
2.852647528570037      19.10631358225211      15.29741868247843   0.001057643102182539     0.6132653249536714      -12.0026489134185  2.370202539225407e-05     0.1245525079274441   0.001066493806531952      17.17568051591497      491.6138797444738    0.00743290111035334     0.8003377651104168     0.5251779883345477     0.2521521837588408     0.3376292433473615    0.02526904508665209      0.322454257609455     0.1257545120650162     0.4795063360581542  2.221843065836662e-14 128.0502071239241
2.852647528570037      19.10631358225211      15.29741868247843   0.001057643102182539     0.6132653249536714      -12.0026489134185  2.368712423106022e-05     0.1245525228286053   0.001066493806531952      17.17568051591497      491.6138797444738    0.00743290111035334     0.8003377651104168     0.5251779883345477     0.2521521837588408     0.3376292433473615    0.02526904508665209      0.322454257609455     0.1257545120650162     0.4795063360581542  2.221843065836662e-14 128.0501854835883
2.852647528570037      19.10631358225211      15.29741868247843   0.001057643102182539     0.6132653249536714      -12.0026489134185  2.368712423106022e-05     0.1245525079274441   0.001066508707693146      17.17568051591497      491.6138797444738    0.00743290111035334     0.8003377651104168     0.5251779883345477     0.2521521837588408     0.3376292433473615    0.02526904508665209      0.322454257609455     0.1257545120650162     0.4795063360581542  2.221843065836662e-14 128.0501863325822
2.852647528570037      19.10631358225211      15.29741868247843   0.001057643102182539     0.6132653249536714      -12.0026489134185  2.368712423106022e-05     0.1245525079274441   0.001066493806531952      17.17568077185255      491.6138797444738    0.00743290111035334     0.8003377651104168     0.5251779883345477     0.2521521837588408     0.3376292433473615    0.02526904508665209      0.322454257609455     0.1257545120650162     0.4795063360581542  2.221843065836662e-14 128.0501850187742
2.852647528570037      19.10631358225211      15.29741868247843   0.001057643102182539     0.6132653249536714      -12.0026489134185  2.368712423106022e-05     0.1245525079274441   0.001066493806531952      17.17568051591497      491.6138870700914    0.00743290111035334     0.8003377651104168     0.5251779883345477     0.2521521837588408     0.3376292433473615    0.02526904508665209      0.322454257609455     0.1257545120650162     0.4795063360581542  2.221843065836662e-14 128.0501856092667
2.852647528570037      19.10631358225211      15.29741868247843   0.001057643102182539     0.6132653249536714      -12.0026489134185  2.368712423106022e-05     0.1245525079274441   0.001066493806531952      17.17568051591497      491.6138797444738   0.007432916011514534     0.8003377651104168     0.5251779883345477     0.2521521837588408     0.3376292433473615    0.02526904508665209      0.322454257609455     0.1257545120650162     0.4795063360581542  2.221843065836662e-14 128.050325298485
2.852647528570037      19.10631358225211      15.29741868247843   0.001057643102182539     0.6132653249536714      -12.0026489134185  2.368712423106022e-05     0.1245525079274441   0.001066493806531952      17.17568051591497      491.6138797444738    0.00743290111035334      0.800337780011578     0.5251779883345477     0.2521521837588408     0.3376292433473615    0.02526904508665209      0.322454257609455     0.1257545120650162     0.4795063360581542  2.221843065836662e-14 128.0501858296938
2.852647528570037      19.10631358225211      15.29741868247843   0.001057643102182539     0.6132653249536714      -12.0026489134185  2.368712423106022e-05     0.1245525079274441   0.001066493806531952      17.17568051591497      491.6138797444738    0.00743290111035334     0.8003377651104168     0.5251780032357089     0.2521521837588408     0.3376292433473615    0.02526904508665209      0.322454257609455     0.1257545120650162     0.4795063360581542  2.221843065836662e-14 128.0501846706464
2.852647528570037      19.10631358225211      15.29741868247843   0.001057643102182539     0.6132653249536714      -12.0026489134185  2.368712423106022e-05     0.1245525079274441   0.001066493806531952      17.17568051591497      491.6138797444738    0.00743290111035334     0.8003377651104168     0.5251779883345477      0.252152198660002     0.3376292433473615    0.02526904508665209      0.322454257609455     0.1257545120650162     0.4795063360581542  2.221843065836662e-14 128.0501906449362
2.852647528570037      19.10631358225211      15.29741868247843   0.001057643102182539     0.6132653249536714      -12.0026489134185  2.368712423106022e-05     0.1245525079274441   0.001066493806531952      17.17568051591497      491.6138797444738    0.00743290111035334     0.8003377651104168     0.5251779883345477     0.2521521837588408     0.3376292582485227    0.02526904508665209      0.322454257609455     0.1257545120650162     0.4795063360581542  2.221843065836662e-14 128.0501850961923
2.852647528570037      19.10631358225211      15.29741868247843   0.001057643102182539     0.6132653249536714      -12.0026489134185  2.368712423106022e-05     0.1245525079274441   0.001066493806531952      17.17568051591497      491.6138797444738    0.00743290111035334     0.8003377651104168     0.5251779883345477     0.2521521837588408     0.3376292433473615    0.02526905998781328      0.322454257609455     0.1257545120650162     0.4795063360581542  2.221843065836662e-14 128.0501853976516
2.852647528570037      19.10631358225211      15.29741868247843   0.001057643102182539     0.6132653249536714      -12.0026489134185  2.368712423106022e-05     0.1245525079274441   0.001066493806531952      17.17568051591497      491.6138797444738    0.00743290111035334     0.8003377651104168     0.5251779883345477     0.2521521837588408     0.3376292433473615    0.02526904508665209     0.3224542725106162     0.1257545120650162     0.4795063360581542  2.221843065836662e-14 128.0501853976472
2.852647528570037      19.10631358225211      15.29741868247843   0.001057643102182539     0.6132653249536714      -12.0026489134185  2.368712423106022e-05     0.1245525079274441   0.001066493806531952      17.17568051591497      491.6138797444738    0.00743290111035334     0.8003377651104168     0.5251779883345477     0.2521521837588408     0.3376292433473615    0.02526904508665209      0.322454257609455     0.1257545269661774     0.4795063360581542  2.221843065836662e-14 128.0501853976475
2.852647528570037      19.10631358225211      15.29741868247843   0.001057643102182539     0.6132653249536714      -12.0026489134185  2.368712423106022e-05     0.1245525079274441   0.001066493806531952      17.17568051591497      491.6138797444738    0.00743290111035334     0.8003377651104168     0.5251779883345477     0.2521521837588408     0.3376292433473615    0.02526904508665209      0.322454257609455     0.1257545120650162     0.4795063509593154  2.221843065836662e-14 128.0501853976457
2.852647528570037      19.10631358225211      15.29741868247843   0.001057643102182539     0.6132653249536714      -12.0026489134185  2.368712423106022e-05     0.1245525079274441   0.001066493806531952      17.17568051591497      491.6138797444738    0.00743290111035334     0.8003377651104168     0.5251779883345477     0.2521521837588408     0.3376292433473615    0.02526904508665209      0.322454257609455     0.1257545120650162     0.4795063360581542  1.490118341227832e-08 128.0502284143156
2.97221210714463      19.06438640879496      15.25541390303958   0.001565738056681474     0.6819178986193125     -11.69766622354433  3.009059577373636e-05     0.1227170769993361   0.001107184440316644        17.763494314151      527.7191438634468    0.00672818736229378     0.8001486815431984     0.5060105236809083     0.2574815569620033     0.4888536462274035    0.02514380110746085      0.322454257609455     0.1252006143020872     0.4780558367932264  2.255622404003408e-14 125.4269854240312
2.972212151434042      19.06438640879496      15.25541390303958   0.001565738056681474     0.6819178986193125     -11.69766622354433  3.009059577373636e-05     0.1227170769993361   0.001107184440316644        17.763494314151      527.7191438634468    0.00672818736229378     0.8001486815431984     0.5060105236809083     0.2574815569620033     0.4888536462274035    0.02514380110746085      0.322454257609455     0.1252006143020872     0.4780558367932264  2.255622404003408e-14 125.4269857995319
2.97221210714463      19.06438669287645      15.25541390303958   0.001565738056681474     0.6819178986193125     -11.69766622354433  3.009059577373636e-05     0.1227170769993361   0.001107184440316644        17.763494314151      527.7191438634468    0.00672818736229378     0.8001486815431984     0.5060105236809083     0.2574815569620033     0.4888536462274035    0.02514380110746085      0.322454257609455     0.1252006143020872     0.4780558367932264  2.255622404003408e-14 125.4269854614252
2.97221210714463      19.06438640879496      15.25541413036296   0.001565738056681474     0.6819178986193125     -11.69766622354433  3.009059577373636e-05     0.1227170769993361   0.001107184440316644        17.763494314151      527.7191438634468    0.00672818736229378     0.8001486815431984     0.5060105236809083     0.2574815569620033     0.4888536462274035    0.02514380110746085      0.322454257609455     0.1252006143020872     0.4780558367932264  2.255622404003408e-14 125.4269855124847
2.97221210714463      19.06438640879496      15.25541390303958   0.001565752957842668     0.6819178986193125     -11.69766622354433  3.009059577373636e-05     0.1227170769993361   0.001107184440316644        17.763494314151      527.7191438634468    0.00672818736229378     0.8001486815431984     0.5060105236809083     0.2574815569620033     0.4888536462274035    0.02514380110746085      0.322454257609455     0.1252006143020872     0.4780558367932264  2.255622404003408e-14 125.4269802311875
2.97221210714463      19.06438640879496      15.25541390303958   0.001565738056681474     0.6819179135204737     -11.69766622354433  3.009059577373636e-05     0.1227170769993361   0.001107184440316644        17.763494314151      527.7191438634468    0.00672818736229378     0.8001486815431984     0.5060105236809083     0.2574815569620033     0.4888536462274035    0.02514380110746085      0.322454257609455     0.1252006143020872     0.4780558367932264  2.255622404003408e-14 125.4269853669625
2.97221210714463      19.06438640879496      15.25541390303958   0.001565738056681474     0.6819178986193125     -11.69766639785314  3.009059577373636e-05     0.1227170769993361   0.001107184440316644        17.763494314151      527.7191438634468    0.00672818736229378     0.8001486815431984     0.5060105236809083     0.2574815569620033     0.4888536462274035    0.02514380110746085      0.322454257609455     0.1252006143020872     0.4780558367932264  2.255622404003408e-14 125.4269852845394
2.97221210714463      19.06438640879496      15.25541390303958   0.001565738056681474     0.6819178986193125     -11.69766622354433  3.010549693493021e-05     0.1227170769993361   0.001107184440316644        17.763494314151      527.7191438634468    0.00672818736229378     0.8001486815431984     0.5060105236809083     0.2574815569620033     0.4888536462274035    0.02514380110746085      0.322454257609455     0.1252006143020872     0.4780558367932264  2.255622404003408e-14 125.4269805354373
2.97221210714463      19.06438640879496      15.25541390303958   0.001565738056681474     0.6819178986193125     -11.69766622354433  3.009059577373636e-05     0.1227170919004973   0.001107184440316644        17.763494314151      527.7191438634468    0.00672818736229378     0.8001486815431984     0.5060105236809083     0.2574815569620033     0.4888536462274035    0.02514380110746085      0.322454257609455     0.1252006143020872     0.4780558367932264  2.255622404003408e-14 125.4269853890915
2.97221210714463      19.06438640879496      15.25541390303958   0.001565738056681474     0.6819178986193125     -11.69766622354433  3.009059577373636e-05     0.1227170769993361   0.001107199341477838        17.763494314151      527.7191438634468    0.00672818736229378     0.8001486815431984     0.5060105236809083     0.2574815569620033     0.4888536462274035    0.02514380110746085      0.322454257609455     0.1252006143020872     0.4780558367932264  2.255622404003408e-14 125.4269944339272
2.97221210714463      19.06438640879496      15.25541390303958   0.001565738056681474     0.6819178986193125     -11.69766622354433  3.009059577373636e-05     0.1227170769993361   0.001107184440316644      17.76349457884769      527.7191438634468    0.00672818736229378     0.8001486815431984     0.5060105236809083     0.2574815569620033     0.4888536462274035    0.02514380110746085      0.322454257609455     0.1252006143020872     0.4780558367932264  2.255622404003408e-14 125.4269855248537
2.97221210714463      19.06438640879496      15.25541390303958   0.001565738056681474     0.6819178986193125     -11.69766622354433  3.009059577373636e-05     0.1227170769993361   0.001107184440316644        17.763494314151      527.7191517270749    0.00672818736229378     0.8001486815431984     0.5060105236809083     0.2574815569620033     0.4888536462274035    0.02514380110746085      0.322454257609455     0.1252006143020872     0.4780558367932264  2.255622404003408e-14 125.4269855510263
2.97221210714463      19.06438640879496      15.25541390303958   0.001565738056681474     0.6819178986193125     -11.69766622354433  3.009059577373636e-05     0.1227170769993361   0.001107184440316644        17.763494314151      527.7191438634468   0.006728202263454974     0.8001486815431984     0.5060105236809083     0.2574815569620033     0.4888536462274035    0.02514380110746085      0.322454257609455     0.1252006143020872     0.4780558367932264  2.255622404003408e-14 125.4270019431456
2.97221210714463      19.06438640879496      15.25541390303958   0.001565738056681474     0.6819178986193125     -11.69766622354433  3.009059577373636e-05     0.1227170769993361   0.001107184440316644        17.763494314151      527.7191438634468    0.00672818736229378     0.8001486964443596     0.5060105236809083     0.2574815569620033     0.4888536462274035    0.02514380110746085      0.322454257609455     0.1252006143020872     0.4780558367932264  2.255622404003408e-14 125.4269856906444
2.97221210714463      19.06438640879496      15.25541390303958   0.001565738056681474     0.6819178986193125     -11.69766622354433  3.009059577373636e-05     0.1227170769993361   0.001107184440316644        17.763494314151      527.7191438634468    0.00672818736229378     0.8001486815431984     0.5060105385820695     0.2574815569620033     0.4888536462274035    0.02514380110746085      0.322454257609455     0.1252006143020872     0.4780558367932264  2.255622404003408e-14 125.4269853832414
2.97221210714463      19.06438640879496      15.25541390303958   0.001565738056681474     0.6819178986193125     -11.69766622354433  3.009059577373636e-05     0.1227170769993361   0.001107184440316644        17.763494314151      527.7191438634468    0.00672818736229378     0.8001486815431984     0.5060105236809083     0.2574815718631645     0.4888536462274035    0.02514380110746085      0.322454257609455     0.1252006143020872     0.4780558367932264  2.255622404003408e-14 125.4269855029864
2.97221210714463      19.06438640879496      15.25541390303958   0.001565738056681474     0.6819178986193125     -11.69766622354433  3.009059577373636e-05     0.1227170769993361   0.001107184440316644        17.763494314151      527.7191438634468    0.00672818736229378     0.8001486815431984     0.5060105236809083     0.2574815569620033     0.4888536611285647    0.02514380110746085      0.322454257609455     0.1252006143020872     0.4780558367932264  2.255622404003408e-14 125.42698526803
2.97221210714463      19.06438640879496      15.25541390303958   0.001565738056681474     0.6819178986193125     -11.69766622354433  3.009059577373636e-05     0.1227170769993361   0.001107184440316644        17.763494314151      527.7191438634468    0.00672818736229378     0.8001486815431984     0.5060105236809083     0.2574815569620033     0.4888536462274035    0.02514381600862204      0.322454257609455     0.1252006143020872     0.4780558367932264  2.255622404003408e-14 125.4269854240297
2.97221210714463      19.06438640879496      15.25541390303958   0.001565738056681474     0.6819178986193125     -11.69766622354433  3.009059577373636e-05     0.1227170769993361   0.001107184440316644        17.763494314151      527.7191438634468    0.00672818736229378     0.8001486815431984     0.5060105236809083     0.2574815569620033     0.4888536462274035    0.02514380110746085     0.3224542725106162     0.1252006143020872     0.4780558367932264  2.255622404003408e-14 125.4269854240312
2.97221210714463      19.06438640879496      15.25541390303958   0.001565738056681474     0.6819178986193125     -11.69766622354433  3.009059577373636e-05     0.1227170769993361   0.001107184440316644        17.763494314151      527.7191438634468    0.00672818736229378     0.8001486815431984     0.5060105236809083     0.2574815569620033     0.4888536462274035    0.02514380110746085      0.322454257609455     0.1252006292032483     0.4780558367932264  2.255622404003408e-14 125.4269854240322
2.97221210714463      19.06438640879496      15.25541390303958   0.001565738056681474     0.6819178986193125     -11.69766622354433  3.009059577373636e-05     0.1227170769993361   0.001107184440316644        17.763494314151      527.7191438634468    0.00672818736229378     0.8001486815431984     0.5060105236809083     0.2574815569620033     0.4888536462274035    0.02514380110746085      0.322454257609455     0.1252006143020872     0.4780558516943876  2.255622404003408e-14 125.4269854240304
2.97221210714463      19.06438640879496      15.25541390303958   0.001565738056681474     0.6819178986193125     -11.69766622354433  3.009059577373636e-05     0.1227170769993361   0.001107184440316644        17.763494314151      527.7191438634468    0.00672818736229378     0.8001486815431984     0.5060105236809083     0.2574815569620033     0.4888536462274035    0.02514380110746085      0.322454257609455     0.1252006143020872     0.4780558367932264   1.49011837500717e-08 125.4270285381074
2.84731699303192      18.97863610151131      15.03090975487175    0.00182683955046593     0.7026586993504524     -11.45354710402418  0.0001311832805731038     0.1212009056891061   0.001071591937749785      14.45145159156663       379.227533800451   0.006211321990709211     0.8001252193525087     0.5056583108560109     0.2711962391002721     0.5991412306817421    0.02519211727318683      0.322454257609455     0.1250148392705642     0.4782877489400541  2.431532707378687e-14 122.183992360752
2.84731703546025      18.97863610151131      15.03090975487175    0.00182683955046593     0.7026586993504524     -11.45354710402418  0.0001311832805731038     0.1212009056891061   0.001071591937749785      14.45145159156663       379.227533800451   0.006211321990709211     0.8001252193525087     0.5056583108560109     0.2711962391002721     0.5991412306817421    0.02519211727318683      0.322454257609455     0.1250148392705642     0.4782877489400541  2.431532707378687e-14 122.1839926771408
2.84731699303192      18.97863638431502      15.03090975487175    0.00182683955046593     0.7026586993504524     -11.45354710402418  0.0001311832805731038     0.1212009056891061   0.001071591937749785      14.45145159156663       379.227533800451   0.006211321990709211     0.8001252193525087     0.5056583108560109     0.2711962391002721     0.5991412306817421    0.02519211727318683      0.322454257609455     0.1250148392705642     0.4782877489400541  2.431532707378687e-14 122.1839922831314
2.84731699303192      18.97863610151131      15.03090997884975    0.00182683955046593     0.7026586993504524     -11.45354710402418  0.0001311832805731038     0.1212009056891061   0.001071591937749785      14.45145159156663       379.227533800451   0.006211321990709211     0.8001252193525087     0.5056583108560109     0.2711962391002721     0.5991412306817421    0.02519211727318683      0.322454257609455     0.1250148392705642     0.4782877489400541  2.431532707378687e-14 122.183992404934
2.84731699303192      18.97863610151131      15.03090975487175   0.001826854451627123     0.7026586993504524     -11.45354710402418  0.0001311832805731038     0.1212009056891061   0.001071591937749785      14.45145159156663       379.227533800451   0.006211321990709211     0.8001252193525087     0.5056583108560109     0.2711962391002721     0.5991412306817421    0.02519211727318683      0.322454257609455     0.1250148392705642     0.4782877489400541  2.431532707378687e-14 122.1839875621026
2.84731699303192      18.97863610151131      15.03090975487175    0.00182683955046593     0.7026587142516136     -11.45354710402418  0.0001311832805731038     0.1212009056891061   0.001071591937749785      14.45145159156663       379.227533800451   0.006211321990709211     0.8001252193525087     0.5056583108560109     0.2711962391002721     0.5991412306817421    0.02519211727318683      0.322454257609455     0.1250148392705642     0.4782877489400541  2.431532707378687e-14 122.183992396949
2.84731699303192      18.97863610151131      15.03090975487175    0.00182683955046593     0.7026586993504524     -11.45354727469533  0.0001311832805731038     0.1212009056891061   0.001071591937749785      14.45145159156663       379.227533800451   0.006211321990709211     0.8001252193525087     0.5056583108560109     0.2711962391002721     0.5991412306817421    0.02519211727318683      0.322454257609455     0.1250148392705642     0.4782877489400541  2.431532707378687e-14 122.1839923757082
2.84731699303192      18.97863610151131      15.03090975487175    0.00182683955046593     0.7026586993504524     -11.45354710402418  0.0001311981817342977     0.1212009056891061   0.001071591937749785      14.45145159156663       379.227533800451   0.006211321990709211     0.8001252193525087     0.5056583108560109     0.2711962391002721     0.5991412306817421    0.02519211727318683      0.322454257609455     0.1250148392705642     0.4782877489400541  2.431532707378687e-14 122.1839958672099
2.84731699303192      18.97863610151131      15.03090975487175    0.00182683955046593     0.7026586993504524     -11.45354710402418  0.0001311832805731038     0.1212009205902673   0.001071591937749785      14.45145159156663       379.227533800451   0.006211321990709211     0.8001252193525087     0.5056583108560109     0.2711962391002721     0.5991412306817421    0.02519211727318683      0.322454257609455     0.1250148392705642     0.4782877489400541  2.431532707378687e-14 122.1839922710015
2.84731699303192      18.97863610151131      15.03090975487175    0.00182683955046593     0.7026586993504524     -11.45354710402418  0.0001311832805731038     0.1212009056891061   0.001071606838910979      14.45145159156663       379.227533800451   0.006211321990709211     0.8001252193525087     0.5056583108560109     0.2711962391002721     0.5991412306817421    0.02519211727318683      0.322454257609455     0.1250148392705642     0.4782877489400541  2.431532707378687e-14 122.1840021490961
2.84731699303192      18.97863610151131      15.03090975487175    0.00182683955046593     0.7026586993504524     -11.45354710402418  0.0001311832805731038     0.1212009056891061   0.001071591937749785      14.45145180691004       379.227533800451   0.006211321990709211     0.8001252193525087     0.5056583108560109     0.2711962391002721     0.5991412306817421    0.02519211727318683      0.322454257609455     0.1250148392705642     0.4782877489400541  2.431532707378687e-14 122.1839923853733
2.84731699303192      18.97863610151131      15.03090975487175    0.00182683955046593     0.7026586993504524     -11.45354710402418  0.0001311832805731038     0.1212009056891061   0.001071591937749785      14.45145159156663      379.2275394513816   0.006211321990709211     0.8001252193525087     0.5056583108560109     0.2711962391002721     0.5991412306817421    0.02519211727318683      0.322454257609455     0.1250148392705642     0.4782877489400541  2.431532707378687e-14 122.183992442705
2.84731699303192      18.97863610151131      15.03090975487175    0.00182683955046593     0.7026586993504524     -11.45354710402418  0.0001311832805731038     0.1212009056891061   0.001071591937749785      14.45145159156663       379.227533800451   0.006211336891870405     0.8001252193525087     0.5056583108560109     0.2711962391002721     0.5991412306817421    0.02519211727318683      0.322454257609455     0.1250148392705642     0.4782877489400541  2.431532707378687e-14 122.1840413183228
2.84731699303192      18.97863610151131      15.03090975487175    0.00182683955046593     0.7026586993504524     -11.45354710402418  0.0001311832805731038     0.1212009056891061   0.001071591937749785      14.45145159156663       379.227533800451   0.006211321990709211     0.8001252342536699     0.5056583108560109     0.2711962391002721     0.5991412306817421    0.02519211727318683      0.322454257609455     0.1250148392705642     0.4782877489400541  2.431532707378687e-14 122.1839929080748
2.84731699303192      18.97863610151131      15.03090975487175    0.00182683955046593     0.7026586993504524     -11.45354710402418  0.0001311832805731038     0.1212009056891061   0.001071591937749785      14.45145159156663       379.227533800451   0.006211321990709211     0.8001252193525087     0.5056583257571721     0.2711962391002721     0.5991412306817421    0.02519211727318683      0.322454257609455     0.1250148392705642     0.4782877489400541  2.431532707378687e-14 122.1839920000261
2.84731699303192      18.97863610151131      15.03090975487175    0.00182683955046593     0.7026586993504524     -11.45354710402418  0.0001311832805731038     0.1212009056891061   0.001071591937749785      14.45145159156663       379.227533800451   0.006211321990709211     0.8001252193525087     0.5056583108560109     0.2711962540014333     0.5991412306817421    0.02519211727318683      0.322454257609455     0.1250148392705642     0.4782877489400541  2.431532707378687e-14 122.1839941407021
2.84731699303192      18.97863610151131      15.03090975487175    0.00182683955046593     0.7026586993504524     -11.45354710402418  0.0001311832805731038     0.1212009056891061   0.001071591937749785      14.45145159156663       379.227533800451   0.006211321990709211     0.8001252193525087     0.5056583108560109     0.2711962391002721     0.5991412455829033    0.02519211727318683      0.322454257609455     0.1250148392705642     0.4782877489400541  2.431532707378687e-14 122.1839924147931
2.84731699303192      18.97863610151131      15.03090975487175    0.00182683955046593     0.7026586993504524     -11.45354710402418  0.0001311832805731038     0.1212009056891061   0.001071591937749785      14.45145159156663       379.227533800451   0.006211321990709211     0.8001252193525087     0.5056583108560109     0.2711962391002721     0.5991412306817421    0.02519213217434802      0.322454257609455     0.1250148392705642     0.4782877489400541  2.431532707378687e-14 122.1839923607421
2.84731699303192      18.97863610151131      15.03090975487175    0.00182683955046593     0.7026586993504524     -11.45354710402418  0.0001311832805731038     0.1212009056891061   0.001071591937749785      14.45145159156663       379.227533800451   0.006211321990709211     0.8001252193525087     0.5056583108560109     0.2711962391002721     0.5991412306817421    0.02519211727318683     0.3224542725106162     0.1250148392705642     0.4782877489400541  2.431532707378687e-14 122.183992360752
2.84731699303192      18.97863610151131      15.03090975487175    0.00182683955046593     0.7026586993504524     -11.45354710402418  0.0001311832805731038     0.1212009056891061   0.001071591937749785      14.45145159156663       379.227533800451   0.006211321990709211     0.8001252193525087     0.5056583108560109     0.2711962391002721     0.5991412306817421    0.02519211727318683      0.322454257609455     0.1250148541717254     0.4782877489400541  2.431532707378687e-14 122.1839923607587
2.84731699303192      18.97863610151131      15.03090975487175    0.00182683955046593     0.7026586993504524     -11.45354710402418  0.0001311832805731038     0.1212009056891061   0.001071591937749785      14.45145159156663       379.227533800451   0.006211321990709211     0.8001252193525087     0.5056583108560109     0.2711962391002721     0.5991412306817421    0.02519211727318683      0.322454257609455     0.1250148392705642     0.4782877638412153  2.431532707378687e-14 122.1839923607652
2.84731699303192      18.97863610151131      15.03090975487175    0.00182683955046593     0.7026586993504524     -11.45354710402418  0.0001311832805731038     0.1212009056891061   0.001071591937749785      14.45145159156663       379.227533800451   0.006211321990709211     0.8001252193525087     0.5056583108560109     0.2711962391002721     0.5991412306817421    0.02519211727318683      0.322454257609455     0.1250148392705642     0.4782877489400541  1.490118550917473e-08 122.1840367798396
2.695566610691904      19.33861314576447      15.59388436184295   0.002097784311862476     0.6845931008440486     -11.67839817867886   8.61168274446213e-05     0.1228456825935869   0.001016306076882729      13.12423916585662      306.8752417672023   0.006264208476807544     0.8000108647328738     0.5154619272445037      0.277388060232092     0.4258822578163115    0.02551266178596869      0.322454257609455     0.1241525716080962     0.4713038959848491  2.230620644420989e-14 122.7947554439306
2.695566650858977      19.33861314576447      15.59388436184295   0.002097784311862476     0.6845931008440486     -11.67839817867886   8.61168274446213e-05     0.1228456825935869   0.001016306076882729      13.12423916585662      306.8752417672023   0.006264208476807544     0.8000108647328738     0.5154619272445037      0.277388060232092     0.4258822578163115    0.02551266178596869      0.322454257609455     0.1241525716080962     0.4713038959848491  2.230620644420989e-14 122.7947556143991
2.695566610691904      19.33861343393226      15.59388436184295   0.002097784311862476     0.6845931008440486     -11.67839817867886   8.61168274446213e-05     0.1228456825935869   0.001016306076882729      13.12423916585662      306.8752417672023   0.006264208476807544     0.8000108647328738     0.5154619272445037      0.277388060232092     0.4258822578163115    0.02551266178596869      0.322454257609455     0.1241525716080962     0.4713038959848491  2.230620644420989e-14 122.7947553684727
2.695566610691904      19.33861314576447      15.59388459420994   0.002097784311862476     0.6845931008440486     -11.67839817867886   8.61168274446213e-05     0.1228456825935869   0.001016306076882729      13.12423916585662      306.8752417672023   0.006264208476807544     0.8000108647328738     0.5154619272445037      0.277388060232092     0.4258822578163115    0.02551266178596869      0.322454257609455     0.1241525716080962     0.4713038959848491  2.230620644420989e-14 122.794755113973
2.695566610691904      19.33861314576447      15.59388436184295    0.00209779921302367     0.6845931008440486     -11.67839817867886   8.61168274446213e-05     0.1228456825935869   0.001016306076882729      13.12423916585662      306.8752417672023   0.006264208476807544     0.8000108647328738     0.5154619272445037      0.277388060232092     0.4258822578163115    0.02551266178596869      0.322454257609455     0.1241525716080962     0.4713038959848491  2.230620644420989e-14 122.7947488879481
2.695566610691904      19.33861314576447      15.59388436184295   0.002097784311862476     0.6845931157452098     -11.67839817867886   8.61168274446213e-05     0.1228456825935869   0.001016306076882729      13.12423916585662      306.8752417672023   0.006264208476807544     0.8000108647328738     0.5154619272445037      0.277388060232092     0.4258822578163115    0.02551266178596869      0.322454257609455     0.1241525716080962     0.4713038959848491  2.230620644420989e-14 122.7947553928974
2.695566610691904      19.33861314576447      15.59388436184295   0.002097784311862476     0.6845931008440486     -11.67839835270056   8.61168274446213e-05     0.1228456825935869   0.001016306076882729      13.12423916585662      306.8752417672023   0.006264208476807544     0.8000108647328738     0.5154619272445037      0.277388060232092     0.4258822578163115    0.02551266178596869      0.322454257609455     0.1241525716080962     0.4713038959848491  2.230620644420989e-14 122.794755444578
2.695566610691904      19.33861314576447      15.59388436184295   0.002097784311862476     0.6845931008440486     -11.67839817867886  8.613172860581515e-05     0.1228456825935869   0.001016306076882729      13.12423916585662      306.8752417672023   0.006264208476807544     0.8000108647328738     0.5154619272445037      0.277388060232092     0.4258822578163115    0.02551266178596869      0.322454257609455     0.1241525716080962     0.4713038959848491  2.230620644420989e-14 122.7947641084184
2.695566610691904      19.33861314576447      15.59388436184295   0.002097784311862476     0.6845931008440486     -11.67839817867886   8.61168274446213e-05     0.1228456974947481   0.001016306076882729      13.12423916585662      306.8752417672023   0.006264208476807544     0.8000108647328738     0.5154619272445037      0.277388060232092     0.4258822578163115    0.02551266178596869      0.322454257609455     0.1241525716080962     0.4713038959848491  2.230620644420989e-14 122.7947548162164
2.695566610691904      19.33861314576447      15.59388436184295   0.002097784311862476     0.6845931008440486     -11.67839817867886   8.61168274446213e-05     0.1228456825935869   0.001016320978043923      13.12423916585662      306.8752417672023   0.006264208476807544     0.8000108647328738     0.5154619272445037      0.277388060232092     0.4258822578163115    0.02551266178596869      0.322454257609455     0.1241525716080962     0.4713038959848491  2.230620644420989e-14 122.7947604564295
2.695566610691904      19.33861314576447      15.59388436184295   0.002097784311862476     0.6845931008440486     -11.67839817867886   8.61168274446213e-05     0.1228456825935869   0.001016306076882729      13.12423936142302      306.8752417672023   0.006264208476807544     0.8000108647328738     0.5154619272445037      0.277388060232092     0.4258822578163115    0.02551266178596869      0.322454257609455     0.1241525716080962     0.4713038959848491  2.230620644420989e-14 122.7947552325427
2.695566610691904      19.33861314576447      15.59388436184295   0.002097784311862476     0.6845931008440486     -11.67839817867886   8.61168274446213e-05     0.1228456825935869   0.001016306076882729      13.12423916585662      306.8752463399998   0.006264208476807544     0.8000108647328738     0.5154619272445037      0.277388060232092     0.4258822578163115    0.02551266178596869      0.322454257609455     0.1241525716080962     0.4713038959848491  2.230620644420989e-14 122.7947553701097
2.695566610691904      19.33861314576447      15.59388436184295   0.002097784311862476     0.6845931008440486     -11.67839817867886   8.61168274446213e-05     0.1228456825935869   0.001016306076882729      13.12423916585662      306.8752417672023   0.006264223377968738     0.8000108647328738     0.5154619272445037      0.277388060232092     0.4258822578163115    0.02551266178596869      0.322454257609455     0.1241525716080962     0.4713038959848491  2.230620644420989e-14 122.7948844051559
2.695566610691904      19.33861314576447      15.59388436184295   0.002097784311862476     0.6845931008440486     -11.67839817867886   8.61168274446213e-05     0.1228456825935869   0.001016306076882729      13.12423916585662      306.8752417672023   0.006264208476807544     0.8000108796340349     0.5154619272445037      0.277388060232092     0.4258822578163115    0.02551266178596869      0.322454257609455     0.1241525716080962     0.4713038959848491  2.230620644420989e-14 122.794755899503
2.695566610691904      19.33861314576447      15.59388436184295   0.002097784311862476     0.6845931008440486     -11.67839817867886   8.61168274446213e-05     0.1228456825935869   0.001016306076882729      13.12423916585662      306.8752417672023   0.006264208476807544     0.8000108647328738     0.5154619421456649      0.277388060232092     0.4258822578163115    0.02551266178596869      0.322454257609455     0.1241525716080962     0.4713038959848491  2.230620644420989e-14 122.7947541720375
2.695566610691904      19.33861314576447      15.59388436184295   0.002097784311862476     0.6845931008440486     -11.67839817867886   8.61168274446213e-05     0.1228456825935869   0.001016306076882729      13.12423916585662      306.8752417672023   0.006264208476807544     0.8000108647328738     0.5154619272445037     0.2773880751332532     0.4258822578163115    0.02551266178596869      0.322454257609455     0.1241525716080962     0.4713038959848491  2.230620644420989e-14 122.7947606329023
2.695566610691904      19.33861314576447      15.59388436184295   0.002097784311862476     0.6845931008440486     -11.67839817867886   8.61168274446213e-05     0.1228456825935869   0.001016306076882729      13.12423916585662      306.8752417672023   0.006264208476807544     0.8000108647328738     0.5154619272445037      0.277388060232092     0.4258822727174727    0.02551266178596869      0.322454257609455     0.1241525716080962     0.4713038959848491  2.230620644420989e-14 122.7947553801575
2.695566610691904      19.33861314576447      15.59388436184295   0.002097784311862476     0.6845931008440486     -11.67839817867886   8.61168274446213e-05     0.1228456825935869   0.001016306076882729      13.12423916585662      306.8752417672023   0.006264208476807544     0.8000108647328738     0.5154619272445037      0.277388060232092     0.4258822578163115    0.02551267668712988      0.322454257609455     0.1241525716080962     0.4713038959848491  2.230620644420989e-14 122.7947554439601
2.695566610691904      19.33861314576447      15.59388436184295   0.002097784311862476     0.6845931008440486     -11.67839817867886   8.61168274446213e-05     0.1228456825935869   0.001016306076882729      13.12423916585662      306.8752417672023   0.006264208476807544     0.8000108647328738     0.5154619272445037      0.277388060232092     0.4258822578163115    0.02551266178596869     0.3224542725106162     0.1241525716080962     0.4713038959848491  2.230620644420989e-14 122.7947554439306
2.695566610691904      19.33861314576447      15.59388436184295   0.002097784311862476     0.6845931008440486     -11.67839817867886   8.61168274446213e-05     0.1228456825935869   0.001016306076882729      13.12423916585662      306.8752417672023   0.006264208476807544     0.8000108647328738     0.5154619272445037      0.277388060232092     0.4258822578163115    0.02551266178596869      0.322454257609455     0.1241525865092574     0.4713038959848491  2.230620644420989e-14 122.7947554439712
2.695566610691904      19.33861314576447      15.59388436184295   0.002097784311862476     0.6845931008440486     -11.67839817867886   8.61168274446213e-05     0.1228456825935869   0.001016306076882729      13.12423916585662      306.8752417672023   0.006264208476807544     0.8000108647328738     0.5154619272445037      0.277388060232092     0.4258822578163115    0.02551266178596869      0.322454257609455     0.1241525716080962     0.4713039108860103  2.230620644420989e-14 122.794755443923
2.695566610691904      19.33861314576447      15.59388436184295   0.002097784311862476     0.6845931008440486     -11.67839817867886   8.61168274446213e-05     0.1228456825935869   0.001016306076882729      13.12423916585662      306.8752417672023   0.006264208476807544     0.8000108647328738     0.5154619272445037      0.277388060232092     0.4258822578163115    0.02551266178596869      0.322454257609455     0.1241525716080962     0.4713038959848491   1.49011835000541e-08 122.7948005208626
2.809379134624146      19.06863023438682       15.1716531862992   0.001904782930921923     0.6981422525411741     -11.50975978441459  0.0001199157075844672      0.121612290039182   0.001057748211077198      14.11964893748135      361.1394881296195   0.006223897431321259     0.8000911982372584     0.5081095901949565     0.2727431661760508     0.5558264845367612    0.02527225328014121      0.322454257609455     0.1247992726810615     0.4765417883434889  4.046410616069317e-14 122.1404153128942
2.809379176487157      19.06863023438682       15.1716531862992   0.001904782930921923     0.6981422525411741     -11.50975978441459  0.0001199157075844672      0.121612290039182   0.001057748211077198      14.11964893748135      361.1394881296195   0.006223897431321259     0.8000911982372584     0.5081095901949565     0.2727431661760508     0.5558264845367612    0.02527225328014121      0.322454257609455     0.1247992726810615     0.4765417883434889  4.046410616069317e-14 122.14041555344
2.809379134624146      19.06863051853155       15.1716531862992   0.001904782930921923     0.6981422525411741     -11.50975978441459  0.0001199157075844672      0.121612290039182   0.001057748211077198      14.11964893748135      361.1394881296195   0.006223897431321259     0.8000911982372584     0.5081095901949565     0.2727431661760508     0.5558264845367612    0.02527225328014121      0.322454257609455     0.1247992726810615     0.4765417883434889  4.046410616069317e-14 122.1404150732874
2.809379134624146      19.06863023438682      15.17165341237445   0.001904782930921923     0.6981422525411741     -11.50975978441459  0.0001199157075844672      0.121612290039182   0.001057748211077198      14.11964893748135      361.1394881296195   0.006223897431321259     0.8000911982372584     0.5081095901949565     0.2727431661760508     0.5558264845367612    0.02527225328014121      0.322454257609455     0.1247992726810615     0.4765417883434889  4.046410616069317e-14 122.1404152112425
2.809379134624146      19.06863023438682       15.1716531862992   0.001904797832083117     0.6981422525411741     -11.50975978441459  0.0001199157075844672      0.121612290039182   0.001057748211077198      14.11964893748135      361.1394881296195   0.006223897431321259     0.8000911982372584     0.5081095901949565     0.2727431661760508     0.5558264845367612    0.02527225328014121      0.322454257609455     0.1247992726810615     0.4765417883434889  4.046410616069317e-14 122.140415648877
2.809379134624146      19.06863023438682       15.1716531862992   0.001904782930921923     0.6981422674423353     -11.50975978441459  0.0001199157075844672      0.121612290039182   0.001057748211077198      14.11964893748135      361.1394881296195   0.006223897431321259     0.8000911982372584     0.5081095901949565     0.2727431661760508     0.5558264845367612    0.02527225328014121      0.322454257609455     0.1247992726810615     0.4765417883434889  4.046410616069317e-14 122.1404152540134
2.809379134624146      19.06863023438682       15.1716531862992   0.001904782930921923     0.6981422525411741     -11.50975995592338  0.0001199157075844672      0.121612290039182   0.001057748211077198      14.11964893748135      361.1394881296195   0.006223897431321259     0.8000911982372584     0.5081095901949565     0.2727431661760508     0.5558264845367612    0.02527225328014121      0.322454257609455     0.1247992726810615     0.4765417883434889  4.046410616069317e-14 122.1404152755046
2.809379134624146      19.06863023438682       15.1716531862992   0.001904782930921923     0.6981422525411741     -11.50975978441459   0.000119930608745661      0.121612290039182   0.001057748211077198      14.11964893748135      361.1394881296195   0.006223897431321259     0.8000911982372584     0.5081095901949565     0.2727431661760508     0.5558264845367612    0.02527225328014121      0.322454257609455     0.1247992726810615     0.4765417883434889  4.046410616069317e-14 122.1404199585466
2.809379134624146      19.06863023438682       15.1716531862992   0.001904782930921923     0.6981422525411741     -11.50975978441459  0.0001199157075844672     0.1216123049403431   0.001057748211077198      14.11964893748135      361.1394881296195   0.006223897431321259     0.8000911982372584     0.5081095901949565     0.2727431661760508     0.5558264845367612    0.02527225328014121      0.322454257609455     0.1247992726810615     0.4765417883434889  4.046410616069317e-14 122.1404150456662
2.809379134624146      19.06863023438682       15.1716531862992   0.001904782930921923     0.6981422525411741     -11.50975978441459  0.0001199157075844672      0.121612290039182   0.001057763112238392      14.11964893748135      361.1394881296195   0.006223897431321259     0.8000911982372584     0.5081095901949565     0.2727431661760508     0.5558264845367612    0.02527225328014121      0.322454257609455     0.1247992726810615     0.4765417883434889  4.046410616069317e-14 122.1404228688058
2.809379134624146      19.06863023438682       15.1716531862992   0.001904782930921923     0.6981422525411741     -11.50975978441459  0.0001199157075844672      0.121612290039182   0.001057748211077198      14.11964914788052      361.1394881296195   0.006223897431321259     0.8000911982372584     0.5081095901949565     0.2727431661760508     0.5558264845367612    0.02527225328014121      0.322454257609455     0.1247992726810615     0.4765417883434889  4.046410616069317e-14 122.1404151579002
2.809379134624146      19.06863023438682       15.1716531862992   0.001904782930921923     0.6981422525411741     -11.50975978441459  0.0001199157075844672      0.121612290039182   0.001057748211077198      14.11964893748135      361.1394935110172   0.006223897431321259     0.8000911982372584     0.5081095901949565     0.2727431661760508     0.5558264845367612    0.02527225328014121      0.322454257609455     0.1247992726810615     0.4765417883434889  4.046410616069317e-14 122.1404153091177
2.809379134624146      19.06863023438682       15.1716531862992   0.001904782930921923     0.6981422525411741     -11.50975978441459  0.0001199157075844672      0.121612290039182   0.001057748211077198      14.11964893748135      361.1394881296195   0.006223912332482453     0.8000911982372584     0.5081095901949565     0.2727431661760508     0.5558264845367612    0.02527225328014121      0.322454257609455     0.1247992726810615     0.4765417883434889  4.046410616069317e-14 122.1404806733297
2.809379134624146      19.06863023438682       15.1716531862992   0.001904782930921923     0.6981422525411741     -11.50975978441459  0.0001199157075844672      0.121612290039182   0.001057748211077198      14.11964893748135      361.1394881296195   0.006223897431321259     0.8000912131384196     0.5081095901949565     0.2727431661760508     0.5558264845367612    0.02527225328014121      0.322454257609455     0.1247992726810615     0.4765417883434889  4.046410616069317e-14 122.1404157120499
2.809379134624146      19.06863023438682       15.1716531862992   0.001904782930921923     0.6981422525411741     -11.50975978441459  0.0001199157075844672      0.121612290039182   0.001057748211077198      14.11964893748135      361.1394881296195   0.006223897431321259     0.8000911982372584     0.5081096050961177     0.2727431661760508     0.5558264845367612    0.02527225328014121      0.322454257609455     0.1247992726810615     0.4765417883434889  4.046410616069317e-14 122.1404146368492
2.809379134624146      19.06863023438682       15.1716531862992   0.001904782930921923     0.6981422525411741     -11.50975978441459  0.0001199157075844672      0.121612290039182   0.001057748211077198      14.11964893748135      361.1394881296195   0.006223897431321259     0.8000911982372584     0.5081095901949565      0.272743181077212     0.5558264845367612    0.02527225328014121      0.322454257609455     0.1247992726810615     0.4765417883434889  4.046410616069317e-14 122.1404178691538
2.809379134624146      19.06863023438682       15.1716531862992   0.001904782930921923     0.6981422525411741     -11.50975978441459  0.0001199157075844672      0.121612290039182   0.001057748211077198      14.11964893748135      361.1394881296195   0.006223897431321259     0.8000911982372584     0.5081095901949565     0.2727431661760508     0.5558264994379224    0.02527225328014121      0.322454257609455     0.1247992726810615     0.4765417883434889  4.046410616069317e-14 122.1404153336439
2.809379134624146      19.06863023438682       15.1716531862992   0.001904782930921923     0.6981422525411741     -11.50975978441459  0.0001199157075844672      0.121612290039182   0.001057748211077198      14.11964893748135      361.1394881296195   0.006223897431321259     0.8000911982372584     0.5081095901949565     0.2727431661760508     0.5558264845367612     0.0252722681813024      0.322454257609455     0.1247992726810615     0.4765417883434889  4.046410616069317e-14 122.1404153129308
2.809379134624146      19.06863023438682       15.1716531862992   0.001904782930921923     0.6981422525411741     -11.50975978441459  0.0001199157075844672      0.121612290039182   0.001057748211077198      14.11964893748135      361.1394881296195   0.006223897431321259     0.8000911982372584     0.5081095901949565     0.2727431661760508     0.5558264845367612    0.02527225328014121     0.3224542725106162     0.1247992726810615     0.4765417883434889  4.046410616069317e-14 122.1404153128942
2.809379134624146      19.06863023438682       15.1716531862992   0.001904782930921923     0.6981422525411741     -11.50975978441459  0.0001199157075844672      0.121612290039182   0.001057748211077198      14.11964893748135      361.1394881296195   0.006223897431321259     0.8000911982372584     0.5081095901949565     0.2727431661760508     0.5558264845367612    0.02527225328014121      0.322454257609455     0.1247992875822227     0.4765417883434889  4.046410616069317e-14 122.1404153128832
2.809379134624146      19.06863023438682       15.1716531862992   0.001904782930921923     0.6981422525411741     -11.50975978441459  0.0001199157075844672      0.121612290039182   0.001057748211077198      14.11964893748135      361.1394881296195   0.006223897431321259     0.8000911982372584     0.5081095901949565     0.2727431661760508     0.5558264845367612    0.02527225328014121      0.322454257609455     0.1247992726810615     0.4765418032446501  4.046410616069317e-14 122.1404153128959
2.809379134624146      19.06863023438682       15.1716531862992   0.001904782930921923     0.6981422525411741     -11.50975978441459  0.0001199157075844672      0.121612290039182   0.001057748211077198      14.11964893748135      361.1394881296195   0.006223897431321259     0.8000911982372584     0.5081095901949565     0.2727431661760508     0.5558264845367612    0.02527225328014121      0.322454257609455     0.1247992726810615     0.4765417883434889  1.490120165795382e-08 122.1404598696032
2.803331281400829      19.18701433582838      15.35331932450094   0.001944685591229523     0.6976620561574199     -11.60393127131136  0.0001211712763540761       0.12167490757421   0.001052418095197398      14.14292700477501      361.1446348236281   0.006178979981653699     0.8000871638146319     0.5087543824174916     0.2728072380108526     0.5476195784612931    0.02522620192067805      0.322454257609455     0.1252958129653365     0.4765083240217193  3.612361827358474e-14 121.9603384116085
2.803331323173721      19.18701433582838      15.35331932450094   0.001944685591229523     0.6976620561574199     -11.60393127131136  0.0001211712763540761       0.12167490757421   0.001052418095197398      14.14292700477501      361.1446348236281   0.006178979981653699     0.8000871638146319     0.5087543824174916     0.2728072380108526     0.5476195784612931    0.02522620192067805      0.322454257609455     0.1252958129653365     0.4765083240217193  3.612361827358474e-14 121.9603387365583
2.803331281400829      19.18701462173718      15.35331932450094   0.001944685591229523     0.6976620561574199     -11.60393127131136  0.0001211712763540761       0.12167490757421   0.001052418095197398      14.14292700477501      361.1446348236281   0.006178979981653699     0.8000871638146319     0.5087543824174916     0.2728072380108526     0.5476195784612931    0.02522620192067805      0.322454257609455     0.1252958129653365     0.4765083240217193  3.612361827358474e-14 121.960338410719
2.803331281400829      19.18701433582838      15.35331955328322   0.001944685591229523     0.6976620561574199     -11.60393127131136  0.0001211712763540761       0.12167490757421   0.001052418095197398      14.14292700477501      361.1446348236281   0.006178979981653699     0.8000871638146319     0.5087543824174916     0.2728072380108526     0.5476195784612931    0.02522620192067805      0.322454257609455     0.1252958129653365     0.4765083240217193  3.612361827358474e-14 121.960338406877
2.803331281400829      19.18701433582838      15.35331932450094   0.001944700492390717     0.6976620561574199     -11.60393127131136  0.0001211712763540761       0.12167490757421   0.001052418095197398      14.14292700477501      361.1446348236281   0.006178979981653699     0.8000871638146319     0.5087543824174916     0.2728072380108526     0.5476195784612931    0.02522620192067805      0.322454257609455     0.1252958129653365     0.4765083240217193  3.612361827358474e-14 121.9603408060501
2.803331281400829      19.18701433582838      15.35331932450094   0.001944685591229523     0.6976620710585811     -11.60393127131136  0.0001211712763540761       0.12167490757421   0.001052418095197398      14.14292700477501      361.1446348236281   0.006178979981653699     0.8000871638146319     0.5087543824174916     0.2728072380108526     0.5476195784612931    0.02522620192067805      0.322454257609455     0.1252958129653365     0.4765083240217193  3.612361827358474e-14 121.9603384741937
2.803331281400829      19.18701433582838      15.35331932450094   0.001944685591229523     0.6976620561574199     -11.60393144422341  0.0001211712763540761       0.12167490757421   0.001052418095197398      14.14292700477501      361.1446348236281   0.006178979981653699     0.8000871638146319     0.5087543824174916     0.2728072380108526     0.5476195784612931    0.02522620192067805      0.322454257609455     0.1252958129653365     0.4765083240217193  3.612361827358474e-14 121.9603385464896
2.803331281400829      19.18701433582838      15.35331932450094   0.001944685591229523     0.6976620561574199     -11.60393127131136    0.00012118617751527       0.12167490757421   0.001052418095197398      14.14292700477501      361.1446348236281   0.006178979981653699     0.8000871638146319     0.5087543824174916     0.2728072380108526     0.5476195784612931    0.02522620192067805      0.322454257609455     0.1252958129653365     0.4765083240217193  3.612361827358474e-14 121.9603386436027
2.803331281400829      19.18701433582838      15.35331932450094   0.001944685591229523     0.6976620561574199     -11.60393127131136  0.0001211712763540761     0.1216749224753712   0.001052418095197398      14.14292700477501      361.1446348236281   0.006178979981653699     0.8000871638146319     0.5087543824174916     0.2728072380108526     0.5476195784612931    0.02522620192067805      0.322454257609455     0.1252958129653365     0.4765083240217193  3.612361827358474e-14 121.9603383170615
2.803331281400829      19.18701433582838      15.35331932450094   0.001944685591229523     0.6976620561574199     -11.60393127131136  0.0001211712763540761       0.12167490757421   0.001052432996358592      14.14292700477501      361.1446348236281   0.006178979981653699     0.8000871638146319     0.5087543824174916     0.2728072380108526     0.5476195784612931    0.02522620192067805      0.322454257609455     0.1252958129653365     0.4765083240217193  3.612361827358474e-14 121.9603441614395
2.803331281400829      19.18701433582838      15.35331932450094   0.001944685591229523     0.6976620561574199     -11.60393127131136  0.0001211712763540761       0.12167490757421   0.001052418095197398      14.14292721552104      361.1446348236281   0.006178979981653699     0.8000871638146319     0.5087543824174916     0.2728072380108526     0.5476195784612931    0.02522620192067805      0.322454257609455     0.1252958129653365     0.4765083240217193  3.612361827358474e-14 121.960338554488
2.803331281400829      19.18701433582838      15.35331932450094   0.001944685591229523     0.6976620561574199     -11.60393127131136  0.0001211712763540761       0.12167490757421   0.001052418095197398      14.14292700477501      361.1446402051025   0.006178979981653699     0.8000871638146319     0.5087543824174916     0.2728072380108526     0.5476195784612931    0.02522620192067805      0.322454257609455     0.1252958129653365     0.4765083240217193  3.612361827358474e-14 121.9603384927168
2.803331281400829      19.18701433582838      15.35331932450094   0.001944685591229523     0.6976620561574199     -11.60393127131136  0.0001211712763540761       0.12167490757421   0.001052418095197398      14.14292700477501      361.1446348236281   0.006178994882814893     0.8000871638146319     0.5087543824174916     0.2728072380108526     0.5476195784612931    0.02522620192067805      0.322454257609455     0.1252958129653365     0.4765083240217193  3.612361827358474e-14 121.9603513861135
2.803331281400829      19.18701433582838      15.35331932450094   0.001944685591229523     0.6976620561574199     -11.60393127131136  0.0001211712763540761       0.12167490757421   0.001052418095197398      14.14292700477501      361.1446348236281   0.006178979981653699     0.8000871787157931     0.5087543824174916     0.2728072380108526     0.5476195784612931    0.02522620192067805      0.322454257609455     0.1252958129653365     0.4765083240217193  3.612361827358474e-14 121.96033893712
2.803331281400829      19.18701433582838      15.35331932450094   0.001944685591229523     0.6976620561574199     -11.60393127131136  0.0001211712763540761       0.12167490757421   0.001052418095197398      14.14292700477501      361.1446348236281   0.006178979981653699     0.8000871638146319     0.5087543973186528     0.2728072380108526     0.5476195784612931    0.02522620192067805      0.322454257609455     0.1252958129653365     0.4765083240217193  3.612361827358474e-14 121.9603387929041
2.803331281400829      19.18701433582838      15.35331932450094   0.001944685591229523     0.6976620561574199     -11.60393127131136  0.0001211712763540761       0.12167490757421   0.001052418095197398      14.14292700477501      361.1446348236281   0.006178979981653699     0.8000871638146319     0.5087543824174916     0.2728072529120137     0.5476195784612931    0.02522620192067805      0.322454257609455     0.1252958129653365     0.4765083240217193  3.612361827358474e-14 121.9603392027975
2.803331281400829      19.18701433582838      15.35331932450094   0.001944685591229523     0.6976620561574199     -11.60393127131136  0.0001211712763540761       0.12167490757421   0.001052418095197398      14.14292700477501      361.1446348236281   0.006178979981653699     0.8000871638146319     0.5087543824174916     0.2728072380108526     0.5476195933624543    0.02522620192067805      0.322454257609455     0.1252958129653365     0.4765083240217193  3.612361827358474e-14 121.9603384406018
2.803331281400829      19.18701433582838      15.35331932450094   0.001944685591229523     0.6976620561574199     -11.60393127131136  0.0001211712763540761       0.12167490757421   0.001052418095197398      14.14292700477501      361.1446348236281   0.006178979981653699     0.8000871638146319     0.5087543824174916     0.2728072380108526     0.5476195784612931    0.02522621682183925      0.322454257609455     0.1252958129653365     0.4765083240217193  3.612361827358474e-14 121.9603384116128
2.803331281400829      19.18701433582838      15.35331932450094   0.001944685591229523     0.6976620561574199     -11.60393127131136  0.0001211712763540761       0.12167490757421   0.001052418095197398      14.14292700477501      361.1446348236281   0.006178979981653699     0.8000871638146319     0.5087543824174916     0.2728072380108526     0.5476195784612931    0.02522620192067805     0.3224542725106162     0.1252958129653365     0.4765083240217193  3.612361827358474e-14 121.9603384116085
2.803331281400829      19.18701433582838      15.35331932450094   0.001944685591229523     0.6976620561574199     -11.60393127131136  0.0001211712763540761       0.12167490757421   0.001052418095197398      14.14292700477501      361.1446348236281   0.006178979981653699     0.8000871638146319     0.5087543824174916     0.2728072380108526     0.5476195784612931    0.02522620192067805      0.322454257609455     0.1252958278664977     0.4765083240217193  3.612361827358474e-14 121.9603384116104
2.803331281400829      19.18701433582838      15.35331932450094   0.001944685591229523     0.6976620561574199     -11.60393127131136  0.0001211712763540761       0.12167490757421   0.001052418095197398      14.14292700477501      361.1446348236281   0.006178979981653699     0.8000871638146319     0.5087543824174916     0.2728072380108526     0.5476195784612931    0.02522620192067805      0.322454257609455     0.1252958129653365     0.4765083389228805  3.612361827358474e-14 121.9603384116229
2.803331281400829      19.18701433582838      15.35331932450094   0.001944685591229523     0.6976620561574199     -11.60393127131136  0.0001211712763540761       0.12167490757421   0.001052418095197398      14.14292700477501      361.1446348236281   0.006178979981653699     0.8000871638146319     0.5087543824174916     0.2728072380108526     0.5476195784612931    0.02522620192067805      0.322454257609455     0.1252958129653365     0.4765083240217193  1.490119731746593e-08 121.9603829569411
2.797835110949234      19.15018289178648      15.29361911083656   0.001932638496496664      0.696720024692043     -11.57264446260706  0.0001221283151903269     0.1216946525110618   0.001049724800821611      14.04256392227982      356.8987630311424   0.006190378863195054     0.8000824054613051     0.5091395814301125     0.2728413181244905     0.5423134649521733    0.02522114433521126      0.322454257609455     0.1252846690423978     0.4762194924252217   3.39756395293285e-14 121.9683412703646
2.797835152640226      19.15018289178648      15.29361911083656   0.001932638496496664      0.696720024692043     -11.57264446260706  0.0001221283151903269     0.1216946525110618   0.001049724800821611      14.04256392227982      356.8987630311424   0.006190378863195054     0.8000824054613051     0.5091395814301125     0.2728413181244905     0.5423134649521733    0.02522114433521126      0.322454257609455     0.1252846690423978     0.4762194924252217   3.39756395293285e-14 121.9683411417747
2.797835110949234      19.15018317714644      15.29361911083656   0.001932638496496664      0.696720024692043     -11.57264446260706  0.0001221283151903269     0.1216946525110618   0.001049724800821611      14.04256392227982      356.8987630311424   0.006190378863195054     0.8000824054613051     0.5091395814301125     0.2728413181244905     0.5423134649521733    0.02522114433521126      0.322454257609455     0.1252846690423978     0.4762194924252217   3.39756395293285e-14 121.9683412532431
2.797835110949234      19.15018289178648      15.29361933872924   0.001932638496496664      0.696720024692043     -11.57264446260706  0.0001221283151903269     0.1216946525110618   0.001049724800821611      14.04256392227982      356.8987630311424   0.006190378863195054     0.8000824054613051     0.5091395814301125     0.2728413181244905     0.5423134649521733    0.02522114433521126      0.322454257609455     0.1252846690423978     0.4762194924252217   3.39756395293285e-14 121.9683412059054
2.797835110949234      19.15018289178648      15.29361911083656   0.001932653397657858      0.696720024692043     -11.57264446260706  0.0001221283151903269     0.1216946525110618   0.001049724800821611      14.04256392227982      356.8987630311424   0.006190378863195054     0.8000824054613051     0.5091395814301125     0.2728413181244905     0.5423134649521733    0.02522114433521126      0.322454257609455     0.1252846690423978     0.4762194924252217   3.39756395293285e-14 121.9683421136149
2.797835110949234      19.15018289178648      15.29361911083656   0.001932638496496664     0.6967200395932042     -11.57264446260706  0.0001221283151903269     0.1216946525110618   0.001049724800821611      14.04256392227982      356.8987630311424   0.006190378863195054     0.8000824054613051     0.5091395814301125     0.2728413181244905     0.5423134649521733    0.02522114433521126      0.322454257609455     0.1252846690423978     0.4762194924252217   3.39756395293285e-14 121.9683412144527
2.797835110949234      19.15018289178648      15.29361911083656   0.001932638496496664      0.696720024692043      -11.5726446350529  0.0001221283151903269     0.1216946525110618   0.001049724800821611      14.04256392227982      356.8987630311424   0.006190378863195054     0.8000824054613051     0.5091395814301125     0.2728413181244905     0.5423134649521733    0.02522114433521126      0.322454257609455     0.1252846690423978     0.4762194924252217   3.39756395293285e-14 121.9683412775584
2.797835110949234      19.15018289178648      15.29361911083656   0.001932638496496664      0.696720024692043     -11.57264446260706  0.0001221432163515208     0.1216946525110618   0.001049724800821611      14.04256392227982      356.8987630311424   0.006190378863195054     0.8000824054613051     0.5091395814301125     0.2728413181244905     0.5423134649521733    0.02522114433521126      0.322454257609455     0.1252846690423978     0.4762194924252217   3.39756395293285e-14 121.9683420862483
2.797835110949234      19.15018289178648      15.29361911083656   0.001932638496496664      0.696720024692043     -11.57264446260706  0.0001221283151903269      0.121694667412223   0.001049724800821611      14.04256392227982      356.8987630311424   0.006190378863195054     0.8000824054613051     0.5091395814301125     0.2728413181244905     0.5423134649521733    0.02522114433521126      0.322454257609455     0.1252846690423978     0.4762194924252217   3.39756395293285e-14 121.9683410651526
2.797835110949234      19.15018289178648      15.29361911083656   0.001932638496496664      0.696720024692043     -11.57264446260706  0.0001221283151903269     0.1216946525110618   0.001049739701982805      14.04256392227982      356.8987630311424   0.006190378863195054     0.8000824054613051     0.5091395814301125     0.2728413181244905     0.5423134649521733    0.02522114433521126      0.322454257609455     0.1252846690423978     0.4762194924252217   3.39756395293285e-14 121.9683463937725
2.797835110949234      19.15018289178648      15.29361911083656   0.001932638496496664      0.696720024692043     -11.57264446260706  0.0001221283151903269     0.1216946525110618   0.001049724800821611      14.04256413153033      356.8987630311424   0.006190378863195054     0.8000824054613051     0.5091395814301125     0.2728413181244905     0.5423134649521733    0.02522114433521126      0.322454257609455     0.1252846690423978     0.4762194924252217   3.39756395293285e-14 121.9683412882906
2.797835110949234      19.15018289178648      15.29361911083656   0.001932638496496664      0.696720024692043     -11.57264446260706  0.0001221283151903269     0.1216946525110618   0.001049724800821611      14.04256392227982      356.8987683493484   0.006190378863195054     0.8000824054613051     0.5091395814301125     0.2728413181244905     0.5423134649521733    0.02522114433521126      0.322454257609455     0.1252846690423978     0.4762194924252217   3.39756395293285e-14 121.9683412469613
2.797835110949234      19.15018289178648      15.29361911083656   0.001932638496496664      0.696720024692043     -11.57264446260706  0.0001221283151903269     0.1216946525110618   0.001049724800821611      14.04256392227982      356.8987630311424   0.006190393764356248     0.8000824054613051     0.5091395814301125     0.2728413181244905     0.5423134649521733    0.02522114433521126      0.322454257609455     0.1252846690423978     0.4762194924252217   3.39756395293285e-14 121.9683615228619
2.797835110949234      19.15018289178648      15.29361911083656   0.001932638496496664      0.696720024692043     -11.57264446260706  0.0001221283151903269     0.1216946525110618   0.001049724800821611      14.04256392227982      356.8987630311424   0.006190378863195054     0.8000824203624662     0.5091395814301125     0.2728413181244905     0.5423134649521733    0.02522114433521126      0.322454257609455     0.1252846690423978     0.4762194924252217   3.39756395293285e-14 121.9683418430507
2.797835110949234      19.15018289178648      15.29361911083656   0.001932638496496664      0.696720024692043     -11.57264446260706  0.0001221283151903269     0.1216946525110618   0.001049724800821611      14.04256392227982      356.8987630311424   0.006190378863195054     0.8000824054613051     0.5091395963312737     0.2728413181244905     0.5423134649521733    0.02522114433521126      0.322454257609455     0.1252846690423978     0.4762194924252217   3.39756395293285e-14 121.968341402076
2.797835110949234      19.15018289178648      15.29361911083656   0.001932638496496664      0.696720024692043     -11.57264446260706  0.0001221283151903269     0.1216946525110618   0.001049724800821611      14.04256392227982      356.8987630311424   0.006190378863195054     0.8000824054613051     0.5091395814301125     0.2728413330256517     0.5423134649521733    0.02522114433521126      0.322454257609455     0.1252846690423978     0.4762194924252217   3.39756395293285e-14 121.9683422115276
2.797835110949234      19.15018289178648      15.29361911083656   0.001932638496496664      0.696720024692043     -11.57264446260706  0.0001221283151903269     0.1216946525110618   0.001049724800821611      14.04256392227982      356.8987630311424   0.006190378863195054     0.8000824054613051     0.5091395814301125     0.2728413181244905     0.5423134798533345    0.02522114433521126      0.322454257609455     0.1252846690423978     0.4762194924252217   3.39756395293285e-14 121.968341237474
2.797835110949234      19.15018289178648      15.29361911083656   0.001932638496496664      0.696720024692043     -11.57264446260706  0.0001221283151903269     0.1216946525110618   0.001049724800821611      14.04256392227982      356.8987630311424   0.006190378863195054     0.8000824054613051     0.5091395814301125     0.2728413181244905     0.5423134649521733    0.02522115923637246      0.322454257609455     0.1252846690423978     0.4762194924252217   3.39756395293285e-14 121.9683412703563
2.797835110949234      19.15018289178648      15.29361911083656   0.001932638496496664      0.696720024692043     -11.57264446260706  0.0001221283151903269     0.1216946525110618   0.001049724800821611      14.04256392227982      356.8987630311424   0.006190378863195054     0.8000824054613051     0.5091395814301125     0.2728413181244905     0.5423134649521733    0.02522114433521126     0.3224542725106162     0.1252846690423978     0.4762194924252217   3.39756395293285e-14 121.9683412703646
2.797835110949234      19.15018289178648      15.29361911083656   0.001932638496496664      0.696720024692043     -11.57264446260706  0.0001221283151903269     0.1216946525110618   0.001049724800821611      14.04256392227982      356.8987630311424   0.006190378863195054     0.8000824054613051     0.5091395814301125     0.2728413181244905     0.5423134649521733    0.02522114433521126      0.322454257609455      0.125284683943559     0.4762194924252217   3.39756395293285e-14 121.9683412703603
2.797835110949234      19.15018289178648      15.29361911083656   0.001932638496496664      0.696720024692043     -11.57264446260706  0.0001221283151903269     0.1216946525110618   0.001049724800821611      14.04256392227982      356.8987630311424   0.006190378863195054     0.8000824054613051     0.5091395814301125     0.2728413181244905     0.5423134649521733    0.02522114433521126      0.322454257609455     0.1252846690423978     0.4762195073263829   3.39756395293285e-14 121.9683412703648
2.797835110949234      19.15018289178648      15.29361911083656   0.001932638496496664      0.696720024692043     -11.57264446260706  0.0001221283151903269     0.1216946525110618   0.001049724800821611      14.04256392227982      356.8987630311424   0.006190378863195054     0.8000824054613051     0.5091395814301125     0.2728413181244905     0.5423134649521733    0.02522114433521126      0.322454257609455     0.1252846690423978     0.4762194924252217  1.490119516948719e-08 121.9683858701237
2.80193501194897      19.17780679442671      15.33839482322159   0.001940993853954579     0.6974201679247025     -11.59610813422559  0.0001214064605987329     0.1216936776957878   0.001050860037013073      14.11781618191122      360.0831910694146   0.006170106582504943     0.8000859675649166      0.508822297128653     0.2727841783949511     0.5462907721428564    0.02522493755115535      0.322454257609455     0.1252930270428122     0.4764361175693952  3.535120938494116e-14 121.9517369452661
2.801935053701055      19.17780679442671      15.33839482322159   0.001940993853954579     0.6974201679247025     -11.59610813422559  0.0001214064605987329     0.1216936776957878   0.001050860037013073      14.11781618191122      360.0831910694146   0.006170106582504943     0.8000859675649166      0.508822297128653     0.2727841783949511     0.5462907721428564    0.02522493755115535      0.322454257609455     0.1252930270428122     0.4764361175693952  3.535120938494116e-14 121.9517370248139
2.80193501194897       19.1778070801983      15.33839482322159   0.001940993853954579     0.6974201679247025     -11.59610813422559  0.0001214064605987329     0.1216936776957878   0.001050860037013073      14.11781618191122      360.0831910694146   0.006170106582504943     0.8000859675649166      0.508822297128653     0.2727841783949511     0.5462907721428564    0.02522493755115535      0.322454257609455     0.1252930270428122     0.4764361175693952  3.535120938494116e-14 121.9517369351256
2.80193501194897      19.17780679442671      15.33839505178148   0.001940993853954579     0.6974201679247025     -11.59610813422559  0.0001214064605987329     0.1216936776957878   0.001050860037013073      14.11781618191122      360.0831910694146   0.006170106582504943     0.8000859675649166      0.508822297128653     0.2727841783949511     0.5462907721428564    0.02522493755115535      0.322454257609455     0.1252930270428122     0.4764361175693952  3.535120938494116e-14 121.9517369127492
2.80193501194897      19.17780679442671      15.33839482322159   0.001941008755115773     0.6974201679247025     -11.59610813422559  0.0001214064605987329     0.1216936776957878   0.001050860037013073      14.11781618191122      360.0831910694146   0.006170106582504943     0.8000859675649166      0.508822297128653     0.2727841783949511     0.5462907721428564    0.02522493755115535      0.322454257609455     0.1252930270428122     0.4764361175693952  3.535120938494116e-14 121.9517391574432
2.80193501194897      19.17780679442671      15.33839482322159   0.001940993853954579     0.6974201828258637     -11.59610813422559  0.0001214064605987329     0.1216936776957878   0.001050860037013073      14.11781618191122      360.0831910694146   0.006170106582504943     0.8000859675649166      0.508822297128653     0.2727841783949511     0.5462907721428564    0.02522493755115535      0.322454257609455     0.1252930270428122     0.4764361175693952  3.535120938494116e-14 121.9517369163579
2.80193501194897      19.17780679442671      15.33839482322159   0.001940993853954579     0.6974201679247025     -11.59610830702107  0.0001214064605987329     0.1216936776957878   0.001050860037013073      14.11781618191122      360.0831910694146   0.006170106582504943     0.8000859675649166      0.508822297128653     0.2727841783949511     0.5462907721428564    0.02522493755115535      0.322454257609455     0.1252930270428122     0.4764361175693952  3.535120938494116e-14 121.9517370319963
2.80193501194897      19.17780679442671      15.33839482322159   0.001940993853954579     0.6974201679247025     -11.59610813422559  0.0001214213617599267     0.1216936776957878   0.001050860037013073      14.11781618191122      360.0831910694146   0.006170106582504943     0.8000859675649166      0.508822297128653     0.2727841783949511     0.5462907721428564    0.02522493755115535      0.322454257609455     0.1252930270428122     0.4764361175693952  3.535120938494116e-14 121.9517363392535
2.80193501194897      19.17780679442671      15.33839482322159   0.001940993853954579     0.6974201679247025     -11.59610813422559  0.0001214064605987329     0.1216936925969489   0.001050860037013073      14.11781618191122      360.0831910694146   0.006170106582504943     0.8000859675649166      0.508822297128653     0.2727841783949511     0.5462907721428564    0.02522493755115535      0.322454257609455     0.1252930270428122     0.4764361175693952  3.535120938494116e-14 121.9517367250624
2.80193501194897      19.17780679442671      15.33839482322159   0.001940993853954579     0.6974201679247025     -11.59610813422559  0.0001214064605987329     0.1216936776957878   0.001050874938174266      14.11781618191122      360.0831910694146   0.006170106582504943     0.8000859675649166      0.508822297128653     0.2727841783949511     0.5462907721428564    0.02522493755115535      0.322454257609455     0.1252930270428122     0.4764361175693952  3.535120938494116e-14 121.9517420841828
2.80193501194897      19.17780679442671      15.33839482322159   0.001940993853954579     0.6974201679247025     -11.59610813422559  0.0001214064605987329     0.1216936776957878   0.001050860037013073      14.11781639228307      360.0831910694146   0.006170106582504943     0.8000859675649166      0.508822297128653     0.2727841783949511     0.5462907721428564    0.02522493755115535      0.322454257609455     0.1252930270428122     0.4764361175693952  3.535120938494116e-14 121.9517368432934
2.80193501194897      19.17780679442671      15.33839482322159   0.001940993853954579     0.6974201679247025     -11.59610813422559  0.0001214064605987329     0.1216936776957878   0.001050860037013073      14.11781618191122      360.0831964350723   0.006170106582504943     0.8000859675649166      0.508822297128653     0.2727841783949511     0.5462907721428564    0.02522493755115535      0.322454257609455     0.1252930270428122     0.4764361175693952  3.535120938494116e-14 121.9517368487361
2.80193501194897      19.17780679442671      15.33839482322159   0.001940993853954579     0.6974201679247025     -11.59610813422559  0.0001214064605987329     0.1216936776957878   0.001050860037013073      14.11781618191122      360.0831910694146   0.006170121483666137     0.8000859675649166      0.508822297128653     0.2727841783949511     0.5462907721428564    0.02522493755115535      0.322454257609455     0.1252930270428122     0.4764361175693952  3.535120938494116e-14 121.9517402051332
2.80193501194897      19.17780679442671      15.33839482322159   0.001940993853954579     0.6974201679247025     -11.59610813422559  0.0001214064605987329     0.1216936776957878   0.001050860037013073      14.11781618191122      360.0831910694146   0.006170106582504943     0.8000859824660778      0.508822297128653     0.2727841783949511     0.5462907721428564    0.02522493755115535      0.322454257609455     0.1252930270428122     0.4764361175693952  3.535120938494116e-14 121.9517374166817
2.80193501194897      19.17780679442671      15.33839482322159   0.001940993853954579     0.6974201679247025     -11.59610813422559  0.0001214064605987329     0.1216936776957878   0.001050860037013073      14.11781618191122      360.0831910694146   0.006170106582504943     0.8000859675649166     0.5088223120298142     0.2727841783949511     0.5462907721428564    0.02522493755115535      0.322454257609455     0.1252930270428122     0.4764361175693952  3.535120938494116e-14 121.9517373736369
2.80193501194897      19.17780679442671      15.33839482322159   0.001940993853954579     0.6974201679247025     -11.59610813422559  0.0001214064605987329     0.1216936776957878   0.001050860037013073      14.11781618191122      360.0831910694146   0.006170106582504943     0.8000859675649166      0.508822297128653     0.2727841932961123     0.5462907721428564    0.02522493755115535      0.322454257609455     0.1252930270428122     0.4764361175693952  3.535120938494116e-14 121.9517373139274
2.80193501194897      19.17780679442671      15.33839482322159   0.001940993853954579     0.6974201679247025     -11.59610813422559  0.0001214064605987329     0.1216936776957878   0.001050860037013073      14.11781618191122      360.0831910694146   0.006170106582504943     0.8000859675649166      0.508822297128653     0.2727841783949511     0.5462907870440176    0.02522493755115535      0.322454257609455     0.1252930270428122     0.4764361175693952  3.535120938494116e-14 121.9517369999098
2.80193501194897      19.17780679442671      15.33839482322159   0.001940993853954579     0.6974201679247025     -11.59610813422559  0.0001214064605987329     0.1216936776957878   0.001050860037013073      14.11781618191122      360.0831910694146   0.006170106582504943     0.8000859675649166      0.508822297128653     0.2727841783949511     0.5462907721428564    0.02522495245231655      0.322454257609455     0.1252930270428122     0.4764361175693952  3.535120938494116e-14 121.9517369452573
2.80193501194897      19.17780679442671      15.33839482322159   0.001940993853954579     0.6974201679247025     -11.59610813422559  0.0001214064605987329     0.1216936776957878   0.001050860037013073      14.11781618191122      360.0831910694146   0.006170106582504943     0.8000859675649166      0.508822297128653     0.2727841783949511     0.5462907721428564    0.02522493755115535     0.3224542725106162     0.1252930270428122     0.4764361175693952  3.535120938494116e-14 121.9517369452661
2.80193501194897      19.17780679442671      15.33839482322159   0.001940993853954579     0.6974201679247025     -11.59610813422559  0.0001214064605987329     0.1216936776957878   0.001050860037013073      14.11781618191122      360.0831910694146   0.006170106582504943     0.8000859675649166      0.508822297128653     0.2727841783949511     0.5462907721428564    0.02522493755115535      0.322454257609455     0.1252930419439734     0.4764361175693952  3.535120938494116e-14 121.9517369452668
2.80193501194897      19.17780679442671      15.33839482322159   0.001940993853954579     0.6974201679247025     -11.59610813422559  0.0001214064605987329     0.1216936776957878   0.001050860037013073      14.11781618191122      360.0831910694146   0.006170106582504943     0.8000859675649166      0.508822297128653     0.2727841783949511     0.5462907721428564    0.02522493755115535      0.322454257609455     0.1252930270428122     0.4764361324705564  3.535120938494116e-14 121.951736945265
2.80193501194897      19.17780679442671      15.33839482322159   0.001940993853954579     0.6974201679247025     -11.59610813422559  0.0001214064605987329     0.1216936776957878   0.001050860037013073      14.11781618191122      360.0831910694146   0.006170106582504943     0.8000859675649166      0.508822297128653     0.2727841783949511     0.5462907721428564    0.02522493755115535      0.322454257609455     0.1252930270428122     0.4764361175693952  1.490119654505704e-08 121.9517815037215
2.801953835334387       19.1777581228535      15.33829256964656   0.001940969851570628     0.6974251498618413     -11.59605018929863    0.00012452700559512       0.12169429123019   0.001050830986578209      14.11817161106813      360.0980561036062   0.006169931170689153       0.80008595776883     0.5088177543343743      0.272784399155924     0.5462872799771571    0.02523485613119887      0.322454257609455     0.1252906891426018      0.476456736145489  3.533710429822066e-14 121.9516063760026
2.801953877086753       19.1777581228535      15.33829256964656   0.001940969851570628     0.6974251498618413     -11.59605018929863    0.00012452700559512       0.12169429123019   0.001050830986578209      14.11817161106813      360.0980561036062   0.006169931170689153       0.80008595776883     0.5088177543343743      0.272784399155924     0.5462872799771571    0.02523485613119887      0.322454257609455     0.1252906891426018      0.476456736145489  3.533710429822066e-14 121.9516064035921
2.801953835334387      19.17775840862437      15.33829256964656   0.001940969851570628     0.6974251498618413     -11.59605018929863    0.00012452700559512       0.12169429123019   0.001050830986578209      14.11817161106813      360.0980561036062   0.006169931170689153       0.80008595776883     0.5088177543343743      0.272784399155924     0.5462872799771571    0.02523485613119887      0.322454257609455     0.1252906891426018      0.476456736145489  3.533710429822066e-14 121.9516063347073
2.801953835334387       19.1777581228535      15.33829279820493   0.001940969851570628     0.6974251498618413     -11.59605018929863    0.00012452700559512       0.12169429123019   0.001050830986578209      14.11817161106813      360.0980561036062   0.006169931170689153       0.80008595776883     0.5088177543343743      0.272784399155924     0.5462872799771571    0.02523485613119887      0.322454257609455     0.1252906891426018      0.476456736145489  3.533710429822066e-14 121.9516061554108
2.801953835334387       19.1777581228535      15.33829256964656   0.001940984752731822     0.6974251498618413     -11.59605018929863    0.00012452700559512       0.12169429123019   0.001050830986578209      14.11817161106813      360.0980561036062   0.006169931170689153       0.80008595776883     0.5088177543343743      0.272784399155924     0.5462872799771571    0.02523485613119887      0.322454257609455     0.1252906891426018      0.476456736145489  3.533710429822066e-14 121.9516085497288
2.801953835334387       19.1777581228535      15.33829256964656   0.001940969851570628     0.6974251647630025     -11.59605018929863    0.00012452700559512       0.12169429123019   0.001050830986578209      14.11817161106813      360.0980561036062   0.006169931170689153       0.80008595776883     0.5088177543343743      0.272784399155924     0.5462872799771571    0.02523485613119887      0.322454257609455     0.1252906891426018      0.476456736145489  3.533710429822066e-14 121.9516063024752
2.801953835334387       19.1777581228535      15.33829256964656   0.001940969851570628     0.6974251498618413     -11.59605036209324    0.00012452700559512       0.12169429123019   0.001050830986578209      14.11817161106813      360.0980561036062   0.006169931170689153       0.80008595776883     0.5088177543343743      0.272784399155924     0.5462872799771571    0.02523485613119887      0.322454257609455     0.1252906891426018      0.476456736145489  3.533710429822066e-14 121.9516064123713
2.801953835334387       19.1777581228535      15.33829256964656   0.001940969851570628     0.6974251498618413     -11.59605018929863  0.0001245419067563138       0.12169429123019   0.001050830986578209      14.11817161106813      360.0980561036062   0.006169931170689153       0.80008595776883     0.5088177543343743      0.272784399155924     0.5462872799771571    0.02523485613119887      0.322454257609455     0.1252906891426018      0.476456736145489  3.533710429822066e-14 121.9516068196002
2.801953835334387       19.1777581228535      15.33829256964656   0.001940969851570628     0.6974251498618413     -11.59605018929863    0.00012452700559512     0.1216943061313512   0.001050830986578209      14.11817161106813      360.0980561036062   0.006169931170689153       0.80008595776883     0.5088177543343743      0.272784399155924     0.5462872799771571    0.02523485613119887      0.322454257609455     0.1252906891426018      0.476456736145489  3.533710429822066e-14 121.9516062409305
2.801953835334387       19.1777581228535      15.33829256964656   0.001940969851570628     0.6974251498618413     -11.59605018929863    0.00012452700559512       0.12169429123019   0.001050845887739403      14.11817161106813      360.0980561036062   0.006169931170689153       0.80008595776883     0.5088177543343743      0.272784399155924     0.5462872799771571    0.02523485613119887      0.322454257609455     0.1252906891426018      0.476456736145489  3.533710429822066e-14 121.9516123095196
2.801953835334387       19.1777581228535      15.33829256964656   0.001940969851570628     0.6974251498618413     -11.59605018929863    0.00012452700559512       0.12169429123019   0.001050830986578209      14.11817182144528      360.0980561036062   0.006169931170689153       0.80008595776883     0.5088177543343743      0.272784399155924     0.5462872799771571    0.02523485613119887      0.322454257609455     0.1252906891426018      0.476456736145489  3.533710429822066e-14 121.9516064030092
2.801953835334387       19.1777581228535      15.33829256964656   0.001940969851570628     0.6974251498618413     -11.59605018929863    0.00012452700559512       0.12169429123019   0.001050830986578209      14.11817161106813      360.0980614694853   0.006169931170689153       0.80008595776883     0.5088177543343743      0.272784399155924     0.5462872799771571    0.02523485613119887      0.322454257609455     0.1252906891426018      0.476456736145489  3.533710429822066e-14 121.9516062286923
2.801953835334387       19.1777581228535      15.33829256964656   0.001940969851570628     0.6974251498618413     -11.59605018929863    0.00012452700559512       0.12169429123019   0.001050830986578209      14.11817161106813      360.0980561036062   0.006169946071850347       0.80008595776883     0.5088177543343743      0.272784399155924     0.5462872799771571    0.02523485613119887      0.322454257609455     0.1252906891426018      0.476456736145489  3.533710429822066e-14 121.9516097215322
2.801953835334387       19.1777581228535      15.33829256964656   0.001940969851570628     0.6974251498618413     -11.59605018929863    0.00012452700559512       0.12169429123019   0.001050830986578209      14.11817161106813      360.0980561036062   0.006169931170689153     0.8000859726699912     0.5088177543343743      0.272784399155924     0.5462872799771571    0.02523485613119887      0.322454257609455     0.1252906891426018      0.476456736145489  3.533710429822066e-14 121.9516068796648
2.801953835334387       19.1777581228535      15.33829256964656   0.001940969851570628     0.6974251498618413     -11.59605018929863    0.00012452700559512       0.12169429123019   0.001050830986578209      14.11817161106813      360.0980561036062   0.006169931170689153       0.80008595776883     0.5088177692355355      0.272784399155924     0.5462872799771571    0.02523485613119887      0.322454257609455     0.1252906891426018      0.476456736145489  3.533710429822066e-14 121.9516067856795
2.801953835334387       19.1777581228535      15.33829256964656   0.001940969851570628     0.6974251498618413     -11.59605018929863    0.00012452700559512       0.12169429123019   0.001050830986578209      14.11817161106813      360.0980561036062   0.006169931170689153       0.80008595776883     0.5088177543343743     0.2727844140570852     0.5462872799771571    0.02523485613119887      0.322454257609455     0.1252906891426018      0.476456736145489  3.533710429822066e-14 121.95160675221
2.801953835334387       19.1777581228535      15.33829256964656   0.001940969851570628     0.6974251498618413     -11.59605018929863    0.00012452700559512       0.12169429123019   0.001050830986578209      14.11817161106813      360.0980561036062   0.006169931170689153       0.80008595776883     0.5088177543343743      0.272784399155924     0.5462872948783183    0.02523485613119887      0.322454257609455     0.1252906891426018      0.476456736145489  3.533710429822066e-14 121.951606377449
2.801953835334387       19.1777581228535      15.33829256964656   0.001940969851570628     0.6974251498618413     -11.59605018929863    0.00012452700559512       0.12169429123019   0.001050830986578209      14.11817161106813      360.0980561036062   0.006169931170689153       0.80008595776883     0.5088177543343743      0.272784399155924     0.5462872799771571    0.02523487103236006      0.322454257609455     0.1252906891426018      0.476456736145489  3.533710429822066e-14 121.9516063760006
2.801953835334387       19.1777581228535      15.33829256964656   0.001940969851570628     0.6974251498618413     -11.59605018929863    0.00012452700559512       0.12169429123019   0.001050830986578209      14.11817161106813      360.0980561036062   0.006169931170689153       0.80008595776883     0.5088177543343743      0.272784399155924     0.5462872799771571    0.02523485613119887     0.3224542725106162     0.1252906891426018      0.476456736145489  3.533710429822066e-14 121.9516063760026
2.801953835334387       19.1777581228535      15.33829256964656   0.001940969851570628     0.6974251498618413     -11.59605018929863    0.00012452700559512       0.12169429123019   0.001050830986578209      14.11817161106813      360.0980561036062   0.006169931170689153       0.80008595776883     0.5088177543343743      0.272784399155924     0.5462872799771571    0.02523485613119887      0.322454257609455     0.1252907040437629      0.476456736145489  3.533710429822066e-14 121.9516063760157
2.801953835334387       19.1777581228535      15.33829256964656   0.001940969851570628     0.6974251498618413     -11.59605018929863    0.00012452700559512       0.12169429123019   0.001050830986578209      14.11817161106813      360.0980561036062   0.006169931170689153       0.80008595776883     0.5088177543343743      0.272784399155924     0.5462872799771571    0.02523485613119887      0.322454257609455     0.1252906891426018     0.4764567510466502  3.533710429822066e-14 121.9516063760126
2.801953835334387       19.1777581228535      15.33829256964656   0.001940969851570628     0.6974251498618413     -11.59605018929863    0.00012452700559512       0.12169429123019   0.001050830986578209      14.11817161106813      360.0980561036062   0.006169931170689153       0.80008595776883     0.5088177543343743      0.272784399155924     0.5462872799771571    0.02523485613119887      0.322454257609455     0.1252906891426018      0.476456736145489  1.490119653095195e-08 121.95165093306
2.802034701140198      19.17925932773043      15.34135430536506   0.001939134022423973     0.6974834383899738     -11.59745745218353  0.0001247815973953786     0.1217673868559121   0.001047189038153654      14.11740932610181      360.0983248956583   0.006158076795858719     0.8000858484736184     0.5086877221734421     0.2727241301062175     0.5462837135836288    0.02523487708184793      0.322454257609455     0.1252895900385824     0.4764531928130545  3.437889967163715e-14 121.9459881691878
2.802034742893769      19.17925932773043      15.34135430536506   0.001939134022423973     0.6974834383899738     -11.59745745218353  0.0001247815973953786     0.1217673868559121   0.001047189038153654      14.11740932610181      360.0983248956583   0.006158076795858719     0.8000858484736184     0.5086877221734421     0.2727241301062175     0.5462837135836288    0.02523487708184793      0.322454257609455     0.1252895900385824     0.4764531928130545  3.437889967163715e-14 121.9459883931007
2.802034701140198      19.17925961352367      15.34135430536506   0.001939134022423973     0.6974834383899738     -11.59745745218353  0.0001247815973953786     0.1217673868559121   0.001047189038153654      14.11740932610181      360.0983248956583   0.006158076795858719     0.8000858484736184     0.5086877221734421     0.2727241301062175     0.5462837135836288    0.02523487708184793      0.322454257609455     0.1252895900385824     0.4764531928130545  3.437889967163715e-14 121.9459882150244
2.802034701140198      19.17925932773043      15.34135453396905   0.001939134022423973     0.6974834383899738     -11.59745745218353  0.0001247815973953786     0.1217673868559121   0.001047189038153654      14.11740932610181      360.0983248956583   0.006158076795858719     0.8000858484736184     0.5086877221734421     0.2727241301062175     0.5462837135836288    0.02523487708184793      0.322454257609455     0.1252895900385824     0.4764531928130545  3.437889967163715e-14 121.9459881806579
2.802034701140198      19.17925932773043      15.34135430536506   0.001939148923585167     0.6974834383899738     -11.59745745218353  0.0001247815973953786     0.1217673868559121   0.001047189038153654      14.11740932610181      360.0983248956583   0.006158076795858719     0.8000858484736184     0.5086877221734421     0.2727241301062175     0.5462837135836288    0.02523487708184793      0.322454257609455     0.1252895900385824     0.4764531928130545  3.437889967163715e-14 121.9459899121064
2.802034701140198      19.17925932773043      15.34135430536506   0.001939134022423973      0.697483453291135     -11.59745745218353  0.0001247815973953786     0.1217673868559121   0.001047189038153654      14.11740932610181      360.0983248956583   0.006158076795858719     0.8000858484736184     0.5086877221734421     0.2727241301062175     0.5462837135836288    0.02523487708184793      0.322454257609455     0.1252895900385824     0.4764531928130545  3.437889967163715e-14 121.9459881084993
2.802034701140198      19.17925932773043      15.34135430536506   0.001939134022423973     0.6974834383899738     -11.59745762499911  0.0001247815973953786     0.1217673868559121   0.001047189038153654      14.11740932610181      360.0983248956583   0.006158076795858719     0.8000858484736184     0.5086877221734421     0.2727241301062175     0.5462837135836288    0.02523487708184793      0.322454257609455     0.1252895900385824     0.4764531928130545  3.437889967163715e-14 121.9459881769055
2.802034701140198      19.17925932773043      15.34135430536506   0.001939134022423973     0.6974834383899738     -11.59745745218353  0.0001247964985565724     0.1217673868559121   0.001047189038153654      14.11740932610181      360.0983248956583   0.006158076795858719     0.8000858484736184     0.5086877221734421     0.2727241301062175     0.5462837135836288    0.02523487708184793      0.322454257609455     0.1252895900385824     0.4764531928130545  3.437889967163715e-14 121.945988007744
2.802034701140198      19.17925932773043      15.34135430536506   0.001939134022423973     0.6974834383899738     -11.59745745218353  0.0001247815973953786     0.1217674017570733   0.001047189038153654      14.11740932610181      360.0983248956583   0.006158076795858719     0.8000858484736184     0.5086877221734421     0.2727241301062175     0.5462837135836288    0.02523487708184793      0.322454257609455     0.1252895900385824     0.4764531928130545  3.437889967163715e-14 121.9459881581197
2.802034701140198      19.17925932773043      15.34135430536506   0.001939134022423973     0.6974834383899738     -11.59745745218353  0.0001247815973953786     0.1217673868559121   0.001047203939314848      14.11740932610181      360.0983248956583   0.006158076795858719     0.8000858484736184     0.5086877221734421     0.2727241301062175     0.5462837135836288    0.02523487708184793      0.322454257609455     0.1252895900385824     0.4764531928130545  3.437889967163715e-14 121.9459934108904
2.802034701140198      19.17925932773043      15.34135430536506   0.001939134022423973     0.6974834383899738     -11.59745745218353  0.0001247815973953786     0.1217673868559121   0.001047189038153654       14.1174095364676      360.0983248956583   0.006158076795858719     0.8000858484736184     0.5086877221734421     0.2727241301062175     0.5462837135836288    0.02523487708184793      0.322454257609455     0.1252895900385824     0.4764531928130545  3.437889967163715e-14 121.9459882014546
2.802034701140198      19.17925932773043      15.34135430536506   0.001939134022423973     0.6974834383899738     -11.59745745218353  0.0001247815973953786     0.1217673868559121   0.001047189038153654      14.11740932610181      360.0983302615415   0.006158076795858719     0.8000858484736184     0.5086877221734421     0.2727241301062175     0.5462837135836288    0.02523487708184793      0.322454257609455     0.1252895900385824     0.4764531928130545  3.437889967163715e-14 121.94598819116
2.802034701140198      19.17925932773043      15.34135430536506   0.001939134022423973     0.6974834383899738     -11.59745745218353  0.0001247815973953786     0.1217673868559121   0.001047189038153654      14.11740932610181      360.0983248956583   0.006158091697019913     0.8000858484736184     0.5086877221734421     0.2727241301062175     0.5462837135836288    0.02523487708184793      0.322454257609455     0.1252895900385824     0.4764531928130545  3.437889967163715e-14 121.945980411316
2.802034701140198      19.17925932773043      15.34135430536506   0.001939134022423973     0.6974834383899738     -11.59745745218353  0.0001247815973953786     0.1217673868559121   0.001047189038153654      14.11740932610181      360.0983248956583   0.006158076795858719     0.8000858633747796     0.5086877221734421     0.2727241301062175     0.5462837135836288    0.02523487708184793      0.322454257609455     0.1252895900385824     0.4764531928130545  3.437889967163715e-14 121.9459887243369
2.802034701140198      19.17925932773043      15.34135430536506   0.001939134022423973     0.6974834383899738     -11.59745745218353  0.0001247815973953786     0.1217673868559121   0.001047189038153654      14.11740932610181      360.0983248956583   0.006158076795858719     0.8000858484736184     0.5086877370746032     0.2727241301062175     0.5462837135836288    0.02523487708184793      0.322454257609455     0.1252895900385824     0.4764531928130545  3.437889967163715e-14 121.9459888271674
2.802034701140198      19.17925932773043      15.34135430536506   0.001939134022423973     0.6974834383899738     -11.59745745218353  0.0001247815973953786     0.1217673868559121   0.001047189038153654      14.11740932610181      360.0983248956583   0.006158076795858719     0.8000858484736184     0.5086877221734421     0.2727241450073787     0.5462837135836288    0.02523487708184793      0.322454257609455     0.1252895900385824     0.4764531928130545  3.437889967163715e-14 121.9459881983169
2.802034701140198      19.17925932773043      15.34135430536506   0.001939134022423973     0.6974834383899738     -11.59745745218353  0.0001247815973953786     0.1217673868559121   0.001047189038153654      14.11740932610181      360.0983248956583   0.006158076795858719     0.8000858484736184     0.5086877221734421     0.2727241301062175       0.54628372848479    0.02523487708184793      0.322454257609455     0.1252895900385824     0.4764531928130545  3.437889967163715e-14 121.9459881695844
2.802034701140198      19.17925932773043      15.34135430536506   0.001939134022423973     0.6974834383899738     -11.59745745218353  0.0001247815973953786     0.1217673868559121   0.001047189038153654      14.11740932610181      360.0983248956583   0.006158076795858719     0.8000858484736184     0.5086877221734421     0.2727241301062175     0.5462837135836288    0.02523489198300912      0.322454257609455     0.1252895900385824     0.4764531928130545  3.437889967163715e-14 121.9459881691972
2.802034701140198      19.17925932773043      15.34135430536506   0.001939134022423973     0.6974834383899738     -11.59745745218353  0.0001247815973953786     0.1217673868559121   0.001047189038153654      14.11740932610181      360.0983248956583   0.006158076795858719     0.8000858484736184     0.5086877221734421     0.2727241301062175     0.5462837135836288    0.02523487708184793     0.3224542725106162     0.1252895900385824     0.4764531928130545  3.437889967163715e-14 121.9459881691878
2.802034701140198      19.17925932773043      15.34135430536506   0.001939134022423973     0.6974834383899738     -11.59745745218353  0.0001247815973953786     0.1217673868559121   0.001047189038153654      14.11740932610181      360.0983248956583   0.006158076795858719     0.8000858484736184     0.5086877221734421     0.2727241301062175     0.5462837135836288    0.02523487708184793      0.322454257609455     0.1252896049397436     0.4764531928130545  3.437889967163715e-14 121.9459881691835
2.802034701140198      19.17925932773043      15.34135430536506   0.001939134022423973     0.6974834383899738     -11.59745745218353  0.0001247815973953786     0.1217673868559121   0.001047189038153654      14.11740932610181      360.0983248956583   0.006158076795858719     0.8000858484736184     0.5086877221734421     0.2727241301062175     0.5462837135836288    0.02523487708184793      0.322454257609455     0.1252895900385824     0.4764532077142157  3.437889967163715e-14 121.9459881691827
2.802034701140198      19.17925932773043      15.34135430536506   0.001939134022423973     0.6974834383899738     -11.59745745218353  0.0001247815973953786     0.1217673868559121   0.001047189038153654      14.11740932610181      360.0983248956583   0.006158076795858719     0.8000858484736184     0.5086877221734421     0.2727241301062175     0.5462837135836288    0.02523487708184793      0.322454257609455     0.1252895900385824     0.4764531928130545  1.490119557274733e-08 121.946032719557
2.801948283596529      19.17843081381848       15.3398422532485   0.001939241504337823     0.6975467997913181     -11.59646379448456  0.0001277426165215738     0.1217731437846072   0.001047021226803074      14.11586258358109      360.0393441835622   0.006165193054907303     0.8000856292358547     0.5086720582891404     0.2727330277871721     0.5461862374495896    0.02523440778588833      0.322454257609455     0.1252990365053564     0.4764597457027912  3.428030294488365e-14 121.943284744177
2.801948325348812      19.17843081381848       15.3398422532485   0.001939241504337823     0.6975467997913181     -11.59646379448456  0.0001277426165215738     0.1217731437846072   0.001047021226803074      14.11586258358109      360.0393441835622   0.006165193054907303     0.8000856292358547     0.5086720582891404     0.2727330277871721     0.5461862374495896    0.02523440778588833      0.322454257609455     0.1252990365053564     0.4764597457027912  3.428030294488365e-14 121.9432848674186
2.801948283596529      19.17843109959937       15.3398422532485   0.001939241504337823     0.6975467997913181     -11.59646379448456  0.0001277426165215738     0.1217731437846072   0.001047021226803074      14.11586258358109      360.0393441835622   0.006165193054907303     0.8000856292358547     0.5086720582891404     0.2727330277871721     0.5461862374495896    0.02523440778588833      0.322454257609455     0.1252990365053564     0.4764597457027912  3.428030294488365e-14 121.9432847038233
2.801948283596529      19.17843081381848      15.33984248182996   0.001939241504337823     0.6975467997913181     -11.59646379448456  0.0001277426165215738     0.1217731437846072   0.001047021226803074      14.11586258358109      360.0393441835622   0.006165193054907303     0.8000856292358547     0.5086720582891404     0.2727330277871721     0.5461862374495896    0.02523440778588833      0.322454257609455     0.1252990365053564     0.4764597457027912  3.428030294488365e-14 121.9432847641765
2.801948283596529      19.17843081381848       15.3398422532485   0.001939256405499017     0.6975467997913181     -11.59646379448456  0.0001277426165215738     0.1217731437846072   0.001047021226803074      14.11586258358109      360.0393441835622   0.006165193054907303     0.8000856292358547     0.5086720582891404     0.2727330277871721     0.5461862374495896    0.02523440778588833      0.322454257609455     0.1252990365053564     0.4764597457027912  3.428030294488365e-14 121.9432861109053
2.801948283596529      19.17843081381848       15.3398422532485   0.001939241504337823     0.6975468146924793     -11.59646379448456  0.0001277426165215738     0.1217731437846072   0.001047021226803074      14.11586258358109      360.0393441835622   0.006165193054907303     0.8000856292358547     0.5086720582891404     0.2727330277871721     0.5461862374495896    0.02523440778588833      0.322454257609455     0.1252990365053564     0.4764597457027912  3.428030294488365e-14 121.9432846185404
2.801948283596529      19.17843081381848       15.3398422532485   0.001939241504337823     0.6975467997913181     -11.59646396728533  0.0001277426165215738     0.1217731437846072   0.001047021226803074      14.11586258358109      360.0393441835622   0.006165193054907303     0.8000856292358547     0.5086720582891404     0.2727330277871721     0.5461862374495896    0.02523440778588833      0.322454257609455     0.1252990365053564     0.4764597457027912  3.428030294488365e-14 121.9432847379984
2.801948283596529      19.17843081381848       15.3398422532485   0.001939241504337823     0.6975467997913181     -11.59646379448456  0.0001277575176827676     0.1217731437846072   0.001047021226803074      14.11586258358109      360.0393441835622   0.006165193054907303     0.8000856292358547     0.5086720582891404     0.2727330277871721     0.5461862374495896    0.02523440778588833      0.322454257609455     0.1252990365053564     0.4764597457027912  3.428030294488365e-14 121.9432862526101
2.801948283596529      19.17843081381848       15.3398422532485   0.001939241504337823     0.6975467997913181     -11.59646379448456  0.0001277426165215738     0.1217731586857684   0.001047021226803074      14.11586258358109      360.0393441835622   0.006165193054907303     0.8000856292358547     0.5086720582891404     0.2727330277871721     0.5461862374495896    0.02523440778588833      0.322454257609455     0.1252990365053564     0.4764597457027912  3.428030294488365e-14 121.9432846730095
2.801948283596529      19.17843081381848       15.3398422532485   0.001939241504337823     0.6975467997913181     -11.59646379448456  0.0001277426165215738     0.1217731437846072   0.001047036127964268      14.11586258358109      360.0393441835622   0.006165193054907303     0.8000856292358547     0.5086720582891404     0.2727330277871721     0.5461862374495896    0.02523440778588833      0.322454257609455     0.1252990365053564     0.4764597457027912  3.428030294488365e-14 121.9432910346832
2.801948283596529      19.17843081381848       15.3398422532485   0.001939241504337823     0.6975467997913181     -11.59646379448456  0.0001277426165215738     0.1217731437846072   0.001047021226803074      14.11586279392384      360.0393441835622   0.006165193054907303     0.8000856292358547     0.5086720582891404     0.2727330277871721     0.5461862374495896    0.02523440778588833      0.322454257609455     0.1252990365053564     0.4764597457027912  3.428030294488365e-14 121.9432846826037
2.801948283596529      19.17843081381848       15.3398422532485   0.001939241504337823     0.6975467997913181     -11.59646379448456  0.0001277426165215738     0.1217731437846072   0.001047021226803074      14.11586258358109      360.0393495485665   0.006165193054907303     0.8000856292358547     0.5086720582891404     0.2727330277871721     0.5461862374495896    0.02523440778588833      0.322454257609455     0.1252990365053564     0.4764597457027912  3.428030294488365e-14 121.9432847006317
2.801948283596529      19.17843081381848       15.3398422532485   0.001939241504337823     0.6975467997913181     -11.59646379448456  0.0001277426165215738     0.1217731437846072   0.001047021226803074      14.11586258358109      360.0393441835622   0.006165207956068497     0.8000856292358547     0.5086720582891404     0.2727330277871721     0.5461862374495896    0.02523440778588833      0.322454257609455     0.1252990365053564     0.4764597457027912  3.428030294488365e-14 121.9432843912976
2.801948283596529      19.17843081381848       15.3398422532485   0.001939241504337823     0.6975467997913181     -11.59646379448456  0.0001277426165215738     0.1217731437846072   0.001047021226803074      14.11586258358109      360.0393441835622   0.006165193054907303     0.8000856441370159     0.5086720582891404     0.2727330277871721     0.5461862374495896    0.02523440778588833      0.322454257609455     0.1252990365053564     0.4764597457027912  3.428030294488365e-14 121.943285271078
2.801948283596529      19.17843081381848       15.3398422532485   0.001939241504337823     0.6975467997913181     -11.59646379448456  0.0001277426165215738     0.1217731437846072   0.001047021226803074      14.11586258358109      360.0393441835622   0.006165193054907303     0.8000856292358547     0.5086720731903016     0.2727330277871721     0.5461862374495896    0.02523440778588833      0.322454257609455     0.1252990365053564     0.4764597457027912  3.428030294488365e-14 121.9432852487509
2.801948283596529      19.17843081381848       15.3398422532485   0.001939241504337823     0.6975467997913181     -11.59646379448456  0.0001277426165215738     0.1217731437846072   0.001047021226803074      14.11586258358109      360.0393441835622   0.006165193054907303     0.8000856292358547     0.5086720582891404     0.2727330426883333     0.5461862374495896    0.02523440778588833      0.322454257609455     0.1252990365053564     0.4764597457027912  3.428030294488365e-14 121.9432849986602
2.801948283596529      19.17843081381848       15.3398422532485   0.001939241504337823     0.6975467997913181     -11.59646379448456  0.0001277426165215738     0.1217731437846072   0.001047021226803074      14.11586258358109      360.0393441835622   0.006165193054907303     0.8000856292358547     0.5086720582891404     0.2727330277871721     0.5461862523507508    0.02523440778588833      0.322454257609455     0.1252990365053564     0.4764597457027912  3.428030294488365e-14 121.9432847531239
2.801948283596529      19.17843081381848       15.3398422532485   0.001939241504337823     0.6975467997913181     -11.59646379448456  0.0001277426165215738     0.1217731437846072   0.001047021226803074      14.11586258358109      360.0393441835622   0.006165193054907303     0.8000856292358547     0.5086720582891404     0.2727330277871721     0.5461862374495896    0.02523442268704952      0.322454257609455     0.1252990365053564     0.4764597457027912  3.428030294488365e-14 121.9432847441864
2.801948283596529      19.17843081381848       15.3398422532485   0.001939241504337823     0.6975467997913181     -11.59646379448456  0.0001277426165215738     0.1217731437846072   0.001047021226803074      14.11586258358109      360.0393441835622   0.006165193054907303     0.8000856292358547     0.5086720582891404     0.2727330277871721     0.5461862374495896    0.02523440778588833     0.3224542725106162     0.1252990365053564     0.4764597457027912  3.428030294488365e-14 121.943284744177
2.801948283596529      19.17843081381848       15.3398422532485   0.001939241504337823     0.6975467997913181     -11.59646379448456  0.0001277426165215738     0.1217731437846072   0.001047021226803074      14.11586258358109      360.0393441835622   0.006165193054907303     0.8000856292358547     0.5086720582891404     0.2727330277871721     0.5461862374495896    0.02523440778588833      0.322454257609455     0.1252990514065176     0.4764597457027912  3.428030294488365e-14 121.9432847441891
2.801948283596529      19.17843081381848       15.3398422532485   0.001939241504337823     0.6975467997913181     -11.59646379448456  0.0001277426165215738     0.1217731437846072   0.001047021226803074      14.11586258358109      360.0393441835622   0.006165193054907303     0.8000856292358547     0.5086720582891404     0.2727330277871721     0.5461862374495896    0.02523440778588833      0.322454257609455     0.1252990365053564     0.4764597606039524  3.428030294488365e-14 121.9432847441962
2.801948283596529      19.17843081381848       15.3398422532485   0.001939241504337823     0.6975467997913181     -11.59646379448456  0.0001277426165215738     0.1217731437846072   0.001047021226803074      14.11586258358109      360.0393441835622   0.006165193054907303     0.8000856292358547     0.5086720582891404     0.2727330277871721     0.5461862374495896    0.02523440778588833      0.322454257609455     0.1252990365053564     0.4764597457027912   1.49011954741506e-08 121.943329293091
2.8019844030196      19.18073314779652      15.33841038905994   0.001942245467093999     0.6984905613222789       -11.594467135624  0.0001268351327121234     0.1218339424036346   0.001043070872238691      14.11473976812034      360.0397764895711   0.006173159891672744     0.8000844760171226     0.5084824664011247     0.2727356818081643     0.5460702691396622    0.02523386531427183      0.322454257609455     0.1252957426873835     0.4764386536730236   3.30981901206156e-14 121.937926786267
2.801984444772421      19.18073314779652      15.33841038905994   0.001942245467093999     0.6984905613222789       -11.594467135624  0.0001268351327121234     0.1218339424036346   0.001043070872238691      14.11473976812034      360.0397764895711   0.006173159891672744     0.8000844760171226     0.5084824664011247     0.2727356818081643     0.5460702691396622    0.02523386531427183      0.322454257609455     0.1252957426873835     0.4764386536730236   3.30981901206156e-14 121.937926867612
2.8019844030196      19.18073343361172      15.33841038905994   0.001942245467093999     0.6984905613222789       -11.594467135624  0.0001268351327121234     0.1218339424036346   0.001043070872238691      14.11473976812034      360.0397764895711   0.006173159891672744     0.8000844760171226     0.5084824664011247     0.2727356818081643     0.5460702691396622    0.02523386531427183      0.322454257609455     0.1252957426873835     0.4764386536730236   3.30981901206156e-14 121.9379266611858
2.8019844030196      19.18073314779652      15.33841061762007   0.001942245467093999     0.6984905613222789       -11.594467135624  0.0001268351327121234     0.1218339424036346   0.001043070872238691      14.11473976812034      360.0397764895711   0.006173159891672744     0.8000844760171226     0.5084824664011247     0.2727356818081643     0.5460702691396622    0.02523386531427183      0.322454257609455     0.1252957426873835     0.4764386536730236   3.30981901206156e-14 121.9379266644961
2.8019844030196      19.18073314779652      15.33841038905994   0.001942260368255192     0.6984905613222789       -11.594467135624  0.0001268351327121234     0.1218339424036346   0.001043070872238691      14.11473976812034      360.0397764895711   0.006173159891672744     0.8000844760171226     0.5084824664011247     0.2727356818081643     0.5460702691396622    0.02523386531427183      0.322454257609455     0.1252957426873835     0.4764386536730236   3.30981901206156e-14 121.9379270373219
2.8019844030196      19.18073314779652      15.33841038905994   0.001942245467093999     0.6984905762234401       -11.594467135624  0.0001268351327121234     0.1218339424036346   0.001043070872238691      14.11473976812034      360.0397764895711   0.006173159891672744     0.8000844760171226     0.5084824664011247     0.2727356818081643     0.5460702691396622    0.02523386531427183      0.322454257609455     0.1252957426873835     0.4764386536730236   3.30981901206156e-14 121.9379267571899
2.8019844030196      19.18073314779652      15.33841038905994   0.001942245467093999     0.6984905613222789     -11.59446730839502  0.0001268351327121234     0.1218339424036346   0.001043070872238691      14.11473976812034      360.0397764895711   0.006173159891672744     0.8000844760171226     0.5084824664011247     0.2727356818081643     0.5460702691396622    0.02523386531427183      0.322454257609455     0.1252957426873835     0.4764386536730236   3.30981901206156e-14 121.9379266890041
2.8019844030196      19.18073314779652      15.33841038905994   0.001942245467093999     0.6984905613222789       -11.594467135624  0.0001268500338733172     0.1218339424036346   0.001043070872238691      14.11473976812034      360.0397764895711   0.006173159891672744     0.8000844760171226     0.5084824664011247     0.2727356818081643     0.5460702691396622    0.02523386531427183      0.322454257609455     0.1252957426873835     0.4764386536730236   3.30981901206156e-14 121.9379287268376
2.8019844030196      19.18073314779652      15.33841038905994   0.001942245467093999     0.6984905613222789       -11.594467135624  0.0001268351327121234     0.1218339573047958   0.001043070872238691      14.11473976812034      360.0397764895711   0.006173159891672744     0.8000844760171226     0.5084824664011247     0.2727356818081643     0.5460702691396622    0.02523386531427183      0.322454257609455     0.1252957426873835     0.4764386536730236   3.30981901206156e-14 121.9379265835596
2.8019844030196      19.18073314779652      15.33841038905994   0.001942245467093999     0.6984905613222789       -11.594467135624  0.0001268351327121234     0.1218339424036346   0.001043085773399885      14.11473976812034      360.0397764895711   0.006173159891672744     0.8000844760171226     0.5084824664011247     0.2727356818081643     0.5460702691396622    0.02523386531427183      0.322454257609455     0.1252957426873835     0.4764386536730236   3.30981901206156e-14 121.9379323597991
2.8019844030196      19.18073314779652      15.33841038905994   0.001942245467093999     0.6984905613222789       -11.594467135624  0.0001268351327121234     0.1218339424036346   0.001043070872238691      14.11473997844635      360.0397764895711   0.006173159891672744     0.8000844760171226     0.5084824664011247     0.2727356818081643     0.5460702691396622    0.02523386531427183      0.322454257609455     0.1252957426873835     0.4764386536730236   3.30981901206156e-14 121.9379265800581
2.8019844030196      19.18073314779652      15.33841038905994   0.001942245467093999     0.6984905613222789       -11.594467135624  0.0001268351327121234     0.1218339424036346   0.001043070872238691      14.11473976812034      360.0397818545818   0.006173159891672744     0.8000844760171226     0.5084824664011247     0.2727356818081643     0.5460702691396622    0.02523386531427183      0.322454257609455     0.1252957426873835     0.4764386536730236   3.30981901206156e-14 121.9379266524564
2.8019844030196      19.18073314779652      15.33841038905994   0.001942245467093999     0.6984905613222789       -11.594467135624  0.0001268351327121234     0.1218339424036346   0.001043070872238691      14.11473976812034      360.0397764895711   0.006173174792833938     0.8000844760171226     0.5084824664011247     0.2727356818081643     0.5460702691396622    0.02523386531427183      0.322454257609455     0.1252957426873835     0.4764386536730236   3.30981901206156e-14 121.9379366799881
2.8019844030196      19.18073314779652      15.33841038905994   0.001942245467093999     0.6984905613222789       -11.594467135624  0.0001268351327121234     0.1218339424036346   0.001043070872238691      14.11473976812034      360.0397764895711   0.006173159891672744     0.8000844909182838     0.5084824664011247     0.2727356818081643     0.5460702691396622    0.02523386531427183      0.322454257609455     0.1252957426873835     0.4764386536730236   3.30981901206156e-14 121.9379272848174
2.8019844030196      19.18073314779652      15.33841038905994   0.001942245467093999     0.6984905613222789       -11.594467135624  0.0001268351327121234     0.1218339424036346   0.001043070872238691      14.11473976812034      360.0397764895711   0.006173159891672744     0.8000844760171226     0.5084824813022859     0.2727356818081643     0.5460702691396622    0.02523386531427183      0.322454257609455     0.1252957426873835     0.4764386536730236   3.30981901206156e-14 121.9379270199152
2.8019844030196      19.18073314779652      15.33841038905994   0.001942245467093999     0.6984905613222789       -11.594467135624  0.0001268351327121234     0.1218339424036346   0.001043070872238691      14.11473976812034      360.0397764895711   0.006173159891672744     0.8000844760171226     0.5084824664011247     0.2727356967093255     0.5460702691396622    0.02523386531427183      0.322454257609455     0.1252957426873835     0.4764386536730236   3.30981901206156e-14 121.9379272820692
2.8019844030196      19.18073314779652      15.33841038905994   0.001942245467093999     0.6984905613222789       -11.594467135624  0.0001268351327121234     0.1218339424036346   0.001043070872238691      14.11473976812034      360.0397764895711   0.006173159891672744     0.8000844760171226     0.5084824664011247     0.2727356818081643     0.5460702840408234    0.02523386531427183      0.322454257609455     0.1252957426873835     0.4764386536730236   3.30981901206156e-14 121.9379267776945
2.8019844030196      19.18073314779652      15.33841038905994   0.001942245467093999     0.6984905613222789       -11.594467135624  0.0001268351327121234     0.1218339424036346   0.001043070872238691      14.11473976812034      360.0397764895711   0.006173159891672744     0.8000844760171226     0.5084824664011247     0.2727356818081643     0.5460702691396622    0.02523388021543302      0.322454257609455     0.1252957426873835     0.4764386536730236   3.30981901206156e-14 121.9379267862995
2.8019844030196      19.18073314779652      15.33841038905994   0.001942245467093999     0.6984905613222789       -11.594467135624  0.0001268351327121234     0.1218339424036346   0.001043070872238691      14.11473976812034      360.0397764895711   0.006173159891672744     0.8000844760171226     0.5084824664011247     0.2727356818081643     0.5460702691396622    0.02523386531427183     0.3224542725106162     0.1252957426873835     0.4764386536730236   3.30981901206156e-14 121.937926786267
2.8019844030196      19.18073314779652      15.33841038905994   0.001942245467093999     0.6984905613222789       -11.594467135624  0.0001268351327121234     0.1218339424036346   0.001043070872238691      14.11473976812034      360.0397764895711   0.006173159891672744     0.8000844760171226     0.5084824664011247     0.2727356818081643     0.5460702691396622    0.02523386531427183      0.322454257609455     0.1252957575885447     0.4764386536730236   3.30981901206156e-14 121.9379267863364
2.8019844030196      19.18073314779652      15.33841038905994   0.001942245467093999     0.6984905613222789       -11.594467135624  0.0001268351327121234     0.1218339424036346   0.001043070872238691      14.11473976812034      360.0397764895711   0.006173159891672744     0.8000844760171226     0.5084824664011247     0.2727356818081643     0.5460702691396622    0.02523386531427183      0.322454257609455     0.1252957426873835     0.4764386685741848   3.30981901206156e-14 121.9379267863264
2.8019844030196      19.18073314779652      15.33841038905994   0.001942245467093999     0.6984905613222789       -11.594467135624  0.0001268351327121234     0.1218339424036346   0.001043070872238691      14.11473976812034      360.0397764895711   0.006173159891672744     0.8000844760171226     0.5084824664011247     0.2727356818081643     0.5460702691396622    0.02523386531427183      0.322454257609455     0.1252957426873835     0.4764386536730236  1.490119429203778e-08 121.9379713331901
2.801928156303534      19.18248458093788      15.34128613462483   0.001942666522566704     0.6984692658131594     -11.59597086498401  0.0001269017390303937     0.1218711719972438   0.001041904760887387       14.1150106450898      360.0401176560777   0.006162186512064908     0.8000844675985778     0.5084767951500261     0.2727049712565853     0.5460283327052085    0.02523334263250239      0.322454257609455     0.1252903888713642     0.4764210065564514  3.277433958734414e-14 121.9328191335049
2.801928198055517      19.18248458093788      15.34128613462483   0.001942666522566704     0.6984692658131594     -11.59597086498401  0.0001269017390303937     0.1218711719972438   0.001041904760887387       14.1150106450898      360.0401176560777   0.006162186512064908     0.8000844675985778     0.5084767951500261     0.2727049712565853     0.5460283327052085    0.02523334263250239      0.322454257609455     0.1252903888713642     0.4764210065564514  3.277433958734414e-14 121.9328192888457
2.801928156303534      19.18248486677917      15.34128613462483   0.001942666522566704     0.6984692658131594     -11.59597086498401  0.0001269017390303937     0.1218711719972438   0.001041904760887387       14.1150106450898      360.0401176560777   0.006162186512064908     0.8000844675985778     0.5084767951500261     0.2727049712565853     0.5460283327052085    0.02523334263250239      0.322454257609455     0.1252903888713642     0.4764210065564514  3.277433958734414e-14 121.9328191289272
2.801928156303534      19.18248458093788      15.34128636322781   0.001942666522566704     0.6984692658131594     -11.59597086498401  0.0001269017390303937     0.1218711719972438   0.001041904760887387       14.1150106450898      360.0401176560777   0.006162186512064908     0.8000844675985778     0.5084767951500261     0.2727049712565853     0.5460283327052085    0.02523334263250239      0.322454257609455     0.1252903888713642     0.4764210065564514  3.277433958734414e-14 121.9328191194358
2.801928156303534      19.18248458093788      15.34128613462483   0.001942681423727898     0.6984692658131594     -11.59597086498401  0.0001269017390303937     0.1218711719972438   0.001041904760887387       14.1150106450898      360.0401176560777   0.006162186512064908     0.8000844675985778     0.5084767951500261     0.2727049712565853     0.5460283327052085    0.02523334263250239      0.322454257609455     0.1252903888713642     0.4764210065564514  3.277433958734414e-14 121.9328200307376
2.801928156303534      19.18248458093788      15.34128613462483   0.001942666522566704     0.6984692807143206     -11.59597086498401  0.0001269017390303937     0.1218711719972438   0.001041904760887387       14.1150106450898      360.0401176560777   0.006162186512064908     0.8000844675985778     0.5084767951500261     0.2727049712565853     0.5460283327052085    0.02523334263250239      0.322454257609455     0.1252903888713642     0.4764210065564514  3.277433958734414e-14 121.9328191136659
2.801928156303534      19.18248458093788      15.34128613462483   0.001942666522566704     0.6984692658131594     -11.59597103777744  0.0001269017390303937     0.1218711719972438   0.001041904760887387       14.1150106450898      360.0401176560777   0.006162186512064908     0.8000844675985778     0.5084767951500261     0.2727049712565853     0.5460283327052085    0.02523334263250239      0.322454257609455     0.1252903888713642     0.4764210065564514  3.277433958734414e-14 121.9328191447349
2.801928156303534      19.18248458093788      15.34128613462483   0.001942666522566704     0.6984692658131594     -11.59597086498401  0.0001269166401915875     0.1218711719972438   0.001041904760887387       14.1150106450898      360.0401176560777   0.006162186512064908     0.8000844675985778     0.5084767951500261     0.2727049712565853     0.5460283327052085    0.02523334263250239      0.322454257609455     0.1252903888713642     0.4764210065564514  3.277433958734414e-14 121.9328205485994
2.801928156303534      19.18248458093788      15.34128613462483   0.001942666522566704     0.6984692658131594     -11.59597086498401  0.0001269017390303937      0.121871186898405   0.001041904760887387       14.1150106450898      360.0401176560777   0.006162186512064908     0.8000844675985778     0.5084767951500261     0.2727049712565853     0.5460283327052085    0.02523334263250239      0.322454257609455     0.1252903888713642     0.4764210065564514  3.277433958734414e-14 121.9328189975314
2.801928156303534      19.18248458093788      15.34128613462483   0.001942666522566704     0.6984692658131594     -11.59597086498401  0.0001269017390303937     0.1218711719972438    0.00104191966204858       14.1150106450898      360.0401176560777   0.006162186512064908     0.8000844675985778     0.5084767951500261     0.2727049712565853     0.5460283327052085    0.02523334263250239      0.322454257609455     0.1252903888713642     0.4764210065564514  3.277433958734414e-14 121.9328244249246
2.801928156303534      19.18248458093788      15.34128613462483   0.001942666522566704     0.6984692658131594     -11.59597086498401  0.0001269017390303937     0.1218711719972438   0.001041904760887387      14.11501085541985      360.0401176560777   0.006162186512064908     0.8000844675985778     0.5084767951500261     0.2727049712565853     0.5460283327052085    0.02523334263250239      0.322454257609455     0.1252903888713642     0.4764210065564514  3.277433958734414e-14 121.9328191127831
2.801928156303534      19.18248458093788      15.34128613462483   0.001942666522566704     0.6984692658131594     -11.59597086498401  0.0001269017390303937     0.1218711719972438   0.001041904760887387       14.1150106450898      360.0401230210935   0.006162186512064908     0.8000844675985778     0.5084767951500261     0.2727049712565853     0.5460283327052085    0.02523334263250239      0.322454257609455     0.1252903888713642     0.4764210065564514  3.277433958734414e-14 121.9328191172021
2.801928156303534      19.18248458093788      15.34128613462483   0.001942666522566704     0.6984692658131594     -11.59597086498401  0.0001269017390303937     0.1218711719972438   0.001041904760887387       14.1150106450898      360.0401176560777   0.006162201413226102     0.8000844675985778     0.5084767951500261     0.2727049712565853     0.5460283327052085    0.02523334263250239      0.322454257609455     0.1252903888713642     0.4764210065564514  3.277433958734414e-14 121.9328178005756
2.801928156303534      19.18248458093788      15.34128613462483   0.001942666522566704     0.6984692658131594     -11.59597086498401  0.0001269017390303937     0.1218711719972438   0.001041904760887387       14.1150106450898      360.0401176560777   0.006162186512064908      0.800084482499739     0.5084767951500261     0.2727049712565853     0.5460283327052085    0.02523334263250239      0.322454257609455     0.1252903888713642     0.4764210065564514  3.277433958734414e-14 121.9328197230554
2.801928156303534      19.18248458093788      15.34128613462483   0.001942666522566704     0.6984692658131594     -11.59597086498401  0.0001269017390303937     0.1218711719972438   0.001041904760887387       14.1150106450898      360.0401176560777   0.006162186512064908     0.8000844675985778     0.5084768100511873     0.2727049712565853     0.5460283327052085    0.02523334263250239      0.322454257609455     0.1252903888713642     0.4764210065564514  3.277433958734414e-14 121.9328196656815
2.801928156303534      19.18248458093788      15.34128613462483   0.001942666522566704     0.6984692658131594     -11.59597086498401  0.0001269017390303937     0.1218711719972438   0.001041904760887387       14.1150106450898      360.0401176560777   0.006162186512064908     0.8000844675985778     0.5084767951500261     0.2727049861577465     0.5460283327052085    0.02523334263250239      0.322454257609455     0.1252903888713642     0.4764210065564514  3.277433958734414e-14 121.9328192558752
2.801928156303534      19.18248458093788      15.34128613462483   0.001942666522566704     0.6984692658131594     -11.59597086498401  0.0001269017390303937     0.1218711719972438   0.001041904760887387       14.1150106450898      360.0401176560777   0.006162186512064908     0.8000844675985778     0.5084767951500261     0.2727049712565853     0.5460283476063697    0.02523334263250239      0.322454257609455     0.1252903888713642     0.4764210065564514  3.277433958734414e-14 121.9328191164076
2.801928156303534      19.18248458093788      15.34128613462483   0.001942666522566704     0.6984692658131594     -11.59597086498401  0.0001269017390303937     0.1218711719972438   0.001041904760887387       14.1150106450898      360.0401176560777   0.006162186512064908     0.8000844675985778     0.5084767951500261     0.2727049712565853     0.5460283327052085    0.02523335753366359      0.322454257609455     0.1252903888713642     0.4764210065564514  3.277433958734414e-14 121.9328191335079
2.801928156303534      19.18248458093788      15.34128613462483   0.001942666522566704     0.6984692658131594     -11.59597086498401  0.0001269017390303937     0.1218711719972438   0.001041904760887387       14.1150106450898      360.0401176560777   0.006162186512064908     0.8000844675985778     0.5084767951500261     0.2727049712565853     0.5460283327052085    0.02523334263250239     0.3224542725106162     0.1252903888713642     0.4764210065564514  3.277433958734414e-14 121.9328191335049
2.801928156303534      19.18248458093788      15.34128613462483   0.001942666522566704     0.6984692658131594     -11.59597086498401  0.0001269017390303937     0.1218711719972438   0.001041904760887387       14.1150106450898      360.0401176560777   0.006162186512064908     0.8000844675985778     0.5084767951500261     0.2727049712565853     0.5460283327052085    0.02523334263250239      0.322454257609455     0.1252904037725254     0.4764210065564514  3.277433958734414e-14 121.9328191335121
2.801928156303534      19.18248458093788      15.34128613462483   0.001942666522566704     0.6984692658131594     -11.59597086498401  0.0001269017390303937     0.1218711719972438   0.001041904760887387       14.1150106450898      360.0401176560777   0.006162186512064908     0.8000844675985778     0.5084767951500261     0.2727049712565853     0.5460283327052085    0.02523334263250239      0.322454257609455     0.1252903888713642     0.4764210214576126  3.277433958734414e-14 121.9328191335025
2.801928156303534      19.18248458093788      15.34128613462483   0.001942666522566704     0.6984692658131594     -11.59597086498401  0.0001269017390303937     0.1218711719972438   0.001041904760887387       14.1150106450898      360.0401176560777   0.006162186512064908     0.8000844675985778     0.5084767951500261     0.2727049712565853     0.5460283327052085    0.02523334263250239      0.322454257609455     0.1252903888713642     0.4764210065564514  1.490119396818724e-08 121.9328636733377
2.802095436709993      19.18344804452072      15.34372237633572   0.001943834011703706     0.6985242923550178     -11.59658851414107   0.000125654429408119     0.1219097308630494   0.001041214131919456      14.11267932025103        360.04107410065   0.006159626950077433     0.8000833691342886      0.508268469457162     0.2728079120340171     0.5462424116611008    0.02523245342605959      0.322454257609455      0.125280536797403     0.4764345087602775  3.228973164610422e-14 121.9281617119374
2.802095478464469      19.18344804452072      15.34372237633572   0.001943834011703706     0.6985242923550178     -11.59658851414107   0.000125654429408119     0.1219097308630494   0.001041214131919456      14.11267932025103        360.04107410065   0.006159626950077433     0.8000833691342886      0.508268469457162     0.2728079120340171     0.5462424116611008    0.02523245342605959      0.322454257609455      0.125280536797403     0.4764345087602775  3.228973164610422e-14 121.9281619070179
2.802095436709993      19.18344833037638      15.34372237633572   0.001943834011703706     0.6985242923550178     -11.59658851414107   0.000125654429408119     0.1219097308630494   0.001041214131919456      14.11267932025103        360.04107410065   0.006159626950077433     0.8000833691342886      0.508268469457162     0.2728079120340171     0.5462424116611008    0.02523245342605959      0.322454257609455      0.125280536797403     0.4764345087602775  3.228973164610422e-14 121.9281616992879
2.802095436709993      19.18344804452072        15.343722604975   0.001943834011703706     0.6985242923550178     -11.59658851414107   0.000125654429408119     0.1219097308630494   0.001041214131919456      14.11267932025103        360.04107410065   0.006159626950077433     0.8000833691342886      0.508268469457162     0.2728079120340171     0.5462424116611008    0.02523245342605959      0.322454257609455      0.125280536797403     0.4764345087602775  3.228973164610422e-14 121.9281616930008
2.802095436709993      19.18344804452072      15.34372237633572   0.001943848912864899     0.6985242923550178     -11.59658851414107   0.000125654429408119     0.1219097308630494   0.001041214131919456      14.11267932025103        360.04107410065   0.006159626950077433     0.8000833691342886      0.508268469457162     0.2728079120340171     0.5462424116611008    0.02523245342605959      0.322454257609455      0.125280536797403     0.4764345087602775  3.228973164610422e-14 121.9281623922032
2.802095436709993      19.18344804452072      15.34372237633572   0.001943834011703706      0.698524307256179     -11.59658851414107   0.000125654429408119     0.1219097308630494   0.001041214131919456      14.11267932025103        360.04107410065   0.006159626950077433     0.8000833691342886      0.508268469457162     0.2728079120340171     0.5462424116611008    0.02523245342605959      0.322454257609455      0.125280536797403     0.4764345087602775  3.228973164610422e-14 121.9281616908846
2.802095436709993      19.18344804452072      15.34372237633572   0.001943834011703706     0.6985242923550178     -11.59658868694371   0.000125654429408119     0.1219097308630494   0.001041214131919456      14.11267932025103        360.04107410065   0.006159626950077433     0.8000833691342886      0.508268469457162     0.2728079120340171     0.5462424116611008    0.02523245342605959      0.322454257609455      0.125280536797403     0.4764345087602775  3.228973164610422e-14 121.928161721534
2.802095436709993      19.18344804452072      15.34372237633572   0.001943834011703706     0.6985242923550178     -11.59658851414107  0.0001256693305693129     0.1219097308630494   0.001041214131919456      14.11267932025103        360.04107410065   0.006159626950077433     0.8000833691342886      0.508268469457162     0.2728079120340171     0.5462424116611008    0.02523245342605959      0.322454257609455      0.125280536797403     0.4764345087602775  3.228973164610422e-14 121.92816347053
2.802095436709993      19.18344804452072      15.34372237633572   0.001943834011703706     0.6985242923550178     -11.59658851414107   0.000125654429408119     0.1219097457642106   0.001041214131919456      14.11267932025103        360.04107410065   0.006159626950077433     0.8000833691342886      0.508268469457162     0.2728079120340171     0.5462424116611008    0.02523245342605959      0.322454257609455      0.125280536797403     0.4764345087602775  3.228973164610422e-14 121.928161643654
2.802095436709993      19.18344804452072      15.34372237633572   0.001943834011703706     0.6985242923550178     -11.59658851414107   0.000125654429408119     0.1219097308630494    0.00104122903308065      14.11267932025103        360.04107410065   0.006159626950077433     0.8000833691342886      0.508268469457162     0.2728079120340171     0.5462424116611008    0.02523245342605959      0.322454257609455      0.125280536797403     0.4764345087602775  3.228973164610422e-14 121.9281670082448
2.802095436709993      19.18344804452072      15.34372237633572   0.001943834011703706     0.6985242923550178     -11.59658851414107   0.000125654429408119     0.1219097308630494   0.001041214131919456      14.11267953054634        360.04107410065   0.006159626950077433     0.8000833691342886      0.508268469457162     0.2728079120340171     0.5462424116611008    0.02523245342605959      0.322454257609455      0.125280536797403     0.4764345087602775  3.228973164610422e-14 121.9281616416205
2.802095436709993      19.18344804452072      15.34372237633572   0.001943834011703706     0.6985242923550178     -11.59658851414107   0.000125654429408119     0.1219097308630494   0.001041214131919456      14.11267932025103      360.0410794656801   0.006159626950077433     0.8000833691342886      0.508268469457162     0.2728079120340171     0.5462424116611008    0.02523245342605959      0.322454257609455      0.125280536797403     0.4764345087602775  3.228973164610422e-14 121.9281616699202
2.802095436709993      19.18344804452072      15.34372237633572   0.001943834011703706     0.6985242923550178     -11.59658851414107   0.000125654429408119     0.1219097308630494   0.001041214131919456      14.11267932025103        360.04107410065   0.006159641851238627     0.8000833691342886      0.508268469457162     0.2728079120340171     0.5462424116611008    0.02523245342605959      0.322454257609455      0.125280536797403     0.4764345087602775  3.228973164610422e-14 121.9281644318253
2.802095436709993      19.18344804452072      15.34372237633572   0.001943834011703706     0.6985242923550178     -11.59658851414107   0.000125654429408119     0.1219097308630494   0.001041214131919456      14.11267932025103        360.04107410065   0.006159626950077433     0.8000833840354498      0.508268469457162     0.2728079120340171     0.5462424116611008    0.02523245342605959      0.322454257609455      0.125280536797403     0.4764345087602775  3.228973164610422e-14 121.9281622547026
2.802095436709993      19.18344804452072      15.34372237633572   0.001943834011703706     0.6985242923550178     -11.59658851414107   0.000125654429408119     0.1219097308630494   0.001041214131919456      14.11267932025103        360.04107410065   0.006159626950077433     0.8000833691342886     0.5082684843583232     0.2728079120340171     0.5462424116611008    0.02523245342605959      0.322454257609455      0.125280536797403     0.4764345087602775  3.228973164610422e-14 121.9281621093255
2.802095436709993      19.18344804452072      15.34372237633572   0.001943834011703706     0.6985242923550178     -11.59658851414107   0.000125654429408119     0.1219097308630494   0.001041214131919456      14.11267932025103        360.04107410065   0.006159626950077433     0.8000833691342886      0.508268469457162     0.2728079269351783     0.5462424116611008    0.02523245342605959      0.322454257609455      0.125280536797403     0.4764345087602775  3.228973164610422e-14 121.9281619853557
2.802095436709993      19.18344804452072      15.34372237633572   0.001943834011703706     0.6985242923550178     -11.59658851414107   0.000125654429408119     0.1219097308630494   0.001041214131919456      14.11267932025103        360.04107410065   0.006159626950077433     0.8000833691342886      0.508268469457162     0.2728079120340171      0.546242426562262    0.02523245342605959      0.322454257609455      0.125280536797403     0.4764345087602775  3.228973164610422e-14 121.9281617108887
2.802095436709993      19.18344804452072      15.34372237633572   0.001943834011703706     0.6985242923550178     -11.59658851414107   0.000125654429408119     0.1219097308630494   0.001041214131919456      14.11267932025103        360.04107410065   0.006159626950077433     0.8000833691342886      0.508268469457162     0.2728079120340171     0.5462424116611008    0.02523246832722079      0.322454257609455      0.125280536797403     0.4764345087602775  3.228973164610422e-14 121.92816171192
2.802095436709993      19.18344804452072      15.34372237633572   0.001943834011703706     0.6985242923550178     -11.59658851414107   0.000125654429408119     0.1219097308630494   0.001041214131919456      14.11267932025103        360.04107410065   0.006159626950077433     0.8000833691342886      0.508268469457162     0.2728079120340171     0.5462424116611008    0.02523245342605959     0.3224542725106162      0.125280536797403     0.4764345087602775  3.228973164610422e-14 121.9281617119374
2.802095436709993      19.18344804452072      15.34372237633572   0.001943834011703706     0.6985242923550178     -11.59658851414107   0.000125654429408119     0.1219097308630494   0.001041214131919456      14.11267932025103        360.04107410065   0.006159626950077433     0.8000833691342886      0.508268469457162     0.2728079120340171     0.5462424116611008    0.02523245342605959      0.322454257609455     0.1252805516985642     0.4764345087602775  3.228973164610422e-14 121.9281617119328
2.802095436709993      19.18344804452072      15.34372237633572   0.001943834011703706     0.6985242923550178     -11.59658851414107   0.000125654429408119     0.1219097308630494   0.001041214131919456      14.11267932025103        360.04107410065   0.006159626950077433     0.8000833691342886      0.508268469457162     0.2728079120340171     0.5462424116611008    0.02523245342605959      0.322454257609455      0.125280536797403     0.4764345236614387  3.228973164610422e-14 121.9281617119216
2.802095436709993      19.18344804452072      15.34372237633572   0.001943834011703706     0.6985242923550178     -11.59658851414107   0.000125654429408119     0.1219097308630494   0.001041214131919456      14.11267932025103        360.04107410065   0.006159626950077433     0.8000833691342886      0.508268469457162     0.2728079120340171     0.5462424116611008    0.02523245342605959      0.322454257609455      0.125280536797403     0.4764345087602775   1.49011934835793e-08 121.9282062487221
2.801284623664753      19.18638053078341      15.34861220566806   0.001945471381941287     0.6985240944817501     -11.59827105338026  0.0001245959083319627     0.1219809736718736   0.001036933130347023      14.11673763371693      360.0425685194668   0.006145319009755001     0.8000823615726131     0.5080915355225727      0.272826284211616     0.5454811855399316    0.02523733289211763      0.322454257609455     0.1253166195862736     0.4765104588259462  3.093576631284421e-14 121.9192931514715
2.801284665407146      19.18638053078341      15.34861220566806   0.001945471381941287     0.6985240944817501     -11.59827105338026  0.0001245959083319627     0.1219809736718736   0.001036933130347023      14.11673763371693      360.0425685194668   0.006145319009755001     0.8000823615726131     0.5080915355225727      0.272826284211616     0.5454811855399316    0.02523733289211763      0.322454257609455     0.1253166195862736     0.4765104588259462  3.093576631284421e-14 121.9192932931769
2.801284623664753      19.18638081668276      15.34861220566806   0.001945471381941287     0.6985240944817501     -11.59827105338026  0.0001245959083319627     0.1219809736718736   0.001036933130347023      14.11673763371693      360.0425685194668   0.006145319009755001     0.8000823615726131     0.5080915355225727      0.272826284211616     0.5454811855399316    0.02523733289211763      0.322454257609455     0.1253166195862736     0.4765104588259462  3.093576631284421e-14 121.9192931476401
2.801284623664753      19.18638053078341       15.3486124343802   0.001945471381941287     0.6985240944817501     -11.59827105338026  0.0001245959083319627     0.1219809736718736   0.001036933130347023      14.11673763371693      360.0425685194668   0.006145319009755001     0.8000823615726131     0.5080915355225727      0.272826284211616     0.5454811855399316    0.02523733289211763      0.322454257609455     0.1253166195862736     0.4765104588259462  3.093576631284421e-14 121.9192931339981
2.801284623664753      19.18638053078341      15.34861220566806   0.001945486283102481     0.6985240944817501     -11.59827105338026  0.0001245959083319627     0.1219809736718736   0.001036933130347023      14.11673763371693      360.0425685194668   0.006145319009755001     0.8000823615726131     0.5080915355225727      0.272826284211616     0.5454811855399316    0.02523733289211763      0.322454257609455     0.1253166195862736     0.4765104588259462  3.093576631284421e-14 121.9192941833876
2.801284623664753      19.18638053078341      15.34861220566806   0.001945471381941287     0.6985241093829113     -11.59827105338026  0.0001245959083319627     0.1219809736718736   0.001036933130347023      14.11673763371693      360.0425685194668   0.006145319009755001     0.8000823615726131     0.5080915355225727      0.272826284211616     0.5454811855399316    0.02523733289211763      0.322454257609455     0.1253166195862736     0.4765104588259462  3.093576631284421e-14 121.9192931266863
2.801284623664753      19.18638053078341      15.34861220566806   0.001945471381941287     0.6985240944817501     -11.59827122620797  0.0001245959083319627     0.1219809736718736   0.001036933130347023      14.11673763371693      360.0425685194668   0.006145319009755001     0.8000823615726131     0.5080915355225727      0.272826284211616     0.5454811855399316    0.02523733289211763      0.322454257609455     0.1253166195862736     0.4765104588259462  3.093576631284421e-14 121.9192931561709
2.801284623664753      19.18638053078341      15.34861220566806   0.001945471381941287     0.6985240944817501     -11.59827105338026  0.0001246108094931565     0.1219809736718736   0.001036933130347023      14.11673763371693      360.0425685194668   0.006145319009755001     0.8000823615726131     0.5080915355225727      0.272826284211616     0.5454811855399316    0.02523733289211763      0.322454257609455     0.1253166195862736     0.4765104588259462  3.093576631284421e-14 121.9192937258275
2.801284623664753      19.18638053078341      15.34861220566806   0.001945471381941287     0.6985240944817501     -11.59827105338026  0.0001245959083319627     0.1219809885730348   0.001036933130347023      14.11673763371693      360.0425685194668   0.006145319009755001     0.8000823615726131     0.5080915355225727      0.272826284211616     0.5454811855399316    0.02523733289211763      0.322454257609455     0.1253166195862736     0.4765104588259462  3.093576631284421e-14 121.919293110989
2.801284623664753      19.18638053078341      15.34861220566806   0.001945471381941287     0.6985240944817501     -11.59827105338026  0.0001245959083319627     0.1219809736718736   0.001036948031508217      14.11673763371693      360.0425685194668   0.006145319009755001     0.8000823615726131     0.5080915355225727      0.272826284211616     0.5454811855399316    0.02523733289211763      0.322454257609455     0.1253166195862736     0.4765104588259462  3.093576631284421e-14 121.9192970785354
2.801284623664753      19.18638053078341      15.34861220566806   0.001945471381941287     0.6985240944817501     -11.59827105338026  0.0001245959083319627     0.1219809736718736   0.001036933130347023      14.11673784407272      360.0425685194668   0.006145319009755001     0.8000823615726131     0.5080915355225727      0.272826284211616     0.5454811855399316    0.02523733289211763      0.322454257609455     0.1253166195862736     0.4765104588259462  3.093576631284421e-14 121.9192930433796
2.801284623664753      19.18638053078341      15.34861220566806   0.001945471381941287     0.6985240944817501     -11.59827105338026  0.0001245959083319627     0.1219809736718736   0.001036933130347023      14.11673763371693      360.0425738845192   0.006145319009755001     0.8000823615726131     0.5080915355225727      0.272826284211616     0.5454811855399316    0.02523733289211763      0.322454257609455     0.1253166195862736     0.4765104588259462  3.093576631284421e-14 121.9192931162583
2.801284623664753      19.18638053078341      15.34861220566806   0.001945471381941287     0.6985240944817501     -11.59827105338026  0.0001245959083319627     0.1219809736718736   0.001036933130347023      14.11673763371693      360.0425685194668   0.006145333910916195     0.8000823615726131     0.5080915355225727      0.272826284211616     0.5454811855399316    0.02523733289211763      0.322454257609455     0.1253166195862736     0.4765104588259462  3.093576631284421e-14 121.9192853474786
2.801284623664753      19.18638053078341      15.34861220566806   0.001945471381941287     0.6985240944817501     -11.59827105338026  0.0001245959083319627     0.1219809736718736   0.001036933130347023      14.11673763371693      360.0425685194668   0.006145319009755001     0.8000823764737743     0.5080915355225727      0.272826284211616     0.5454811855399316    0.02523733289211763      0.322454257609455     0.1253166195862736     0.4765104588259462  3.093576631284421e-14 121.9192937098362
2.801284623664753      19.18638053078341      15.34861220566806   0.001945471381941287     0.6985240944817501     -11.59827105338026  0.0001245959083319627     0.1219809736718736   0.001036933130347023      14.11673763371693      360.0425685194668   0.006145319009755001     0.8000823615726131     0.5080915504237339      0.272826284211616     0.5454811855399316    0.02523733289211763      0.322454257609455     0.1253166195862736     0.4765104588259462  3.093576631284421e-14 121.9192937337818
2.801284623664753      19.18638053078341      15.34861220566806   0.001945471381941287     0.6985240944817501     -11.59827105338026  0.0001245959083319627     0.1219809736718736   0.001036933130347023      14.11673763371693      360.0425685194668   0.006145319009755001     0.8000823615726131     0.5080915355225727     0.2728262991127772     0.5454811855399316    0.02523733289211763      0.322454257609455     0.1253166195862736     0.4765104588259462  3.093576631284421e-14 121.9192930593631
2.801284623664753      19.18638053078341      15.34861220566806   0.001945471381941287     0.6985240944817501     -11.59827105338026  0.0001245959083319627     0.1219809736718736   0.001036933130347023      14.11673763371693      360.0425685194668   0.006145319009755001     0.8000823615726131     0.5080915355225727      0.272826284211616     0.5454812004410928    0.02523733289211763      0.322454257609455     0.1253166195862736     0.4765104588259462  3.093576631284421e-14 121.9192931754199
2.801284623664753      19.18638053078341      15.34861220566806   0.001945471381941287     0.6985240944817501     -11.59827105338026  0.0001245959083319627     0.1219809736718736   0.001036933130347023      14.11673763371693      360.0425685194668   0.006145319009755001     0.8000823615726131     0.5080915355225727      0.272826284211616     0.5454811855399316    0.02523734779327883      0.322454257609455     0.1253166195862736     0.4765104588259462  3.093576631284421e-14 121.9192931514679
2.801284623664753      19.18638053078341      15.34861220566806   0.001945471381941287     0.6985240944817501     -11.59827105338026  0.0001245959083319627     0.1219809736718736   0.001036933130347023      14.11673763371693      360.0425685194668   0.006145319009755001     0.8000823615726131     0.5080915355225727      0.272826284211616     0.5454811855399316    0.02523733289211763     0.3224542725106162     0.1253166195862736     0.4765104588259462  3.093576631284421e-14 121.9192931514715
2.801284623664753      19.18638053078341      15.34861220566806   0.001945471381941287     0.6985240944817501     -11.59827105338026  0.0001245959083319627     0.1219809736718736   0.001036933130347023      14.11673763371693      360.0425685194668   0.006145319009755001     0.8000823615726131     0.5080915355225727      0.272826284211616     0.5454811855399316    0.02523733289211763      0.322454257609455     0.1253166344874348     0.4765104588259462  3.093576631284421e-14 121.9192931514699
2.801284623664753      19.18638053078341      15.34861220566806   0.001945471381941287     0.6985240944817501     -11.59827105338026  0.0001245959083319627     0.1219809736718736   0.001036933130347023      14.11673763371693      360.0425685194668   0.006145319009755001     0.8000823615726131     0.5080915355225727      0.272826284211616     0.5454811855399316    0.02523733289211763      0.322454257609455     0.1253166195862736     0.4765104737271074  3.093576631284421e-14 121.9192931514643
2.801284623664753      19.18638053078341      15.34861220566806   0.001945471381941287     0.6985240944817501     -11.59827105338026  0.0001245959083319627     0.1219809736718736   0.001036933130347023      14.11673763371693      360.0425685194668   0.006145319009755001     0.8000823615726131     0.5080915355225727      0.272826284211616     0.5454811855399316    0.02523733289211763      0.322454257609455     0.1253166195862736     0.4765104588259462  1.490119212961397e-08 121.9193376786788
2.800241696047642      19.19289787209685      15.35890522672717   0.001949801971280154     0.6985350596041203     -11.60244871407453  0.0001237482014926174     0.1220047107240113   0.001036297950475135       14.1233003474648      360.0452826410321   0.006151148816185168     0.8000813164915694     0.5080681175206609     0.2729102796880981     0.5440170681462253    0.02523861318579992      0.322454257609455     0.1253339108800625     0.4765603671326319  3.047565407618431e-14 121.9114858578948
2.800241737774495      19.19289787209685      15.35890522672717   0.001949801971280154     0.6985350596041203     -11.60244871407453  0.0001237482014926174     0.1220047107240113   0.001036297950475135       14.1233003474648      360.0452826410321   0.006151148816185168     0.8000813164915694     0.5080681175206609     0.2729102796880981     0.5440170681462253    0.02523861318579992      0.322454257609455     0.1253339108800625     0.4765603671326319  3.047565407618431e-14 121.9114860707748
2.800241696047642      19.19289815809331      15.35890522672717   0.001949801971280154     0.6985350596041203     -11.60244871407453  0.0001237482014926174     0.1220047107240113   0.001036297950475135       14.1233003474648      360.0452826410321   0.006151148816185168     0.8000813164915694     0.5080681175206609     0.2729102796880981     0.5440170681462253    0.02523861318579992      0.322454257609455     0.1253339108800625     0.4765603671326319  3.047565407618431e-14 121.9114859646464
2.800241696047642      19.19289787209685      15.35890545559269   0.001949801971280154     0.6985350596041203     -11.60244871407453  0.0001237482014926174     0.1220047107240113   0.001036297950475135       14.1233003474648      360.0452826410321   0.006151148816185168     0.8000813164915694     0.5080681175206609     0.2729102796880981     0.5440170681462253    0.02523861318579992      0.322454257609455     0.1253339108800625     0.4765603671326319  3.047565407618431e-14 121.9114859429354
2.800241696047642      19.19289787209685      15.35890522672717   0.001949816872441348     0.6985350596041203     -11.60244871407453  0.0001237482014926174     0.1220047107240113   0.001036297950475135       14.1233003474648      360.0452826410321   0.006151148816185168     0.8000813164915694     0.5080681175206609     0.2729102796880981     0.5440170681462253    0.02523861318579992      0.322454257609455     0.1253339108800625     0.4765603671326319  3.047565407618431e-14 121.9114865760651
2.800241696047642      19.19289787209685      15.35890522672717   0.001949801971280154     0.6985350745052815     -11.60244871407453  0.0001237482014926174     0.1220047107240113   0.001036297950475135       14.1233003474648      360.0452826410321   0.006151148816185168     0.8000813164915694     0.5080681175206609     0.2729102796880981     0.5440170681462253    0.02523861318579992      0.322454257609455     0.1253339108800625     0.4765603671326319  3.047565407618431e-14 121.9114859546661
2.800241696047642      19.19289787209685      15.35890522672717   0.001949801971280154     0.6985350596041203     -11.60244888696449  0.0001237482014926174     0.1220047107240113   0.001036297950475135       14.1233003474648      360.0452826410321   0.006151148816185168     0.8000813164915694     0.5080681175206609     0.2729102796880981     0.5440170681462253    0.02523861318579992      0.322454257609455     0.1253339108800625     0.4765603671326319  3.047565407618431e-14 121.9114859208304
2.800241696047642      19.19289787209685      15.35890522672717   0.001949801971280154     0.6985350596041203     -11.60244871407453  0.0001237631026538113     0.1220047107240113   0.001036297950475135       14.1233003474648      360.0452826410321   0.006151148816185168     0.8000813164915694     0.5080681175206609     0.2729102796880981     0.5440170681462253    0.02523861318579992      0.322454257609455     0.1253339108800625     0.4765603671326319  3.047565407618431e-14 121.9114872071782
2.800241696047642      19.19289787209685      15.35890522672717   0.001949801971280154     0.6985350596041203     -11.60244871407453  0.0001237482014926174     0.1220047256251725   0.001036297950475135       14.1233003474648      360.0452826410321   0.006151148816185168     0.8000813164915694     0.5080681175206609     0.2729102796880981     0.5440170681462253    0.02523861318579992      0.322454257609455     0.1253339108800625     0.4765603671326319  3.047565407618431e-14 121.911485824213
2.800241696047642      19.19289787209685      15.35890522672717   0.001949801971280154     0.6985350596041203     -11.60244871407453  0.0001237482014926174     0.1220047107240113   0.001036312851636329       14.1233003474648      360.0452826410321   0.006151148816185168     0.8000813164915694     0.5080681175206609     0.2729102796880981     0.5440170681462253    0.02523861318579992      0.322454257609455     0.1253339108800625     0.4765603671326319  3.047565407618431e-14 121.9114901014268
2.800241696047642      19.19289787209685      15.35890522672717   0.001949801971280154     0.6985350596041203     -11.60244871407453  0.0001237482014926174     0.1220047107240113   0.001036297950475135      14.12330055791838      360.0452826410321   0.006151148816185168     0.8000813164915694     0.5080681175206609     0.2729102796880981     0.5440170681462253    0.02523861318579992      0.322454257609455     0.1253339108800625     0.4765603671326319  3.047565407618431e-14 121.911485839784
2.800241696047642      19.19289787209685      15.35890522672717   0.001949801971280154     0.6985350596041203     -11.60244871407453  0.0001237482014926174     0.1220047107240113   0.001036297950475135       14.1233003474648      360.0452880061249   0.006151148816185168     0.8000813164915694     0.5080681175206609     0.2729102796880981     0.5440170681462253    0.02523861318579992      0.322454257609455     0.1253339108800625     0.4765603671326319  3.047565407618431e-14 121.9114859750816
2.800241696047642      19.19289787209685      15.35890522672717   0.001949801971280154     0.6985350596041203     -11.60244871407453  0.0001237482014926174     0.1220047107240113   0.001036297950475135       14.1233003474648      360.0452826410321   0.006151163717346361     0.8000813164915694     0.5080681175206609     0.2729102796880981     0.5440170681462253    0.02523861318579992      0.322454257609455     0.1253339108800625     0.4765603671326319  3.047565407618431e-14 121.9114860504136
2.800241696047642      19.19289787209685      15.35890522672717   0.001949801971280154     0.6985350596041203     -11.60244871407453  0.0001237482014926174     0.1220047107240113   0.001036297950475135       14.1233003474648      360.0452826410321   0.006151148816185168     0.8000813313927306     0.5080681175206609     0.2729102796880981     0.5440170681462253    0.02523861318579992      0.322454257609455     0.1253339108800625     0.4765603671326319  3.047565407618431e-14 121.9114865359404
2.800241696047642      19.19289787209685      15.35890522672717   0.001949801971280154     0.6985350596041203     -11.60244871407453  0.0001237482014926174     0.1220047107240113   0.001036297950475135       14.1233003474648      360.0452826410321   0.006151148816185168     0.8000813164915694     0.5080681324218221     0.2729102796880981     0.5440170681462253    0.02523861318579992      0.322454257609455     0.1253339108800625     0.4765603671326319  3.047565407618431e-14 121.9114863998336
2.800241696047642      19.19289787209685      15.35890522672717   0.001949801971280154     0.6985350596041203     -11.60244871407453  0.0001237482014926174     0.1220047107240113   0.001036297950475135       14.1233003474648      360.0452826410321   0.006151148816185168     0.8000813164915694     0.5080681175206609     0.2729102945892593     0.5440170681462253    0.02523861318579992      0.322454257609455     0.1253339108800625     0.4765603671326319  3.047565407618431e-14 121.9114861146164
2.800241696047642      19.19289787209685      15.35890522672717   0.001949801971280154     0.6985350596041203     -11.60244871407453  0.0001237482014926174     0.1220047107240113   0.001036297950475135       14.1233003474648      360.0452826410321   0.006151148816185168     0.8000813164915694     0.5080681175206609     0.2729102796880981     0.5440170830473865    0.02523861318579992      0.322454257609455     0.1253339108800625     0.4765603671326319  3.047565407618431e-14 121.9114859504618
2.800241696047642      19.19289787209685      15.35890522672717   0.001949801971280154     0.6985350596041203     -11.60244871407453  0.0001237482014926174     0.1220047107240113   0.001036297950475135       14.1233003474648      360.0452826410321   0.006151148816185168     0.8000813164915694     0.5080681175206609     0.2729102796880981     0.5440170681462253    0.02523862808696111      0.322454257609455     0.1253339108800625     0.4765603671326319  3.047565407618431e-14 121.9114858578928
2.800241696047642      19.19289787209685      15.35890522672717   0.001949801971280154     0.6985350596041203     -11.60244871407453  0.0001237482014926174     0.1220047107240113   0.001036297950475135       14.1233003474648      360.0452826410321   0.006151148816185168     0.8000813164915694     0.5080681175206609     0.2729102796880981     0.5440170681462253    0.02523861318579992     0.3224542725106162     0.1253339108800625     0.4765603671326319  3.047565407618431e-14 121.9114858578948
2.800241696047642      19.19289787209685      15.35890522672717   0.001949801971280154     0.6985350596041203     -11.60244871407453  0.0001237482014926174     0.1220047107240113   0.001036297950475135       14.1233003474648      360.0452826410321   0.006151148816185168     0.8000813164915694     0.5080681175206609     0.2729102796880981     0.5440170681462253    0.02523861318579992      0.322454257609455     0.1253339257812237     0.4765603671326319  3.047565407618431e-14 121.9114858578938
2.800241696047642      19.19289787209685      15.35890522672717   0.001949801971280154     0.6985350596041203     -11.60244871407453  0.0001237482014926174     0.1220047107240113   0.001036297950475135       14.1233003474648      360.0452826410321   0.006151148816185168     0.8000813164915694     0.5080681175206609     0.2729102796880981     0.5440170681462253    0.02523861318579992      0.322454257609455     0.1253339108800625     0.4765603820337931  3.047565407618431e-14 121.9114858578978
2.800241696047642      19.19289787209685      15.35890522672717   0.001949801971280154     0.6985350596041203     -11.60244871407453  0.0001237482014926174     0.1220047107240113   0.001036297950475135       14.1233003474648      360.0452826410321   0.006151148816185168     0.8000813164915694     0.5080681175206609     0.2729102796880981     0.5440170681462253    0.02523861318579992      0.322454257609455     0.1253339108800625     0.4765603671326319  1.490119166950173e-08 121.9115303856557
2.799036699813515      19.18795190377147      15.34937788725279    0.00193761571652671     0.6979206074406457      -11.5979417506145  0.0001226770127518157     0.1222481988690839   0.001004068813010911      14.12077983059214      359.8904877921819   0.006148542371550746     0.8000805942494236     0.5061940708633269     0.2723272844082095     0.5430539190522095    0.02523887619886563      0.322454257609455     0.1253361006483418      0.476556059724853  4.260649882772349e-14 121.8842469009229
2.799036741522412      19.18795190377147      15.34937788725279    0.00193761571652671     0.6979206074406457      -11.5979417506145  0.0001226770127518157     0.1222481988690839   0.001004068813010911      14.12077983059214      359.8904877921819   0.006148542371550746     0.8000805942494236     0.5061940708633269     0.2723272844082095     0.5430539190522095    0.02523887619886563      0.322454257609455     0.1253361006483418      0.476556059724853  4.260649882772349e-14 121.8842469223461
2.799036699813515      19.18795218969424      15.34937788725279    0.00193761571652671     0.6979206074406457      -11.5979417506145  0.0001226770127518157     0.1222481988690839   0.001004068813010911      14.12077983059214      359.8904877921819   0.006148542371550746     0.8000805942494236     0.5061940708633269     0.2723272844082095     0.5430539190522095    0.02523887619886563      0.322454257609455     0.1253361006483418      0.476556059724853  4.260649882772349e-14 121.8842470081528
2.799036699813515      19.18795190377147      15.34937811597634    0.00193761571652671     0.6979206074406457      -11.5979417506145  0.0001226770127518157     0.1222481988690839   0.001004068813010911      14.12077983059214      359.8904877921819   0.006148542371550746     0.8000805942494236     0.5061940708633269     0.2723272844082095     0.5430539190522095    0.02523887619886563      0.322454257609455     0.1253361006483418      0.476556059724853  4.260649882772349e-14 121.884246908826
2.799036699813515      19.18795190377147      15.34937788725279   0.001937630617687904     0.6979206074406457      -11.5979417506145  0.0001226770127518157     0.1222481988690839   0.001004068813010911      14.12077983059214      359.8904877921819   0.006148542371550746     0.8000805942494236     0.5061940708633269     0.2723272844082095     0.5430539190522095    0.02523887619886563      0.322454257609455     0.1253361006483418      0.476556059724853  4.260649882772349e-14 121.8842426050238
2.799036699813515      19.18795190377147      15.34937788725279    0.00193761571652671     0.6979206223418069      -11.5979417506145  0.0001226770127518157     0.1222481988690839   0.001004068813010911      14.12077983059214      359.8904877921819   0.006148542371550746     0.8000805942494236     0.5061940708633269     0.2723272844082095     0.5430539190522095    0.02523887619886563      0.322454257609455     0.1253361006483418      0.476556059724853  4.260649882772349e-14 121.884246876461
2.799036699813515      19.18795190377147      15.34937788725279    0.00193761571652671     0.6979206074406457      -11.5979419234373  0.0001226770127518157     0.1222481988690839   0.001004068813010911      14.12077983059214      359.8904877921819   0.006148542371550746     0.8000805942494236     0.5061940708633269     0.2723272844082095     0.5430539190522095    0.02523887619886563      0.322454257609455     0.1253361006483418      0.476556059724853  4.260649882772349e-14 121.8842468166494
2.799036699813515      19.18795190377147      15.34937788725279    0.00193761571652671     0.6979206074406457      -11.5979417506145  0.0001226919139130096     0.1222481988690839   0.001004068813010911      14.12077983059214      359.8904877921819   0.006148542371550746     0.8000805942494236     0.5061940708633269     0.2723272844082095     0.5430539190522095    0.02523887619886563      0.322454257609455     0.1253361006483418      0.476556059724853  4.260649882772349e-14 121.8842436661498
2.799036699813515      19.18795190377147      15.34937788725279    0.00193761571652671     0.6979206074406457      -11.5979417506145  0.0001226770127518157     0.1222482137702451   0.001004068813010911      14.12077983059214      359.8904877921819   0.006148542371550746     0.8000805942494236     0.5061940708633269     0.2723272844082095     0.5430539190522095    0.02523887619886563      0.322454257609455     0.1253361006483418      0.476556059724853  4.260649882772349e-14 121.8842465413642
2.799036699813515      19.18795190377147      15.34937788725279    0.00193761571652671     0.6979206074406457      -11.5979417506145  0.0001226770127518157     0.1222481988690839   0.001004083714172105      14.12077983059214      359.8904877921819   0.006148542371550746     0.8000805942494236     0.5061940708633269     0.2723272844082095     0.5430539190522095    0.02523887619886563      0.322454257609455     0.1253361006483418      0.476556059724853  4.260649882772349e-14 121.8842406639724
2.799036699813515      19.18795190377147      15.34937788725279    0.00193761571652671     0.6979206074406457      -11.5979417506145  0.0001226770127518157     0.1222481988690839   0.001004068813010911      14.12078004100815      359.8904877921819   0.006148542371550746     0.8000805942494236     0.5061940708633269     0.2723272844082095     0.5430539190522095    0.02523887619886563      0.322454257609455     0.1253361006483418      0.476556059724853  4.260649882772349e-14 121.8842468379751
2.799036699813515      19.18795190377147      15.34937788725279    0.00193761571652671     0.6979206074406457      -11.5979417506145  0.0001226770127518157     0.1222481988690839   0.001004068813010911      14.12077983059214      359.8904931549681   0.006148542371550746     0.8000805942494236     0.5061940708633269     0.2723272844082095     0.5430539190522095    0.02523887619886563      0.322454257609455     0.1253361006483418      0.476556059724853  4.260649882772349e-14 121.8842468546485
2.799036699813515      19.18795190377147      15.34937788725279    0.00193761571652671     0.6979206074406457      -11.5979417506145  0.0001226770127518157     0.1222481988690839   0.001004068813010911      14.12077983059214      359.8904877921819    0.00614855727271194     0.8000805942494236     0.5061940708633269     0.2723272844082095     0.5430539190522095    0.02523887619886563      0.322454257609455     0.1253361006483418      0.476556059724853  4.260649882772349e-14 121.884255714439
2.799036699813515      19.18795190377147      15.34937788725279    0.00193761571652671     0.6979206074406457      -11.5979417506145  0.0001226770127518157     0.1222481988690839   0.001004068813010911      14.12077983059214      359.8904877921819   0.006148542371550746     0.8000806091505848     0.5061940708633269     0.2723272844082095     0.5430539190522095    0.02523887619886563      0.322454257609455     0.1253361006483418      0.476556059724853  4.260649882772349e-14 121.8842476365997
2.799036699813515      19.18795190377147      15.34937788725279    0.00193761571652671     0.6979206074406457      -11.5979417506145  0.0001226770127518157     0.1222481988690839   0.001004068813010911      14.12077983059214      359.8904877921819   0.006148542371550746     0.8000805942494236     0.5061940857644881     0.2723272844082095     0.5430539190522095    0.02523887619886563      0.322454257609455     0.1253361006483418      0.476556059724853  4.260649882772349e-14 121.8842468229906
2.799036699813515      19.18795190377147      15.34937788725279    0.00193761571652671     0.6979206074406457      -11.5979417506145  0.0001226770127518157     0.1222481988690839   0.001004068813010911      14.12077983059214      359.8904877921819   0.006148542371550746     0.8000805942494236     0.5061940708633269     0.2723272993093707     0.5430539190522095    0.02523887619886563      0.322454257609455     0.1253361006483418      0.476556059724853  4.260649882772349e-14 121.8842469454234
2.799036699813515      19.18795190377147      15.34937788725279    0.00193761571652671     0.6979206074406457      -11.5979417506145  0.0001226770127518157     0.1222481988690839   0.001004068813010911      14.12077983059214      359.8904877921819   0.006148542371550746     0.8000805942494236     0.5061940708633269     0.2723272844082095     0.5430539339533707    0.02523887619886563      0.322454257609455     0.1253361006483418      0.476556059724853  4.260649882772349e-14 121.884246943431
2.799036699813515      19.18795190377147      15.34937788725279    0.00193761571652671     0.6979206074406457      -11.5979417506145  0.0001226770127518157     0.1222481988690839   0.001004068813010911      14.12077983059214      359.8904877921819   0.006148542371550746     0.8000805942494236     0.5061940708633269     0.2723272844082095     0.5430539190522095    0.02523889110002683      0.322454257609455     0.1253361006483418      0.476556059724853  4.260649882772349e-14 121.8842469009193
2.799036699813515      19.18795190377147      15.34937788725279    0.00193761571652671     0.6979206074406457      -11.5979417506145  0.0001226770127518157     0.1222481988690839   0.001004068813010911      14.12077983059214      359.8904877921819   0.006148542371550746     0.8000805942494236     0.5061940708633269     0.2723272844082095     0.5430539190522095    0.02523887619886563     0.3224542725106162     0.1253361006483418      0.476556059724853  4.260649882772349e-14 121.8842469009229
2.799036699813515      19.18795190377147      15.34937788725279    0.00193761571652671     0.6979206074406457      -11.5979417506145  0.0001226770127518157     0.1222481988690839   0.001004068813010911      14.12077983059214      359.8904877921819   0.006148542371550746     0.8000805942494236     0.5061940708633269     0.2723272844082095     0.5430539190522095    0.02523887619886563      0.322454257609455      0.125336115549503      0.476556059724853  4.260649882772349e-14 121.8842469009304
2.799036699813515      19.18795190377147      15.34937788725279    0.00193761571652671     0.6979206074406457      -11.5979417506145  0.0001226770127518157     0.1222481988690839   0.001004068813010911      14.12077983059214      359.8904877921819   0.006148542371550746     0.8000805942494236     0.5061940708633269     0.2723272844082095     0.5430539190522095    0.02523887619886563      0.322454257609455     0.1253361006483418     0.4765560746260142  4.260649882772349e-14 121.8842469009292
2.799036699813515      19.18795190377147      15.34937788725279    0.00193761571652671     0.6979206074406457      -11.5979417506145  0.0001226770127518157     0.1222481988690839   0.001004068813010911      14.12077983059214      359.8904877921819   0.006148542371550746     0.8000805942494236     0.5061940708633269     0.2723272844082095     0.5430539190522095    0.02523887619886563      0.322454257609455     0.1253361006483418      0.476556059724853  1.490120380034648e-08 121.8842913732889
2.797616877998483      19.19415902517178      15.35900516542993   0.001950797139590807     0.6981520153012646     -11.60034616000194  0.0001251143666473607     0.1222984263836116   0.001012628565558937      14.12829243423654      359.8940046054706   0.006144031137380448     0.8000791008295392     0.5061621995822524     0.2724823524060223      0.540337608139488    0.02524180721899651      0.322454257609455     0.1253167162691174     0.4764970849088522  4.158340027842786e-14 121.8726454680935
2.797616919686223      19.19415902517178      15.35900516542993   0.001950797139590807     0.6981520153012646     -11.60034616000194  0.0001251143666473607     0.1222984263836116   0.001012628565558937      14.12829243423654      359.8940046054706   0.006144031137380448     0.8000791008295392     0.5061621995822524     0.2724823524060223      0.540337608139488    0.02524180721899651      0.322454257609455     0.1253167162691174     0.4764970849088522  4.158340027842786e-14 121.8726453590349
2.797616877998483      19.19415931118703      15.35900516542993   0.001950797139590807     0.6981520153012646     -11.60034616000194  0.0001251143666473607     0.1222984263836116   0.001012628565558937      14.12829243423654      359.8940046054706   0.006144031137380448     0.8000791008295392     0.5061621995822524     0.2724823524060223      0.540337608139488    0.02524180721899651      0.322454257609455     0.1253167162691174     0.4764970849088522  4.158340027842786e-14 121.8726454623159
2.797616877998483      19.19415902517178      15.35900539429694   0.001950797139590807     0.6981520153012646     -11.60034616000194  0.0001251143666473607     0.1222984263836116   0.001012628565558937      14.12829243423654      359.8940046054706   0.006144031137380448     0.8000791008295392     0.5061621995822524     0.2724823524060223      0.540337608139488    0.02524180721899651      0.322454257609455     0.1253167162691174     0.4764970849088522  4.158340027842786e-14 121.872645382614
2.797616877998483      19.19415902517178      15.35900516542993   0.001950812040752001     0.6981520153012646     -11.60034616000194  0.0001251143666473607     0.1222984263836116   0.001012628565558937      14.12829243423654      359.8940046054706   0.006144031137380448     0.8000791008295392     0.5061621995822524     0.2724823524060223      0.540337608139488    0.02524180721899651      0.322454257609455     0.1253167162691174     0.4764970849088522  4.158340027842786e-14 121.8726436127411
2.797616877998483      19.19415902517178      15.35900516542993   0.001950797139590807     0.6981520302024258     -11.60034616000194  0.0001251143666473607     0.1222984263836116   0.001012628565558937      14.12829243423654      359.8940046054706   0.006144031137380448     0.8000791008295392     0.5061621995822524     0.2724823524060223      0.540337608139488    0.02524180721899651      0.322454257609455     0.1253167162691174     0.4764970849088522  4.158340027842786e-14 121.8726454253917
2.797616877998483      19.19415902517178      15.35900516542993   0.001950797139590807     0.6981520153012646     -11.60034633286056  0.0001251143666473607     0.1222984263836116   0.001012628565558937      14.12829243423654      359.8940046054706   0.006144031137380448     0.8000791008295392     0.5061621995822524     0.2724823524060223      0.540337608139488    0.02524180721899651      0.322454257609455     0.1253167162691174     0.4764970849088522  4.158340027842786e-14 121.8726453783236
2.797616877998483      19.19415902517178      15.35900516542993   0.001950797139590807     0.6981520153012646     -11.60034616000194  0.0001251292678085545     0.1222984263836116   0.001012628565558937      14.12829243423654      359.8940046054706   0.006144031137380448     0.8000791008295392     0.5061621995822524     0.2724823524060223      0.540337608139488    0.02524180721899651      0.322454257609455     0.1253167162691174     0.4764970849088522  4.158340027842786e-14 121.8726462269179
2.797616877998483      19.19415902517178      15.35900516542993   0.001950797139590807     0.6981520153012646     -11.60034616000194  0.0001251143666473607     0.1222984412847728   0.001012628565558937      14.12829243423654      359.8940046054706   0.006144031137380448     0.8000791008295392     0.5061621995822524     0.2724823524060223      0.540337608139488    0.02524180721899651      0.322454257609455     0.1253167162691174     0.4764970849088522  4.158340027842786e-14 121.8726452743427
2.797616877998483      19.19415902517178      15.35900516542993   0.001950797139590807     0.6981520153012646     -11.60034616000194  0.0001251143666473607     0.1222984263836116   0.001012643466720131      14.12829243423654      359.8940046054706   0.006144031137380448     0.8000791008295392     0.5061621995822524     0.2724823524060223      0.540337608139488    0.02524180721899651      0.322454257609455     0.1253167162691174     0.4764970849088522  4.158340027842786e-14 121.8726446710111
2.797616877998483      19.19415902517178      15.35900516542993   0.001950797139590807     0.6981520153012646     -11.60034616000194  0.0001251143666473607     0.1222984263836116   0.001012628565558937       14.1282926447645      359.8940046054706   0.006144031137380448     0.8000791008295392     0.5061621995822524     0.2724823524060223      0.540337608139488    0.02524180721899651      0.322454257609455     0.1253167162691174     0.4764970849088522  4.158340027842786e-14 121.8726454068747
2.797616877998483      19.19415902517178      15.35900516542993   0.001950797139590807     0.6981520153012646     -11.60034616000194  0.0001251143666473607     0.1222984263836116   0.001012628565558937      14.12829243423654      359.8940099683092   0.006144031137380448     0.8000791008295392     0.5061621995822524     0.2724823524060223      0.540337608139488    0.02524180721899651      0.322454257609455     0.1253167162691174     0.4764970849088522  4.158340027842786e-14 121.8726454399245
2.797616877998483      19.19415902517178      15.35900516542993   0.001950797139590807     0.6981520153012646     -11.60034616000194  0.0001251143666473607     0.1222984263836116   0.001012628565558937      14.12829243423654      359.8940046054706   0.006144046038541642     0.8000791008295392     0.5061621995822524     0.2724823524060223      0.540337608139488    0.02524180721899651      0.322454257609455     0.1253167162691174     0.4764970849088522  4.158340027842786e-14 121.8726546327691
2.797616877998483      19.19415902517178      15.35900516542993   0.001950797139590807     0.6981520153012646     -11.60034616000194  0.0001251143666473607     0.1222984263836116   0.001012628565558937      14.12829243423654      359.8940046054706   0.006144031137380448     0.8000791157307003     0.5061621995822524     0.2724823524060223      0.540337608139488    0.02524180721899651      0.322454257609455     0.1253167162691174     0.4764970849088522  4.158340027842786e-14 121.8726461621112
2.797616877998483      19.19415902517178      15.35900516542993   0.001950797139590807     0.6981520153012646     -11.60034616000194  0.0001251143666473607     0.1222984263836116   0.001012628565558937      14.12829243423654      359.8940046054706   0.006144031137380448     0.8000791008295392     0.5061622144834136     0.2724823524060223      0.540337608139488    0.02524180721899651      0.322454257609455     0.1253167162691174     0.4764970849088522  4.158340027842786e-14 121.8726453958671
2.797616877998483      19.19415902517178      15.35900516542993   0.001950797139590807     0.6981520153012646     -11.60034616000194  0.0001251143666473607     0.1222984263836116   0.001012628565558937      14.12829243423654      359.8940046054706   0.006144031137380448     0.8000791008295392     0.5061621995822524     0.2724823673071835      0.540337608139488    0.02524180721899651      0.322454257609455     0.1253167162691174     0.4764970849088522  4.158340027842786e-14 121.8726453815983
2.797616877998483      19.19415902517178      15.35900516542993   0.001950797139590807     0.6981520153012646     -11.60034616000194  0.0001251143666473607     0.1222984263836116   0.001012628565558937      14.12829243423654      359.8940046054706   0.006144031137380448     0.8000791008295392     0.5061621995822524     0.2724823524060223     0.5403376230406491    0.02524180721899651      0.322454257609455     0.1253167162691174     0.4764970849088522  4.158340027842786e-14 121.8726454640541
2.797616877998483      19.19415902517178      15.35900516542993   0.001950797139590807     0.6981520153012646     -11.60034616000194  0.0001251143666473607     0.1222984263836116   0.001012628565558937      14.12829243423654      359.8940046054706   0.006144031137380448     0.8000791008295392     0.5061621995822524     0.2724823524060223      0.540337608139488    0.02524182212015771      0.322454257609455     0.1253167162691174     0.4764970849088522  4.158340027842786e-14 121.872645468095
2.797616877998483      19.19415902517178      15.35900516542993   0.001950797139590807     0.6981520153012646     -11.60034616000194  0.0001251143666473607     0.1222984263836116   0.001012628565558937      14.12829243423654      359.8940046054706   0.006144031137380448     0.8000791008295392     0.5061621995822524     0.2724823524060223      0.540337608139488    0.02524180721899651     0.3224542725106162     0.1253167162691174     0.4764970849088522  4.158340027842786e-14 121.8726454680935
2.797616877998483      19.19415902517178      15.35900516542993   0.001950797139590807     0.6981520153012646     -11.60034616000194  0.0001251143666473607     0.1222984263836116   0.001012628565558937      14.12829243423654      359.8940046054706   0.006144031137380448     0.8000791008295392     0.5061621995822524     0.2724823524060223      0.540337608139488    0.02524180721899651      0.322454257609455     0.1253167311702786     0.4764970849088522  4.158340027842786e-14 121.8726454680913
2.797616877998483      19.19415902517178      15.35900516542993   0.001950797139590807     0.6981520153012646     -11.60034616000194  0.0001251143666473607     0.1222984263836116   0.001012628565558937      14.12829243423654      359.8940046054706   0.006144031137380448     0.8000791008295392     0.5061621995822524     0.2724823524060223      0.540337608139488    0.02524180721899651      0.322454257609455     0.1253167162691174     0.4764970998100134  4.158340027842786e-14 121.8726454681013
2.797616877998483      19.19415902517178      15.35900516542993   0.001950797139590807     0.6981520153012646     -11.60034616000194  0.0001251143666473607     0.1222984263836116   0.001012628565558937      14.12829243423654      359.8940046054706   0.006144031137380448     0.8000791008295392     0.5061621995822524     0.2724823524060223      0.540337608139488    0.02524180721899651      0.322454257609455     0.1253167162691174     0.4764970849088522  1.490120277724794e-08 121.8726899422296
2.797749059107544       19.2007805039964      15.37094020601635   0.001956865831969976     0.6981868521506767     -11.60610442066444   0.000125700005834944     0.1222869565409419   0.001014138924236399      14.12721319744714      359.8946374792635   0.006142865811996167     0.8000787723639325     0.5061201993345841     0.2725106470317251     0.5402541943990822    0.02524163609144559      0.322454257609455     0.1253233101083834     0.4764823258766321  4.137240239545982e-14 121.8715531715004
2.797749100797254       19.2007805039964      15.37094020601635   0.001956865831969976     0.6981868521506767     -11.60610442066444   0.000125700005834944     0.1222869565409419   0.001014138924236399      14.12721319744714      359.8946374792635   0.006142865811996167     0.8000787723639325     0.5061201993345841     0.2725106470317251     0.5402541943990822    0.02524163609144559      0.322454257609455     0.1253233101083834     0.4764823258766321  4.137240239545982e-14 121.8715530404037
2.797749059107544      19.20078079011032      15.37094020601635   0.001956865831969976     0.6981868521506767     -11.60610442066444   0.000125700005834944     0.1222869565409419   0.001014138924236399      14.12721319744714      359.8946374792635   0.006142865811996167     0.8000787723639325     0.5061201993345841     0.2725106470317251     0.5402541943990822    0.02524163609144559      0.322454257609455     0.1253233101083834     0.4764823258766321  4.137240239545982e-14 121.8715531782118
2.797749059107544       19.2007805039964       15.3709404350612   0.001956865831969976     0.6981868521506767     -11.60610442066444   0.000125700005834944     0.1222869565409419   0.001014138924236399      14.12721319744714      359.8946374792635   0.006142865811996167     0.8000787723639325     0.5061201993345841     0.2725106470317251     0.5402541943990822    0.02524163609144559      0.322454257609455     0.1253233101083834     0.4764823258766321  4.137240239545982e-14 121.8715531202124
2.797749059107544       19.2007805039964      15.37094020601635    0.00195688073313117     0.6981868521506767     -11.60610442066444   0.000125700005834944     0.1222869565409419   0.001014138924236399      14.12721319744714      359.8946374792635   0.006142865811996167     0.8000787723639325     0.5061201993345841     0.2725106470317251     0.5402541943990822    0.02524163609144559      0.322454257609455     0.1253233101083834     0.4764823258766321  4.137240239545982e-14 121.871553221462
2.797749059107544       19.2007805039964      15.37094020601635   0.001956865831969976     0.6981868670518379     -11.60610442066444   0.000125700005834944     0.1222869565409419   0.001014138924236399      14.12721319744714      359.8946374792635   0.006142865811996167     0.8000787723639325     0.5061201993345841     0.2725106470317251     0.5402541943990822    0.02524163609144559      0.322454257609455     0.1253233101083834     0.4764823258766321  4.137240239545982e-14 121.8715531439992
2.797749059107544       19.2007805039964      15.37094020601635   0.001956865831969976     0.6981868521506767     -11.60610459360888   0.000125700005834944     0.1222869565409419   0.001014138924236399      14.12721319744714      359.8946374792635   0.006142865811996167     0.8000787723639325     0.5061201993345841     0.2725106470317251     0.5402541943990822    0.02524163609144559      0.322454257609455     0.1253233101083834     0.4764823258766321  4.137240239545982e-14 121.8715531835676
2.797749059107544       19.2007805039964      15.37094020601635   0.001956865831969976     0.6981868521506767     -11.60610442066444  0.0001257149069961379     0.1222869565409419   0.001014138924236399      14.12721319744714      359.8946374792635   0.006142865811996167     0.8000787723639325     0.5061201993345841     0.2725106470317251     0.5402541943990822    0.02524163609144559      0.322454257609455     0.1253233101083834     0.4764823258766321  4.137240239545982e-14 121.8715544044173
2.797749059107544       19.2007805039964      15.37094020601635   0.001956865831969976     0.6981868521506767     -11.60610442066444   0.000125700005834944     0.1222869714421031   0.001014138924236399      14.12721319744714      359.8946374792635   0.006142865811996167     0.8000787723639325     0.5061201993345841     0.2725106470317251     0.5402541943990822    0.02524163609144559      0.322454257609455     0.1253233101083834     0.4764823258766321  4.137240239545982e-14 121.8715529498849
2.797749059107544       19.2007805039964      15.37094020601635   0.001956865831969976     0.6981868521506767     -11.60610442066444   0.000125700005834944     0.1222869565409419   0.001014153825397593      14.12721319744714      359.8946374792635   0.006142865811996167     0.8000787723639325     0.5061201993345841     0.2725106470317251     0.5402541943990822    0.02524163609144559      0.322454257609455     0.1253233101083834     0.4764823258766321  4.137240239545982e-14 121.8715528434576
2.797749059107544       19.2007805039964      15.37094020601635   0.001956865831969976     0.6981868521506767     -11.60610442066444   0.000125700005834944     0.1222869565409419   0.001014138924236399      14.12721340795902      359.8946374792635   0.006142865811996167     0.8000787723639325     0.5061201993345841     0.2725106470317251     0.5402541943990822    0.02524163609144559      0.322454257609455     0.1253233101083834     0.4764823258766321  4.137240239545982e-14 121.8715530295427
2.797749059107544       19.2007805039964      15.37094020601635   0.001956865831969976     0.6981868521506767     -11.60610442066444   0.000125700005834944     0.1222869565409419   0.001014138924236399      14.12721319744714      359.8946428421115   0.006142865811996167     0.8000787723639325     0.5061201993345841     0.2725106470317251     0.5402541943990822    0.02524163609144559      0.322454257609455     0.1253233101083834     0.4764823258766321  4.137240239545982e-14 121.8715530180264
2.797749059107544       19.2007805039964      15.37094020601635   0.001956865831969976     0.6981868521506767     -11.60610442066444   0.000125700005834944     0.1222869565409419   0.001014138924236399      14.12721319744714      359.8946374792635   0.006142880713157361     0.8000787723639325     0.5061201993345841     0.2725106470317251     0.5402541943990822    0.02524163609144559      0.322454257609455     0.1253233101083834     0.4764823258766321  4.137240239545982e-14 121.8715626471584
2.797749059107544       19.2007805039964      15.37094020601635   0.001956865831969976     0.6981868521506767     -11.60610442066444   0.000125700005834944     0.1222869565409419   0.001014138924236399      14.12721319744714      359.8946374792635   0.006142865811996167     0.8000787872650937     0.5061201993345841     0.2725106470317251     0.5402541943990822    0.02524163609144559      0.322454257609455     0.1253233101083834     0.4764823258766321  4.137240239545982e-14 121.8715538212779
2.797749059107544       19.2007805039964      15.37094020601635   0.001956865831969976     0.6981868521506767     -11.60610442066444   0.000125700005834944     0.1222869565409419   0.001014138924236399      14.12721319744714      359.8946374792635   0.006142865811996167     0.8000787723639325     0.5061202142357453     0.2725106470317251     0.5402541943990822    0.02524163609144559      0.322454257609455     0.1253233101083834     0.4764823258766321  4.137240239545982e-14 121.8715529724918
2.797749059107544       19.2007805039964      15.37094020601635   0.001956865831969976     0.6981868521506767     -11.60610442066444   0.000125700005834944     0.1222869565409419   0.001014138924236399      14.12721319744714      359.8946374792635   0.006142865811996167     0.8000787723639325     0.5061201993345841     0.2725106619328863     0.5402541943990822    0.02524163609144559      0.322454257609455     0.1253233101083834     0.4764823258766321  4.137240239545982e-14 121.8715532073708
2.797749059107544       19.2007805039964      15.37094020601635   0.001956865831969976     0.6981868521506767     -11.60610442066444   0.000125700005834944     0.1222869565409419   0.001014138924236399      14.12721319744714      359.8946374792635   0.006142865811996167     0.8000787723639325     0.5061201993345841     0.2725106470317251     0.5402542093002434    0.02524163609144559      0.322454257609455     0.1253233101083834     0.4764823258766321  4.137240239545982e-14 121.8715530192069
2.797749059107544       19.2007805039964      15.37094020601635   0.001956865831969976     0.6981868521506767     -11.60610442066444   0.000125700005834944     0.1222869565409419   0.001014138924236399      14.12721319744714      359.8946374792635   0.006142865811996167     0.8000787723639325     0.5061201993345841     0.2725106470317251     0.5402541943990822    0.02524165099260678      0.322454257609455     0.1253233101083834     0.4764823258766321  4.137240239545982e-14 121.8715531715059
2.797749059107544       19.2007805039964      15.37094020601635   0.001956865831969976     0.6981868521506767     -11.60610442066444   0.000125700005834944     0.1222869565409419   0.001014138924236399      14.12721319744714      359.8946374792635   0.006142865811996167     0.8000787723639325     0.5061201993345841     0.2725106470317251     0.5402541943990822    0.02524163609144559     0.3224542725106162     0.1253233101083834     0.4764823258766321  4.137240239545982e-14 121.8715531715004
2.797749059107544       19.2007805039964      15.37094020601635   0.001956865831969976     0.6981868521506767     -11.60610442066444   0.000125700005834944     0.1222869565409419   0.001014138924236399      14.12721319744714      359.8946374792635   0.006142865811996167     0.8000787723639325     0.5061201993345841     0.2725106470317251     0.5402541943990822    0.02524163609144559      0.322454257609455     0.1253233250095446     0.4764823258766321  4.137240239545982e-14 121.871553171496
2.797749059107544       19.2007805039964      15.37094020601635   0.001956865831969976     0.6981868521506767     -11.60610442066444   0.000125700005834944     0.1222869565409419   0.001014138924236399      14.12721319744714      359.8946374792635   0.006142865811996167     0.8000787723639325     0.5061201993345841     0.2725106470317251     0.5402541943990822    0.02524163609144559      0.322454257609455     0.1253233101083834     0.4764823407777933  4.137240239545982e-14 121.8715531714996
2.797749059107544       19.2007805039964      15.37094020601635   0.001956865831969976     0.6981868521506767     -11.60610442066444   0.000125700005834944     0.1222869565409419   0.001014138924236399      14.12721319744714      359.8946374792635   0.006142865811996167     0.8000787723639325     0.5061201993345841     0.2725106470317251     0.5402541943990822    0.02524163609144559      0.322454257609455     0.1253233101083834     0.4764823258766321  1.490120256625005e-08 121.8715976362554
2.797755749761156      19.20077812465101      15.37092530431652   0.001956858156647999     0.6981879538856742     -11.60610073247526   0.000125710820859613     0.1222893668663161    0.00101816801917095      14.12729040356829      359.8983539894434    0.00614218649504081     0.8000787712876267     0.5061214798730394     0.2725101291672695     0.5402637286659926     0.0252410869718603      0.322454257609455     0.1253474131594433     0.4764856077148694   4.13489803836073e-14 121.8713194761062
2.797755791450966      19.20077812465101      15.37092530431652   0.001956858156647999     0.6981879538856742     -11.60610073247526   0.000125710820859613     0.1222893668663161    0.00101816801917095      14.12729040356829      359.8983539894434    0.00614218649504081     0.8000787712876267     0.5061214798730394     0.2725101291672695     0.5402637286659926     0.0252410869718603      0.322454257609455     0.1253474131594433     0.4764856077148694   4.13489803836073e-14 121.8713195284286
2.797755749761156      19.20077841076489      15.37092530431652   0.001956858156647999     0.6981879538856742     -11.60610073247526   0.000125710820859613     0.1222893668663161    0.00101816801917095      14.12729040356829      359.8983539894434    0.00614218649504081     0.8000787712876267     0.5061214798730394     0.2725101291672695     0.5402637286659926     0.0252410869718603      0.322454257609455     0.1253474131594433     0.4764856077148694   4.13489803836073e-14 121.8713196191357
2.797755749761156      19.20077812465101      15.37092553336115   0.001956858156647999     0.6981879538856742     -11.60610073247526   0.000125710820859613     0.1222893668663161    0.00101816801917095      14.12729040356829      359.8983539894434    0.00614218649504081     0.8000787712876267     0.5061214798730394     0.2725101291672695     0.5402637286659926     0.0252410869718603      0.322454257609455     0.1253474131594433     0.4764856077148694   4.13489803836073e-14 121.8713195570391
2.797755749761156      19.20077812465101      15.37092530431652   0.001956873057809192     0.6981879538856742     -11.60610073247526   0.000125710820859613     0.1222893668663161    0.00101816801917095      14.12729040356829      359.8983539894434    0.00614218649504081     0.8000787712876267     0.5061214798730394     0.2725101291672695     0.5402637286659926     0.0252410869718603      0.322454257609455     0.1253474131594433     0.4764856077148694   4.13489803836073e-14 121.8713192800692
2.797755749761156      19.20077812465101      15.37092530431652   0.001956858156647999     0.6981879687868354     -11.60610073247526   0.000125710820859613     0.1222893668663161    0.00101816801917095      14.12729040356829      359.8983539894434    0.00614218649504081     0.8000787712876267     0.5061214798730394     0.2725101291672695     0.5402637286659926     0.0252410869718603      0.322454257609455     0.1253474131594433     0.4764856077148694   4.13489803836073e-14 121.8713195645989
2.797755749761156      19.20077812465101      15.37092530431652   0.001956858156647999     0.6981879538856742     -11.60610090541964   0.000125710820859613     0.1222893668663161    0.00101816801917095      14.12729040356829      359.8983539894434    0.00614218649504081     0.8000787712876267     0.5061214798730394     0.2725101291672695     0.5402637286659926     0.0252410869718603      0.322454257609455     0.1253474131594433     0.4764856077148694   4.13489803836073e-14 121.8713195733134
2.797755749761156      19.20077812465101      15.37092530431652   0.001956858156647999     0.6981879538856742     -11.60610073247526  0.0001257257220208068     0.1222893668663161    0.00101816801917095      14.12729040356829      359.8983539894434    0.00614218649504081     0.8000787712876267     0.5061214798730394     0.2725101291672695     0.5402637286659926     0.0252410869718603      0.322454257609455     0.1253474131594433     0.4764856077148694   4.13489803836073e-14 121.8713218913573
2.797755749761156      19.20077812465101      15.37092530431652   0.001956858156647999     0.6981879538856742     -11.60610073247526   0.000125710820859613     0.1222893817674773    0.00101816801917095      14.12729040356829      359.8983539894434    0.00614218649504081     0.8000787712876267     0.5061214798730394     0.2725101291672695     0.5402637286659926     0.0252410869718603      0.322454257609455     0.1253474131594433     0.4764856077148694   4.13489803836073e-14 121.8713194216765
2.797755749761156      19.20077812465101      15.37092530431652   0.001956858156647999     0.6981879538856742     -11.60610073247526   0.000125710820859613     0.1222893668663161   0.001018182920332144      14.12729040356829      359.8983539894434    0.00614218649504081     0.8000787712876267     0.5061214798730394     0.2725101291672695     0.5402637286659926     0.0252410869718603      0.322454257609455     0.1253474131594433     0.4764856077148694   4.13489803836073e-14 121.8713213350088
2.797755749761156      19.20077812465101      15.37092530431652   0.001956858156647999     0.6981879538856742     -11.60610073247526   0.000125710820859613     0.1222893668663161    0.00101816801917095      14.12729061408132      359.8983539894434    0.00614218649504081     0.8000787712876267     0.5061214798730394     0.2725101291672695     0.5402637286659926     0.0252410869718603      0.322454257609455     0.1253474131594433     0.4764856077148694   4.13489803836073e-14 121.8713193507757
2.797755749761156      19.20077812465101      15.37092530431652   0.001956858156647999     0.6981879538856742     -11.60610073247526   0.000125710820859613     0.1222893668663161    0.00101816801917095      14.12729040356829      359.8983593523468    0.00614218649504081     0.8000787712876267     0.5061214798730394     0.2725101291672695     0.5402637286659926     0.0252410869718603      0.322454257609455     0.1253474131594433     0.4764856077148694   4.13489803836073e-14 121.8713193718294
2.797755749761156      19.20077812465101      15.37092530431652   0.001956858156647999     0.6981879538856742     -11.60610073247526   0.000125710820859613     0.1222893668663161    0.00101816801917095      14.12729040356829      359.8983539894434   0.006142201396202004     0.8000787712876267     0.5061214798730394     0.2725101291672695     0.5402637286659926     0.0252410869718603      0.322454257609455     0.1253474131594433     0.4764856077148694   4.13489803836073e-14 121.8713285205096
2.797755749761156      19.20077812465101      15.37092530431652   0.001956858156647999     0.6981879538856742     -11.60610073247526   0.000125710820859613     0.1222893668663161    0.00101816801917095      14.12729040356829      359.8983539894434    0.00614218649504081     0.8000787861887879     0.5061214798730394     0.2725101291672695     0.5402637286659926     0.0252410869718603      0.322454257609455     0.1253474131594433     0.4764856077148694   4.13489803836073e-14 121.8713202375936
2.797755749761156      19.20077812465101      15.37092530431652   0.001956858156647999     0.6981879538856742     -11.60610073247526   0.000125710820859613     0.1222893668663161    0.00101816801917095      14.12729040356829      359.8983539894434    0.00614218649504081     0.8000787712876267     0.5061214947742005     0.2725101291672695     0.5402637286659926     0.0252410869718603      0.322454257609455     0.1253474131594433     0.4764856077148694   4.13489803836073e-14 121.8713194645656
2.797755749761156      19.20077812465101      15.37092530431652   0.001956858156647999     0.6981879538856742     -11.60610073247526   0.000125710820859613     0.1222893668663161    0.00101816801917095      14.12729040356829      359.8983539894434    0.00614218649504081     0.8000787712876267     0.5061214798730394     0.2725101440684307     0.5402637286659926     0.0252410869718603      0.322454257609455     0.1253474131594433     0.4764856077148694   4.13489803836073e-14 121.8713195535004
2.797755749761156      19.20077812465101      15.37092530431652   0.001956858156647999     0.6981879538856742     -11.60610073247526   0.000125710820859613     0.1222893668663161    0.00101816801917095      14.12729040356829      359.8983539894434    0.00614218649504081     0.8000787712876267     0.5061214798730394     0.2725101291672695     0.5402637435671538     0.0252410869718603      0.322454257609455     0.1253474131594433     0.4764856077148694   4.13489803836073e-14 121.8713194577406
2.797755749761156      19.20077812465101      15.37092530431652   0.001956858156647999     0.6981879538856742     -11.60610073247526   0.000125710820859613     0.1222893668663161    0.00101816801917095      14.12729040356829      359.8983539894434    0.00614218649504081     0.8000787712876267     0.5061214798730394     0.2725101291672695     0.5402637286659926     0.0252411018730215      0.322454257609455     0.1253474131594433     0.4764856077148694   4.13489803836073e-14 121.8713194761075
2.797755749761156      19.20077812465101      15.37092530431652   0.001956858156647999     0.6981879538856742     -11.60610073247526   0.000125710820859613     0.1222893668663161    0.00101816801917095      14.12729040356829      359.8983539894434    0.00614218649504081     0.8000787712876267     0.5061214798730394     0.2725101291672695     0.5402637286659926     0.0252410869718603     0.3224542725106162     0.1253474131594433     0.4764856077148694   4.13489803836073e-14 121.8713194761062
2.797755749761156      19.20077812465101      15.37092530431652   0.001956858156647999     0.6981879538856742     -11.60610073247526   0.000125710820859613     0.1222893668663161    0.00101816801917095      14.12729040356829      359.8983539894434    0.00614218649504081     0.8000787712876267     0.5061214798730394     0.2725101291672695     0.5402637286659926     0.0252410869718603      0.322454257609455     0.1253474280606045     0.4764856077148694   4.13489803836073e-14 121.8713194760996
2.797755749761156      19.20077812465101      15.37092530431652   0.001956858156647999     0.6981879538856742     -11.60610073247526   0.000125710820859613     0.1222893668663161    0.00101816801917095      14.12729040356829      359.8983539894434    0.00614218649504081     0.8000787712876267     0.5061214798730394     0.2725101291672695     0.5402637286659926     0.0252410869718603      0.322454257609455     0.1253474131594433     0.4764856226160306   4.13489803836073e-14 121.8713194761078
2.797755749761156      19.20077812465101      15.37092530431652   0.001956858156647999     0.6981879538856742     -11.60610073247526   0.000125710820859613     0.1222893668663161    0.00101816801917095      14.12729040356829      359.8983539894434    0.00614218649504081     0.8000787712876267     0.5061214798730394     0.2725101291672695     0.5402637286659926     0.0252410869718603      0.322454257609455     0.1253474131594433     0.4764856077148694  1.490120254282804e-08 121.8713639499811
2.797679664264677      19.19924574218584       15.3679422678697   0.001960357156081315     0.6981701688344327     -11.60468304005968  0.0001257608449205689     0.1222889292713729   0.001018130828237931      14.12786380976076       359.898830341373    0.00614203538471188     0.8000786937463555     0.5061445907460367     0.2725006801019295     0.5402308832396637    0.02524105956452823      0.322454257609455     0.1253516228952651     0.4764849556502765  4.126548960311932e-14 121.8714402087526
2.797679705953353      19.19924574218584       15.3679422678697   0.001960357156081315     0.6981701688344327     -11.60468304005968  0.0001257608449205689     0.1222889292713729   0.001018130828237931      14.12786380976076       359.898830341373    0.00614203538471188     0.8000786937463555     0.5061445907460367     0.2725006801019295     0.5402308832396637    0.02524105956452823      0.322454257609455     0.1253516228952651     0.4764849556502765  4.126548960311932e-14 121.8714401145419
2.797679664264677       19.1992460282769       15.3679422678697   0.001960357156081315     0.6981701688344327     -11.60468304005968  0.0001257608449205689     0.1222889292713729   0.001018130828237931      14.12786380976076       359.898830341373    0.00614203538471188     0.8000786937463555     0.5061445907460367     0.2725006801019295     0.5402308832396637    0.02524105956452823      0.322454257609455     0.1253516228952651     0.4764849556502765  4.126548960311932e-14 121.8714401916315
2.797679664264677      19.19924574218584      15.36794249686989   0.001960357156081315     0.6981701688344327     -11.60468304005968  0.0001257608449205689     0.1222889292713729   0.001018130828237931      14.12786380976076       359.898830341373    0.00614203538471188     0.8000786937463555     0.5061445907460367     0.2725006801019295     0.5402308832396637    0.02524105956452823      0.322454257609455     0.1253516228952651     0.4764849556502765  4.126548960311932e-14 121.8714401405155
2.797679664264677      19.19924574218584       15.3679422678697   0.001960372057242509     0.6981701688344327     -11.60468304005968  0.0001257608449205689     0.1222889292713729   0.001018130828237931      14.12786380976076       359.898830341373    0.00614203538471188     0.8000786937463555     0.5061445907460367     0.2725006801019295     0.5402308832396637    0.02524105956452823      0.322454257609455     0.1253516228952651     0.4764849556502765  4.126548960311932e-14 121.8714422838961
2.797679664264677      19.19924574218584       15.3679422678697   0.001960357156081315     0.6981701837355939     -11.60468304005968  0.0001257608449205689     0.1222889292713729   0.001018130828237931      14.12786380976076       359.898830341373    0.00614203538471188     0.8000786937463555     0.5061445907460367     0.2725006801019295     0.5402308832396637    0.02524105956452823      0.322454257609455     0.1253516228952651     0.4764849556502765  4.126548960311932e-14 121.871440183461
2.797679664264677      19.19924574218584       15.3679422678697   0.001960357156081315     0.6981701688344327     -11.60468321298293  0.0001257608449205689     0.1222889292713729   0.001018130828237931      14.12786380976076       359.898830341373    0.00614203538471188     0.8000786937463555     0.5061445907460367     0.2725006801019295     0.5402308832396637    0.02524105956452823      0.322454257609455     0.1253516228952651     0.4764849556502765  4.126548960311932e-14 121.8714402727324
2.797679664264677      19.19924574218584       15.3679422678697   0.001960357156081315     0.6981701688344327     -11.60468304005968  0.0001257757460817628     0.1222889292713729   0.001018130828237931      14.12786380976076       359.898830341373    0.00614203538471188     0.8000786937463555     0.5061445907460367     0.2725006801019295     0.5402308832396637    0.02524105956452823      0.322454257609455     0.1253516228952651     0.4764849556502765  4.126548960311932e-14 121.8714424039441
2.797679664264677      19.19924574218584       15.3679422678697   0.001960357156081315     0.6981701688344327     -11.60468304005968  0.0001257608449205689     0.1222889441725341   0.001018130828237931      14.12786380976076       359.898830341373    0.00614203538471188     0.8000786937463555     0.5061445907460367     0.2725006801019295     0.5402308832396637    0.02524105956452823      0.322454257609455     0.1253516228952651     0.4764849556502765  4.126548960311932e-14 121.871440108946
2.797679664264677      19.19924574218584       15.3679422678697   0.001960357156081315     0.6981701688344327     -11.60468304005968  0.0001257608449205689     0.1222889292713729   0.001018145729399125      14.12786380976076       359.898830341373    0.00614203538471188     0.8000786937463555     0.5061445907460367     0.2725006801019295     0.5402308832396637    0.02524105956452823      0.322454257609455     0.1253516228952651     0.4764849556502765  4.126548960311932e-14 121.871441573991
2.797679664264677      19.19924574218584       15.3679422678697   0.001960357156081315     0.6981701688344327     -11.60468304005968  0.0001257608449205689     0.1222889292713729   0.001018130828237931      14.12786402028234       359.898830341373    0.00614203538471188     0.8000786937463555     0.5061445907460367     0.2725006801019295     0.5402308832396637    0.02524105956452823      0.322454257609455     0.1253516228952651     0.4764849556502765  4.126548960311932e-14 121.8714401934455
2.797679664264677      19.19924574218584       15.3679422678697   0.001960357156081315     0.6981701688344327     -11.60468304005968  0.0001257608449205689     0.1222889292713729   0.001018130828237931      14.12786380976076      359.8988357042835    0.00614203538471188     0.8000786937463555     0.5061445907460367     0.2725006801019295     0.5402308832396637    0.02524105956452823      0.322454257609455     0.1253516228952651     0.4764849556502765  4.126548960311932e-14 121.8714400667354
2.797679664264677      19.19924574218584       15.3679422678697   0.001960357156081315     0.6981701688344327     -11.60468304005968  0.0001257608449205689     0.1222889292713729   0.001018130828237931      14.12786380976076       359.898830341373   0.006142050285873074     0.8000786937463555     0.5061445907460367     0.2725006801019295     0.5402308832396637    0.02524105956452823      0.322454257609455     0.1253516228952651     0.4764849556502765  4.126548960311932e-14 121.8714481480876
2.797679664264677      19.19924574218584       15.3679422678697   0.001960357156081315     0.6981701688344327     -11.60468304005968  0.0001257608449205689     0.1222889292713729   0.001018130828237931      14.12786380976076       359.898830341373    0.00614203538471188     0.8000787086475167     0.5061445907460367     0.2725006801019295     0.5402308832396637    0.02524105956452823      0.322454257609455     0.1253516228952651     0.4764849556502765  4.126548960311932e-14 121.8714408542415
2.797679664264677      19.19924574218584       15.3679422678697   0.001960357156081315     0.6981701688344327     -11.60468304005968  0.0001257608449205689     0.1222889292713729   0.001018130828237931      14.12786380976076       359.898830341373    0.00614203538471188     0.8000786937463555     0.5061446056471979     0.2725006801019295     0.5402308832396637    0.02524105956452823      0.322454257609455     0.1253516228952651     0.4764849556502765  4.126548960311932e-14 121.8714401459884
2.797679664264677      19.19924574218584       15.3679422678697   0.001960357156081315     0.6981701688344327     -11.60468304005968  0.0001257608449205689     0.1222889292713729   0.001018130828237931      14.12786380976076       359.898830341373    0.00614203538471188     0.8000786937463555     0.5061445907460367     0.2725006950030907     0.5402308832396637    0.02524105956452823      0.322454257609455     0.1253516228952651     0.4764849556502765  4.126548960311932e-14 121.8714401453266
2.797679664264677      19.19924574218584       15.3679422678697   0.001960357156081315     0.6981701688344327     -11.60468304005968  0.0001257608449205689     0.1222889292713729   0.001018130828237931      14.12786380976076       359.898830341373    0.00614203538471188     0.8000786937463555     0.5061445907460367     0.2725006801019295     0.5402308981408249    0.02524105956452823      0.322454257609455     0.1253516228952651     0.4764849556502765  4.126548960311932e-14 121.8714402096493
2.797679664264677      19.19924574218584       15.3679422678697   0.001960357156081315     0.6981701688344327     -11.60468304005968  0.0001257608449205689     0.1222889292713729   0.001018130828237931      14.12786380976076       359.898830341373    0.00614203538471188     0.8000786937463555     0.5061445907460367     0.2725006801019295     0.5402308832396637    0.02524107446568943      0.322454257609455     0.1253516228952651     0.4764849556502765  4.126548960311932e-14 121.8714402087577
2.797679664264677      19.19924574218584       15.3679422678697   0.001960357156081315     0.6981701688344327     -11.60468304005968  0.0001257608449205689     0.1222889292713729   0.001018130828237931      14.12786380976076       359.898830341373    0.00614203538471188     0.8000786937463555     0.5061445907460367     0.2725006801019295     0.5402308832396637    0.02524105956452823     0.3224542725106162     0.1253516228952651     0.4764849556502765  4.126548960311932e-14 121.8714402087526
2.797679664264677      19.19924574218584       15.3679422678697   0.001960357156081315     0.6981701688344327     -11.60468304005968  0.0001257608449205689     0.1222889292713729   0.001018130828237931      14.12786380976076       359.898830341373    0.00614203538471188     0.8000786937463555     0.5061445907460367     0.2725006801019295     0.5402308832396637    0.02524105956452823      0.322454257609455     0.1253516377964263     0.4764849556502765  4.126548960311932e-14 121.8714402087704
2.797679664264677      19.19924574218584       15.3679422678697   0.001960357156081315     0.6981701688344327     -11.60468304005968  0.0001257608449205689     0.1222889292713729   0.001018130828237931      14.12786380976076       359.898830341373    0.00614203538471188     0.8000786937463555     0.5061445907460367     0.2725006801019295     0.5402308832396637    0.02524105956452823      0.322454257609455     0.1253516228952651     0.4764849705514377  4.126548960311932e-14 121.8714402087656
2.797679664264677      19.19924574218584       15.3679422678697   0.001960357156081315     0.6981701688344327     -11.60468304005968  0.0001257608449205689     0.1222889292713729   0.001018130828237931      14.12786380976076       359.898830341373    0.00614203538471188     0.8000786937463555     0.5061445907460367     0.2725006801019295     0.5402308832396637    0.02524105956452823      0.322454257609455     0.1253516228952651     0.4764849556502765  1.490120245933726e-08 121.8714846673217
2.797736357490511      19.20039502841348      15.37017968619428   0.001960816884048226     0.6981825576601077     -11.60574628595156   0.000125718653290021      0.122290095643127   0.001018129643730704      14.12743384902541      359.8984730464271   0.006141294065833597     0.8000787509845269     0.5061273436522136     0.2725074429179969     0.5402558025277239    0.02524108012158362      0.322454257609455     0.1253484653686383     0.4764854447354988  4.129979988129175e-14 121.871051374644
2.797736399180032      19.20039502841348      15.37017968619428   0.001960816884048226     0.6981825576601077     -11.60574628595156   0.000125718653290021      0.122290095643127   0.001018129643730704      14.12743384902541      359.8984730464271   0.006141294065833597     0.8000787509845269     0.5061273436522136     0.2725074429179969     0.5402558025277239    0.02524108012158362      0.322454257609455     0.1253484653686383     0.4764854447354988  4.129979988129175e-14 121.8710513795821
2.797736357490511      19.20039531452166      15.37017968619428   0.001960816884048226     0.6981825576601077     -11.60574628595156   0.000125718653290021      0.122290095643127   0.001018129643730704      14.12743384902541      359.8984730464271   0.006141294065833597     0.8000787509845269     0.5061273436522136     0.2725074429179969     0.5402558025277239    0.02524108012158362      0.322454257609455     0.1253484653686383     0.4764854447354988  4.129979988129175e-14 121.8710513695598
2.797736357490511      19.20039502841348      15.37017991522781   0.001960816884048226     0.6981825576601077     -11.60574628595156   0.000125718653290021      0.122290095643127   0.001018129643730704      14.12743384902541      359.8984730464271   0.006141294065833597     0.8000787509845269     0.5061273436522136     0.2725074429179969     0.5402558025277239    0.02524108012158362      0.322454257609455     0.1253484653686383     0.4764854447354988  4.129979988129175e-14 121.8710513217447
2.797736357490511      19.20039502841348      15.37017968619428    0.00196083178520942     0.6981825576601077     -11.60574628595156   0.000125718653290021      0.122290095643127   0.001018129643730704      14.12743384902541      359.8984730464271   0.006141294065833597     0.8000787509845269     0.5061273436522136     0.2725074429179969     0.5402558025277239    0.02524108012158362      0.322454257609455     0.1253484653686383     0.4764854447354988  4.129979988129175e-14 121.8710534808219
2.797736357490511      19.20039502841348      15.37017968619428   0.001960816884048226     0.6981825725612689     -11.60574628595156   0.000125718653290021      0.122290095643127   0.001018129643730704      14.12743384902541      359.8984730464271   0.006141294065833597     0.8000787509845269     0.5061273436522136     0.2725074429179969     0.5402558025277239    0.02524108012158362      0.322454257609455     0.1253484653686383     0.4764854447354988  4.129979988129175e-14 121.8710513575135
2.797736357490511      19.20039502841348      15.37017968619428   0.001960816884048226     0.6981825576601077     -11.60574645889066   0.000125718653290021      0.122290095643127   0.001018129643730704      14.12743384902541      359.8984730464271   0.006141294065833597     0.8000787509845269     0.5061273436522136     0.2725074429179969     0.5402558025277239    0.02524108012158362      0.322454257609455     0.1253484653686383     0.4764854447354988  4.129979988129175e-14 121.8710514418716
2.797736357490511      19.20039502841348      15.37017968619428   0.001960816884048226     0.6981825576601077     -11.60574628595156  0.0001257335544512148      0.122290095643127   0.001018129643730704      14.12743384902541      359.8984730464271   0.006141294065833597     0.8000787509845269     0.5061273436522136     0.2725074429179969     0.5402558025277239    0.02524108012158362      0.322454257609455     0.1253484653686383     0.4764854447354988  4.129979988129175e-14 121.8710535965179
2.797736357490511      19.20039502841348      15.37017968619428   0.001960816884048226     0.6981825576601077     -11.60574628595156   0.000125718653290021     0.1222901105442882   0.001018129643730704      14.12743384902541      359.8984730464271   0.006141294065833597     0.8000787509845269     0.5061273436522136     0.2725074429179969     0.5402558025277239    0.02524108012158362      0.322454257609455     0.1253484653686383     0.4764854447354988  4.129979988129175e-14 121.8710512608773
2.797736357490511      19.20039502841348      15.37017968619428   0.001960816884048226     0.6981825576601077     -11.60574628595156   0.000125718653290021      0.122290095643127   0.001018144544891898      14.12743384902541      359.8984730464271   0.006141294065833597     0.8000787509845269     0.5061273436522136     0.2725074429179969     0.5402558025277239    0.02524108012158362      0.322454257609455     0.1253484653686383     0.4764854447354988  4.129979988129175e-14 121.8710527687925
2.797736357490511      19.20039502841348      15.37017968619428   0.001960816884048226     0.6981825576601077     -11.60574628595156   0.000125718653290021      0.122290095643127   0.001018129643730704      14.12743405954058      359.8984730464271   0.006141294065833597     0.8000787509845269     0.5061273436522136     0.2725074429179969     0.5402558025277239    0.02524108012158362      0.322454257609455     0.1253484653686383     0.4764854447354988  4.129979988129175e-14 121.8710512858389
2.797736357490511      19.20039502841348      15.37017968619428   0.001960816884048226     0.6981825576601077     -11.60574628595156   0.000125718653290021      0.122290095643127   0.001018129643730704      14.12743384902541      359.8984784093323   0.006141294065833597     0.8000787509845269     0.5061273436522136     0.2725074429179969     0.5402558025277239    0.02524108012158362      0.322454257609455     0.1253484653686383     0.4764854447354988  4.129979988129175e-14 121.8710513340816
2.797736357490511      19.20039502841348      15.37017968619428   0.001960816884048226     0.6981825576601077     -11.60574628595156   0.000125718653290021      0.122290095643127   0.001018129643730704      14.12743384902541      359.8984730464271   0.006141308966994791     0.8000787509845269     0.5061273436522136     0.2725074429179969     0.5402558025277239    0.02524108012158362      0.322454257609455     0.1253484653686383     0.4764854447354988  4.129979988129175e-14 121.8710591290183
2.797736357490511      19.20039502841348      15.37017968619428   0.001960816884048226     0.6981825576601077     -11.60574628595156   0.000125718653290021      0.122290095643127   0.001018129643730704      14.12743384902541      359.8984730464271   0.006141294065833597     0.8000787658856881     0.5061273436522136     0.2725074429179969     0.5402558025277239    0.02524108012158362      0.322454257609455     0.1253484653686383     0.4764854447354988  4.129979988129175e-14 121.871052056754
2.797736357490511      19.20039502841348      15.37017968619428   0.001960816884048226     0.6981825576601077     -11.60574628595156   0.000125718653290021      0.122290095643127   0.001018129643730704      14.12743384902541      359.8984730464271   0.006141294065833597     0.8000787509845269     0.5061273585533748     0.2725074429179969     0.5402558025277239    0.02524108012158362      0.322454257609455     0.1253484653686383     0.4764854447354988  4.129979988129175e-14 121.8710513047334
2.797736357490511      19.20039502841348      15.37017968619428   0.001960816884048226     0.6981825576601077     -11.60574628595156   0.000125718653290021      0.122290095643127   0.001018129643730704      14.12743384902541      359.8984730464271   0.006141294065833597     0.8000787509845269     0.5061273436522136     0.2725074578191581     0.5402558025277239    0.02524108012158362      0.322454257609455     0.1253484653686383     0.4764854447354988  4.129979988129175e-14 121.8710513467819
2.797736357490511      19.20039502841348      15.37017968619428   0.001960816884048226     0.6981825576601077     -11.60574628595156   0.000125718653290021      0.122290095643127   0.001018129643730704      14.12743384902541      359.8984730464271   0.006141294065833597     0.8000787509845269     0.5061273436522136     0.2725074429179969     0.5402558174288851    0.02524108012158362      0.322454257609455     0.1253484653686383     0.4764854447354988  4.129979988129175e-14 121.8710513535498
2.797736357490511      19.20039502841348      15.37017968619428   0.001960816884048226     0.6981825576601077     -11.60574628595156   0.000125718653290021      0.122290095643127   0.001018129643730704      14.12743384902541      359.8984730464271   0.006141294065833597     0.8000787509845269     0.5061273436522136     0.2725074429179969     0.5402558025277239    0.02524109502274481      0.322454257609455     0.1253484653686383     0.4764854447354988  4.129979988129175e-14 121.8710513746332
2.797736357490511      19.20039502841348      15.37017968619428   0.001960816884048226     0.6981825576601077     -11.60574628595156   0.000125718653290021      0.122290095643127   0.001018129643730704      14.12743384902541      359.8984730464271   0.006141294065833597     0.8000787509845269     0.5061273436522136     0.2725074429179969     0.5402558025277239    0.02524108012158362     0.3224542725106162     0.1253484653686383     0.4764854447354988  4.129979988129175e-14 121.871051374644
2.797736357490511      19.20039502841348      15.37017968619428   0.001960816884048226     0.6981825576601077     -11.60574628595156   0.000125718653290021      0.122290095643127   0.001018129643730704      14.12743384902541      359.8984730464271   0.006141294065833597     0.8000787509845269     0.5061273436522136     0.2725074429179969     0.5402558025277239    0.02524108012158362      0.322454257609455     0.1253484802697995     0.4764854447354988  4.129979988129175e-14 121.8710513746469
2.797736357490511      19.20039502841348      15.37017968619428   0.001960816884048226     0.6981825576601077     -11.60574628595156   0.000125718653290021      0.122290095643127   0.001018129643730704      14.12743384902541      359.8984730464271   0.006141294065833597     0.8000787509845269     0.5061273436522136     0.2725074429179969     0.5402558025277239    0.02524108012158362      0.322454257609455     0.1253484653686383       0.47648545963666  4.129979988129175e-14 121.8710513746561
2.797736357490511      19.20039502841348      15.37017968619428   0.001960816884048226     0.6981825576601077     -11.60574628595156   0.000125718653290021      0.122290095643127   0.001018129643730704      14.12743384902541      359.8984730464271   0.006141294065833597     0.8000787509845269     0.5061273436522136     0.2725074429179969     0.5402558025277239    0.02524108012158362      0.322454257609455     0.1253484653686383     0.4764854447354988  1.490120249364754e-08 121.8710958330498
2.79773740780362      19.20039456385456      15.37017851909496   0.001960064533874555     0.6981859346504508     -11.60574410136964  0.0001256682482121718     0.1223108569288895   0.001017871300256151      14.12745406587396      359.8993944937168   0.006132600483525728     0.8000787403673259     0.5061334322571307     0.2725112016824813      0.540260856729091    0.02524222793694706      0.322454257609455     0.1253467510199482     0.4764642511572711  4.096403415135275e-14 121.8685741977039
2.797737449493156      19.20039456385456      15.37017851909496   0.001960064533874555     0.6981859346504508     -11.60574410136964  0.0001256682482121718     0.1223108569288895   0.001017871300256151      14.12745406587396      359.8993944937168   0.006132600483525728     0.8000787403673259     0.5061334322571307     0.2725112016824813      0.540260856729091    0.02524222793694706      0.322454257609455     0.1253467510199482     0.4764642511572711  4.096403415135275e-14 121.8685741845214
2.79773740780362      19.20039484996274      15.37017851909496   0.001960064533874555     0.6981859346504508     -11.60574410136964  0.0001256682482121718     0.1223108569288895   0.001017871300256151      14.12745406587396      359.8993944937168   0.006132600483525728     0.8000787403673259     0.5061334322571307     0.2725112016824813      0.540260856729091    0.02524222793694706      0.322454257609455     0.1253467510199482     0.4764642511572711  4.096403415135275e-14 121.86857418687
2.79773740780362      19.20039456385456      15.37017874812847   0.001960064533874555     0.6981859346504508     -11.60574410136964  0.0001256682482121718     0.1223108569288895   0.001017871300256151      14.12745406587396      359.8993944937168   0.006132600483525728     0.8000787403673259     0.5061334322571307     0.2725112016824813      0.540260856729091    0.02524222793694706      0.322454257609455     0.1253467510199482     0.4764642511572711  4.096403415135275e-14 121.8685741386946
2.79773740780362      19.20039456385456      15.37017851909496   0.001960079435035748     0.6981859346504508     -11.60574410136964  0.0001256682482121718     0.1223108569288895   0.001017871300256151      14.12745406587396      359.8993944937168   0.006132600483525728     0.8000787403673259     0.5061334322571307     0.2725112016824813      0.540260856729091    0.02524222793694706      0.322454257609455     0.1253467510199482     0.4764642511572711  4.096403415135275e-14 121.8685763764296
2.79773740780362      19.20039456385456      15.37017851909496   0.001960064533874555      0.698185949551612     -11.60574410136964  0.0001256682482121718     0.1223108569288895   0.001017871300256151      14.12745406587396      359.8993944937168   0.006132600483525728     0.8000787403673259     0.5061334322571307     0.2725112016824813      0.540260856729091    0.02524222793694706      0.322454257609455     0.1253467510199482     0.4764642511572711  4.096403415135275e-14 121.8685741827424
2.79773740780362      19.20039456385456      15.37017851909496   0.001960064533874555     0.6981859346504508      -11.6057442743087  0.0001256682482121718     0.1223108569288895   0.001017871300256151      14.12745406587396      359.8993944937168   0.006132600483525728     0.8000787403673259     0.5061334322571307     0.2725112016824813      0.540260856729091    0.02524222793694706      0.322454257609455     0.1253467510199482     0.4764642511572711  4.096403415135275e-14 121.8685742284801
2.79773740780362      19.20039456385456      15.37017851909496   0.001960064533874555     0.6981859346504508     -11.60574410136964  0.0001256831493733656     0.1223108569288895   0.001017871300256151      14.12745406587396      359.8993944937168   0.006132600483525728     0.8000787403673259     0.5061334322571307     0.2725112016824813      0.540260856729091    0.02524222793694706      0.322454257609455     0.1253467510199482     0.4764642511572711  4.096403415135275e-14 121.8685760090197
2.79773740780362      19.20039456385456      15.37017851909496   0.001960064533874555     0.6981859346504508     -11.60574410136964  0.0001256682482121718     0.1223108718300507   0.001017871300256151      14.12745406587396      359.8993944937168   0.006132600483525728     0.8000787403673259     0.5061334322571307     0.2725112016824813      0.540260856729091    0.02524222793694706      0.322454257609455     0.1253467510199482     0.4764642511572711  4.096403415135275e-14 121.8685741137045
2.79773740780362      19.20039456385456      15.37017851909496   0.001960064533874555     0.6981859346504508     -11.60574410136964  0.0001256682482121718     0.1223108569288895   0.001017886201417345      14.12745406587396      359.8993944937168   0.006132600483525728     0.8000787403673259     0.5061334322571307     0.2725112016824813      0.540260856729091    0.02524222793694706      0.322454257609455     0.1253467510199482     0.4764642511572711  4.096403415135275e-14 121.8685755369653
2.79773740780362      19.20039456385456      15.37017851909496   0.001960064533874555     0.6981859346504508     -11.60574410136964  0.0001256682482121718     0.1223108569288895   0.001017871300256151      14.12745427638943      359.8993944937168   0.006132600483525728     0.8000787403673259     0.5061334322571307     0.2725112016824813      0.540260856729091    0.02524222793694706      0.322454257609455     0.1253467510199482     0.4764642511572711  4.096403415135275e-14 121.8685741341181
2.79773740780362      19.20039456385456      15.37017851909496   0.001960064533874555     0.6981859346504508     -11.60574410136964  0.0001256682482121718     0.1223108569288895   0.001017871300256151      14.12745406587396      359.8993998566357   0.006132600483525728     0.8000787403673259     0.5061334322571307     0.2725112016824813      0.540260856729091    0.02524222793694706      0.322454257609455     0.1253467510199482     0.4764642511572711  4.096403415135275e-14 121.868574208859
2.79773740780362      19.20039456385456      15.37017851909496   0.001960064533874555     0.6981859346504508     -11.60574410136964  0.0001256682482121718     0.1223108569288895   0.001017871300256151      14.12745406587396      359.8993944937168   0.006132615384686921     0.8000787403673259     0.5061334322571307     0.2725112016824813      0.540260856729091    0.02524222793694706      0.322454257609455     0.1253467510199482     0.4764642511572711  4.096403415135275e-14 121.8685739559855
2.79773740780362      19.20039456385456      15.37017851909496   0.001960064533874555     0.6981859346504508     -11.60574410136964  0.0001256682482121718     0.1223108569288895   0.001017871300256151      14.12745406587396      359.8993944937168   0.006132600483525728      0.800078755268487     0.5061334322571307     0.2725112016824813      0.540260856729091    0.02524222793694706      0.322454257609455     0.1253467510199482     0.4764642511572711  4.096403415135275e-14 121.8685749141403
2.79773740780362      19.20039456385456      15.37017851909496   0.001960064533874555     0.6981859346504508     -11.60574410136964  0.0001256682482121718     0.1223108569288895   0.001017871300256151      14.12745406587396      359.8993944937168   0.006132600483525728     0.8000787403673259     0.5061334471582919     0.2725112016824813      0.540260856729091    0.02524222793694706      0.322454257609455     0.1253467510199482     0.4764642511572711  4.096403415135275e-14 121.8685742507534
2.79773740780362      19.20039456385456      15.37017851909496   0.001960064533874555     0.6981859346504508     -11.60574410136964  0.0001256682482121718     0.1223108569288895   0.001017871300256151      14.12745406587396      359.8993944937168   0.006132600483525728     0.8000787403673259     0.5061334322571307     0.2725112165836425      0.540260856729091    0.02524222793694706      0.322454257609455     0.1253467510199482     0.4764642511572711  4.096403415135275e-14 121.8685738894276
2.79773740780362      19.20039456385456      15.37017851909496   0.001960064533874555     0.6981859346504508     -11.60574410136964  0.0001256682482121718     0.1223108569288895   0.001017871300256151      14.12745406587396      359.8993944937168   0.006132600483525728     0.8000787403673259     0.5061334322571307     0.2725112016824813     0.5402608716302522    0.02524222793694706      0.322454257609455     0.1253467510199482     0.4764642511572711  4.096403415135275e-14 121.868574157955
2.79773740780362      19.20039456385456      15.37017851909496   0.001960064533874555     0.6981859346504508     -11.60574410136964  0.0001256682482121718     0.1223108569288895   0.001017871300256151      14.12745406587396      359.8993944937168   0.006132600483525728     0.8000787403673259     0.5061334322571307     0.2725112016824813      0.540260856729091    0.02524224283810825      0.322454257609455     0.1253467510199482     0.4764642511572711  4.096403415135275e-14 121.8685741977337
2.79773740780362      19.20039456385456      15.37017851909496   0.001960064533874555     0.6981859346504508     -11.60574410136964  0.0001256682482121718     0.1223108569288895   0.001017871300256151      14.12745406587396      359.8993944937168   0.006132600483525728     0.8000787403673259     0.5061334322571307     0.2725112016824813      0.540260856729091    0.02524222793694706     0.3224542725106162     0.1253467510199482     0.4764642511572711  4.096403415135275e-14 121.8685741977039
2.79773740780362      19.20039456385456      15.37017851909496   0.001960064533874555     0.6981859346504508     -11.60574410136964  0.0001256682482121718     0.1223108569288895   0.001017871300256151      14.12745406587396      359.8993944937168   0.006132600483525728     0.8000787403673259     0.5061334322571307     0.2725112016824813      0.540260856729091    0.02524222793694706      0.322454257609455     0.1253467659211094     0.4764642511572711  4.096403415135275e-14 121.8685741977477
2.79773740780362      19.20039456385456      15.37017851909496   0.001960064533874555     0.6981859346504508     -11.60574410136964  0.0001256682482121718     0.1223108569288895   0.001017871300256151      14.12745406587396      359.8993944937168   0.006132600483525728     0.8000787403673259     0.5061334322571307     0.2725112016824813      0.540260856729091    0.02524222793694706      0.322454257609455     0.1253467510199482     0.4764642660584323  4.096403415135275e-14 121.8685741977329
2.79773740780362      19.20039456385456      15.37017851909496   0.001960064533874555     0.6981859346504508     -11.60574410136964  0.0001256682482121718     0.1223108569288895   0.001017871300256151      14.12745406587396      359.8993944937168   0.006132600483525728     0.8000787403673259     0.5061334322571307     0.2725112016824813      0.540260856729091    0.02524222793694706      0.322454257609455     0.1253467510199482     0.4764642511572711  1.490120215788181e-08 121.868618655224
2.797798863078037      19.20094115644517      15.37116596281257    0.00195931103770124     0.6981875372100168     -11.60622197414318  0.0001255906773981655     0.1223299492749644   0.001017567398168309      14.12777813920209      359.9248883432126   0.006134961370402987     0.8000786090009094     0.5061149913841639     0.2725674820742096     0.5403843015892393    0.02524096451789929      0.322454257609455     0.1253378349587178      0.476441341984351    4.0495659683232e-14 121.8678144301222
2.797798904768489      19.20094115644517      15.37116596281257    0.00195931103770124     0.6981875372100168     -11.60622197414318  0.0001255906773981655     0.1223299492749644   0.001017567398168309      14.12777813920209      359.9248883432126   0.006134961370402987     0.8000786090009094     0.5061149913841639     0.2725674820742096     0.5403843015892393    0.02524096451789929      0.322454257609455     0.1253378349587178      0.476441341984351    4.0495659683232e-14 121.8678144725401
2.797798863078037      19.20094144256148      15.37116596281257    0.00195931103770124     0.6981875372100168     -11.60622197414318  0.0001255906773981655     0.1223299492749644   0.001017567398168309      14.12777813920209      359.9248883432126   0.006134961370402987     0.8000786090009094     0.5061149913841639     0.2725674820742096     0.5403843015892393    0.02524096451789929      0.322454257609455     0.1253378349587178      0.476441341984351    4.0495659683232e-14 121.8678144051104
2.797798863078037      19.20094115644517       15.3711661918608    0.00195931103770124     0.6981875372100168     -11.60622197414318  0.0001255906773981655     0.1223299492749644   0.001017567398168309      14.12777813920209      359.9248883432126   0.006134961370402987     0.8000786090009094     0.5061149913841639     0.2725674820742096     0.5403843015892393    0.02524096451789929      0.322454257609455     0.1253378349587178      0.476441341984351    4.0495659683232e-14 121.8678144436671
2.797798863078037      19.20094115644517      15.37116596281257   0.001959325938862434     0.6981875372100168     -11.60622197414318  0.0001255906773981655     0.1223299492749644   0.001017567398168309      14.12777813920209      359.9248883432126   0.006134961370402987     0.8000786090009094     0.5061149913841639     0.2725674820742096     0.5403843015892393    0.02524096451789929      0.322454257609455     0.1253378349587178      0.476441341984351    4.0495659683232e-14 121.867815895673
2.797798863078037      19.20094115644517      15.37116596281257    0.00195931103770124      0.698187552111178     -11.60622197414318  0.0001255906773981655     0.1223299492749644   0.001017567398168309      14.12777813920209      359.9248883432126   0.006134961370402987     0.8000786090009094     0.5061149913841639     0.2725674820742096     0.5403843015892393    0.02524096451789929      0.322454257609455     0.1253378349587178      0.476441341984351    4.0495659683232e-14 121.8678143710033
2.797798863078037      19.20094115644517      15.37116596281257    0.00195931103770124     0.6981875372100168     -11.60622214708937  0.0001255906773981655     0.1223299492749644   0.001017567398168309      14.12777813920209      359.9248883432126   0.006134961370402987     0.8000786090009094     0.5061149913841639     0.2725674820742096     0.5403843015892393    0.02524096451789929      0.322454257609455     0.1253378349587178      0.476441341984351    4.0495659683232e-14 121.8678144581285
2.797798863078037      19.20094115644517      15.37116596281257    0.00195931103770124     0.6981875372100168     -11.60622197414318  0.0001256055785593594     0.1223299492749644   0.001017567398168309      14.12777813920209      359.9248883432126   0.006134961370402987     0.8000786090009094     0.5061149913841639     0.2725674820742096     0.5403843015892393    0.02524096451789929      0.322454257609455     0.1253378349587178      0.476441341984351    4.0495659683232e-14 121.8678168307758
2.797798863078037      19.20094115644517      15.37116596281257    0.00195931103770124     0.6981875372100168     -11.60622197414318  0.0001255906773981655     0.1223299641761256   0.001017567398168309      14.12777813920209      359.9248883432126   0.006134961370402987     0.8000786090009094     0.5061149913841639     0.2725674820742096     0.5403843015892393    0.02524096451789929      0.322454257609455     0.1253378349587178      0.476441341984351    4.0495659683232e-14 121.8678142414376
2.797798863078037      19.20094115644517      15.37116596281257    0.00195931103770124     0.6981875372100168     -11.60622197414318  0.0001255906773981655     0.1223299492749644   0.001017582299329503      14.12777813920209      359.9248883432126   0.006134961370402987     0.8000786090009094     0.5061149913841639     0.2725674820742096     0.5403843015892393    0.02524096451789929      0.322454257609455     0.1253378349587178      0.476441341984351    4.0495659683232e-14 121.8678160520073
2.797798863078037      19.20094115644517      15.37116596281257    0.00195931103770124     0.6981875372100168     -11.60622197414318  0.0001255906773981655     0.1223299492749644   0.001017567398168309      14.12777834972239      359.9248883432126   0.006134961370402987     0.8000786090009094     0.5061149913841639     0.2725674820742096     0.5403843015892393    0.02524096451789929      0.322454257609455     0.1253378349587178      0.476441341984351    4.0495659683232e-14 121.8678143967996
2.797798863078037      19.20094115644517      15.37116596281257    0.00195931103770124     0.6981875372100168     -11.60622197414318  0.0001255906773981655     0.1223299492749644   0.001017567398168309      14.12777813920209      359.9248937065114   0.006134961370402987     0.8000786090009094     0.5061149913841639     0.2725674820742096     0.5403843015892393    0.02524096451789929      0.322454257609455     0.1253378349587178      0.476441341984351    4.0495659683232e-14 121.8678144817262
2.797798863078037      19.20094115644517      15.37116596281257    0.00195931103770124     0.6981875372100168     -11.60622197414318  0.0001255906773981655     0.1223299492749644   0.001017567398168309      14.12777813920209      359.9248883432126    0.00613497627156418     0.8000786090009094     0.5061149913841639     0.2725674820742096     0.5403843015892393    0.02524096451789929      0.322454257609455     0.1253378349587178      0.476441341984351    4.0495659683232e-14 121.867818387656
2.797798863078037      19.20094115644517      15.37116596281257    0.00195931103770124     0.6981875372100168     -11.60622197414318  0.0001255906773981655     0.1223299492749644   0.001017567398168309      14.12777813920209      359.9248883432126   0.006134961370402987     0.8000786239020706     0.5061149913841639     0.2725674820742096     0.5403843015892393    0.02524096451789929      0.322454257609455     0.1253378349587178      0.476441341984351    4.0495659683232e-14 121.8678150898188
2.797798863078037      19.20094115644517      15.37116596281257    0.00195931103770124     0.6981875372100168     -11.60622197414318  0.0001255906773981655     0.1223299492749644   0.001017567398168309      14.12777813920209      359.9248883432126   0.006134961370402987     0.8000786090009094     0.5061150062853251     0.2725674820742096     0.5403843015892393    0.02524096451789929      0.322454257609455     0.1253378349587178      0.476441341984351    4.0495659683232e-14 121.8678144062322
2.797798863078037      19.20094115644517      15.37116596281257    0.00195931103770124     0.6981875372100168     -11.60622197414318  0.0001255906773981655     0.1223299492749644   0.001017567398168309      14.12777813920209      359.9248883432126   0.006134961370402987     0.8000786090009094     0.5061149913841639     0.2725674969753708     0.5403843015892393    0.02524096451789929      0.322454257609455     0.1253378349587178      0.476441341984351    4.0495659683232e-14 121.8678142725422
2.797798863078037      19.20094115644517      15.37116596281257    0.00195931103770124     0.6981875372100168     -11.60622197414318  0.0001255906773981655     0.1223299492749644   0.001017567398168309      14.12777813920209      359.9248883432126   0.006134961370402987     0.8000786090009094     0.5061149913841639     0.2725674820742096     0.5403843164904005    0.02524096451789929      0.322454257609455     0.1253378349587178      0.476441341984351    4.0495659683232e-14 121.8678143706493
2.797798863078037      19.20094115644517      15.37116596281257    0.00195931103770124     0.6981875372100168     -11.60622197414318  0.0001255906773981655     0.1223299492749644   0.001017567398168309      14.12777813920209      359.9248883432126   0.006134961370402987     0.8000786090009094     0.5061149913841639     0.2725674820742096     0.5403843015892393    0.02524097941906049      0.322454257609455     0.1253378349587178      0.476441341984351    4.0495659683232e-14 121.8678144301268
2.797798863078037      19.20094115644517      15.37116596281257    0.00195931103770124     0.6981875372100168     -11.60622197414318  0.0001255906773981655     0.1223299492749644   0.001017567398168309      14.12777813920209      359.9248883432126   0.006134961370402987     0.8000786090009094     0.5061149913841639     0.2725674820742096     0.5403843015892393    0.02524096451789929     0.3224542725106162     0.1253378349587178      0.476441341984351    4.0495659683232e-14 121.8678144301222
2.797798863078037      19.20094115644517      15.37116596281257    0.00195931103770124     0.6981875372100168     -11.60622197414318  0.0001255906773981655     0.1223299492749644   0.001017567398168309      14.12777813920209      359.9248883432126   0.006134961370402987     0.8000786090009094     0.5061149913841639     0.2725674820742096     0.5403843015892393    0.02524096451789929      0.322454257609455      0.125337849859879      0.476441341984351    4.0495659683232e-14 121.8678144301261
2.797798863078037      19.20094115644517      15.37116596281257    0.00195931103770124     0.6981875372100168     -11.60622197414318  0.0001255906773981655     0.1223299492749644   0.001017567398168309      14.12777813920209      359.9248883432126   0.006134961370402987     0.8000786090009094     0.5061149913841639     0.2725674820742096     0.5403843015892393    0.02524096451789929      0.322454257609455     0.1253378349587178     0.4764413568855122    4.0495659683232e-14 121.8678144301257
2.797798863078037      19.20094115644517      15.37116596281257    0.00195931103770124     0.6981875372100168     -11.60622197414318  0.0001255906773981655     0.1223299492749644   0.001017567398168309      14.12777813920209      359.9248883432126   0.006134961370402987     0.8000786090009094     0.5061149913841639     0.2725674820742096     0.5403843015892393    0.02524096451789929      0.322454257609455     0.1253378349587178      0.476441341984351  1.490120168950734e-08 121.8678588893371
2.797782445014549      19.20065567536958      15.37032392581022   0.001958342599959486     0.6982529698215597     -11.60574498663966  0.0001253312146517946     0.1224022995003237   0.001016945190871067      14.12708996833974      359.8985685801179   0.006125934966466217     0.8000785056351409     0.5061172091172062     0.2726136547026888      0.540490067265945     0.0252408738835164      0.322454257609455     0.1253374422666232     0.4764398123968688  3.979802319144494e-14 121.8663709655562
2.797782486704756      19.20065567536958      15.37032392581022   0.001958342599959486     0.6982529698215597     -11.60574498663966  0.0001253312146517946     0.1224022995003237   0.001016945190871067      14.12708996833974      359.8985685801179   0.006125934966466217     0.8000785056351409     0.5061172091172062     0.2726136547026888      0.540490067265945     0.0252408738835164      0.322454257609455     0.1253374422666232     0.4764398123968688  3.979802319144494e-14 121.8663712723724
2.797782445014549      19.20065596148164      15.37032392581022   0.001958342599959486     0.6982529698215597     -11.60574498663966  0.0001253312146517946     0.1224022995003237   0.001016945190871067      14.12708996833974      359.8985685801179   0.006125934966466217     0.8000785056351409     0.5061172091172062     0.2726136547026888      0.540490067265945     0.0252408738835164      0.322454257609455     0.1253374422666232     0.4764398123968688  3.979802319144494e-14 121.8663709800856
2.797782445014549      19.20065567536958      15.37032415484589   0.001958342599959486     0.6982529698215597     -11.60574498663966  0.0001253312146517946     0.1224022995003237   0.001016945190871067      14.12708996833974      359.8985685801179   0.006125934966466217     0.8000785056351409     0.5061172091172062     0.2726136547026888      0.540490067265945     0.0252408738835164      0.322454257609455     0.1253374422666232     0.4764398123968688  3.979802319144494e-14 121.8663709070992
2.797782445014549      19.20065567536958      15.37032392581022    0.00195835750112068     0.6982529698215597     -11.60574498663966  0.0001253312146517946     0.1224022995003237   0.001016945190871067      14.12708996833974      359.8985685801179   0.006125934966466217     0.8000785056351409     0.5061172091172062     0.2726136547026888      0.540490067265945     0.0252408738835164      0.322454257609455     0.1253374422666232     0.4764398123968688  3.979802319144494e-14 121.8663724571984
2.797782445014549      19.20065567536958      15.37032392581022   0.001958342599959486     0.6982529847227209     -11.60574498663966  0.0001253312146517946     0.1224022995003237   0.001016945190871067      14.12708996833974      359.8985685801179   0.006125934966466217     0.8000785056351409     0.5061172091172062     0.2726136547026888      0.540490067265945     0.0252408738835164      0.322454257609455     0.1253374422666232     0.4764398123968688  3.979802319144494e-14 121.8663709444841
2.797782445014549      19.20065567536958      15.37032392581022   0.001958342599959486     0.6982529698215597     -11.60574515957874  0.0001253312146517946     0.1224022995003237   0.001016945190871067      14.12708996833974      359.8985685801179   0.006125934966466217     0.8000785056351409     0.5061172091172062     0.2726136547026888      0.540490067265945     0.0252408738835164      0.322454257609455     0.1253374422666232     0.4764398123968688  3.979802319144494e-14 121.8663709963582
2.797782445014549      19.20065567536958      15.37032392581022   0.001958342599959486     0.6982529698215597     -11.60574498663966  0.0001253461158129884     0.1224022995003237   0.001016945190871067      14.12708996833974      359.8985685801179   0.006125934966466217     0.8000785056351409     0.5061172091172062     0.2726136547026888      0.540490067265945     0.0252408738835164      0.322454257609455     0.1253374422666232     0.4764398123968688  3.979802319144494e-14 121.8663737018471
2.797782445014549      19.20065567536958      15.37032392581022   0.001958342599959486     0.6982529698215597     -11.60574498663966  0.0001253312146517946     0.1224023144014849   0.001016945190871067      14.12708996833974      359.8985685801179   0.006125934966466217     0.8000785056351409     0.5061172091172062     0.2726136547026888      0.540490067265945     0.0252408738835164      0.322454257609455     0.1253374422666232     0.4764398123968688  3.979802319144494e-14 121.8663709723605
2.797782445014549      19.20065567536958      15.37032392581022   0.001958342599959486     0.6982529698215597     -11.60574498663966  0.0001253312146517946     0.1224022995003237    0.00101696009203226      14.12708996833974      359.8985685801179   0.006125934966466217     0.8000785056351409     0.5061172091172062     0.2726136547026888      0.540490067265945     0.0252408738835164      0.322454257609455     0.1253374422666232     0.4764398123968688  3.979802319144494e-14 121.8663731188234
2.797782445014549      19.20065567536958      15.37032392581022   0.001958342599959486     0.6982529698215597     -11.60574498663966  0.0001253312146517946     0.1224022995003237   0.001016945190871067      14.12709017884978      359.8985685801179   0.006125934966466217     0.8000785056351409     0.5061172091172062     0.2726136547026888      0.540490067265945     0.0252408738835164      0.322454257609455     0.1253374422666232     0.4764398123968688  3.979802319144494e-14 121.8663711421282
2.797782445014549      19.20065567536958      15.37032392581022   0.001958342599959486     0.6982529698215597     -11.60574498663966  0.0001253312146517946     0.1224022995003237   0.001016945190871067      14.12708996833974      359.8985739430245   0.006125934966466217     0.8000785056351409     0.5061172091172062     0.2726136547026888      0.540490067265945     0.0252408738835164      0.322454257609455     0.1253374422666232     0.4764398123968688  3.979802319144494e-14 121.8663710799424
2.797782445014549      19.20065567536958      15.37032392581022   0.001958342599959486     0.6982529698215597     -11.60574498663966  0.0001253312146517946     0.1224022995003237   0.001016945190871067      14.12708996833974      359.8985685801179    0.00612594986762741     0.8000785056351409     0.5061172091172062     0.2726136547026888      0.540490067265945     0.0252408738835164      0.322454257609455     0.1253374422666232     0.4764398123968688  3.979802319144494e-14 121.8663679179216
2.797782445014549      19.20065567536958      15.37032392581022   0.001958342599959486     0.6982529698215597     -11.60574498663966  0.0001253312146517946     0.1224022995003237   0.001016945190871067      14.12708996833974      359.8985685801179   0.006125934966466217     0.8000785205363021     0.5061172091172062     0.2726136547026888      0.540490067265945     0.0252408738835164      0.322454257609455     0.1253374422666232     0.4764398123968688  3.979802319144494e-14 121.8663716050726
2.797782445014549      19.20065567536958      15.37032392581022   0.001958342599959486     0.6982529698215597     -11.60574498663966  0.0001253312146517946     0.1224022995003237   0.001016945190871067      14.12708996833974      359.8985685801179   0.006125934966466217     0.8000785056351409     0.5061172240183673     0.2726136547026888      0.540490067265945     0.0252408738835164      0.322454257609455     0.1253374422666232     0.4764398123968688  3.979802319144494e-14 121.866371120321
2.797782445014549      19.20065567536958      15.37032392581022   0.001958342599959486     0.6982529698215597     -11.60574498663966  0.0001253312146517946     0.1224022995003237   0.001016945190871067      14.12708996833974      359.8985685801179   0.006125934966466217     0.8000785056351409     0.5061172091172062       0.27261366960385      0.540490067265945     0.0252408738835164      0.322454257609455     0.1253374422666232     0.4764398123968688  3.979802319144494e-14 121.8663706417829
2.797782445014549      19.20065567536958      15.37032392581022   0.001958342599959486     0.6982529698215597     -11.60574498663966  0.0001253312146517946     0.1224022995003237   0.001016945190871067      14.12708996833974      359.8985685801179   0.006125934966466217     0.8000785056351409     0.5061172091172062     0.2726136547026888     0.5404900821671062     0.0252408738835164      0.322454257609455     0.1253374422666232     0.4764398123968688  3.979802319144494e-14 121.8663709597871
2.797782445014549      19.20065567536958      15.37032392581022   0.001958342599959486     0.6982529698215597     -11.60574498663966  0.0001253312146517946     0.1224022995003237   0.001016945190871067      14.12708996833974      359.8985685801179   0.006125934966466217     0.8000785056351409     0.5061172091172062     0.2726136547026888      0.540490067265945    0.02524088878467759      0.322454257609455     0.1253374422666232     0.4764398123968688  3.979802319144494e-14 121.8663709655497
2.797782445014549      19.20065567536958      15.37032392581022   0.001958342599959486     0.6982529698215597     -11.60574498663966  0.0001253312146517946     0.1224022995003237   0.001016945190871067      14.12708996833974      359.8985685801179   0.006125934966466217     0.8000785056351409     0.5061172091172062     0.2726136547026888      0.540490067265945     0.0252408738835164     0.3224542725106162     0.1253374422666232     0.4764398123968688  3.979802319144494e-14 121.8663709655562
2.797782445014549      19.20065567536958      15.37032392581022   0.001958342599959486     0.6982529698215597     -11.60574498663966  0.0001253312146517946     0.1224022995003237   0.001016945190871067      14.12708996833974      359.8985685801179   0.006125934966466217     0.8000785056351409     0.5061172091172062     0.2726136547026888      0.540490067265945     0.0252408738835164      0.322454257609455     0.1253374571677844     0.4764398123968688  3.979802319144494e-14 121.8663709655558
2.797782445014549      19.20065567536958      15.37032392581022   0.001958342599959486     0.6982529698215597     -11.60574498663966  0.0001253312146517946     0.1224022995003237   0.001016945190871067      14.12708996833974      359.8985685801179   0.006125934966466217     0.8000785056351409     0.5061172091172062     0.2726136547026888      0.540490067265945     0.0252408738835164      0.322454257609455     0.1253374422666232       0.47643982729803  3.979802319144494e-14 121.8663709655525
2.797782445014549      19.20065567536958      15.37032392581022   0.001958342599959486     0.6982529698215597     -11.60574498663966  0.0001253312146517946     0.1224022995003237   0.001016945190871067      14.12708996833974      359.8985685801179   0.006125934966466217     0.8000785056351409     0.5061172091172062     0.2726136547026888      0.540490067265945     0.0252408738835164      0.322454257609455     0.1253374422666232     0.4764398123968688  1.490120099187085e-08 121.866415420262
2.797731880573575      19.20077684762336        15.370596914497   0.001958390690928768     0.6982498600316061     -11.60583543141173  0.0001252714708544764     0.1224034236664578   0.001016883632283134      14.12639622954294      359.8640010792742   0.006129422915359391     0.8000784888602706     0.5061174519824445     0.2726216092294384     0.5404583297021803    0.02524091901864499      0.322454257609455     0.1253375017501379     0.4764402086670159  3.974442540192257e-14 121.8658041229495
2.797731922263028      19.20077684762336        15.370596914497   0.001958390690928768     0.6982498600316061     -11.60583543141173  0.0001252714708544764     0.1224034236664578   0.001016883632283134      14.12639622954294      359.8640010792742   0.006129422915359391     0.8000784888602706     0.5061174519824445     0.2726216092294384     0.5404583297021803    0.02524091901864499      0.322454257609455     0.1253375017501379     0.4764402086670159  3.974442540192257e-14 121.86580402421
2.797731880573575      19.20077713373723        15.370596914497   0.001958390690928768     0.6982498600316061     -11.60583543141173  0.0001252714708544764     0.1224034236664578   0.001016883632283134      14.12639622954294      359.8640010792742   0.006129422915359391     0.8000784888602706     0.5061174519824445     0.2726216092294384     0.5404583297021803    0.02524091901864499      0.322454257609455     0.1253375017501379     0.4764402086670159  3.974442540192257e-14 121.8658041338549
2.797731880573575      19.20077684762336      15.37059714353674   0.001958390690928768     0.6982498600316061     -11.60583543141173  0.0001252714708544764     0.1224034236664578   0.001016883632283134      14.12639622954294      359.8640010792742   0.006129422915359391     0.8000784888602706     0.5061174519824445     0.2726216092294384     0.5404583297021803    0.02524091901864499      0.322454257609455     0.1253375017501379     0.4764402086670159  3.974442540192257e-14 121.8658040768225
2.797731880573575      19.20077684762336        15.370596914497   0.001958405592089962     0.6982498600316061     -11.60583543141173  0.0001252714708544764     0.1224034236664578   0.001016883632283134      14.12639622954294      359.8640010792742   0.006129422915359391     0.8000784888602706     0.5061174519824445     0.2726216092294384     0.5404583297021803    0.02524091901864499      0.322454257609455     0.1253375017501379     0.4764402086670159  3.974442540192257e-14 121.8658054357389
2.797731880573575      19.20077684762336        15.370596914497   0.001958390690928768     0.6982498749327672     -11.60583543141173  0.0001252714708544764     0.1224034236664578   0.001016883632283134      14.12639622954294      359.8640010792742   0.006129422915359391     0.8000784888602706     0.5061174519824445     0.2726216092294384     0.5404583297021803    0.02524091901864499      0.322454257609455     0.1253375017501379     0.4764402086670159  3.974442540192257e-14 121.8658040719987
2.797731880573575      19.20077684762336        15.370596914497   0.001958390690928768     0.6982498600316061     -11.60583560435216  0.0001252714708544764     0.1224034236664578   0.001016883632283134      14.12639622954294      359.8640010792742   0.006129422915359391     0.8000784888602706     0.5061174519824445     0.2726216092294384     0.5404583297021803    0.02524091901864499      0.322454257609455     0.1253375017501379     0.4764402086670159  3.974442540192257e-14 121.8658041794422
2.797731880573575      19.20077684762336        15.370596914497   0.001958390690928768     0.6982498600316061     -11.60583543141173  0.0001252863720156703     0.1224034236664578   0.001016883632283134      14.12639622954294      359.8640010792742   0.006129422915359391     0.8000784888602706     0.5061174519824445     0.2726216092294384     0.5404583297021803    0.02524091901864499      0.322454257609455     0.1253375017501379     0.4764402086670159  3.974442540192257e-14 121.8658071205444
2.797731880573575      19.20077684762336        15.370596914497   0.001958390690928768     0.6982498600316061     -11.60583543141173  0.0001252714708544764      0.122403438567619   0.001016883632283134      14.12639622954294      359.8640010792742   0.006129422915359391     0.8000784888602706     0.5061174519824445     0.2726216092294384     0.5404583297021803    0.02524091901864499      0.322454257609455     0.1253375017501379     0.4764402086670159  3.974442540192257e-14 121.8658041559073
2.797731880573575      19.20077684762336        15.370596914497   0.001958390690928768     0.6982498600316061     -11.60583543141173  0.0001252714708544764     0.1224034236664578   0.001016898533444328      14.12639622954294      359.8640010792742   0.006129422915359391     0.8000784888602706     0.5061174519824445     0.2726216092294384     0.5404583297021803    0.02524091901864499      0.322454257609455     0.1253375017501379     0.4764402086670159  3.974442540192257e-14 121.8658063328391
2.797731880573575      19.20077684762336        15.370596914497   0.001958390690928768     0.6982498600316061     -11.60583543141173  0.0001252714708544764     0.1224034236664578   0.001016883632283134      14.12639644004265      359.8640010792742   0.006129422915359391     0.8000784888602706     0.5061174519824445     0.2726216092294384     0.5404583297021803    0.02524091901864499      0.322454257609455     0.1253375017501379     0.4764402086670159  3.974442540192257e-14 121.8658040676152
2.797731880573575      19.20077684762336        15.370596914497   0.001958390690928768     0.6982498600316061     -11.60583543141173  0.0001252714708544764     0.1224034236664578   0.001016883632283134      14.12639622954294      359.8640064416657   0.006129422915359391     0.8000784888602706     0.5061174519824445     0.2726216092294384     0.5404583297021803    0.02524091901864499      0.322454257609455     0.1253375017501379     0.4764402086670159  3.974442540192257e-14 121.8658040382497
2.797731880573575      19.20077684762336        15.370596914497   0.001958390690928768     0.6982498600316061     -11.60583543141173  0.0001252714708544764     0.1224034236664578   0.001016883632283134      14.12639622954294      359.8640010792742   0.006129437816520585     0.8000784888602706     0.5061174519824445     0.2726216092294384     0.5404583297021803    0.02524091901864499      0.322454257609455     0.1253375017501379     0.4764402086670159  3.974442540192257e-14 121.8658045737885
2.797731880573575      19.20077684762336        15.370596914497   0.001958390690928768     0.6982498600316061     -11.60583543141173  0.0001252714708544764     0.1224034236664578   0.001016883632283134      14.12639622954294      359.8640010792742   0.006129422915359391     0.8000785037614318     0.5061174519824445     0.2726216092294384     0.5404583297021803    0.02524091901864499      0.322454257609455     0.1253375017501379     0.4764402086670159  3.974442540192257e-14 121.8658047940228
2.797731880573575      19.20077684762336        15.370596914497   0.001958390690928768     0.6982498600316061     -11.60583543141173  0.0001252714708544764     0.1224034236664578   0.001016883632283134      14.12639622954294      359.8640010792742   0.006129422915359391     0.8000784888602706     0.5061174668836057     0.2726216092294384     0.5404583297021803    0.02524091901864499      0.322454257609455     0.1253375017501379     0.4764402086670159  3.974442540192257e-14 121.8658042070218
2.797731880573575      19.20077684762336        15.370596914497   0.001958390690928768     0.6982498600316061     -11.60583543141173  0.0001252714708544764     0.1224034236664578   0.001016883632283134      14.12639622954294      359.8640010792742   0.006129422915359391     0.8000784888602706     0.5061174519824445     0.2726216241305996     0.5404583297021803    0.02524091901864499      0.322454257609455     0.1253375017501379     0.4764402086670159  3.974442540192257e-14 121.8658038506414
2.797731880573575      19.20077684762336        15.370596914497   0.001958390690928768     0.6982498600316061     -11.60583543141173  0.0001252714708544764     0.1224034236664578   0.001016883632283134      14.12639622954294      359.8640010792742   0.006129422915359391     0.8000784888602706     0.5061174519824445     0.2726216092294384     0.5404583446033415    0.02524091901864499      0.322454257609455     0.1253375017501379     0.4764402086670159  3.974442540192257e-14 121.8658041239401
2.797731880573575      19.20077684762336        15.370596914497   0.001958390690928768     0.6982498600316061     -11.60583543141173  0.0001252714708544764     0.1224034236664578   0.001016883632283134      14.12639622954294      359.8640010792742   0.006129422915359391     0.8000784888602706     0.5061174519824445     0.2726216092294384     0.5404583297021803    0.02524093391980618      0.322454257609455     0.1253375017501379     0.4764402086670159  3.974442540192257e-14 121.8658041229542
2.797731880573575      19.20077684762336        15.370596914497   0.001958390690928768     0.6982498600316061     -11.60583543141173  0.0001252714708544764     0.1224034236664578   0.001016883632283134      14.12639622954294      359.8640010792742   0.006129422915359391     0.8000784888602706     0.5061174519824445     0.2726216092294384     0.5404583297021803    0.02524091901864499     0.3224542725106162     0.1253375017501379     0.4764402086670159  3.974442540192257e-14 121.8658041229495
2.797731880573575      19.20077684762336        15.370596914497   0.001958390690928768     0.6982498600316061     -11.60583543141173  0.0001252714708544764     0.1224034236664578   0.001016883632283134      14.12639622954294      359.8640010792742   0.006129422915359391     0.8000784888602706     0.5061174519824445     0.2726216092294384     0.5404583297021803    0.02524091901864499      0.322454257609455     0.1253375166512991     0.4764402086670159  3.974442540192257e-14 121.8658041229506
2.797731880573575      19.20077684762336        15.370596914497   0.001958390690928768     0.6982498600316061     -11.60583543141173  0.0001252714708544764     0.1224034236664578   0.001016883632283134      14.12639622954294      359.8640010792742   0.006129422915359391     0.8000784888602706     0.5061174519824445     0.2726216092294384     0.5404583297021803    0.02524091901864499      0.322454257609455     0.1253375017501379     0.4764402235681771  3.974442540192257e-14 121.8658041229596
2.797731880573575      19.20077684762336        15.370596914497   0.001958390690928768     0.6982498600316061     -11.60583543141173  0.0001252714708544764     0.1224034236664578   0.001016883632283134      14.12639622954294      359.8640010792742   0.006129422915359391     0.8000784888602706     0.5061174519824445     0.2726216092294384     0.5404583297021803    0.02524091901864499      0.322454257609455     0.1253375017501379     0.4764402086670159  1.490120093827306e-08 121.8658485780578
2.797994235887425      19.20101810894602      15.37069732950019   0.001955155678062889     0.6985632717498719     -11.60513834521898  0.0001244530735774978     0.1223975057225475    0.00101273088728885      14.12500088119599      359.8644361722688   0.006121579371841078     0.8000780080032531     0.5059581734565605     0.2730311226582029     0.5405062023137577    0.02524082280987262      0.322454257609455     0.1253374972783967     0.4764349505406855   3.62699888123711e-14 121.8608024859588
2.797994277580788      19.20101810894602      15.37069732950019   0.001955155678062889     0.6985632717498719     -11.60513834521898  0.0001244530735774978     0.1223975057225475    0.00101273088728885      14.12500088119599      359.8644361722688   0.006121579371841078     0.8000780080032531     0.5059581734565605     0.2730311226582029     0.5405062023137577    0.02524082280987262      0.322454257609455     0.1253374972783967     0.4764349505406855   3.62699888123711e-14 121.8608026768626
2.797994235887425      19.20101839506348      15.37069732950019   0.001955155678062889     0.6985632717498719     -11.60513834521898  0.0001244530735774978     0.1223975057225475    0.00101273088728885      14.12500088119599      359.8644361722688   0.006121579371841078     0.8000780080032531     0.5059581734565605     0.2730311226582029     0.5405062023137577    0.02524082280987262      0.322454257609455     0.1253374972783967     0.4764349505406855   3.62699888123711e-14 121.8608025796255
2.797994235887425      19.20101810894602      15.37069755854143   0.001955155678062889     0.6985632717498719     -11.60513834521898  0.0001244530735774978     0.1223975057225475    0.00101273088728885      14.12500088119599      359.8644361722688   0.006121579371841078     0.8000780080032531     0.5059581734565605     0.2730311226582029     0.5405062023137577    0.02524082280987262      0.322454257609455     0.1253374972783967     0.4764349505406855   3.62699888123711e-14 121.8608025445215
2.797994235887425      19.20101810894602      15.37069732950019   0.001955170579224083     0.6985632717498719     -11.60513834521898  0.0001244530735774978     0.1223975057225475    0.00101273088728885      14.12500088119599      359.8644361722688   0.006121579371841078     0.8000780080032531     0.5059581734565605     0.2730311226582029     0.5405062023137577    0.02524082280987262      0.322454257609455     0.1253374972783967     0.4764349505406855   3.62699888123711e-14 121.8608014595157
2.797994235887425      19.20101810894602      15.37069732950019   0.001955155678062889     0.6985632866510331     -11.60513834521898  0.0001244530735774978     0.1223975057225475    0.00101273088728885      14.12500088119599      359.8644361722688   0.006121579371841078     0.8000780080032531     0.5059581734565605     0.2730311226582029     0.5405062023137577    0.02524082280987262      0.322454257609455     0.1253374972783967     0.4764349505406855   3.62699888123711e-14 121.8608024665938
2.797994235887425      19.20101810894602      15.37069732950019   0.001955155678062889     0.6985632717498719     -11.60513851814902  0.0001244530735774978     0.1223975057225475    0.00101273088728885      14.12500088119599      359.8644361722688   0.006121579371841078     0.8000780080032531     0.5059581734565605     0.2730311226582029     0.5405062023137577    0.02524082280987262      0.322454257609455     0.1253374972783967     0.4764349505406855   3.62699888123711e-14 121.8608025773432
2.797994235887425      19.20101810894602      15.37069732950019   0.001955155678062889     0.6985632717498719     -11.60513834521898  0.0001244679747386916     0.1223975057225475    0.00101273088728885      14.12500088119599      359.8644361722688   0.006121579371841078     0.8000780080032531     0.5059581734565605     0.2730311226582029     0.5405062023137577    0.02524082280987262      0.322454257609455     0.1253374972783967     0.4764349505406855   3.62699888123711e-14 121.8608049216996
2.797994235887425      19.20101810894602      15.37069732950019   0.001955155678062889     0.6985632717498719     -11.60513834521898  0.0001244530735774978     0.1223975206237087    0.00101273088728885      14.12500088119599      359.8644361722688   0.006121579371841078     0.8000780080032531     0.5059581734565605     0.2730311226582029     0.5405062023137577    0.02524082280987262      0.322454257609455     0.1253374972783967     0.4764349505406855   3.62699888123711e-14 121.8608024821616
2.797994235887425      19.20101810894602      15.37069732950019   0.001955155678062889     0.6985632717498719     -11.60513834521898  0.0001244530735774978     0.1223975057225475   0.001012745788450044      14.12500088119599      359.8644361722688   0.006121579371841078     0.8000780080032531     0.5059581734565605     0.2730311226582029     0.5405062023137577    0.02524082280987262      0.322454257609455     0.1253374972783967     0.4764349505406855   3.62699888123711e-14 121.8608028221446
2.797994235887425      19.20101810894602      15.37069732950019   0.001955155678062889     0.6985632717498719     -11.60513834521898  0.0001244530735774978     0.1223975057225475    0.00101273088728885       14.1250010916749      359.8644361722688   0.006121579371841078     0.8000780080032531     0.5059581734565605     0.2730311226582029     0.5405062023137577    0.02524082280987262      0.322454257609455     0.1253374972783967     0.4764349505406855   3.62699888123711e-14 121.8608025173166
2.797994235887425      19.20101810894602      15.37069732950019   0.001955155678062889     0.6985632717498719     -11.60513834521898  0.0001244530735774978     0.1223975057225475    0.00101273088728885      14.12500088119599      359.8644415346668   0.006121579371841078     0.8000780080032531     0.5059581734565605     0.2730311226582029     0.5405062023137577    0.02524082280987262      0.322454257609455     0.1253374972783967     0.4764349505406855   3.62699888123711e-14 121.8608025270434
2.797994235887425      19.20101810894602      15.37069732950019   0.001955155678062889     0.6985632717498719     -11.60513834521898  0.0001244530735774978     0.1223975057225475    0.00101273088728885      14.12500088119599      359.8644361722688   0.006121594273002272     0.8000780080032531     0.5059581734565605     0.2730311226582029     0.5405062023137577    0.02524082280987262      0.322454257609455     0.1253374972783967     0.4764349505406855   3.62699888123711e-14 121.8608114420189
2.797994235887425      19.20101810894602      15.37069732950019   0.001955155678062889     0.6985632717498719     -11.60513834521898  0.0001244530735774978     0.1223975057225475    0.00101273088728885      14.12500088119599      359.8644361722688   0.006121579371841078     0.8000780229044143     0.5059581734565605     0.2730311226582029     0.5405062023137577    0.02524082280987262      0.322454257609455     0.1253374972783967     0.4764349505406855   3.62699888123711e-14 121.8608032337667
2.797994235887425      19.20101810894602      15.37069732950019   0.001955155678062889     0.6985632717498719     -11.60513834521898  0.0001244530735774978     0.1223975057225475    0.00101273088728885      14.12500088119599      359.8644361722688   0.006121579371841078     0.8000780080032531     0.5059581883577217     0.2730311226582029     0.5405062023137577    0.02524082280987262      0.322454257609455     0.1253374972783967     0.4764349505406855   3.62699888123711e-14 121.8608025724459
2.797994235887425      19.20101810894602      15.37069732950019   0.001955155678062889     0.6985632717498719     -11.60513834521898  0.0001244530735774978     0.1223975057225475    0.00101273088728885      14.12500088119599      359.8644361722688   0.006121579371841078     0.8000780080032531     0.5059581734565605     0.2730311375593641     0.5405062023137577    0.02524082280987262      0.322454257609455     0.1253374972783967     0.4764349505406855   3.62699888123711e-14 121.8608026181832
2.797994235887425      19.20101810894602      15.37069732950019   0.001955155678062889     0.6985632717498719     -11.60513834521898  0.0001244530735774978     0.1223975057225475    0.00101273088728885      14.12500088119599      359.8644361722688   0.006121579371841078     0.8000780080032531     0.5059581734565605     0.2730311226582029     0.5405062172149189    0.02524082280987262      0.322454257609455     0.1253374972783967     0.4764349505406855   3.62699888123711e-14 121.8608025823188
2.797994235887425      19.20101810894602      15.37069732950019   0.001955155678062889     0.6985632717498719     -11.60513834521898  0.0001244530735774978     0.1223975057225475    0.00101273088728885      14.12500088119599      359.8644361722688   0.006121579371841078     0.8000780080032531     0.5059581734565605     0.2730311226582029     0.5405062023137577    0.02524083771103382      0.322454257609455     0.1253374972783967     0.4764349505406855   3.62699888123711e-14 121.8608024859645
2.797994235887425      19.20101810894602      15.37069732950019   0.001955155678062889     0.6985632717498719     -11.60513834521898  0.0001244530735774978     0.1223975057225475    0.00101273088728885      14.12500088119599      359.8644361722688   0.006121579371841078     0.8000780080032531     0.5059581734565605     0.2730311226582029     0.5405062023137577    0.02524082280987262     0.3224542725106162     0.1253374972783967     0.4764349505406855   3.62699888123711e-14 121.8608024859588
2.797994235887425      19.20101810894602      15.37069732950019   0.001955155678062889     0.6985632717498719     -11.60513834521898  0.0001244530735774978     0.1223975057225475    0.00101273088728885      14.12500088119599      359.8644361722688   0.006121579371841078     0.8000780080032531     0.5059581734565605     0.2730311226582029     0.5405062023137577    0.02524082280987262      0.322454257609455     0.1253375121795579     0.4764349505406855   3.62699888123711e-14 121.8608024859675
2.797994235887425      19.20101810894602      15.37069732950019   0.001955155678062889     0.6985632717498719     -11.60513834521898  0.0001244530735774978     0.1223975057225475    0.00101273088728885      14.12500088119599      359.8644361722688   0.006121579371841078     0.8000780080032531     0.5059581734565605     0.2730311226582029     0.5405062023137577    0.02524082280987262      0.322454257609455     0.1253374972783967     0.4764349654418467   3.62699888123711e-14 121.8608024859594
2.797994235887425      19.20101810894602      15.37069732950019   0.001955155678062889     0.6985632717498719     -11.60513834521898  0.0001244530735774978     0.1223975057225475    0.00101273088728885      14.12500088119599      359.8644361722688   0.006121579371841078     0.8000780080032531     0.5059581734565605     0.2730311226582029     0.5405062023137577    0.02524082280987262      0.322454257609455     0.1253374972783967     0.4764349505406855  1.490119746383647e-08 121.8608469504664
2.797936259290503      19.20035912644957      15.36930420011288   0.001957768944389787     0.6985921917743082     -11.60435340428279  0.0001244593441826349     0.1223971776789143   0.001012727135701112      14.12478431437721      359.8518948489524   0.006122044308509647     0.8000779683347208     0.5059726540457712     0.2730259522131392     0.5404038805299688     0.0252407620588377      0.322454257609455     0.1253369992714189     0.4764347449763011  3.623645171806321e-14 121.8608806901108
2.797936300983003      19.20035912644957      15.36930420011288   0.001957768944389787     0.6985921917743082     -11.60435340428279  0.0001244593441826349     0.1223971776789143   0.001012727135701112      14.12478431437721      359.8518948489524   0.006122044308509647     0.8000779683347208     0.5059726540457712     0.2730259522131392     0.5404038805299688     0.0252407620588377      0.322454257609455     0.1253369992714189     0.4764347449763011  3.623645171806321e-14 121.8608807696859
2.797936259290503      19.20035941255722      15.36930420011288   0.001957768944389787     0.6985921917743082     -11.60435340428279  0.0001244593441826349     0.1223971776789143   0.001012727135701112      14.12478431437721      359.8518948489524   0.006122044308509647     0.8000779683347208     0.5059726540457712     0.2730259522131392     0.5404038805299688     0.0252407620588377      0.322454257609455     0.1253369992714189     0.4764347449763011  3.623645171806321e-14 121.8608807008462
2.797936259290503      19.20035912644957      15.36930442913336   0.001957768944389787     0.6985921917743082     -11.60435340428279  0.0001244593441826349     0.1223971776789143   0.001012727135701112      14.12478431437721      359.8518948489524   0.006122044308509647     0.8000779683347208     0.5059726540457712     0.2730259522131392     0.5404038805299688     0.0252407620588377      0.322454257609455     0.1253369992714189     0.4764347449763011  3.623645171806321e-14 121.8608806473125
2.797936259290503      19.20035912644957      15.36930420011288   0.001957783845550981     0.6985921917743082     -11.60435340428279  0.0001244593441826349     0.1223971776789143   0.001012727135701112      14.12478431437721      359.8518948489524   0.006122044308509647     0.8000779683347208     0.5059726540457712     0.2730259522131392     0.5404038805299688     0.0252407620588377      0.322454257609455     0.1253369992714189     0.4764347449763011  3.623645171806321e-14 121.8608810471913
2.797936259290503      19.20035912644957      15.36930420011288   0.001957768944389787     0.6985922066754694     -11.60435340428279  0.0001244593441826349     0.1223971776789143   0.001012727135701112      14.12478431437721      359.8518948489524   0.006122044308509647     0.8000779683347208     0.5059726540457712     0.2730259522131392     0.5404038805299688     0.0252407620588377      0.322454257609455     0.1253369992714189     0.4764347449763011  3.623645171806321e-14 121.8608806746297
2.797936259290503      19.20035912644957      15.36930420011288   0.001957768944389787     0.6985921917743082     -11.60435357720113  0.0001244593441826349     0.1223971776789143   0.001012727135701112      14.12478431437721      359.8518948489524   0.006122044308509647     0.8000779683347208     0.5059726540457712     0.2730259522131392     0.5404038805299688     0.0252407620588377      0.322454257609455     0.1253369992714189     0.4764347449763011  3.623645171806321e-14 121.8608807159532
2.797936259290503      19.20035912644957      15.36930420011288   0.001957768944389787     0.6985921917743082     -11.60435340428279  0.0001244742453438287     0.1223971776789143   0.001012727135701112      14.12478431437721      359.8518948489524   0.006122044308509647     0.8000779683347208     0.5059726540457712     0.2730259522131392     0.5404038805299688     0.0252407620588377      0.322454257609455     0.1253369992714189     0.4764347449763011  3.623645171806321e-14 121.8608830223558
2.797936259290503      19.20035912644957      15.36930420011288   0.001957768944389787     0.6985921917743082     -11.60435340428279  0.0001244593441826349     0.1223971925800755   0.001012727135701112      14.12478431437721      359.8518948489524   0.006122044308509647     0.8000779683347208     0.5059726540457712     0.2730259522131392     0.5404038805299688     0.0252407620588377      0.322454257609455     0.1253369992714189     0.4764347449763011  3.623645171806321e-14 121.8608806035039
2.797936259290503      19.20035912644957      15.36930420011288   0.001957768944389787     0.6985921917743082     -11.60435340428279  0.0001244593441826349     0.1223971776789143   0.001012742036862306      14.12478431437721      359.8518948489524   0.006122044308509647     0.8000779683347208     0.5059726540457712     0.2730259522131392     0.5404038805299688     0.0252407620588377      0.322454257609455     0.1253369992714189     0.4764347449763011  3.623645171806321e-14 121.8608806875531
2.797936259290503      19.20035912644957      15.36930420011288   0.001957768944389787     0.6985921917743082     -11.60435340428279  0.0001244593441826349     0.1223971776789143   0.001012727135701112       14.1247845248529      359.8518948489524   0.006122044308509647     0.8000779683347208     0.5059726540457712     0.2730259522131392     0.5404038805299688     0.0252407620588377      0.322454257609455     0.1253369992714189     0.4764347449763011  3.623645171806321e-14 121.8608806744114
2.797936259290503      19.20035912644957      15.36930420011288   0.001957768944389787     0.6985921917743082     -11.60435340428279  0.0001244593441826349     0.1223971776789143   0.001012727135701112      14.12478431437721      359.8519002111635   0.006122044308509647     0.8000779683347208     0.5059726540457712     0.2730259522131392     0.5404038805299688     0.0252407620588377      0.322454257609455     0.1253369992714189     0.4764347449763011  3.623645171806321e-14 121.8608806905239
2.797936259290503      19.20035912644957      15.36930420011288   0.001957768944389787     0.6985921917743082     -11.60435340428279  0.0001244593441826349     0.1223971776789143   0.001012727135701112      14.12478431437721      359.8518948489524   0.006122059209670841     0.8000779683347208     0.5059726540457712     0.2730259522131392     0.5404038805299688     0.0252407620588377      0.322454257609455     0.1253369992714189     0.4764347449763011  3.623645171806321e-14 121.8608893987357
2.797936259290503      19.20035912644957      15.36930420011288   0.001957768944389787     0.6985921917743082     -11.60435340428279  0.0001244593441826349     0.1223971776789143   0.001012727135701112      14.12478431437721      359.8518948489524   0.006122044308509647      0.800077983235882     0.5059726540457712     0.2730259522131392     0.5404038805299688     0.0252407620588377      0.322454257609455     0.1253369992714189     0.4764347449763011  3.623645171806321e-14 121.860881344079
2.797936259290503      19.20035912644957      15.36930420011288   0.001957768944389787     0.6985921917743082     -11.60435340428279  0.0001244593441826349     0.1223971776789143   0.001012727135701112      14.12478431437721      359.8518948489524   0.006122044308509647     0.8000779683347208     0.5059726689469324     0.2730259522131392     0.5404038805299688     0.0252407620588377      0.322454257609455     0.1253369992714189     0.4764347449763011  3.623645171806321e-14 121.8608806379892
2.797936259290503      19.20035912644957      15.36930420011288   0.001957768944389787     0.6985921917743082     -11.60435340428279  0.0001244593441826349     0.1223971776789143   0.001012727135701112      14.12478431437721      359.8518948489524   0.006122044308509647     0.8000779683347208     0.5059726540457712     0.2730259671143004     0.5404038805299688     0.0252407620588377      0.322454257609455     0.1253369992714189     0.4764347449763011  3.623645171806321e-14 121.860880811923
2.797936259290503      19.20035912644957      15.36930420011288   0.001957768944389787     0.6985921917743082     -11.60435340428279  0.0001244593441826349     0.1223971776789143   0.001012727135701112      14.12478431437721      359.8518948489524   0.006122044308509647     0.8000779683347208     0.5059726540457712     0.2730259522131392       0.54040389543113     0.0252407620588377      0.322454257609455     0.1253369992714189     0.4764347449763011  3.623645171806321e-14 121.8608807034804
2.797936259290503      19.20035912644957      15.36930420011288   0.001957768944389787     0.6985921917743082     -11.60435340428279  0.0001244593441826349     0.1223971776789143   0.001012727135701112      14.12478431437721      359.8518948489524   0.006122044308509647     0.8000779683347208     0.5059726540457712     0.2730259522131392     0.5404038805299688     0.0252407769599989      0.322454257609455     0.1253369992714189     0.4764347449763011  3.623645171806321e-14 121.8608806901156
2.797936259290503      19.20035912644957      15.36930420011288   0.001957768944389787     0.6985921917743082     -11.60435340428279  0.0001244593441826349     0.1223971776789143   0.001012727135701112      14.12478431437721      359.8518948489524   0.006122044308509647     0.8000779683347208     0.5059726540457712     0.2730259522131392     0.5404038805299688     0.0252407620588377     0.3224542725106162     0.1253369992714189     0.4764347449763011  3.623645171806321e-14 121.8608806901108
2.797936259290503      19.20035912644957      15.36930420011288   0.001957768944389787     0.6985921917743082     -11.60435340428279  0.0001244593441826349     0.1223971776789143   0.001012727135701112      14.12478431437721      359.8518948489524   0.006122044308509647     0.8000779683347208     0.5059726540457712     0.2730259522131392     0.5404038805299688     0.0252407620588377      0.322454257609455     0.1253370141725801     0.4764347449763011  3.623645171806321e-14 121.860880690119
2.797936259290503      19.20035912644957      15.36930420011288   0.001957768944389787     0.6985921917743082     -11.60435340428279  0.0001244593441826349     0.1223971776789143   0.001012727135701112      14.12478431437721      359.8518948489524   0.006122044308509647     0.8000779683347208     0.5059726540457712     0.2730259522131392     0.5404038805299688     0.0252407620588377      0.322454257609455     0.1253369992714189     0.4764347598774623  3.623645171806321e-14 121.8608806901181
2.797936259290503      19.20035912644957      15.36930420011288   0.001957768944389787     0.6985921917743082     -11.60435340428279  0.0001244593441826349     0.1223971776789143   0.001012727135701112      14.12478431437721      359.8518948489524   0.006122044308509647     0.8000779683347208     0.5059726540457712     0.2730259522131392     0.5404038805299688     0.0252407620588377      0.322454257609455     0.1253369992714189     0.4764347449763011  1.490119743029937e-08 121.8609251462031
2.797979572664859      19.20085336673973      15.37034906677998   0.001957774612959679     0.6985705381281344     -11.60494211012041  0.0001244540636168239     0.1223974309714434   0.001012729307657167      14.12494668387025      359.8613010051824   0.006121591124660754     0.8000779979756367     0.5059617098762115     0.2730297613041158     0.5404805245165631     0.0252408076230099      0.322454257609455      0.125337372784187     0.4764348991529556  3.625852959845653e-14 121.8607115167601
2.797979614358003      19.20085336673973      15.37034906677998   0.001957774612959679     0.6985705381281344     -11.60494211012041  0.0001244540636168239     0.1223974309714434   0.001012729307657167      14.12494668387025      359.8613010051824   0.006121591124660754     0.8000779979756367     0.5059617098762115     0.2730297613041158     0.5404805245165631     0.0252408076230099      0.322454257609455      0.125337372784187     0.4764348991529556  3.625852959845653e-14 121.8607115871754
2.797979572664859      19.20085365285474      15.37034906677998   0.001957774612959679     0.6985705381281344     -11.60494211012041  0.0001244540636168239     0.1223974309714434   0.001012729307657167      14.12494668387025      359.8613010051824   0.006121591124660754     0.8000779979756367     0.5059617098762115     0.2730297613041158     0.5404805245165631     0.0252408076230099      0.322454257609455      0.125337372784187     0.4764348991529556  3.625852959845653e-14 121.8607115040871
2.797979572664859      19.20085336673973      15.37034929581603   0.001957774612959679     0.6985705381281344     -11.60494211012041  0.0001244540636168239     0.1223974309714434   0.001012729307657167      14.12494668387025      359.8613010051824   0.006121591124660754     0.8000779979756367     0.5059617098762115     0.2730297613041158     0.5404805245165631     0.0252408076230099      0.322454257609455      0.125337372784187     0.4764348991529556  3.625852959845653e-14 121.8607114505921
2.797979572664859      19.20085336673973      15.37034906677998   0.001957789514120873     0.6985705381281344     -11.60494211012041  0.0001244540636168239     0.1223974309714434   0.001012729307657167      14.12494668387025      359.8613010051824   0.006121591124660754     0.8000779979756367     0.5059617098762115     0.2730297613041158     0.5404805245165631     0.0252408076230099      0.322454257609455      0.125337372784187     0.4764348991529556  3.625852959845653e-14 121.8607118772527
2.797979572664859      19.20085336673973      15.37034906677998   0.001957774612959679     0.6985705530292956     -11.60494211012041  0.0001244540636168239     0.1223974309714434   0.001012729307657167      14.12494668387025      359.8613010051824   0.006121591124660754     0.8000779979756367     0.5059617098762115     0.2730297613041158     0.5404805245165631     0.0252408076230099      0.322454257609455      0.125337372784187     0.4764348991529556  3.625852959845653e-14 121.8607115191572
2.797979572664859      19.20085336673973      15.37034906677998   0.001957774612959679     0.6985705381281344     -11.60494228304752  0.0001244540636168239     0.1223974309714434   0.001012729307657167      14.12494668387025      359.8613010051824   0.006121591124660754     0.8000779979756367     0.5059617098762115     0.2730297613041158     0.5404805245165631     0.0252408076230099      0.322454257609455      0.125337372784187     0.4764348991529556  3.625852959845653e-14 121.8607115586465
2.797979572664859      19.20085336673973      15.37034906677998   0.001957774612959679     0.6985705381281344     -11.60494211012041  0.0001244689647780178     0.1223974309714434   0.001012729307657167      14.12494668387025      359.8613010051824   0.006121591124660754     0.8000779979756367     0.5059617098762115     0.2730297613041158     0.5404805245165631     0.0252408076230099      0.322454257609455      0.125337372784187     0.4764348991529556  3.625852959845653e-14 121.860713823973
2.797979572664859      19.20085336673973      15.37034906677998   0.001957774612959679     0.6985705381281344     -11.60494211012041  0.0001244540636168239     0.1223974458726046   0.001012729307657167      14.12494668387025      359.8613010051824   0.006121591124660754     0.8000779979756367     0.5059617098762115     0.2730297613041158     0.5404805245165631     0.0252408076230099      0.322454257609455      0.125337372784187     0.4764348991529556  3.625852959845653e-14 121.8607114346942
2.797979572664859      19.20085336673973      15.37034906677998   0.001957774612959679     0.6985705381281344     -11.60494211012041  0.0001244540636168239     0.1223974309714434   0.001012744208818361      14.12494668387025      359.8613010051824   0.006121591124660754     0.8000779979756367     0.5059617098762115     0.2730297613041158     0.5404805245165631     0.0252408076230099      0.322454257609455      0.125337372784187     0.4764348991529556  3.625852959845653e-14 121.8607114810171
2.797979572664859      19.20085336673973      15.37034906677998   0.001957774612959679     0.6985705381281344     -11.60494211012041  0.0001244540636168239     0.1223974309714434   0.001012729307657167      14.12494689434835      359.8613010051824   0.006121591124660754     0.8000779979756367     0.5059617098762115     0.2730297613041158     0.5404805245165631     0.0252408076230099      0.322454257609455      0.125337372784187     0.4764348991529556  3.625852959845653e-14 121.8607114771122
2.797979572664859      19.20085336673973      15.37034906677998   0.001957774612959679     0.6985705381281344     -11.60494211012041  0.0001244540636168239     0.1223974309714434   0.001012729307657167      14.12494668387025      359.8613063675336   0.006121591124660754     0.8000779979756367     0.5059617098762115     0.2730297613041158     0.5404805245165631     0.0252408076230099      0.322454257609455      0.125337372784187     0.4764348991529556  3.625852959845653e-14 121.8607114988719
2.797979572664859      19.20085336673973      15.37034906677998   0.001957774612959679     0.6985705381281344     -11.60494211012041  0.0001244540636168239     0.1223974309714434   0.001012729307657167      14.12494668387025      359.8613010051824   0.006121606025821948     0.8000779979756367     0.5059617098762115     0.2730297613041158     0.5404805245165631     0.0252408076230099      0.322454257609455      0.125337372784187     0.4764348991529556  3.625852959845653e-14 121.8607201307995
2.797979572664859      19.20085336673973      15.37034906677998   0.001957774612959679     0.6985705381281344     -11.60494211012041  0.0001244540636168239     0.1223974309714434   0.001012729307657167      14.12494668387025      359.8613010051824   0.006121591124660754     0.8000780128767979     0.5059617098762115     0.2730297613041158     0.5404805245165631     0.0252408076230099      0.322454257609455      0.125337372784187     0.4764348991529556  3.625852959845653e-14 121.860712108786
2.797979572664859      19.20085336673973      15.37034906677998   0.001957774612959679     0.6985705381281344     -11.60494211012041  0.0001244540636168239     0.1223974309714434   0.001012729307657167      14.12494668387025      359.8613010051824   0.006121591124660754     0.8000779979756367     0.5059617247773727     0.2730297613041158     0.5404805245165631     0.0252408076230099      0.322454257609455      0.125337372784187     0.4764348991529556  3.625852959845653e-14 121.8607114777804
2.797979572664859      19.20085336673973      15.37034906677998   0.001957774612959679     0.6985705381281344     -11.60494211012041  0.0001244540636168239     0.1223974309714434   0.001012729307657167      14.12494668387025      359.8613010051824   0.006121591124660754     0.8000779979756367     0.5059617098762115      0.273029776205277     0.5404805245165631     0.0252408076230099      0.322454257609455      0.125337372784187     0.4764348991529556  3.625852959845653e-14 121.8607116091318
2.797979572664859      19.20085336673973      15.37034906677998   0.001957774612959679     0.6985705381281344     -11.60494211012041  0.0001244540636168239     0.1223974309714434   0.001012729307657167      14.12494668387025      359.8613010051824   0.006121591124660754     0.8000779979756367     0.5059617098762115     0.2730297613041158     0.5404805394177243     0.0252408076230099      0.322454257609455      0.125337372784187     0.4764348991529556  3.625852959845653e-14 121.8607115547261
2.797979572664859      19.20085336673973      15.37034906677998   0.001957774612959679     0.6985705381281344     -11.60494211012041  0.0001244540636168239     0.1223974309714434   0.001012729307657167      14.12494668387025      359.8613010051824   0.006121591124660754     0.8000779979756367     0.5059617098762115     0.2730297613041158     0.5404805245165631    0.02524082252417109      0.322454257609455      0.125337372784187     0.4764348991529556  3.625852959845653e-14 121.8607115167608
2.797979572664859      19.20085336673973      15.37034906677998   0.001957774612959679     0.6985705381281344     -11.60494211012041  0.0001244540636168239     0.1223974309714434   0.001012729307657167      14.12494668387025      359.8613010051824   0.006121591124660754     0.8000779979756367     0.5059617098762115     0.2730297613041158     0.5404805245165631     0.0252408076230099     0.3224542725106162      0.125337372784187     0.4764348991529556  3.625852959845653e-14 121.8607115167601
2.797979572664859      19.20085336673973      15.37034906677998   0.001957774612959679     0.6985705381281344     -11.60494211012041  0.0001244540636168239     0.1223974309714434   0.001012729307657167      14.12494668387025      359.8613010051824   0.006121591124660754     0.8000779979756367     0.5059617098762115     0.2730297613041158     0.5404805245165631     0.0252408076230099      0.322454257609455     0.1253373876853482     0.4764348991529556  3.625852959845653e-14 121.8607115167573
2.797979572664859      19.20085336673973      15.37034906677998   0.001957774612959679     0.6985705381281344     -11.60494211012041  0.0001244540636168239     0.1223974309714434   0.001012729307657167      14.12494668387025      359.8613010051824   0.006121591124660754     0.8000779979756367     0.5059617098762115     0.2730297613041158     0.5404805245165631     0.0252408076230099      0.322454257609455      0.125337372784187     0.4764349140541168  3.625852959845653e-14 121.8607115167537
2.797979572664859      19.20085336673973      15.37034906677998   0.001957774612959679     0.6985705381281344     -11.60494211012041  0.0001244540636168239     0.1223974309714434   0.001012729307657167      14.12494668387025      359.8613010051824   0.006121591124660754     0.8000779979756367     0.5059617098762115     0.2730297613041158     0.5404805245165631     0.0252408076230099      0.322454257609455      0.125337372784187     0.4764348991529556  1.490119745237725e-08 121.8607559720689
2.797971838065521      19.20088712591094      15.37041004993603   0.001957705867581401     0.6985699002890342     -11.60496728806979  0.0001244156122907223     0.1224079164033864   0.001017769805316828       14.1249628734231      359.8613026761976   0.006114878141765452     0.8000779884199806     0.5059641178094178     0.2730269091527755     0.5404718827298121    0.02524080639531606      0.322454257609455     0.1253374852561457     0.4764350600102976  3.605130456577239e-14 121.8586111597759
2.79797187975855      19.20088712591094      15.37041004993603   0.001957705867581401     0.6985699002890342     -11.60496728806979  0.0001244156122907223     0.1224079164033864   0.001017769805316828       14.1249628734231      359.8613026761976   0.006114878141765452     0.8000779884199806     0.5059641178094178     0.2730269091527755     0.5404718827298121    0.02524080639531606      0.322454257609455     0.1253374852561457     0.4764350600102976  3.605130456577239e-14 121.8586113226141
2.797971838065521      19.20088741202646      15.37041004993603   0.001957705867581401     0.6985699002890342     -11.60496728806979  0.0001244156122907223     0.1224079164033864   0.001017769805316828       14.1249628734231      359.8613026761976   0.006114878141765452     0.8000779884199806     0.5059641178094178     0.2730269091527755     0.5404718827298121    0.02524080639531606      0.322454257609455     0.1253374852561457     0.4764350600102976  3.605130456577239e-14 121.8586111741088
2.797971838065521      19.20088712591094      15.37041027897299   0.001957705867581401     0.6985699002890342     -11.60496728806979  0.0001244156122907223     0.1224079164033864   0.001017769805316828       14.1249628734231      359.8613026761976   0.006114878141765452     0.8000779884199806     0.5059641178094178     0.2730269091527755     0.5404718827298121    0.02524080639531606      0.322454257609455     0.1253374852561457     0.4764350600102976  3.605130456577239e-14 121.858611147423
2.797971838065521      19.20088712591094      15.37041004993603   0.001957720768742594     0.6985699002890342     -11.60496728806979  0.0001244156122907223     0.1224079164033864   0.001017769805316828       14.1249628734231      359.8613026761976   0.006114878141765452     0.8000779884199806     0.5059641178094178     0.2730269091527755     0.5404718827298121    0.02524080639531606      0.322454257609455     0.1253374852561457     0.4764350600102976  3.605130456577239e-14 121.8586113438397
2.797971838065521      19.20088712591094      15.37041004993603   0.001957705867581401     0.6985699151901954     -11.60496728806979  0.0001244156122907223     0.1224079164033864   0.001017769805316828       14.1249628734231      359.8613026761976   0.006114878141765452     0.8000779884199806     0.5059641178094178     0.2730269091527755     0.5404718827298121    0.02524080639531606      0.322454257609455     0.1253374852561457     0.4764350600102976  3.605130456577239e-14 121.8586111282811
2.797971838065521      19.20088712591094      15.37041004993603   0.001957705867581401     0.6985699002890342     -11.60496746099728  0.0001244156122907223     0.1224079164033864   0.001017769805316828       14.1249628734231      359.8613026761976   0.006114878141765452     0.8000779884199806     0.5059641178094178     0.2730269091527755     0.5404718827298121    0.02524080639531606      0.322454257609455     0.1253374852561457     0.4764350600102976  3.605130456577239e-14 121.8586111471645
2.797971838065521      19.20088712591094      15.37041004993603   0.001957705867581401     0.6985699002890342     -11.60496728806979  0.0001244305134519162     0.1224079164033864   0.001017769805316828       14.1249628734231      359.8613026761976   0.006114878141765452     0.8000779884199806     0.5059641178094178     0.2730269091527755     0.5404718827298121    0.02524080639531606      0.322454257609455     0.1253374852561457     0.4764350600102976  3.605130456577239e-14 121.858614480573
2.797971838065521      19.20088712591094      15.37041004993603   0.001957705867581401     0.6985699002890342     -11.60496728806979  0.0001244156122907223     0.1224079313045476   0.001017769805316828       14.1249628734231      359.8613026761976   0.006114878141765452     0.8000779884199806     0.5059641178094178     0.2730269091527755     0.5404718827298121    0.02524080639531606      0.322454257609455     0.1253374852561457     0.4764350600102976  3.605130456577239e-14 121.8586111021839
2.797971838065521      19.20088712591094      15.37041004993603   0.001957705867581401     0.6985699002890342     -11.60496728806979  0.0001244156122907223     0.1224079164033864   0.001017784706478022       14.1249628734231      359.8613026761976   0.006114878141765452     0.8000779884199806     0.5059641178094178     0.2730269091527755     0.5404718827298121    0.02524080639531606      0.322454257609455     0.1253374852561457     0.4764350600102976  3.605130456577239e-14 121.8586137112569
2.797971838065521      19.20088712591094      15.37041004993603   0.001957705867581401     0.6985699002890342     -11.60496728806979  0.0001244156122907223     0.1224079164033864   0.001017769805316828      14.12496308390145      359.8613026761976   0.006114878141765452     0.8000779884199806     0.5059641178094178     0.2730269091527755     0.5404718827298121    0.02524080639531606      0.322454257609455     0.1253374852561457     0.4764350600102976  3.605130456577239e-14 121.8586112108368
2.797971838065521      19.20088712591094      15.37041004993603   0.001957705867581401     0.6985699002890342     -11.60496728806979  0.0001244156122907223     0.1224079164033864   0.001017769805316828       14.1249628734231      359.8613080385489   0.006114878141765452     0.8000779884199806     0.5059641178094178     0.2730269091527755     0.5404718827298121    0.02524080639531606      0.322454257609455     0.1253374852561457     0.4764350600102976  3.605130456577239e-14 121.8586111406486
2.797971838065521      19.20088712591094      15.37041004993603   0.001957705867581401     0.6985699002890342     -11.60496728806979  0.0001244156122907223     0.1224079164033864   0.001017769805316828       14.1249628734231      359.8613026761976   0.006114893042926646     0.8000779884199806     0.5059641178094178     0.2730269091527755     0.5404718827298121    0.02524080639531606      0.322454257609455     0.1253374852561457     0.4764350600102976  3.605130456577239e-14 121.8586135474501
2.797971838065521      19.20088712591094      15.37041004993603   0.001957705867581401     0.6985699002890342     -11.60496728806979  0.0001244156122907223     0.1224079164033864   0.001017769805316828       14.1249628734231      359.8613026761976   0.006114878141765452     0.8000780033211418     0.5059641178094178     0.2730269091527755     0.5404718827298121    0.02524080639531606      0.322454257609455     0.1253374852561457     0.4764350600102976  3.605130456577239e-14 121.8586118543952
2.797971838065521      19.20088712591094      15.37041004993603   0.001957705867581401     0.6985699002890342     -11.60496728806979  0.0001244156122907223     0.1224079164033864   0.001017769805316828       14.1249628734231      359.8613026761976   0.006114878141765452     0.8000779884199806     0.5059641327105789     0.2730269091527755     0.5404718827298121    0.02524080639531606      0.322454257609455     0.1253374852561457     0.4764350600102976  3.605130456577239e-14 121.8586113055249
2.797971838065521      19.20088712591094      15.37041004993603   0.001957705867581401     0.6985699002890342     -11.60496728806979  0.0001244156122907223     0.1224079164033864   0.001017769805316828       14.1249628734231      359.8613026761976   0.006114878141765452     0.8000779884199806     0.5059641178094178     0.2730269240539367     0.5404718827298121    0.02524080639531606      0.322454257609455     0.1253374852561457     0.4764350600102976  3.605130456577239e-14 121.8586110275427
2.797971838065521      19.20088712591094      15.37041004993603   0.001957705867581401     0.6985699002890342     -11.60496728806979  0.0001244156122907223     0.1224079164033864   0.001017769805316828       14.1249628734231      359.8613026761976   0.006114878141765452     0.8000779884199806     0.5059641178094178     0.2730269091527755     0.5404718976309733    0.02524080639531606      0.322454257609455     0.1253374852561457     0.4764350600102976  3.605130456577239e-14 121.858611193238
2.797971838065521      19.20088712591094      15.37041004993603   0.001957705867581401     0.6985699002890342     -11.60496728806979  0.0001244156122907223     0.1224079164033864   0.001017769805316828       14.1249628734231      359.8613026761976   0.006114878141765452     0.8000779884199806     0.5059641178094178     0.2730269091527755     0.5404718827298121    0.02524082129647726      0.322454257609455     0.1253374852561457     0.4764350600102976  3.605130456577239e-14 121.8586111597772
2.797971838065521      19.20088712591094      15.37041004993603   0.001957705867581401     0.6985699002890342     -11.60496728806979  0.0001244156122907223     0.1224079164033864   0.001017769805316828       14.1249628734231      359.8613026761976   0.006114878141765452     0.8000779884199806     0.5059641178094178     0.2730269091527755     0.5404718827298121    0.02524080639531606     0.3224542725106162     0.1253374852561457     0.4764350600102976  3.605130456577239e-14 121.8586111597759
2.797971838065521      19.20088712591094      15.37041004993603   0.001957705867581401     0.6985699002890342     -11.60496728806979  0.0001244156122907223     0.1224079164033864   0.001017769805316828       14.1249628734231      359.8613026761976   0.006114878141765452     0.8000779884199806     0.5059641178094178     0.2730269091527755     0.5404718827298121    0.02524080639531606      0.322454257609455     0.1253375001573069     0.4764350600102976  3.605130456577239e-14 121.8586111597776
2.797971838065521      19.20088712591094      15.37041004993603   0.001957705867581401     0.6985699002890342     -11.60496728806979  0.0001244156122907223     0.1224079164033864   0.001017769805316828       14.1249628734231      359.8613026761976   0.006114878141765452     0.8000779884199806     0.5059641178094178     0.2730269091527755     0.5404718827298121    0.02524080639531606      0.322454257609455     0.1253374852561457     0.4764350749114588  3.605130456577239e-14 121.8586111597747
2.797971838065521      19.20088712591094      15.37041004993603   0.001957705867581401     0.6985699002890342     -11.60496728806979  0.0001244156122907223     0.1224079164033864   0.001017769805316828       14.1249628734231      359.8613026761976   0.006114878141765452     0.8000779884199806     0.5059641178094178     0.2730269091527755     0.5404718827298121    0.02524080639531606      0.322454257609455     0.1253374852561457     0.4764350600102976  1.490119724515222e-08 121.858655626618
2.797909982373303      19.20095149285458      15.37050965208004   0.001957527202189007     0.6985940395090484     -11.60500056310162  0.0001241161818345061     0.1224471306099222   0.001016021260388007      14.12494032457003      359.8612869969737   0.006104989118330342     0.8000779366525788     0.5059126094287323     0.2730937152726606     0.5404363647266662    0.02524080114582053      0.322454257609455     0.1253374454236094     0.4764351642870805  3.496355900477377e-14 121.8571386997485
2.797910024065411      19.20095149285458      15.37050965208004   0.001957527202189007     0.6985940395090484     -11.60500056310162  0.0001241161818345061     0.1224471306099222   0.001016021260388007      14.12494032457003      359.8612869969737   0.006104989118330342     0.8000779366525788     0.5059126094287323     0.2730937152726606     0.5404363647266662    0.02524080114582053      0.322454257609455     0.1253374454236094     0.4764351642870805  3.496355900477377e-14 121.8571386953241
2.797909982373303      19.20095177897105      15.37050965208004   0.001957527202189007     0.6985940395090484     -11.60500056310162  0.0001241161818345061     0.1224471306099222   0.001016021260388007      14.12494032457003      359.8612869969737   0.006104989118330342     0.8000779366525788     0.5059126094287323     0.2730937152726606     0.5404363647266662    0.02524080114582053      0.322454257609455     0.1253374454236094     0.4764351642870805  3.496355900477377e-14 121.8571386579419
2.797909982373303      19.20095149285458      15.37050988111848   0.001957527202189007     0.6985940395090484     -11.60500056310162  0.0001241161818345061     0.1224471306099222   0.001016021260388007      14.12494032457003      359.8612869969737   0.006104989118330342     0.8000779366525788     0.5059126094287323     0.2730937152726606     0.5404363647266662    0.02524080114582053      0.322454257609455     0.1253374454236094     0.4764351642870805  3.496355900477377e-14 121.8571386509141
2.797909982373303      19.20095149285458      15.37050965208004   0.001957542103350201     0.6985940395090484     -11.60500056310162  0.0001241161818345061     0.1224471306099222   0.001016021260388007      14.12494032457003      359.8612869969737   0.006104989118330342     0.8000779366525788     0.5059126094287323     0.2730937152726606     0.5404363647266662    0.02524080114582053      0.322454257609455     0.1253374454236094     0.4764351642870805  3.496355900477377e-14 121.8571393677155
2.797909982373303      19.20095149285458      15.37050965208004   0.001957527202189007     0.6985940544102096     -11.60500056310162  0.0001241161818345061     0.1224471306099222   0.001016021260388007      14.12494032457003      359.8612869969737   0.006104989118330342     0.8000779366525788     0.5059126094287323     0.2730937152726606     0.5404363647266662    0.02524080114582053      0.322454257609455     0.1253374454236094     0.4764351642870805  3.496355900477377e-14 121.8571386786056
2.797909982373303      19.20095149285458      15.37050965208004   0.001957527202189007     0.6985940395090484     -11.60500073602961  0.0001241161818345061     0.1224471306099222   0.001016021260388007      14.12494032457003      359.8612869969737   0.006104989118330342     0.8000779366525788     0.5059126094287323     0.2730937152726606     0.5404363647266662    0.02524080114582053      0.322454257609455     0.1253374454236094     0.4764351642870805  3.496355900477377e-14 121.8571387064674
2.797909982373303      19.20095149285458      15.37050965208004   0.001957527202189007     0.6985940395090484     -11.60500056310162     0.0001241310829957     0.1224471306099222   0.001016021260388007      14.12494032457003      359.8612869969737   0.006104989118330342     0.8000779366525788     0.5059126094287323     0.2730937152726606     0.5404363647266662    0.02524080114582053      0.322454257609455     0.1253374454236094     0.4764351642870805  3.496355900477377e-14 121.857141605548
2.797909982373303      19.20095149285458      15.37050965208004   0.001957527202189007     0.6985940395090484     -11.60500056310162  0.0001241161818345061     0.1224471455110834   0.001016021260388007      14.12494032457003      359.8612869969737   0.006104989118330342     0.8000779366525788     0.5059126094287323     0.2730937152726606     0.5404363647266662    0.02524080114582053      0.322454257609455     0.1253374454236094     0.4764351642870805  3.496355900477377e-14 121.8571386971964
2.797909982373303      19.20095149285458      15.37050965208004   0.001957527202189007     0.6985940395090484     -11.60500056310162  0.0001241161818345061     0.1224471306099222   0.001016036161549201      14.12494032457003      359.8612869969737   0.006104989118330342     0.8000779366525788     0.5059126094287323     0.2730937152726606     0.5404363647266662    0.02524080114582053      0.322454257609455     0.1253374454236094     0.4764351642870805  3.496355900477377e-14 121.8571407069094
2.797909982373303      19.20095149285458      15.37050965208004   0.001957527202189007     0.6985940395090484     -11.60500056310162  0.0001241161818345061     0.1224471306099222   0.001016021260388007      14.12494053504804      359.8612869969737   0.006104989118330342     0.8000779366525788     0.5059126094287323     0.2730937152726606     0.5404363647266662    0.02524080114582053      0.322454257609455     0.1253374454236094     0.4764351642870805  3.496355900477377e-14 121.8571387466849
2.797909982373303      19.20095149285458      15.37050965208004   0.001957527202189007     0.6985940395090484     -11.60500056310162  0.0001241161818345061     0.1224471306099222   0.001016021260388007      14.12494032457003      359.8612923593247   0.006104989118330342     0.8000779366525788     0.5059126094287323     0.2730937152726606     0.5404363647266662    0.02524080114582053      0.322454257609455     0.1253374454236094     0.4764351642870805  3.496355900477377e-14 121.857138815703
2.797909982373303      19.20095149285458      15.37050965208004   0.001957527202189007     0.6985940395090484     -11.60500056310162  0.0001241161818345061     0.1224471306099222   0.001016021260388007      14.12494032457003      359.8612869969737   0.006105004019491536     0.8000779366525788     0.5059126094287323     0.2730937152726606     0.5404363647266662    0.02524080114582053      0.322454257609455     0.1253374454236094     0.4764351642870805  3.496355900477377e-14 121.8571347469071
2.797909982373303      19.20095149285458      15.37050965208004   0.001957527202189007     0.6985940395090484     -11.60500056310162  0.0001241161818345061     0.1224471306099222   0.001016021260388007      14.12494032457003      359.8612869969737   0.006104989118330342       0.80007795155374     0.5059126094287323     0.2730937152726606     0.5404363647266662    0.02524080114582053      0.322454257609455     0.1253374454236094     0.4764351642870805  3.496355900477377e-14 121.8571393148404
2.797909982373303      19.20095149285458      15.37050965208004   0.001957527202189007     0.6985940395090484     -11.60500056310162  0.0001241161818345061     0.1224471306099222   0.001016021260388007      14.12494032457003      359.8612869969737   0.006104989118330342     0.8000779366525788     0.5059126243298935     0.2730937152726606     0.5404363647266662    0.02524080114582053      0.322454257609455     0.1253374454236094     0.4764351642870805  3.496355900477377e-14 121.8571389608796
2.797909982373303      19.20095149285458      15.37050965208004   0.001957527202189007     0.6985940395090484     -11.60500056310162  0.0001241161818345061     0.1224471306099222   0.001016021260388007      14.12494032457003      359.8612869969737   0.006104989118330342     0.8000779366525788     0.5059126094287323     0.2730937301738218     0.5404363647266662    0.02524080114582053      0.322454257609455     0.1253374454236094     0.4764351642870805  3.496355900477377e-14 121.8571383877071
2.797909982373303      19.20095149285458      15.37050965208004   0.001957527202189007     0.6985940395090484     -11.60500056310162  0.0001241161818345061     0.1224471306099222   0.001016021260388007      14.12494032457003      359.8612869969737   0.006104989118330342     0.8000779366525788     0.5059126094287323     0.2730937152726606     0.5404363796278274    0.02524080114582053      0.322454257609455     0.1253374454236094     0.4764351642870805  3.496355900477377e-14 121.8571387203412
2.797909982373303      19.20095149285458      15.37050965208004   0.001957527202189007     0.6985940395090484     -11.60500056310162  0.0001241161818345061     0.1224471306099222   0.001016021260388007      14.12494032457003      359.8612869969737   0.006104989118330342     0.8000779366525788     0.5059126094287323     0.2730937152726606     0.5404363647266662    0.02524081604698172      0.322454257609455     0.1253374454236094     0.4764351642870805  3.496355900477377e-14 121.857138699749
2.797909982373303      19.20095149285458      15.37050965208004   0.001957527202189007     0.6985940395090484     -11.60500056310162  0.0001241161818345061     0.1224471306099222   0.001016021260388007      14.12494032457003      359.8612869969737   0.006104989118330342     0.8000779366525788     0.5059126094287323     0.2730937152726606     0.5404363647266662    0.02524080114582053     0.3224542725106162     0.1253374454236094     0.4764351642870805  3.496355900477377e-14 121.8571386997485
2.797909982373303      19.20095149285458      15.37050965208004   0.001957527202189007     0.6985940395090484     -11.60500056310162  0.0001241161818345061     0.1224471306099222   0.001016021260388007      14.12494032457003      359.8612869969737   0.006104989118330342     0.8000779366525788     0.5059126094287323     0.2730937152726606     0.5404363647266662    0.02524080114582053      0.322454257609455     0.1253374603247706     0.4764351642870805  3.496355900477377e-14 121.8571386997417
2.797909982373303      19.20095149285458      15.37050965208004   0.001957527202189007     0.6985940395090484     -11.60500056310162  0.0001241161818345061     0.1224471306099222   0.001016021260388007      14.12494032457003      359.8612869969737   0.006104989118330342     0.8000779366525788     0.5059126094287323     0.2730937152726606     0.5404363647266662    0.02524080114582053      0.322454257609455     0.1253374454236094     0.4764351791882417  3.496355900477377e-14 121.8571386997443
2.797909982373303      19.20095149285458      15.37050965208004   0.001957527202189007     0.6985940395090484     -11.60500056310162  0.0001241161818345061     0.1224471306099222   0.001016021260388007      14.12494032457003      359.8612869969737   0.006104989118330342     0.8000779366525788     0.5059126094287323     0.2730937152726606     0.5404363647266662    0.02524080114582053      0.322454257609455     0.1253374454236094     0.4764351642870805  1.490119615740666e-08 121.8571831599203
2.797905250787302      19.20099249153173      15.37058031870058    0.00195751944669377     0.6985943963473256     -11.60503279582524  0.0001241066019684083     0.1224472296540738    0.00101597638017477      14.12485244726346      359.8572575539619   0.006109215210360595     0.8000779323015796      0.505909747410092     0.2730990238236556      0.540429947132297    0.02524080121053798      0.322454257609455     0.1253377379623404     0.4764352649751645   3.49286165236745e-14 121.8564524416706
2.797905292479339      19.20099249153173      15.37058031870058    0.00195751944669377     0.6985943963473256     -11.60503279582524  0.0001241066019684083     0.1224472296540738    0.00101597638017477      14.12485244726346      359.8572575539619   0.006109215210360595     0.8000779323015796      0.505909747410092     0.2730990238236556      0.540429947132297    0.02524080121053798      0.322454257609455     0.1253377379623404     0.4764352649751645   3.49286165236745e-14 121.8564524546512
2.797905250787302      19.20099277764882      15.37058031870058    0.00195751944669377     0.6985943963473256     -11.60503279582524  0.0001241066019684083     0.1224472296540738    0.00101597638017477      14.12485244726346      359.8572575539619   0.006109215210360595     0.8000779323015796      0.505909747410092     0.2730990238236556      0.540429947132297    0.02524080121053798      0.322454257609455     0.1253377379623404     0.4764352649751645   3.49286165236745e-14 121.8564524883572
2.797905250787302      19.20099249153173      15.37058054774008    0.00195751944669377     0.6985943963473256     -11.60503279582524  0.0001241066019684083     0.1224472296540738    0.00101597638017477      14.12485244726346      359.8572575539619   0.006109215210360595     0.8000779323015796      0.505909747410092     0.2730990238236556      0.540429947132297    0.02524080121053798      0.322454257609455     0.1253377379623404     0.4764352649751645   3.49286165236745e-14 121.8564524034109
2.797905250787302      19.20099249153173      15.37058031870058   0.001957534347854964     0.6985943963473256     -11.60503279582524  0.0001241066019684083     0.1224472296540738    0.00101597638017477      14.12485244726346      359.8572575539619   0.006109215210360595     0.8000779323015796      0.505909747410092     0.2730990238236556      0.540429947132297    0.02524080121053798      0.322454257609455     0.1253377379623404     0.4764352649751645   3.49286165236745e-14 121.8564528652137
2.797905250787302      19.20099249153173      15.37058031870058    0.00195751944669377     0.6985944112484868     -11.60503279582524  0.0001241066019684083     0.1224472296540738    0.00101597638017477      14.12485244726346      359.8572575539619   0.006109215210360595     0.8000779323015796      0.505909747410092     0.2730990238236556      0.540429947132297    0.02524080121053798      0.322454257609455     0.1253377379623404     0.4764352649751645   3.49286165236745e-14 121.8564524353029
2.797905250787302      19.20099249153173      15.37058031870058    0.00195751944669377     0.6985943963473256      -11.6050329687537  0.0001241066019684083     0.1224472296540738    0.00101597638017477      14.12485244726346      359.8572575539619   0.006109215210360595     0.8000779323015796      0.505909747410092     0.2730990238236556      0.540429947132297    0.02524080121053798      0.322454257609455     0.1253377379623404     0.4764352649751645   3.49286165236745e-14 121.8564525215096
2.797905250787302      19.20099249153173      15.37058031870058    0.00195751944669377     0.6985943963473256     -11.60503279582524  0.0001241215031296021     0.1224472296540738    0.00101597638017477      14.12485244726346      359.8572575539619   0.006109215210360595     0.8000779323015796      0.505909747410092     0.2730990238236556      0.540429947132297    0.02524080121053798      0.322454257609455     0.1253377379623404     0.4764352649751645   3.49286165236745e-14 121.856455682635
2.797905250787302      19.20099249153173      15.37058031870058    0.00195751944669377     0.6985943963473256     -11.60503279582524  0.0001241066019684083      0.122447244555235    0.00101597638017477      14.12485244726346      359.8572575539619   0.006109215210360595     0.8000779323015796      0.505909747410092     0.2730990238236556      0.540429947132297    0.02524080121053798      0.322454257609455     0.1253377379623404     0.4764352649751645   3.49286165236745e-14 121.8564524782538
2.797905250787302      19.20099249153173      15.37058031870058    0.00195751944669377     0.6985943963473256     -11.60503279582524  0.0001241066019684083     0.1224472296540738   0.001015991281335963      14.12485244726346      359.8572575539619   0.006109215210360595     0.8000779323015796      0.505909747410092     0.2730990238236556      0.540429947132297    0.02524080121053798      0.322454257609455     0.1253377379623404     0.4764352649751645   3.49286165236745e-14 121.8564545574084
2.797905250787302      19.20099249153173      15.37058031870058    0.00195751944669377     0.6985943963473256     -11.60503279582524  0.0001241066019684083     0.1224472296540738    0.00101597638017477      14.12485265774016      359.8572575539619   0.006109215210360595     0.8000779323015796      0.505909747410092     0.2730990238236556      0.540429947132297    0.02524080121053798      0.322454257609455     0.1253377379623404     0.4764352649751645   3.49286165236745e-14 121.8564523580056
2.797905250787302      19.20099249153173      15.37058031870058    0.00195751944669377     0.6985943963473256     -11.60503279582524  0.0001241066019684083     0.1224472296540738    0.00101597638017477      14.12485244726346      359.8572629162529   0.006109215210360595     0.8000779323015796      0.505909747410092     0.2730990238236556      0.540429947132297    0.02524080121053798      0.322454257609455     0.1253377379623404     0.4764352649751645   3.49286165236745e-14 121.8564522701784
2.797905250787302      19.20099249153173      15.37058031870058    0.00195751944669377     0.6985943963473256     -11.60503279582524  0.0001241066019684083     0.1224472296540738    0.00101597638017477      14.12485244726346      359.8572575539619   0.006109230111521789     0.8000779323015796      0.505909747410092     0.2730990238236556      0.540429947132297    0.02524080121053798      0.322454257609455     0.1253377379623404     0.4764352649751645   3.49286165236745e-14 121.8564525759425
2.797905250787302      19.20099249153173      15.37058031870058    0.00195751944669377     0.6985943963473256     -11.60503279582524  0.0001241066019684083     0.1224472296540738    0.00101597638017477      14.12485244726346      359.8572575539619   0.006109215210360595     0.8000779472027408      0.505909747410092     0.2730990238236556      0.540429947132297    0.02524080121053798      0.322454257609455     0.1253377379623404     0.4764352649751645   3.49286165236745e-14 121.8564531221363
2.797905250787302      19.20099249153173      15.37058031870058    0.00195751944669377     0.6985943963473256     -11.60503279582524  0.0001241066019684083     0.1224472296540738    0.00101597638017477      14.12485244726346      359.8572575539619   0.006109215210360595     0.8000779323015796     0.5059097623112532     0.2730990238236556      0.540429947132297    0.02524080121053798      0.322454257609455     0.1253377379623404     0.4764352649751645   3.49286165236745e-14 121.8564526046507
2.797905250787302      19.20099249153173      15.37058031870058    0.00195751944669377     0.6985943963473256     -11.60503279582524  0.0001241066019684083     0.1224472296540738    0.00101597638017477      14.12485244726346      359.8572575539619   0.006109215210360595     0.8000779323015796      0.505909747410092     0.2730990387248168      0.540429947132297    0.02524080121053798      0.322454257609455     0.1253377379623404     0.4764352649751645   3.49286165236745e-14 121.8564522977317
2.797905250787302      19.20099249153173      15.37058031870058    0.00195751944669377     0.6985943963473256     -11.60503279582524  0.0001241066019684083     0.1224472296540738    0.00101597638017477      14.12485244726346      359.8572575539619   0.006109215210360595     0.8000779323015796      0.505909747410092     0.2730990238236556     0.5404299620334582    0.02524080121053798      0.322454257609455     0.1253377379623404     0.4764352649751645   3.49286165236745e-14 121.8564525090233
2.797905250787302      19.20099249153173      15.37058031870058    0.00195751944669377     0.6985943963473256     -11.60503279582524  0.0001241066019684083     0.1224472296540738    0.00101597638017477      14.12485244726346      359.8572575539619   0.006109215210360595     0.8000779323015796      0.505909747410092     0.2730990238236556      0.540429947132297    0.02524081611169918      0.322454257609455     0.1253377379623404     0.4764352649751645   3.49286165236745e-14 121.8564524416671
2.797905250787302      19.20099249153173      15.37058031870058    0.00195751944669377     0.6985943963473256     -11.60503279582524  0.0001241066019684083     0.1224472296540738    0.00101597638017477      14.12485244726346      359.8572575539619   0.006109215210360595     0.8000779323015796      0.505909747410092     0.2730990238236556      0.540429947132297    0.02524080121053798     0.3224542725106162     0.1253377379623404     0.4764352649751645   3.49286165236745e-14 121.8564524416706
2.797905250787302      19.20099249153173      15.37058031870058    0.00195751944669377     0.6985943963473256     -11.60503279582524  0.0001241066019684083     0.1224472296540738    0.00101597638017477      14.12485244726346      359.8572575539619   0.006109215210360595     0.8000779323015796      0.505909747410092     0.2730990238236556      0.540429947132297    0.02524080121053798      0.322454257609455     0.1253377528635016     0.4764352649751645   3.49286165236745e-14 121.8564524416724
2.797905250787302      19.20099249153173      15.37058031870058    0.00195751944669377     0.6985943963473256     -11.60503279582524  0.0001241066019684083     0.1224472296540738    0.00101597638017477      14.12485244726346      359.8572575539619   0.006109215210360595     0.8000779323015796      0.505909747410092     0.2730990238236556      0.540429947132297    0.02524080121053798      0.322454257609455     0.1253377379623404     0.4764352798763257   3.49286165236745e-14 121.8564524416775
2.797905250787302      19.20099249153173      15.37058031870058    0.00195751944669377     0.6985943963473256     -11.60503279582524  0.0001241066019684083     0.1224472296540738    0.00101597638017477      14.12485244726346      359.8572575539619   0.006109215210360595     0.8000779323015796      0.505909747410092     0.2730990238236556      0.540429947132297    0.02524080121053798      0.322454257609455     0.1253377379623404     0.4764352649751645  1.490119612246418e-08 121.856496901867
2.797895463935287      19.20098748458256      15.37058252916683   0.001956126165799509      0.698605289958572     -11.60502002225388  0.0001234246810802606     0.1224396181575179   0.001012334187444245      14.12486974303431      359.8575852021074   0.006107895587970624     0.8000778420974412     0.5057697143202964     0.2732766570619624     0.5403681670420976    0.02524088114026351      0.322454257609455     0.1253375577787698     0.4764335099481118  3.229220704084119e-14 121.854250522274
2.797895505627178      19.20098748458256      15.37058252916683   0.001956126165799509      0.698605289958572     -11.60502002225388  0.0001234246810802606     0.1224396181575179   0.001012334187444245      14.12486974303431      359.8575852021074   0.006107895587970624     0.8000778420974412     0.5057697143202964     0.2732766570619624     0.5403681670420976    0.02524088114026351      0.322454257609455     0.1253375577787698     0.4764335099481118  3.229220704084119e-14 121.8542506175632
2.797895463935287      19.20098777069957      15.37058252916683   0.001956126165799509      0.698605289958572     -11.60502002225388  0.0001234246810802606     0.1224396181575179   0.001012334187444245      14.12486974303431      359.8575852021074   0.006107895587970624     0.8000778420974412     0.5057697143202964     0.2732766570619624     0.5403681670420976    0.02524088114026351      0.322454257609455     0.1253375577787698     0.4764335099481118  3.229220704084119e-14 121.8542505870746
2.797895463935287      19.20098748458256      15.37058275820635   0.001956126165799509      0.698605289958572     -11.60502002225388  0.0001234246810802606     0.1224396181575179   0.001012334187444245      14.12486974303431      359.8575852021074   0.006107895587970624     0.8000778420974412     0.5057697143202964     0.2732766570619624     0.5403681670420976    0.02524088114026351      0.322454257609455     0.1253375577787698     0.4764335099481118  3.229220704084119e-14 121.8542504939113
2.797895463935287      19.20098748458256      15.37058252916683   0.001956141066960703      0.698605289958572     -11.60502002225388  0.0001234246810802606     0.1224396181575179   0.001012334187444245      14.12486974303431      359.8575852021074   0.006107895587970624     0.8000778420974412     0.5057697143202964     0.2732766570619624     0.5403681670420976    0.02524088114026351      0.322454257609455     0.1253375577787698     0.4764335099481118  3.229220704084119e-14 121.8542502825906
2.797895463935287      19.20098748458256      15.37058252916683   0.001956126165799509     0.6986053048597332     -11.60502002225388  0.0001234246810802606     0.1224396181575179   0.001012334187444245      14.12486974303431      359.8575852021074   0.006107895587970624     0.8000778420974412     0.5057697143202964     0.2732766570619624     0.5403681670420976    0.02524088114026351      0.322454257609455     0.1253375577787698     0.4764335099481118  3.229220704084119e-14 121.8542505294765
2.797895463935287      19.20098748458256      15.37058252916683   0.001956126165799509      0.698605289958572     -11.60502019518215  0.0001234246810802606     0.1224396181575179   0.001012334187444245      14.12486974303431      359.8575852021074   0.006107895587970624     0.8000778420974412     0.5057697143202964     0.2732766570619624     0.5403681670420976    0.02524088114026351      0.322454257609455     0.1253375577787698     0.4764335099481118  3.229220704084119e-14 121.8542505881432
2.797895463935287      19.20098748458256      15.37058252916683   0.001956126165799509      0.698605289958572     -11.60502002225388  0.0001234395822414544     0.1224396181575179   0.001012334187444245      14.12486974303431      359.8575852021074   0.006107895587970624     0.8000778420974412     0.5057697143202964     0.2732766570619624     0.5403681670420976    0.02524088114026351      0.322454257609455     0.1253375577787698     0.4764335099481118  3.229220704084119e-14 121.8542530365433
2.797895463935287      19.20098748458256      15.37058252916683   0.001956126165799509      0.698605289958572     -11.60502002225388  0.0001234246810802606     0.1224396330586791   0.001012334187444245      14.12486974303431      359.8575852021074   0.006107895587970624     0.8000778420974412     0.5057697143202964     0.2732766570619624     0.5403681670420976    0.02524088114026351      0.322454257609455     0.1253375577787698     0.4764335099481118  3.229220704084119e-14 121.8542504938775
2.797895463935287      19.20098748458256      15.37058252916683   0.001956126165799509      0.698605289958572     -11.60502002225388  0.0001234246810802606     0.1224396181575179   0.001012349088605439      14.12486974303431      359.8575852021074   0.006107895587970624     0.8000778420974412     0.5057697143202964     0.2732766570619624     0.5403681670420976    0.02524088114026351      0.322454257609455     0.1253375577787698     0.4764335099481118  3.229220704084119e-14 121.8542507068161
2.797895463935287      19.20098748458256      15.37058252916683   0.001956126165799509      0.698605289958572     -11.60502002225388  0.0001234246810802606     0.1224396181575179   0.001012334187444245      14.12486995351127      359.8575852021074   0.006107895587970624     0.8000778420974412     0.5057697143202964     0.2732766570619624     0.5403681670420976    0.02524088114026351      0.322454257609455     0.1253375577787698     0.4764335099481118  3.229220704084119e-14 121.8542505882922
2.797895463935287      19.20098748458256      15.37058252916683   0.001956126165799509      0.698605289958572     -11.60502002225388  0.0001234246810802606     0.1224396181575179   0.001012334187444245      14.12486974303431      359.8575905644033   0.006107895587970624     0.8000778420974412     0.5057697143202964     0.2732766570619624     0.5403681670420976    0.02524088114026351      0.322454257609455     0.1253375577787698     0.4764335099481118  3.229220704084119e-14 121.8542505132941
2.797895463935287      19.20098748458256      15.37058252916683   0.001956126165799509      0.698605289958572     -11.60502002225388  0.0001234246810802606     0.1224396181575179   0.001012334187444245      14.12486974303431      359.8575852021074   0.006107910489131818     0.8000778420974412     0.5057697143202964     0.2732766570619624     0.5403681670420976    0.02524088114026351      0.322454257609455     0.1253375577787698     0.4764335099481118  3.229220704084119e-14 121.8542574006788
2.797895463935287      19.20098748458256      15.37058252916683   0.001956126165799509      0.698605289958572     -11.60502002225388  0.0001234246810802606     0.1224396181575179   0.001012334187444245      14.12486974303431      359.8575852021074   0.006107895587970624     0.8000778569986023     0.5057697143202964     0.2732766570619624     0.5403681670420976    0.02524088114026351      0.322454257609455     0.1253375577787698     0.4764335099481118  3.229220704084119e-14 121.8542512172764
2.797895463935287      19.20098748458256      15.37058252916683   0.001956126165799509      0.698605289958572     -11.60502002225388  0.0001234246810802606     0.1224396181575179   0.001012334187444245      14.12486974303431      359.8575852021074   0.006107895587970624     0.8000778420974412     0.5057697292214576     0.2732766570619624     0.5403681670420976    0.02524088114026351      0.322454257609455     0.1253375577787698     0.4764335099481118  3.229220704084119e-14 121.8542505984484
2.797895463935287      19.20098748458256      15.37058252916683   0.001956126165799509      0.698605289958572     -11.60502002225388  0.0001234246810802606     0.1224396181575179   0.001012334187444245      14.12486974303431      359.8575852021074   0.006107895587970624     0.8000778420974412     0.5057697143202964     0.2732766719631236     0.5403681670420976    0.02524088114026351      0.322454257609455     0.1253375577787698     0.4764335099481118  3.229220704084119e-14 121.8542506395926
2.797895463935287      19.20098748458256      15.37058252916683   0.001956126165799509      0.698605289958572     -11.60502002225388  0.0001234246810802606     0.1224396181575179   0.001012334187444245      14.12486974303431      359.8575852021074   0.006107895587970624     0.8000778420974412     0.5057697143202964     0.2732766570619624     0.5403681819432588    0.02524088114026351      0.322454257609455     0.1253375577787698     0.4764335099481118  3.229220704084119e-14 121.8542506047051
2.797895463935287      19.20098748458256      15.37058252916683   0.001956126165799509      0.698605289958572     -11.60502002225388  0.0001234246810802606     0.1224396181575179   0.001012334187444245      14.12486974303431      359.8575852021074   0.006107895587970624     0.8000778420974412     0.5057697143202964     0.2732766570619624     0.5403681670420976    0.02524089604142471      0.322454257609455     0.1253375577787698     0.4764335099481118  3.229220704084119e-14 121.8542505222709
2.797895463935287      19.20098748458256      15.37058252916683   0.001956126165799509      0.698605289958572     -11.60502002225388  0.0001234246810802606     0.1224396181575179   0.001012334187444245      14.12486974303431      359.8575852021074   0.006107895587970624     0.8000778420974412     0.5057697143202964     0.2732766570619624     0.5403681670420976    0.02524088114026351     0.3224542725106162     0.1253375577787698     0.4764335099481118  3.229220704084119e-14 121.854250522274
2.797895463935287      19.20098748458256      15.37058252916683   0.001956126165799509      0.698605289958572     -11.60502002225388  0.0001234246810802606     0.1224396181575179   0.001012334187444245      14.12486974303431      359.8575852021074   0.006107895587970624     0.8000778420974412     0.5057697143202964     0.2732766570619624     0.5403681670420976    0.02524088114026351      0.322454257609455      0.125337572679931     0.4764335099481118  3.229220704084119e-14 121.8542505222725
2.797895463935287      19.20098748458256      15.37058252916683   0.001956126165799509      0.698605289958572     -11.60502002225388  0.0001234246810802606     0.1224396181575179   0.001012334187444245      14.12486974303431      359.8575852021074   0.006107895587970624     0.8000778420974412     0.5057697143202964     0.2732766570619624     0.5403681670420976    0.02524088114026351      0.322454257609455     0.1253375577787698      0.476433524849273  3.229220704084119e-14 121.8542505222661
2.797895463935287      19.20098748458256      15.37058252916683   0.001956126165799509      0.698605289958572     -11.60502002225388  0.0001234246810802606     0.1224396181575179   0.001012334187444245      14.12486974303431      359.8575852021074   0.006107895587970624     0.8000778420974412     0.5057697143202964     0.2732766570619624     0.5403681670420976    0.02524088114026351      0.322454257609455     0.1253375577787698     0.4764335099481118   1.49011934860547e-08 121.8542949800633
2.797875676393006      19.20048827615887      15.37001104054836   0.001958636647542728     0.6986144027737116     -11.60453925420664  0.0001233908323567462       0.12244021023848   0.001012335501965489      14.12467445090912      359.8574971817249    0.00610723958026863     0.8000777668009698     0.5057608848134588     0.2732819177501035     0.5402113959717486    0.02524097975953239      0.322454257609455     0.1253384278485394      0.476437121033861  3.223365715845643e-14 121.8539282812737
2.797875718084603      19.20048827615887      15.37001104054836   0.001958636647542728     0.6986144027737116     -11.60453925420664  0.0001233908323567462       0.12244021023848   0.001012335501965489      14.12467445090912      359.8574971817249    0.00610723958026863     0.8000777668009698     0.5057608848134588     0.2732819177501035     0.5402113959717486    0.02524097975953239      0.322454257609455     0.1253384278485394      0.476437121033861  3.223365715845643e-14 121.8539284191873
2.797875676393006      19.20048856226844      15.37001104054836   0.001958636647542728     0.6986144027737116     -11.60453925420664  0.0001233908323567462       0.12244021023848   0.001012335501965489      14.12467445090912      359.8574971817249    0.00610723958026863     0.8000777668009698     0.5057608848134588     0.2732819177501035     0.5402113959717486    0.02524097975953239      0.322454257609455     0.1253384278485394      0.476437121033861  3.223365715845643e-14 121.8539282948575
2.797875676393006      19.20048827615887      15.37001126957937   0.001958636647542728     0.6986144027737116     -11.60453925420664  0.0001233908323567462       0.12244021023848   0.001012335501965489      14.12467445090912      359.8574971817249    0.00610723958026863     0.8000777668009698     0.5057608848134588     0.2732819177501035     0.5402113959717486    0.02524097975953239      0.322454257609455     0.1253384278485394      0.476437121033861  3.223365715845643e-14 121.8539282438381
2.797875676393006      19.20048827615887      15.37001104054836   0.001958651548703922     0.6986144027737116     -11.60453925420664  0.0001233908323567462       0.12244021023848   0.001012335501965489      14.12467445090912      359.8574971817249    0.00610723958026863     0.8000777668009698     0.5057608848134588     0.2732819177501035     0.5402113959717486    0.02524097975953239      0.322454257609455     0.1253384278485394      0.476437121033861  3.223365715845643e-14 121.8539293338513
2.797875676393006      19.20048827615887      15.37001104054836   0.001958636647542728     0.6986144176748728     -11.60453925420664  0.0001233908323567462       0.12244021023848   0.001012335501965489      14.12467445090912      359.8574971817249    0.00610723958026863     0.8000777668009698     0.5057608848134588     0.2732819177501035     0.5402113959717486    0.02524097975953239      0.322454257609455     0.1253384278485394      0.476437121033861  3.223365715845643e-14 121.8539282895396
2.797875676393006      19.20048827615887      15.37001104054836   0.001958636647542728     0.6986144027737116     -11.60453942712775  0.0001233908323567462       0.12244021023848   0.001012335501965489      14.12467445090912      359.8574971817249    0.00610723958026863     0.8000777668009698     0.5057608848134588     0.2732819177501035     0.5402113959717486    0.02524097975953239      0.322454257609455     0.1253384278485394      0.476437121033861  3.223365715845643e-14 121.8539283393282
2.797875676393006      19.20048827615887      15.37001104054836   0.001958636647542728     0.6986144027737116     -11.60453925420664  0.0001234057335179401       0.12244021023848   0.001012335501965489      14.12467445090912      359.8574971817249    0.00610723958026863     0.8000777668009698     0.5057608848134588     0.2732819177501035     0.5402113959717486    0.02524097975953239      0.322454257609455     0.1253384278485394      0.476437121033861  3.223365715845643e-14 121.8539307810344
2.797875676393006      19.20048827615887      15.37001104054836   0.001958636647542728     0.6986144027737116     -11.60453925420664  0.0001233908323567462     0.1224402251396412   0.001012335501965489      14.12467445090912      359.8574971817249    0.00610723958026863     0.8000777668009698     0.5057608848134588     0.2732819177501035     0.5402113959717486    0.02524097975953239      0.322454257609455     0.1253384278485394      0.476437121033861  3.223365715845643e-14 121.8539281634741
2.797875676393006      19.20048827615887      15.37001104054836   0.001958636647542728     0.6986144027737116     -11.60453925420664  0.0001233908323567462       0.12244021023848   0.001012350403126683      14.12467445090912      359.8574971817249    0.00610723958026863     0.8000777668009698     0.5057608848134588     0.2732819177501035     0.5402113959717486    0.02524097975953239      0.322454257609455     0.1253384278485394      0.476437121033861  3.223365715845643e-14 121.8539282610525
2.797875676393006      19.20048827615887      15.37001104054836   0.001958636647542728     0.6986144027737116     -11.60453925420664  0.0001233908323567462       0.12244021023848   0.001012335501965489      14.12467466138317      359.8574971817249    0.00610723958026863     0.8000777668009698     0.5057608848134588     0.2732819177501035     0.5402113959717486    0.02524097975953239      0.322454257609455     0.1253384278485394      0.476437121033861  3.223365715845643e-14 121.8539282918447
2.797875676393006      19.20048827615887      15.37001104054836   0.001958636647542728     0.6986144027737116     -11.60453925420664  0.0001233908323567462       0.12244021023848   0.001012335501965489      14.12467445090912      359.8575025440194    0.00610723958026863     0.8000777668009698     0.5057608848134588     0.2732819177501035     0.5402113959717486    0.02524097975953239      0.322454257609455     0.1253384278485394      0.476437121033861  3.223365715845643e-14 121.8539282438667
2.797875676393006      19.20048827615887      15.37001104054836   0.001958636647542728     0.6986144027737116     -11.60453925420664  0.0001233908323567462       0.12244021023848   0.001012335501965489      14.12467445090912      359.8574971817249   0.006107254481429823     0.8000777668009698     0.5057608848134588     0.2732819177501035     0.5402113959717486    0.02524097975953239      0.322454257609455     0.1253384278485394      0.476437121033861  3.223365715845643e-14 121.8539346556662
2.797875676393006      19.20048827615887      15.37001104054836   0.001958636647542728     0.6986144027737116     -11.60453925420664  0.0001233908323567462       0.12244021023848   0.001012335501965489      14.12467445090912      359.8574971817249    0.00610723958026863      0.800077781702131     0.5057608848134588     0.2732819177501035     0.5402113959717486    0.02524097975953239      0.322454257609455     0.1253384278485394      0.476437121033861  3.223365715845643e-14 121.8539289430435
2.797875676393006      19.20048827615887      15.37001104054836   0.001958636647542728     0.6986144027737116     -11.60453925420664  0.0001233908323567462       0.12244021023848   0.001012335501965489      14.12467445090912      359.8574971817249    0.00610723958026863     0.8000777668009698       0.50576089971462     0.2732819177501035     0.5402113959717486    0.02524097975953239      0.322454257609455     0.1253384278485394      0.476437121033861  3.223365715845643e-14 121.8539283307441
2.797875676393006      19.20048827615887      15.37001104054836   0.001958636647542728     0.6986144027737116     -11.60453925420664  0.0001233908323567462       0.12244021023848   0.001012335501965489      14.12467445090912      359.8574971817249    0.00610723958026863     0.8000777668009698     0.5057608848134588     0.2732819326512647     0.5402113959717486    0.02524097975953239      0.322454257609455     0.1253384278485394      0.476437121033861  3.223365715845643e-14 121.8539283720448
2.797875676393006      19.20048827615887      15.37001104054836   0.001958636647542728     0.6986144027737116     -11.60453925420664  0.0001233908323567462       0.12244021023848   0.001012335501965489      14.12467445090912      359.8574971817249    0.00610723958026863     0.8000777668009698     0.5057608848134588     0.2732819177501035     0.5402114108729098    0.02524097975953239      0.322454257609455     0.1253384278485394      0.476437121033861  3.223365715845643e-14 121.8539282770504
2.797875676393006      19.20048827615887      15.37001104054836   0.001958636647542728     0.6986144027737116     -11.60453925420664  0.0001233908323567462       0.12244021023848   0.001012335501965489      14.12467445090912      359.8574971817249    0.00610723958026863     0.8000777668009698     0.5057608848134588     0.2732819177501035     0.5402113959717486    0.02524099466069358      0.322454257609455     0.1253384278485394      0.476437121033861  3.223365715845643e-14 121.8539282812887
2.797875676393006      19.20048827615887      15.37001104054836   0.001958636647542728     0.6986144027737116     -11.60453925420664  0.0001233908323567462       0.12244021023848   0.001012335501965489      14.12467445090912      359.8574971817249    0.00610723958026863     0.8000777668009698     0.5057608848134588     0.2732819177501035     0.5402113959717486    0.02524097975953239     0.3224542725106162     0.1253384278485394      0.476437121033861  3.223365715845643e-14 121.8539282812737
2.797875676393006      19.20048827615887      15.37001104054836   0.001958636647542728     0.6986144027737116     -11.60453925420664  0.0001233908323567462       0.12244021023848   0.001012335501965489      14.12467445090912      359.8574971817249    0.00610723958026863     0.8000777668009698     0.5057608848134588     0.2732819177501035     0.5402113959717486    0.02524097975953239      0.322454257609455     0.1253384427497006      0.476437121033861  3.223365715845643e-14 121.8539282812867
2.797875676393006      19.20048827615887      15.37001104054836   0.001958636647542728     0.6986144027737116     -11.60453925420664  0.0001233908323567462       0.12244021023848   0.001012335501965489      14.12467445090912      359.8574971817249    0.00610723958026863     0.8000777668009698     0.5057608848134588     0.2732819177501035     0.5402113959717486    0.02524097975953239      0.322454257609455     0.1253384278485394     0.4764371359350222  3.223365715845643e-14 121.8539282812825
2.797875676393006      19.20048827615887      15.37001104054836   0.001958636647542728     0.6986144027737116     -11.60453925420664  0.0001233908323567462       0.12244021023848   0.001012335501965489      14.12467445090912      359.8574971817249    0.00610723958026863     0.8000777668009698     0.5057608848134588     0.2732819177501035     0.5402113959717486    0.02524097975953239      0.322454257609455     0.1253384278485394      0.476437121033861  1.490119342750482e-08 121.8539727305832
2.797783992907873      19.20037787711319       15.3701021333656   0.001958510653526127     0.6985969968950571     -11.60444059628869    0.00012315812663192     0.1224608874882386    0.00101573132293319      14.12494652499627      359.8575055111695   0.006101124001730335     0.8000776052613795     0.5057466246054259     0.2732912994684125     0.5401520531861446    0.02524091493078982      0.322454257609455     0.1253381434193843     0.4764363593056781  3.196576200528034e-14 121.8520893771912
2.797784034598103      19.20037787711319       15.3701021333656   0.001958510653526127     0.6985969968950571     -11.60444059628869    0.00012315812663192     0.1224608874882386    0.00101573132293319      14.12494652499627      359.8575055111695   0.006101124001730335     0.8000776052613795     0.5057466246054259     0.2732912994684125     0.5401520531861446    0.02524091493078982      0.322454257609455     0.1253381434193843     0.4764363593056781  3.196576200528034e-14 121.8520894352705
2.797783992907873      19.20037816322112       15.3701021333656   0.001958510653526127     0.6985969968950571     -11.60444059628869    0.00012315812663192     0.1224608874882386    0.00101573132293319      14.12494652499627      359.8575055111695   0.006101124001730335     0.8000776052613795     0.5057466246054259     0.2732912994684125     0.5401520531861446    0.02524091493078982      0.322454257609455     0.1253381434193843     0.4764363593056781  3.196576200528034e-14 121.8520893306627
2.797783992907873      19.20037787711319      15.37010236239797   0.001958510653526127     0.6985969968950571     -11.60444059628869    0.00012315812663192     0.1224608874882386    0.00101573132293319      14.12494652499627      359.8575055111695   0.006101124001730335     0.8000776052613795     0.5057466246054259     0.2732912994684125     0.5401520531861446    0.02524091493078982      0.322454257609455     0.1253381434193843     0.4764363593056781  3.196576200528034e-14 121.852089412846
2.797783992907873      19.20037787711319       15.3701021333656   0.001958525554687321     0.6985969968950571     -11.60444059628869    0.00012315812663192     0.1224608874882386    0.00101573132293319      14.12494652499627      359.8575055111695   0.006101124001730335     0.8000776052613795     0.5057466246054259     0.2732912994684125     0.5401520531861446    0.02524091493078982      0.322454257609455     0.1253381434193843     0.4764363593056781  3.196576200528034e-14 121.8520902801988
2.797783992907873      19.20037787711319       15.3701021333656   0.001958510653526127     0.6985970117962183     -11.60444059628869    0.00012315812663192     0.1224608874882386    0.00101573132293319      14.12494652499627      359.8575055111695   0.006101124001730335     0.8000776052613795     0.5057466246054259     0.2732912994684125     0.5401520531861446    0.02524091493078982      0.322454257609455     0.1253381434193843     0.4764363593056781  3.196576200528034e-14 121.8520894153374
2.797783992907873      19.20037787711319       15.3701021333656   0.001958510653526127     0.6985969968950571     -11.60444076920833    0.00012315812663192     0.1224608874882386    0.00101573132293319      14.12494652499627      359.8575055111695   0.006101124001730335     0.8000776052613795     0.5057466246054259     0.2732912994684125     0.5401520531861446    0.02524091493078982      0.322454257609455     0.1253381434193843     0.4764363593056781  3.196576200528034e-14 121.8520894716886
2.797783992907873      19.20037787711319       15.3701021333656   0.001958510653526127     0.6985969968950571     -11.60444059628869  0.0001231730277931138     0.1224608874882386    0.00101573132293319      14.12494652499627      359.8575055111695   0.006101124001730335     0.8000776052613795     0.5057466246054259     0.2732912994684125     0.5401520531861446    0.02524091493078982      0.322454257609455     0.1253381434193843     0.4764363593056781  3.196576200528034e-14 121.8520926653664
2.797783992907873      19.20037787711319       15.3701021333656   0.001958510653526127     0.6985969968950571     -11.60444059628869    0.00012315812663192     0.1224609023893998    0.00101573132293319      14.12494652499627      359.8575055111695   0.006101124001730335     0.8000776052613795     0.5057466246054259     0.2732912994684125     0.5401520531861446    0.02524091493078982      0.322454257609455     0.1253381434193843     0.4764363593056781  3.196576200528034e-14 121.8520894625471
2.797783992907873      19.20037787711319       15.3701021333656   0.001958510653526127     0.6985969968950571     -11.60444059628869    0.00012315812663192     0.1224608874882386   0.001015746224094384      14.12494652499627      359.8575055111695   0.006101124001730335     0.8000776052613795     0.5057466246054259     0.2732912994684125     0.5401520531861446    0.02524091493078982      0.322454257609455     0.1253381434193843     0.4764363593056781  3.196576200528034e-14 121.8520912532727
2.797783992907873      19.20037787711319       15.3701021333656   0.001958510653526127     0.6985969968950571     -11.60444059628869    0.00012315812663192     0.1224608874882386    0.00101573132293319      14.12494673547437      359.8575055111695   0.006101124001730335     0.8000776052613795     0.5057466246054259     0.2732912994684125     0.5401520531861446    0.02524091493078982      0.322454257609455     0.1253381434193843     0.4764363593056781  3.196576200528034e-14 121.8520893459694
2.797783992907873      19.20037787711319       15.3701021333656   0.001958510653526127     0.6985969968950571     -11.60444059628869    0.00012315812663192     0.1224608874882386    0.00101573132293319      14.12494652499627      359.8575108734642   0.006101124001730335     0.8000776052613795     0.5057466246054259     0.2732912994684125     0.5401520531861446    0.02524091493078982      0.322454257609455     0.1253381434193843     0.4764363593056781  3.196576200528034e-14 121.8520894029836
2.797783992907873      19.20037787711319       15.3701021333656   0.001958510653526127     0.6985969968950571     -11.60444059628869    0.00012315812663192     0.1224608874882386    0.00101573132293319      14.12494652499627      359.8575055111695   0.006101138902891529     0.8000776052613795     0.5057466246054259     0.2732912994684125     0.5401520531861446    0.02524091493078982      0.322454257609455     0.1253381434193843     0.4764363593056781  3.196576200528034e-14 121.8520905947177
2.797783992907873      19.20037787711319       15.3701021333656   0.001958510653526127     0.6985969968950571     -11.60444059628869    0.00012315812663192     0.1224608874882386    0.00101573132293319      14.12494652499627      359.8575055111695   0.006101124001730335     0.8000776201625407     0.5057466246054259     0.2732912994684125     0.5401520531861446    0.02524091493078982      0.322454257609455     0.1253381434193843     0.4764363593056781  3.196576200528034e-14 121.8520901252931
[truncated: 560,266 more chars]
