# Supplementary material for: Model-Based Quantification of the Systemic Interplay between Glucose and Fatty Acids in the Postprandial State
Source: PLoS One. 2015 Sep 10;10(9):e0135665. doi: 10.1371/journal.pone.0135665 (PMC4565650; doi:10.1371/journal.pone.0135665)
Supplement: S3 File — Zip file containing all Matlab m-files to generate figures. The zip-file includes a README file, containing an overview of the simulation files and basic instructions. (ZIP) [file pone.0135665.s004.zip › GlcNEFA/OPT parameters/OPT_solver1_seed100000000_n100_r25/parameters_it28.txt]

2.195002394464579      16.41873153460015         12.74666966156   0.004920701589636168     0.8253581537274737     -8.757138451725895  4.980414257319377e-05     0.1170212004293255   0.001529229428588034      20.61009167395051      328.3203602223612    0.01216368647198119      0.852785943044724     0.5958848660037174     0.2460180902208851    0.04621401674392318   0.003310022058747053      0.389502287729643     0.1154824574294591     0.1150977801645616  3.977935428924462e-14 281.2821493365097
2.195002427172664      16.41873153460015         12.74666966156   0.004920701589636168     0.8253581537274737     -8.757138451725895  4.980414257319377e-05     0.1170212004293255   0.001529229428588034      20.61009167395051      328.3203602223612    0.01216368647198119      0.852785943044724     0.5958848660037174     0.2460180902208851    0.04621401674392318   0.003310022058747053      0.389502287729643     0.1154824574294591     0.1150977801645616  3.977935428924462e-14 281.2821497060108
2.195002394464579      16.41873177925832         12.74666966156   0.004920701589636168     0.8253581537274737     -8.757138451725895  4.980414257319377e-05     0.1170212004293255   0.001529229428588034      20.61009167395051      328.3203602223612    0.01216368647198119      0.852785943044724     0.5958848660037174     0.2460180902208851    0.04621401674392318   0.003310022058747053      0.389502287729643     0.1154824574294591     0.1150977801645616  3.977935428924462e-14 281.2821427126946
2.195002394464579      16.41873153460015      12.74666985150018   0.004920701589636168     0.8253581537274737     -8.757138451725895  4.980414257319377e-05     0.1170212004293255   0.001529229428588034      20.61009167395051      328.3203602223612    0.01216368647198119      0.852785943044724     0.5958848660037174     0.2460180902208851    0.04621401674392318   0.003310022058747053      0.389502287729643     0.1154824574294591     0.1150977801645616  3.977935428924462e-14 281.2821465419096
2.195002394464579      16.41873153460015         12.74666966156   0.004920716490797362     0.8253581537274737     -8.757138451725895  4.980414257319377e-05     0.1170212004293255   0.001529229428588034      20.61009167395051      328.3203602223612    0.01216368647198119      0.852785943044724     0.5958848660037174     0.2460180902208851    0.04621401674392318   0.003310022058747053      0.389502287729643     0.1154824574294591     0.1150977801645616  3.977935428924462e-14 281.2824192371592
2.195002394464579      16.41873153460015         12.74666966156   0.004920701589636168     0.8253581686286349     -8.757138451725895  4.980414257319377e-05     0.1170212004293255   0.001529229428588034      20.61009167395051      328.3203602223612    0.01216368647198119      0.852785943044724     0.5958848660037174     0.2460180902208851    0.04621401674392318   0.003310022058747053      0.389502287729643     0.1154824574294591     0.1150977801645616  3.977935428924462e-14 281.2821490855653
2.195002394464579      16.41873153460015         12.74666966156   0.004920701589636168     0.8253581537274737     -8.757138582217428  4.980414257319377e-05     0.1170212004293255   0.001529229428588034      20.61009167395051      328.3203602223612    0.01216368647198119      0.852785943044724     0.5958848660037174     0.2460180902208851    0.04621401674392318   0.003310022058747053      0.389502287729643     0.1154824574294591     0.1150977801645616  3.977935428924462e-14 281.282151852478
2.195002394464579      16.41873153460015         12.74666966156   0.004920701589636168     0.8253581537274737     -8.757138451725895  4.981904373438762e-05     0.1170212004293255   0.001529229428588034      20.61009167395051      328.3203602223612    0.01216368647198119      0.852785943044724     0.5958848660037174     0.2460180902208851    0.04621401674392318   0.003310022058747053      0.389502287729643     0.1154824574294591     0.1150977801645616  3.977935428924462e-14 281.2822070810706
2.195002394464579      16.41873153460015         12.74666966156   0.004920701589636168     0.8253581537274737     -8.757138451725895  4.980414257319377e-05     0.1170212153304867   0.001529229428588034      20.61009167395051      328.3203602223612    0.01216368647198119      0.852785943044724     0.5958848660037174     0.2460180902208851    0.04621401674392318   0.003310022058747053      0.389502287729643     0.1154824574294591     0.1150977801645616  3.977935428924462e-14 281.2821497405142
2.195002394464579      16.41873153460015         12.74666966156   0.004920701589636168     0.8253581537274737     -8.757138451725895  4.980414257319377e-05     0.1170212004293255   0.001529244329749227      20.61009167395051      328.3203602223612    0.01216368647198119      0.852785943044724     0.5958848660037174     0.2460180902208851    0.04621401674392318   0.003310022058747053      0.389502287729643     0.1154824574294591     0.1150977801645616  3.977935428924462e-14 281.2822256599297
2.195002394464579      16.41873153460015         12.74666966156   0.004920701589636168     0.8253581537274737     -8.757138451725895  4.980414257319377e-05     0.1170212004293255   0.001529229428588034      20.61009198106481      328.3203602223612    0.01216368647198119      0.852785943044724     0.5958848660037174     0.2460180902208851    0.04621401674392318   0.003310022058747053      0.389502287729643     0.1154824574294591     0.1150977801645616  3.977935428924462e-14 281.2821462307183
2.195002394464579      16.41873153460015         12.74666966156   0.004920701589636168     0.8253581537274737     -8.757138451725895  4.980414257319377e-05     0.1170212004293255   0.001529229428588034      20.61009167395051      328.3203651147159    0.01216368647198119      0.852785943044724     0.5958848660037174     0.2460180902208851    0.04621401674392318   0.003310022058747053      0.389502287729643     0.1154824574294591     0.1150977801645616  3.977935428924462e-14 281.2821510380124
2.195002394464579      16.41873153460015         12.74666966156   0.004920701589636168     0.8253581537274737     -8.757138451725895  4.980414257319377e-05     0.1170212004293255   0.001529229428588034      20.61009167395051      328.3203602223612    0.01216370137314238      0.852785943044724     0.5958848660037174     0.2460180902208851    0.04621401674392318   0.003310022058747053      0.389502287729643     0.1154824574294591     0.1150977801645616  3.977935428924462e-14 281.2823610544477
2.195002394464579      16.41873153460015         12.74666966156   0.004920701589636168     0.8253581537274737     -8.757138451725895  4.980414257319377e-05     0.1170212004293255   0.001529229428588034      20.61009167395051      328.3203602223612    0.01216368647198119     0.8527859579458852     0.5958848660037174     0.2460180902208851    0.04621401674392318   0.003310022058747053      0.389502287729643     0.1154824574294591     0.1150977801645616  3.977935428924462e-14 281.2821485986182
2.195002394464579      16.41873153460015         12.74666966156   0.004920701589636168     0.8253581537274737     -8.757138451725895  4.980414257319377e-05     0.1170212004293255   0.001529229428588034      20.61009167395051      328.3203602223612    0.01216368647198119      0.852785943044724     0.5958848809048786     0.2460180902208851    0.04621401674392318   0.003310022058747053      0.389502287729643     0.1154824574294591     0.1150977801645616  3.977935428924462e-14 281.2821557504888
2.195002394464579      16.41873153460015         12.74666966156   0.004920701589636168     0.8253581537274737     -8.757138451725895  4.980414257319377e-05     0.1170212004293255   0.001529229428588034      20.61009167395051      328.3203602223612    0.01216368647198119      0.852785943044724     0.5958848660037174     0.2460181051220463    0.04621401674392318   0.003310022058747053      0.389502287729643     0.1154824574294591     0.1150977801645616  3.977935428924462e-14 281.2821739447579
2.195002394464579      16.41873153460015         12.74666966156   0.004920701589636168     0.8253581537274737     -8.757138451725895  4.980414257319377e-05     0.1170212004293255   0.001529229428588034      20.61009167395051      328.3203602223612    0.01216368647198119      0.852785943044724     0.5958848660037174     0.2460180902208851    0.04621403164508438   0.003310022058747053      0.389502287729643     0.1154824574294591     0.1150977801645616  3.977935428924462e-14 281.282111537579
2.195002394464579      16.41873153460015         12.74666966156   0.004920701589636168     0.8253581537274737     -8.757138451725895  4.980414257319377e-05     0.1170212004293255   0.001529229428588034      20.61009167395051      328.3203602223612    0.01216368647198119      0.852785943044724     0.5958848660037174     0.2460180902208851    0.04621401674392318   0.003310036959908246      0.389502287729643     0.1154824574294591     0.1150977801645616  3.977935428924462e-14 281.2821493366704
2.195002394464579      16.41873153460015         12.74666966156   0.004920701589636168     0.8253581537274737     -8.757138451725895  4.980414257319377e-05     0.1170212004293255   0.001529229428588034      20.61009167395051      328.3203602223612    0.01216368647198119      0.852785943044724     0.5958848660037174     0.2460180902208851    0.04621401674392318   0.003310022058747053     0.3895023026308042     0.1154824574294591     0.1150977801645616  3.977935428924462e-14 281.2821493365097
2.195002394464579      16.41873153460015         12.74666966156   0.004920701589636168     0.8253581537274737     -8.757138451725895  4.980414257319377e-05     0.1170212004293255   0.001529229428588034      20.61009167395051      328.3203602223612    0.01216368647198119      0.852785943044724     0.5958848660037174     0.2460180902208851    0.04621401674392318   0.003310022058747053      0.389502287729643     0.1154824723306202     0.1150977801645616  3.977935428924462e-14 281.2821493366754
2.195002394464579      16.41873153460015         12.74666966156   0.004920701589636168     0.8253581537274737     -8.757138451725895  4.980414257319377e-05     0.1170212004293255   0.001529229428588034      20.61009167395051      328.3203602223612    0.01216368647198119      0.852785943044724     0.5958848660037174     0.2460180902208851    0.04621401674392318   0.003310022058747053      0.389502287729643     0.1154824574294591     0.1150977950657228  3.977935428924462e-14 281.2821493367003
2.195002394464579      16.41873153460015         12.74666966156   0.004920701589636168     0.8253581537274737     -8.757138451725895  4.980414257319377e-05     0.1170212004293255   0.001529229428588034      20.61009167395051      328.3203602223612    0.01216368647198119      0.852785943044724     0.5958848660037174     0.2460180902208851    0.04621401674392318   0.003310022058747053      0.389502287729643     0.1154824574294591     0.1150977801645616  1.490120097320195e-08 281.2821978927431
2.254428632082232      18.17099411081748      15.25545105814424   0.003990038127632209     0.7733291684149725     -10.23442573104098  3.826833897363616e-05     0.1187524409822194   0.001333620572065985       18.7360408958237      327.4481508561431    0.01006288222961825     0.8304360627096867     0.6072779416298585     0.2444312717742981    0.08862278252161353   0.002501975215678107      0.389502287729643    0.08857413288272245     0.0872868159343748  2.430144614670614e-14 186.1879881945865
2.254428665675836      18.17099411081748      15.25545105814424   0.003990038127632209     0.7733291684149725     -10.23442573104098  3.826833897363616e-05     0.1187524409822194   0.001333620572065985       18.7360408958237      327.4481508561431    0.01006288222961825     0.8304360627096867     0.6072779416298585     0.2444312717742981    0.08862278252161353   0.002501975215678107      0.389502287729643    0.08857413288272245     0.0872868159343748  2.430144614670614e-14 186.1879892759024
2.254428632082232      18.17099438158639      15.25545105814424   0.003990038127632209     0.7733291684149725     -10.23442573104098  3.826833897363616e-05     0.1187524409822194   0.001333620572065985       18.7360408958237      327.4481508561431    0.01006288222961825     0.8304360627096867     0.6072779416298585     0.2444312717742981    0.08862278252161353   0.002501975215678107      0.389502287729643    0.08857413288272245     0.0872868159343748  2.430144614670614e-14 186.1879884544558
2.254428632082232      18.17099411081748      15.25545128546818   0.003990038127632209     0.7733291684149725     -10.23442573104098  3.826833897363616e-05     0.1187524409822194   0.001333620572065985       18.7360408958237      327.4481508561431    0.01006288222961825     0.8304360627096867     0.6072779416298585     0.2444312717742981    0.08862278252161353   0.002501975215678107      0.389502287729643    0.08857413288272245     0.0872868159343748  2.430144614670614e-14 186.1879888058338
2.254428632082232      18.17099411081748      15.25545105814424   0.003990053028793403     0.7733291684149725     -10.23442573104098  3.826833897363616e-05     0.1187524409822194   0.001333620572065985       18.7360408958237      327.4481508561431    0.01006288222961825     0.8304360627096867     0.6072779416298585     0.2444312717742981    0.08862278252161353   0.002501975215678107      0.389502287729643    0.08857413288272245     0.0872868159343748  2.430144614670614e-14 186.1879694782573
2.254428632082232      18.17099411081748      15.25545105814424   0.003990038127632209     0.7733291833161337     -10.23442573104098  3.826833897363616e-05     0.1187524409822194   0.001333620572065985       18.7360408958237      327.4481508561431    0.01006288222961825     0.8304360627096867     0.6072779416298585     0.2444312717742981    0.08862278252161353   0.002501975215678107      0.389502287729643    0.08857413288272245     0.0872868159343748  2.430144614670614e-14 186.1879878568501
2.254428632082232      18.17099411081748      15.25545105814424   0.003990038127632209     0.7733291684149725     -10.23442588354581  3.826833897363616e-05     0.1187524409822194   0.001333620572065985       18.7360408958237      327.4481508561431    0.01006288222961825     0.8304360627096867     0.6072779416298585     0.2444312717742981    0.08862278252161353   0.002501975215678107      0.389502287729643    0.08857413288272245     0.0872868159343748  2.430144614670614e-14 186.1879869928014
2.254428632082232      18.17099411081748      15.25545105814424   0.003990038127632209     0.7733291684149725     -10.23442573104098  3.828324013483001e-05     0.1187524409822194   0.001333620572065985       18.7360408958237      327.4481508561431    0.01006288222961825     0.8304360627096867     0.6072779416298585     0.2444312717742981    0.08862278252161353   0.002501975215678107      0.389502287729643    0.08857413288272245     0.0872868159343748  2.430144614670614e-14 186.1879985368139
2.254428632082232      18.17099411081748      15.25545105814424   0.003990038127632209     0.7733291684149725     -10.23442573104098  3.826833897363616e-05     0.1187524558833806   0.001333620572065985       18.7360408958237      327.4481508561431    0.01006288222961825     0.8304360627096867     0.6072779416298585     0.2444312717742981    0.08862278252161353   0.002501975215678107      0.389502287729643    0.08857413288272245     0.0872868159343748  2.430144614670614e-14 186.1879872757132
2.254428632082232      18.17099411081748      15.25545105814424   0.003990038127632209     0.7733291684149725     -10.23442573104098  3.826833897363616e-05     0.1187524409822194   0.001333635473227179       18.7360408958237      327.4481508561431    0.01006288222961825     0.8304360627096867     0.6072779416298585     0.2444312717742981    0.08862278252161353   0.002501975215678107      0.389502287729643    0.08857413288272245     0.0872868159343748  2.430144614670614e-14 186.1881478343166
2.254428632082232      18.17099411081748      15.25545105814424   0.003990038127632209     0.7733291684149725     -10.23442573104098  3.826833897363616e-05     0.1187524409822194   0.001333620572065985      18.73604117501246      327.4481508561431    0.01006288222961825     0.8304360627096867     0.6072779416298585     0.2444312717742981    0.08862278252161353   0.002501975215678107      0.389502287729643    0.08857413288272245     0.0872868159343748  2.430144614670614e-14 186.187987322322
2.254428632082232      18.17099411081748      15.25545105814424   0.003990038127632209     0.7733291684149725     -10.23442573104098  3.826833897363616e-05     0.1187524409822194   0.001333620572065985       18.7360408958237      327.4481557355007    0.01006288222961825     0.8304360627096867     0.6072779416298585     0.2444312717742981    0.08862278252161353   0.002501975215678107      0.389502287729643    0.08857413288272245     0.0872868159343748  2.430144614670614e-14 186.1879889056339
2.254428632082232      18.17099411081748      15.25545105814424   0.003990038127632209     0.7733291684149725     -10.23442573104098  3.826833897363616e-05     0.1187524409822194   0.001333620572065985       18.7360408958237      327.4481508561431    0.01006289713077944     0.8304360627096867     0.6072779416298585     0.2444312717742981    0.08862278252161353   0.002501975215678107      0.389502287729643    0.08857413288272245     0.0872868159343748  2.430144614670614e-14 186.1882553730751
2.254428632082232      18.17099411081748      15.25545105814424   0.003990038127632209     0.7733291684149725     -10.23442573104098  3.826833897363616e-05     0.1187524409822194   0.001333620572065985       18.7360408958237      327.4481508561431    0.01006288222961825     0.8304360776108479     0.6072779416298585     0.2444312717742981    0.08862278252161353   0.002501975215678107      0.389502287729643    0.08857413288272245     0.0872868159343748  2.430144614670614e-14 186.1879877177369
2.254428632082232      18.17099411081748      15.25545105814424   0.003990038127632209     0.7733291684149725     -10.23442573104098  3.826833897363616e-05     0.1187524409822194   0.001333620572065985       18.7360408958237      327.4481508561431    0.01006288222961825     0.8304360627096867     0.6072779565310197     0.2444312717742981    0.08862278252161353   0.002501975215678107      0.389502287729643    0.08857413288272245     0.0872868159343748  2.430144614670614e-14 186.1879938688865
2.254428632082232      18.17099411081748      15.25545105814424   0.003990038127632209     0.7733291684149725     -10.23442573104098  3.826833897363616e-05     0.1187524409822194   0.001333620572065985       18.7360408958237      327.4481508561431    0.01006288222961825     0.8304360627096867     0.6072779416298585     0.2444312866754592    0.08862278252161353   0.002501975215678107      0.389502287729643    0.08857413288272245     0.0872868159343748  2.430144614670614e-14 186.1880063367011
2.254428632082232      18.17099411081748      15.25545105814424   0.003990038127632209     0.7733291684149725     -10.23442573104098  3.826833897363616e-05     0.1187524409822194   0.001333620572065985       18.7360408958237      327.4481508561431    0.01006288222961825     0.8304360627096867     0.6072779416298585     0.2444312717742981    0.08862279742277472   0.002501975215678107      0.389502287729643    0.08857413288272245     0.0872868159343748  2.430144614670614e-14 186.1879781073734
2.254428632082232      18.17099411081748      15.25545105814424   0.003990038127632209     0.7733291684149725     -10.23442573104098  3.826833897363616e-05     0.1187524409822194   0.001333620572065985       18.7360408958237      327.4481508561431    0.01006288222961825     0.8304360627096867     0.6072779416298585     0.2444312717742981    0.08862278252161353   0.002501990116839301      0.389502287729643    0.08857413288272245     0.0872868159343748  2.430144614670614e-14 186.1879881955996
2.254428632082232      18.17099411081748      15.25545105814424   0.003990038127632209     0.7733291684149725     -10.23442573104098  3.826833897363616e-05     0.1187524409822194   0.001333620572065985       18.7360408958237      327.4481508561431    0.01006288222961825     0.8304360627096867     0.6072779416298585     0.2444312717742981    0.08862278252161353   0.002501975215678107     0.3895023026308042    0.08857413288272245     0.0872868159343748  2.430144614670614e-14 186.1879881945865
2.254428632082232      18.17099411081748      15.25545105814424   0.003990038127632209     0.7733291684149725     -10.23442573104098  3.826833897363616e-05     0.1187524409822194   0.001333620572065985       18.7360408958237      327.4481508561431    0.01006288222961825     0.8304360627096867     0.6072779416298585     0.2444312717742981    0.08862278252161353   0.002501975215678107      0.389502287729643    0.08857414778388364     0.0872868159343748  2.430144614670614e-14 186.1879881939017
2.254428632082232      18.17099411081748      15.25545105814424   0.003990038127632209     0.7733291684149725     -10.23442573104098  3.826833897363616e-05     0.1187524409822194   0.001333620572065985       18.7360408958237      327.4481508561431    0.01006288222961825     0.8304360627096867     0.6072779416298585     0.2444312717742981    0.08862278252161353   0.002501975215678107      0.389502287729643    0.08857413288272245      0.087286830835536  2.430144614670614e-14 186.1879881948829
2.254428632082232      18.17099411081748      15.25545105814424   0.003990038127632209     0.7733291684149725     -10.23442573104098  3.826833897363616e-05     0.1187524409822194   0.001333620572065985       18.7360408958237      327.4481508561431    0.01006288222961825     0.8304360627096867     0.6072779416298585     0.2444312717742981    0.08862278252161353   0.002501975215678107      0.389502287729643    0.08857413288272245     0.0872868159343748   1.49011854952938e-08 186.1880445314927
2.331804095414503       19.4924064801242      15.82022586790398   0.002828940031073915      0.620195834858273      -11.5653428942475  5.003109110268827e-07     0.1248125755791122   0.001030282386952564      16.05181969598731      308.4648925395742   0.008818529571440359     0.8102371083016838     0.6166414809543325     0.2420896688933476     0.1566148848935804   0.001337069306888645      0.389502287729643     0.3797743719028413    0.07399694950848694  3.096387164338832e-14 144.5920556877954
2.331804130161092       19.4924064801242      15.82022586790398   0.002828940031073915      0.620195834858273      -11.5653428942475  5.003109110268827e-07     0.1248125755791122   0.001030282386952564      16.05181969598731      308.4648925395742   0.008818529571440359     0.8102371083016838     0.6166414809543325     0.2420896688933476     0.1566148848935804   0.001337069306888645      0.389502287729643     0.3797743719028413    0.07399694950848694  3.096387164338832e-14 144.5920565923861
2.331804095414503      19.49240677058369      15.82022586790398   0.002828940031073915      0.620195834858273      -11.5653428942475  5.003109110268827e-07     0.1248125755791122   0.001030282386952564      16.05181969598731      308.4648925395742   0.008818529571440359     0.8102371083016838     0.6166414809543325     0.2420896688933476     0.1566148848935804   0.001337069306888645      0.389502287729643     0.3797743719028413    0.07399694950848694  3.096387164338832e-14 144.5920547398339
2.331804095414503       19.4924064801242      15.82022610364372   0.002828940031073915      0.620195834858273      -11.5653428942475  5.003109110268827e-07     0.1248125755791122   0.001030282386952564      16.05181969598731      308.4648925395742   0.008818529571440359     0.8102371083016838     0.6166414809543325     0.2420896688933476     0.1566148848935804   0.001337069306888645      0.389502287729643     0.3797743719028413    0.07399694950848694  3.096387164338832e-14 144.592055192693
2.331804095414503       19.4924064801242      15.82022586790398   0.002828954932235109      0.620195834858273      -11.5653428942475  5.003109110268827e-07     0.1248125755791122   0.001030282386952564      16.05181969598731      308.4648925395742   0.008818529571440359     0.8102371083016838     0.6166414809543325     0.2420896688933476     0.1566148848935804   0.001337069306888645      0.389502287729643     0.3797743719028413    0.07399694950848694  3.096387164338832e-14 144.5921122617575
2.331804095414503       19.4924064801242      15.82022586790398   0.002828940031073915     0.6201958497594342      -11.5653428942475  5.003109110268827e-07     0.1248125755791122   0.001030282386952564      16.05181969598731      308.4648925395742   0.008818529571440359     0.8102371083016838     0.6166414809543325     0.2420896688933476     0.1566148848935804   0.001337069306888645      0.389502287729643     0.3797743719028413    0.07399694950848694  3.096387164338832e-14 144.5920554199966
2.331804095414503       19.4924064801242      15.82022586790398   0.002828940031073915      0.620195834858273     -11.56534306658454  5.003109110268827e-07     0.1248125755791122   0.001030282386952564      16.05181969598731      308.4648925395742   0.008818529571440359     0.8102371083016838     0.6166414809543325     0.2420896688933476     0.1566148848935804   0.001337069306888645      0.389502287729643     0.3797743719028413    0.07399694950848694  3.096387164338832e-14 144.5920565556911
2.331804095414503       19.4924064801242      15.82022586790398   0.002828940031073915      0.620195834858273      -11.5653428942475  5.152120722207304e-07     0.1248125755791122   0.001030282386952564      16.05181969598731      308.4648925395742   0.008818529571440359     0.8102371083016838     0.6166414809543325     0.2420896688933476     0.1566148848935804   0.001337069306888645      0.389502287729643     0.3797743719028413    0.07399694950848694  3.096387164338832e-14 144.5920606316459
2.331804095414503       19.4924064801242      15.82022586790398   0.002828940031073915      0.620195834858273      -11.5653428942475  5.003109110268827e-07     0.1248125904802734   0.001030282386952564      16.05181969598731      308.4648925395742   0.008818529571440359     0.8102371083016838     0.6166414809543325     0.2420896688933476     0.1566148848935804   0.001337069306888645      0.389502287729643     0.3797743719028413    0.07399694950848694  3.096387164338832e-14 144.5920560066124
2.331804095414503       19.4924064801242      15.82022586790398   0.002828940031073915      0.620195834858273      -11.5653428942475  5.003109110268827e-07     0.1248125755791122   0.001030297288113757      16.05181969598731      308.4648925395742   0.008818529571440359     0.8102371083016838     0.6166414809543325     0.2420896688933476     0.1566148848935804   0.001337069306888645      0.389502287729643     0.3797743719028413    0.07399694950848694  3.096387164338832e-14 144.5920850028331
2.331804095414503       19.4924064801242      15.82022586790398   0.002828940031073915      0.620195834858273      -11.5653428942475  5.003109110268827e-07     0.1248125755791122   0.001030282386952564      16.05181993517806      308.4648925395742   0.008818529571440359     0.8102371083016838     0.6166414809543325     0.2420896688933476     0.1566148848935804   0.001337069306888645      0.389502287729643     0.3797743719028413    0.07399694950848694  3.096387164338832e-14 144.5920550145371
2.331804095414503       19.4924064801242      15.82022586790398   0.002828940031073915      0.620195834858273      -11.5653428942475  5.003109110268827e-07     0.1248125755791122   0.001030282386952564      16.05181969598731      308.4648971360593   0.008818529571440359     0.8102371083016838     0.6166414809543325     0.2420896688933476     0.1566148848935804   0.001337069306888645      0.389502287729643     0.3797743719028413    0.07399694950848694  3.096387164338832e-14 144.5920561923796
2.331804095414503       19.4924064801242      15.82022586790398   0.002828940031073915      0.620195834858273      -11.5653428942475  5.003109110268827e-07     0.1248125755791122   0.001030282386952564      16.05181969598731      308.4648925395742   0.008818544472601553     0.8102371083016838     0.6166414809543325     0.2420896688933476     0.1566148848935804   0.001337069306888645      0.389502287729643     0.3797743719028413    0.07399694950848694  3.096387164338832e-14 144.5922312905036
2.331804095414503       19.4924064801242      15.82022586790398   0.002828940031073915      0.620195834858273      -11.5653428942475  5.003109110268827e-07     0.1248125755791122   0.001030282386952564      16.05181969598731      308.4648925395742   0.008818529571440359      0.810237123202845     0.6166414809543325     0.2420896688933476     0.1566148848935804   0.001337069306888645      0.389502287729643     0.3797743719028413    0.07399694950848694  3.096387164338832e-14 144.5920548946979
2.331804095414503       19.4924064801242      15.82022586790398   0.002828940031073915      0.620195834858273      -11.5653428942475  5.003109110268827e-07     0.1248125755791122   0.001030282386952564      16.05181969598731      308.4648925395742   0.008818529571440359     0.8102371083016838     0.6166414958554937     0.2420896688933476     0.1566148848935804   0.001337069306888645      0.389502287729643     0.3797743719028413    0.07399694950848694  3.096387164338832e-14 144.5920611966392
2.331804095414503       19.4924064801242      15.82022586790398   0.002828940031073915      0.620195834858273      -11.5653428942475  5.003109110268827e-07     0.1248125755791122   0.001030282386952564      16.05181969598731      308.4648925395742   0.008818529571440359     0.8102371083016838     0.6166414809543325     0.2420896837945088     0.1566148848935804   0.001337069306888645      0.389502287729643     0.3797743719028413    0.07399694950848694  3.096387164338832e-14 144.5920683114476
2.331804095414503       19.4924064801242      15.82022586790398   0.002828940031073915      0.620195834858273      -11.5653428942475  5.003109110268827e-07     0.1248125755791122   0.001030282386952564      16.05181969598731      308.4648925395742   0.008818529571440359     0.8102371083016838     0.6166414809543325     0.2420896688933476     0.1566148997947416   0.001337069306888645      0.389502287729643     0.3797743719028413    0.07399694950848694  3.096387164338832e-14 144.5920527589705
2.331804095414503       19.4924064801242      15.82022586790398   0.002828940031073915      0.620195834858273      -11.5653428942475  5.003109110268827e-07     0.1248125755791122   0.001030282386952564      16.05181969598731      308.4648925395742   0.008818529571440359     0.8102371083016838     0.6166414809543325     0.2420896688933476     0.1566148848935804   0.001337084208049839      0.389502287729643     0.3797743719028413    0.07399694950848694  3.096387164338832e-14 144.5920556876823
2.331804095414503       19.4924064801242      15.82022586790398   0.002828940031073915      0.620195834858273      -11.5653428942475  5.003109110268827e-07     0.1248125755791122   0.001030282386952564      16.05181969598731      308.4648925395742   0.008818529571440359     0.8102371083016838     0.6166414809543325     0.2420896688933476     0.1566148848935804   0.001337069306888645     0.3895023026308042     0.3797743719028413    0.07399694950848694  3.096387164338832e-14 144.5920556877954
2.331804095414503       19.4924064801242      15.82022586790398   0.002828940031073915      0.620195834858273      -11.5653428942475  5.003109110268827e-07     0.1248125755791122   0.001030282386952564      16.05181969598731      308.4648925395742   0.008818529571440359     0.8102371083016838     0.6166414809543325     0.2420896688933476     0.1566148848935804   0.001337069306888645      0.389502287729643     0.3797743868040024    0.07399694950848694  3.096387164338832e-14 144.5920556878217
2.331804095414503       19.4924064801242      15.82022586790398   0.002828940031073915      0.620195834858273      -11.5653428942475  5.003109110268827e-07     0.1248125755791122   0.001030282386952564      16.05181969598731      308.4648925395742   0.008818529571440359     0.8102371083016838     0.6166414809543325     0.2420896688933476     0.1566148848935804   0.001337069306888645      0.389502287729643     0.3797743719028413    0.07399696440964813  3.096387164338832e-14 144.5920556877881
2.331804095414503       19.4924064801242      15.82022586790398   0.002828940031073915      0.620195834858273      -11.5653428942475  5.003109110268827e-07     0.1248125755791122   0.001030282386952564      16.05181969598731      308.4648925395742   0.008818529571440359     0.8102371083016838     0.6166414809543325     0.2420896688933476     0.1566148848935804   0.001337069306888645      0.389502287729643     0.3797743719028413    0.07399694950848694   1.49011921577193e-08 144.5921030984084
2.339037128554209      20.14448923082513      16.41861482898895   0.002618722415446337     0.6608077016076459     -12.05935841338617   1.13420091181275e-06     0.1262919627699956  0.0009118776106697453      15.25445526298104      287.6460671107253   0.008161693716928917     0.8193322731791677     0.5995860793434477     0.2440736138993028     0.2624669461047294     0.0051755660794924      0.389502287729643     0.3748601567858327    0.08029310846682695  2.323448972475749e-14 125.986140047092
2.339037163408579      20.14448923082513      16.41861482898895   0.002618722415446337     0.6608077016076459     -12.05935841338617   1.13420091181275e-06     0.1262919627699956  0.0009118776106697453      15.25445526298104      287.6460671107253   0.008161693716928917     0.8193322731791677     0.5995860793434477     0.2440736138993028     0.2624669461047294     0.0051755660794924      0.389502287729643     0.3748601567858327    0.08029310846682695  2.323448972475749e-14 125.9861400576853
2.339037128554209      20.14448953100141      16.41861482898895   0.002618722415446337     0.6608077016076459     -12.05935841338617   1.13420091181275e-06     0.1262919627699956  0.0009118776106697453      15.25445526298104      287.6460671107253   0.008161693716928917     0.8193322731791677     0.5995860793434477     0.2440736138993028     0.2624669461047294     0.0051755660794924      0.389502287729643     0.3748601567858327    0.08029310846682695  2.323448972475749e-14 125.9861407351454
2.339037128554209      20.14448923082513      16.41861507364537   0.002618722415446337     0.6608077016076459     -12.05935841338617   1.13420091181275e-06     0.1262919627699956  0.0009118776106697453      15.25445526298104      287.6460671107253   0.008161693716928917     0.8193322731791677     0.5995860793434477     0.2440736138993028     0.2624669461047294     0.0051755660794924      0.389502287729643     0.3748601567858327    0.08029310846682695  2.323448972475749e-14 125.9861401654739
2.339037128554209      20.14448923082513      16.41861482898895    0.00261873731660753     0.6608077016076459     -12.05935841338617   1.13420091181275e-06     0.1262919627699956  0.0009118776106697453      15.25445526298104      287.6460671107253   0.008161693716928917     0.8193322731791677     0.5995860793434477     0.2440736138993028     0.2624669461047294     0.0051755660794924      0.389502287729643     0.3748601567858327    0.08029310846682695  2.323448972475749e-14 125.9861349346549
2.339037128554209      20.14448923082513      16.41861482898895   0.002618722415446337     0.6608077165088071     -12.05935841338617   1.13420091181275e-06     0.1262919627699956  0.0009118776106697453      15.25445526298104      287.6460671107253   0.008161693716928917     0.8193322731791677     0.5995860793434477     0.2440736138993028     0.2624669461047294     0.0051755660794924      0.389502287729643     0.3748601567858327    0.08029310846682695  2.323448972475749e-14 125.9861398217885
2.339037128554209      20.14448923082513      16.41861482898895   0.002618722415446337     0.6608077016076459     -12.05935859308462   1.13420091181275e-06     0.1262919627699956  0.0009118776106697453      15.25445526298104      287.6460671107253   0.008161693716928917     0.8193322731791677     0.5995860793434477     0.2440736138993028     0.2624669461047294     0.0051755660794924      0.389502287729643     0.3748601567858327    0.08029310846682695  2.323448972475749e-14 125.9861394693003
2.339037128554209      20.14448923082513      16.41861482898895   0.002618722415446337     0.6608077016076459     -12.05935841338617  1.149102073006598e-06     0.1262919627699956  0.0009118776106697453      15.25445526298104      287.6460671107253   0.008161693716928917     0.8193322731791677     0.5995860793434477     0.2440736138993028     0.2624669461047294     0.0051755660794924      0.389502287729643     0.3748601567858327    0.08029310846682695  2.323448972475749e-14 125.9861224434845
2.339037128554209      20.14448923082513      16.41861482898895   0.002618722415446337     0.6608077016076459     -12.05935841338617   1.13420091181275e-06     0.1262919776711568  0.0009118776106697453      15.25445526298104      287.6460671107253   0.008161693716928917     0.8193322731791677     0.5995860793434477     0.2440736138993028     0.2624669461047294     0.0051755660794924      0.389502287729643     0.3748601567858327    0.08029310846682695  2.323448972475749e-14 125.9861391993832
2.339037128554209      20.14448923082513      16.41861482898895   0.002618722415446337     0.6608077016076459     -12.05935841338617   1.13420091181275e-06     0.1262919627699956  0.0009118925118309392      15.25445526298104      287.6460671107253   0.008161693716928917     0.8193322731791677     0.5995860793434477     0.2440736138993028     0.2624669461047294     0.0051755660794924      0.389502287729643     0.3748601567858327    0.08029310846682695  2.323448972475749e-14 125.9861534290027
2.339037128554209      20.14448923082513      16.41861482898895   0.002618722415446337     0.6608077016076459     -12.05935841338617   1.13420091181275e-06     0.1262919627699956  0.0009118776106697453      15.25445549029014      287.6460671107253   0.008161693716928917     0.8193322731791677     0.5995860793434477     0.2440736138993028     0.2624669461047294     0.0051755660794924      0.389502287729643     0.3748601567858327    0.08029310846682695  2.323448972475749e-14 125.986139593793
2.339037128554209      20.14448923082513      16.41861482898895   0.002618722415446337     0.6608077016076459     -12.05935841338617   1.13420091181275e-06     0.1262919627699956  0.0009118776106697453      15.25445526298104      287.6460713969857   0.008161693716928917     0.8193322731791677     0.5995860793434477     0.2440736138993028     0.2624669461047294     0.0051755660794924      0.389502287729643     0.3748601567858327    0.08029310846682695  2.323448972475749e-14 125.9861403462009
2.339037128554209      20.14448923082513      16.41861482898895   0.002618722415446337     0.6608077016076459     -12.05935841338617   1.13420091181275e-06     0.1262919627699956  0.0009118776106697453      15.25445526298104      287.6460671107253   0.008161708618090111     0.8193322731791677     0.5995860793434477     0.2440736138993028     0.2624669461047294     0.0051755660794924      0.389502287729643     0.3748601567858327    0.08029310846682695  2.323448972475749e-14 125.9860793784243
2.339037128554209      20.14448923082513      16.41861482898895   0.002618722415446337     0.6608077016076459     -12.05935841338617   1.13420091181275e-06     0.1262919627699956  0.0009118776106697453      15.25445526298104      287.6460671107253   0.008161693716928917     0.8193322880803289     0.5995860793434477     0.2440736138993028     0.2624669461047294     0.0051755660794924      0.389502287729643     0.3748601567858327    0.08029310846682695  2.323448972475749e-14 125.9861404787929
2.339037128554209      20.14448923082513      16.41861482898895   0.002618722415446337     0.6608077016076459     -12.05935841338617   1.13420091181275e-06     0.1262919627699956  0.0009118776106697453      15.25445526298104      287.6460671107253   0.008161693716928917     0.8193322731791677     0.5995860942446089     0.2440736138993028     0.2624669461047294     0.0051755660794924      0.389502287729643     0.3748601567858327    0.08029310846682695  2.323448972475749e-14 125.9861421822232
2.339037128554209      20.14448923082513      16.41861482898895   0.002618722415446337     0.6608077016076459     -12.05935841338617   1.13420091181275e-06     0.1262919627699956  0.0009118776106697453      15.25445526298104      287.6460671107253   0.008161693716928917     0.8193322731791677     0.5995860793434477      0.244073628800464     0.2624669461047294     0.0051755660794924      0.389502287729643     0.3748601567858327    0.08029310846682695  2.323448972475749e-14 125.9861377156352
2.339037128554209      20.14448923082513      16.41861482898895   0.002618722415446337     0.6608077016076459     -12.05935841338617   1.13420091181275e-06     0.1262919627699956  0.0009118776106697453      15.25445526298104      287.6460671107253   0.008161693716928917     0.8193322731791677     0.5995860793434477     0.2440736138993028     0.2624669610058906     0.0051755660794924      0.389502287729643     0.3748601567858327    0.08029310846682695  2.323448972475749e-14 125.9861396171533
2.339037128554209      20.14448923082513      16.41861482898895   0.002618722415446337     0.6608077016076459     -12.05935841338617   1.13420091181275e-06     0.1262919627699956  0.0009118776106697453      15.25445526298104      287.6460671107253   0.008161693716928917     0.8193322731791677     0.5995860793434477     0.2440736138993028     0.2624669461047294   0.005175580980653594      0.389502287729643     0.3748601567858327    0.08029310846682695  2.323448972475749e-14 125.9861400470118
2.339037128554209      20.14448923082513      16.41861482898895   0.002618722415446337     0.6608077016076459     -12.05935841338617   1.13420091181275e-06     0.1262919627699956  0.0009118776106697453      15.25445526298104      287.6460671107253   0.008161693716928917     0.8193322731791677     0.5995860793434477     0.2440736138993028     0.2624669461047294     0.0051755660794924     0.3895023026308042     0.3748601567858327    0.08029310846682695  2.323448972475749e-14 125.986140047092
2.339037128554209      20.14448923082513      16.41861482898895   0.002618722415446337     0.6608077016076459     -12.05935841338617   1.13420091181275e-06     0.1262919627699956  0.0009118776106697453      15.25445526298104      287.6460671107253   0.008161693716928917     0.8193322731791677     0.5995860793434477     0.2440736138993028     0.2624669461047294     0.0051755660794924      0.389502287729643     0.3748601716869939    0.08029310846682695  2.323448972475749e-14 125.9861400470488
2.339037128554209      20.14448923082513      16.41861482898895   0.002618722415446337     0.6608077016076459     -12.05935841338617   1.13420091181275e-06     0.1262919627699956  0.0009118776106697453      15.25445526298104      287.6460671107253   0.008161693716928917     0.8193322731791677     0.5995860793434477     0.2440736138993028     0.2624669461047294     0.0051755660794924      0.389502287729643     0.3748601567858327    0.08029312336798815  2.323448972475749e-14 125.9861400470617
2.339037128554209      20.14448923082513      16.41861482898895   0.002618722415446337     0.6608077016076459     -12.05935841338617   1.13420091181275e-06     0.1262919627699956  0.0009118776106697453      15.25445526298104      287.6460671107253   0.008161693716928917     0.8193322731791677     0.5995860793434477     0.2440736138993028     0.2624669461047294     0.0051755660794924      0.389502287729643     0.3748601567858327    0.08029310846682695  1.490118442833738e-08 125.9861908332048
2.418614490079091      19.59632574603877      15.73589832514094   0.002397619507615681      0.689979571664293     -11.66929993845112  6.089847198097976e-08     0.1275533203586391   0.000844807890787352      15.04465664328391      296.7074940106068   0.007550564297746464     0.8018444678506349     0.5708780062605903     0.2564859868431699     0.3234398585865692   0.008823223987420898      0.389502287729643     0.4002421551222058     0.1068486988791873  2.220446049250313e-14 122.5760174463801
2.418614526119255      19.59632574603877      15.73589832514094   0.002397619507615681      0.689979571664293     -11.66929993845112  6.089847198097976e-08     0.1275533203586391   0.000844807890787352      15.04465664328391      296.7074940106068   0.007550564297746464     0.8018444678506349     0.5708780062605903     0.2564859868431699     0.3234398585865692   0.008823223987420898      0.389502287729643     0.4002421551222058     0.1068486988791873  2.220446049250313e-14 122.5760175786405
2.418614490079091      19.59632603804678      15.73589832514094   0.002397619507615681      0.689979571664293     -11.66929993845112  6.089847198097976e-08     0.1275533203586391   0.000844807890787352      15.04465664328391      296.7074940106068   0.007550564297746464     0.8018444678506349     0.5708780062605903     0.2564859868431699     0.3234398585865692   0.008823223987420898      0.389502287729643     0.4002421551222058     0.1068486988791873  2.220446049250313e-14 122.5760173378439
2.418614490079091      19.59632574603877       15.7358985596241   0.002397619507615681      0.689979571664293     -11.66929993845112  6.089847198097976e-08     0.1275533203586391   0.000844807890787352      15.04465664328391      296.7074940106068   0.007550564297746464     0.8018444678506349     0.5708780062605903     0.2564859868431699     0.3234398585865692   0.008823223987420898      0.389502287729643     0.4002421551222058     0.1068486988791873  2.220446049250313e-14 122.5760173341151
2.418614490079091      19.59632574603877      15.73589832514094   0.002397634408776875      0.689979571664293     -11.66929993845112  6.089847198097976e-08     0.1275533203586391   0.000844807890787352      15.04465664328391      296.7074940106068   0.007550564297746464     0.8018444678506349     0.5708780062605903     0.2564859868431699     0.3234398585865692   0.008823223987420898      0.389502287729643     0.4002421551222058     0.1068486988791873  2.220446049250313e-14 122.5760263165925
2.418614490079091      19.59632574603877      15.73589832514094   0.002397619507615681     0.6899795865654542     -11.66929993845112  6.089847198097976e-08     0.1275533203586391   0.000844807890787352      15.04465664328391      296.7074940106068   0.007550564297746464     0.8018444678506349     0.5708780062605903     0.2564859868431699     0.3234398585865692   0.008823223987420898      0.389502287729643     0.4002421551222058     0.1068486988791873  2.220446049250313e-14 122.5760174121663
2.418614490079091      19.59632574603877      15.73589832514094   0.002397619507615681      0.689979571664293     -11.66930011233724  6.089847198097976e-08     0.1275533203586391   0.000844807890787352      15.04465664328391      296.7074940106068   0.007550564297746464     0.8018444678506349     0.5708780062605903     0.2564859868431699     0.3234398585865692   0.008823223987420898      0.389502287729643     0.4002421551222058     0.1068486988791873  2.220446049250313e-14 122.5760176355823
2.418614490079091      19.59632574603877      15.73589832514094   0.002397619507615681      0.689979571664293     -11.66929993845112  7.579963317482741e-08     0.1275533203586391   0.000844807890787352      15.04465664328391      296.7074940106068   0.007550564297746464     0.8018444678506349     0.5708780062605903     0.2564859868431699     0.3234398585865692   0.008823223987420898      0.389502287729643     0.4002421551222058     0.1068486988791873  2.220446049250313e-14 122.5760169656814
2.418614490079091      19.59632574603877      15.73589832514094   0.002397619507615681      0.689979571664293     -11.66929993845112  6.089847198097976e-08     0.1275533352598003   0.000844807890787352      15.04465664328391      296.7074940106068   0.007550564297746464     0.8018444678506349     0.5708780062605903     0.2564859868431699     0.3234398585865692   0.008823223987420898      0.389502287729643     0.4002421551222058     0.1068486988791873  2.220446049250313e-14 122.5760174278169
2.418614490079091      19.59632574603877      15.73589832514094   0.002397619507615681      0.689979571664293     -11.66929993845112  6.089847198097976e-08     0.1275533203586391  0.0008448227919485459      15.04465664328391      296.7074940106068   0.007550564297746464     0.8018444678506349     0.5708780062605903     0.2564859868431699     0.3234398585865692   0.008823223987420898      0.389502287729643     0.4002421551222058     0.1068486988791873  2.220446049250313e-14 122.5760194520265
2.418614490079091      19.59632574603877      15.73589832514094   0.002397619507615681      0.689979571664293     -11.66929993845112  6.089847198097976e-08     0.1275533203586391   0.000844807890787352      15.04465686746677      296.7074940106068   0.007550564297746464     0.8018444678506349     0.5708780062605903     0.2564859868431699     0.3234398585865692   0.008823223987420898      0.389502287729643     0.4002421551222058     0.1068486988791873  2.220446049250313e-14 122.5760174221531
2.418614490079091      19.59632574603877      15.73589832514094   0.002397619507615681      0.689979571664293     -11.66929993845112  6.089847198097976e-08     0.1275533203586391   0.000844807890787352      15.04465664328391       296.707498431893   0.007550564297746464     0.8018444678506349     0.5708780062605903     0.2564859868431699     0.3234398585865692   0.008823223987420898      0.389502287729643     0.4002421551222058     0.1068486988791873  2.220446049250313e-14 122.5760174630056
2.418614490079091      19.59632574603877      15.73589832514094   0.002397619507615681      0.689979571664293     -11.66929993845112  6.089847198097976e-08     0.1275533203586391   0.000844807890787352      15.04465664328391      296.7074940106068   0.007550579198907658     0.8018444678506349     0.5708780062605903     0.2564859868431699     0.3234398585865692   0.008823223987420898      0.389502287729643     0.4002421551222058     0.1068486988791873  2.220446049250313e-14 122.5760212205003
2.418614490079091      19.59632574603877      15.73589832514094   0.002397619507615681      0.689979571664293     -11.66929993845112  6.089847198097976e-08     0.1275533203586391   0.000844807890787352      15.04465664328391      296.7074940106068   0.007550564297746464     0.8018444827517961     0.5708780062605903     0.2564859868431699     0.3234398585865692   0.008823223987420898      0.389502287729643     0.4002421551222058     0.1068486988791873  2.220446049250313e-14 122.5760177165892
2.418614490079091      19.59632574603877      15.73589832514094   0.002397619507615681      0.689979571664293     -11.66929993845112  6.089847198097976e-08     0.1275533203586391   0.000844807890787352      15.04465664328391      296.7074940106068   0.007550564297746464     0.8018444678506349     0.5708780211617515     0.2564859868431699     0.3234398585865692   0.008823223987420898      0.389502287729643     0.4002421551222058     0.1068486988791873  2.220446049250313e-14 122.576018062172
2.418614490079091      19.59632574603877      15.73589832514094   0.002397619507615681      0.689979571664293     -11.66929993845112  6.089847198097976e-08     0.1275533203586391   0.000844807890787352      15.04465664328391      296.7074940106068   0.007550564297746464     0.8018444678506349     0.5708780062605903     0.2564860017443311     0.3234398585865692   0.008823223987420898      0.389502287729643     0.4002421551222058     0.1068486988791873  2.220446049250313e-14 122.5760177404957
2.418614490079091      19.59632574603877      15.73589832514094   0.002397619507615681      0.689979571664293     -11.66929993845112  6.089847198097976e-08     0.1275533203586391   0.000844807890787352      15.04465664328391      296.7074940106068   0.007550564297746464     0.8018444678506349     0.5708780062605903     0.2564859868431699     0.3234398734877303   0.008823223987420898      0.389502287729643     0.4002421551222058     0.1068486988791873  2.220446049250313e-14 122.5760173595771
2.418614490079091      19.59632574603877      15.73589832514094   0.002397619507615681      0.689979571664293     -11.66929993845112  6.089847198097976e-08     0.1275533203586391   0.000844807890787352      15.04465664328391      296.7074940106068   0.007550564297746464     0.8018444678506349     0.5708780062605903     0.2564859868431699     0.3234398585865692   0.008823238888582092      0.389502287729643     0.4002421551222058     0.1068486988791873  2.220446049250313e-14 122.5760174442054
2.418614490079091      19.59632574603877      15.73589832514094   0.002397619507615681      0.689979571664293     -11.66929993845112  6.089847198097976e-08     0.1275533203586391   0.000844807890787352      15.04465664328391      296.7074940106068   0.007550564297746464     0.8018444678506349     0.5708780062605903     0.2564859868431699     0.3234398585865692   0.008823223987420898     0.3895023026308042     0.4002421551222058     0.1068486988791873  2.220446049250313e-14 122.5760174463801
2.418614490079091      19.59632574603877      15.73589832514094   0.002397619507615681      0.689979571664293     -11.66929993845112  6.089847198097976e-08     0.1275533203586391   0.000844807890787352      15.04465664328391      296.7074940106068   0.007550564297746464     0.8018444678506349     0.5708780062605903     0.2564859868431699     0.3234398585865692   0.008823223987420898      0.389502287729643      0.400242170023367     0.1068486988791873  2.220446049250313e-14 122.5760174462217
2.418614490079091      19.59632574603877      15.73589832514094   0.002397619507615681      0.689979571664293     -11.66929993845112  6.089847198097976e-08     0.1275533203586391   0.000844807890787352      15.04465664328391      296.7074940106068   0.007550564297746464     0.8018444678506349     0.5708780062605903     0.2564859868431699     0.3234398585865692   0.008823223987420898      0.389502287729643     0.4002421551222058     0.1068487137803485  2.220446049250313e-14 122.5760174459754
2.418614490079091      19.59632574603877      15.73589832514094   0.002397619507615681      0.689979571664293     -11.66929993845112  6.089847198097976e-08     0.1275533203586391   0.000844807890787352      15.04465664328391      296.7074940106068   0.007550564297746464     0.8018444678506349     0.5708780062605903     0.2564859868431699     0.3234398585865692   0.008823223987420898      0.389502287729643     0.4002421551222058     0.1068486988791873  1.490118339830815e-08 122.5760683846083
2.458907527642006      19.60204454535273      15.84206235082786   0.002467884327120999      0.699835044185496     -11.66507576783168  3.159641715311644e-06     0.1273366650534003  0.0008497706874307298      14.81814614520478      302.4105989945369   0.007251075883697116     0.8000351842170604     0.5583813816980284     0.2618322635491961     0.3445436442832077    0.05575376483808866      0.389502287729643     0.4867450719495384     0.3941535798970132  2.947855747021342e-14 122.1681961384501
2.458907564282583      19.60204454535273      15.84206235082786   0.002467884327120999      0.699835044185496     -11.66507576783168  3.159641715311644e-06     0.1273366650534003  0.0008497706874307298      14.81814614520478      302.4105989945369   0.007251075883697116     0.8000351842170604     0.5583813816980284     0.2618322635491961     0.3445436442832077    0.05575376483808866      0.389502287729643     0.4867450719495384     0.3941535798970132  2.947855747021342e-14 122.1681961310839
2.458907527642006      19.60204483744595      15.84206235082786   0.002467884327120999      0.699835044185496     -11.66507576783168  3.159641715311644e-06     0.1273366650534003  0.0008497706874307298      14.81814614520478      302.4105989945369   0.007251075883697116     0.8000351842170604     0.5583813816980284     0.2618322635491961     0.3445436442832077    0.05575376483808866      0.389502287729643     0.4867450719495384     0.3941535798970132  2.947855747021342e-14 122.1681961514149
2.458907527642006      19.60204454535273      15.84206258689298   0.002467884327120999      0.699835044185496     -11.66507576783168  3.159641715311644e-06     0.1273366650534003  0.0008497706874307298      14.81814614520478      302.4105989945369   0.007251075883697116     0.8000351842170604     0.5583813816980284     0.2618322635491961     0.3445436442832077    0.05575376483808866      0.389502287729643     0.4867450719495384     0.3941535798970132  2.947855747021342e-14 122.1681961232331
2.458907527642006      19.60204454535273      15.84206235082786   0.002467899228282193      0.699835044185496     -11.66507576783168  3.159641715311644e-06     0.1273366650534003  0.0008497706874307298      14.81814614520478      302.4105989945369   0.007251075883697116     0.8000351842170604     0.5583813816980284     0.2618322635491961     0.3445436442832077    0.05575376483808866      0.389502287729643     0.4867450719495384     0.3941535798970132  2.947855747021342e-14 122.1681968372839
2.458907527642006      19.60204454535273      15.84206235082786   0.002467884327120999     0.6998350590866572     -11.66507576783168  3.159641715311644e-06     0.1273366650534003  0.0008497706874307298      14.81814614520478      302.4105989945369   0.007251075883697116     0.8000351842170604     0.5583813816980284     0.2618322635491961     0.3445436442832077    0.05575376483808866      0.389502287729643     0.4867450719495384     0.3941535798970132  2.947855747021342e-14 122.1681961295002
2.458907527642006      19.60204454535273      15.84206235082786   0.002467884327120999      0.699835044185496     -11.66507594165485  3.159641715311644e-06     0.1273366650534003  0.0008497706874307298      14.81814614520478      302.4105989945369   0.007251075883697116     0.8000351842170604     0.5583813816980284     0.2618322635491961     0.3445436442832077    0.05575376483808866      0.389502287729643     0.4867450719495384     0.3941535798970132  2.947855747021342e-14 122.1681961639813
2.458907527642006      19.60204454535273      15.84206235082786   0.002467884327120999      0.699835044185496     -11.66507576783168  3.174542876505491e-06     0.1273366650534003  0.0008497706874307298      14.81814614520478      302.4105989945369   0.007251075883697116     0.8000351842170604     0.5583813816980284     0.2618322635491961     0.3445436442832077    0.05575376483808866      0.389502287729643     0.4867450719495384     0.3941535798970132  2.947855747021342e-14 122.1681960346978
2.458907527642006      19.60204454535273      15.84206235082786   0.002467884327120999      0.699835044185496     -11.66507576783168  3.159641715311644e-06     0.1273366799545615  0.0008497706874307298      14.81814614520478      302.4105989945369   0.007251075883697116     0.8000351842170604     0.5583813816980284     0.2618322635491961     0.3445436442832077    0.05575376483808866      0.389502287729643     0.4867450719495384     0.3941535798970132  2.947855747021342e-14 122.1681960990975
2.458907527642006      19.60204454535273      15.84206235082786   0.002467884327120999      0.699835044185496     -11.66507576783168  3.159641715311644e-06     0.1273366650534003  0.0008497855885919236      14.81814614520478      302.4105989945369   0.007251075883697116     0.8000351842170604     0.5583813816980284     0.2618322635491961     0.3445436442832077    0.05575376483808866      0.389502287729643     0.4867450719495384     0.3941535798970132  2.947855747021342e-14 122.1681991340474
2.458907527642006      19.60204454535273      15.84206235082786   0.002467884327120999      0.699835044185496     -11.66507576783168  3.159641715311644e-06     0.1273366650534003  0.0008497706874307298      14.81814636601236      302.4105989945369   0.007251075883697116     0.8000351842170604     0.5583813816980284     0.2618322635491961     0.3445436442832077    0.05575376483808866      0.389502287729643     0.4867450719495384     0.3941535798970132  2.947855747021342e-14 122.1681961384519
2.458907527642006      19.60204454535273      15.84206235082786   0.002467884327120999      0.699835044185496     -11.66507576783168  3.159641715311644e-06     0.1273366650534003  0.0008497706874307298      14.81814614520478       302.410603500806   0.007251075883697116     0.8000351842170604     0.5583813816980284     0.2618322635491961     0.3445436442832077    0.05575376483808866      0.389502287729643     0.4867450719495384     0.3941535798970132  2.947855747021342e-14 122.1681961610688
2.458907527642006      19.60204454535273      15.84206235082786   0.002467884327120999      0.699835044185496     -11.66507576783168  3.159641715311644e-06     0.1273366650534003  0.0008497706874307298      14.81814614520478      302.4105989945369    0.00725109078485831     0.8000351842170604     0.5583813816980284     0.2618322635491961     0.3445436442832077    0.05575376483808866      0.389502287729643     0.4867450719495384     0.3941535798970132  2.947855747021342e-14 122.1681979520132
2.458907527642006      19.60204454535273      15.84206235082786   0.002467884327120999      0.699835044185496     -11.66507576783168  3.159641715311644e-06     0.1273366650534003  0.0008497706874307298      14.81814614520478      302.4105989945369   0.007251075883697116     0.8000351991182216     0.5583813816980284     0.2618322635491961     0.3445436442832077    0.05575376483808866      0.389502287729643     0.4867450719495384     0.3941535798970132  2.947855747021342e-14 122.168196501436
2.458907527642006      19.60204454535273      15.84206235082786   0.002467884327120999      0.699835044185496     -11.66507576783168  3.159641715311644e-06     0.1273366650534003  0.0008497706874307298      14.81814614520478      302.4105989945369   0.007251075883697116     0.8000351842170604     0.5583813965991896     0.2618322635491961     0.3445436442832077    0.05575376483808866      0.389502287729643     0.4867450719495384     0.3941535798970132  2.947855747021342e-14 122.1681964293741
2.458907527642006      19.60204454535273      15.84206235082786   0.002467884327120999      0.699835044185496     -11.66507576783168  3.159641715311644e-06     0.1273366650534003  0.0008497706874307298      14.81814614520478      302.4105989945369   0.007251075883697116     0.8000351842170604     0.5583813816980284     0.2618322784503573     0.3445436442832077    0.05575376483808866      0.389502287729643     0.4867450719495384     0.3941535798970132  2.947855747021342e-14 122.1681962549465
2.458907527642006      19.60204454535273      15.84206235082786   0.002467884327120999      0.699835044185496     -11.66507576783168  3.159641715311644e-06     0.1273366650534003  0.0008497706874307298      14.81814614520478      302.4105989945369   0.007251075883697116     0.8000351842170604     0.5583813816980284     0.2618322635491961     0.3445436591843689    0.05575376483808866      0.389502287729643     0.4867450719495384     0.3941535798970132  2.947855747021342e-14 122.1681960996703
2.458907527642006      19.60204454535273      15.84206235082786   0.002467884327120999      0.699835044185496     -11.66507576783168  3.159641715311644e-06     0.1273366650534003  0.0008497706874307298      14.81814614520478      302.4105989945369   0.007251075883697116     0.8000351842170604     0.5583813816980284     0.2618322635491961     0.3445436442832077    0.05575377973924985      0.389502287729643     0.4867450719495384     0.3941535798970132  2.947855747021342e-14 122.1681961419489
2.458907527642006      19.60204454535273      15.84206235082786   0.002467884327120999      0.699835044185496     -11.66507576783168  3.159641715311644e-06     0.1273366650534003  0.0008497706874307298      14.81814614520478      302.4105989945369   0.007251075883697116     0.8000351842170604     0.5583813816980284     0.2618322635491961     0.3445436442832077    0.05575376483808866     0.3895023026308042     0.4867450719495384     0.3941535798970132  2.947855747021342e-14 122.1681961384501
2.458907527642006      19.60204454535273      15.84206235082786   0.002467884327120999      0.699835044185496     -11.66507576783168  3.159641715311644e-06     0.1273366650534003  0.0008497706874307298      14.81814614520478      302.4105989945369   0.007251075883697116     0.8000351842170604     0.5583813816980284     0.2618322635491961     0.3445436442832077    0.05575376483808866      0.389502287729643     0.4867450868506996     0.3941535798970132  2.947855747021342e-14 122.1681961384719
2.458907527642006      19.60204454535273      15.84206235082786   0.002467884327120999      0.699835044185496     -11.66507576783168  3.159641715311644e-06     0.1273366650534003  0.0008497706874307298      14.81814614520478      302.4105989945369   0.007251075883697116     0.8000351842170604     0.5583813816980284     0.2618322635491961     0.3445436442832077    0.05575376483808866      0.389502287729643     0.4867450719495384     0.3941535947981744  2.947855747021342e-14 122.1681961384766
2.458907527642006      19.60204454535273      15.84206235082786   0.002467884327120999      0.699835044185496     -11.66507576783168  3.159641715311644e-06     0.1273366650534003  0.0008497706874307298      14.81814614520478      302.4105989945369   0.007251075883697116     0.8000351842170604     0.5583813816980284     0.2618322635491961     0.3445436442832077    0.05575376483808866      0.389502287729643     0.4867450719495384     0.3941535798970132  1.490119067240513e-08 122.1682507744822
2.465865469698765      19.58735950591059      15.82981024324796   0.002469067285934602     0.7006410981222569     -11.65383642112186  1.579820857655824e-07     0.1273936076216373  0.0008500455462192685      14.76711337866762      302.6684953566881   0.007218451500100983     0.8000326357994051     0.5569269492388123     0.2623533141563625     0.3472606813807577    0.05053927761695313      0.389502287729643     0.4861102855238469     0.3935289716572664  2.651578254406185e-14 122.1379759620048
2.465865506443024      19.58735950591059      15.82981024324796   0.002469067285934602     0.7006410981222569     -11.65383642112186  1.579820857655824e-07     0.1273936076216373  0.0008500455462192685      14.76711337866762      302.6684953566881   0.007218451500100983     0.8000326357994051     0.5569269492388123     0.2623533141563625     0.3472606813807577    0.05053927761695313      0.389502287729643     0.4861102855238469     0.3935289716572664  2.651578254406185e-14 122.1379760118526
2.465865469698765      19.58735979778499      15.82981024324796   0.002469067285934602     0.7006410981222569     -11.65383642112186  1.579820857655824e-07     0.1273936076216373  0.0008500455462192685      14.76711337866762      302.6684953566881   0.007218451500100983     0.8000326357994051     0.5569269492388123     0.2623533141563625     0.3472606813807577    0.05053927761695313      0.389502287729643     0.4861102855238469     0.3935289716572664  2.651578254406185e-14 122.1379759596972
2.465865469698765      19.58735950591059      15.82981047913052   0.002469067285934602     0.7006410981222569     -11.65383642112186  1.579820857655824e-07     0.1273936076216373  0.0008500455462192685      14.76711337866762      302.6684953566881   0.007218451500100983     0.8000326357994051     0.5569269492388123     0.2623533141563625     0.3472606813807577    0.05053927761695313      0.389502287729643     0.4861102855238469     0.3935289716572664  2.651578254406185e-14 122.1379759460649
2.465865469698765      19.58735950591059      15.82981024324796   0.002469082187095796     0.7006410981222569     -11.65383642112186  1.579820857655824e-07     0.1273936076216373  0.0008500455462192685      14.76711337866762      302.6684953566881   0.007218451500100983     0.8000326357994051     0.5569269492388123     0.2623533141563625     0.3472606813807577    0.05053927761695313      0.389502287729643     0.4861102855238469     0.3935289716572664  2.651578254406185e-14 122.1379766451377
2.465865469698765      19.58735950591059      15.82981024324796   0.002469067285934602     0.7006411130234181     -11.65383642112186  1.579820857655824e-07     0.1273936076216373  0.0008500455462192685      14.76711337866762      302.6684953566881   0.007218451500100983     0.8000326357994051     0.5569269492388123     0.2623533141563625     0.3472606813807577    0.05053927761695313      0.389502287729643     0.4861102855238469     0.3935289716572664  2.651578254406185e-14 122.1379759447414
2.465865469698765      19.58735950591059      15.82981024324796   0.002469067285934602     0.7006410981222569     -11.65383659477755  1.579820857655824e-07     0.1273936076216373  0.0008500455462192685      14.76711337866762      302.6684953566881   0.007218451500100983     0.8000326357994051     0.5569269492388123     0.2623533141563625     0.3472606813807577    0.05053927761695313      0.389502287729643     0.4861102855238469     0.3935289716572664  2.651578254406185e-14 122.1379759766085
2.465865469698765      19.58735950591059      15.82981024324796   0.002469067285934602     0.7006410981222569     -11.65383642112186  1.728832469594301e-07     0.1273936076216373  0.0008500455462192685      14.76711337866762      302.6684953566881   0.007218451500100983     0.8000326357994051     0.5569269492388123     0.2623533141563625     0.3472606813807577    0.05053927761695313      0.389502287729643     0.4861102855238469     0.3935289716572664  2.651578254406185e-14 122.1379759141722
2.465865469698765      19.58735950591059      15.82981024324796   0.002469067285934602     0.7006410981222569     -11.65383642112186  1.579820857655824e-07     0.1273936225227985  0.0008500455462192685      14.76711337866762      302.6684953566881   0.007218451500100983     0.8000326357994051     0.5569269492388123     0.2623533141563625     0.3472606813807577    0.05053927761695313      0.389502287729643     0.4861102855238469     0.3935289716572664  2.651578254406185e-14 122.1379759272437
2.465865469698765      19.58735950591059      15.82981024324796   0.002469067285934602     0.7006410981222569     -11.65383642112186  1.579820857655824e-07     0.1273936076216373  0.0008500604473804624      14.76711337866762      302.6684953566881   0.007218451500100983     0.8000326357994051     0.5569269492388123     0.2623533141563625     0.3472606813807577    0.05053927761695313      0.389502287729643     0.4861102855238469     0.3935289716572664  2.651578254406185e-14 122.1379784538358
2.465865469698765      19.58735950591059      15.82981024324796   0.002469067285934602     0.7006410981222569     -11.65383642112186  1.579820857655824e-07     0.1273936076216373  0.0008500455462192685      14.76711359871476      302.6684953566881   0.007218451500100983     0.8000326357994051     0.5569269492388123     0.2623533141563625     0.3472606813807577    0.05053927761695313      0.389502287729643     0.4861102855238469     0.3935289716572664  2.651578254406185e-14 122.1379759652812
2.465865469698765      19.58735950591059      15.82981024324796   0.002469067285934602     0.7006410981222569     -11.65383642112186  1.579820857655824e-07     0.1273936076216373  0.0008500455462192685      14.76711337866762      302.6684998668002   0.007218451500100983     0.8000326357994051     0.5569269492388123     0.2623533141563625     0.3472606813807577    0.05053927761695313      0.389502287729643     0.4861102855238469     0.3935289716572664  2.651578254406185e-14 122.1379759643807
2.465865469698765      19.58735950591059      15.82981024324796   0.002469067285934602     0.7006410981222569     -11.65383642112186  1.579820857655824e-07     0.1273936076216373  0.0008500455462192685      14.76711337866762      302.6684953566881   0.007218466401262177     0.8000326357994051     0.5569269492388123     0.2623533141563625     0.3472606813807577    0.05053927761695313      0.389502287729643     0.4861102855238469     0.3935289716572664  2.651578254406185e-14 122.1379772923972
2.465865469698765      19.58735950591059      15.82981024324796   0.002469067285934602     0.7006410981222569     -11.65383642112186  1.579820857655824e-07     0.1273936076216373  0.0008500455462192685      14.76711337866762      302.6684953566881   0.007218451500100983     0.8000326507005663     0.5569269492388123     0.2623533141563625     0.3472606813807577    0.05053927761695313      0.389502287729643     0.4861102855238469     0.3935289716572664  2.651578254406185e-14 122.1379763143994
2.465865469698765      19.58735950591059      15.82981024324796   0.002469067285934602     0.7006410981222569     -11.65383642112186  1.579820857655824e-07     0.1273936076216373  0.0008500455462192685      14.76711337866762      302.6684953566881   0.007218451500100983     0.8000326357994051     0.5569269641399735     0.2623533141563625     0.3472606813807577    0.05053927761695313      0.389502287729643     0.4861102855238469     0.3935289716572664  2.651578254406185e-14 122.1379762439187
2.465865469698765      19.58735950591059      15.82981024324796   0.002469067285934602     0.7006410981222569     -11.65383642112186  1.579820857655824e-07     0.1273936076216373  0.0008500455462192685      14.76711337866762      302.6684953566881   0.007218451500100983     0.8000326357994051     0.5569269492388123     0.2623533290575237     0.3472606813807577    0.05053927761695313      0.389502287729643     0.4861102855238469     0.3935289716572664  2.651578254406185e-14 122.1379760698467
2.465865469698765      19.58735950591059      15.82981024324796   0.002469067285934602     0.7006410981222569     -11.65383642112186  1.579820857655824e-07     0.1273936076216373  0.0008500455462192685      14.76711337866762      302.6684953566881   0.007218451500100983     0.8000326357994051     0.5569269492388123     0.2623533141563625     0.3472606962819189    0.05053927761695313      0.389502287729643     0.4861102855238469     0.3935289716572664  2.651578254406185e-14 122.1379759202283
2.465865469698765      19.58735950591059      15.82981024324796   0.002469067285934602     0.7006410981222569     -11.65383642112186  1.579820857655824e-07     0.1273936076216373  0.0008500455462192685      14.76711337866762      302.6684953566881   0.007218451500100983     0.8000326357994051     0.5569269492388123     0.2623533141563625     0.3472606813807577    0.05053929251811432      0.389502287729643     0.4861102855238469     0.3935289716572664  2.651578254406185e-14 122.1379759620312
2.465865469698765      19.58735950591059      15.82981024324796   0.002469067285934602     0.7006410981222569     -11.65383642112186  1.579820857655824e-07     0.1273936076216373  0.0008500455462192685      14.76711337866762      302.6684953566881   0.007218451500100983     0.8000326357994051     0.5569269492388123     0.2623533141563625     0.3472606813807577    0.05053927761695313     0.3895023026308042     0.4861102855238469     0.3935289716572664  2.651578254406185e-14 122.1379759620048
2.465865469698765      19.58735950591059      15.82981024324796   0.002469067285934602     0.7006410981222569     -11.65383642112186  1.579820857655824e-07     0.1273936076216373  0.0008500455462192685      14.76711337866762      302.6684953566881   0.007218451500100983     0.8000326357994051     0.5569269492388123     0.2623533141563625     0.3472606813807577    0.05053927761695313      0.389502287729643     0.4861103004250081     0.3935289716572664  2.651578254406185e-14 122.1379759620109
2.465865469698765      19.58735950591059      15.82981024324796   0.002469067285934602     0.7006410981222569     -11.65383642112186  1.579820857655824e-07     0.1273936076216373  0.0008500455462192685      14.76711337866762      302.6684953566881   0.007218451500100983     0.8000326357994051     0.5569269492388123     0.2623533141563625     0.3472606813807577    0.05053927761695313      0.389502287729643     0.4861102855238469     0.3935289865584276  2.651578254406185e-14 122.1379759619991
2.465865469698765      19.58735950591059      15.82981024324796   0.002469067285934602     0.7006410981222569     -11.65383642112186  1.579820857655824e-07     0.1273936076216373  0.0008500455462192685      14.76711337866762      302.6684953566881   0.007218451500100983     0.8000326357994051     0.5569269492388123     0.2623533141563625     0.3472606813807577    0.05053927761695313      0.389502287729643     0.4861102855238469     0.3935289716572664   1.49011877096302e-08 122.1380304160713
2.466049936438517      19.58738838573463      15.83015864204514   0.002469351285992687     0.7006774621448431     -11.65382111216016  7.899104288279131e-09     0.1273967235477025  0.0008500378199982609      14.76593284884266      302.6853220099808   0.007217332769300726     0.8000325329529281     0.5568811224328158     0.2623724984925552     0.3473494743343129    0.05053527515077959      0.389502287729643     0.4861011483808476     0.3935397076842565  2.639849713759774e-14 122.1370137085772
2.466049973185525      19.58738838573463      15.83015864204514   0.002469351285992687     0.7006774621448431     -11.65382111216016  7.899104288279131e-09     0.1273967235477025  0.0008500378199982609      14.76593284884266      302.6853220099808   0.007217332769300726     0.8000325329529281     0.5568811224328158     0.2623724984925552     0.3473494743343129    0.05053527515077959      0.389502287729643     0.4861011483808476     0.3935397076842565  2.639849713759774e-14 122.137013745596
2.466049936438517      19.58738867760946      15.83015864204514   0.002469351285992687     0.7006774621448431     -11.65382111216016  7.899104288279131e-09     0.1273967235477025  0.0008500378199982609      14.76593284884266      302.6853220099808   0.007217332769300726     0.8000325329529281     0.5568811224328158     0.2623724984925552     0.3473494743343129    0.05053527515077959      0.389502287729643     0.4861011483808476     0.3935397076842565  2.639849713759774e-14 122.13701371589
2.466049936438517      19.58738838573463      15.83015887793289   0.002469351285992687     0.7006774621448431     -11.65382111216016  7.899104288279131e-09     0.1273967235477025  0.0008500378199982609      14.76593284884266      302.6853220099808   0.007217332769300726     0.8000325329529281     0.5568811224328158     0.2623724984925552     0.3473494743343129    0.05053527515077959      0.389502287729643     0.4861011483808476     0.3935397076842565  2.639849713759774e-14 122.137013704317
2.466049936438517      19.58738838573463      15.83015864204514   0.002469366187153881     0.7006774621448431     -11.65382111216016  7.899104288279131e-09     0.1273967235477025  0.0008500378199982609      14.76593284884266      302.6853220099808   0.007217332769300726     0.8000325329529281     0.5568811224328158     0.2623724984925552     0.3473494743343129    0.05053527515077959      0.389502287729643     0.4861011483808476     0.3935397076842565  2.639849713759774e-14 122.1370144124243
2.466049936438517      19.58738838573463      15.83015864204514   0.002469351285992687     0.7006774770460043     -11.65382111216016  7.899104288279131e-09     0.1273967235477025  0.0008500378199982609      14.76593284884266      302.6853220099808   0.007217332769300726     0.8000325329529281     0.5568811224328158     0.2623724984925552     0.3473494743343129    0.05053527515077959      0.389502287729643     0.4861011483808476     0.3935397076842565  2.639849713759774e-14 122.1370136958842
2.466049936438517      19.58738838573463      15.83015864204514   0.002469351285992687     0.7006774621448431     -11.65382128581563  7.899104288279131e-09     0.1273967235477025  0.0008500378199982609      14.76593284884266      302.6853220099808   0.007217332769300726     0.8000325329529281     0.5568811224328158     0.2623724984925552     0.3473494743343129    0.05053527515077959      0.389502287729643     0.4861011483808476     0.3935397076842565  2.639849713759774e-14 122.137013733895
2.466049936438517      19.58738838573463      15.83015864204514   0.002469351285992687     0.7006774621448431     -11.65382111216016  2.280026548212679e-08     0.1273967235477025  0.0008500378199982609      14.76593284884266      302.6853220099808   0.007217332769300726     0.8000325329529281     0.5568811224328158     0.2623724984925552     0.3473494743343129    0.05053527515077959      0.389502287729643     0.4861011483808476     0.3935397076842565  2.639849713759774e-14 122.1370136670396
2.466049936438517      19.58738838573463      15.83015864204514   0.002469351285992687     0.7006774621448431     -11.65382111216016  7.899104288279131e-09     0.1273967384488637  0.0008500378199982609      14.76593284884266      302.6853220099808   0.007217332769300726     0.8000325329529281     0.5568811224328158     0.2623724984925552     0.3473494743343129    0.05053527515077959      0.389502287729643     0.4861011483808476     0.3935397076842565  2.639849713759774e-14 122.137013689334
2.466049936438517      19.58738838573463      15.83015864204514   0.002469351285992687     0.7006774621448431     -11.65382111216016  7.899104288279131e-09     0.1273967235477025  0.0008500527211594548      14.76593284884266      302.6853220099808   0.007217332769300726     0.8000325329529281     0.5568811224328158     0.2623724984925552     0.3473494743343129    0.05053527515077959      0.389502287729643     0.4861011483808476     0.3935397076842565  2.639849713759774e-14 122.1370162068127
2.466049936438517      19.58738838573463      15.83015864204514   0.002469351285992687     0.7006774621448431     -11.65382111216016  7.899104288279131e-09     0.1273967235477025  0.0008500378199982609      14.76593306887221      302.6853220099808   0.007217332769300726     0.8000325329529281     0.5568811224328158     0.2623724984925552     0.3473494743343129    0.05053527515077959      0.389502287729643     0.4861011483808476     0.3935397076842565  2.639849713759774e-14 122.1370137366719
2.466049936438517      19.58738838573463      15.83015864204514   0.002469351285992687     0.7006774621448431     -11.65382111216016  7.899104288279131e-09     0.1273967235477025  0.0008500378199982609      14.76593284884266      302.6853265203436   0.007217332769300726     0.8000325329529281     0.5568811224328158     0.2623724984925552     0.3473494743343129    0.05053527515077959      0.389502287729643     0.4861011483808476     0.3935397076842565  2.639849713759774e-14 122.1370137163713
2.466049936438517      19.58738838573463      15.83015864204514   0.002469351285992687     0.7006774621448431     -11.65382111216016  7.899104288279131e-09     0.1273967235477025  0.0008500378199982609      14.76593284884266      302.6853220099808   0.007217347670461919     0.8000325329529281     0.5568811224328158     0.2623724984925552     0.3473494743343129    0.05053527515077959      0.389502287729643     0.4861011483808476     0.3935397076842565  2.639849713759774e-14 122.1370150270921
2.466049936438517      19.58738838573463      15.83015864204514   0.002469351285992687     0.7006774621448431     -11.65382111216016  7.899104288279131e-09     0.1273967235477025  0.0008500378199982609      14.76593284884266      302.6853220099808   0.007217332769300726     0.8000325478540893     0.5568811224328158     0.2623724984925552     0.3473494743343129    0.05053527515077959      0.389502287729643     0.4861011483808476     0.3935397076842565  2.639849713759774e-14 122.1370140818757
2.466049936438517      19.58738838573463      15.83015864204514   0.002469351285992687     0.7006774621448431     -11.65382111216016  7.899104288279131e-09     0.1273967235477025  0.0008500378199982609      14.76593284884266      302.6853220099808   0.007217332769300726     0.8000325329529281      0.556881137333977     0.2623724984925552     0.3473494743343129    0.05053527515077959      0.389502287729643     0.4861011483808476     0.3935397076842565  2.639849713759774e-14 122.1370139922222
2.466049936438517      19.58738838573463      15.83015864204514   0.002469351285992687     0.7006774621448431     -11.65382111216016  7.899104288279131e-09     0.1273967235477025  0.0008500378199982609      14.76593284884266      302.6853220099808   0.007217332769300726     0.8000325329529281     0.5568811224328158     0.2623725133937164     0.3473494743343129    0.05053527515077959      0.389502287729643     0.4861011483808476     0.3935397076842565  2.639849713759774e-14 122.1370138303722
2.466049936438517      19.58738838573463      15.83015864204514   0.002469351285992687     0.7006774621448431     -11.65382111216016  7.899104288279131e-09     0.1273967235477025  0.0008500378199982609      14.76593284884266      302.6853220099808   0.007217332769300726     0.8000325329529281     0.5568811224328158     0.2623724984925552     0.3473494892354741    0.05053527515077959      0.389502287729643     0.4861011483808476     0.3935397076842565  2.639849713759774e-14 122.1370136731169
2.466049936438517      19.58738838573463      15.83015864204514   0.002469351285992687     0.7006774621448431     -11.65382111216016  7.899104288279131e-09     0.1273967235477025  0.0008500378199982609      14.76593284884266      302.6853220099808   0.007217332769300726     0.8000325329529281     0.5568811224328158     0.2623724984925552     0.3473494743343129    0.05053529005194078      0.389502287729643     0.4861011483808476     0.3935397076842565  2.639849713759774e-14 122.1370137085038
2.466049936438517      19.58738838573463      15.83015864204514   0.002469351285992687     0.7006774621448431     -11.65382111216016  7.899104288279131e-09     0.1273967235477025  0.0008500378199982609      14.76593284884266      302.6853220099808   0.007217332769300726     0.8000325329529281     0.5568811224328158     0.2623724984925552     0.3473494743343129    0.05053527515077959     0.3895023026308042     0.4861011483808476     0.3935397076842565  2.639849713759774e-14 122.1370137085772
2.466049936438517      19.58738838573463      15.83015864204514   0.002469351285992687     0.7006774621448431     -11.65382111216016  7.899104288279131e-09     0.1273967235477025  0.0008500378199982609      14.76593284884266      302.6853220099808   0.007217332769300726     0.8000325329529281     0.5568811224328158     0.2623724984925552     0.3473494743343129    0.05053527515077959      0.389502287729643     0.4861011632820088     0.3935397076842565  2.639849713759774e-14 122.1370137085732
2.466049936438517      19.58738838573463      15.83015864204514   0.002469351285992687     0.7006774621448431     -11.65382111216016  7.899104288279131e-09     0.1273967235477025  0.0008500378199982609      14.76593284884266      302.6853220099808   0.007217332769300726     0.8000325329529281     0.5568811224328158     0.2623724984925552     0.3473494743343129    0.05053527515077959      0.389502287729643     0.4861011483808476     0.3935397225854177  2.639849713759774e-14 122.1370137085806
2.466049936438517      19.58738838573463      15.83015864204514   0.002469351285992687     0.7006774621448431     -11.65382111216016  7.899104288279131e-09     0.1273967235477025  0.0008500378199982609      14.76593284884266      302.6853220099808   0.007217332769300726     0.8000325329529281     0.5568811224328158     0.2623724984925552     0.3473494743343129    0.05053527515077959      0.389502287729643     0.4861011483808476     0.3935397076842565  1.490118759234479e-08 122.1370681620202
2.466048399631144      19.58738834658274      15.83015867027638   0.002469170010532678     0.7006787935121839     -11.65382088431198  4.635046692020701e-06     0.1273987426163702  0.0008498154351203823      14.76592990203501      302.6853211924762   0.007216340188496215     0.8000325316791053     0.5568645546739938     0.2623691470625884     0.3473531937381276    0.05053527519135803      0.389502287729643     0.4861011485973196     0.3935397075445888  2.624772052745435e-14 122.1367612525157
2.466048436378128      19.58738834658274      15.83015867027638   0.002469170010532678     0.7006787935121839     -11.65382088431198  4.635046692020701e-06     0.1273987426163702  0.0008498154351203823      14.76592990203501      302.6853211924762   0.007216340188496215     0.8000325316791053     0.5568645546739938     0.2623691470625884     0.3473531937381276    0.05053527519135803      0.389502287729643     0.4861011485973196     0.3935397075445888  2.624772052745435e-14 122.1367612909072
2.466048399631144      19.58738863845757      15.83015867027638   0.002469170010532678     0.7006787935121839     -11.65382088431198  4.635046692020701e-06     0.1273987426163702  0.0008498154351203823      14.76592990203501      302.6853211924762   0.007216340188496215     0.8000325316791053     0.5568645546739938     0.2623691470625884     0.3473531937381276    0.05053527519135803      0.389502287729643     0.4861011485973196     0.3935397075445888  2.624772052745435e-14 122.136761250237
2.466048399631144      19.58738834658274      15.83015890616412   0.002469170010532678     0.7006787935121839     -11.65382088431198  4.635046692020701e-06     0.1273987426163702  0.0008498154351203823      14.76592990203501      302.6853211924762   0.007216340188496215     0.8000325316791053     0.5568645546739938     0.2623691470625884     0.3473531937381276    0.05053527519135803      0.389502287729643     0.4861011485973196     0.3935397075445888  2.624772052745435e-14 122.1367612335628
2.466048399631144      19.58738834658274      15.83015867027638   0.002469184911693872     0.7006787935121839     -11.65382088431198  4.635046692020701e-06     0.1273987426163702  0.0008498154351203823      14.76592990203501      302.6853211924762   0.007216340188496215     0.8000325316791053     0.5568645546739938     0.2623691470625884     0.3473531937381276    0.05053527519135803      0.389502287729643     0.4861011485973196     0.3935397075445888  2.624772052745435e-14 122.1367618721369
2.466048399631144      19.58738834658274      15.83015867027638   0.002469170010532678     0.7006788084133451     -11.65382088431198  4.635046692020701e-06     0.1273987426163702  0.0008498154351203823      14.76592990203501      302.6853211924762   0.007216340188496215     0.8000325316791053     0.5568645546739938     0.2623691470625884     0.3473531937381276    0.05053527519135803      0.389502287729643     0.4861011485973196     0.3935397075445888  2.624772052745435e-14 122.1367612376686
2.466048399631144      19.58738834658274      15.83015867027638   0.002469170010532678     0.7006787935121839     -11.65382105796744  4.635046692020701e-06     0.1273987426163702  0.0008498154351203823      14.76592990203501      302.6853211924762   0.007216340188496215     0.8000325316791053     0.5568645546739938     0.2623691470625884     0.3473531937381276    0.05053527519135803      0.389502287729643     0.4861011485973196     0.3935397075445888  2.624772052745435e-14 122.1367612694579
2.466048399631144      19.58738834658274      15.83015867027638   0.002469170010532678     0.7006787935121839     -11.65382088431198  4.649947853214548e-06     0.1273987426163702  0.0008498154351203823      14.76592990203501      302.6853211924762   0.007216340188496215     0.8000325316791053     0.5568645546739938     0.2623691470625884     0.3473531937381276    0.05053527519135803      0.389502287729643     0.4861011485973196     0.3935397075445888  2.624772052745435e-14 122.1367626949982
2.466048399631144      19.58738834658274      15.83015867027638   0.002469170010532678     0.7006787935121839     -11.65382088431198  4.635046692020701e-06     0.1273987575175314  0.0008498154351203823      14.76592990203501      302.6853211924762   0.007216340188496215     0.8000325316791053     0.5568645546739938     0.2623691470625884     0.3473531937381276    0.05053527519135803      0.389502287729643     0.4861011485973196     0.3935397075445888  2.624772052745435e-14 122.1367612938935
2.466048399631144      19.58738834658274      15.83015867027638   0.002469170010532678     0.7006787935121839     -11.65382088431198  4.635046692020701e-06     0.1273987426163702  0.0008498303362815761      14.76592990203501      302.6853211924762   0.007216340188496215     0.8000325316791053     0.5568645546739938     0.2623691470625884     0.3473531937381276    0.05053527519135803      0.389502287729643     0.4861011485973196     0.3935397075445888  2.624772052745435e-14 122.136764886212
2.466048399631144      19.58738834658274      15.83015867027638   0.002469170010532678     0.7006787935121839     -11.65382088431198  4.635046692020701e-06     0.1273987426163702  0.0008498154351203823      14.76593012206451      302.6853211924762   0.007216340188496215     0.8000325316791053     0.5568645546739938     0.2623691470625884     0.3473531937381276    0.05053527519135803      0.389502287729643     0.4861011485973196     0.3935397075445888  2.624772052745435e-14 122.136761261742
2.466048399631144      19.58738834658274      15.83015867027638   0.002469170010532678     0.7006787935121839     -11.65382088431198  4.635046692020701e-06     0.1273987426163702  0.0008498154351203823      14.76592990203501       302.685325702839   0.007216340188496215     0.8000325316791053     0.5568645546739938     0.2623691470625884     0.3473531937381276    0.05053527519135803      0.389502287729643     0.4861011485973196     0.3935397075445888  2.624772052745435e-14 122.1367612554793
2.466048399631144      19.58738834658274      15.83015867027638   0.002469170010532678     0.7006787935121839     -11.65382088431198  4.635046692020701e-06     0.1273987426163702  0.0008498154351203823      14.76592990203501      302.6853211924762   0.007216355089657409     0.8000325316791053     0.5568645546739938     0.2623691470625884     0.3473531937381276    0.05053527519135803      0.389502287729643     0.4861011485973196     0.3935397075445888  2.624772052745435e-14 122.1367619958745
2.466048399631144      19.58738834658274      15.83015867027638   0.002469170010532678     0.7006787935121839     -11.65382088431198  4.635046692020701e-06     0.1273987426163702  0.0008498154351203823      14.76592990203501      302.6853211924762   0.007216340188496215     0.8000325465802665     0.5568645546739938     0.2623691470625884     0.3473531937381276    0.05053527519135803      0.389502287729643     0.4861011485973196     0.3935397075445888  2.624772052745435e-14 122.1367616009789
2.466048399631144      19.58738834658274      15.83015867027638   0.002469170010532678     0.7006787935121839     -11.65382088431198  4.635046692020701e-06     0.1273987426163702  0.0008498154351203823      14.76592990203501      302.6853211924762   0.007216340188496215     0.8000325316791053      0.556864569575155     0.2623691470625884     0.3473531937381276    0.05053527519135803      0.389502287729643     0.4861011485973196     0.3935397075445888  2.624772052745435e-14 122.1367615319344
2.466048399631144      19.58738834658274      15.83015867027638   0.002469170010532678     0.7006787935121839     -11.65382088431198  4.635046692020701e-06     0.1273987426163702  0.0008498154351203823      14.76592990203501      302.6853211924762   0.007216340188496215     0.8000325316791053     0.5568645546739938     0.2623691619637495     0.3473531937381276    0.05053527519135803      0.389502287729643     0.4861011485973196     0.3935397075445888  2.624772052745435e-14 122.1367613306737
2.466048399631144      19.58738834658274      15.83015867027638   0.002469170010532678     0.7006787935121839     -11.65382088431198  4.635046692020701e-06     0.1273987426163702  0.0008498154351203823      14.76592990203501      302.6853211924762   0.007216340188496215     0.8000325316791053     0.5568645546739938     0.2623691470625884     0.3473532086392888    0.05053527519135803      0.389502287729643     0.4861011485973196     0.3935397075445888  2.624772052745435e-14 122.1367612181756
2.466048399631144      19.58738834658274      15.83015867027638   0.002469170010532678     0.7006787935121839     -11.65382088431198  4.635046692020701e-06     0.1273987426163702  0.0008498154351203823      14.76592990203501      302.6853211924762   0.007216340188496215     0.8000325316791053     0.5568645546739938     0.2623691470625884     0.3473531937381276    0.05053529009251923      0.389502287729643     0.4861011485973196     0.3935397075445888  2.624772052745435e-14 122.1367612524032
2.466048399631144      19.58738834658274      15.83015867027638   0.002469170010532678     0.7006787935121839     -11.65382088431198  4.635046692020701e-06     0.1273987426163702  0.0008498154351203823      14.76592990203501      302.6853211924762   0.007216340188496215     0.8000325316791053     0.5568645546739938     0.2623691470625884     0.3473531937381276    0.05053527519135803     0.3895023026308042     0.4861011485973196     0.3935397075445888  2.624772052745435e-14 122.1367612525157
2.466048399631144      19.58738834658274      15.83015867027638   0.002469170010532678     0.7006787935121839     -11.65382088431198  4.635046692020701e-06     0.1273987426163702  0.0008498154351203823      14.76592990203501      302.6853211924762   0.007216340188496215     0.8000325316791053     0.5568645546739938     0.2623691470625884     0.3473531937381276    0.05053527519135803      0.389502287729643     0.4861011634984808     0.3935397075445888  2.624772052745435e-14 122.1367612525055
2.466048399631144      19.58738834658274      15.83015867027638   0.002469170010532678     0.7006787935121839     -11.65382088431198  4.635046692020701e-06     0.1273987426163702  0.0008498154351203823      14.76592990203501      302.6853211924762   0.007216340188496215     0.8000325316791053     0.5568645546739938     0.2623691470625884     0.3473531937381276    0.05053527519135803      0.389502287729643     0.4861011485973196       0.39353972244575  2.624772052745435e-14 122.1367612525186
2.466048399631144      19.58738834658274      15.83015867027638   0.002469170010532678     0.7006787935121839     -11.65382088431198  4.635046692020701e-06     0.1273987426163702  0.0008498154351203823      14.76592990203501      302.6853211924762   0.007216340188496215     0.8000325316791053     0.5568645546739938     0.2623691470625884     0.3473531937381276    0.05053527519135803      0.389502287729643     0.4861011485973196     0.3935397075445888  1.490118744156818e-08 122.1368157023459
2.500019692828033      19.56694356383175      15.89143451898138   0.002525709901441246     0.7070918854309031     -11.63772276066507  2.206582169254484e-06     0.1274114246572402  0.0008493180170519617      14.46517640908988      303.3889062416758   0.007005214242933622     0.8000016265839554     0.5481946556087141      0.265869798834487      0.361743421955367    0.05061298174260741      0.389502287729643     0.4868555126050326     0.3933858347967041  3.112309526469522e-14 121.9927795950168
2.50001973008123      19.56694356383175      15.89143451898138   0.002525709901441246     0.7070918854309031     -11.63772276066507  2.206582169254484e-06     0.1274114246572402  0.0008493180170519617      14.46517640908988      303.3889062416758   0.007005214242933622     0.8000016265839554     0.5481946556087141      0.265869798834487      0.361743421955367    0.05061298174260741      0.389502287729643     0.4868555126050326     0.3933858347967041  3.112309526469522e-14 121.9927795883475
2.500019692828033      19.56694385540193      15.89143451898138   0.002525709901441246     0.7070918854309031     -11.63772276066507  2.206582169254484e-06     0.1274114246572402  0.0008493180170519617      14.46517640908988      303.3889062416758   0.007005214242933622     0.8000016265839554     0.5481946556087141      0.265869798834487      0.361743421955367    0.05061298174260741      0.389502287729643     0.4868555126050326     0.3933858347967041  3.112309526469522e-14 121.9927795957665
2.500019692828033      19.56694356383175      15.89143475578221   0.002525709901441246     0.7070918854309031     -11.63772276066507  2.206582169254484e-06     0.1274114246572402  0.0008493180170519617      14.46517640908988      303.3889062416758   0.007005214242933622     0.8000016265839554     0.5481946556087141      0.265869798834487      0.361743421955367    0.05061298174260741      0.389502287729643     0.4868555126050326     0.3933858347967041  3.112309526469522e-14 121.9927795983823
2.500019692828033      19.56694356383175      15.89143451898138    0.00252572480260244     0.7070918854309031     -11.63772276066507  2.206582169254484e-06     0.1274114246572402  0.0008493180170519617      14.46517640908988      303.3889062416758   0.007005214242933622     0.8000016265839554     0.5481946556087141      0.265869798834487      0.361743421955367    0.05061298174260741      0.389502287729643     0.4868555126050326     0.3933858347967041  3.112309526469522e-14 121.9927793553568
2.500019692828033      19.56694356383175      15.89143451898138   0.002525709901441246     0.7070919003320643     -11.63772276066507  2.206582169254484e-06     0.1274114246572402  0.0008493180170519617      14.46517640908988      303.3889062416758   0.007005214242933622     0.8000016265839554     0.5481946556087141      0.265869798834487      0.361743421955367    0.05061298174260741      0.389502287729643     0.4868555126050326     0.3933858347967041  3.112309526469522e-14 121.9927795857934
2.500019692828033      19.56694356383175      15.89143451898138   0.002525709901441246     0.7070918854309031     -11.63772293408065  2.206582169254484e-06     0.1274114246572402  0.0008493180170519617      14.46517640908988      303.3889062416758   0.007005214242933622     0.8000016265839554     0.5481946556087141      0.265869798834487      0.361743421955367    0.05061298174260741      0.389502287729643     0.4868555126050326     0.3933858347967041  3.112309526469522e-14 121.9927795810899
2.500019692828033      19.56694356383175      15.89143451898138   0.002525709901441246     0.7070918854309031     -11.63772276066507  2.221483330448331e-06     0.1274114246572402  0.0008493180170519617      14.46517640908988      303.3889062416758   0.007005214242933622     0.8000016265839554     0.5481946556087141      0.265869798834487      0.361743421955367    0.05061298174260741      0.389502287729643     0.4868555126050326     0.3933858347967041  3.112309526469522e-14 121.9927808508045
2.500019692828033      19.56694356383175      15.89143451898138   0.002525709901441246     0.7070918854309031     -11.63772276066507  2.206582169254484e-06     0.1274114395584013  0.0008493180170519617      14.46517640908988      303.3889062416758   0.007005214242933622     0.8000016265839554     0.5481946556087141      0.265869798834487      0.361743421955367    0.05061298174260741      0.389502287729643     0.4868555126050326     0.3933858347967041  3.112309526469522e-14 121.9927796065002
2.500019692828033      19.56694356383175      15.89143451898138   0.002525709901441246     0.7070918854309031     -11.63772276066507  2.206582169254484e-06     0.1274114246572402  0.0008493329182131555      14.46517640908988      303.3889062416758   0.007005214242933622     0.8000016265839554     0.5481946556087141      0.265869798834487      0.361743421955367    0.05061298174260741      0.389502287729643     0.4868555126050326     0.3933858347967041  3.112309526469522e-14 121.9927806366596
2.500019692828033      19.56694356383175      15.89143451898138   0.002525709901441246     0.7070918854309031     -11.63772276066507  2.206582169254484e-06     0.1274114246572402  0.0008493180170519617       14.4651766246378      303.3889062416758   0.007005214242933622     0.8000016265839554     0.5481946556087141      0.265869798834487      0.361743421955367    0.05061298174260741      0.389502287729643     0.4868555126050326     0.3933858347967041  3.112309526469522e-14 121.9927795930015
2.500019692828033      19.56694356383175      15.89143451898138   0.002525709901441246     0.7070918854309031     -11.63772276066507  2.206582169254484e-06     0.1274114246572402  0.0008493180170519617      14.46517640908988      303.3889107625228   0.007005214242933622     0.8000016265839554     0.5481946556087141      0.265869798834487      0.361743421955367    0.05061298174260741      0.389502287729643     0.4868555126050326     0.3933858347967041  3.112309526469522e-14 121.9927795614415
2.500019692828033      19.56694356383175      15.89143451898138   0.002525709901441246     0.7070918854309031     -11.63772276066507  2.206582169254484e-06     0.1274114246572402  0.0008493180170519617      14.46517640908988      303.3889062416758   0.007005229144094816     0.8000016265839554     0.5481946556087141      0.265869798834487      0.361743421955367    0.05061298174260741      0.389502287729643     0.4868555126050326     0.3933858347967041  3.112309526469522e-14 121.9927786667183
2.500019692828033      19.56694356383175      15.89143451898138   0.002525709901441246     0.7070918854309031     -11.63772276066507  2.206582169254484e-06     0.1274114246572402  0.0008493180170519617      14.46517640908988      303.3889062416758   0.007005214242933622     0.8000016414851165     0.5481946556087141      0.265869798834487      0.361743421955367    0.05061298174260741      0.389502287729643     0.4868555126050326     0.3933858347967041  3.112309526469522e-14 121.9927800080954
2.500019692828033      19.56694356383175      15.89143451898138   0.002525709901441246     0.7070918854309031     -11.63772276066507  2.206582169254484e-06     0.1274114246572402  0.0008493180170519617      14.46517640908988      303.3889062416758   0.007005214242933622     0.8000016265839554     0.5481946705098753      0.265869798834487      0.361743421955367    0.05061298174260741      0.389502287729643     0.4868555126050326     0.3933858347967041  3.112309526469522e-14 121.9927797906185
2.500019692828033      19.56694356383175      15.89143451898138   0.002525709901441246     0.7070918854309031     -11.63772276066507  2.206582169254484e-06     0.1274114246572402  0.0008493180170519617      14.46517640908988      303.3889062416758   0.007005214242933622     0.8000016265839554     0.5481946556087141     0.2658698137356482      0.361743421955367    0.05061298174260741      0.389502287729643     0.4868555126050326     0.3933858347967041  3.112309526469522e-14 121.992779624349
2.500019692828033      19.56694356383175      15.89143451898138   0.002525709901441246     0.7070918854309031     -11.63772276066507  2.206582169254484e-06     0.1274114246572402  0.0008493180170519617      14.46517640908988      303.3889062416758   0.007005214242933622     0.8000016265839554     0.5481946556087141      0.265869798834487     0.3617434368565282    0.05061298174260741      0.389502287729643     0.4868555126050326     0.3933858347967041  3.112309526469522e-14 121.9927795761368
2.500019692828033      19.56694356383175      15.89143451898138   0.002525709901441246     0.7070918854309031     -11.63772276066507  2.206582169254484e-06     0.1274114246572402  0.0008493180170519617      14.46517640908988      303.3889062416758   0.007005214242933622     0.8000016265839554     0.5481946556087141      0.265869798834487      0.361743421955367     0.0506129966437686      0.389502287729643     0.4868555126050326     0.3933858347967041  3.112309526469522e-14 121.992779594991
2.500019692828033      19.56694356383175      15.89143451898138   0.002525709901441246     0.7070918854309031     -11.63772276066507  2.206582169254484e-06     0.1274114246572402  0.0008493180170519617      14.46517640908988      303.3889062416758   0.007005214242933622     0.8000016265839554     0.5481946556087141      0.265869798834487      0.361743421955367    0.05061298174260741     0.3895023026308042     0.4868555126050326     0.3933858347967041  3.112309526469522e-14 121.9927795950168
2.500019692828033      19.56694356383175      15.89143451898138   0.002525709901441246     0.7070918854309031     -11.63772276066507  2.206582169254484e-06     0.1274114246572402  0.0008493180170519617      14.46517640908988      303.3889062416758   0.007005214242933622     0.8000016265839554     0.5481946556087141      0.265869798834487      0.361743421955367    0.05061298174260741      0.389502287729643     0.4868555275061938     0.3933858347967041  3.112309526469522e-14 121.9927795950146
2.500019692828033      19.56694356383175      15.89143451898138   0.002525709901441246     0.7070918854309031     -11.63772276066507  2.206582169254484e-06     0.1274114246572402  0.0008493180170519617      14.46517640908988      303.3889062416758   0.007005214242933622     0.8000016265839554     0.5481946556087141      0.265869798834487      0.361743421955367    0.05061298174260741      0.389502287729643     0.4868555126050326     0.3933858496978653  3.112309526469522e-14 121.9927795950409
2.500019692828033      19.56694356383175      15.89143451898138   0.002525709901441246     0.7070918854309031     -11.63772276066507  2.206582169254484e-06     0.1274114246572402  0.0008493180170519617      14.46517640908988      303.3889062416758   0.007005214242933622     0.8000016265839554     0.5481946556087141      0.265869798834487      0.361743421955367    0.05061298174260741      0.389502287729643     0.4868555126050326     0.3933858347967041  1.490119231694292e-08 121.9928341076889
2.538383455497248      19.58139061111118      15.93257657352924   0.002535329855307342      0.712042764420313     -11.65383709889715  3.809659534904788e-07     0.1273590375262935  0.0008537999932465843      14.15488820185817      303.4298209964093    0.00680685758241288     0.8000000813291979     0.5397205470071852     0.2688874185161213     0.3752002677718705    0.05063980630496973      0.389502287729643     0.4870972183687197     0.3914833716820695  2.681451591373373e-14 121.9152620132866
2.538383493322109      19.58139061111118      15.93257657352924   0.002535329855307342      0.712042764420313     -11.65383709889715  3.809659534904788e-07     0.1273590375262935  0.0008537999932465843      14.15488820185817      303.4298209964093    0.00680685758241288     0.8000000813291979     0.5397205470071852     0.2688874185161213     0.3752002677718705    0.05063980630496973      0.389502287729643     0.4870972183687197     0.3914833716820695  2.681451591373373e-14 121.9152620351497
2.538383455497248      19.58139090289664      15.93257657352924   0.002535329855307342      0.712042764420313     -11.65383709889715  3.809659534904788e-07     0.1273590375262935  0.0008537999932465843      14.15488820185817      303.4298209964093    0.00680685758241288     0.8000000813291979     0.5397205470071852     0.2688874185161213     0.3752002677718705    0.05063980630496973      0.389502287729643     0.4870972183687197     0.3914833716820695  2.681451591373373e-14 121.9152620259924
2.538383455497248      19.58139061111118      15.93257681094313   0.002535329855307342      0.712042764420313     -11.65383709889715  3.809659534904788e-07     0.1273590375262935  0.0008537999932465843      14.15488820185817      303.4298209964093    0.00680685758241288     0.8000000813291979     0.5397205470071852     0.2688874185161213     0.3752002677718705    0.05063980630496973      0.389502287729643     0.4870972183687197     0.3914833716820695  2.681451591373373e-14 121.9152620134422
2.538383455497248      19.58139061111118      15.93257657352924   0.002535344756468536      0.712042764420313     -11.65383709889715  3.809659534904788e-07     0.1273590375262935  0.0008537999932465843      14.15488820185817      303.4298209964093    0.00680685758241288     0.8000000813291979     0.5397205470071852     0.2688874185161213     0.3752002677718705    0.05063980630496973      0.389502287729643     0.4870972183687197     0.3914833716820695  2.681451591373373e-14 121.9152611075456
2.538383455497248      19.58139061111118      15.93257657352924   0.002535329855307342     0.7120427793214742     -11.65383709889715  3.809659534904788e-07     0.1273590375262935  0.0008537999932465843      14.15488820185817      303.4298209964093    0.00680685758241288     0.8000000813291979     0.5397205470071852     0.2688874185161213     0.3752002677718705    0.05063980630496973      0.389502287729643     0.4870972183687197     0.3914833716820695  2.681451591373373e-14 121.915262010642
2.538383455497248      19.58139061111118      15.93257657352924   0.002535329855307342      0.712042764420313     -11.65383727255285  3.809659534904788e-07     0.1273590375262935  0.0008537999932465843      14.15488820185817      303.4298209964093    0.00680685758241288     0.8000000813291979     0.5397205470071852     0.2688874185161213     0.3752002677718705    0.05063980630496973      0.389502287729643     0.4870972183687197     0.3914833716820695  2.681451591373373e-14 121.9152620047392
2.538383455497248      19.58139061111118      15.93257657352924   0.002535329855307342      0.712042764420313     -11.65383709889715  3.958671146843264e-07     0.1273590375262935  0.0008537999932465843      14.15488820185817      303.4298209964093    0.00680685758241288     0.8000000813291979     0.5397205470071852     0.2688874185161213     0.3752002677718705    0.05063980630496973      0.389502287729643     0.4870972183687197     0.3914833716820695  2.681451591373373e-14 121.9152638945979
2.538383455497248      19.58139061111118      15.93257657352924   0.002535329855307342      0.712042764420313     -11.65383709889715  3.809659534904788e-07     0.1273590524274547  0.0008537999932465843      14.15488820185817      303.4298209964093    0.00680685758241288     0.8000000813291979     0.5397205470071852     0.2688874185161213     0.3752002677718705    0.05063980630496973      0.389502287729643     0.4870972183687197     0.3914833716820695  2.681451591373373e-14 121.9152619681197
2.538383455497248      19.58139061111118      15.93257657352924   0.002535329855307342      0.712042764420313     -11.65383709889715  3.809659534904788e-07     0.1273590375262935  0.0008538148944077781      14.15488820185817      303.4298209964093    0.00680685758241288     0.8000000813291979     0.5397205470071852     0.2688874185161213     0.3752002677718705    0.05063980630496973      0.389502287729643     0.4870972183687197     0.3914833716820695  2.681451591373373e-14 121.9152603654606
2.538383455497248      19.58139061111118      15.93257657352924   0.002535329855307342      0.712042764420313     -11.65383709889715  3.809659534904788e-07     0.1273590375262935  0.0008537999932465843      14.15488841278244      303.4298209964093    0.00680685758241288     0.8000000813291979     0.5397205470071852     0.2688874185161213     0.3752002677718705    0.05063980630496973      0.389502287729643     0.4870972183687197     0.3914833716820695  2.681451591373373e-14 121.9152620267165
2.538383455497248      19.58139061111118      15.93257657352924   0.002535329855307342      0.712042764420313     -11.65383709889715  3.809659534904788e-07     0.1273590375262935  0.0008537999932465843      14.15488820185817      303.4298255178659    0.00680685758241288     0.8000000813291979     0.5397205470071852     0.2688874185161213     0.3752002677718705    0.05063980630496973      0.389502287729643     0.4870972183687197     0.3914833716820695  2.681451591373373e-14 121.9152619863367
2.538383455497248      19.58139061111118      15.93257657352924   0.002535329855307342      0.712042764420313     -11.65383709889715  3.809659534904788e-07     0.1273590375262935  0.0008537999932465843      14.15488820185817      303.4298209964093   0.006806872483574074     0.8000000813291979     0.5397205470071852     0.2688874185161213     0.3752002677718705    0.05063980630496973      0.389502287729643     0.4870972183687197     0.3914833716820695  2.681451591373373e-14 121.9152637984446
2.538383455497248      19.58139061111118      15.93257657352924   0.002535329855307342      0.712042764420313     -11.65383709889715  3.809659534904788e-07     0.1273590375262935  0.0008537999932465843      14.15488820185817      303.4298209964093    0.00680685758241288     0.8000000962303591     0.5397205470071852     0.2688874185161213     0.3752002677718705    0.05063980630496973      0.389502287729643     0.4870972183687197     0.3914833716820695  2.681451591373373e-14 121.9152624395843
2.538383455497248      19.58139061111118      15.93257657352924   0.002535329855307342      0.712042764420313     -11.65383709889715  3.809659534904788e-07     0.1273590375262935  0.0008537999932465843      14.15488820185817      303.4298209964093    0.00680685758241288     0.8000000813291979     0.5397205619083464     0.2688874185161213     0.3752002677718705    0.05063980630496973      0.389502287729643     0.4870972183687197     0.3914833716820695  2.681451591373373e-14 121.9152620932049
2.538383455497248      19.58139061111118      15.93257657352924   0.002535329855307342      0.712042764420313     -11.65383709889715  3.809659534904788e-07     0.1273590375262935  0.0008537999932465843      14.15488820185817      303.4298209964093    0.00680685758241288     0.8000000813291979     0.5397205470071852     0.2688874334172824     0.3752002677718705    0.05063980630496973      0.389502287729643     0.4870972183687197     0.3914833716820695  2.681451591373373e-14 121.9152621188222
2.538383455497248      19.58139061111118      15.93257657352924   0.002535329855307342      0.712042764420313     -11.65383709889715  3.809659534904788e-07     0.1273590375262935  0.0008537999932465843      14.15488820185817      303.4298209964093    0.00680685758241288     0.8000000813291979     0.5397205470071852     0.2688874185161213     0.3752002826730317    0.05063980630496973      0.389502287729643     0.4870972183687197     0.3914833716820695  2.681451591373373e-14 121.9152619949736
2.538383455497248      19.58139061111118      15.93257657352924   0.002535329855307342      0.712042764420313     -11.65383709889715  3.809659534904788e-07     0.1273590375262935  0.0008537999932465843      14.15488820185817      303.4298209964093    0.00680685758241288     0.8000000813291979     0.5397205470071852     0.2688874185161213     0.3752002677718705    0.05063982120613093      0.389502287729643     0.4870972183687197     0.3914833716820695  2.681451591373373e-14 121.9152620128197
2.538383455497248      19.58139061111118      15.93257657352924   0.002535329855307342      0.712042764420313     -11.65383709889715  3.809659534904788e-07     0.1273590375262935  0.0008537999932465843      14.15488820185817      303.4298209964093    0.00680685758241288     0.8000000813291979     0.5397205470071852     0.2688874185161213     0.3752002677718705    0.05063980630496973     0.3895023026308042     0.4870972183687197     0.3914833716820695  2.681451591373373e-14 121.9152620132866
2.538383455497248      19.58139061111118      15.93257657352924   0.002535329855307342      0.712042764420313     -11.65383709889715  3.809659534904788e-07     0.1273590375262935  0.0008537999932465843      14.15488820185817      303.4298209964093    0.00680685758241288     0.8000000813291979     0.5397205470071852     0.2688874185161213     0.3752002677718705    0.05063980630496973      0.389502287729643     0.4870972332698809     0.3914833716820695  2.681451591373373e-14 121.9152620125299
2.538383455497248      19.58139061111118      15.93257657352924   0.002535329855307342      0.712042764420313     -11.65383709889715  3.809659534904788e-07     0.1273590375262935  0.0008537999932465843      14.15488820185817      303.4298209964093    0.00680685758241288     0.8000000813291979     0.5397205470071852     0.2688874185161213     0.3752002677718705    0.05063980630496973      0.389502287729643     0.4870972183687197     0.3914833865832307  2.681451591373373e-14 121.9152620130659
2.538383455497248      19.58139061111118      15.93257657352924   0.002535329855307342      0.712042764420313     -11.65383709889715  3.809659534904788e-07     0.1273590375262935  0.0008537999932465843      14.15488820185817      303.4298209964093    0.00680685758241288     0.8000000813291979     0.5397205470071852     0.2688874185161213     0.3752002677718705    0.05063980630496973      0.389502287729643     0.4870972183687197     0.3914833716820695  1.490118800836357e-08 121.9153164850237
2.553987319753572      19.57793270742807      15.98359678450596   0.002561217414801077     0.7134261463236826     -11.65828142185472  1.707304683959416e-08     0.1273177730338559   0.000858824494314899      14.02219770150866      303.5422013727259   0.006715997941157351     0.8000000803417164      0.536215009150079     0.2702379698477166     0.3859383402743867    0.05310846591214603      0.389502287729643     0.8503870034321162     0.5427633043908703  2.220446049250313e-14 121.8918941541732
2.553987357810949      19.57793270742807      15.98359678450596   0.002561217414801077     0.7134261463236826     -11.65828142185472  1.707304683959416e-08     0.1273177730338559   0.000858824494314899      14.02219770150866      303.5422013727259   0.006715997941157351     0.8000000803417164      0.536215009150079     0.2702379698477166     0.3859383402743867    0.05310846591214603      0.389502287729643     0.8503870034321162     0.5427633043908703  2.220446049250313e-14 121.8918941496847
2.553987319753572        19.577932999162      15.98359678450596   0.002561217414801077     0.7134261463236826     -11.65828142185472  1.707304683959416e-08     0.1273177730338559   0.000858824494314899      14.02219770150866      303.5422013727259   0.006715997941157351     0.8000000803417164      0.536215009150079     0.2702379698477166     0.3859383402743867    0.05310846591214603      0.389502287729643     0.8503870034321162     0.5427633043908703  2.220446049250313e-14 121.8918941671221
2.553987319753572      19.57793270742807      15.98359702268011   0.002561217414801077     0.7134261463236826     -11.65828142185472  1.707304683959416e-08     0.1273177730338559   0.000858824494314899      14.02219770150866      303.5422013727259   0.006715997941157351     0.8000000803417164      0.536215009150079     0.2702379698477166     0.3859383402743867    0.05310846591214603      0.389502287729643     0.8503870034321162     0.5427633043908703  2.220446049250313e-14 121.8918941678678
2.553987319753572      19.57793270742807      15.98359678450596   0.002561232315962271     0.7134261463236826     -11.65828142185472  1.707304683959416e-08     0.1273177730338559   0.000858824494314899      14.02219770150866      303.5422013727259   0.006715997941157351     0.8000000803417164      0.536215009150079     0.2702379698477166     0.3859383402743867    0.05310846591214603      0.389502287729643     0.8503870034321162     0.5427633043908703  2.220446049250313e-14 121.8918931754861
2.553987319753572      19.57793270742807      15.98359678450596   0.002561217414801077     0.7134261612248438     -11.65828142185472  1.707304683959416e-08     0.1273177730338559   0.000858824494314899      14.02219770150866      303.5422013727259   0.006715997941157351     0.8000000803417164      0.536215009150079     0.2702379698477166     0.3859383402743867    0.05310846591214603      0.389502287729643     0.8503870034321162     0.5427633043908703  2.220446049250313e-14 121.8918941596834
2.553987319753572      19.57793270742807      15.98359678450596   0.002561217414801077     0.7134261463236826     -11.65828159557665  1.707304683959416e-08     0.1273177730338559   0.000858824494314899      14.02219770150866      303.5422013727259   0.006715997941157351     0.8000000803417164      0.536215009150079     0.2702379698477166     0.3859383402743867    0.05310846591214603      0.389502287729643     0.8503870034321162     0.5427633043908703  2.220446049250313e-14 121.8918941349319
2.553987319753572      19.57793270742807      15.98359678450596   0.002561217414801077     0.7134261463236826     -11.65828142185472  3.197420803344182e-08     0.1273177730338559   0.000858824494314899      14.02219770150866      303.5422013727259   0.006715997941157351     0.8000000803417164      0.536215009150079     0.2702379698477166     0.3859383402743867    0.05310846591214603      0.389502287729643     0.8503870034321162     0.5427633043908703  2.220446049250313e-14 121.8918967347893
2.553987319753572      19.57793270742807      15.98359678450596   0.002561217414801077     0.7134261463236826     -11.65828142185472  1.707304683959416e-08     0.1273177879350171   0.000858824494314899      14.02219770150866      303.5422013727259   0.006715997941157351     0.8000000803417164      0.536215009150079     0.2702379698477166     0.3859383402743867    0.05310846591214603      0.389502287729643     0.8503870034321162     0.5427633043908703  2.220446049250313e-14 121.8918941219826
2.553987319753572      19.57793270742807      15.98359678450596   0.002561217414801077     0.7134261463236826     -11.65828142185472  1.707304683959416e-08     0.1273177730338559  0.0008588393954760929      14.02219770150866      303.5422013727259   0.006715997941157351     0.8000000803417164      0.536215009150079     0.2702379698477166     0.3859383402743867    0.05310846591214603      0.389502287729643     0.8503870034321162     0.5427633043908703  2.220446049250313e-14 121.8918933512539
2.553987319753572      19.57793270742807      15.98359678450596   0.002561217414801077     0.7134261463236826     -11.65828142185472  1.707304683959416e-08     0.1273177730338559   0.000858824494314899      14.02219791045569      303.5422013727259   0.006715997941157351     0.8000000803417164      0.536215009150079     0.2702379698477166     0.3859383402743867    0.05310846591214603      0.389502287729643     0.8503870034321162     0.5427633043908703  2.220446049250313e-14 121.8918942091244
2.553987319753572      19.57793270742807      15.98359678450596   0.002561217414801077     0.7134261463236826     -11.65828142185472  1.707304683959416e-08     0.1273177730338559   0.000858824494314899      14.02219770150866      303.5422058958571   0.006715997941157351     0.8000000803417164      0.536215009150079     0.2702379698477166     0.3859383402743867    0.05310846591214603      0.389502287729643     0.8503870034321162     0.5427633043908703  2.220446049250313e-14 121.8918941175123
2.553987319753572      19.57793270742807      15.98359678450596   0.002561217414801077     0.7134261463236826     -11.65828142185472  1.707304683959416e-08     0.1273177730338559   0.000858824494314899      14.02219770150866      303.5422013727259   0.006716012842318545     0.8000000803417164      0.536215009150079     0.2702379698477166     0.3859383402743867    0.05310846591214603      0.389502287729643     0.8503870034321162     0.5427633043908703  2.220446049250313e-14 121.8918950250284
2.553987319753572      19.57793270742807      15.98359678450596   0.002561217414801077     0.7134261463236826     -11.65828142185472  1.707304683959416e-08     0.1273177730338559   0.000858824494314899      14.02219770150866      303.5422013727259   0.006715997941157351     0.8000000952428776      0.536215009150079     0.2702379698477166     0.3859383402743867    0.05310846591214603      0.389502287729643     0.8503870034321162     0.5427633043908703  2.220446049250313e-14 121.891894648812
2.553987319753572      19.57793270742807      15.98359678450596   0.002561217414801077     0.7134261463236826     -11.65828142185472  1.707304683959416e-08     0.1273177730338559   0.000858824494314899      14.02219770150866      303.5422013727259   0.006715997941157351     0.8000000803417164     0.5362150240512402     0.2702379698477166     0.3859383402743867    0.05310846591214603      0.389502287729643     0.8503870034321162     0.5427633043908703  2.220446049250313e-14 121.8918942324247
2.553987319753572      19.57793270742807      15.98359678450596   0.002561217414801077     0.7134261463236826     -11.65828142185472  1.707304683959416e-08     0.1273177730338559   0.000858824494314899      14.02219770150866      303.5422013727259   0.006715997941157351     0.8000000803417164      0.536215009150079     0.2702379847488778     0.3859383402743867    0.05310846591214603      0.389502287729643     0.8503870034321162     0.5427633043908703  2.220446049250313e-14 121.8918942499132
2.553987319753572      19.57793270742807      15.98359678450596   0.002561217414801077     0.7134261463236826     -11.65828142185472  1.707304683959416e-08     0.1273177730338559   0.000858824494314899      14.02219770150866      303.5422013727259   0.006715997941157351     0.8000000803417164      0.536215009150079     0.2702379698477166     0.3859383551755479    0.05310846591214603      0.389502287729643     0.8503870034321162     0.5427633043908703  2.220446049250313e-14 121.89189412706
2.553987319753572      19.57793270742807      15.98359678450596   0.002561217414801077     0.7134261463236826     -11.65828142185472  1.707304683959416e-08     0.1273177730338559   0.000858824494314899      14.02219770150866      303.5422013727259   0.006715997941157351     0.8000000803417164      0.536215009150079     0.2702379698477166     0.3859383402743867    0.05310848081330722      0.389502287729643     0.8503870034321162     0.5427633043908703  2.220446049250313e-14 121.8918941541767
2.553987319753572      19.57793270742807      15.98359678450596   0.002561217414801077     0.7134261463236826     -11.65828142185472  1.707304683959416e-08     0.1273177730338559   0.000858824494314899      14.02219770150866      303.5422013727259   0.006715997941157351     0.8000000803417164      0.536215009150079     0.2702379698477166     0.3859383402743867    0.05310846591214603     0.3895023026308042     0.8503870034321162     0.5427633043908703  2.220446049250313e-14 121.8918941541732
2.553987319753572      19.57793270742807      15.98359678450596   0.002561217414801077     0.7134261463236826     -11.65828142185472  1.707304683959416e-08     0.1273177730338559   0.000858824494314899      14.02219770150866      303.5422013727259   0.006715997941157351     0.8000000803417164      0.536215009150079     0.2702379698477166     0.3859383402743867    0.05310846591214603      0.389502287729643     0.8503870183332773     0.5427633043908703  2.220446049250313e-14 121.8918941541774
2.553987319753572      19.57793270742807      15.98359678450596   0.002561217414801077     0.7134261463236826     -11.65828142185472  1.707304683959416e-08     0.1273177730338559   0.000858824494314899      14.02219770150866      303.5422013727259   0.006715997941157351     0.8000000803417164      0.536215009150079     0.2702379698477166     0.3859383402743867    0.05310846591214603      0.389502287729643     0.8503870034321162     0.5427633192920315  2.220446049250313e-14 121.8918941541575
2.553987319753572      19.57793270742807      15.98359678450596   0.002561217414801077     0.7134261463236826     -11.65828142185472  1.707304683959416e-08     0.1273177730338559   0.000858824494314899      14.02219770150866      303.5422013727259   0.006715997941157351     0.8000000803417164      0.536215009150079     0.2702379698477166     0.3859383402743867    0.05310846591214603      0.389502287729643     0.8503870034321162     0.5427633043908703  1.490118339830815e-08 121.891948925781
2.612951660463366       19.5420159722291      15.97198297317954   0.002491301028264426     0.7147650949367959     -11.67678941362419   2.74395785097008e-12     0.1271933009319856  0.0008719722994768754      13.54757980492343      303.5483446023792    0.00657435584329828     0.8000000002461271     0.5279833911346544     0.2711613626772607     0.4136655719563768    0.05309487233571929      0.389502287729643     0.8501271494012256     0.5432837666795982  2.477477376367579e-14 121.9072504266177
2.61295169939938       19.5420159722291      15.97198297317954   0.002491301028264426     0.7147650949367959     -11.67678941362419   2.74395785097008e-12     0.1271933009319856  0.0008719722994768754      13.54757980492343      303.5483446023792    0.00657435584329828     0.8000000002461271     0.5279833911346544     0.2711613626772607     0.4136655719563768    0.05309487233571929      0.389502287729643     0.8501271494012256     0.5432837666795982  2.477477376367579e-14 121.9072504120814
2.612951660463366      19.54201626342783      15.97198297317954   0.002491301028264426     0.7147650949367959     -11.67678941362419   2.74395785097008e-12     0.1271933009319856  0.0008719722994768754      13.54757980492343      303.5483446023792    0.00657435584329828     0.8000000002461271     0.5279833911346544     0.2711613626772607     0.4136655719563768    0.05309487233571929      0.389502287729643     0.8501271494012256     0.5432837666795982  2.477477376367579e-14 121.9072505362445
2.612951660463366       19.5420159722291      15.97198321118063   0.002491301028264426     0.7147650949367959     -11.67678941362419   2.74395785097008e-12     0.1271933009319856  0.0008719722994768754      13.54757980492343      303.5483446023792    0.00657435584329828     0.8000000002461271     0.5279833911346544     0.2711613626772607     0.4136655719563768    0.05309487233571929      0.389502287729643     0.8501271494012256     0.5432837666795982  2.477477376367579e-14 121.9072504714231
2.612951660463366       19.5420159722291      15.97198297317954    0.00249131592942562     0.7147650949367959     -11.67678941362419   2.74395785097008e-12     0.1271933009319856  0.0008719722994768754      13.54757980492343      303.5483446023792    0.00657435584329828     0.8000000002461271     0.5279833911346544     0.2711613626772607     0.4136655719563768    0.05309487233571929      0.389502287729643     0.8501271494012256     0.5432837666795982  2.477477376367579e-14 121.9072472698557
2.612951660463366       19.5420159722291      15.97198297317954   0.002491301028264426     0.7147651098379571     -11.67678941362419   2.74395785097008e-12     0.1271933009319856  0.0008719722994768754      13.54757980492343      303.5483446023792    0.00657435584329828     0.8000000002461271     0.5279833911346544     0.2711613626772607     0.4136655719563768    0.05309487233571929      0.389502287729643     0.8501271494012256     0.5432837666795982  2.477477376367579e-14 121.9072504332835
2.612951660463366       19.5420159722291      15.97198297317954   0.002491301028264426     0.7147650949367959     -11.67678958762191   2.74395785097008e-12     0.1271933009319856  0.0008719722994768754      13.54757980492343      303.5483446023792    0.00657435584329828     0.8000000002461271     0.5279833911346544     0.2711613626772607     0.4136655719563768    0.05309487233571929      0.389502287729643     0.8501271494012256     0.5432837666795982  2.477477376367579e-14 121.9072503406192
2.612951660463366       19.5420159722291      15.97198297317954   0.002491301028264426     0.7147650949367959     -11.67678941362419  1.490390515169863e-08     0.1271933009319856  0.0008719722994768754      13.54757980492343      303.5483446023792    0.00657435584329828     0.8000000002461271     0.5279833911346544     0.2711613626772607     0.4136655719563768    0.05309487233571929      0.389502287729643     0.8501271494012256     0.5432837666795982  2.477477376367579e-14 121.9072532857446
2.612951660463366       19.5420159722291      15.97198297317954   0.002491301028264426     0.7147650949367959     -11.67678941362419   2.74395785097008e-12     0.1271933158331468  0.0008719722994768754      13.54757980492343      303.5483446023792    0.00657435584329828     0.8000000002461271     0.5279833911346544     0.2711613626772607     0.4136655719563768    0.05309487233571929      0.389502287729643     0.8501271494012256     0.5432837666795982  2.477477376367579e-14 121.9072503146402
2.612951660463366       19.5420159722291      15.97198297317954   0.002491301028264426     0.7147650949367959     -11.67678941362419   2.74395785097008e-12     0.1271933009319856  0.0008719872006380693      13.54757980492343      303.5483446023792    0.00657435584329828     0.8000000002461271     0.5279833911346544     0.2711613626772607     0.4136655719563768    0.05309487233571929      0.389502287729643     0.8501271494012256     0.5432837666795982  2.477477376367579e-14 121.9072458566506
2.612951660463366       19.5420159722291      15.97198297317954   0.002491301028264426     0.7147650949367959     -11.67678941362419   2.74395785097008e-12     0.1271933009319856  0.0008719722994768754      13.54758000679809      303.5483446023792    0.00657435584329828     0.8000000002461271     0.5279833911346544     0.2711613626772607     0.4136655719563768    0.05309487233571929      0.389502287729643     0.8501271494012256     0.5432837666795982  2.477477376367579e-14 121.9072503642419
2.612951660463366       19.5420159722291      15.97198297317954   0.002491301028264426     0.7147650949367959     -11.67678941362419   2.74395785097008e-12     0.1271933009319856  0.0008719722994768754      13.54757980492343       303.548349125602    0.00657435584329828     0.8000000002461271     0.5279833911346544     0.2711613626772607     0.4136655719563768    0.05309487233571929      0.389502287729643     0.8501271494012256     0.5432837666795982  2.477477376367579e-14 121.907250410036
2.612951660463366       19.5420159722291      15.97198297317954   0.002491301028264426     0.7147650949367959     -11.67678941362419   2.74395785097008e-12     0.1271933009319856  0.0008719722994768754      13.54757980492343      303.5483446023792   0.006574370744459474     0.8000000002461271     0.5279833911346544     0.2711613626772607     0.4136655719563768    0.05309487233571929      0.389502287729643     0.8501271494012256     0.5432837666795982  2.477477376367579e-14 121.9072547270253
2.612951660463366       19.5420159722291      15.97198297317954   0.002491301028264426     0.7147650949367959     -11.67678941362419   2.74395785097008e-12     0.1271933009319856  0.0008719722994768754      13.54757980492343      303.5483446023792    0.00657435584329828     0.8000000151472883     0.5279833911346544     0.2711613626772607     0.4136655719563768    0.05309487233571929      0.389502287729643     0.8501271494012256     0.5432837666795982  2.477477376367579e-14 121.9072510048731
2.612951660463366       19.5420159722291      15.97198297317954   0.002491301028264426     0.7147650949367959     -11.67678941362419   2.74395785097008e-12     0.1271933009319856  0.0008719722994768754      13.54757980492343      303.5483446023792    0.00657435584329828     0.8000000002461271     0.5279834060358156     0.2711613626772607     0.4136655719563768    0.05309487233571929      0.389502287729643     0.8501271494012256     0.5432837666795982  2.477477376367579e-14 121.9072504474441
2.612951660463366       19.5420159722291      15.97198297317954   0.002491301028264426     0.7147650949367959     -11.67678941362419   2.74395785097008e-12     0.1271933009319856  0.0008719722994768754      13.54757980492343      303.5483446023792    0.00657435584329828     0.8000000002461271     0.5279833911346544     0.2711613775784219     0.4136655719563768    0.05309487233571929      0.389502287729643     0.8501271494012256     0.5432837666795982  2.477477376367579e-14 121.9072504802671
2.612951660463366       19.5420159722291      15.97198297317954   0.002491301028264426     0.7147650949367959     -11.67678941362419   2.74395785097008e-12     0.1271933009319856  0.0008719722994768754      13.54757980492343      303.5483446023792    0.00657435584329828     0.8000000002461271     0.5279833911346544     0.2711613626772607      0.413665586857538    0.05309487233571929      0.389502287729643     0.8501271494012256     0.5432837666795982  2.477477376367579e-14 121.9072504175963
2.612951660463366       19.5420159722291      15.97198297317954   0.002491301028264426     0.7147650949367959     -11.67678941362419   2.74395785097008e-12     0.1271933009319856  0.0008719722994768754      13.54757980492343      303.5483446023792    0.00657435584329828     0.8000000002461271     0.5279833911346544     0.2711613626772607     0.4136655719563768    0.05309488723688048      0.389502287729643     0.8501271494012256     0.5432837666795982  2.477477376367579e-14 121.9072504266163
2.612951660463366       19.5420159722291      15.97198297317954   0.002491301028264426     0.7147650949367959     -11.67678941362419   2.74395785097008e-12     0.1271933009319856  0.0008719722994768754      13.54757980492343      303.5483446023792    0.00657435584329828     0.8000000002461271     0.5279833911346544     0.2711613626772607     0.4136655719563768    0.05309487233571929     0.3895023026308042     0.8501271494012256     0.5432837666795982  2.477477376367579e-14 121.9072504266177
2.612951660463366       19.5420159722291      15.97198297317954   0.002491301028264426     0.7147650949367959     -11.67678941362419   2.74395785097008e-12     0.1271933009319856  0.0008719722994768754      13.54757980492343      303.5483446023792    0.00657435584329828     0.8000000002461271     0.5279833911346544     0.2711613626772607     0.4136655719563768    0.05309487233571929      0.389502287729643     0.8501271643023868     0.5432837666795982  2.477477376367579e-14 121.9072504266157
2.612951660463366       19.5420159722291      15.97198297317954   0.002491301028264426     0.7147650949367959     -11.67678941362419   2.74395785097008e-12     0.1271933009319856  0.0008719722994768754      13.54757980492343      303.5483446023792    0.00657435584329828     0.8000000002461271     0.5279833911346544     0.2711613626772607     0.4136655719563768    0.05309487233571929      0.389502287729643     0.8501271494012256     0.5432837815807594  2.477477376367579e-14 121.9072504266189
2.612951660463366       19.5420159722291      15.97198297317954   0.002491301028264426     0.7147650949367959     -11.67678941362419   2.74395785097008e-12     0.1271933009319856  0.0008719722994768754      13.54757980492343      303.5483446023792    0.00657435584329828     0.8000000002461271     0.5279833911346544     0.2711613626772607     0.4136655719563768    0.05309487233571929      0.389502287729643     0.8501271494012256     0.5432837666795982  1.490118596862142e-08 121.9073051161124
2.568728395300716      19.56895352923942      15.98069333259709   0.002545101015959364     0.7137608777817167     -11.66290841872225  1.280541317920378e-08       0.12728669968355  0.0008632304959251262      13.90354323742001      303.5437371791901   0.006680579402693384     0.8000000601947152     0.5341570479521646     0.2704687820103542     0.3928701807573827    0.05310506752025199      0.389502287729643     0.8503220399666888     0.5428934198783534  3.949870108622049e-14 121.8828670734103
2.568728433577752      19.56895352923942      15.98069333259709   0.002545101015959364     0.7137608777817167     -11.66290841872225  1.280541317920378e-08       0.12728669968355  0.0008632304959251262      13.90354323742001      303.5437371791901   0.006680579402693384     0.8000000601947152     0.5341570479521646     0.2704687820103542     0.3928701807573827    0.05310506752025199      0.389502287729643     0.8503220399666888     0.5428934198783534  3.949870108622049e-14 121.8828671021049
2.568728395300716      19.56895382083955      15.98069333259709   0.002545101015959364     0.7137608777817167     -11.66290841872225  1.280541317920378e-08       0.12728669968355  0.0008632304959251262      13.90354323742001      303.5437371791901   0.006680579402693384     0.8000000601947152     0.5341570479521646     0.2704687820103542     0.3928701807573827    0.05310506752025199      0.389502287729643     0.8503220399666888     0.5428934198783534  3.949870108622049e-14 121.8828670756504
2.568728395300716      19.56895352923942      15.98069357072798   0.002545101015959364     0.7137608777817167     -11.66290841872225  1.280541317920378e-08       0.12728669968355  0.0008632304959251262      13.90354323742001      303.5437371791901   0.006680579402693384     0.8000000601947152     0.5341570479521646     0.2704687820103542     0.3928701807573827    0.05310506752025199      0.389502287729643     0.8503220399666888     0.5428934198783534  3.949870108622049e-14 121.8828670751455
2.568728395300716      19.56895352923942      15.98069333259709   0.002545115917120558     0.7137608777817167     -11.66290841872225  1.280541317920378e-08       0.12728669968355  0.0008632304959251262      13.90354323742001      303.5437371791901   0.006680579402693384     0.8000000601947152     0.5341570479521646     0.2704687820103542     0.3928701807573827    0.05310506752025199      0.389502287729643     0.8503220399666888     0.5428934198783534  3.949870108622049e-14 121.8828662823046
2.568728395300716      19.56895352923942      15.98069333259709   0.002545101015959364     0.7137608926828779     -11.66290841872225  1.280541317920378e-08       0.12728669968355  0.0008632304959251262      13.90354323742001      303.5437371791901   0.006680579402693384     0.8000000601947152     0.5341570479521646     0.2704687820103542     0.3928701807573827    0.05310506752025199      0.389502287729643     0.8503220399666888     0.5428934198783534  3.949870108622049e-14 121.8828670233581
2.568728395300716      19.56895352923942      15.98069333259709   0.002545101015959364     0.7137608777817167     -11.66290859251313  1.280541317920378e-08       0.12728669968355  0.0008632304959251262      13.90354323742001      303.5437371791901   0.006680579402693384     0.8000000601947152     0.5341570479521646     0.2704687820103542     0.3928701807573827    0.05310506752025199      0.389502287729643     0.8503220399666888     0.5428934198783534  3.949870108622049e-14 121.8828670279686
2.568728395300716      19.56895352923942      15.98069333259709   0.002545101015959364     0.7137608777817167     -11.66290841872225  2.770657437305144e-08       0.12728669968355  0.0008632304959251262      13.90354323742001      303.5437371791901   0.006680579402693384     0.8000000601947152     0.5341570479521646     0.2704687820103542     0.3928701807573827    0.05310506752025199      0.389502287729643     0.8503220399666888     0.5428934198783534  3.949870108622049e-14 121.8828700939464
2.568728395300716      19.56895352923942      15.98069333259709   0.002545101015959364     0.7137608777817167     -11.66290841872225  1.280541317920378e-08     0.1272867145847112  0.0008632304959251262      13.90354323742001      303.5437371791901   0.006680579402693384     0.8000000601947152     0.5341570479521646     0.2704687820103542     0.3928701807573827    0.05310506752025199      0.389502287729643     0.8503220399666888     0.5428934198783534  3.949870108622049e-14 121.8828670450274
2.568728395300716      19.56895352923942      15.98069333259709   0.002545101015959364     0.7137608777817167     -11.66290841872225  1.280541317920378e-08       0.12728669968355    0.00086324539708632      13.90354323742001      303.5437371791901   0.006680579402693384     0.8000000601947152     0.5341570479521646     0.2704687820103542     0.3928701807573827    0.05310506752025199      0.389502287729643     0.8503220399666888     0.5428934198783534  3.949870108622049e-14 121.8828657984196
2.568728395300716      19.56895352923942      15.98069333259709   0.002545101015959364     0.7137608777817167     -11.66290841872225  1.280541317920378e-08       0.12728669968355  0.0008632304959251262      13.90354344459895      303.5437371791901   0.006680579402693384     0.8000000601947152     0.5341570479521646     0.2704687820103542     0.3928701807573827    0.05310506752025199      0.389502287729643     0.8503220399666888     0.5428934198783534  3.949870108622049e-14 121.8828670668308
2.568728395300716      19.56895352923942      15.98069333259709   0.002545101015959364     0.7137608777817167     -11.66290841872225  1.280541317920378e-08       0.12728669968355  0.0008632304959251262      13.90354323742001      303.5437417023442   0.006680579402693384     0.8000000601947152     0.5341570479521646     0.2704687820103542     0.3928701807573827    0.05310506752025199      0.389502287729643     0.8503220399666888     0.5428934198783534  3.949870108622049e-14 121.8828670062286
2.568728395300716      19.56895352923942      15.98069333259709   0.002545101015959364     0.7137608777817167     -11.66290841872225  1.280541317920378e-08       0.12728669968355  0.0008632304959251262      13.90354323742001      303.5437371791901   0.006680594303854578     0.8000000601947152     0.5341570479521646     0.2704687820103542     0.3928701807573827    0.05310506752025199      0.389502287729643     0.8503220399666888     0.5428934198783534  3.949870108622049e-14 121.8828679817345
2.568728395300716      19.56895352923942      15.98069333259709   0.002545101015959364     0.7137608777817167     -11.66290841872225  1.280541317920378e-08       0.12728669968355  0.0008632304959251262      13.90354323742001      303.5437371791901   0.006680579402693384     0.8000000750958763     0.5341570479521646     0.2704687820103542     0.3928701807573827    0.05310506752025199      0.389502287729643     0.8503220399666888     0.5428934198783534  3.949870108622049e-14 121.8828675687001
2.568728395300716      19.56895352923942      15.98069333259709   0.002545101015959364     0.7137608777817167     -11.66290841872225  1.280541317920378e-08       0.12728669968355  0.0008632304959251262      13.90354323742001      303.5437371791901   0.006680579402693384     0.8000000601947152     0.5341570628533258     0.2704687820103542     0.3928701807573827    0.05310506752025199      0.389502287729643     0.8503220399666888     0.5428934198783534  3.949870108622049e-14 121.8828671840655
2.568728395300716      19.56895352923942      15.98069333259709   0.002545101015959364     0.7137608777817167     -11.66290841872225  1.280541317920378e-08       0.12728669968355  0.0008632304959251262      13.90354323742001      303.5437371791901   0.006680579402693384     0.8000000601947152     0.5341570479521646     0.2704687969115154     0.3928701807573827    0.05310506752025199      0.389502287729643     0.8503220399666888     0.5428934198783534  3.949870108622049e-14 121.8828671356358
2.568728395300716      19.56895352923942      15.98069333259709   0.002545101015959364     0.7137608777817167     -11.66290841872225  1.280541317920378e-08       0.12728669968355  0.0008632304959251262      13.90354323742001      303.5437371791901   0.006680579402693384     0.8000000601947152     0.5341570479521646     0.2704687820103542     0.3928701956585439    0.05310506752025199      0.389502287729643     0.8503220399666888     0.5428934198783534  3.949870108622049e-14 121.8828670511091
2.568728395300716      19.56895352923942      15.98069333259709   0.002545101015959364     0.7137608777817167     -11.66290841872225  1.280541317920378e-08       0.12728669968355  0.0008632304959251262      13.90354323742001      303.5437371791901   0.006680579402693384     0.8000000601947152     0.5341570479521646     0.2704687820103542     0.3928701807573827    0.05310508242141318      0.389502287729643     0.8503220399666888     0.5428934198783534  3.949870108622049e-14 121.882867073654
2.568728395300716      19.56895352923942      15.98069333259709   0.002545101015959364     0.7137608777817167     -11.66290841872225  1.280541317920378e-08       0.12728669968355  0.0008632304959251262      13.90354323742001      303.5437371791901   0.006680579402693384     0.8000000601947152     0.5341570479521646     0.2704687820103542     0.3928701807573827    0.05310506752025199     0.3895023026308042     0.8503220399666888     0.5428934198783534  3.949870108622049e-14 121.8828670734103
2.568728395300716      19.56895352923942      15.98069333259709   0.002545101015959364     0.7137608777817167     -11.66290841872225  1.280541317920378e-08       0.12728669968355  0.0008632304959251262      13.90354323742001      303.5437371791901   0.006680579402693384     0.8000000601947152     0.5341570479521646     0.2704687820103542     0.3928701807573827    0.05310506752025199      0.389502287729643       0.85032205486785     0.5428934198783534  3.949870108622049e-14 121.8828670734048
2.568728395300716      19.56895352923942      15.98069333259709   0.002545101015959364     0.7137608777817167     -11.66290841872225  1.280541317920378e-08       0.12728669968355  0.0008632304959251262      13.90354323742001      303.5437371791901   0.006680579402693384     0.8000000601947152     0.5341570479521646     0.2704687820103542     0.3928701807573827    0.05310506752025199      0.389502287729643     0.8503220399666888     0.5428934347795146  3.949870108622049e-14 121.8828670733999
2.568728395300716      19.56895352923942      15.98069333259709   0.002545101015959364     0.7137608777817167     -11.66290841872225  1.280541317920378e-08       0.12728669968355  0.0008632304959251262      13.90354323742001      303.5437371791901   0.006680579402693384     0.8000000601947152     0.5341570479521646     0.2704687820103542     0.3928701807573827    0.05310506752025199      0.389502287729643     0.8503220399666888     0.5428934198783534  1.490120069254874e-08 121.8829218212944
2.568748312444875      19.56908248880493      15.98085856631759   0.002546570873149506       0.71377034873889     -11.66299213641377   1.25719997035006e-08     0.1272866914199692  0.0008655131736774148      13.90373174681854      303.5538283255941   0.006680520167898862     0.8000000573675077     0.5341541865819965     0.2704696539584689     0.3928792955318979    0.05279866565851659      0.389502287729643     0.8503586330044287     0.5430994671693958  3.938669403522222e-14 121.882633619665
2.568748350722208      19.56908248880493      15.98085856631759   0.002546570873149506       0.71377034873889     -11.66299213641377   1.25719997035006e-08     0.1272866914199692  0.0008655131736774148      13.90373174681854      303.5538283255941   0.006680520167898862     0.8000000573675077     0.5341541865819965     0.2704696539584689     0.3928792955318979    0.05279866565851659      0.389502287729643     0.8503586330044287     0.5430994671693958  3.938669403522222e-14 121.8826336039183
2.568748312444875      19.56908278040698      15.98085856631759   0.002546570873149506       0.71377034873889     -11.66299213641377   1.25719997035006e-08     0.1272866914199692  0.0008655131736774148      13.90373174681854      303.5538283255941   0.006680520167898862     0.8000000573675077     0.5341541865819965     0.2704696539584689     0.3928792955318979    0.05279866565851659      0.389502287729643     0.8503586330044287     0.5430994671693958  3.938669403522222e-14 121.8826336305772
2.568748312444875      19.56908248880493      15.98085880445094   0.002546570873149506       0.71377034873889     -11.66299213641377   1.25719997035006e-08     0.1272866914199692  0.0008655131736774148      13.90373174681854      303.5538283255941   0.006680520167898862     0.8000000573675077     0.5341541865819965     0.2704696539584689     0.3928792955318979    0.05279866565851659      0.389502287729643     0.8503586330044287     0.5430994671693958  3.938669403522222e-14 121.882633621957
2.568748312444875      19.56908248880493      15.98085856631759     0.0025465857743107       0.71377034873889     -11.66299213641377   1.25719997035006e-08     0.1272866914199692  0.0008655131736774148      13.90373174681854      303.5538283255941   0.006680520167898862     0.8000000573675077     0.5341541865819965     0.2704696539584689     0.3928792955318979    0.05279866565851659      0.389502287729643     0.8503586330044287     0.5430994671693958  3.938669403522222e-14 121.8826333132665
2.568748312444875      19.56908248880493      15.98085856631759   0.002546570873149506     0.7137703636400512     -11.66299213641377   1.25719997035006e-08     0.1272866914199692  0.0008655131736774148      13.90373174681854      303.5538283255941   0.006680520167898862     0.8000000573675077     0.5341541865819965     0.2704696539584689     0.3928792955318979    0.05279866565851659      0.389502287729643     0.8503586330044287     0.5430994671693958  3.938669403522222e-14 121.8826336143884
2.568748312444875      19.56908248880493      15.98085856631759   0.002546570873149506       0.71377034873889     -11.66299231020589   1.25719997035006e-08     0.1272866914199692  0.0008655131736774148      13.90373174681854      303.5538283255941   0.006680520167898862     0.8000000573675077     0.5341541865819965     0.2704696539584689     0.3928792955318979    0.05279866565851659      0.389502287729643     0.8503586330044287     0.5430994671693958  3.938669403522222e-14 121.882633608209
2.568748312444875      19.56908248880493      15.98085856631759   0.002546570873149506       0.71377034873889     -11.66299213641377  2.747316089734826e-08     0.1272866914199692  0.0008655131736774148      13.90373174681854      303.5538283255941   0.006680520167898862     0.8000000573675077     0.5341541865819965     0.2704696539584689     0.3928792955318979    0.05279866565851659      0.389502287729643     0.8503586330044287     0.5430994671693958  3.938669403522222e-14 121.8826372674915
2.568748312444875      19.56908248880493      15.98085856631759   0.002546570873149506       0.71377034873889     -11.66299213641377   1.25719997035006e-08     0.1272867063211303  0.0008655131736774148      13.90373174681854      303.5538283255941   0.006680520167898862     0.8000000573675077     0.5341541865819965     0.2704696539584689     0.3928792955318979    0.05279866565851659      0.389502287729643     0.8503586330044287     0.5430994671693958  3.938669403522222e-14 121.8826336015673
2.568748312444875      19.56908248880493      15.98085856631759   0.002546570873149506       0.71377034873889     -11.66299213641377   1.25719997035006e-08     0.1272866914199692  0.0008655280748386087      13.90373174681854      303.5538283255941   0.006680520167898862     0.8000000573675077     0.5341541865819965     0.2704696539584689     0.3928792955318979    0.05279866565851659      0.389502287729643     0.8503586330044287     0.5430994671693958  3.938669403522222e-14 121.8826333961441
2.568748312444875      19.56908248880493      15.98085856631759   0.002546570873149506       0.71377034873889     -11.66299213641377   1.25719997035006e-08     0.1272866914199692  0.0008655131736774148      13.90373195400029      303.5538283255941   0.006680520167898862     0.8000000573675077     0.5341541865819965     0.2704696539584689     0.3928792955318979    0.05279866565851659      0.389502287729643     0.8503586330044287     0.5430994671693958  3.938669403522222e-14 121.8826335881308
2.568748312444875      19.56908248880493      15.98085856631759   0.002546570873149506       0.71377034873889     -11.66299213641377   1.25719997035006e-08     0.1272866914199692  0.0008655131736774148      13.90373174681854      303.5538328488986   0.006680520167898862     0.8000000573675077     0.5341541865819965     0.2704696539584689     0.3928792955318979    0.05279866565851659      0.389502287729643     0.8503586330044287     0.5430994671693958  3.938669403522222e-14 121.8826335476553
2.568748312444875      19.56908248880493      15.98085856631759   0.002546570873149506       0.71377034873889     -11.66299213641377   1.25719997035006e-08     0.1272866914199692  0.0008655131736774148      13.90373174681854      303.5538283255941   0.006680535069060056     0.8000000573675077     0.5341541865819965     0.2704696539584689     0.3928792955318979    0.05279866565851659      0.389502287729643     0.8503586330044287     0.5430994671693958  3.938669403522222e-14 121.8826344976191
2.568748312444875      19.56908248880493      15.98085856631759   0.002546570873149506       0.71377034873889     -11.66299213641377   1.25719997035006e-08     0.1272866914199692  0.0008655131736774148      13.90373174681854      303.5538283255941   0.006680520167898862     0.8000000722686689     0.5341541865819965     0.2704696539584689     0.3928792955318979    0.05279866565851659      0.389502287729643     0.8503586330044287     0.5430994671693958  3.938669403522222e-14 121.8826340831769
2.568748312444875      19.56908248880493      15.98085856631759   0.002546570873149506       0.71377034873889     -11.66299213641377   1.25719997035006e-08     0.1272866914199692  0.0008655131736774148      13.90373174681854      303.5538283255941   0.006680520167898862     0.8000000573675077     0.5341542014831577     0.2704696539584689     0.3928792955318979    0.05279866565851659      0.389502287729643     0.8503586330044287     0.5430994671693958  3.938669403522222e-14 121.8826336894419
2.568748312444875      19.56908248880493      15.98085856631759   0.002546570873149506       0.71377034873889     -11.66299213641377   1.25719997035006e-08     0.1272866914199692  0.0008655131736774148      13.90373174681854      303.5538283255941   0.006680520167898862     0.8000000573675077     0.5341541865819965     0.2704696688596301     0.3928792955318979    0.05279866565851659      0.389502287729643     0.8503586330044287     0.5430994671693958  3.938669403522222e-14 121.8826336900922
2.568748312444875      19.56908248880493      15.98085856631759   0.002546570873149506       0.71377034873889     -11.66299213641377   1.25719997035006e-08     0.1272866914199692  0.0008655131736774148      13.90373174681854      303.5538283255941   0.006680520167898862     0.8000000573675077     0.5341541865819965     0.2704696539584689     0.3928793104330591    0.05279866565851659      0.389502287729643     0.8503586330044287     0.5430994671693958  3.938669403522222e-14 121.8826335954435
2.568748312444875      19.56908248880493      15.98085856631759   0.002546570873149506       0.71377034873889     -11.66299213641377   1.25719997035006e-08     0.1272866914199692  0.0008655131736774148      13.90373174681854      303.5538283255941   0.006680520167898862     0.8000000573675077     0.5341541865819965     0.2704696539584689     0.3928792955318979    0.05279868055967778      0.389502287729643     0.8503586330044287     0.5430994671693958  3.938669403522222e-14 121.8826336196605
2.568748312444875      19.56908248880493      15.98085856631759   0.002546570873149506       0.71377034873889     -11.66299213641377   1.25719997035006e-08     0.1272866914199692  0.0008655131736774148      13.90373174681854      303.5538283255941   0.006680520167898862     0.8000000573675077     0.5341541865819965     0.2704696539584689     0.3928792955318979    0.05279866565851659     0.3895023026308042     0.8503586330044287     0.5430994671693958  3.938669403522222e-14 121.882633619665
2.568748312444875      19.56908248880493      15.98085856631759   0.002546570873149506       0.71377034873889     -11.66299213641377   1.25719997035006e-08     0.1272866914199692  0.0008655131736774148      13.90373174681854      303.5538283255941   0.006680520167898862     0.8000000573675077     0.5341541865819965     0.2704696539584689     0.3928792955318979    0.05279866565851659      0.389502287729643     0.8503586479055899     0.5430994671693958  3.938669403522222e-14 121.8826336196606
2.568748312444875      19.56908248880493      15.98085856631759   0.002546570873149506       0.71377034873889     -11.66299213641377   1.25719997035006e-08     0.1272866914199692  0.0008655131736774148      13.90373174681854      303.5538283255941   0.006680520167898862     0.8000000573675077     0.5341541865819965     0.2704696539584689     0.3928792955318979    0.05279866565851659      0.389502287729643     0.8503586330044287      0.543099482070557  3.938669403522222e-14 121.8826336196481
2.568748312444875      19.56908248880493      15.98085856631759   0.002546570873149506       0.71377034873889     -11.66299213641377   1.25719997035006e-08     0.1272866914199692  0.0008655131736774148      13.90373174681854      303.5538283255941   0.006680520167898862     0.8000000573675077     0.5341541865819965     0.2704696539584689     0.3928792955318979    0.05279866565851659      0.389502287729643     0.8503586330044287     0.5430994671693958  1.490120058054169e-08 121.8826883796797
2.568769174390087      19.56906652618527      15.98080653213755   0.002547132792141747     0.7137728326408039     -11.66297844169777  1.257424448795872e-08     0.1272866547328292  0.0008659470694537244      13.90393390273424       303.564007968387   0.006680493205898707     0.8000000573674854     0.5341522073879714     0.2704694662192043     0.3928879500832047    0.05279908689627463      0.389502287729643     0.8503791548848956     0.5433286721728274    3.9376664355789e-14 121.8825537329114
2.56876921266773      19.56906652618527      15.98080653213755   0.002547132792141747     0.7137728326408039     -11.66297844169777  1.257424448795872e-08     0.1272866547328292  0.0008659470694537244      13.90393390273424       303.564007968387   0.006680493205898707     0.8000000573674854     0.5341522073879714     0.2704694662192043     0.3928879500832047    0.05279908689627463      0.389502287729643     0.8503791548848956     0.5433286721728274    3.9376664355789e-14 121.8825536746438
2.568769174390087      19.56906681778709      15.98080653213755   0.002547132792141747     0.7137728326408039     -11.66297844169777  1.257424448795872e-08     0.1272866547328292  0.0008659470694537244      13.90393390273424       303.564007968387   0.006680493205898707     0.8000000573674854     0.5341522073879714     0.2704694662192043     0.3928879500832047    0.05279908689627463      0.389502287729643     0.8503791548848956     0.5433286721728274    3.9376664355789e-14 121.8825537234587
2.568769174390087      19.56906652618527      15.98080677027012   0.002547132792141747     0.7137728326408039     -11.66297844169777  1.257424448795872e-08     0.1272866547328292  0.0008659470694537244      13.90393390273424       303.564007968387   0.006680493205898707     0.8000000573674854     0.5341522073879714     0.2704694662192043     0.3928879500832047    0.05279908689627463      0.389502287729643     0.8503791548848956     0.5433286721728274    3.9376664355789e-14 121.8825537240337
2.568769174390087      19.56906652618527      15.98080653213755   0.002547147693302941     0.7137728326408039     -11.66297844169777  1.257424448795872e-08     0.1272866547328292  0.0008659470694537244      13.90393390273424       303.564007968387   0.006680493205898707     0.8000000573674854     0.5341522073879714     0.2704694662192043     0.3928879500832047    0.05279908689627463      0.389502287729643     0.8503791548848956     0.5433286721728274    3.9376664355789e-14 121.8825536970961
2.568769174390087      19.56906652618527      15.98080653213755   0.002547132792141747     0.7137728475419651     -11.66297844169777  1.257424448795872e-08     0.1272866547328292  0.0008659470694537244      13.90393390273424       303.564007968387   0.006680493205898707     0.8000000573674854     0.5341522073879714     0.2704694662192043     0.3928879500832047    0.05279908689627463      0.389502287729643     0.8503791548848956     0.5433286721728274    3.9376664355789e-14 121.8825537202509
2.568769174390087      19.56906652618527      15.98080653213755   0.002547132792141747     0.7137728326408039     -11.66297861548969  1.257424448795872e-08     0.1272866547328292  0.0008659470694537244      13.90393390273424       303.564007968387   0.006680493205898707     0.8000000573674854     0.5341522073879714     0.2704694662192043     0.3928879500832047    0.05279908689627463      0.389502287729643     0.8503791548848956     0.5433286721728274    3.9376664355789e-14 121.8825536977267
2.568769174390087      19.56906652618527      15.98080653213755   0.002547132792141747     0.7137728326408039     -11.66297844169777  2.747540568180638e-08     0.1272866547328292  0.0008659470694537244      13.90393390273424       303.564007968387   0.006680493205898707     0.8000000573674854     0.5341522073879714     0.2704694662192043     0.3928879500832047    0.05279908689627463      0.389502287729643     0.8503791548848956     0.5433286721728274    3.9376664355789e-14 121.8825574744527
2.568769174390087      19.56906652618527      15.98080653213755   0.002547132792141747     0.7137728326408039     -11.66297844169777  1.257424448795872e-08     0.1272866696339904  0.0008659470694537244      13.90393390273424       303.564007968387   0.006680493205898707     0.8000000573674854     0.5341522073879714     0.2704694662192043     0.3928879500832047    0.05279908689627463      0.389502287729643     0.8503791548848956     0.5433286721728274    3.9376664355789e-14 121.88255373654
2.568769174390087      19.56906652618527      15.98080653213755   0.002547132792141747     0.7137728326408039     -11.66297844169777  1.257424448795872e-08     0.1272866547328292  0.0008659619706149182      13.90393390273424       303.564007968387   0.006680493205898707     0.8000000573674854     0.5341522073879714     0.2704694662192043     0.3928879500832047    0.05279908689627463      0.389502287729643     0.8503791548848956     0.5433286721728274    3.9376664355789e-14 121.8825537041814
2.568769174390087      19.56906652618527      15.98080653213755   0.002547132792141747     0.7137728326408039     -11.66297844169777  1.257424448795872e-08     0.1272866547328292  0.0008659470694537244        13.903934109919       303.564007968387   0.006680493205898707     0.8000000573674854     0.5341522073879714     0.2704694662192043     0.3928879500832047    0.05279908689627463      0.389502287729643     0.8503791548848956     0.5433286721728274    3.9376664355789e-14 121.8825536354908
2.568769174390087      19.56906652618527      15.98080653213755   0.002547132792141747     0.7137728326408039     -11.66297844169777  1.257424448795872e-08     0.1272866547328292  0.0008659470694537244      13.90393390273424      303.5640124918432   0.006680493205898707     0.8000000573674854     0.5341522073879714     0.2704694662192043     0.3928879500832047    0.05279908689627463      0.389502287729643     0.8503791548848956     0.5433286721728274    3.9376664355789e-14 121.8825536474772
2.568769174390087      19.56906652618527      15.98080653213755   0.002547132792141747     0.7137728326408039     -11.66297844169777  1.257424448795872e-08     0.1272866547328292  0.0008659470694537244      13.90393390273424       303.564007968387   0.006680508107059901     0.8000000573674854     0.5341522073879714     0.2704694662192043     0.3928879500832047    0.05279908689627463      0.389502287729643     0.8503791548848956     0.5433286721728274    3.9376664355789e-14 121.8825545815908
2.568769174390087      19.56906652618527      15.98080653213755   0.002547132792141747     0.7137728326408039     -11.66297844169777  1.257424448795872e-08     0.1272866547328292  0.0008659470694537244      13.90393390273424       303.564007968387   0.006680493205898707     0.8000000722686466     0.5341522073879714     0.2704694662192043     0.3928879500832047    0.05279908689627463      0.389502287729643     0.8503791548848956     0.5433286721728274    3.9376664355789e-14 121.8825542295957
2.568769174390087      19.56906652618527      15.98080653213755   0.002547132792141747     0.7137728326408039     -11.66297844169777  1.257424448795872e-08     0.1272866547328292  0.0008659470694537244      13.90393390273424       303.564007968387   0.006680493205898707     0.8000000573674854     0.5341522222891326     0.2704694662192043     0.3928879500832047    0.05279908689627463      0.389502287729643     0.8503791548848956     0.5433286721728274    3.9376664355789e-14 121.882553822699
2.568769174390087      19.56906652618527      15.98080653213755   0.002547132792141747     0.7137728326408039     -11.66297844169777  1.257424448795872e-08     0.1272866547328292  0.0008659470694537244      13.90393390273424       303.564007968387   0.006680493205898707     0.8000000573674854     0.5341522073879714     0.2704694811203655     0.3928879500832047    0.05279908689627463      0.389502287729643     0.8503791548848956     0.5433286721728274    3.9376664355789e-14 121.882553796211
2.568769174390087      19.56906652618527      15.98080653213755   0.002547132792141747     0.7137728326408039     -11.66297844169777  1.257424448795872e-08     0.1272866547328292  0.0008659470694537244      13.90393390273424       303.564007968387   0.006680493205898707     0.8000000573674854     0.5341522073879714     0.2704694662192043     0.3928879649843659    0.05279908689627463      0.389502287729643     0.8503791548848956     0.5433286721728274    3.9376664355789e-14 121.8825537264503
2.568769174390087      19.56906652618527      15.98080653213755   0.002547132792141747     0.7137728326408039     -11.66297844169777  1.257424448795872e-08     0.1272866547328292  0.0008659470694537244      13.90393390273424       303.564007968387   0.006680493205898707     0.8000000573674854     0.5341522073879714     0.2704694662192043     0.3928879500832047    0.05279910179743583      0.389502287729643     0.8503791548848956     0.5433286721728274    3.9376664355789e-14 121.88255373292
2.568769174390087      19.56906652618527      15.98080653213755   0.002547132792141747     0.7137728326408039     -11.66297844169777  1.257424448795872e-08     0.1272866547328292  0.0008659470694537244      13.90393390273424       303.564007968387   0.006680493205898707     0.8000000573674854     0.5341522073879714     0.2704694662192043     0.3928879500832047    0.05279908689627463     0.3895023026308042     0.8503791548848956     0.5433286721728274    3.9376664355789e-14 121.8825537329114
2.568769174390087      19.56906652618527      15.98080653213755   0.002547132792141747     0.7137728326408039     -11.66297844169777  1.257424448795872e-08     0.1272866547328292  0.0008659470694537244      13.90393390273424       303.564007968387   0.006680493205898707     0.8000000573674854     0.5341522073879714     0.2704694662192043     0.3928879500832047    0.05279908689627463      0.389502287729643     0.8503791697860568     0.5433286721728274    3.9376664355789e-14 121.8825537329203
2.568769174390087      19.56906652618527      15.98080653213755   0.002547132792141747     0.7137728326408039     -11.66297844169777  1.257424448795872e-08     0.1272866547328292  0.0008659470694537244      13.90393390273424       303.564007968387   0.006680493205898707     0.8000000573674854     0.5341522073879714     0.2704694662192043     0.3928879500832047    0.05279908689627463      0.389502287729643     0.8503791548848956     0.5433286870739886    3.9376664355789e-14 121.8825537329232
2.568769174390087      19.56906652618527      15.98080653213755   0.002547132792141747     0.7137728326408039     -11.66297844169777  1.257424448795872e-08     0.1272866547328292  0.0008659470694537244      13.90393390273424       303.564007968387   0.006680493205898707     0.8000000573674854     0.5341522073879714     0.2704694662192043     0.3928879500832047    0.05279908689627463      0.389502287729643     0.8503791548848956     0.5433286721728274  1.490120057051201e-08 121.8826084919798
2.568786348656193      19.56906493105613       15.9807513690589   0.002547447001668735     0.7137760347953128     -11.66297000952798  1.253111223547967e-08     0.1272865701960663  0.0008662316012873198      13.90418355979884      303.5741888116766   0.006680477500046233     0.8000000575826812     0.5341511491738875     0.2704685589998276     0.3928944482942967    0.05278891740070457      0.389502287729643     0.8502139130194191     0.5431844712467884  3.937125391225037e-14 121.8824851313819
2.568786386934093      19.56906493105613       15.9807513690589   0.002547447001668735     0.7137760347953128     -11.66297000952798  1.253111223547967e-08     0.1272865701960663  0.0008662316012873198      13.90418355979884      303.5741888116766   0.006680477500046233     0.8000000575826812     0.5341511491738875     0.2704685589998276     0.3928944482942967    0.05278891740070457      0.389502287729643     0.8502139130194191     0.5431844712467884  3.937125391225037e-14 121.8824851234258
2.568786348656193      19.56906522265792       15.9807513690589   0.002547447001668735     0.7137760347953128     -11.66297000952798  1.253111223547967e-08     0.1272865701960663  0.0008662316012873198      13.90418355979884      303.5741888116766   0.006680477500046233     0.8000000575826812     0.5341511491738875     0.2704685589998276     0.3928944482942967    0.05278891740070457      0.389502287729643     0.8502139130194191     0.5431844712467884  3.937125391225037e-14 121.882485131763
2.568786348656193      19.56906493105613      15.98075160719066   0.002547447001668735     0.7137760347953128     -11.66297000952798  1.253111223547967e-08     0.1272865701960663  0.0008662316012873198      13.90418355979884      303.5741888116766   0.006680477500046233     0.8000000575826812     0.5341511491738875     0.2704685589998276     0.3928944482942967    0.05278891740070457      0.389502287729643     0.8502139130194191     0.5431844712467884  3.937125391225037e-14 121.8824851158574
2.568786348656193      19.56906493105613       15.9807513690589   0.002547461902829928     0.7137760347953128     -11.66297000952798  1.253111223547967e-08     0.1272865701960663  0.0008662316012873198      13.90418355979884      303.5741888116766   0.006680477500046233     0.8000000575826812     0.5341511491738875     0.2704685589998276     0.3928944482942967    0.05278891740070457      0.389502287729643     0.8502139130194191     0.5431844712467884  3.937125391225037e-14 121.8824852303616
2.568786348656193      19.56906493105613       15.9807513690589   0.002547447001668735      0.713776049696474     -11.66297000952798  1.253111223547967e-08     0.1272865701960663  0.0008662316012873198      13.90418355979884      303.5741888116766   0.006680477500046233     0.8000000575826812     0.5341511491738875     0.2704685589998276     0.3928944482942967    0.05278891740070457      0.389502287729643     0.8502139130194191     0.5431844712467884  3.937125391225037e-14 121.8824851302169
2.568786348656193      19.56906493105613       15.9807513690589   0.002547447001668735     0.7137760347953128     -11.66297018331978  1.253111223547967e-08     0.1272865701960663  0.0008662316012873198      13.90418355979884      303.5741888116766   0.006680477500046233     0.8000000575826812     0.5341511491738875     0.2704685589998276     0.3928944482942967    0.05278891740070457      0.389502287729643     0.8502139130194191     0.5431844712467884  3.937125391225037e-14 121.8824851297453
2.568786348656193      19.56906493105613       15.9807513690589   0.002547447001668735     0.7137760347953128     -11.66297000952798  2.743227342932733e-08     0.1272865701960663  0.0008662316012873198      13.90418355979884      303.5741888116766   0.006680477500046233     0.8000000575826812     0.5341511491738875     0.2704685589998276     0.3928944482942967    0.05278891740070457      0.389502287729643     0.8502139130194191     0.5431844712467884  3.937125391225037e-14 121.8824889742984
2.568786348656193      19.56906493105613       15.9807513690589   0.002547447001668735     0.7137760347953128     -11.66297000952798  1.253111223547967e-08     0.1272865850972275  0.0008662316012873198      13.90418355979884      303.5741888116766   0.006680477500046233     0.8000000575826812     0.5341511491738875     0.2704685589998276     0.3928944482942967    0.05278891740070457      0.389502287729643     0.8502139130194191     0.5431844712467884  3.937125391225037e-14 121.8824851707038
2.568786348656193      19.56906493105613       15.9807513690589   0.002547447001668735     0.7137760347953128     -11.66297000952798  1.253111223547967e-08     0.1272865701960663  0.0008662465024485137      13.90418355979884      303.5741888116766   0.006680477500046233     0.8000000575826812     0.5341511491738875     0.2704685589998276     0.3928944482942967    0.05278891740070457      0.389502287729643     0.8502139130194191     0.5431844712467884  3.937125391225037e-14 121.8824852455923
2.568786348656193      19.56906493105613       15.9807513690589   0.002547447001668735     0.7137760347953128     -11.66297000952798  1.253111223547967e-08     0.1272865701960663  0.0008662316012873198      13.90418376698732      303.5741888116766   0.006680477500046233     0.8000000575826812     0.5341511491738875     0.2704685589998276     0.3928944482942967    0.05278891740070457      0.389502287729643     0.8502139130194191     0.5431844712467884  3.937125391225037e-14 121.8824851049582
2.568786348656193      19.56906493105613       15.9807513690589   0.002547447001668735     0.7137760347953128     -11.66297000952798  1.253111223547967e-08     0.1272865701960663  0.0008662316012873198      13.90418355979884      303.5741933352845   0.006680477500046233     0.8000000575826812     0.5341511491738875     0.2704685589998276     0.3928944482942967    0.05278891740070457      0.389502287729643     0.8502139130194191     0.5431844712467884  3.937125391225037e-14 121.8824850379439
2.568786348656193      19.56906493105613       15.9807513690589   0.002547447001668735     0.7137760347953128     -11.66297000952798  1.253111223547967e-08     0.1272865701960663  0.0008662316012873198      13.90418355979884      303.5741888116766   0.006680492401207426     0.8000000575826812     0.5341511491738875     0.2704685589998276     0.3928944482942967    0.05278891740070457      0.389502287729643     0.8502139130194191     0.5431844712467884  3.937125391225037e-14 121.8824859319762
2.568786348656193      19.56906493105613       15.9807513690589   0.002547447001668735     0.7137760347953128     -11.66297000952798  1.253111223547967e-08     0.1272865701960663  0.0008662316012873198      13.90418355979884      303.5741888116766   0.006680477500046233     0.8000000724838424     0.5341511491738875     0.2704685589998276     0.3928944482942967    0.05278891740070457      0.389502287729643     0.8502139130194191     0.5431844712467884  3.937125391225037e-14 121.882485605457
2.568786348656193      19.56906493105613       15.9807513690589   0.002547447001668735     0.7137760347953128     -11.66297000952798  1.253111223547967e-08     0.1272865701960663  0.0008662316012873198      13.90418355979884      303.5741888116766   0.006680477500046233     0.8000000575826812     0.5341511640750487     0.2704685589998276     0.3928944482942967    0.05278891740070457      0.389502287729643     0.8502139130194191     0.5431844712467884  3.937125391225037e-14 121.8824851821965
2.568786348656193      19.56906493105613       15.9807513690589   0.002547447001668735     0.7137760347953128     -11.66297000952798  1.253111223547967e-08     0.1272865701960663  0.0008662316012873198      13.90418355979884      303.5741888116766   0.006680477500046233     0.8000000575826812     0.5341511491738875     0.2704685739009888     0.3928944482942967    0.05278891740070457      0.389502287729643     0.8502139130194191     0.5431844712467884  3.937125391225037e-14 121.8824852050254
2.568786348656193      19.56906493105613       15.9807513690589   0.002547447001668735     0.7137760347953128     -11.66297000952798  1.253111223547967e-08     0.1272865701960663  0.0008662316012873198      13.90418355979884      303.5741888116766   0.006680477500046233     0.8000000575826812     0.5341511491738875     0.2704685589998276     0.3928944631954579    0.05278891740070457      0.389502287729643     0.8502139130194191     0.5431844712467884  3.937125391225037e-14 121.88248514168
2.568786348656193      19.56906493105613       15.9807513690589   0.002547447001668735     0.7137760347953128     -11.66297000952798  1.253111223547967e-08     0.1272865701960663  0.0008662316012873198      13.90418355979884      303.5741888116766   0.006680477500046233     0.8000000575826812     0.5341511491738875     0.2704685589998276     0.3928944482942967    0.05278893230186577      0.389502287729643     0.8502139130194191     0.5431844712467884  3.937125391225037e-14 121.8824851313714
2.568786348656193      19.56906493105613       15.9807513690589   0.002547447001668735     0.7137760347953128     -11.66297000952798  1.253111223547967e-08     0.1272865701960663  0.0008662316012873198      13.90418355979884      303.5741888116766   0.006680477500046233     0.8000000575826812     0.5341511491738875     0.2704685589998276     0.3928944482942967    0.05278891740070457     0.3895023026308042     0.8502139130194191     0.5431844712467884  3.937125391225037e-14 121.8824851313819
2.568786348656193      19.56906493105613       15.9807513690589   0.002547447001668735     0.7137760347953128     -11.66297000952798  1.253111223547967e-08     0.1272865701960663  0.0008662316012873198      13.90418355979884      303.5741888116766   0.006680477500046233     0.8000000575826812     0.5341511491738875     0.2704685589998276     0.3928944482942967    0.05278891740070457      0.389502287729643     0.8502139279205803     0.5431844712467884  3.937125391225037e-14 121.8824851313658
2.568786348656193      19.56906493105613       15.9807513690589   0.002547447001668735     0.7137760347953128     -11.66297000952798  1.253111223547967e-08     0.1272865701960663  0.0008662316012873198      13.90418355979884      303.5741888116766   0.006680477500046233     0.8000000575826812     0.5341511491738875     0.2704685589998276     0.3928944482942967    0.05278891740070457      0.389502287729643     0.8502139130194191     0.5431844861479496  3.937125391225037e-14 121.88248513136
2.568786348656193      19.56906493105613       15.9807513690589   0.002547447001668735     0.7137760347953128     -11.66297000952798  1.253111223547967e-08     0.1272865701960663  0.0008662316012873198      13.90418355979884      303.5741888116766   0.006680477500046233     0.8000000575826812     0.5341511491738875     0.2704685589998276     0.3928944482942967    0.05278891740070457      0.389502287729643     0.8502139130194191     0.5431844712467884  1.490120056510157e-08 121.8825398904511
2.568792353438806      19.56906469609919      15.98075195505096   0.002547391270111351     0.7137764330628327      -11.6629714234794  1.252112084729684e-08     0.1272854569742427  0.0008662116209979279      13.90423200598681      303.5767327935059   0.006679306746188655     0.8000000575755251     0.5341445444525677     0.2704642920790287     0.3928953545731098    0.05278913644095343      0.389502287729643     0.8502304785412325     0.5432529445999269   3.88989425736724e-14 121.8823964192586
2.568792391716795      19.56906469609919      15.98075195505096   0.002547391270111351     0.7137764330628327      -11.6629714234794  1.252112084729684e-08     0.1272854569742427  0.0008662116209979279      13.90423200598681      303.5767327935059   0.006679306746188655     0.8000000575755251     0.5341445444525677     0.2704642920790287     0.3928953545731098    0.05278913644095343      0.389502287729643     0.8502304785412325     0.5432529445999269   3.88989425736724e-14 121.8823964212491
2.568792353438806      19.56906498770098      15.98075195505096   0.002547391270111351     0.7137764330628327      -11.6629714234794  1.252112084729684e-08     0.1272854569742427  0.0008662116209979279      13.90423200598681      303.5767327935059   0.006679306746188655     0.8000000575755251     0.5341445444525677     0.2704642920790287     0.3928953545731098    0.05278913644095343      0.389502287729643     0.8502304785412325     0.5432529445999269   3.88989425736724e-14 121.8823964541154
2.568792353438806      19.56906469609919      15.98075219318272   0.002547391270111351     0.7137764330628327      -11.6629714234794  1.252112084729684e-08     0.1272854569742427  0.0008662116209979279      13.90423200598681      303.5767327935059   0.006679306746188655     0.8000000575755251     0.5341445444525677     0.2704642920790287     0.3928953545731098    0.05278913644095343      0.389502287729643     0.8502304785412325     0.5432529445999269   3.88989425736724e-14 121.8823964241597
2.568792353438806      19.56906469609919      15.98075195505096   0.002547406171272545     0.7137764330628327      -11.6629714234794  1.252112084729684e-08     0.1272854569742427  0.0008662116209979279      13.90423200598681      303.5767327935059   0.006679306746188655     0.8000000575755251     0.5341445444525677     0.2704642920790287     0.3928953545731098    0.05278913644095343      0.389502287729643     0.8502304785412325     0.5432529445999269   3.88989425736724e-14 121.8823965821278
2.568792353438806      19.56906469609919      15.98075195505096   0.002547391270111351     0.7137764479639939      -11.6629714234794  1.252112084729684e-08     0.1272854569742427  0.0008662116209979279      13.90423200598681      303.5767327935059   0.006679306746188655     0.8000000575755251     0.5341445444525677     0.2704642920790287     0.3928953545731098    0.05278913644095343      0.389502287729643     0.8502304785412325     0.5432529445999269   3.88989425736724e-14 121.8823964337653
2.568792353438806      19.56906469609919      15.98075195505096   0.002547391270111351     0.7137764330628327     -11.66297159727122  1.252112084729684e-08     0.1272854569742427  0.0008662116209979279      13.90423200598681      303.5767327935059   0.006679306746188655     0.8000000575755251     0.5341445444525677     0.2704642920790287     0.3928953545731098    0.05278913644095343      0.389502287729643     0.8502304785412325     0.5432529445999269   3.88989425736724e-14 121.882396432529
2.568792353438806      19.56906469609919      15.98075195505096   0.002547391270111351     0.7137764330628327      -11.6629714234794  2.742228204114449e-08     0.1272854569742427  0.0008662116209979279      13.90423200598681      303.5767327935059   0.006679306746188655     0.8000000575755251     0.5341445444525677     0.2704642920790287     0.3928953545731098    0.05278913644095343      0.389502287729643     0.8502304785412325     0.5432529445999269   3.88989425736724e-14 121.8824001846311
2.568792353438806      19.56906469609919      15.98075195505096   0.002547391270111351     0.7137764330628327      -11.6629714234794  1.252112084729684e-08     0.1272854718754038  0.0008662116209979279      13.90423200598681      303.5767327935059   0.006679306746188655     0.8000000575755251     0.5341445444525677     0.2704642920790287     0.3928953545731098    0.05278913644095343      0.389502287729643     0.8502304785412325     0.5432529445999269   3.88989425736724e-14 121.882396492352
2.568792353438806      19.56906469609919      15.98075195505096   0.002547391270111351     0.7137764330628327      -11.6629714234794  1.252112084729684e-08     0.1272854569742427  0.0008662265221591217      13.90423200598681      303.5767327935059   0.006679306746188655     0.8000000575755251     0.5341445444525677     0.2704642920790287     0.3928953545731098    0.05278913644095343      0.389502287729643     0.8502304785412325     0.5432529445999269   3.88989425736724e-14 121.8823965262069
2.568792353438806      19.56906469609919      15.98075195505096   0.002547391270111351     0.7137764330628327      -11.6629714234794  1.252112084729684e-08     0.1272854569742427  0.0008662116209979279      13.90423221317601      303.5767327935059   0.006679306746188655     0.8000000575755251     0.5341445444525677     0.2704642920790287     0.3928953545731098    0.05278913644095343      0.389502287729643     0.8502304785412325     0.5432529445999269   3.88989425736724e-14 121.8823964476078
2.568792353438806      19.56906469609919      15.98075195505096   0.002547391270111351     0.7137764330628327      -11.6629714234794  1.252112084729684e-08     0.1272854569742427  0.0008662116209979279      13.90423200598681      303.5767373171518   0.006679306746188655     0.8000000575755251     0.5341445444525677     0.2704642920790287     0.3928953545731098    0.05278913644095343      0.389502287729643     0.8502304785412325     0.5432529445999269   3.88989425736724e-14 121.8823964511223
2.568792353438806      19.56906469609919      15.98075195505096   0.002547391270111351     0.7137764330628327      -11.6629714234794  1.252112084729684e-08     0.1272854569742427  0.0008662116209979279      13.90423200598681      303.5767327935059   0.006679321647349848     0.8000000575755251     0.5341445444525677     0.2704642920790287     0.3928953545731098    0.05278913644095343      0.389502287729643     0.8502304785412325     0.5432529445999269   3.88989425736724e-14 121.8823960734762
2.568792353438806      19.56906469609919      15.98075195505096   0.002547391270111351     0.7137764330628327      -11.6629714234794  1.252112084729684e-08     0.1272854569742427  0.0008662116209979279      13.90423200598681      303.5767327935059   0.006679306746188655     0.8000000724766863     0.5341445444525677     0.2704642920790287     0.3928953545731098    0.05278913644095343      0.389502287729643     0.8502304785412325     0.5432529445999269   3.88989425736724e-14 121.8823969298259
2.568792353438806      19.56906469609919      15.98075195505096   0.002547391270111351     0.7137764330628327      -11.6629714234794  1.252112084729684e-08     0.1272854569742427  0.0008662116209979279      13.90423200598681      303.5767327935059   0.006679306746188655     0.8000000575755251     0.5341445593537288     0.2704642920790287     0.3928953545731098    0.05278913644095343      0.389502287729643     0.8502304785412325     0.5432529445999269   3.88989425736724e-14 121.8823965444367
2.568792353438806      19.56906469609919      15.98075195505096   0.002547391270111351     0.7137764330628327      -11.6629714234794  1.252112084729684e-08     0.1272854569742427  0.0008662116209979279      13.90423200598681      303.5767327935059   0.006679306746188655     0.8000000575755251     0.5341445444525677     0.2704643069801899     0.3928953545731098    0.05278913644095343      0.389502287729643     0.8502304785412325     0.5432529445999269   3.88989425736724e-14 121.8823964746512
2.568792353438806      19.56906469609919      15.98075195505096   0.002547391270111351     0.7137764330628327      -11.6629714234794  1.252112084729684e-08     0.1272854569742427  0.0008662116209979279      13.90423200598681      303.5767327935059   0.006679306746188655     0.8000000575755251     0.5341445444525677     0.2704642920790287      0.392895369474271    0.05278913644095343      0.389502287729643     0.8502304785412325     0.5432529445999269   3.88989425736724e-14 121.8823964628023
2.568792353438806      19.56906469609919      15.98075195505096   0.002547391270111351     0.7137764330628327      -11.6629714234794  1.252112084729684e-08     0.1272854569742427  0.0008662116209979279      13.90423200598681      303.5767327935059   0.006679306746188655     0.8000000575755251     0.5341445444525677     0.2704642920790287     0.3928953545731098    0.05278915134211462      0.389502287729643     0.8502304785412325     0.5432529445999269   3.88989425736724e-14 121.8823964192567
2.568792353438806      19.56906469609919      15.98075195505096   0.002547391270111351     0.7137764330628327      -11.6629714234794  1.252112084729684e-08     0.1272854569742427  0.0008662116209979279      13.90423200598681      303.5767327935059   0.006679306746188655     0.8000000575755251     0.5341445444525677     0.2704642920790287     0.3928953545731098    0.05278913644095343     0.3895023026308042     0.8502304785412325     0.5432529445999269   3.88989425736724e-14 121.8823964192586
2.568792353438806      19.56906469609919      15.98075195505096   0.002547391270111351     0.7137764330628327      -11.6629714234794  1.252112084729684e-08     0.1272854569742427  0.0008662116209979279      13.90423200598681      303.5767327935059   0.006679306746188655     0.8000000575755251     0.5341445444525677     0.2704642920790287     0.3928953545731098    0.05278913644095343      0.389502287729643     0.8502304934423937     0.5432529445999269   3.88989425736724e-14 121.8823964192524
2.568792353438806      19.56906469609919      15.98075195505096   0.002547391270111351     0.7137764330628327      -11.6629714234794  1.252112084729684e-08     0.1272854569742427  0.0008662116209979279      13.90423200598681      303.5767327935059   0.006679306746188655     0.8000000575755251     0.5341445444525677     0.2704642920790287     0.3928953545731098    0.05278913644095343      0.389502287729643     0.8502304785412325     0.5432529595010881   3.88989425736724e-14 121.882396419267
2.568792353438806      19.56906469609919      15.98075195505096   0.002547391270111351     0.7137764330628327      -11.6629714234794  1.252112084729684e-08     0.1272854569742427  0.0008662116209979279      13.90423200598681      303.5767327935059   0.006679306746188655     0.8000000575755251     0.5341445444525677     0.2704642920790287     0.3928953545731098    0.05278913644095343      0.389502287729643     0.8502304785412325     0.5432529445999269  1.490120009279023e-08 121.8824511785428
