# Supplementary material for: Model-Based Quantification of the Systemic Interplay between Glucose and Fatty Acids in the Postprandial State
Source: PLoS One. 2015 Sep 10;10(9):e0135665. doi: 10.1371/journal.pone.0135665 (PMC4565650; doi:10.1371/journal.pone.0135665)
Supplement: S3 File — Zip file containing all Matlab m-files to generate figures. The zip-file includes a README file, containing an overview of the simulation files and basic instructions. (ZIP) [file pone.0135665.s004.zip › GlcNEFA/OPT parameters/OPT_solver1_seed100000000_n100_r25/parameters_it29.txt]

2.452638012726669      16.74540679388265      16.05793252565265   0.002863073985968305     0.7490309666708798     -10.70537075707918   3.05053396653051e-05     0.1196550730835302    0.00148919120089749      21.21158460988794      429.1013091236672   0.007001605441913278     0.8574765615319505     0.4502064702144147     0.3009331203299088     0.2462859560088756   0.003309175437140534     0.4015151864806661     0.1036653976079392     0.1205842551134389  2.220446049250313e-14 197.1725637878673
2.452638049273823      16.74540679388265      16.05793252565265   0.002863073985968305     0.7490309666708798     -10.70537075707918   3.05053396653051e-05     0.1196550730835302    0.00148919120089749      21.21158460988794      429.1013091236672   0.007001605441913278     0.8574765615319505     0.4502064702144147     0.3009331203299088     0.2462859560088756   0.003309175437140534     0.4015151864806661     0.1036653976079392     0.1205842551134389  2.220446049250313e-14 197.1725608092663
2.452638012726669      16.74540704340866      16.05793252565265   0.002863073985968305     0.7490309666708798     -10.70537075707918   3.05053396653051e-05     0.1196550730835302    0.00148919120089749      21.21158460988794      429.1013091236672   0.007001605441913278     0.8574765615319505     0.4502064702144147     0.3009331203299088     0.2462859560088756   0.003309175437140534     0.4015151864806661     0.1036653976079392     0.1205842551134389  2.220446049250313e-14 197.172562306782
2.452638012726669      16.74540679388265      16.05793276493449   0.002863073985968305     0.7490309666708798     -10.70537075707918   3.05053396653051e-05     0.1196550730835302    0.00148919120089749      21.21158460988794      429.1013091236672   0.007001605441913278     0.8574765615319505     0.4502064702144147     0.3009331203299088     0.2462859560088756   0.003309175437140534     0.4015151864806661     0.1036653976079392     0.1205842551134389  2.220446049250313e-14 197.1725624624187
2.452638012726669      16.74540679388265      16.05793252565265   0.002863088887129499     0.7490309666708798     -10.70537075707918   3.05053396653051e-05     0.1196550730835302    0.00148919120089749      21.21158460988794      429.1013091236672   0.007001605441913278     0.8574765615319505     0.4502064702144147     0.3009331203299088     0.2462859560088756   0.003309175437140534     0.4015151864806661     0.1036653976079392     0.1205842551134389  2.220446049250313e-14 197.1726814054737
2.452638012726669      16.74540679388265      16.05793252565265   0.002863073985968305      0.749030981572041     -10.70537075707918   3.05053396653051e-05     0.1196550730835302    0.00148919120089749      21.21158460988794      429.1013091236672   0.007001605441913278     0.8574765615319505     0.4502064702144147     0.3009331203299088     0.2462859560088756   0.003309175437140534     0.4015151864806661     0.1036653976079392     0.1205842551134389  2.220446049250313e-14 197.1725635221793
2.452638012726669      16.74540679388265      16.05793252565265   0.002863073985968305     0.7490309666708798     -10.70537091660163   3.05053396653051e-05     0.1196550730835302    0.00148919120089749      21.21158460988794      429.1013091236672   0.007001605441913278     0.8574765615319505     0.4502064702144147     0.3009331203299088     0.2462859560088756   0.003309175437140534     0.4015151864806661     0.1036653976079392     0.1205842551134389  2.220446049250313e-14 197.1725659469929
2.452638012726669      16.74540679388265      16.05793252565265   0.002863073985968305     0.7490309666708798     -10.70537075707918  3.052024082649895e-05     0.1196550730835302    0.00148919120089749      21.21158460988794      429.1013091236672   0.007001605441913278     0.8574765615319505     0.4502064702144147     0.3009331203299088     0.2462859560088756   0.003309175437140534     0.4015151864806661     0.1036653976079392     0.1205842551134389  2.220446049250313e-14 197.1726739869754
2.452638012726669      16.74540679388265      16.05793252565265   0.002863073985968305     0.7490309666708798     -10.70537075707918   3.05053396653051e-05     0.1196550879846914    0.00148919120089749      21.21158460988794      429.1013091236672   0.007001605441913278     0.8574765615319505     0.4502064702144147     0.3009331203299088     0.2462859560088756   0.003309175437140534     0.4015151864806661     0.1036653976079392     0.1205842551134389  2.220446049250313e-14 197.1725625733114
2.452638012726669      16.74540679388265      16.05793252565265   0.002863073985968305     0.7490309666708798     -10.70537075707918   3.05053396653051e-05     0.1196550730835302   0.001489206102058684      21.21158460988794      429.1013091236672   0.007001605441913278     0.8574765615319505     0.4502064702144147     0.3009331203299088     0.2462859560088756   0.003309175437140534     0.4015151864806661     0.1036653976079392     0.1205842551134389  2.220446049250313e-14 197.1727244017149
2.452638012726669      16.74540679388265      16.05793252565265   0.002863073985968305     0.7490309666708798     -10.70537075707918   3.05053396653051e-05     0.1196550730835302    0.00148919120089749      21.21158492596518      429.1013091236672   0.007001605441913278     0.8574765615319505     0.4502064702144147     0.3009331203299088     0.2462859560088756   0.003309175437140534     0.4015151864806661     0.1036653976079392     0.1205842551134389  2.220446049250313e-14 197.1725629629775
2.452638012726669      16.74540679388265      16.05793252565265   0.002863073985968305     0.7490309666708798     -10.70537075707918   3.05053396653051e-05     0.1196550730835302    0.00148919120089749      21.21158460988794       429.101315517775   0.007001605441913278     0.8574765615319505     0.4502064702144147     0.3009331203299088     0.2462859560088756   0.003309175437140534     0.4015151864806661     0.1036653976079392     0.1205842551134389  2.220446049250313e-14 197.1725646423903
2.452638012726669      16.74540679388265      16.05793252565265   0.002863073985968305     0.7490309666708798     -10.70537075707918   3.05053396653051e-05     0.1196550730835302    0.00148919120089749      21.21158460988794      429.1013091236672   0.007001620343074472     0.8574765615319505     0.4502064702144147     0.3009331203299088     0.2462859560088756   0.003309175437140534     0.4015151864806661     0.1036653976079392     0.1205842551134389  2.220446049250313e-14 197.1726871590107
2.452638012726669      16.74540679388265      16.05793252565265   0.002863073985968305     0.7490309666708798     -10.70537075707918   3.05053396653051e-05     0.1196550730835302    0.00148919120089749      21.21158460988794      429.1013091236672   0.007001605441913278     0.8574765764331117     0.4502064702144147     0.3009331203299088     0.2462859560088756   0.003309175437140534     0.4015151864806661     0.1036653976079392     0.1205842551134389  2.220446049250313e-14 197.1725695789205
2.452638012726669      16.74540679388265      16.05793252565265   0.002863073985968305     0.7490309666708798     -10.70537075707918   3.05053396653051e-05     0.1196550730835302    0.00148919120089749      21.21158460988794      429.1013091236672   0.007001605441913278     0.8574765615319505     0.4502064851155759     0.3009331203299088     0.2462859560088756   0.003309175437140534     0.4015151864806661     0.1036653976079392     0.1205842551134389  2.220446049250313e-14 197.1725578519915
2.452638012726669      16.74540679388265      16.05793252565265   0.002863073985968305     0.7490309666708798     -10.70537075707918   3.05053396653051e-05     0.1196550730835302    0.00148919120089749      21.21158460988794      429.1013091236672   0.007001605441913278     0.8574765615319505     0.4502064702144147       0.30093313523107     0.2462859560088756   0.003309175437140534     0.4015151864806661     0.1036653976079392     0.1205842551134389  2.220446049250313e-14 197.1725707109772
2.452638012726669      16.74540679388265      16.05793252565265   0.002863073985968305     0.7490309666708798     -10.70537075707918   3.05053396653051e-05     0.1196550730835302    0.00148919120089749      21.21158460988794      429.1013091236672   0.007001605441913278     0.8574765615319505     0.4502064702144147     0.3009331203299088     0.2462859709100368   0.003309175437140534     0.4015151864806661     0.1036653976079392     0.1205842551134389  2.220446049250313e-14 197.1725646358345
2.452638012726669      16.74540679388265      16.05793252565265   0.002863073985968305     0.7490309666708798     -10.70537075707918   3.05053396653051e-05     0.1196550730835302    0.00148919120089749      21.21158460988794      429.1013091236672   0.007001605441913278     0.8574765615319505     0.4502064702144147     0.3009331203299088     0.2462859560088756   0.003309190338301728     0.4015151864806661     0.1036653976079392     0.1205842551134389  2.220446049250313e-14 197.1725637880489
2.452638012726669      16.74540679388265      16.05793252565265   0.002863073985968305     0.7490309666708798     -10.70537075707918   3.05053396653051e-05     0.1196550730835302    0.00148919120089749      21.21158460988794      429.1013091236672   0.007001605441913278     0.8574765615319505     0.4502064702144147     0.3009331203299088     0.2462859560088756   0.003309175437140534     0.4015152013818273     0.1036653976079392     0.1205842551134389  2.220446049250313e-14 197.1725637878673
2.452638012726669      16.74540679388265      16.05793252565265   0.002863073985968305     0.7490309666708798     -10.70537075707918   3.05053396653051e-05     0.1196550730835302    0.00148919120089749      21.21158460988794      429.1013091236672   0.007001605441913278     0.8574765615319505     0.4502064702144147     0.3009331203299088     0.2462859560088756   0.003309175437140534     0.4015151864806661     0.1036654125091004     0.1205842551134389  2.220446049250313e-14 197.1725637872931
2.452638012726669      16.74540679388265      16.05793252565265   0.002863073985968305     0.7490309666708798     -10.70537075707918   3.05053396653051e-05     0.1196550730835302    0.00148919120089749      21.21158460988794      429.1013091236672   0.007001605441913278     0.8574765615319505     0.4502064702144147     0.3009331203299088     0.2462859560088756   0.003309175437140534     0.4015151864806661     0.1036653976079392     0.1205842700146001  2.220446049250313e-14 197.1725637880912
2.452638012726669      16.74540679388265      16.05793252565265   0.002863073985968305     0.7490309666708798     -10.70537075707918   3.05053396653051e-05     0.1196550730835302    0.00148919120089749      21.21158460988794      429.1013091236672   0.007001605441913278     0.8574765615319505     0.4502064702144147     0.3009331203299088     0.2462859560088756   0.003309175437140534     0.4015151864806661     0.1036653976079392     0.1205842551134389  1.490118339830815e-08 197.1726181259613
2.603621206281563      18.07481140188594      16.13762101879386   0.002579569723883058     0.9066796183404795     -11.22063940720141  2.232883307302111e-05     0.1245732812860327   0.001098561434806683      17.37196349929628      369.1933366327227   0.007995586784978871     0.8293797922557903     0.5061284889688689     0.2656070937377507     0.2403820837258264   0.002823913629344324     0.4015151864806661     0.4294219747328069    0.09967228740241718  2.220446049250313e-14 150.1100170553436
2.603621245078542      18.07481140188594      16.13762101879386   0.002579569723883058     0.9066796183404795     -11.22063940720141  2.232883307302111e-05     0.1245732812860327   0.001098561434806683      17.37196349929628      369.1933366327227   0.007995586784978871     0.8293797922557903     0.5061284889688689     0.2656070937377507     0.2403820837258264   0.002823913629344324     0.4015151864806661     0.4294219747328069    0.09967228740241718  2.220446049250313e-14 150.1100168017977
2.603621206281563      18.07481167122161      16.13762101879386   0.002579569723883058     0.9066796183404795     -11.22063940720141  2.232883307302111e-05     0.1245732812860327   0.001098561434806683      17.37196349929628      369.1933366327227   0.007995586784978871     0.8293797922557903     0.5061284889688689     0.2656070937377507     0.2403820837258264   0.002823913629344324     0.4015151864806661     0.4294219747328069    0.09967228740241718  2.220446049250313e-14 150.110015565041
2.603621206281563      18.07481140188594      16.13762125926315   0.002579569723883058     0.9066796183404795     -11.22063940720141  2.232883307302111e-05     0.1245732812860327   0.001098561434806683      17.37196349929628      369.1933366327227   0.007995586784978871     0.8293797922557903     0.5061284889688689     0.2656070937377507     0.2403820837258264   0.002823913629344324     0.4015151864806661     0.4294219747328069    0.09967228740241718  2.220446049250313e-14 150.1100160577075
2.603621206281563      18.07481140188594      16.13762101879386   0.002579584625044251     0.9066796183404795     -11.22063940720141  2.232883307302111e-05     0.1245732812860327   0.001098561434806683      17.37196349929628      369.1933366327227   0.007995586784978871     0.8293797922557903     0.5061284889688689     0.2656070937377507     0.2403820837258264   0.002823913629344324     0.4015151864806661     0.4294219747328069    0.09967228740241718  2.220446049250313e-14 150.110094165622
2.603621206281563      18.07481140188594      16.13762101879386   0.002579569723883058     0.9066796332416407     -11.22063940720141  2.232883307302111e-05     0.1245732812860327   0.001098561434806683      17.37196349929628      369.1933366327227   0.007995586784978871     0.8293797922557903     0.5061284889688689     0.2656070937377507     0.2403820837258264   0.002823913629344324     0.4015151864806661     0.4294219747328069    0.09967228740241718  2.220446049250313e-14 150.1100171108684
2.603621206281563      18.07481140188594      16.13762101879386   0.002579569723883058     0.9066796183404795     -11.22063957440197  2.232883307302111e-05     0.1245732812860327   0.001098561434806683      17.37196349929628      369.1933366327227   0.007995586784978871     0.8293797922557903     0.5061284889688689     0.2656070937377507     0.2403820837258264   0.002823913629344324     0.4015151864806661     0.4294219747328069    0.09967228740241718  2.220446049250313e-14 150.1100189330552
2.603621206281563      18.07481140188594      16.13762101879386   0.002579569723883058     0.9066796183404795     -11.22063940720141  2.234373423421495e-05     0.1245732812860327   0.001098561434806683      17.37196349929628      369.1933366327227   0.007995586784978871     0.8293797922557903     0.5061284889688689     0.2656070937377507     0.2403820837258264   0.002823913629344324     0.4015151864806661     0.4294219747328069    0.09967228740241718  2.220446049250313e-14 150.1100669468683
2.603621206281563      18.07481140188594      16.13762101879386   0.002579569723883058     0.9066796183404795     -11.22063940720141  2.232883307302111e-05     0.1245732961871939   0.001098561434806683      17.37196349929628      369.1933366327227   0.007995586784978871     0.8293797922557903     0.5061284889688689     0.2656070937377507     0.2403820837258264   0.002823913629344324     0.4015151864806661     0.4294219747328069    0.09967228740241718  2.220446049250313e-14 150.1100166542836
2.603621206281563      18.07481140188594      16.13762101879386   0.002579569723883058     0.9066796183404795     -11.22063940720141  2.232883307302111e-05     0.1245732812860327   0.001098576335967877      17.37196349929628      369.1933366327227   0.007995586784978871     0.8293797922557903     0.5061284889688689     0.2656070937377507     0.2403820837258264   0.002823913629344324     0.4015151864806661     0.4294219747328069    0.09967228740241718  2.220446049250313e-14 150.1101029500823
2.603621206281563      18.07481140188594      16.13762101879386   0.002579569723883058     0.9066796183404795     -11.22063940720141  2.232883307302111e-05     0.1245732812860327   0.001098561434806683      17.37196375815871      369.1933366327227   0.007995586784978871     0.8293797922557903     0.5061284889688689     0.2656070937377507     0.2403820837258264   0.002823913629344324     0.4015151864806661     0.4294219747328069    0.09967228740241718  2.220446049250313e-14 150.1100170707824
2.603621206281563      18.07481140188594      16.13762101879386   0.002579569723883058     0.9066796183404795     -11.22063940720141  2.232883307302111e-05     0.1245732812860327   0.001098561434806683      17.37196349929628      369.1933421341321   0.007995586784978871     0.8293797922557903     0.5061284889688689     0.2656070937377507     0.2403820837258264   0.002823913629344324     0.4015151864806661     0.4294219747328069    0.09967228740241718  2.220446049250313e-14 150.1100169518965
2.603621206281563      18.07481140188594      16.13762101879386   0.002579569723883058     0.9066796183404795     -11.22063940720141  2.232883307302111e-05     0.1245732812860327   0.001098561434806683      17.37196349929628      369.1933366327227   0.007995601686140065     0.8293797922557903     0.5061284889688689     0.2656070937377507     0.2403820837258264   0.002823913629344324     0.4015151864806661     0.4294219747328069    0.09967228740241718  2.220446049250313e-14 150.110139724529
2.603621206281563      18.07481140188594      16.13762101879386   0.002579569723883058     0.9066796183404795     -11.22063940720141  2.232883307302111e-05     0.1245732812860327   0.001098561434806683      17.37196349929628      369.1933366327227   0.007995586784978871     0.8293798071569515     0.5061284889688689     0.2656070937377507     0.2403820837258264   0.002823913629344324     0.4015151864806661     0.4294219747328069    0.09967228740241718  2.220446049250313e-14 150.1100189681395
2.603621206281563      18.07481140188594      16.13762101879386   0.002579569723883058     0.9066796183404795     -11.22063940720141  2.232883307302111e-05     0.1245732812860327   0.001098561434806683      17.37196349929628      369.1933366327227   0.007995586784978871     0.8293797922557903     0.5061285038700301     0.2656070937377507     0.2403820837258264   0.002823913629344324     0.4015151864806661     0.4294219747328069    0.09967228740241718  2.220446049250313e-14 150.1100128148665
2.603621206281563      18.07481140188594      16.13762101879386   0.002579569723883058     0.9066796183404795     -11.22063940720141  2.232883307302111e-05     0.1245732812860327   0.001098561434806683      17.37196349929628      369.1933366327227   0.007995586784978871     0.8293797922557903     0.5061284889688689     0.2656071086389119     0.2403820837258264   0.002823913629344324     0.4015151864806661     0.4294219747328069    0.09967228740241718  2.220446049250313e-14 150.1100200950557
2.603621206281563      18.07481140188594      16.13762101879386   0.002579569723883058     0.9066796183404795     -11.22063940720141  2.232883307302111e-05     0.1245732812860327   0.001098561434806683      17.37196349929628      369.1933366327227   0.007995586784978871     0.8293797922557903     0.5061284889688689     0.2656070937377507     0.2403820986269876   0.002823913629344324     0.4015151864806661     0.4294219747328069    0.09967228740241718  2.220446049250313e-14 150.1100169966319
2.603621206281563      18.07481140188594      16.13762101879386   0.002579569723883058     0.9066796183404795     -11.22063940720141  2.232883307302111e-05     0.1245732812860327   0.001098561434806683      17.37196349929628      369.1933366327227   0.007995586784978871     0.8293797922557903     0.5061284889688689     0.2656070937377507     0.2403820837258264   0.002823928530505517     0.4015151864806661     0.4294219747328069    0.09967228740241718  2.220446049250313e-14 150.1100170562696
2.603621206281563      18.07481140188594      16.13762101879386   0.002579569723883058     0.9066796183404795     -11.22063940720141  2.232883307302111e-05     0.1245732812860327   0.001098561434806683      17.37196349929628      369.1933366327227   0.007995586784978871     0.8293797922557903     0.5061284889688689     0.2656070937377507     0.2403820837258264   0.002823913629344324     0.4015152013818273     0.4294219747328069    0.09967228740241718  2.220446049250313e-14 150.1100170553436
2.603621206281563      18.07481140188594      16.13762101879386   0.002579569723883058     0.9066796183404795     -11.22063940720141  2.232883307302111e-05     0.1245732812860327   0.001098561434806683      17.37196349929628      369.1933366327227   0.007995586784978871     0.8293797922557903     0.5061284889688689     0.2656070937377507     0.2403820837258264   0.002823913629344324     0.4015151864806661     0.4294219896339681    0.09967228740241718  2.220446049250313e-14 150.1100170557153
2.603621206281563      18.07481140188594      16.13762101879386   0.002579569723883058     0.9066796183404795     -11.22063940720141  2.232883307302111e-05     0.1245732812860327   0.001098561434806683      17.37196349929628      369.1933366327227   0.007995586784978871     0.8293797922557903     0.5061284889688689     0.2656070937377507     0.2403820837258264   0.002823913629344324     0.4015151864806661     0.4294219747328069    0.09967230230357838  2.220446049250313e-14 150.110017055706
2.603621206281563      18.07481140188594      16.13762101879386   0.002579569723883058     0.9066796183404795     -11.22063940720141  2.232883307302111e-05     0.1245732812860327   0.001098561434806683      17.37196349929628      369.1933366327227   0.007995586784978871     0.8293797922557903     0.5061284889688689     0.2656070937377507     0.2403820837258264   0.002823913629344324     0.4015151864806661     0.4294219747328069    0.09967228740241718  1.490118339830815e-08 150.1100641375211
2.57498855321019      20.70496603703558      17.99324806939048   0.002896029228263921     0.7827308001331622     -12.71586859017291  4.489442989789352e-06     0.1279471976081805  0.0008792076209493945      16.48151098517711      369.2597876916409   0.007164530325265582     0.8203160479737621     0.5368907745815663     0.2701221793900024     0.2933851901026443   0.001775753652632893     0.4015151864806661      0.353464747912841    0.08241332307058819  2.220446049250313e-14 128.1364314000866
2.57498859158051      20.70496603703558      17.99324806939048   0.002896029228263921     0.7827308001331622     -12.71586859017291  4.489442989789352e-06     0.1279471976081805  0.0008792076209493945      16.48151098517711      369.2597876916409   0.007164530325265582     0.8203160479737621     0.5368907745815663     0.2701221793900024     0.2933851901026443   0.001775753652632893     0.4015151864806661      0.353464747912841    0.08241332307058819  2.220446049250313e-14 128.136431535609
2.57498855321019      20.70496634556362      17.99324806939048   0.002896029228263921     0.7827308001331622     -12.71586859017291  4.489442989789352e-06     0.1279471976081805  0.0008792076209493945      16.48151098517711      369.2597876916409   0.007164530325265582     0.8203160479737621     0.5368907745815663     0.2701221793900024     0.2933851901026443   0.001775753652632893     0.4015151864806661      0.353464747912841    0.08241332307058819  2.220446049250313e-14 128.1364304243928
2.57498855321019      20.70496603703558      17.99324833751077   0.002896029228263921     0.7827308001331622     -12.71586859017291  4.489442989789352e-06     0.1279471976081805  0.0008792076209493945      16.48151098517711      369.2597876916409   0.007164530325265582     0.8203160479737621     0.5368907745815663     0.2701221793900024     0.2933851901026443   0.001775753652632893     0.4015151864806661      0.353464747912841    0.08241332307058819  2.220446049250313e-14 128.1364307994572
2.57498855321019      20.70496603703558      17.99324806939048   0.002896044129425115     0.7827308001331622     -12.71586859017291  4.489442989789352e-06     0.1279471976081805  0.0008792076209493945      16.48151098517711      369.2597876916409   0.007164530325265582     0.8203160479737621     0.5368907745815663     0.2701221793900024     0.2933851901026443   0.001775753652632893     0.4015151864806661      0.353464747912841    0.08241332307058819  2.220446049250313e-14 128.1364594154979
2.57498855321019      20.70496603703558      17.99324806939048   0.002896029228263921     0.7827308150343234     -12.71586859017291  4.489442989789352e-06     0.1279471976081805  0.0008792076209493945      16.48151098517711      369.2597876916409   0.007164530325265582     0.8203160479737621     0.5368907745815663     0.2701221793900024     0.2933851901026443   0.001775753652632893     0.4015151864806661      0.353464747912841    0.08241332307058819  2.220446049250313e-14 128.1364315963406
2.57498855321019      20.70496603703558      17.99324806939048   0.002896029228263921     0.7827308001331622     -12.71586877965412  4.489442989789352e-06     0.1279471976081805  0.0008792076209493945      16.48151098517711      369.2597876916409   0.007164530325265582     0.8203160479737621     0.5368907745815663     0.2701221793900024     0.2933851901026443   0.001775753652632893     0.4015151864806661      0.353464747912841    0.08241332307058819  2.220446049250313e-14 128.1364328444251
2.57498855321019      20.70496603703558      17.99324806939048   0.002896029228263921     0.7827308001331622     -12.71586859017291    4.5043441509832e-06     0.1279471976081805  0.0008792076209493945      16.48151098517711      369.2597876916409   0.007164530325265582     0.8203160479737621     0.5368907745815663     0.2701221793900024     0.2933851901026443   0.001775753652632893     0.4015151864806661      0.353464747912841    0.08241332307058819  2.220446049250313e-14 128.1364718638451
2.57498855321019      20.70496603703558      17.99324806939048   0.002896029228263921     0.7827308001331622     -12.71586859017291  4.489442989789352e-06     0.1279472125093417  0.0008792076209493945      16.48151098517711      369.2597876916409   0.007164530325265582     0.8203160479737621     0.5368907745815663     0.2701221793900024     0.2933851901026443   0.001775753652632893     0.4015151864806661      0.353464747912841    0.08241332307058819  2.220446049250313e-14 128.1364318260987
2.57498855321019      20.70496603703558      17.99324806939048   0.002896029228263921     0.7827308001331622     -12.71586859017291  4.489442989789352e-06     0.1279471976081805  0.0008792225221105883      16.48151098517711      369.2597876916409   0.007164530325265582     0.8203160479737621     0.5368907745815663     0.2701221793900024     0.2933851901026443   0.001775753652632893     0.4015151864806661      0.353464747912841    0.08241332307058819  2.220446049250313e-14 128.1364621280074
2.57498855321019      20.70496603703558      17.99324806939048   0.002896029228263921     0.7827308001331622     -12.71586859017291  4.489442989789352e-06     0.1279471976081805  0.0008792076209493945      16.48151123077076      369.2597876916409   0.007164530325265582     0.8203160479737621     0.5368907745815663     0.2701221793900024     0.2933851901026443   0.001775753652632893     0.4015151864806661      0.353464747912841    0.08241332307058819  2.220446049250313e-14 128.1364314551061
2.57498855321019      20.70496603703558      17.99324806939048   0.002896029228263921     0.7827308001331622     -12.71586859017291  4.489442989789352e-06     0.1279471976081805  0.0008792076209493945      16.48151098517711      369.2597931940405   0.007164530325265582     0.8203160479737621     0.5368907745815663     0.2701221793900024     0.2933851901026443   0.001775753652632893     0.4015151864806661      0.353464747912841    0.08241332307058819  2.220446049250313e-14 128.1364313534247
2.57498855321019      20.70496603703558      17.99324806939048   0.002896029228263921     0.7827308001331622     -12.71586859017291  4.489442989789352e-06     0.1279471976081805  0.0008792076209493945      16.48151098517711      369.2597876916409   0.007164545226426775     0.8203160479737621     0.5368907745815663     0.2701221793900024     0.2933851901026443   0.001775753652632893     0.4015151864806661      0.353464747912841    0.08241332307058819  2.220446049250313e-14 128.1366638074374
2.57498855321019      20.70496603703558      17.99324806939048   0.002896029228263921     0.7827308001331622     -12.71586859017291  4.489442989789352e-06     0.1279471976081805  0.0008792076209493945      16.48151098517711      369.2597876916409   0.007164530325265582     0.8203160628749233     0.5368907745815663     0.2701221793900024     0.2933851901026443   0.001775753652632893     0.4015151864806661      0.353464747912841    0.08241332307058819  2.220446049250313e-14 128.1364319631003
2.57498855321019      20.70496603703558      17.99324806939048   0.002896029228263921     0.7827308001331622     -12.71586859017291  4.489442989789352e-06     0.1279471976081805  0.0008792076209493945      16.48151098517711      369.2597876916409   0.007164530325265582     0.8203160479737621     0.5368907894827275     0.2701221793900024     0.2933851901026443   0.001775753652632893     0.4015151864806661      0.353464747912841    0.08241332307058819  2.220446049250313e-14 128.1364287010862
2.57498855321019      20.70496603703558      17.99324806939048   0.002896029228263921     0.7827308001331622     -12.71586859017291  4.489442989789352e-06     0.1279471976081805  0.0008792076209493945      16.48151098517711      369.2597876916409   0.007164530325265582     0.8203160479737621     0.5368907745815663     0.2701221942911636     0.2933851901026443   0.001775753652632893     0.4015151864806661      0.353464747912841    0.08241332307058819  2.220446049250313e-14 128.1364400162424
2.57498855321019      20.70496603703558      17.99324806939048   0.002896029228263921     0.7827308001331622     -12.71586859017291  4.489442989789352e-06     0.1279471976081805  0.0008792076209493945      16.48151098517711      369.2597876916409   0.007164530325265582     0.8203160479737621     0.5368907745815663     0.2701221793900024     0.2933852050038055   0.001775753652632893     0.4015151864806661      0.353464747912841    0.08241332307058819  2.220446049250313e-14 128.1364313064509
2.57498855321019      20.70496603703558      17.99324806939048   0.002896029228263921     0.7827308001331622     -12.71586859017291  4.489442989789352e-06     0.1279471976081805  0.0008792076209493945      16.48151098517711      369.2597876916409   0.007164530325265582     0.8203160479737621     0.5368907745815663     0.2701221793900024     0.2933851901026443   0.001775768553794087     0.4015151864806661      0.353464747912841    0.08241332307058819  2.220446049250313e-14 128.1364314000011
2.57498855321019      20.70496603703558      17.99324806939048   0.002896029228263921     0.7827308001331622     -12.71586859017291  4.489442989789352e-06     0.1279471976081805  0.0008792076209493945      16.48151098517711      369.2597876916409   0.007164530325265582     0.8203160479737621     0.5368907745815663     0.2701221793900024     0.2933851901026443   0.001775753652632893     0.4015152013818273      0.353464747912841    0.08241332307058819  2.220446049250313e-14 128.1364314000866
2.57498855321019      20.70496603703558      17.99324806939048   0.002896029228263921     0.7827308001331622     -12.71586859017291  4.489442989789352e-06     0.1279471976081805  0.0008792076209493945      16.48151098517711      369.2597876916409   0.007164530325265582     0.8203160479737621     0.5368907745815663     0.2701221793900024     0.2933851901026443   0.001775753652632893     0.4015151864806661     0.3534647628140022    0.08241332307058819  2.220446049250313e-14 128.1364314000716
2.57498855321019      20.70496603703558      17.99324806939048   0.002896029228263921     0.7827308001331622     -12.71586859017291  4.489442989789352e-06     0.1279471976081805  0.0008792076209493945      16.48151098517711      369.2597876916409   0.007164530325265582     0.8203160479737621     0.5368907745815663     0.2701221793900024     0.2933851901026443   0.001775753652632893     0.4015151864806661      0.353464747912841    0.08241333797174938  2.220446049250313e-14 128.1364314000736
2.57498855321019      20.70496603703558      17.99324806939048   0.002896029228263921     0.7827308001331622     -12.71586859017291  4.489442989789352e-06     0.1279471976081805  0.0008792076209493945      16.48151098517711      369.2597876916409   0.007164530325265582     0.8203160479737621     0.5368907745815663     0.2701221793900024     0.2933851901026443   0.001775753652632893     0.4015151864806661      0.353464747912841    0.08241332307058819  1.490118339830815e-08 128.136481523153
2.595866674212612      19.62241742306136      15.95920818882448   0.002833705179427559     0.7394431695828673     -11.53108824623099  4.227624034270713e-06     0.1271488036927767  0.0008630611940147641      15.87275424480271      369.1150827620713   0.006857484603415776     0.8047441140463627     0.5362303219453991     0.2672827411082757     0.3586945907515067   0.004638520971755922     0.4015151864806661     0.3597101407301668    0.09097860603059597  2.220446049250313e-14 122.5267175491994
2.595866712894039      19.62241742306136      15.95920818882448   0.002833705179427559     0.7394431695828673     -11.53108824623099  4.227624034270713e-06     0.1271488036927767  0.0008630611940147641      15.87275424480271      369.1150827620713   0.006857484603415776     0.8047441140463627     0.5362303219453991     0.2672827411082757     0.3586945907515067   0.004638520971755922     0.4015151864806661     0.3597101407301668    0.09097860603059597  2.220446049250313e-14 122.5267174696949
2.595866674212612      19.62241771545816      15.95920818882448   0.002833705179427559     0.7394431695828673     -11.53108824623099  4.227624034270713e-06     0.1271488036927767  0.0008630611940147641      15.87275424480271      369.1150827620713   0.006857484603415776     0.8047441140463627     0.5362303219453991     0.2672827411082757     0.3586945907515067   0.004638520971755922     0.4015151864806661     0.3597101407301668    0.09097860603059597  2.220446049250313e-14 122.526717572899
2.595866674212612      19.62241742306136      15.95920842663522   0.002833705179427559     0.7394431695828673     -11.53108824623099  4.227624034270713e-06     0.1271488036927767  0.0008630611940147641      15.87275424480271      369.1150827620713   0.006857484603415776     0.8047441140463627     0.5362303219453991     0.2672827411082757     0.3586945907515067   0.004638520971755922     0.4015151864806661     0.3597101407301668    0.09097860603059597  2.220446049250313e-14 122.5267175636485
2.595866674212612      19.62241742306136      15.95920818882448   0.002833720080588753     0.7394431695828673     -11.53108824623099  4.227624034270713e-06     0.1271488036927767  0.0008630611940147641      15.87275424480271      369.1150827620713   0.006857484603415776     0.8047441140463627     0.5362303219453991     0.2672827411082757     0.3586945907515067   0.004638520971755922     0.4015151864806661     0.3597101407301668    0.09097860603059597  2.220446049250313e-14 122.5267197230189
2.595866674212612      19.62241742306136      15.95920818882448   0.002833705179427559     0.7394431844840285     -11.53108824623099  4.227624034270713e-06     0.1271488036927767  0.0008630611940147641      15.87275424480271      369.1150827620713   0.006857484603415776     0.8047441140463627     0.5362303219453991     0.2672827411082757     0.3586945907515067   0.004638520971755922     0.4015151864806661     0.3597101407301668    0.09097860603059597  2.220446049250313e-14 122.5267175367139
2.595866674212612      19.62241742306136      15.95920818882448   0.002833705179427559     0.7394431695828673     -11.53108841805759  4.227624034270713e-06     0.1271488036927767  0.0008630611940147641      15.87275424480271      369.1150827620713   0.006857484603415776     0.8047441140463627     0.5362303219453991     0.2672827411082757     0.3586945907515067   0.004638520971755922     0.4015151864806661     0.3597101407301668    0.09097860603059597  2.220446049250313e-14 122.5267174912816
2.595866674212612      19.62241742306136      15.95920818882448   0.002833705179427559     0.7394431695828673     -11.53108824623099  4.242525195464561e-06     0.1271488036927767  0.0008630611940147641      15.87275424480271      369.1150827620713   0.006857484603415776     0.8047441140463627     0.5362303219453991     0.2672827411082757     0.3586945907515067   0.004638520971755922     0.4015151864806661     0.3597101407301668    0.09097860603059597  2.220446049250313e-14 122.5267170402102
2.595866674212612      19.62241742306136      15.95920818882448   0.002833705179427559     0.7394431695828673     -11.53108824623099  4.227624034270713e-06     0.1271488185939379  0.0008630611940147641      15.87275424480271      369.1150827620713   0.006857484603415776     0.8047441140463627     0.5362303219453991     0.2672827411082757     0.3586945907515067   0.004638520971755922     0.4015151864806661     0.3597101407301668    0.09097860603059597  2.220446049250313e-14 122.5267174918568
2.595866674212612      19.62241742306136      15.95920818882448   0.002833705179427559     0.7394431695828673     -11.53108824623099  4.227624034270713e-06     0.1271488036927767   0.000863076095175958      15.87275424480271      369.1150827620713   0.006857484603415776     0.8047441140463627     0.5362303219453991     0.2672827411082757     0.3586945907515067   0.004638520971755922     0.4015151864806661     0.3597101407301668    0.09097860603059597  2.220446049250313e-14 122.5267199499732
2.595866674212612      19.62241742306136      15.95920818882448   0.002833705179427559     0.7394431695828673     -11.53108824623099  4.227624034270713e-06     0.1271488036927767  0.0008630611940147641      15.87275448132518      369.1150827620713   0.006857484603415776     0.8047441140463627     0.5362303219453991     0.2672827411082757     0.3586945907515067   0.004638520971755922     0.4015151864806661     0.3597101407301668    0.09097860603059597  2.220446049250313e-14 122.5267175475927
2.595866674212612      19.62241742306136      15.95920818882448   0.002833705179427559     0.7394431695828673     -11.53108824623099  4.227624034270713e-06     0.1271488036927767  0.0008630611940147641      15.87275424480271      369.1150882623147   0.006857484603415776     0.8047441140463627     0.5362303219453991     0.2672827411082757     0.3586945907515067   0.004638520971755922     0.4015151864806661     0.3597101407301668    0.09097860603059597  2.220446049250313e-14 122.5267176410824
2.595866674212612      19.62241742306136      15.95920818882448   0.002833705179427559     0.7394431695828673     -11.53108824623099  4.227624034270713e-06     0.1271488036927767  0.0008630611940147641      15.87275424480271      369.1150827620713    0.00685749950457697     0.8047441140463627     0.5362303219453991     0.2672827411082757     0.3586945907515067   0.004638520971755922     0.4015151864806661     0.3597101407301668    0.09097860603059597  2.220446049250313e-14 122.5267121459416
2.595866674212612      19.62241742306136      15.95920818882448   0.002833705179427559     0.7394431695828673     -11.53108824623099  4.227624034270713e-06     0.1271488036927767  0.0008630611940147641      15.87275424480271      369.1150827620713   0.006857484603415776     0.8047441289475239     0.5362303219453991     0.2672827411082757     0.3586945907515067   0.004638520971755922     0.4015151864806661     0.3597101407301668    0.09097860603059597  2.220446049250313e-14 122.5267179359565
2.595866674212612      19.62241742306136      15.95920818882448   0.002833705179427559     0.7394431695828673     -11.53108824623099  4.227624034270713e-06     0.1271488036927767  0.0008630611940147641      15.87275424480271      369.1150827620713   0.006857484603415776     0.8047441140463627     0.5362303368465603     0.2672827411082757     0.3586945907515067   0.004638520971755922     0.4015151864806661     0.3597101407301668    0.09097860603059597  2.220446049250313e-14 122.5267177474808
2.595866674212612      19.62241742306136      15.95920818882448   0.002833705179427559     0.7394431695828673     -11.53108824623099  4.227624034270713e-06     0.1271488036927767  0.0008630611940147641      15.87275424480271      369.1150827620713   0.006857484603415776     0.8047441140463627     0.5362303219453991     0.2672827560094369     0.3586945907515067   0.004638520971755922     0.4015151864806661     0.3597101407301668    0.09097860603059597  2.220446049250313e-14 122.526717171664
2.595866674212612      19.62241742306136      15.95920818882448   0.002833705179427559     0.7394431695828673     -11.53108824623099  4.227624034270713e-06     0.1271488036927767  0.0008630611940147641      15.87275424480271      369.1150827620713   0.006857484603415776     0.8047441140463627     0.5362303219453991     0.2672827411082757     0.3586946056526679   0.004638520971755922     0.4015151864806661     0.3597101407301668    0.09097860603059597  2.220446049250313e-14 122.5267174544965
2.595866674212612      19.62241742306136      15.95920818882448   0.002833705179427559     0.7394431695828673     -11.53108824623099  4.227624034270713e-06     0.1271488036927767  0.0008630611940147641      15.87275424480271      369.1150827620713   0.006857484603415776     0.8047441140463627     0.5362303219453991     0.2672827411082757     0.3586945907515067   0.004638535872917116     0.4015151864806661     0.3597101407301668    0.09097860603059597  2.220446049250313e-14 122.5267175490396
2.595866674212612      19.62241742306136      15.95920818882448   0.002833705179427559     0.7394431695828673     -11.53108824623099  4.227624034270713e-06     0.1271488036927767  0.0008630611940147641      15.87275424480271      369.1150827620713   0.006857484603415776     0.8047441140463627     0.5362303219453991     0.2672827411082757     0.3586945907515067   0.004638520971755922     0.4015152013818273     0.3597101407301668    0.09097860603059597  2.220446049250313e-14 122.5267175491994
2.595866674212612      19.62241742306136      15.95920818882448   0.002833705179427559     0.7394431695828673     -11.53108824623099  4.227624034270713e-06     0.1271488036927767  0.0008630611940147641      15.87275424480271      369.1150827620713   0.006857484603415776     0.8047441140463627     0.5362303219453991     0.2672827411082757     0.3586945907515067   0.004638520971755922     0.4015151864806661      0.359710155631328    0.09097860603059597  2.220446049250313e-14 122.5267175492326
2.595866674212612      19.62241742306136      15.95920818882448   0.002833705179427559     0.7394431695828673     -11.53108824623099  4.227624034270713e-06     0.1271488036927767  0.0008630611940147641      15.87275424480271      369.1150827620713   0.006857484603415776     0.8047441140463627     0.5362303219453991     0.2672827411082757     0.3586945907515067   0.004638520971755922     0.4015151864806661     0.3597101407301668    0.09097862093175717  2.220446049250313e-14 122.5267175491884
2.595866674212612      19.62241742306136      15.95920818882448   0.002833705179427559     0.7394431695828673     -11.53108824623099  4.227624034270713e-06     0.1271488036927767  0.0008630611940147641      15.87275424480271      369.1150827620713   0.006857484603415776     0.8047441140463627     0.5362303219453991     0.2672827411082757     0.3586945907515067   0.004638520971755922     0.4015151864806661     0.3597101407301668    0.09097860603059597  1.490118339830815e-08 122.5267696712036
2.636394445636964      19.56314897618384      15.85453507827965   0.002611447252495563     0.7298313476552345     -11.58157008405595  4.743539555104467e-05     0.1281355476080558  0.0008668918384974514       14.5584860873572      339.8923998771926   0.006614573536286163     0.8002186897574095     0.5270884044778736     0.2703216540569831     0.4033298042667911    0.01128261451916271     0.4015151864806661     0.3486560503616059    0.09988539953076818  2.687525192535102e-14 121.9359305856406
2.636394484922302      19.56314897618384      15.85453507827965   0.002611447252495563     0.7298313476552345     -11.58157008405595  4.743539555104467e-05     0.1281355476080558  0.0008668918384974514       14.5584860873572      339.8923998771926   0.006614573536286163     0.8002186897574095     0.5270884044778736     0.2703216540569831     0.4033298042667911    0.01128261451916271     0.4015151864806661     0.3486560503616059    0.09988539953076818  2.687525192535102e-14 121.9359306141712
2.636394445636964      19.56314926769747      15.85453507827965   0.002611447252495563     0.7298313476552345     -11.58157008405595  4.743539555104467e-05     0.1281355476080558  0.0008668918384974514       14.5584860873572      339.8923998771926   0.006614573536286163     0.8002186897574095     0.5270884044778736     0.2703216540569831     0.4033298042667911    0.01128261451916271     0.4015151864806661     0.3486560503616059    0.09988539953076818  2.687525192535102e-14 121.9359306102755
2.636394445636964      19.56314897618384      15.85453531453064   0.002611447252495563     0.7298313476552345     -11.58157008405595  4.743539555104467e-05     0.1281355476080558  0.0008668918384974514       14.5584860873572      339.8923998771926   0.006614573536286163     0.8002186897574095     0.5270884044778736     0.2703216540569831     0.4033298042667911    0.01128261451916271     0.4015151864806661     0.3486560503616059    0.09988539953076818  2.687525192535102e-14 121.9359305823647
2.636394445636964      19.56314897618384      15.85453507827965   0.002611462153656757     0.7298313476552345     -11.58157008405595  4.743539555104467e-05     0.1281355476080558  0.0008668918384974514       14.5584860873572      339.8923998771926   0.006614573536286163     0.8002186897574095     0.5270884044778736     0.2703216540569831     0.4033298042667911    0.01128261451916271     0.4015151864806661     0.3486560503616059    0.09988539953076818  2.687525192535102e-14 121.9359316172536
2.636394445636964      19.56314897618384      15.85453507827965   0.002611447252495563     0.7298313625563957     -11.58157008405595  4.743539555104467e-05     0.1281355476080558  0.0008668918384974514       14.5584860873572      339.8923998771926   0.006614573536286163     0.8002186897574095     0.5270884044778736     0.2703216540569831     0.4033298042667911    0.01128261451916271     0.4015151864806661     0.3486560503616059    0.09988539953076818  2.687525192535102e-14 121.9359305424249
2.636394445636964      19.56314897618384      15.85453507827965   0.002611447252495563     0.7298313476552345     -11.58157025663479  4.743539555104467e-05     0.1281355476080558  0.0008668918384974514       14.5584860873572      339.8923998771926   0.006614573536286163     0.8002186897574095     0.5270884044778736     0.2703216540569831     0.4033298042667911    0.01128261451916271     0.4015151864806661     0.3486560503616059    0.09988539953076818  2.687525192535102e-14 121.935930553963
2.636394445636964      19.56314897618384      15.85453507827965   0.002611447252495563     0.7298313476552345     -11.58157008405595  4.745029671223852e-05     0.1281355476080558  0.0008668918384974514       14.5584860873572      339.8923998771926   0.006614573536286163     0.8002186897574095     0.5270884044778736     0.2703216540569831     0.4033298042667911    0.01128261451916271     0.4015151864806661     0.3486560503616059    0.09988539953076818  2.687525192535102e-14 121.9359627755964
2.636394445636964      19.56314897618384      15.85453507827965   0.002611447252495563     0.7298313476552345     -11.58157008405595  4.743539555104467e-05      0.128135562509217  0.0008668918384974514       14.5584860873572      339.8923998771926   0.006614573536286163     0.8002186897574095     0.5270884044778736     0.2703216540569831     0.4033298042667911    0.01128261451916271     0.4015151864806661     0.3486560503616059    0.09988539953076818  2.687525192535102e-14 121.9359319987248
2.636394445636964      19.56314897618384      15.85453507827965   0.002611447252495563     0.7298313476552345     -11.58157008405595  4.743539555104467e-05     0.1281355476080558  0.0008669067396586453       14.5584860873572      339.8923998771926   0.006614573536286163     0.8002186897574095     0.5270884044778736     0.2703216540569831     0.4033298042667911    0.01128261451916271     0.4015151864806661     0.3486560503616059    0.09988539953076818  2.687525192535102e-14 121.9359504949226
2.636394445636964      19.56314897618384      15.85453507827965   0.002611447252495563     0.7298313476552345     -11.58157008405595  4.743539555104467e-05     0.1281355476080558  0.0008668918384974514      14.55848630429554      339.8923998771926   0.006614573536286163     0.8002186897574095     0.5270884044778736     0.2703216540569831     0.4033298042667911    0.01128261451916271     0.4015151864806661     0.3486560503616059    0.09988539953076818  2.687525192535102e-14 121.9359305639208
2.636394445636964      19.56314897618384      15.85453507827965   0.002611447252495563     0.7298313476552345     -11.58157008405595  4.743539555104467e-05     0.1281355476080558  0.0008668918384974514       14.5584860873572       339.892404941984   0.006614573536286163     0.8002186897574095     0.5270884044778736     0.2703216540569831     0.4033298042667911    0.01128261451916271     0.4015151864806661     0.3486560503616059    0.09988539953076818  2.687525192535102e-14 121.9359306218851
2.636394445636964      19.56314897618384      15.85453507827965   0.002611447252495563     0.7298313476552345     -11.58157008405595  4.743539555104467e-05     0.1281355476080558  0.0008668918384974514       14.5584860873572      339.8923998771926   0.006614588437447356     0.8002186897574095     0.5270884044778736     0.2703216540569831     0.4033298042667911    0.01128261451916271     0.4015151864806661     0.3486560503616059    0.09988539953076818  2.687525192535102e-14 121.9359356841774
2.636394445636964      19.56314897618384      15.85453507827965   0.002611447252495563     0.7298313476552345     -11.58157008405595  4.743539555104467e-05     0.1281355476080558  0.0008668918384974514       14.5584860873572      339.8923998771926   0.006614573536286163     0.8002187046585707     0.5270884044778736     0.2703216540569831     0.4033298042667911    0.01128261451916271     0.4015151864806661     0.3486560503616059    0.09988539953076818  2.687525192535102e-14 121.9359310371727
2.636394445636964      19.56314897618384      15.85453507827965   0.002611447252495563     0.7298313476552345     -11.58157008405595  4.743539555104467e-05     0.1281355476080558  0.0008668918384974514       14.5584860873572      339.8923998771926   0.006614573536286163     0.8002186897574095     0.5270884193790348     0.2703216540569831     0.4033298042667911    0.01128261451916271     0.4015151864806661     0.3486560503616059    0.09988539953076818  2.687525192535102e-14 121.9359306449607
2.636394445636964      19.56314897618384      15.85453507827965   0.002611447252495563     0.7298313476552345     -11.58157008405595  4.743539555104467e-05     0.1281355476080558  0.0008668918384974514       14.5584860873572      339.8923998771926   0.006614573536286163     0.8002186897574095     0.5270884044778736     0.2703216689581443     0.4033298042667911    0.01128261451916271     0.4015151864806661     0.3486560503616059    0.09988539953076818  2.687525192535102e-14 121.9359307232409
2.636394445636964      19.56314897618384      15.85453507827965   0.002611447252495563     0.7298313476552345     -11.58157008405595  4.743539555104467e-05     0.1281355476080558  0.0008668918384974514       14.5584860873572      339.8923998771926   0.006614573536286163     0.8002186897574095     0.5270884044778736     0.2703216540569831     0.4033298191679522    0.01128261451916271     0.4015151864806661     0.3486560503616059    0.09988539953076818  2.687525192535102e-14 121.9359305520549
2.636394445636964      19.56314897618384      15.85453507827965   0.002611447252495563     0.7298313476552345     -11.58157008405595  4.743539555104467e-05     0.1281355476080558  0.0008668918384974514       14.5584860873572      339.8923998771926   0.006614573536286163     0.8002186897574095     0.5270884044778736     0.2703216540569831     0.4033298042667911     0.0112826294203239     0.4015151864806661     0.3486560503616059    0.09988539953076818  2.687525192535102e-14 121.9359305856455
2.636394445636964      19.56314897618384      15.85453507827965   0.002611447252495563     0.7298313476552345     -11.58157008405595  4.743539555104467e-05     0.1281355476080558  0.0008668918384974514       14.5584860873572      339.8923998771926   0.006614573536286163     0.8002186897574095     0.5270884044778736     0.2703216540569831     0.4033298042667911    0.01128261451916271     0.4015152013818273     0.3486560503616059    0.09988539953076818  2.687525192535102e-14 121.9359305856406
2.636394445636964      19.56314897618384      15.85453507827965   0.002611447252495563     0.7298313476552345     -11.58157008405595  4.743539555104467e-05     0.1281355476080558  0.0008668918384974514       14.5584860873572      339.8923998771926   0.006614573536286163     0.8002186897574095     0.5270884044778736     0.2703216540569831     0.4033298042667911    0.01128261451916271     0.4015151864806661     0.3486560652627671    0.09988539953076818  2.687525192535102e-14 121.9359305856481
2.636394445636964      19.56314897618384      15.85453507827965   0.002611447252495563     0.7298313476552345     -11.58157008405595  4.743539555104467e-05     0.1281355476080558  0.0008668918384974514       14.5584860873572      339.8923998771926   0.006614573536286163     0.8002186897574095     0.5270884044778736     0.2703216540569831     0.4033298042667911    0.01128261451916271     0.4015151864806661     0.3486560503616059    0.09988541443192937  2.687525192535102e-14 121.9359305856388
2.636394445636964      19.56314897618384      15.85453507827965   0.002611447252495563     0.7298313476552345     -11.58157008405595  4.743539555104467e-05     0.1281355476080558  0.0008668918384974514       14.5584860873572      339.8923998771926   0.006614573536286163     0.8002186897574095     0.5270884044778736     0.2703216540569831     0.4033298042667911    0.01128261451916271     0.4015151864806661     0.3486560503616059    0.09988539953076818  1.490118806909958e-08 121.9359839374102
2.64804992604557      19.67630759459157      16.06791661980505   0.002673421964040448       0.74389926363184     -11.66888491720778  4.214611905701625e-05     0.1266412557013503  0.0008800665746362663      14.33006473933421      334.9730095989554   0.006431502646311917     0.8000109344878705     0.5223918632273601     0.2734073100885544     0.4251123573445277     0.0112250619514524     0.4015151864806661     0.3461154033758931     0.1009653576988053  2.825378411301632e-14 121.7856548695908
2.648049965504589      19.67630759459157      16.06791661980505   0.002673421964040448       0.74389926363184     -11.66888491720778  4.214611905701625e-05     0.1266412557013503  0.0008800665746362663      14.33006473933421      334.9730095989554   0.006431502646311917     0.8000109344878705     0.5223918632273601     0.2734073100885544     0.4251123573445277     0.0112250619514524     0.4015151864806661     0.3461154033758931     0.1009653576988053  2.825378411301632e-14 121.7856548967642
2.64804992604557       19.6763078877914      16.06791661980505   0.002673421964040448       0.74389926363184     -11.66888491720778  4.214611905701625e-05     0.1266412557013503  0.0008800665746362663      14.33006473933421      334.9730095989554   0.006431502646311917     0.8000109344878705     0.5223918632273601     0.2734073100885544     0.4251123573445277     0.0112250619514524     0.4015151864806661     0.3461154033758931     0.1009653576988053  2.825378411301632e-14 121.7856549314058
2.64804992604557      19.67630759459157      16.06791685923567   0.002673421964040448       0.74389926363184     -11.66888491720778  4.214611905701625e-05     0.1266412557013503  0.0008800665746362663      14.33006473933421      334.9730095989554   0.006431502646311917     0.8000109344878705     0.5223918632273601     0.2734073100885544     0.4251123573445277     0.0112250619514524     0.4015151864806661     0.3461154033758931     0.1009653576988053  2.825378411301632e-14 121.7856549090301
2.64804992604557      19.67630759459157      16.06791661980505   0.002673436865201642       0.74389926363184     -11.66888491720778  4.214611905701625e-05     0.1266412557013503  0.0008800665746362663      14.33006473933421      334.9730095989554   0.006431502646311917     0.8000109344878705     0.5223918632273601     0.2734073100885544     0.4251123573445277     0.0112250619514524     0.4015151864806661     0.3461154033758931     0.1009653576988053  2.825378411301632e-14 121.7856524771943
2.64804992604557      19.67630759459157      16.06791661980505   0.002673421964040448     0.7438992785330012     -11.66888491720778  4.214611905701625e-05     0.1266412557013503  0.0008800665746362663      14.33006473933421      334.9730095989554   0.006431502646311917     0.8000109344878705     0.5223918632273601     0.2734073100885544     0.4251123573445277     0.0112250619514524     0.4015151864806661     0.3461154033758931     0.1009653576988053  2.825378411301632e-14 121.7856548880674
2.64804992604557      19.67630759459157      16.06791661980505   0.002673421964040448       0.74389926363184     -11.66888509108772  4.214611905701625e-05     0.1266412557013503  0.0008800665746362663      14.33006473933421      334.9730095989554   0.006431502646311917     0.8000109344878705     0.5223918632273601     0.2734073100885544     0.4251123573445277     0.0112250619514524     0.4015151864806661     0.3461154033758931     0.1009653576988053  2.825378411301632e-14 121.7856548182306
2.64804992604557      19.67630759459157      16.06791661980505   0.002673421964040448       0.74389926363184     -11.66888491720778  4.216102021821009e-05     0.1266412557013503  0.0008800665746362663      14.33006473933421      334.9730095989554   0.006431502646311917     0.8000109344878705     0.5223918632273601     0.2734073100885544     0.4251123573445277     0.0112250619514524     0.4015151864806661     0.3461154033758931     0.1009653576988053  2.825378411301632e-14 121.7856658160709
2.64804992604557      19.67630759459157      16.06791661980505   0.002673421964040448       0.74389926363184     -11.66888491720778  4.214611905701625e-05     0.1266412706025115  0.0008800665746362663      14.33006473933421      334.9730095989554   0.006431502646311917     0.8000109344878705     0.5223918632273601     0.2734073100885544     0.4251123573445277     0.0112250619514524     0.4015151864806661     0.3461154033758931     0.1009653576988053  2.825378411301632e-14 121.785655194618
2.64804992604557      19.67630759459157      16.06791661980505   0.002673421964040448       0.74389926363184     -11.66888491720778  4.214611905701625e-05     0.1266412557013503  0.0008800814757974601      14.33006473933421      334.9730095989554   0.006431502646311917     0.8000109344878705     0.5223918632273601     0.2734073100885544     0.4251123573445277     0.0112250619514524     0.4015151864806661     0.3461154033758931     0.1009653576988053  2.825378411301632e-14 121.7856614118935
2.64804992604557      19.67630759459157      16.06791661980505   0.002673421964040448       0.74389926363184     -11.66888491720778  4.214611905701625e-05     0.1266412557013503  0.0008800665746362663      14.33006495286882      334.9730095989554   0.006431502646311917     0.8000109344878705     0.5223918632273601     0.2734073100885544     0.4251123573445277     0.0112250619514524     0.4015151864806661     0.3461154033758931     0.1009653576988053  2.825378411301632e-14 121.785654852703
2.64804992604557      19.67630759459157      16.06791661980505   0.002673421964040448       0.74389926363184     -11.66888491720778  4.214611905701625e-05     0.1266412557013503  0.0008800665746362663      14.33006473933421      334.9730145904422   0.006431502646311917     0.8000109344878705     0.5223918632273601     0.2734073100885544     0.4251123573445277     0.0112250619514524     0.4015151864806661     0.3461154033758931     0.1009653576988053  2.825378411301632e-14 121.7856548360189
2.64804992604557      19.67630759459157      16.06791661980505   0.002673421964040448       0.74389926363184     -11.66888491720778  4.214611905701625e-05     0.1266412557013503  0.0008800665746362663      14.33006473933421      334.9730095989554   0.006431517547473111     0.8000109344878705     0.5223918632273601     0.2734073100885544     0.4251123573445277     0.0112250619514524     0.4015151864806661     0.3461154033758931     0.1009653576988053  2.825378411301632e-14 121.7856573278245
2.64804992604557      19.67630759459157      16.06791661980505   0.002673421964040448       0.74389926363184     -11.66888491720778  4.214611905701625e-05     0.1266412557013503  0.0008800665746362663      14.33006473933421      334.9730095989554   0.006431502646311917     0.8000109493890317     0.5223918632273601     0.2734073100885544     0.4251123573445277     0.0112250619514524     0.4015151864806661     0.3461154033758931     0.1009653576988053  2.825378411301632e-14 121.7856553849328
2.64804992604557      19.67630759459157      16.06791661980505   0.002673421964040448       0.74389926363184     -11.66888491720778  4.214611905701625e-05     0.1266412557013503  0.0008800665746362663      14.33006473933421      334.9730095989554   0.006431502646311917     0.8000109344878705     0.5223918781285213     0.2734073100885544     0.4251123573445277     0.0112250619514524     0.4015151864806661     0.3461154033758931     0.1009653576988053  2.825378411301632e-14 121.7856549399726
2.64804992604557      19.67630759459157      16.06791661980505   0.002673421964040448       0.74389926363184     -11.66888491720778  4.214611905701625e-05     0.1266412557013503  0.0008800665746362663      14.33006473933421      334.9730095989554   0.006431502646311917     0.8000109344878705     0.5223918632273601     0.2734073249897156     0.4251123573445277     0.0112250619514524     0.4015151864806661     0.3461154033758931     0.1009653576988053  2.825378411301632e-14 121.7856550259779
2.64804992604557      19.67630759459157      16.06791661980505   0.002673421964040448       0.74389926363184     -11.66888491720778  4.214611905701625e-05     0.1266412557013503  0.0008800665746362663      14.33006473933421      334.9730095989554   0.006431502646311917     0.8000109344878705     0.5223918632273601     0.2734073100885544     0.4251123722456889     0.0112250619514524     0.4015151864806661     0.3461154033758931     0.1009653576988053  2.825378411301632e-14 121.7856548646659
2.64804992604557      19.67630759459157      16.06791661980505   0.002673421964040448       0.74389926363184     -11.66888491720778  4.214611905701625e-05     0.1266412557013503  0.0008800665746362663      14.33006473933421      334.9730095989554   0.006431502646311917     0.8000109344878705     0.5223918632273601     0.2734073100885544     0.4251123573445277     0.0112250768526136     0.4015151864806661     0.3461154033758931     0.1009653576988053  2.825378411301632e-14 121.7856548695405
2.64804992604557      19.67630759459157      16.06791661980505   0.002673421964040448       0.74389926363184     -11.66888491720778  4.214611905701625e-05     0.1266412557013503  0.0008800665746362663      14.33006473933421      334.9730095989554   0.006431502646311917     0.8000109344878705     0.5223918632273601     0.2734073100885544     0.4251123573445277     0.0112250619514524     0.4015152013818273     0.3461154033758931     0.1009653576988053  2.825378411301632e-14 121.7856548695908
2.64804992604557      19.67630759459157      16.06791661980505   0.002673421964040448       0.74389926363184     -11.66888491720778  4.214611905701625e-05     0.1266412557013503  0.0008800665746362663      14.33006473933421      334.9730095989554   0.006431502646311917     0.8000109344878705     0.5223918632273601     0.2734073100885544     0.4251123573445277     0.0112250619514524     0.4015151864806661     0.3461154182770543     0.1009653576988053  2.825378411301632e-14 121.785654869595
2.64804992604557      19.67630759459157      16.06791661980505   0.002673421964040448       0.74389926363184     -11.66888491720778  4.214611905701625e-05     0.1266412557013503  0.0008800665746362663      14.33006473933421      334.9730095989554   0.006431502646311917     0.8000109344878705     0.5223918632273601     0.2734073100885544     0.4251123573445277     0.0112250619514524     0.4015151864806661     0.3461154033758931     0.1009653725999665  2.825378411301632e-14 121.7856548695872
2.64804992604557      19.67630759459157      16.06791661980505   0.002673421964040448       0.74389926363184     -11.66888491720778  4.214611905701625e-05     0.1266412557013503  0.0008800665746362663      14.33006473933421      334.9730095989554   0.006431502646311917     0.8000109344878705     0.5223918632273601     0.2734073100885544     0.4251123573445277     0.0112250619514524     0.4015151864806661     0.3461154033758931     0.1009653576988053  1.490118944763177e-08 121.785708538363
2.641069810871929      19.28727240023725       15.4944568608841   0.002441156520120413     0.7226039332335816     -11.42554197641597  2.688613999391885e-05     0.1264723601376101  0.0008813863312454405      14.39826196228303      335.0819176037343    0.00639688949201837     0.8000008402093393     0.5212371477571879     0.2737424820977768      0.427028263312433    0.01302905860555992     0.4015151864806661      0.344927371148017     0.1039167848753909  2.231017455891738e-14 121.7695636771699
2.641069850226936      19.28727240023725       15.4944568608841   0.002441156520120413     0.7226039332335816     -11.42554197641597  2.688613999391885e-05     0.1264723601376101  0.0008813863312454405      14.39826196228303      335.0819176037343    0.00639688949201837     0.8000008402093393     0.5212371477571879     0.2737424820977768      0.427028263312433    0.01302905860555992     0.4015151864806661      0.344927371148017     0.1039167848753909  2.231017455891738e-14 121.7695636676049
2.641069810871929      19.28727268764001       15.4944568608841   0.002441156520120413     0.7226039332335816     -11.42554197641597  2.688613999391885e-05     0.1264723601376101  0.0008813863312454405      14.39826196228303      335.0819176037343    0.00639688949201837     0.8000008402093393     0.5212371477571879     0.2737424820977768      0.427028263312433    0.01302905860555992     0.4015151864806661      0.344927371148017     0.1039167848753909  2.231017455891738e-14 121.7695636402453
2.641069810871929      19.28727240023725       15.4944570917695   0.002441156520120413     0.7226039332335816     -11.42554197641597  2.688613999391885e-05     0.1264723601376101  0.0008813863312454405      14.39826196228303      335.0819176037343    0.00639688949201837     0.8000008402093393     0.5212371477571879     0.2737424820977768      0.427028263312433    0.01302905860555992     0.4015151864806661      0.344927371148017     0.1039167848753909  2.231017455891738e-14 121.7695636493971
2.641069810871929      19.28727240023725       15.4944568608841   0.002441171421281607     0.7226039332335816     -11.42554197641597  2.688613999391885e-05     0.1264723601376101  0.0008813863312454405      14.39826196228303      335.0819176037343    0.00639688949201837     0.8000008402093393     0.5212371477571879     0.2737424820977768      0.427028263312433    0.01302905860555992     0.4015151864806661      0.344927371148017     0.1039167848753909  2.231017455891738e-14 121.7695657800618
2.641069810871929      19.28727240023725       15.4944568608841   0.002441156520120413     0.7226039481347428     -11.42554197641597  2.688613999391885e-05     0.1264723601376101  0.0008813863312454405      14.39826196228303      335.0819176037343    0.00639688949201837     0.8000008402093393     0.5212371477571879     0.2737424820977768      0.427028263312433    0.01302905860555992     0.4015151864806661      0.344927371148017     0.1039167848753909  2.231017455891738e-14 121.7695636586672
2.641069810871929      19.28727240023725       15.4944568608841   0.002441156520120413     0.7226039332335816     -11.42554214666981  2.688613999391885e-05     0.1264723601376101  0.0008813863312454405      14.39826196228303      335.0819176037343    0.00639688949201837     0.8000008402093393     0.5212371477571879     0.2737424820977768      0.427028263312433    0.01302905860555992     0.4015151864806661      0.344927371148017     0.1039167848753909  2.231017455891738e-14 121.7695637402676
2.641069810871929      19.28727240023725       15.4944568608841   0.002441156520120413     0.7226039332335816     -11.42554197641597  2.690104115511269e-05     0.1264723601376101  0.0008813863312454405      14.39826196228303      335.0819176037343    0.00639688949201837     0.8000008402093393     0.5212371477571879     0.2737424820977768      0.427028263312433    0.01302905860555992     0.4015151864806661      0.344927371148017     0.1039167848753909  2.231017455891738e-14 121.7695682137621
2.641069810871929      19.28727240023725       15.4944568608841   0.002441156520120413     0.7226039332335816     -11.42554197641597  2.688613999391885e-05     0.1264723750387713  0.0008813863312454405      14.39826196228303      335.0819176037343    0.00639688949201837     0.8000008402093393     0.5212371477571879     0.2737424820977768      0.427028263312433    0.01302905860555992     0.4015151864806661      0.344927371148017     0.1039167848753909  2.231017455891738e-14 121.7695637017521
2.641069810871929      19.28727240023725       15.4944568608841   0.002441156520120413     0.7226039332335816     -11.42554197641597  2.688613999391885e-05     0.1264723601376101  0.0008814012324066344      14.39826196228303      335.0819176037343    0.00639688949201837     0.8000008402093393     0.5212371477571879     0.2737424820977768      0.427028263312433    0.01302905860555992     0.4015151864806661      0.344927371148017     0.1039167848753909  2.231017455891738e-14 121.7695593801157
2.641069810871929      19.28727240023725       15.4944568608841   0.002441156520120413     0.7226039332335816     -11.42554197641597  2.688613999391885e-05     0.1264723601376101  0.0008813863312454405      14.39826217683385      335.0819176037343    0.00639688949201837     0.8000008402093393     0.5212371477571879     0.2737424820977768      0.427028263312433    0.01302905860555992     0.4015151864806661      0.344927371148017     0.1039167848753909  2.231017455891738e-14 121.7695636982694
2.641069810871929      19.28727240023725       15.4944568608841   0.002441156520120413     0.7226039332335816     -11.42554197641597  2.688613999391885e-05     0.1264723601376101  0.0008813863312454405      14.39826196228303       335.081922596844    0.00639688949201837     0.8000008402093393     0.5212371477571879     0.2737424820977768      0.427028263312433    0.01302905860555992     0.4015151864806661      0.344927371148017     0.1039167848753909  2.231017455891738e-14 121.7695636651044
2.641069810871929      19.28727240023725       15.4944568608841   0.002441156520120413     0.7226039332335816     -11.42554197641597  2.688613999391885e-05     0.1264723601376101  0.0008813863312454405      14.39826196228303      335.0819176037343   0.006396904393179564     0.8000008402093393     0.5212371477571879     0.2737424820977768      0.427028263312433    0.01302905860555992     0.4015151864806661      0.344927371148017     0.1039167848753909  2.231017455891738e-14 121.769571868673
2.641069810871929      19.28727240023725       15.4944568608841   0.002441156520120413     0.7226039332335816     -11.42554197641597  2.688613999391885e-05     0.1264723601376101  0.0008813863312454405      14.39826196228303      335.0819176037343    0.00639688949201837     0.8000008551105005     0.5212371477571879     0.2737424820977768      0.427028263312433    0.01302905860555992     0.4015151864806661      0.344927371148017     0.1039167848753909  2.231017455891738e-14 121.7695642492952
2.641069810871929      19.28727240023725       15.4944568608841   0.002441156520120413     0.7226039332335816     -11.42554197641597  2.688613999391885e-05     0.1264723601376101  0.0008813863312454405      14.39826196228303      335.0819176037343    0.00639688949201837     0.8000008402093393     0.5212371626583491     0.2737424820977768      0.427028263312433    0.01302905860555992     0.4015151864806661      0.344927371148017     0.1039167848753909  2.231017455891738e-14 121.7695635378912
2.641069810871929      19.28727240023725       15.4944568608841   0.002441156520120413     0.7226039332335816     -11.42554197641597  2.688613999391885e-05     0.1264723601376101  0.0008813863312454405      14.39826196228303      335.0819176037343    0.00639688949201837     0.8000008402093393     0.5212371477571879      0.273742496998938      0.427028263312433    0.01302905860555992     0.4015151864806661      0.344927371148017     0.1039167848753909  2.231017455891738e-14 121.7695639586779
2.641069810871929      19.28727240023725       15.4944568608841   0.002441156520120413     0.7226039332335816     -11.42554197641597  2.688613999391885e-05     0.1264723601376101  0.0008813863312454405      14.39826196228303      335.0819176037343    0.00639688949201837     0.8000008402093393     0.5212371477571879     0.2737424820977768     0.4270282782135942    0.01302905860555992     0.4015151864806661      0.344927371148017     0.1039167848753909  2.231017455891738e-14 121.769563675686
2.641069810871929      19.28727240023725       15.4944568608841   0.002441156520120413     0.7226039332335816     -11.42554197641597  2.688613999391885e-05     0.1264723601376101  0.0008813863312454405      14.39826196228303      335.0819176037343    0.00639688949201837     0.8000008402093393     0.5212371477571879     0.2737424820977768      0.427028263312433    0.01302907350672112     0.4015151864806661      0.344927371148017     0.1039167848753909  2.231017455891738e-14 121.7695636771634
2.641069810871929      19.28727240023725       15.4944568608841   0.002441156520120413     0.7226039332335816     -11.42554197641597  2.688613999391885e-05     0.1264723601376101  0.0008813863312454405      14.39826196228303      335.0819176037343    0.00639688949201837     0.8000008402093393     0.5212371477571879     0.2737424820977768      0.427028263312433    0.01302905860555992     0.4015152013818273      0.344927371148017     0.1039167848753909  2.231017455891738e-14 121.7695636771699
2.641069810871929      19.28727240023725       15.4944568608841   0.002441156520120413     0.7226039332335816     -11.42554197641597  2.688613999391885e-05     0.1264723601376101  0.0008813863312454405      14.39826196228303      335.0819176037343    0.00639688949201837     0.8000008402093393     0.5212371477571879     0.2737424820977768      0.427028263312433    0.01302905860555992     0.4015151864806661     0.3449273860491782     0.1039167848753909  2.231017455891738e-14 121.7695636771626
2.641069810871929      19.28727240023725       15.4944568608841   0.002441156520120413     0.7226039332335816     -11.42554197641597  2.688613999391885e-05     0.1264723601376101  0.0008813863312454405      14.39826196228303      335.0819176037343    0.00639688949201837     0.8000008402093393     0.5212371477571879     0.2737424820977768      0.427028263312433    0.01302905860555992     0.4015151864806661      0.344927371148017     0.1039167997765521  2.231017455891738e-14 121.7695636771698
2.641069810871929      19.28727240023725       15.4944568608841   0.002441156520120413     0.7226039332335816     -11.42554197641597  2.688613999391885e-05     0.1264723601376101  0.0008813863312454405      14.39826196228303      335.0819176037343    0.00639688949201837     0.8000008402093393     0.5212371477571879     0.2737424820977768      0.427028263312433    0.01302905860555992     0.4015151864806661      0.344927371148017     0.1039167848753909  1.490118350402222e-08 121.7696175154211
2.656683760479025      19.25830610576817       15.3788959498257   0.002499835310651948     0.7441128678464933     -11.33424822517283  1.145158099250217e-05     0.1264600953962181   0.000898918939189952      14.26197682414093      335.0890191354749   0.006406360427294299     0.8000000273600815     0.5206962482430194     0.2732607949291284     0.4343624016069555    0.01321761029068762     0.4015151864806661     0.3480376409771524     0.1039990072380363  2.220446049250313e-14 121.7726407330461
2.656683800066698      19.25830610576817       15.3788959498257   0.002499835310651948     0.7441128678464933     -11.33424822517283  1.145158099250217e-05     0.1264600953962181   0.000898918939189952      14.26197682414093      335.0890191354749   0.006406360427294299     0.8000000273600815     0.5206962482430194     0.2732607949291284     0.4343624016069555    0.01321761029068762     0.4015151864806661     0.3480376409771524     0.1039990072380363  2.220446049250313e-14 121.7726407646381
2.656683760479025      19.25830639273929       15.3788959498257   0.002499835310651948     0.7441128678464933     -11.33424822517283  1.145158099250217e-05     0.1264600953962181   0.000898918939189952      14.26197682414093      335.0890191354749   0.006406360427294299     0.8000000273600815     0.5206962482430194     0.2732607949291284     0.4343624016069555    0.01321761029068762     0.4015151864806661     0.3480376409771524     0.1039990072380363  2.220446049250313e-14 121.7726407657063
2.656683760479025      19.25830610576817      15.37889617898911   0.002499835310651948     0.7441128678464933     -11.33424822517283  1.145158099250217e-05     0.1264600953962181   0.000898918939189952      14.26197682414093      335.0890191354749   0.006406360427294299     0.8000000273600815     0.5206962482430194     0.2732607949291284     0.4343624016069555    0.01321761029068762     0.4015151864806661     0.3480376409771524     0.1039990072380363  2.220446049250313e-14 121.7726407615484
2.656683760479025      19.25830610576817       15.3788959498257   0.002499850211813142     0.7441128678464933     -11.33424822517283  1.145158099250217e-05     0.1264600953962181   0.000898918939189952      14.26197682414093      335.0890191354749   0.006406360427294299     0.8000000273600815     0.5206962482430194     0.2732607949291284     0.4343624016069555    0.01321761029068762     0.4015151864806661     0.3480376409771524     0.1039990072380363  2.220446049250313e-14 121.7726363341268
2.656683760479025      19.25830610576817       15.3788959498257   0.002499835310651948     0.7441128827476545     -11.33424822517283  1.145158099250217e-05     0.1264600953962181   0.000898918939189952      14.26197682414093      335.0890191354749   0.006406360427294299     0.8000000273600815     0.5206962482430194     0.2732607949291284     0.4343624016069555    0.01321761029068762     0.4015151864806661     0.3480376409771524     0.1039990072380363  2.220446049250313e-14 121.7726407395139
2.656683760479025      19.25830610576817       15.3788959498257   0.002499835310651948     0.7441128678464933     -11.33424839406629  1.145158099250217e-05     0.1264600953962181   0.000898918939189952      14.26197682414093      335.0890191354749   0.006406360427294299     0.8000000273600815     0.5206962482430194     0.2732607949291284     0.4343624016069555    0.01321761029068762     0.4015151864806661     0.3480376409771524     0.1039990072380363  2.220446049250313e-14 121.7726406183482
2.656683760479025      19.25830610576817       15.3788959498257   0.002499835310651948     0.7441128678464933     -11.33424822517283  1.146648215369602e-05     0.1264600953962181   0.000898918939189952      14.26197682414093      335.0890191354749   0.006406360427294299     0.8000000273600815     0.5206962482430194     0.2732607949291284     0.4343624016069555    0.01321761029068762     0.4015151864806661     0.3480376409771524     0.1039990072380363  2.220446049250313e-14 121.7726441356485
2.656683760479025      19.25830610576817       15.3788959498257   0.002499835310651948     0.7441128678464933     -11.33424822517283  1.145158099250217e-05     0.1264601102973793   0.000898918939189952      14.26197682414093      335.0890191354749   0.006406360427294299     0.8000000273600815     0.5206962482430194     0.2732607949291284     0.4343624016069555    0.01321761029068762     0.4015151864806661     0.3480376409771524     0.1039990072380363  2.220446049250313e-14 121.7726406453545
2.656683760479025      19.25830610576817       15.3788959498257   0.002499835310651948     0.7441128678464933     -11.33424822517283  1.145158099250217e-05     0.1264600953962181  0.0008989338403511459      14.26197682414093      335.0890191354749   0.006406360427294299     0.8000000273600815     0.5206962482430194     0.2732607949291284     0.4343624016069555    0.01321761029068762     0.4015151864806661     0.3480376409771524     0.1039990072380363  2.220446049250313e-14 121.7726428155259
2.656683760479025      19.25830610576817       15.3788959498257   0.002499835310651948     0.7441128678464933     -11.33424822517283  1.145158099250217e-05     0.1264600953962181   0.000898918939189952      14.26197703666095      335.0890191354749   0.006406360427294299     0.8000000273600815     0.5206962482430194     0.2732607949291284     0.4343624016069555    0.01321761029068762     0.4015151864806661     0.3480376409771524     0.1039990072380363  2.220446049250313e-14 121.7726407235463
2.656683760479025      19.25830610576817       15.3788959498257   0.002499835310651948     0.7441128678464933     -11.33424822517283  1.145158099250217e-05     0.1264600953962181   0.000898918939189952      14.26197682414093      335.0890241286904   0.006406360427294299     0.8000000273600815     0.5206962482430194     0.2732607949291284     0.4343624016069555    0.01321761029068762     0.4015151864806661     0.3480376409771524     0.1039990072380363  2.220446049250313e-14 121.7726407028484
2.656683760479025      19.25830610576817       15.3788959498257   0.002499835310651948     0.7441128678464933     -11.33424822517283  1.145158099250217e-05     0.1264600953962181   0.000898918939189952      14.26197682414093      335.0890191354749   0.006406375328455493     0.8000000273600815     0.5206962482430194     0.2732607949291284     0.4343624016069555    0.01321761029068762     0.4015151864806661     0.3480376409771524     0.1039990072380363  2.220446049250313e-14 121.7726497977295
2.656683760479025      19.25830610576817       15.3788959498257   0.002499835310651948     0.7441128678464933     -11.33424822517283  1.145158099250217e-05     0.1264600953962181   0.000898918939189952      14.26197682414093      335.0890191354749   0.006406360427294299     0.8000000422612427     0.5206962482430194     0.2732607949291284     0.4343624016069555    0.01321761029068762     0.4015151864806661     0.3480376409771524     0.1039990072380363  2.220446049250313e-14 121.7726412861877
2.656683760479025      19.25830610576817       15.3788959498257   0.002499835310651948     0.7441128678464933     -11.33424822517283  1.145158099250217e-05     0.1264600953962181   0.000898918939189952      14.26197682414093      335.0890191354749   0.006406360427294299     0.8000000273600815     0.5206962631441806     0.2732607949291284     0.4343624016069555    0.01321761029068762     0.4015151864806661     0.3480376409771524     0.1039990072380363  2.220446049250313e-14 121.7726406385746
2.656683760479025      19.25830610576817       15.3788959498257   0.002499835310651948     0.7441128678464933     -11.33424822517283  1.145158099250217e-05     0.1264600953962181   0.000898918939189952      14.26197682414093      335.0890191354749   0.006406360427294299     0.8000000273600815     0.5206962482430194     0.2732608098302896     0.4343624016069555    0.01321761029068762     0.4015151864806661     0.3480376409771524     0.1039990072380363  2.220446049250313e-14 121.7726409907313
2.656683760479025      19.25830610576817       15.3788959498257   0.002499835310651948     0.7441128678464933     -11.33424822517283  1.145158099250217e-05     0.1264600953962181   0.000898918939189952      14.26197682414093      335.0890191354749   0.006406360427294299     0.8000000273600815     0.5206962482430194     0.2732607949291284     0.4343624165081167    0.01321761029068762     0.4015151864806661     0.3480376409771524     0.1039990072380363  2.220446049250313e-14 121.7726407165021
2.656683760479025      19.25830610576817       15.3788959498257   0.002499835310651948     0.7441128678464933     -11.33424822517283  1.145158099250217e-05     0.1264600953962181   0.000898918939189952      14.26197682414093      335.0890191354749   0.006406360427294299     0.8000000273600815     0.5206962482430194     0.2732607949291284     0.4343624016069555    0.01321762519184882     0.4015151864806661     0.3480376409771524     0.1039990072380363  2.220446049250313e-14 121.7726407329942
2.656683760479025      19.25830610576817       15.3788959498257   0.002499835310651948     0.7441128678464933     -11.33424822517283  1.145158099250217e-05     0.1264600953962181   0.000898918939189952      14.26197682414093      335.0890191354749   0.006406360427294299     0.8000000273600815     0.5206962482430194     0.2732607949291284     0.4343624016069555    0.01321761029068762     0.4015152013818273     0.3480376409771524     0.1039990072380363  2.220446049250313e-14 121.7726407330461
2.656683760479025      19.25830610576817       15.3788959498257   0.002499835310651948     0.7441128678464933     -11.33424822517283  1.145158099250217e-05     0.1264600953962181   0.000898918939189952      14.26197682414093      335.0890191354749   0.006406360427294299     0.8000000273600815     0.5206962482430194     0.2732607949291284     0.4343624016069555    0.01321761029068762     0.4015151864806661     0.3480376558783136     0.1039990072380363  2.220446049250313e-14 121.7726407330573
2.656683760479025      19.25830610576817       15.3788959498257   0.002499835310651948     0.7441128678464933     -11.33424822517283  1.145158099250217e-05     0.1264600953962181   0.000898918939189952      14.26197682414093      335.0890191354749   0.006406360427294299     0.8000000273600815     0.5206962482430194     0.2732607949291284     0.4343624016069555    0.01321761029068762     0.4015151864806661     0.3480376409771524     0.1039990221391975  2.220446049250313e-14 121.7726407330466
2.656683760479025      19.25830610576817       15.3788959498257   0.002499835310651948     0.7441128678464933     -11.33424822517283  1.145158099250217e-05     0.1264600953962181   0.000898918939189952      14.26197682414093      335.0890191354749   0.006406360427294299     0.8000000273600815     0.5206962482430194     0.2732607949291284     0.4343624016069555    0.01321761029068762     0.4015151864806661     0.3480376409771524     0.1039990072380363  1.490118339830815e-08 121.7726947854774
2.644973299306379       19.2800308311135      15.46556664238607   0.002455818623237875     0.7279811930688048      -11.4027185356464  2.302732052428539e-05     0.1264692893481111   0.000892141545308726      14.36419065428463      335.0836929863166   0.006399179663759682     0.8000006369963592     0.5211020217024237      0.273621946170023     0.4288617996650354    0.01307619651646666     0.4015151864806661     0.3457049384345121     0.1039373404615329  3.893531315904287e-14 121.7651512376773
2.644973338719553       19.2800308311135      15.46556664238607   0.002455818623237875     0.7279811930688048      -11.4027185356464  2.302732052428539e-05     0.1264692893481111   0.000892141545308726      14.36419065428463      335.0836929863166   0.006399179663759682     0.8000006369963592     0.5211020217024237      0.273621946170023     0.4288617996650354    0.01307619651646666     0.4015151864806661     0.3457049384345121     0.1039373404615329  3.893531315904287e-14 121.7651511835711
2.644973299306379      19.28003111840835      15.46556664238607   0.002455818623237875     0.7279811930688048      -11.4027185356464  2.302732052428539e-05     0.1264692893481111   0.000892141545308726      14.36419065428463      335.0836929863166   0.006399179663759682     0.8000006369963592     0.5211020217024237      0.273621946170023     0.4288617996650354    0.01307619651646666     0.4015151864806661     0.3457049384345121     0.1039373404615329  3.893531315904287e-14 121.7651512042418
2.644973299306379       19.2800308311135      15.46556687284098   0.002455818623237875     0.7279811930688048      -11.4027185356464  2.302732052428539e-05     0.1264692893481111   0.000892141545308726      14.36419065428463      335.0836929863166   0.006399179663759682     0.8000006369963592     0.5211020217024237      0.273621946170023     0.4288617996650354    0.01307619651646666     0.4015151864806661     0.3457049384345121     0.1039373404615329  3.893531315904287e-14 121.76515120649
2.644973299306379       19.2800308311135      15.46556664238607   0.002455833524399069     0.7279811930688048      -11.4027185356464  2.302732052428539e-05     0.1264692893481111   0.000892141545308726      14.36419065428463      335.0836929863166   0.006399179663759682     0.8000006369963592     0.5211020217024237      0.273621946170023     0.4288617996650354    0.01307619651646666     0.4015151864806661     0.3457049384345121     0.1039373404615329  3.893531315904287e-14 121.7651511032194
2.644973299306379       19.2800308311135      15.46556664238607   0.002455818623237875      0.727981207969966      -11.4027185356464  2.302732052428539e-05     0.1264692893481111   0.000892141545308726      14.36419065428463      335.0836929863166   0.006399179663759682     0.8000006369963592     0.5211020217024237      0.273621946170023     0.4288617996650354    0.01307619651646666     0.4015151864806661     0.3457049384345121     0.1039373404615329  3.893531315904287e-14 121.765151249864
2.644973299306379       19.2800308311135      15.46556664238607   0.002455818623237875     0.7279811930688048     -11.40271870556014  2.302732052428539e-05     0.1264692893481111   0.000892141545308726      14.36419065428463      335.0836929863166   0.006399179663759682     0.8000006369963592     0.5211020217024237      0.273621946170023     0.4288617996650354    0.01307619651646666     0.4015151864806661     0.3457049384345121     0.1039373404615329  3.893531315904287e-14 121.7651512457272
2.644973299306379       19.2800308311135      15.46556664238607   0.002455818623237875     0.7279811930688048      -11.4027185356464  2.304222168547923e-05     0.1264692893481111   0.000892141545308726      14.36419065428463      335.0836929863166   0.006399179663759682     0.8000006369963592     0.5211020217024237      0.273621946170023     0.4288617996650354    0.01307619651646666     0.4015151864806661     0.3457049384345121     0.1039373404615329  3.893531315904287e-14 121.7651571748545
2.644973299306379       19.2800308311135      15.46556664238607   0.002455818623237875     0.7279811930688048      -11.4027185356464  2.302732052428539e-05     0.1264693042492723   0.000892141545308726      14.36419065428463      335.0836929863166   0.006399179663759682     0.8000006369963592     0.5211020217024237      0.273621946170023     0.4288617996650354    0.01307619651646666     0.4015151864806661     0.3457049384345121     0.1039373404615329  3.893531315904287e-14 121.7651513123432
2.644973299306379       19.2800308311135      15.46556664238607   0.002455818623237875     0.7279811930688048      -11.4027185356464  2.302732052428539e-05     0.1264692893481111  0.0008921564464699198      14.36419065428463      335.0836929863166   0.006399179663759682     0.8000006369963592     0.5211020217024237      0.273621946170023     0.4288617996650354    0.01307619651646666     0.4015151864806661     0.3457049384345121     0.1039373404615329  3.893531315904287e-14 121.765151867415
2.644973299306379       19.2800308311135      15.46556664238607   0.002455818623237875     0.7279811930688048      -11.4027185356464  2.302732052428539e-05     0.1264692893481111   0.000892141545308726      14.36419086832775      335.0836929863166   0.006399179663759682     0.8000006369963592     0.5211020217024237      0.273621946170023     0.4288617996650354    0.01307619651646666     0.4015151864806661     0.3457049384345121     0.1039373404615329  3.893531315904287e-14 121.7651512555313
2.644973299306379       19.2800308311135      15.46556664238607   0.002455818623237875     0.7279811930688048      -11.4027185356464  2.302732052428539e-05     0.1264692893481111   0.000892141545308726      14.36419065428463      335.0836979794527   0.006399179663759682     0.8000006369963592     0.5211020217024237      0.273621946170023     0.4288617996650354    0.01307619651646666     0.4015151864806661     0.3457049384345121     0.1039373404615329  3.893531315904287e-14 121.7651512285958
2.644973299306379       19.2800308311135      15.46556664238607   0.002455818623237875     0.7279811930688048      -11.4027185356464  2.302732052428539e-05     0.1264692893481111   0.000892141545308726      14.36419065428463      335.0836929863166   0.006399194564920876     0.8000006369963592     0.5211020217024237      0.273621946170023     0.4288617996650354    0.01307619651646666     0.4015151864806661     0.3457049384345121     0.1039373404615329  3.893531315904287e-14 121.765159716715
2.644973299306379       19.2800308311135      15.46556664238607   0.002455818623237875     0.7279811930688048      -11.4027185356464  2.302732052428539e-05     0.1264692893481111   0.000892141545308726      14.36419065428463      335.0836929863166   0.006399179663759682     0.8000006518975203     0.5211020217024237      0.273621946170023     0.4288617996650354    0.01307619651646666     0.4015151864806661     0.3457049384345121     0.1039373404615329  3.893531315904287e-14 121.7651517982116
2.644973299306379       19.2800308311135      15.46556664238607   0.002455818623237875     0.7279811930688048      -11.4027185356464  2.302732052428539e-05     0.1264692893481111   0.000892141545308726      14.36419065428463      335.0836929863166   0.006399179663759682     0.8000006369963592     0.5211020366035849      0.273621946170023     0.4288617996650354    0.01307619651646666     0.4015151864806661     0.3457049384345121     0.1039373404615329  3.893531315904287e-14 121.765151105594
2.644973299306379       19.2800308311135      15.46556664238607   0.002455818623237875     0.7279811930688048      -11.4027185356464  2.302732052428539e-05     0.1264692893481111   0.000892141545308726      14.36419065428463      335.0836929863166   0.006399179663759682     0.8000006369963592     0.5211020217024237     0.2736219610711842     0.4288617996650354    0.01307619651646666     0.4015151864806661     0.3457049384345121     0.1039373404615329  3.893531315904287e-14 121.765151480224
2.644973299306379       19.2800308311135      15.46556664238607   0.002455818623237875     0.7279811930688048      -11.4027185356464  2.302732052428539e-05     0.1264692893481111   0.000892141545308726      14.36419065428463      335.0836929863166   0.006399179663759682     0.8000006369963592     0.5211020217024237      0.273621946170023     0.4288618145661966    0.01307619651646666     0.4015151864806661     0.3457049384345121     0.1039373404615329  3.893531315904287e-14 121.7651512388884
2.644973299306379       19.2800308311135      15.46556664238607   0.002455818623237875     0.7279811930688048      -11.4027185356464  2.302732052428539e-05     0.1264692893481111   0.000892141545308726      14.36419065428463      335.0836929863166   0.006399179663759682     0.8000006369963592     0.5211020217024237      0.273621946170023     0.4288617996650354    0.01307621141762786     0.4015151864806661     0.3457049384345121     0.1039373404615329  3.893531315904287e-14 121.7651512373736
2.644973299306379       19.2800308311135      15.46556664238607   0.002455818623237875     0.7279811930688048      -11.4027185356464  2.302732052428539e-05     0.1264692893481111   0.000892141545308726      14.36419065428463      335.0836929863166   0.006399179663759682     0.8000006369963592     0.5211020217024237      0.273621946170023     0.4288617996650354    0.01307619651646666     0.4015152013818273     0.3457049384345121     0.1039373404615329  3.893531315904287e-14 121.7651512376773
2.644973299306379       19.2800308311135      15.46556664238607   0.002455818623237875     0.7279811930688048      -11.4027185356464  2.302732052428539e-05     0.1264692893481111   0.000892141545308726      14.36419065428463      335.0836929863166   0.006399179663759682     0.8000006369963592     0.5211020217024237      0.273621946170023     0.4288617996650354    0.01307619651646666     0.4015151864806661     0.3457049533356733     0.1039373404615329  3.893531315904287e-14 121.7651512377105
2.644973299306379       19.2800308311135      15.46556664238607   0.002455818623237875     0.7279811930688048      -11.4027185356464  2.302732052428539e-05     0.1264692893481111   0.000892141545308726      14.36419065428463      335.0836929863166   0.006399179663759682     0.8000006369963592     0.5211020217024237      0.273621946170023     0.4288617996650354    0.01307619651646666     0.4015151864806661     0.3457049384345121     0.1039373553626941  3.893531315904287e-14 121.7651512376283
2.644973299306379       19.2800308311135      15.46556664238607   0.002455818623237875     0.7279811930688048      -11.4027185356464  2.302732052428539e-05     0.1264692893481111   0.000892141545308726      14.36419065428463      335.0836929863166   0.006399179663759682     0.8000006369963592     0.5211020217024237      0.273621946170023     0.4288617996650354    0.01307619651646666     0.4015151864806661     0.3457049384345121     0.1039373404615329  1.490120012916082e-08 121.7652051529142
2.646063756956817      19.29616155313338      15.49736011535592   0.002463375950375777     0.7275238286790124     -11.41959145874225  2.267023957195304e-05     0.1264661925936809  0.0008924559628317349      14.35627343851622      335.0842040790562   0.006389725940753098     0.8000006136396622     0.5208397655253102     0.2737412228666841     0.4292115578092348     0.0133715893823217     0.4015151864806661     0.3454008017221587      0.105082923660921  3.727226947083048e-14 121.7604788998764
2.64606379638624      19.29616155313338      15.49736011535592   0.002463375950375777     0.7275238286790124     -11.41959145874225  2.267023957195304e-05     0.1264661925936809  0.0008924559628317349      14.35627343851622      335.0842040790562   0.006389725940753098     0.8000006136396622     0.5208397655253102     0.2737412228666841     0.4292115578092348     0.0133715893823217     0.4015151864806661     0.3454008017221587      0.105082923660921  3.727226947083048e-14 121.7604789564797
2.646063756956817      19.29616184066859      15.49736011535592   0.002463375950375777     0.7275238286790124     -11.41959145874225  2.267023957195304e-05     0.1264661925936809  0.0008924559628317349      14.35627343851622      335.0842040790562   0.006389725940753098     0.8000006136396622     0.5208397655253102     0.2737412228666841     0.4292115578092348     0.0133715893823217     0.4015151864806661     0.3454008017221587      0.105082923660921  3.727226947083048e-14 121.7604788385834
2.646063756956817      19.29616155313338      15.49736034628458   0.002463375950375777     0.7275238286790124     -11.41959145874225  2.267023957195304e-05     0.1264661925936809  0.0008924559628317349      14.35627343851622      335.0842040790562   0.006389725940753098     0.8000006136396622     0.5208397655253102     0.2737412228666841     0.4292115578092348     0.0133715893823217     0.4015151864806661     0.3454008017221587      0.105082923660921  3.727226947083048e-14 121.7604788562394
2.646063756956817      19.29616155313338      15.49736011535592   0.002463390851536971     0.7275238286790124     -11.41959145874225  2.267023957195304e-05     0.1264661925936809  0.0008924559628317349      14.35627343851622      335.0842040790562   0.006389725940753098     0.8000006136396622     0.5208397655253102     0.2737412228666841     0.4292115578092348     0.0133715893823217     0.4015151864806661     0.3454008017221587      0.105082923660921  3.727226947083048e-14 121.7604813284942
2.646063756956817      19.29616155313338      15.49736011535592   0.002463375950375777     0.7275238435801736     -11.41959145874225  2.267023957195304e-05     0.1264661925936809  0.0008924559628317349      14.35627343851622      335.0842040790562   0.006389725940753098     0.8000006136396622     0.5208397655253102     0.2737412228666841     0.4292115578092348     0.0133715893823217     0.4015151864806661     0.3454008017221587      0.105082923660921  3.727226947083048e-14 121.7604789238719
2.646063756956817      19.29616155313338      15.49736011535592   0.002463375950375777     0.7275238286790124     -11.41959162890742  2.267023957195304e-05     0.1264661925936809  0.0008924559628317349      14.35627343851622      335.0842040790562   0.006389725940753098     0.8000006136396622     0.5208397655253102     0.2737412228666841     0.4292115578092348     0.0133715893823217     0.4015151864806661     0.3454008017221587      0.105082923660921  3.727226947083048e-14 121.760478966904
2.646063756956817      19.29616155313338      15.49736011535592   0.002463375950375777     0.7275238286790124     -11.41959145874225  2.268514073314688e-05     0.1264661925936809  0.0008924559628317349      14.35627343851622      335.0842040790562   0.006389725940753098     0.8000006136396622     0.5208397655253102     0.2737412228666841     0.4292115578092348     0.0133715893823217     0.4015151864806661     0.3454008017221587      0.105082923660921  3.727226947083048e-14 121.7604845783705
2.646063756956817      19.29616155313338      15.49736011535592   0.002463375950375777     0.7275238286790124     -11.41959145874225  2.267023957195304e-05     0.1264662074948421  0.0008924559628317349      14.35627343851622      335.0842040790562   0.006389725940753098     0.8000006136396622     0.5208397655253102     0.2737412228666841     0.4292115578092348     0.0133715893823217     0.4015151864806661     0.3454008017221587      0.105082923660921  3.727226947083048e-14 121.7604789713655
2.646063756956817      19.29616155313338      15.49736011535592   0.002463375950375777     0.7275238286790124     -11.41959145874225  2.267023957195304e-05     0.1264661925936809  0.0008924708639929288      14.35627343851622      335.0842040790562   0.006389725940753098     0.8000006136396622     0.5208397655253102     0.2737412228666841     0.4292115578092348     0.0133715893823217     0.4015151864806661     0.3454008017221587      0.105082923660921  3.727226947083048e-14 121.7604789552847
2.646063756956817      19.29616155313338      15.49736011535592   0.002463375950375777     0.7275238286790124     -11.41959145874225  2.267023957195304e-05     0.1264661925936809  0.0008924559628317349      14.35627365244137      335.0842040790562   0.006389725940753098     0.8000006136396622     0.5208397655253102     0.2737412228666841     0.4292115578092348     0.0133715893823217     0.4015151864806661     0.3454008017221587      0.105082923660921  3.727226947083048e-14 121.7604789159338
2.646063756956817      19.29616155313338      15.49736011535592   0.002463375950375777     0.7275238286790124     -11.41959145874225  2.267023957195304e-05     0.1264661925936809  0.0008924559628317349      14.35627343851622      335.0842090721999   0.006389725940753098     0.8000006136396622     0.5208397655253102     0.2737412228666841     0.4292115578092348     0.0133715893823217     0.4015151864806661     0.3454008017221587      0.105082923660921  3.727226947083048e-14 121.7604789342439
2.646063756956817      19.29616155313338      15.49736011535592   0.002463375950375777     0.7275238286790124     -11.41959145874225  2.267023957195304e-05     0.1264661925936809  0.0008924559628317349      14.35627343851622      335.0842040790562   0.006389740841914292     0.8000006136396622     0.5208397655253102     0.2737412228666841     0.4292115578092348     0.0133715893823217     0.4015151864806661     0.3454008017221587      0.105082923660921  3.727226947083048e-14 121.760485434887
2.646063756956817      19.29616155313338      15.49736011535592   0.002463375950375777     0.7275238286790124     -11.41959145874225  2.267023957195304e-05     0.1264661925936809  0.0008924559628317349      14.35627343851622      335.0842040790562   0.006389725940753098     0.8000006285408234     0.5208397655253102     0.2737412228666841     0.4292115578092348     0.0133715893823217     0.4015151864806661     0.3454008017221587      0.105082923660921  3.727226947083048e-14 121.760479480506
2.646063756956817      19.29616155313338      15.49736011535592   0.002463375950375777     0.7275238286790124     -11.41959145874225  2.267023957195304e-05     0.1264661925936809  0.0008924559628317349      14.35627343851622      335.0842040790562   0.006389725940753098     0.8000006136396622     0.5208397804264714     0.2737412228666841     0.4292115578092348     0.0133715893823217     0.4015151864806661     0.3454008017221587      0.105082923660921  3.727226947083048e-14 121.7604788132227
2.646063756956817      19.29616155313338      15.49736011535592   0.002463375950375777     0.7275238286790124     -11.41959145874225  2.267023957195304e-05     0.1264661925936809  0.0008924559628317349      14.35627343851622      335.0842040790562   0.006389725940753098     0.8000006136396622     0.5208397655253102     0.2737412377678453     0.4292115578092348     0.0133715893823217     0.4015151864806661     0.3454008017221587      0.105082923660921  3.727226947083048e-14 121.7604790949186
2.646063756956817      19.29616155313338      15.49736011535592   0.002463375950375777     0.7275238286790124     -11.41959145874225  2.267023957195304e-05     0.1264661925936809  0.0008924559628317349      14.35627343851622      335.0842040790562   0.006389725940753098     0.8000006136396622     0.5208397655253102     0.2737412228666841      0.429211572710396     0.0133715893823217     0.4015151864806661     0.3454008017221587      0.105082923660921  3.727226947083048e-14 121.7604789130249
2.646063756956817      19.29616155313338      15.49736011535592   0.002463375950375777     0.7275238286790124     -11.41959145874225  2.267023957195304e-05     0.1264661925936809  0.0008924559628317349      14.35627343851622      335.0842040790562   0.006389725940753098     0.8000006136396622     0.5208397655253102     0.2737412228666841     0.4292115578092348    0.01337160428348289     0.4015151864806661     0.3454008017221587      0.105082923660921  3.727226947083048e-14 121.7604788999348
2.646063756956817      19.29616155313338      15.49736011535592   0.002463375950375777     0.7275238286790124     -11.41959145874225  2.267023957195304e-05     0.1264661925936809  0.0008924559628317349      14.35627343851622      335.0842040790562   0.006389725940753098     0.8000006136396622     0.5208397655253102     0.2737412228666841     0.4292115578092348     0.0133715893823217     0.4015152013818273     0.3454008017221587      0.105082923660921  3.727226947083048e-14 121.7604788998764
2.646063756956817      19.29616155313338      15.49736011535592   0.002463375950375777     0.7275238286790124     -11.41959145874225  2.267023957195304e-05     0.1264661925936809  0.0008924559628317349      14.35627343851622      335.0842040790562   0.006389725940753098     0.8000006136396622     0.5208397655253102     0.2737412228666841     0.4292115578092348     0.0133715893823217     0.4015151864806661     0.3454008166233198      0.105082923660921  3.727226947083048e-14 121.7604788998645
2.646063756956817      19.29616155313338      15.49736011535592   0.002463375950375777     0.7275238286790124     -11.41959145874225  2.267023957195304e-05     0.1264661925936809  0.0008924559628317349      14.35627343851622      335.0842040790562   0.006389725940753098     0.8000006136396622     0.5208397655253102     0.2737412228666841     0.4292115578092348     0.0133715893823217     0.4015151864806661     0.3454008017221587     0.1050829385620822  3.727226947083048e-14 121.7604788998806
2.646063756956817      19.29616155313338      15.49736011535592   0.002463375950375777     0.7275238286790124     -11.41959145874225  2.267023957195304e-05     0.1264661925936809  0.0008924559628317349      14.35627343851622      335.0842040790562   0.006389725940753098     0.8000006136396622     0.5208397655253102     0.2737412228666841     0.4292115578092348     0.0133715893823217     0.4015151864806661     0.3454008017221587      0.105082923660921  1.490119846611713e-08 121.7605328243751
2.644477231165363      19.30196982821691      15.50940085283433   0.002463886751407139     0.7269894781235972     -11.42570662998223  2.236861164754063e-05     0.1264698937389518  0.0008923272233743469       14.3457146297449      334.4140768264871   0.006385668561711593      0.800000603945621     0.5209972255391537     0.2737410807489111     0.4283959098290126    0.01336056577987492     0.4015151864806661     0.3455197368003339     0.1050768768828786  3.635675056000357e-14 121.7586405001946
2.644477270571144      19.30196982821691      15.50940085283433   0.002463886751407139     0.7269894781235972     -11.42570662998223  2.236861164754063e-05     0.1264698937389518  0.0008923272233743469       14.3457146297449      334.4140768264871   0.006385668561711593      0.800000603945621     0.5209972255391537     0.2737410807489111     0.4283959098290126    0.01336056577987492     0.4015151864806661     0.3455197368003339     0.1050768768828786  3.635675056000357e-14 121.7586405080665
2.644477231165363      19.30197011583867      15.50940085283433   0.002463886751407139     0.7269894781235972     -11.42570662998223  2.236861164754063e-05     0.1264698937389518  0.0008923272233743469       14.3457146297449      334.4140768264871   0.006385668561711593      0.800000603945621     0.5209972255391537     0.2737410807489111     0.4283959098290126    0.01336056577987492     0.4015151864806661     0.3455197368003339     0.1050768768828786  3.635675056000357e-14 121.7586404516296
2.644477231165363      19.30196982821691      15.50940108394241   0.002463886751407139     0.7269894781235972     -11.42570662998223  2.236861164754063e-05     0.1264698937389518  0.0008923272233743469       14.3457146297449      334.4140768264871   0.006385668561711593      0.800000603945621     0.5209972255391537     0.2737410807489111     0.4283959098290126    0.01336056577987492     0.4015151864806661     0.3455197368003339     0.1050768768828786  3.635675056000357e-14 121.7586404642471
2.644477231165363      19.30196982821691      15.50940085283433   0.002463901652568333     0.7269894781235972     -11.42570662998223  2.236861164754063e-05     0.1264698937389518  0.0008923272233743469       14.3457146297449      334.4140768264871   0.006385668561711593      0.800000603945621     0.5209972255391537     0.2737410807489111     0.4283959098290126    0.01336056577987492     0.4015151864806661     0.3455197368003339     0.1050768768828786  3.635675056000357e-14 121.7586427184001
2.644477231165363      19.30196982821691      15.50940085283433   0.002463886751407139     0.7269894930247584     -11.42570662998223  2.236861164754063e-05     0.1264698937389518  0.0008923272233743469       14.3457146297449      334.4140768264871   0.006385668561711593      0.800000603945621     0.5209972255391537     0.2737410807489111     0.4283959098290126    0.01336056577987492     0.4015151864806661     0.3455197368003339     0.1050768768828786  3.635675056000357e-14 121.758640510195
2.644477231165363      19.30196982821691      15.50940085283433   0.002463886751407139     0.7269894781235972     -11.42570680023852  2.236861164754063e-05     0.1264698937389518  0.0008923272233743469       14.3457146297449      334.4140768264871   0.006385668561711593      0.800000603945621     0.5209972255391537     0.2737410807489111     0.4283959098290126    0.01336056577987492     0.4015151864806661     0.3455197368003339     0.1050768768828786  3.635675056000357e-14 121.7586405554314
2.644477231165363      19.30196982821691      15.50940085283433   0.002463886751407139     0.7269894781235972     -11.42570662998223  2.238351280873448e-05     0.1264698937389518  0.0008923272233743469       14.3457146297449      334.4140768264871   0.006385668561711593      0.800000603945621     0.5209972255391537     0.2737410807489111     0.4283959098290126    0.01336056577987492     0.4015151864806661     0.3455197368003339     0.1050768768828786  3.635675056000357e-14 121.7586456309947
2.644477231165363      19.30196982821691      15.50940085283433   0.002463886751407139     0.7269894781235972     -11.42570662998223  2.236861164754063e-05      0.126469908640113  0.0008923272233743469       14.3457146297449      334.4140768264871   0.006385668561711593      0.800000603945621     0.5209972255391537     0.2737410807489111     0.4283959098290126    0.01336056577987492     0.4015151864806661     0.3455197368003339     0.1050768768828786  3.635675056000357e-14 121.7586405956582
2.644477231165363      19.30196982821691      15.50940085283433   0.002463886751407139     0.7269894781235972     -11.42570662998223  2.236861164754063e-05     0.1264698937389518  0.0008923421245355407       14.3457146297449      334.4140768264871   0.006385668561711593      0.800000603945621     0.5209972255391537     0.2737410807489111     0.4283959098290126    0.01336056577987492     0.4015151864806661     0.3455197368003339     0.1050768768828786  3.635675056000357e-14 121.7586405456569
2.644477231165363      19.30196982821691      15.50940085283433   0.002463886751407139     0.7269894781235972     -11.42570662998223  2.236861164754063e-05     0.1264698937389518  0.0008923272233743469      14.34571484351271      334.4140768264871   0.006385668561711593      0.800000603945621     0.5209972255391537     0.2737410807489111     0.4283959098290126    0.01336056577987492     0.4015151864806661     0.3455197368003339     0.1050768768828786  3.635675056000357e-14 121.758640541636
2.644477231165363      19.30196982821691      15.50940085283433   0.002463886751407139     0.7269894781235972     -11.42570662998223  2.236861164754063e-05     0.1264698937389518  0.0008923272233743469       14.3457146297449      334.4140818096452   0.006385668561711593      0.800000603945621     0.5209972255391537     0.2737410807489111     0.4283959098290126    0.01336056577987492     0.4015151864806661     0.3455197368003339     0.1050768768828786  3.635675056000357e-14 121.7586405263803
2.644477231165363      19.30196982821691      15.50940085283433   0.002463886751407139     0.7269894781235972     -11.42570662998223  2.236861164754063e-05     0.1264698937389518  0.0008923272233743469       14.3457146297449      334.4140768264871   0.006385683462872787      0.800000603945621     0.5209972255391537     0.2737410807489111     0.4283959098290126    0.01336056577987492     0.4015151864806661     0.3455197368003339     0.1050768768828786  3.635675056000357e-14 121.758640951151
2.644477231165363      19.30196982821691      15.50940085283433   0.002463886751407139     0.7269894781235972     -11.42570662998223  2.236861164754063e-05     0.1264698937389518  0.0008923272233743469       14.3457146297449      334.4140768264871   0.006385668561711593     0.8000006188467822     0.5209972255391537     0.2737410807489111     0.4283959098290126    0.01336056577987492     0.4015151864806661     0.3455197368003339     0.1050768768828786  3.635675056000357e-14 121.7586410641374
2.644477231165363      19.30196982821691      15.50940085283433   0.002463886751407139     0.7269894781235972     -11.42570662998223  2.236861164754063e-05     0.1264698937389518  0.0008923272233743469       14.3457146297449      334.4140768264871   0.006385668561711593      0.800000603945621     0.5209972404403149     0.2737410807489111     0.4283959098290126    0.01336056577987492     0.4015151864806661     0.3455197368003339     0.1050768768828786  3.635675056000357e-14 121.7586404849236
2.644477231165363      19.30196982821691      15.50940085283433   0.002463886751407139     0.7269894781235972     -11.42570662998223  2.236861164754063e-05     0.1264698937389518  0.0008923272233743469       14.3457146297449      334.4140768264871   0.006385668561711593      0.800000603945621     0.5209972255391537     0.2737410956500723     0.4283959098290126    0.01336056577987492     0.4015151864806661     0.3455197368003339     0.1050768768828786  3.635675056000357e-14 121.7586404641894
2.644477231165363      19.30196982821691      15.50940085283433   0.002463886751407139     0.7269894781235972     -11.42570662998223  2.236861164754063e-05     0.1264698937389518  0.0008923272233743469       14.3457146297449      334.4140768264871   0.006385668561711593      0.800000603945621     0.5209972255391537     0.2737410807489111     0.4283959247301738    0.01336056577987492     0.4015151864806661     0.3455197368003339     0.1050768768828786  3.635675056000357e-14 121.7586405032412
2.644477231165363      19.30196982821691      15.50940085283433   0.002463886751407139     0.7269894781235972     -11.42570662998223  2.236861164754063e-05     0.1264698937389518  0.0008923272233743469       14.3457146297449      334.4140768264871   0.006385668561711593      0.800000603945621     0.5209972255391537     0.2737410807489111     0.4283959098290126    0.01336058068103612     0.4015151864806661     0.3455197368003339     0.1050768768828786  3.635675056000357e-14 121.7586405000789
2.644477231165363      19.30196982821691      15.50940085283433   0.002463886751407139     0.7269894781235972     -11.42570662998223  2.236861164754063e-05     0.1264698937389518  0.0008923272233743469       14.3457146297449      334.4140768264871   0.006385668561711593      0.800000603945621     0.5209972255391537     0.2737410807489111     0.4283959098290126    0.01336056577987492     0.4015152013818273     0.3455197368003339     0.1050768768828786  3.635675056000357e-14 121.7586405001946
2.644477231165363      19.30196982821691      15.50940085283433   0.002463886751407139     0.7269894781235972     -11.42570662998223  2.236861164754063e-05     0.1264698937389518  0.0008923272233743469       14.3457146297449      334.4140768264871   0.006385668561711593      0.800000603945621     0.5209972255391537     0.2737410807489111     0.4283959098290126    0.01336056577987492     0.4015151864806661     0.3455197517014951     0.1050768768828786  3.635675056000357e-14 121.7586405001964
2.644477231165363      19.30196982821691      15.50940085283433   0.002463886751407139     0.7269894781235972     -11.42570662998223  2.236861164754063e-05     0.1264698937389518  0.0008923272233743469       14.3457146297449      334.4140768264871   0.006385668561711593      0.800000603945621     0.5209972255391537     0.2737410807489111     0.4283959098290126    0.01336056577987492     0.4015151864806661     0.3455197368003339     0.1050768917840398  3.635675056000357e-14 121.758640500171
2.644477231165363      19.30196982821691      15.50940085283433   0.002463886751407139     0.7269894781235972     -11.42570662998223  2.236861164754063e-05     0.1264698937389518  0.0008923272233743469       14.3457146297449      334.4140768264871   0.006385668561711593      0.800000603945621     0.5209972255391537     0.2737410807489111     0.4283959098290126    0.01336056577987492     0.4015151864806661     0.3455197368003339     0.1050768768828786  1.490119755059822e-08 121.758694432058
2.644280193882514      19.30307408241674      15.51188643610335   0.002459683606182722     0.7269190657517446     -11.42684040699287  2.217632162206089e-05     0.1264610763510072  0.0008922946591444302      14.34141179733213      334.2425837997621   0.006383018347850918     0.8000006009972975     0.5210096968759818     0.2737727655052319     0.4282905046121724    0.01338074931257328     0.4015151864806661     0.3455171163677607      0.105171026233128  3.450574411557898e-14 121.7579252535985
2.64428023328536      19.30307408241674      15.51188643610335   0.002459683606182722     0.7269190657517446     -11.42684040699287  2.217632162206089e-05     0.1264610763510072  0.0008922946591444302      14.34141179733213      334.2425837997621   0.006383018347850918     0.8000006009972975     0.5210096968759818     0.2737727655052319     0.4282905046121724    0.01338074931257328     0.4015151864806661     0.3455171163677607      0.105171026233128  3.450574411557898e-14 121.7579251727673
2.644280193882514      19.30307437005496      15.51188643610335   0.002459683606182722     0.7269190657517446     -11.42684040699287  2.217632162206089e-05     0.1264610763510072  0.0008922946591444302      14.34141179733213      334.2425837997621   0.006383018347850918     0.8000006009972975     0.5210096968759818     0.2737727655052319     0.4282905046121724    0.01338074931257328     0.4015151864806661     0.3455171163677607      0.105171026233128  3.450574411557898e-14 121.7579252716838
2.644280193882514      19.30307408241674      15.51188666724847   0.002459683606182722     0.7269190657517446     -11.42684040699287  2.217632162206089e-05     0.1264610763510072  0.0008922946591444302      14.34141179733213      334.2425837997621   0.006383018347850918     0.8000006009972975     0.5210096968759818     0.2737727655052319     0.4282905046121724    0.01338074931257328     0.4015151864806661     0.3455171163677607      0.105171026233128  3.450574411557898e-14 121.7579252669158
2.644280193882514      19.30307408241674      15.51188643610335   0.002459698507343916     0.7269190657517446     -11.42684040699287  2.217632162206089e-05     0.1264610763510072  0.0008922946591444302      14.34141179733213      334.2425837997621   0.006383018347850918     0.8000006009972975     0.5210096968759818     0.2737727655052319     0.4282905046121724    0.01338074931257328     0.4015151864806661     0.3455171163677607      0.105171026233128  3.450574411557898e-14 121.7579251334881
2.644280193882514      19.30307408241674      15.51188643610335   0.002459683606182722     0.7269190806529058     -11.42684040699287  2.217632162206089e-05     0.1264610763510072  0.0008922946591444302      14.34141179733213      334.2425837997621   0.006383018347850918     0.8000006009972975     0.5210096968759818     0.2737727655052319     0.4282905046121724    0.01338074931257328     0.4015151864806661     0.3455171163677607      0.105171026233128  3.450574411557898e-14 121.7579252726729
2.644280193882514      19.30307408241674      15.51188643610335   0.002459683606182722     0.7269190657517446     -11.42684057726607  2.217632162206089e-05     0.1264610763510072  0.0008922946591444302      14.34141179733213      334.2425837997621   0.006383018347850918     0.8000006009972975     0.5210096968759818     0.2737727655052319     0.4282905046121724    0.01338074931257328     0.4015151864806661     0.3455171163677607      0.105171026233128  3.450574411557898e-14 121.7579252745447
2.644280193882514      19.30307408241674      15.51188643610335   0.002459683606182722     0.7269190657517446     -11.42684040699287  2.219122278325474e-05     0.1264610763510072  0.0008922946591444302      14.34141179733213      334.2425837997621   0.006383018347850918     0.8000006009972975     0.5210096968759818     0.2737727655052319     0.4282905046121724    0.01338074931257328     0.4015151864806661     0.3455171163677607      0.105171026233128  3.450574411557898e-14 121.7579300693545
2.644280193882514      19.30307408241674      15.51188643610335   0.002459683606182722     0.7269190657517446     -11.42684040699287  2.217632162206089e-05     0.1264610912521684  0.0008922946591444302      14.34141179733213      334.2425837997621   0.006383018347850918     0.8000006009972975     0.5210096968759818     0.2737727655052319     0.4282905046121724    0.01338074931257328     0.4015151864806661     0.3455171163677607      0.105171026233128  3.450574411557898e-14 121.7579252944006
2.644280193882514      19.30307408241674      15.51188643610335   0.002459683606182722     0.7269190657517446     -11.42684040699287  2.217632162206089e-05     0.1264610763510072   0.000892309560305624      14.34141179733213      334.2425837997621   0.006383018347850918     0.8000006009972975     0.5210096968759818     0.2737727655052319     0.4282905046121724    0.01338074931257328     0.4015151864806661     0.3455171163677607      0.105171026233128  3.450574411557898e-14 121.7579255194153
2.644280193882514      19.30307408241674      15.51188643610335   0.002459683606182722     0.7269190657517446     -11.42684040699287  2.217632162206089e-05     0.1264610763510072  0.0008922946591444302      14.34141201103582      334.2425837997621   0.006383018347850918     0.8000006009972975     0.5210096968759818     0.2737727655052319     0.4282905046121724    0.01338074931257328     0.4015151864806661     0.3455171163677607      0.105171026233128  3.450574411557898e-14 121.7579252254216
2.644280193882514      19.30307408241674      15.51188643610335   0.002459683606182722     0.7269190657517446     -11.42684040699287  2.217632162206089e-05     0.1264610763510072  0.0008922946591444302      14.34141179733213      334.2425887803647   0.006383018347850918     0.8000006009972975     0.5210096968759818     0.2737727655052319     0.4282905046121724    0.01338074931257328     0.4015151864806661     0.3455171163677607      0.105171026233128  3.450574411557898e-14 121.757925223355
2.644280193882514      19.30307408241674      15.51188643610335   0.002459683606182722     0.7269190657517446     -11.42684040699287  2.217632162206089e-05     0.1264610763510072  0.0008922946591444302      14.34141179733213      334.2425837997621   0.006383033249012112     0.8000006009972975     0.5210096968759818     0.2737727655052319     0.4282905046121724    0.01338074931257328     0.4015151864806661     0.3455171163677607      0.105171026233128  3.450574411557898e-14 121.7579243267272
2.644280193882514      19.30307408241674      15.51188643610335   0.002459683606182722     0.7269190657517446     -11.42684040699287  2.217632162206089e-05     0.1264610763510072  0.0008922946591444302      14.34141179733213      334.2425837997621   0.006383018347850918     0.8000006158984587     0.5210096968759818     0.2737727655052319     0.4282905046121724    0.01338074931257328     0.4015151864806661     0.3455171163677607      0.105171026233128  3.450574411557898e-14 121.7579258417975
2.644280193882514      19.30307408241674      15.51188643610335   0.002459683606182722     0.7269190657517446     -11.42684040699287  2.217632162206089e-05     0.1264610763510072  0.0008922946591444302      14.34141179733213      334.2425837997621   0.006383018347850918     0.8000006009972975      0.521009711777143     0.2737727655052319     0.4282905046121724    0.01338074931257328     0.4015151864806661     0.3455171163677607      0.105171026233128  3.450574411557898e-14 121.7579252770794
2.644280193882514      19.30307408241674      15.51188643610335   0.002459683606182722     0.7269190657517446     -11.42684040699287  2.217632162206089e-05     0.1264610763510072  0.0008922946591444302      14.34141179733213      334.2425837997621   0.006383018347850918     0.8000006009972975     0.5210096968759818     0.2737727804063931     0.4282905046121724    0.01338074931257328     0.4015151864806661     0.3455171163677607      0.105171026233128  3.450574411557898e-14 121.7579251656327
2.644280193882514      19.30307408241674      15.51188643610335   0.002459683606182722     0.7269190657517446     -11.42684040699287  2.217632162206089e-05     0.1264610763510072  0.0008922946591444302      14.34141179733213      334.2425837997621   0.006383018347850918     0.8000006009972975     0.5210096968759818     0.2737727655052319     0.4282905195133336    0.01338074931257328     0.4015151864806661     0.3455171163677607      0.105171026233128  3.450574411557898e-14 121.7579252616545
2.644280193882514      19.30307408241674      15.51188643610335   0.002459683606182722     0.7269190657517446     -11.42684040699287  2.217632162206089e-05     0.1264610763510072  0.0008922946591444302      14.34141179733213      334.2425837997621   0.006383018347850918     0.8000006009972975     0.5210096968759818     0.2737727655052319     0.4282905046121724    0.01338076421373448     0.4015151864806661     0.3455171163677607      0.105171026233128  3.450574411557898e-14 121.7579252536072
2.644280193882514      19.30307408241674      15.51188643610335   0.002459683606182722     0.7269190657517446     -11.42684040699287  2.217632162206089e-05     0.1264610763510072  0.0008922946591444302      14.34141179733213      334.2425837997621   0.006383018347850918     0.8000006009972975     0.5210096968759818     0.2737727655052319     0.4282905046121724    0.01338074931257328     0.4015152013818273     0.3455171163677607      0.105171026233128  3.450574411557898e-14 121.7579252535985
2.644280193882514      19.30307408241674      15.51188643610335   0.002459683606182722     0.7269190657517446     -11.42684040699287  2.217632162206089e-05     0.1264610763510072  0.0008922946591444302      14.34141179733213      334.2425837997621   0.006383018347850918     0.8000006009972975     0.5210096968759818     0.2737727655052319     0.4282905046121724    0.01338074931257328     0.4015151864806661     0.3455171312689219      0.105171026233128  3.450574411557898e-14 121.7579252535951
2.644280193882514      19.30307408241674      15.51188643610335   0.002459683606182722     0.7269190657517446     -11.42684040699287  2.217632162206089e-05     0.1264610763510072  0.0008922946591444302      14.34141179733213      334.2425837997621   0.006383018347850918     0.8000006009972975     0.5210096968759818     0.2737727655052319     0.4282905046121724    0.01338074931257328     0.4015151864806661     0.3455171163677607     0.1051710411342892  3.450574411557898e-14 121.7579252535936
2.644280193882514      19.30307408241674      15.51188643610335   0.002459683606182722     0.7269190657517446     -11.42684040699287  2.217632162206089e-05     0.1264610763510072  0.0008922946591444302      14.34141179733213      334.2425837997621   0.006383018347850918     0.8000006009972975     0.5210096968759818     0.2737727655052319     0.4282905046121724    0.01338074931257328     0.4015151864806661     0.3455171163677607      0.105171026233128  1.490119569959177e-08 121.7579792066312
2.644300629503531      19.30297815563635      15.51170491335182   0.002460443579460179     0.7269186908374564     -11.42676530502581   2.21750833085007e-05     0.1264609404015478  0.0008922979620293641      14.34160330703162      334.2524761506307    0.00638330660790597     0.8000006007408095     0.5210076732487972     0.2737729945885874     0.4282981820639025    0.01337398262849098     0.4015151864806661      0.345633793838046      0.105377243096658  3.448442945340531e-14 121.7579105904215
2.644300668906681      19.30297815563635      15.51170491335182   0.002460443579460179     0.7269186908374564     -11.42676530502581   2.21750833085007e-05     0.1264609404015478  0.0008922979620293641      14.34160330703162      334.2524761506307    0.00638330660790597     0.8000006007408095     0.5210076732487972     0.2737729945885874     0.4282981820639025    0.01337398262849098     0.4015151864806661      0.345633793838046      0.105377243096658  3.448442945340531e-14 121.7579105669796
2.644300629503531      19.30297844327314      15.51170491335182   0.002460443579460179     0.7269186908374564     -11.42676530502581   2.21750833085007e-05     0.1264609404015478  0.0008922979620293641      14.34160330703162      334.2524761506307    0.00638330660790597     0.8000006007408095     0.5210076732487972     0.2737729945885874     0.4282981820639025    0.01337398262849098     0.4015151864806661      0.345633793838046      0.105377243096658  3.448442945340531e-14 121.7579105581066
2.644300629503531      19.30297815563635      15.51170514449423   0.002460443579460179     0.7269186908374564     -11.42676530502581   2.21750833085007e-05     0.1264609404015478  0.0008922979620293641      14.34160330703162      334.2524761506307    0.00638330660790597     0.8000006007408095     0.5210076732487972     0.2737729945885874     0.4282981820639025    0.01337398262849098     0.4015151864806661      0.345633793838046      0.105377243096658  3.448442945340531e-14 121.7579105682969
2.644300629503531      19.30297815563635      15.51170491335182   0.002460458480621373     0.7269186908374564     -11.42676530502581   2.21750833085007e-05     0.1264609404015478  0.0008922979620293641      14.34160330703162      334.2524761506307    0.00638330660790597     0.8000006007408095     0.5210076732487972     0.2737729945885874     0.4282981820639025    0.01337398262849098     0.4015151864806661      0.345633793838046      0.105377243096658  3.448442945340531e-14 121.7579108659779
2.644300629503531      19.30297815563635      15.51170491335182   0.002460443579460179     0.7269187057386176     -11.42676530502581   2.21750833085007e-05     0.1264609404015478  0.0008922979620293641      14.34160330703162      334.2524761506307    0.00638330660790597     0.8000006007408095     0.5210076732487972     0.2737729945885874     0.4282981820639025    0.01337398262849098     0.4015151864806661      0.345633793838046      0.105377243096658  3.448442945340531e-14 121.757910587288
2.644300629503531      19.30297815563635      15.51170491335182   0.002460443579460179     0.7269186908374564     -11.42676547529788   2.21750833085007e-05     0.1264609404015478  0.0008922979620293641      14.34160330703162      334.2524761506307    0.00638330660790597     0.8000006007408095     0.5210076732487972     0.2737729945885874     0.4282981820639025    0.01337398262849098     0.4015151864806661      0.345633793838046      0.105377243096658  3.448442945340531e-14 121.7579105894481
2.644300629503531      19.30297815563635      15.51170491335182   0.002460443579460179     0.7269186908374564     -11.42676530502581  2.218998446969455e-05     0.1264609404015478  0.0008922979620293641      14.34160330703162      334.2524761506307    0.00638330660790597     0.8000006007408095     0.5210076732487972     0.2737729945885874     0.4282981820639025    0.01337398262849098     0.4015151864806661      0.345633793838046      0.105377243096658  3.448442945340531e-14 121.7579154274217
2.644300629503531      19.30297815563635      15.51170491335182   0.002460443579460179     0.7269186908374564     -11.42676530502581   2.21750833085007e-05      0.126460955302709  0.0008922979620293641      14.34160330703162      334.2524761506307    0.00638330660790597     0.8000006007408095     0.5210076732487972     0.2737729945885874     0.4282981820639025    0.01337398262849098     0.4015151864806661      0.345633793838046      0.105377243096658  3.448442945340531e-14 121.7579106683932
2.644300629503531      19.30297815563635      15.51170491335182   0.002460443579460179     0.7269186908374564     -11.42676530502581   2.21750833085007e-05     0.1264609404015478  0.0008923128631905579      14.34160330703162      334.2524761506307    0.00638330660790597     0.8000006007408095     0.5210076732487972     0.2737729945885874     0.4282981820639025    0.01337398262849098     0.4015151864806661      0.345633793838046      0.105377243096658  3.448442945340531e-14 121.7579107681023
2.644300629503531      19.30297815563635      15.51170491335182   0.002460443579460179     0.7269186908374564     -11.42676530502581   2.21750833085007e-05     0.1264609404015478  0.0008922979620293641      14.34160352073817      334.2524761506307    0.00638330660790597     0.8000006007408095     0.5210076732487972     0.2737729945885874     0.4282981820639025    0.01337398262849098     0.4015151864806661      0.345633793838046      0.105377243096658  3.448442945340531e-14 121.757910669278
2.644300629503531      19.30297815563635      15.51170491335182   0.002460443579460179     0.7269186908374564     -11.42676530502581   2.21750833085007e-05     0.1264609404015478  0.0008922979620293641      14.34160330703162      334.2524811313808    0.00638330660790597     0.8000006007408095     0.5210076732487972     0.2737729945885874     0.4282981820639025    0.01337398262849098     0.4015151864806661      0.345633793838046      0.105377243096658  3.448442945340531e-14 121.7579106077812
2.644300629503531      19.30297815563635      15.51170491335182   0.002460443579460179     0.7269186908374564     -11.42676530502581   2.21750833085007e-05     0.1264609404015478  0.0008922979620293641      14.34160330703162      334.2524761506307   0.006383321509067163     0.8000006007408095     0.5210076732487972     0.2737729945885874     0.4282981820639025    0.01337398262849098     0.4015151864806661      0.345633793838046      0.105377243096658  3.448442945340531e-14 121.7579099013054
2.644300629503531      19.30297815563635      15.51170491335182   0.002460443579460179     0.7269186908374564     -11.42676530502581   2.21750833085007e-05     0.1264609404015478  0.0008922979620293641      14.34160330703162      334.2524761506307    0.00638330660790597     0.8000006156419707     0.5210076732487972     0.2737729945885874     0.4282981820639025    0.01337398262849098     0.4015151864806661      0.345633793838046      0.105377243096658  3.448442945340531e-14 121.7579111292818
2.644300629503531      19.30297815563635      15.51170491335182   0.002460443579460179     0.7269186908374564     -11.42676530502581   2.21750833085007e-05     0.1264609404015478  0.0008922979620293641      14.34160330703162      334.2524761506307    0.00638330660790597     0.8000006007408095     0.5210076881499584     0.2737729945885874     0.4282981820639025    0.01337398262849098     0.4015151864806661      0.345633793838046      0.105377243096658  3.448442945340531e-14 121.7579105963905
2.644300629503531      19.30297815563635      15.51170491335182   0.002460443579460179     0.7269186908374564     -11.42676530502581   2.21750833085007e-05     0.1264609404015478  0.0008922979620293641      14.34160330703162      334.2524761506307    0.00638330660790597     0.8000006007408095     0.5210076732487972     0.2737730094897486     0.4282981820639025    0.01337398262849098     0.4015151864806661      0.345633793838046      0.105377243096658  3.448442945340531e-14 121.7579105085208
2.644300629503531      19.30297815563635      15.51170491335182   0.002460443579460179     0.7269186908374564     -11.42676530502581   2.21750833085007e-05     0.1264609404015478  0.0008922979620293641      14.34160330703162      334.2524761506307    0.00638330660790597     0.8000006007408095     0.5210076732487972     0.2737729945885874     0.4282981969650637    0.01337398262849098     0.4015151864806661      0.345633793838046      0.105377243096658  3.448442945340531e-14 121.7579105738922
2.644300629503531      19.30297815563635      15.51170491335182   0.002460443579460179     0.7269186908374564     -11.42676530502581   2.21750833085007e-05     0.1264609404015478  0.0008922979620293641      14.34160330703162      334.2524761506307    0.00638330660790597     0.8000006007408095     0.5210076732487972     0.2737729945885874     0.4282981820639025    0.01337399752965217     0.4015151864806661      0.345633793838046      0.105377243096658  3.448442945340531e-14 121.7579105990457
2.644300629503531      19.30297815563635      15.51170491335182   0.002460443579460179     0.7269186908374564     -11.42676530502581   2.21750833085007e-05     0.1264609404015478  0.0008922979620293641      14.34160330703162      334.2524761506307    0.00638330660790597     0.8000006007408095     0.5210076732487972     0.2737729945885874     0.4282981820639025    0.01337398262849098     0.4015152013818273      0.345633793838046      0.105377243096658  3.448442945340531e-14 121.7579105904215
2.644300629503531      19.30297815563635      15.51170491335182   0.002460443579460179     0.7269186908374564     -11.42676530502581   2.21750833085007e-05     0.1264609404015478  0.0008922979620293641      14.34160330703162      334.2524761506307    0.00638330660790597     0.8000006007408095     0.5210076732487972     0.2737729945885874     0.4282981820639025    0.01337398262849098     0.4015151864806661     0.3456338087392072      0.105377243096658  3.448442945340531e-14 121.7579105903575
2.644300629503531      19.30297815563635      15.51170491335182   0.002460443579460179     0.7269186908374564     -11.42676530502581   2.21750833085007e-05     0.1264609404015478  0.0008922979620293641      14.34160330703162      334.2524761506307    0.00638330660790597     0.8000006007408095     0.5210076732487972     0.2737729945885874     0.4282981820639025    0.01337398262849098     0.4015151864806661      0.345633793838046     0.1053772579978192  3.448442945340531e-14 121.7579105905832
2.644300629503531      19.30297815563635      15.51170491335182   0.002460443579460179     0.7269186908374564     -11.42676530502581   2.21750833085007e-05     0.1264609404015478  0.0008922979620293641      14.34160330703162      334.2524761506307    0.00638330660790597     0.8000006007408095     0.5210076732487972     0.2737729945885874     0.4282981820639025    0.01337398262849098     0.4015151864806661      0.345633793838046      0.105377243096658  1.490119567827711e-08 121.7579645343557
2.644315179925255      19.30351218600395       15.5126679005471   0.002460614104603271     0.7269203898522859     -11.42724243663363  2.216065022375413e-05     0.1264607468213485  0.0008923027792338764      14.34024403413548      334.2136424367386   0.006383827373041554     0.8000005999983177     0.5210001761314242     0.2737795521098537     0.4283164212472582    0.01335151630437887     0.4015151864806661     0.3456806492637375     0.1053593454392076  3.441170354612629e-14 121.7577473531397
2.644315219328622      19.30351218600395       15.5126679005471   0.002460614104603271     0.7269203898522859     -11.42724243663363  2.216065022375413e-05     0.1264607468213485  0.0008923027792338764      14.34024403413548      334.2136424367386   0.006383827373041554     0.8000005999983177     0.5210001761314242     0.2737795521098537     0.4283164212472582    0.01335151630437887     0.4015151864806661     0.3456806492637375     0.1053593454392076  3.441170354612629e-14 121.7577473193008
2.644315179925255      19.30351247364869       15.5126679005471   0.002460614104603271     0.7269203898522859     -11.42724243663363  2.216065022375413e-05     0.1264607468213485  0.0008923027792338764      14.34024403413548      334.2136424367386   0.006383827373041554     0.8000005999983177     0.5210001761314242     0.2737795521098537     0.4283164212472582    0.01335151630437887     0.4015151864806661     0.3456806492637375     0.1053593454392076  3.441170354612629e-14 121.7577473395517
2.644315179925255      19.30351218600395      15.51266813170386   0.002460614104603271     0.7269203898522859     -11.42724243663363  2.216065022375413e-05     0.1264607468213485  0.0008923027792338764      14.34024403413548      334.2136424367386   0.006383827373041554     0.8000005999983177     0.5210001761314242     0.2737795521098537     0.4283164212472582    0.01335151630437887     0.4015151864806661     0.3456806492637375     0.1053593454392076  3.441170354612629e-14 121.7577473400101
2.644315179925255      19.30351218600395       15.5126679005471   0.002460629005764465     0.7269203898522859     -11.42724243663363  2.216065022375413e-05     0.1264607468213485  0.0008923027792338764      14.34024403413548      334.2136424367386   0.006383827373041554     0.8000005999983177     0.5210001761314242     0.2737795521098537     0.4283164212472582    0.01335151630437887     0.4015151864806661     0.3456806492637375     0.1053593454392076  3.441170354612629e-14 121.7577475894187
2.644315179925255      19.30351218600395       15.5126679005471   0.002460614104603271     0.7269204047534471     -11.42724243663363  2.216065022375413e-05     0.1264607468213485  0.0008923027792338764      14.34024403413548      334.2136424367386   0.006383827373041554     0.8000005999983177     0.5210001761314242     0.2737795521098537     0.4283164212472582    0.01335151630437887     0.4015151864806661     0.3456806492637375     0.1053593454392076  3.441170354612629e-14 121.7577473623652
2.644315179925255      19.30351218600395       15.5126679005471   0.002460614104603271     0.7269203898522859     -11.42724260691281  2.216065022375413e-05     0.1264607468213485  0.0008923027792338764      14.34024403413548      334.2136424367386   0.006383827373041554     0.8000005999983177     0.5210001761314242     0.2737795521098537     0.4283164212472582    0.01335151630437887     0.4015151864806661     0.3456806492637375     0.1053593454392076  3.441170354612629e-14 121.7577473595955
2.644315179925255      19.30351218600395       15.5126679005471   0.002460614104603271     0.7269203898522859     -11.42724243663363  2.217555138494798e-05     0.1264607468213485  0.0008923027792338764      14.34024403413548      334.2136424367386   0.006383827373041554     0.8000005999983177     0.5210001761314242     0.2737795521098537     0.4283164212472582    0.01335151630437887     0.4015151864806661     0.3456806492637375     0.1053593454392076  3.441170354612629e-14 121.7577522464774
2.644315179925255      19.30351218600395       15.5126679005471   0.002460614104603271     0.7269203898522859     -11.42724243663363  2.216065022375413e-05     0.1264607617225097  0.0008923027792338764      14.34024403413548      334.2136424367386   0.006383827373041554     0.8000005999983177     0.5210001761314242     0.2737795521098537     0.4283164212472582    0.01335151630437887     0.4015151864806661     0.3456806492637375     0.1053593454392076  3.441170354612629e-14 121.7577474481728
2.644315179925255      19.30351218600395       15.5126679005471   0.002460614104603271     0.7269203898522859     -11.42724243663363  2.216065022375413e-05     0.1264607468213485  0.0008923176803950703      14.34024403413548      334.2136424367386   0.006383827373041554     0.8000005999983177     0.5210001761314242     0.2737795521098537     0.4283164212472582    0.01335151630437887     0.4015151864806661     0.3456806492637375     0.1053593454392076  3.441170354612629e-14 121.7577475524578
2.644315179925255      19.30351218600395       15.5126679005471   0.002460614104603271     0.7269203898522859     -11.42724243663363  2.216065022375413e-05     0.1264607468213485  0.0008923027792338764      14.34024424782177      334.2136424367386   0.006383827373041554     0.8000005999983177     0.5210001761314242     0.2737795521098537     0.4283164212472582    0.01335151630437887     0.4015151864806661     0.3456806492637375     0.1053593454392076  3.441170354612629e-14 121.7577473671329
2.644315179925255      19.30351218600395       15.5126679005471   0.002460614104603271     0.7269203898522859     -11.42724243663363  2.216065022375413e-05     0.1264607468213485  0.0008923027792338764      14.34024403413548      334.2136474169099   0.006383827373041554     0.8000005999983177     0.5210001761314242     0.2737795521098537     0.4283164212472582    0.01335151630437887     0.4015151864806661     0.3456806492637375     0.1053593454392076  3.441170354612629e-14 121.7577473586536
2.644315179925255      19.30351218600395       15.5126679005471   0.002460614104603271     0.7269203898522859     -11.42724243663363  2.216065022375413e-05     0.1264607468213485  0.0008923027792338764      14.34024403413548      334.2136424367386   0.006383842274202748     0.8000005999983177     0.5210001761314242     0.2737795521098537     0.4283164212472582    0.01335151630437887     0.4015151864806661     0.3456806492637375     0.1053593454392076  3.441170354612629e-14 121.7577475432456
2.644315179925255      19.30351218600395       15.5126679005471   0.002460614104603271     0.7269203898522859     -11.42724243663363  2.216065022375413e-05     0.1264607468213485  0.0008923027792338764      14.34024403413548      334.2136424367386   0.006383827373041554     0.8000006148994789     0.5210001761314242     0.2737795521098537     0.4283164212472582    0.01335151630437887     0.4015151864806661     0.3456806492637375     0.1053593454392076  3.441170354612629e-14 121.7577479413111
2.644315179925255      19.30351218600395       15.5126679005471   0.002460614104603271     0.7269203898522859     -11.42724243663363  2.216065022375413e-05     0.1264607468213485  0.0008923027792338764      14.34024403413548      334.2136424367386   0.006383827373041554     0.8000005999983177     0.5210001910325854     0.2737795521098537     0.4283164212472582    0.01335151630437887     0.4015151864806661     0.3456806492637375     0.1053593454392076  3.441170354612629e-14 121.7577473665671
2.644315179925255      19.30351218600395       15.5126679005471   0.002460614104603271     0.7269203898522859     -11.42724243663363  2.216065022375413e-05     0.1264607468213485  0.0008923027792338764      14.34024403413548      334.2136424367386   0.006383827373041554     0.8000005999983177     0.5210001761314242     0.2737795670110149     0.4283164212472582    0.01335151630437887     0.4015151864806661     0.3456806492637375     0.1053593454392076  3.441170354612629e-14 121.7577473098706
2.644315179925255      19.30351218600395       15.5126679005471   0.002460614104603271     0.7269203898522859     -11.42724243663363  2.216065022375413e-05     0.1264607468213485  0.0008923027792338764      14.34024403413548      334.2136424367386   0.006383827373041554     0.8000005999983177     0.5210001761314242     0.2737795521098537     0.4283164361484194    0.01335151630437887     0.4015151864806661     0.3456806492637375     0.1053593454392076  3.441170354612629e-14 121.757747354589
2.644315179925255      19.30351218600395       15.5126679005471   0.002460614104603271     0.7269203898522859     -11.42724243663363  2.216065022375413e-05     0.1264607468213485  0.0008923027792338764      14.34024403413548      334.2136424367386   0.006383827373041554     0.8000005999983177     0.5210001761314242     0.2737795521098537     0.4283164212472582    0.01335153120554007     0.4015151864806661     0.3456806492637375     0.1053593454392076  3.441170354612629e-14 121.7577473538309
2.644315179925255      19.30351218600395       15.5126679005471   0.002460614104603271     0.7269203898522859     -11.42724243663363  2.216065022375413e-05     0.1264607468213485  0.0008923027792338764      14.34024403413548      334.2136424367386   0.006383827373041554     0.8000005999983177     0.5210001761314242     0.2737795521098537     0.4283164212472582    0.01335151630437887     0.4015152013818273     0.3456806492637375     0.1053593454392076  3.441170354612629e-14 121.7577473531397
2.644315179925255      19.30351218600395       15.5126679005471   0.002460614104603271     0.7269203898522859     -11.42724243663363  2.216065022375413e-05     0.1264607468213485  0.0008923027792338764      14.34024403413548      334.2136424367386   0.006383827373041554     0.8000005999983177     0.5210001761314242     0.2737795521098537     0.4283164212472582    0.01335151630437887     0.4015151864806661     0.3456806641648987     0.1053593454392076  3.441170354612629e-14 121.75774735311
2.644315179925255      19.30351218600395       15.5126679005471   0.002460614104603271     0.7269203898522859     -11.42724243663363  2.216065022375413e-05     0.1264607468213485  0.0008923027792338764      14.34024403413548      334.2136424367386   0.006383827373041554     0.8000005999983177     0.5210001761314242     0.2737795521098537     0.4283164212472582    0.01335151630437887     0.4015151864806661     0.3456806492637375     0.1053593603403688  3.441170354612629e-14 121.7577473532011
2.644315179925255      19.30351218600395       15.5126679005471   0.002460614104603271     0.7269203898522859     -11.42724243663363  2.216065022375413e-05     0.1264607468213485  0.0008923027792338764      14.34024403413548      334.2136424367386   0.006383827373041554     0.8000005999983177     0.5210001761314242     0.2737795521098537     0.4283164212472582    0.01335151630437887     0.4015151864806661     0.3456806492637375     0.1053593454392076   1.49011956055512e-08 121.7578012982087
2.644367375310616      19.30369765466439      15.51305280263339   0.002457508474020082     0.7268753799707258     -11.42744746569761  2.155810239113175e-05      0.126395096962741  0.0008913627165088301      14.33986973824067      334.2106411775069   0.006377252327752732     0.8000005974775188     0.5209549201336707     0.2739542020183755     0.4283213367282559     0.0133459374703632     0.4015151864806661     0.3456966758518488     0.1053541818658777  2.424986522191886e-14 121.7570964525321
2.64436741471476      19.30369765466439      15.51305280263339   0.002457508474020082     0.7268753799707258     -11.42744746569761  2.155810239113175e-05      0.126395096962741  0.0008913627165088301      14.33986973824067      334.2106411775069   0.006377252327752732     0.8000005974775188     0.5209549201336707     0.2739542020183755     0.4283213367282559     0.0133459374703632     0.4015151864806661     0.3456966758518488     0.1053541818658777  2.424986522191886e-14 121.7570966129431
2.644367375310616       19.3036979423119      15.51305280263339   0.002457508474020082     0.7268753799707258     -11.42744746569761  2.155810239113175e-05      0.126395096962741  0.0008913627165088301      14.33986973824067      334.2106411775069   0.006377252327752732     0.8000005974775188     0.5209549201336707     0.2739542020183755     0.4283213367282559     0.0133459374703632     0.4015151864806661     0.3456966758518488     0.1053541818658777  2.424986522191886e-14 121.7570964618343
2.644367375310616      19.30369765466439      15.51305303379589   0.002457508474020082     0.7268753799707258     -11.42744746569761  2.155810239113175e-05      0.126395096962741  0.0008913627165088301      14.33986973824067      334.2106411775069   0.006377252327752732     0.8000005974775188     0.5209549201336707     0.2739542020183755     0.4283213367282559     0.0133459374703632     0.4015151864806661     0.3456966758518488     0.1053541818658777  2.424986522191886e-14 121.7570964568045
2.644367375310616      19.30369765466439      15.51305280263339   0.002457523375181276     0.7268753799707258     -11.42744746569761  2.155810239113175e-05      0.126395096962741  0.0008913627165088301      14.33986973824067      334.2106411775069   0.006377252327752732     0.8000005974775188     0.5209549201336707     0.2739542020183755     0.4283213367282559     0.0133459374703632     0.4015151864806661     0.3456966758518488     0.1053541818658777  2.424986522191886e-14 121.7570951937257
2.644367375310616      19.30369765466439      15.51305280263339   0.002457508474020082      0.726875394871887     -11.42744746569761  2.155810239113175e-05      0.126395096962741  0.0008913627165088301      14.33986973824067      334.2106411775069   0.006377252327752732     0.8000005974775188     0.5209549201336707     0.2739542020183755     0.4283213367282559     0.0133459374703632     0.4015151864806661     0.3456966758518488     0.1053541818658777  2.424986522191886e-14 121.7570964597893
2.644367375310616      19.30369765466439      15.51305280263339   0.002457508474020082     0.7268753799707258     -11.42744763597984  2.155810239113175e-05      0.126395096962741  0.0008913627165088301      14.33986973824067      334.2106411775069   0.006377252327752732     0.8000005974775188     0.5209549201336707     0.2739542020183755     0.4283213367282559     0.0133459374703632     0.4015151864806661     0.3456966758518488     0.1053541818658777  2.424986522191886e-14 121.7570964278495
2.644367375310616      19.30369765466439      15.51305280263339   0.002457508474020082     0.7268753799707258     -11.42744746569761  2.157300355232559e-05      0.126395096962741  0.0008913627165088301      14.33986973824067      334.2106411775069   0.006377252327752732     0.8000005974775188     0.5209549201336707     0.2739542020183755     0.4283213367282559     0.0133459374703632     0.4015151864806661     0.3456966758518488     0.1053541818658777  2.424986522191886e-14 121.757099930337
2.644367375310616      19.30369765466439      15.51305280263339   0.002457508474020082     0.7268753799707258     -11.42744746569761  2.155810239113175e-05     0.1263951118639022  0.0008913627165088301      14.33986973824067      334.2106411775069   0.006377252327752732     0.8000005974775188     0.5209549201336707     0.2739542020183755     0.4283213367282559     0.0133459374703632     0.4015151864806661     0.3456966758518488     0.1053541818658777  2.424986522191886e-14 121.7570964350357
2.644367375310616      19.30369765466439      15.51305280263339   0.002457508474020082     0.7268753799707258     -11.42744746569761  2.155810239113175e-05      0.126395096962741  0.0008913776176700239      14.33986973824067      334.2106411775069   0.006377252327752732     0.8000005974775188     0.5209549201336707     0.2739542020183755     0.4283213367282559     0.0133459374703632     0.4015151864806661     0.3456966758518488     0.1053541818658777  2.424986522191886e-14 121.7570952420861
2.644367375310616      19.30369765466439      15.51305280263339   0.002457508474020082     0.7268753799707258     -11.42744746569761  2.155810239113175e-05      0.126395096962741  0.0008913627165088301      14.33986995192138      334.2106411775069   0.006377252327752732     0.8000005974775188     0.5209549201336707     0.2739542020183755     0.4283213367282559     0.0133459374703632     0.4015151864806661     0.3456966758518488     0.1053541818658777  2.424986522191886e-14 121.7570966141542
2.644367375310616      19.30369765466439      15.51305280263339   0.002457508474020082     0.7268753799707258     -11.42744746569761  2.155810239113175e-05      0.126395096962741  0.0008913627165088301      14.33986973824067      334.2106461576335   0.006377252327752732     0.8000005974775188     0.5209549201336707     0.2739542020183755     0.4283213367282559     0.0133459374703632     0.4015151864806661     0.3456966758518488     0.1053541818658777  2.424986522191886e-14 121.757096640537
2.644367375310616      19.30369765466439      15.51305280263339   0.002457508474020082     0.7268753799707258     -11.42744746569761  2.155810239113175e-05      0.126395096962741  0.0008913627165088301      14.33986973824067      334.2106411775069   0.006377267228913926     0.8000005974775188     0.5209549201336707     0.2739542020183755     0.4283213367282559     0.0133459374703632     0.4015151864806661     0.3456966758518488     0.1053541818658777  2.424986522191886e-14 121.7570971184028
2.644367375310616      19.30369765466439      15.51305280263339   0.002457508474020082     0.7268753799707258     -11.42744746569761  2.155810239113175e-05      0.126395096962741  0.0008913627165088301      14.33986973824067      334.2106411775069   0.006377252327752732       0.80000061237868     0.5209549201336707     0.2739542020183755     0.4283213367282559     0.0133459374703632     0.4015151864806661     0.3456966758518488     0.1053541818658777  2.424986522191886e-14 121.7570970061757
2.644367375310616      19.30369765466439      15.51305280263339   0.002457508474020082     0.7268753799707258     -11.42744746569761  2.155810239113175e-05      0.126395096962741  0.0008913627165088301      14.33986973824067      334.2106411775069   0.006377252327752732     0.8000005974775188     0.5209549350348319     0.2739542020183755     0.4283213367282559     0.0133459374703632     0.4015151864806661     0.3456966758518488     0.1053541818658777  2.424986522191886e-14 121.7570964666563
2.644367375310616      19.30369765466439      15.51305280263339   0.002457508474020082     0.7268753799707258     -11.42744746569761  2.155810239113175e-05      0.126395096962741  0.0008913627165088301      14.33986973824067      334.2106411775069   0.006377252327752732     0.8000005974775188     0.5209549201336707     0.2739542169195367     0.4283213367282559     0.0133459374703632     0.4015151864806661     0.3456966758518488     0.1053541818658777  2.424986522191886e-14 121.7570964836874
2.644367375310616      19.30369765466439      15.51305280263339   0.002457508474020082     0.7268753799707258     -11.42744746569761  2.155810239113175e-05      0.126395096962741  0.0008913627165088301      14.33986973824067      334.2106411775069   0.006377252327752732     0.8000005974775188     0.5209549201336707     0.2739542020183755     0.4283213516294171     0.0133459374703632     0.4015151864806661     0.3456966758518488     0.1053541818658777  2.424986522191886e-14 121.7570964664403
2.644367375310616      19.30369765466439      15.51305280263339   0.002457508474020082     0.7268753799707258     -11.42744746569761  2.155810239113175e-05      0.126395096962741  0.0008913627165088301      14.33986973824067      334.2106411775069   0.006377252327752732     0.8000005974775188     0.5209549201336707     0.2739542020183755     0.4283213367282559     0.0133459523715244     0.4015151864806661     0.3456966758518488     0.1053541818658777  2.424986522191886e-14 121.7570964530617
2.644367375310616      19.30369765466439      15.51305280263339   0.002457508474020082     0.7268753799707258     -11.42744746569761  2.155810239113175e-05      0.126395096962741  0.0008913627165088301      14.33986973824067      334.2106411775069   0.006377252327752732     0.8000005974775188     0.5209549201336707     0.2739542020183755     0.4283213367282559     0.0133459374703632     0.4015152013818273     0.3456966758518488     0.1053541818658777  2.424986522191886e-14 121.7570964525321
2.644367375310616      19.30369765466439      15.51305280263339   0.002457508474020082     0.7268753799707258     -11.42744746569761  2.155810239113175e-05      0.126395096962741  0.0008913627165088301      14.33986973824067      334.2106411775069   0.006377252327752732     0.8000005974775188     0.5209549201336707     0.2739542020183755     0.4283213367282559     0.0133459374703632     0.4015151864806661       0.34569669075301     0.1053541818658777  2.424986522191886e-14 121.7570964525245
2.644367375310616      19.30369765466439      15.51305280263339   0.002457508474020082     0.7268753799707258     -11.42744746569761  2.155810239113175e-05      0.126395096962741  0.0008913627165088301      14.33986973824067      334.2106411775069   0.006377252327752732     0.8000005974775188     0.5209549201336707     0.2739542020183755     0.4283213367282559     0.0133459374703632     0.4015151864806661     0.3456966758518488     0.1053541967670389  2.424986522191886e-14 121.7570964530416
2.644367375310616      19.30369765466439      15.51305280263339   0.002457508474020082     0.7268753799707258     -11.42744746569761  2.155810239113175e-05      0.126395096962741  0.0008913627165088301      14.33986973824067      334.2106411775069   0.006377252327752732     0.8000005974775188     0.5209549201336707     0.2739542020183755     0.4283213367282559     0.0133459374703632     0.4015151864806661     0.3456966758518488     0.1053541818658777  1.490118544371288e-08 121.7571504123049
2.644343539102187       19.3037219982256      15.51313121031261   0.002459774501654803     0.7268707765429121     -11.42747296409102  2.155242617105119e-05     0.1263952836537942  0.0008935121290945084      14.33937413031535      334.1882072705719   0.006377276411277251     0.8000005973433799     0.5209571992078595     0.2739542422925122     0.4283103861033609    0.01334526726447655     0.4015151864806661     0.3456972840464342     0.1053490639560562  2.424263256183595e-14 121.7568658403122
2.644343578505977       19.3037219982256      15.51313121031261   0.002459774501654803     0.7268707765429121     -11.42747296409102  2.155242617105119e-05     0.1263952836537942  0.0008935121290945084      14.33937413031535      334.1882072705719   0.006377276411277251     0.8000005973433799     0.5209571992078595     0.2739542422925122     0.4283103861033609    0.01334526726447655     0.4015151864806661     0.3456972840464342     0.1053490639560562  2.424263256183595e-14 121.7568659157698
2.644343539102187      19.30372228587347      15.51313121031261   0.002459774501654803     0.7268707765429121     -11.42747296409102  2.155242617105119e-05     0.1263952836537942  0.0008935121290945084      14.33937413031535      334.1882072705719   0.006377276411277251     0.8000005973433799     0.5209571992078595     0.2739542422925122     0.4283103861033609    0.01334526726447655     0.4015151864806661     0.3456972840464342     0.1053490639560562  2.424263256183595e-14 121.756865864747
2.644343539102187       19.3037219982256      15.51313144147628   0.002459774501654803     0.7268707765429121     -11.42747296409102  2.155242617105119e-05     0.1263952836537942  0.0008935121290945084      14.33937413031535      334.1882072705719   0.006377276411277251     0.8000005973433799     0.5209571992078595     0.2739542422925122     0.4283103861033609    0.01334526726447655     0.4015151864806661     0.3456972840464342     0.1053490639560562  2.424263256183595e-14 121.756865862729
2.644343539102187       19.3037219982256      15.51313121031261   0.002459789402815997     0.7268707765429121     -11.42747296409102  2.155242617105119e-05     0.1263952836537942  0.0008935121290945084      14.33937413031535      334.1882072705719   0.006377276411277251     0.8000005973433799     0.5209571992078595     0.2739542422925122     0.4283103861033609    0.01334526726447655     0.4015151864806661     0.3456972840464342     0.1053490639560562  2.424263256183595e-14 121.7568655551016
2.644343539102187       19.3037219982256      15.51313121031261   0.002459774501654803     0.7268707914440733     -11.42747296409102  2.155242617105119e-05     0.1263952836537942  0.0008935121290945084      14.33937413031535      334.1882072705719   0.006377276411277251     0.8000005973433799     0.5209571992078595     0.2739542422925122     0.4283103861033609    0.01334526726447655     0.4015151864806661     0.3456972840464342     0.1053490639560562  2.424263256183595e-14 121.7568658556297
2.644343539102187       19.3037219982256      15.51313121031261   0.002459774501654803     0.7268707765429121     -11.42747313437363  2.155242617105119e-05     0.1263952836537942  0.0008935121290945084      14.33937413031535      334.1882072705719   0.006377276411277251     0.8000005973433799     0.5209571992078595     0.2739542422925122     0.4283103861033609    0.01334526726447655     0.4015151864806661     0.3456972840464342     0.1053490639560562  2.424263256183595e-14 121.7568658453421
2.644343539102187       19.3037219982256      15.51313121031261   0.002459774501654803     0.7268707765429121     -11.42747296409102  2.156732733224504e-05     0.1263952836537942  0.0008935121290945084      14.33937413031535      334.1882072705719   0.006377276411277251     0.8000005973433799     0.5209571992078595     0.2739542422925122     0.4283103861033609    0.01334526726447655     0.4015151864806661     0.3456972840464342     0.1053490639560562  2.424263256183595e-14 121.7568698891691
2.644343539102187       19.3037219982256      15.51313121031261   0.002459774501654803     0.7268707765429121     -11.42747296409102  2.155242617105119e-05     0.1263952985549554  0.0008935121290945084      14.33937413031535      334.1882072705719   0.006377276411277251     0.8000005973433799     0.5209571992078595     0.2739542422925122     0.4283103861033609    0.01334526726447655     0.4015151864806661     0.3456972840464342     0.1053490639560562  2.424263256183595e-14 121.7568658908645
2.644343539102187       19.3037219982256      15.51313121031261   0.002459774501654803     0.7268707765429121     -11.42747296409102  2.155242617105119e-05     0.1263952836537942  0.0008935270302557022      14.33937413031535      334.1882072705719   0.006377276411277251     0.8000005973433799     0.5209571992078595     0.2739542422925122     0.4283103861033609    0.01334526726447655     0.4015151864806661     0.3456972840464342     0.1053490639560562  2.424263256183595e-14 121.7568655492688
2.644343539102187       19.3037219982256      15.51313121031261   0.002459774501654803     0.7268707765429121     -11.42747296409102  2.155242617105119e-05     0.1263952836537942  0.0008935121290945084      14.33937434398867      334.1882072705719   0.006377276411277251     0.8000005973433799     0.5209571992078595     0.2739542422925122     0.4283103861033609    0.01334526726447655     0.4015151864806661     0.3456972840464342     0.1053490639560562  2.424263256183595e-14 121.7568660302023
2.644343539102187       19.3037219982256      15.51313121031261   0.002459774501654803     0.7268707765429121     -11.42747296409102  2.155242617105119e-05     0.1263952836537942  0.0008935121290945084      14.33937413031535      334.1882122503642   0.006377276411277251     0.8000005973433799     0.5209571992078595     0.2739542422925122     0.4283103861033609    0.01334526726447655     0.4015151864806661     0.3456972840464342     0.1053490639560562  2.424263256183595e-14 121.7568660214338
2.644343539102187       19.3037219982256      15.51313121031261   0.002459774501654803     0.7268707765429121     -11.42747296409102  2.155242617105119e-05     0.1263952836537942  0.0008935121290945084      14.33937413031535      334.1882072705719   0.006377291312438445     0.8000005973433799     0.5209571992078595     0.2739542422925122     0.4283103861033609    0.01334526726447655     0.4015151864806661     0.3456972840464342     0.1053490639560562  2.424263256183595e-14 121.7568664341531
2.644343539102187       19.3037219982256      15.51313121031261   0.002459774501654803     0.7268707765429121     -11.42747296409102  2.155242617105119e-05     0.1263952836537942  0.0008935121290945084      14.33937413031535      334.1882072705719   0.006377276411277251     0.8000006122445411     0.5209571992078595     0.2739542422925122     0.4283103861033609    0.01334526726447655     0.4015151864806661     0.3456972840464342     0.1053490639560562  2.424263256183595e-14 121.7568663873461
2.644343539102187       19.3037219982256      15.51313121031261   0.002459774501654803     0.7268707765429121     -11.42747296409102  2.155242617105119e-05     0.1263952836537942  0.0008935121290945084      14.33937413031535      334.1882072705719   0.006377276411277251     0.8000005973433799     0.5209572141090207     0.2739542422925122     0.4283103861033609    0.01334526726447655     0.4015151864806661     0.3456972840464342     0.1053490639560562  2.424263256183595e-14 121.7568658741434
2.644343539102187       19.3037219982256      15.51313121031261   0.002459774501654803     0.7268707765429121     -11.42747296409102  2.155242617105119e-05     0.1263952836537942  0.0008935121290945084      14.33937413031535      334.1882072705719   0.006377276411277251     0.8000005973433799     0.5209571992078595     0.2739542571936734     0.4283103861033609    0.01334526726447655     0.4015151864806661     0.3456972840464342     0.1053490639560562  2.424263256183595e-14 121.7568658402705
2.644343539102187       19.3037219982256      15.51313121031261   0.002459774501654803     0.7268707765429121     -11.42747296409102  2.155242617105119e-05     0.1263952836537942  0.0008935121290945084      14.33937413031535      334.1882072705719   0.006377276411277251     0.8000005973433799     0.5209571992078595     0.2739542422925122     0.4283104010045221    0.01334526726447655     0.4015151864806661     0.3456972840464342     0.1053490639560562  2.424263256183595e-14 121.7568658467553
2.644343539102187       19.3037219982256      15.51313121031261   0.002459774501654803     0.7268707765429121     -11.42747296409102  2.155242617105119e-05     0.1263952836537942  0.0008935121290945084      14.33937413031535      334.1882072705719   0.006377276411277251     0.8000005973433799     0.5209571992078595     0.2739542422925122     0.4283103861033609    0.01334528216563774     0.4015151864806661     0.3456972840464342     0.1053490639560562  2.424263256183595e-14 121.7568658402166
2.644343539102187       19.3037219982256      15.51313121031261   0.002459774501654803     0.7268707765429121     -11.42747296409102  2.155242617105119e-05     0.1263952836537942  0.0008935121290945084      14.33937413031535      334.1882072705719   0.006377276411277251     0.8000005973433799     0.5209571992078595     0.2739542422925122     0.4283103861033609    0.01334526726447655     0.4015152013818273     0.3456972840464342     0.1053490639560562  2.424263256183595e-14 121.7568658403122
2.644343539102187       19.3037219982256      15.51313121031261   0.002459774501654803     0.7268707765429121     -11.42747296409102  2.155242617105119e-05     0.1263952836537942  0.0008935121290945084      14.33937413031535      334.1882072705719   0.006377276411277251     0.8000005973433799     0.5209571992078595     0.2739542422925122     0.4283103861033609    0.01334526726447655     0.4015151864806661     0.3456972989475954     0.1053490639560562  2.424263256183595e-14 121.7568658403175
2.644343539102187       19.3037219982256      15.51313121031261   0.002459774501654803     0.7268707765429121     -11.42747296409102  2.155242617105119e-05     0.1263952836537942  0.0008935121290945084      14.33937413031535      334.1882072705719   0.006377276411277251     0.8000005973433799     0.5209571992078595     0.2739542422925122     0.4283103861033609    0.01334526726447655     0.4015151864806661     0.3456972840464342     0.1053490788572174  2.424263256183595e-14 121.756865840299
2.644343539102187       19.3037219982256      15.51313121031261   0.002459774501654803     0.7268707765429121     -11.42747296409102  2.155242617105119e-05     0.1263952836537942  0.0008935121290945084      14.33937413031535      334.1882072705719   0.006377276411277251     0.8000005973433799     0.5209571992078595     0.2739542422925122     0.4283103861033609    0.01334526726447655     0.4015151864806661     0.3456972840464342     0.1053490639560562  1.490118543648022e-08 121.7569198009528
2.644342066638651      19.30369670012914      15.51310035409198   0.002460300919682196     0.7268697931421095      -11.4274546569773  2.155018897523036e-05     0.1263953084122033  0.0008940554197307841      14.33922597587482      334.1826547860152   0.006377243823867035     0.8000005973074614      0.520956687468963     0.2739546915286484     0.4283095329979004    0.01334539466359692     0.4015151864806661     0.3456972224650263     0.1053494747757447  2.423883008590014e-14 121.7568485491612
2.644342106042418      19.30369670012914      15.51310035409198   0.002460300919682196     0.7268697931421095      -11.4274546569773  2.155018897523036e-05     0.1263953084122033  0.0008940554197307841      14.33922597587482      334.1826547860152   0.006377243823867035     0.8000005973074614      0.520956687468963     0.2739546915286484     0.4283095329979004    0.01334539466359692     0.4015151864806661     0.3456972224650263     0.1053494747757447  2.423883008590014e-14 121.7568484441536
2.644342066638651      19.30369698777664      15.51310035409198   0.002460300919682196     0.7268697931421095      -11.4274546569773  2.155018897523036e-05     0.1263953084122033  0.0008940554197307841      14.33922597587482      334.1826547860152   0.006377243823867035     0.8000005973074614      0.520956687468963     0.2739546915286484     0.4283095329979004    0.01334539466359692     0.4015151864806661     0.3456972224650263     0.1053494747757447  2.423883008590014e-14 121.7568485302217
2.644342066638651      19.30369670012914      15.51310058525519   0.002460300919682196     0.7268697931421095      -11.4274546569773  2.155018897523036e-05     0.1263953084122033  0.0008940554197307841      14.33922597587482      334.1826547860152   0.006377243823867035     0.8000005973074614      0.520956687468963     0.2739546915286484     0.4283095329979004    0.01334539466359692     0.4015151864806661     0.3456972224650263     0.1053494747757447  2.423883008590014e-14 121.7568485444105
2.644342066638651      19.30369670012914      15.51310035409198    0.00246031582084339     0.7268697931421095      -11.4274546569773  2.155018897523036e-05     0.1263953084122033  0.0008940554197307841      14.33922597587482      334.1826547860152   0.006377243823867035     0.8000005973074614      0.520956687468963     0.2739546915286484     0.4283095329979004    0.01334539466359692     0.4015151864806661     0.3456972224650263     0.1053494747757447  2.423883008590014e-14 121.7568484734892
2.644342066638651      19.30369670012914      15.51310035409198   0.002460300919682196     0.7268698080432707      -11.4274546569773  2.155018897523036e-05     0.1263953084122033  0.0008940554197307841      14.33922597587482      334.1826547860152   0.006377243823867035     0.8000005973074614      0.520956687468963     0.2739546915286484     0.4283095329979004    0.01334539466359692     0.4015151864806661     0.3456972224650263     0.1053494747757447  2.423883008590014e-14 121.7568485577784
2.644342066638651      19.30369670012914      15.51310035409198   0.002460300919682196     0.7268697931421095     -11.42745482725964  2.155018897523036e-05     0.1263953084122033  0.0008940554197307841      14.33922597587482      334.1826547860152   0.006377243823867035     0.8000005973074614      0.520956687468963     0.2739546915286484     0.4283095329979004    0.01334539466359692     0.4015151864806661     0.3456972224650263     0.1053494747757447  2.423883008590014e-14 121.7568485564786
2.644342066638651      19.30369670012914      15.51310035409198   0.002460300919682196     0.7268697931421095      -11.4274546569773  2.156509013642421e-05     0.1263953084122033  0.0008940554197307841      14.33922597587482      334.1826547860152   0.006377243823867035     0.8000005973074614      0.520956687468963     0.2739546915286484     0.4283095329979004    0.01334539466359692     0.4015151864806661     0.3456972224650263     0.1053494747757447  2.423883008590014e-14 121.7568527382259
2.644342066638651      19.30369670012914      15.51310035409198   0.002460300919682196     0.7268697931421095      -11.4274546569773  2.155018897523036e-05     0.1263953233133645  0.0008940554197307841      14.33922597587482      334.1826547860152   0.006377243823867035     0.8000005973074614      0.520956687468963     0.2739546915286484     0.4283095329979004    0.01334539466359692     0.4015151864806661     0.3456972224650263     0.1053494747757447  2.423883008590014e-14 121.7568485934756
2.644342066638651      19.30369670012914      15.51310035409198   0.002460300919682196     0.7268697931421095      -11.4274546569773  2.155018897523036e-05     0.1263953084122033   0.000894070320891978      14.33922597587482      334.1826547860152   0.006377243823867035     0.8000005973074614      0.520956687468963     0.2739546915286484     0.4283095329979004    0.01334539466359692     0.4015151864806661     0.3456972224650263     0.1053494747757447  2.423883008590014e-14 121.7568484752936
2.644342066638651      19.30369670012914      15.51310035409198   0.002460300919682196     0.7268697931421095      -11.4274546569773  2.155018897523036e-05     0.1263953084122033  0.0008940554197307841      14.33922618954594      334.1826547860152   0.006377243823867035     0.8000005973074614      0.520956687468963     0.2739546915286484     0.4283095329979004    0.01334539466359692     0.4015151864806661     0.3456972224650263     0.1053494747757447  2.423883008590014e-14 121.7568485663341
2.644342066638651      19.30369670012914      15.51310035409198   0.002460300919682196     0.7268697931421095      -11.4274546569773  2.155018897523036e-05     0.1263953084122033  0.0008940554197307841      14.33922597587482      334.1826597657249   0.006377243823867035     0.8000005973074614      0.520956687468963     0.2739546915286484     0.4283095329979004    0.01334539466359692     0.4015151864806661     0.3456972224650263     0.1053494747757447  2.423883008590014e-14 121.7568484104852
2.644342066638651      19.30369670012914      15.51310035409198   0.002460300919682196     0.7268697931421095      -11.4274546569773  2.155018897523036e-05     0.1263953084122033  0.0008940554197307841      14.33922597587482      334.1826547860152   0.006377258725028229     0.8000005973074614      0.520956687468963     0.2739546915286484     0.4283095329979004    0.01334539466359692     0.4015151864806661     0.3456972224650263     0.1053494747757447  2.423883008590014e-14 121.7568491134381
2.644342066638651      19.30369670012914      15.51310035409198   0.002460300919682196     0.7268697931421095      -11.4274546569773  2.155018897523036e-05     0.1263953084122033  0.0008940554197307841      14.33922597587482      334.1826547860152   0.006377243823867035     0.8000006122086226      0.520956687468963     0.2739546915286484     0.4283095329979004    0.01334539466359692     0.4015151864806661     0.3456972224650263     0.1053494747757447  2.423883008590014e-14 121.7568491128575
2.644342066638651      19.30369670012914      15.51310035409198   0.002460300919682196     0.7268697931421095      -11.4274546569773  2.155018897523036e-05     0.1263953084122033  0.0008940554197307841      14.33922597587482      334.1826547860152   0.006377243823867035     0.8000005973074614     0.5209567023701242     0.2739546915286484     0.4283095329979004    0.01334539466359692     0.4015151864806661     0.3456972224650263     0.1053494747757447  2.423883008590014e-14 121.7568485533203
2.644342066638651      19.30369670012914      15.51310035409198   0.002460300919682196     0.7268697931421095      -11.4274546569773  2.155018897523036e-05     0.1263953084122033  0.0008940554197307841      14.33922597587482      334.1826547860152   0.006377243823867035     0.8000005973074614      0.520956687468963     0.2739547064298096     0.4283095329979004    0.01334539466359692     0.4015151864806661     0.3456972224650263     0.1053494747757447  2.423883008590014e-14 121.7568485612122
2.644342066638651      19.30369670012914      15.51310035409198   0.002460300919682196     0.7268697931421095      -11.4274546569773  2.155018897523036e-05     0.1263953084122033  0.0008940554197307841      14.33922597587482      334.1826547860152   0.006377243823867035     0.8000005973074614      0.520956687468963     0.2739546915286484     0.4283095478990616    0.01334539466359692     0.4015151864806661     0.3456972224650263     0.1053494747757447  2.423883008590014e-14 121.7568485441076
2.644342066638651      19.30369670012914      15.51310035409198   0.002460300919682196     0.7268697931421095      -11.4274546569773  2.155018897523036e-05     0.1263953084122033  0.0008940554197307841      14.33922597587482      334.1826547860152   0.006377243823867035     0.8000005973074614      0.520956687468963     0.2739546915286484     0.4283095329979004    0.01334540956475811     0.4015151864806661     0.3456972224650263     0.1053494747757447  2.423883008590014e-14 121.7568485491594
2.644342066638651      19.30369670012914      15.51310035409198   0.002460300919682196     0.7268697931421095      -11.4274546569773  2.155018897523036e-05     0.1263953084122033  0.0008940554197307841      14.33922597587482      334.1826547860152   0.006377243823867035     0.8000005973074614      0.520956687468963     0.2739546915286484     0.4283095329979004    0.01334539466359692     0.4015152013818273     0.3456972224650263     0.1053494747757447  2.423883008590014e-14 121.7568485491612
2.644342066638651      19.30369670012914      15.51310035409198   0.002460300919682196     0.7268697931421095      -11.4274546569773  2.155018897523036e-05     0.1263953084122033  0.0008940554197307841      14.33922597587482      334.1826547860152   0.006377243823867035     0.8000005973074614      0.520956687468963     0.2739546915286484     0.4283095329979004    0.01334539466359692     0.4015151864806661     0.3456972373661875     0.1053494747757447  2.423883008590014e-14 121.7568485491721
2.644342066638651      19.30369670012914      15.51310035409198   0.002460300919682196     0.7268697931421095      -11.4274546569773  2.155018897523036e-05     0.1263953084122033  0.0008940554197307841      14.33922597587482      334.1826547860152   0.006377243823867035     0.8000005973074614      0.520956687468963     0.2739546915286484     0.4283095329979004    0.01334539466359692     0.4015151864806661     0.3456972224650263     0.1053494896769059  2.423883008590014e-14 121.7568485491664
2.644342066638651      19.30369670012914      15.51310035409198   0.002460300919682196     0.7268697931421095      -11.4274546569773  2.155018897523036e-05     0.1263953084122033  0.0008940554197307841      14.33922597587482      334.1826547860152   0.006377243823867035     0.8000005973074614      0.520956687468963     0.2739546915286484     0.4283095329979004    0.01334539466359692     0.4015151864806661     0.3456972224650263     0.1053494747757447  1.490118543267774e-08 121.756902509965
2.644342279187195      19.30369662787869      15.51310012664318   0.002460478944098972     0.7268697860991759     -11.42745464106773  2.154999823013354e-05     0.1263952951818902  0.0008942296599811529      14.33922726151541      334.1827321224731   0.006377235505174475     0.8000005973065426     0.5209566618669517     0.2739546861760894     0.4283096205652904    0.01334540718689264     0.4015151864806661     0.3456966201111867     0.1053493919951345  2.423588530954165e-14 121.7568471372536
2.644342318590965      19.30369662787869      15.51310012664318   0.002460478944098972     0.7268697860991759     -11.42745464106773  2.154999823013354e-05     0.1263952951818902  0.0008942296599811529      14.33922726151541      334.1827321224731   0.006377235505174475     0.8000005973065426     0.5209566618669517     0.2739546861760894     0.4283096205652904    0.01334540718689264     0.4015151864806661     0.3456966201111867     0.1053493919951345  2.423588530954165e-14 121.7568470304222
2.644342279187195      19.30369691552619      15.51310012664318   0.002460478944098972     0.7268697860991759     -11.42745464106773  2.154999823013354e-05     0.1263952951818902  0.0008942296599811529      14.33922726151541      334.1827321224731   0.006377235505174475     0.8000005973065426     0.5209566618669517     0.2739546861760894     0.4283096205652904    0.01334540718689264     0.4015151864806661     0.3456966201111867     0.1053493919951345  2.423588530954165e-14 121.7568471244781
2.644342279187195      19.30369662787869      15.51310035780639   0.002460478944098972     0.7268697860991759     -11.42745464106773  2.154999823013354e-05     0.1263952951818902  0.0008942296599811529      14.33922726151541      334.1827321224731   0.006377235505174475     0.8000005973065426     0.5209566618669517     0.2739546861760894     0.4283096205652904    0.01334540718689264     0.4015151864806661     0.3456966201111867     0.1053493919951345  2.423588530954165e-14 121.7568471260535
2.644342279187195      19.30369662787869      15.51310012664318   0.002460493845260166     0.7268697860991759     -11.42745464106773  2.154999823013354e-05     0.1263952951818902  0.0008942296599811529      14.33922726151541      334.1827321224731   0.006377235505174475     0.8000005973065426     0.5209566618669517     0.2739546861760894     0.4283096205652904    0.01334540718689264     0.4015151864806661     0.3456966201111867     0.1053493919951345  2.423588530954165e-14 121.7568471387757
2.644342279187195      19.30369662787869      15.51310012664318   0.002460478944098972     0.7268698010003371     -11.42745464106773  2.154999823013354e-05     0.1263952951818902  0.0008942296599811529      14.33922726151541      334.1827321224731   0.006377235505174475     0.8000005973065426     0.5209566618669517     0.2739546861760894     0.4283096205652904    0.01334540718689264     0.4015151864806661     0.3456966201111867     0.1053493919951345  2.423588530954165e-14 121.7568471419986
2.644342279187195      19.30369662787869      15.51310012664318   0.002460478944098972     0.7268697860991759     -11.42745481135007  2.154999823013354e-05     0.1263952951818902  0.0008942296599811529      14.33922726151541      334.1827321224731   0.006377235505174475     0.8000005973065426     0.5209566618669517     0.2739546861760894     0.4283096205652904    0.01334540718689264     0.4015151864806661     0.3456966201111867     0.1053493919951345  2.423588530954165e-14 121.7568471392795
2.644342279187195      19.30369662787869      15.51310012664318   0.002460478944098972     0.7268697860991759     -11.42745464106773  2.156489939132739e-05     0.1263952951818902  0.0008942296599811529      14.33922726151541      334.1827321224731   0.006377235505174475     0.8000005973065426     0.5209566618669517     0.2739546861760894     0.4283096205652904    0.01334540718689264     0.4015151864806661     0.3456966201111867     0.1053493919951345  2.423588530954165e-14 121.7568513799364
2.644342279187195      19.30369662787869      15.51310012664318   0.002460478944098972     0.7268697860991759     -11.42745464106773  2.154999823013354e-05     0.1263953100830514  0.0008942296599811529      14.33922726151541      334.1827321224731   0.006377235505174475     0.8000005973065426     0.5209566618669517     0.2739546861760894     0.4283096205652904    0.01334540718689264     0.4015151864806661     0.3456966201111867     0.1053493919951345  2.423588530954165e-14 121.7568471860733
2.644342279187195      19.30369662787869      15.51310012664318   0.002460478944098972     0.7268697860991759     -11.42745464106773  2.154999823013354e-05     0.1263952951818902  0.0008942445611423468      14.33922726151541      334.1827321224731   0.006377235505174475     0.8000005973065426     0.5209566618669517     0.2739546861760894     0.4283096205652904    0.01334540718689264     0.4015151864806661     0.3456966201111867     0.1053493919951345  2.423588530954165e-14 121.756847144928
2.644342279187195      19.30369662787869      15.51310012664318   0.002460478944098972     0.7268697860991759     -11.42745464106773  2.154999823013354e-05     0.1263952951818902  0.0008942296599811529      14.33922747518654      334.1827321224731   0.006377235505174475     0.8000005973065426     0.5209566618669517     0.2739546861760894     0.4283096205652904    0.01334540718689264     0.4015151864806661     0.3456966201111867     0.1053493919951345  2.423588530954165e-14 121.7568470911126
2.644342279187195      19.30369662787869      15.51310012664318   0.002460478944098972     0.7268697860991759     -11.42745464106773  2.154999823013354e-05     0.1263952951818902  0.0008942296599811529      14.33922726151541      334.1827371021839   0.006377235505174475     0.8000005973065426     0.5209566618669517     0.2739546861760894     0.4283096205652904    0.01334540718689264     0.4015151864806661     0.3456966201111867     0.1053493919951345  2.423588530954165e-14 121.7568471762813
2.644342279187195      19.30369662787869      15.51310012664318   0.002460478944098972     0.7268697860991759     -11.42745464106773  2.154999823013354e-05     0.1263952951818902  0.0008942296599811529      14.33922726151541      334.1827321224731   0.006377250406335669     0.8000005973065426     0.5209566618669517     0.2739546861760894     0.4283096205652904    0.01334540718689264     0.4015151864806661     0.3456966201111867     0.1053493919951345  2.423588530954165e-14 121.7568476905033
2.644342279187195      19.30369662787869      15.51310012664318   0.002460478944098972     0.7268697860991759     -11.42745464106773  2.154999823013354e-05     0.1263952951818902  0.0008942296599811529      14.33922726151541      334.1827321224731   0.006377235505174475     0.8000006122077038     0.5209566618669517     0.2739546861760894     0.4283096205652904    0.01334540718689264     0.4015151864806661     0.3456966201111867     0.1053493919951345  2.423588530954165e-14 121.7568477064265
2.644342279187195      19.30369662787869      15.51310012664318   0.002460478944098972     0.7268697860991759     -11.42745464106773  2.154999823013354e-05     0.1263952951818902  0.0008942296599811529      14.33922726151541      334.1827321224731   0.006377235505174475     0.8000005973065426     0.5209566767681129     0.2739546861760894     0.4283096205652904    0.01334540718689264     0.4015151864806661     0.3456966201111867     0.1053493919951345  2.423588530954165e-14 121.7568471653964
2.644342279187195      19.30369662787869      15.51310012664318   0.002460478944098972     0.7268697860991759     -11.42745464106773  2.154999823013354e-05     0.1263952951818902  0.0008942296599811529      14.33922726151541      334.1827321224731   0.006377235505174475     0.8000005973065426     0.5209566618669517     0.2739547010772506     0.4283096205652904    0.01334540718689264     0.4015151864806661     0.3456966201111867     0.1053493919951345  2.423588530954165e-14 121.7568471544006
2.644342279187195      19.30369662787869      15.51310012664318   0.002460478944098972     0.7268697860991759     -11.42745464106773  2.154999823013354e-05     0.1263952951818902  0.0008942296599811529      14.33922726151541      334.1827321224731   0.006377235505174475     0.8000005973065426     0.5209566618669517     0.2739546861760894     0.4283096354664516    0.01334540718689264     0.4015151864806661     0.3456966201111867     0.1053493919951345  2.423588530954165e-14 121.7568471517953
2.644342279187195      19.30369662787869      15.51310012664318   0.002460478944098972     0.7268697860991759     -11.42745464106773  2.154999823013354e-05     0.1263952951818902  0.0008942296599811529      14.33922726151541      334.1827321224731   0.006377235505174475     0.8000005973065426     0.5209566618669517     0.2739546861760894     0.4283096205652904    0.01334542208805383     0.4015151864806661     0.3456966201111867     0.1053493919951345  2.423588530954165e-14 121.7568471372655
2.644342279187195      19.30369662787869      15.51310012664318   0.002460478944098972     0.7268697860991759     -11.42745464106773  2.154999823013354e-05     0.1263952951818902  0.0008942296599811529      14.33922726151541      334.1827321224731   0.006377235505174475     0.8000005973065426     0.5209566618669517     0.2739546861760894     0.4283096205652904    0.01334540718689264     0.4015152013818273     0.3456966201111867     0.1053493919951345  2.423588530954165e-14 121.7568471372536
2.644342279187195      19.30369662787869      15.51310012664318   0.002460478944098972     0.7268697860991759     -11.42745464106773  2.154999823013354e-05     0.1263952951818902  0.0008942296599811529      14.33922726151541      334.1827321224731   0.006377235505174475     0.8000005973065426     0.5209566618669517     0.2739546861760894     0.4283096205652904    0.01334540718689264     0.4015151864806661     0.3456966350123479     0.1053493919951345  2.423588530954165e-14 121.7568471372554
2.644342279187195      19.30369662787869      15.51310012664318   0.002460478944098972     0.7268697860991759     -11.42745464106773  2.154999823013354e-05     0.1263952951818902  0.0008942296599811529      14.33922726151541      334.1827321224731   0.006377235505174475     0.8000005973065426     0.5209566618669517     0.2739546861760894     0.4283096205652904    0.01334540718689264     0.4015151864806661     0.3456966201111867     0.1053494068962957  2.423588530954165e-14 121.7568471372518
2.644342279187195      19.30369662787869      15.51310012664318   0.002460478944098972     0.7268697860991759     -11.42745464106773  2.154999823013354e-05     0.1263952951818902  0.0008942296599811529      14.33922726151541      334.1827321224731   0.006377235505174475     0.8000005973065426     0.5209566618669517     0.2739546861760894     0.4283096205652904    0.01334540718689264     0.4015151864806661     0.3456966201111867     0.1053493919951345  1.490118542973297e-08 121.756901098092
2.644350057683274      19.30373086982376      15.51315739821124   0.002461053268455794      0.726868183611828     -11.42748667325668  2.152674964228929e-05     0.1263938278327545  0.0008942300004310273      14.33921878070903      334.1828667134044   0.006376391123720329     0.8000005970850734     0.5209523602311982     0.2739538677480818     0.4283073895662574    0.01334538432254847     0.4015151864806661     0.3456965299547444     0.1053496330337648  2.392257955990065e-14 121.7568196721406
2.64435009708716      19.30373086982376      15.51315739821124   0.002461053268455794      0.726868183611828     -11.42748667325668  2.152674964228929e-05     0.1263938278327545  0.0008942300004310273      14.33921878070903      334.1828667134044   0.006376391123720329     0.8000005970850734     0.5209523602311982     0.2739538677480818     0.4283073895662574    0.01334538432254847     0.4015151864806661     0.3456965299547444     0.1053496330337648  2.392257955990065e-14 121.7568196783643
2.644350057683274      19.30373115747177      15.51315739821124   0.002461053268455794      0.726868183611828     -11.42748667325668  2.152674964228929e-05     0.1263938278327545  0.0008942300004310273      14.33921878070903      334.1828667134044   0.006376391123720329     0.8000005970850734     0.5209523602311982     0.2739538677480818     0.4283073895662574    0.01334538432254847     0.4015151864806661     0.3456965299547444     0.1053496330337648  2.392257955990065e-14 121.7568196404021
2.644350057683274      19.30373086982376       15.5131576293753   0.002461053268455794      0.726868183611828     -11.42748667325668  2.152674964228929e-05     0.1263938278327545  0.0008942300004310273      14.33921878070903      334.1828667134044   0.006376391123720329     0.8000005970850734     0.5209523602311982     0.2739538677480818     0.4283073895662574    0.01334538432254847     0.4015151864806661     0.3456965299547444     0.1053496330337648  2.392257955990065e-14 121.7568196460701
2.644350057683274      19.30373086982376      15.51315739821124   0.002461068169616988      0.726868183611828     -11.42748667325668  2.152674964228929e-05     0.1263938278327545  0.0008942300004310273      14.33921878070903      334.1828667134044   0.006376391123720329     0.8000005970850734     0.5209523602311982     0.2739538677480818     0.4283073895662574    0.01334538432254847     0.4015151864806661     0.3456965299547444     0.1053496330337648  2.392257955990065e-14 121.7568200082085
2.644350057683274      19.30373086982376      15.51315739821124   0.002461053268455794     0.7268681985129892     -11.42748667325668  2.152674964228929e-05     0.1263938278327545  0.0008942300004310273      14.33921878070903      334.1828667134044   0.006376391123720329     0.8000005970850734     0.5209523602311982     0.2739538677480818     0.4283073895662574    0.01334538432254847     0.4015151864806661     0.3456965299547444     0.1053496330337648  2.392257955990065e-14 121.7568196864067
2.644350057683274      19.30373086982376      15.51315739821124   0.002461053268455794      0.726868183611828     -11.42748684353951  2.152674964228929e-05     0.1263938278327545  0.0008942300004310273      14.33921878070903      334.1828667134044   0.006376391123720329     0.8000005970850734     0.5209523602311982     0.2739538677480818     0.4283073895662574    0.01334538432254847     0.4015151864806661     0.3456965299547444     0.1053496330337648  2.392257955990065e-14 121.7568196847747
2.644350057683274      19.30373086982376      15.51315739821124   0.002461053268455794      0.726868183611828     -11.42748667325668  2.154165080348314e-05     0.1263938278327545  0.0008942300004310273      14.33921878070903      334.1828667134044   0.006376391123720329     0.8000005970850734     0.5209523602311982     0.2739538677480818     0.4283073895662574    0.01334538432254847     0.4015151864806661     0.3456965299547444     0.1053496330337648  2.392257955990065e-14 121.7568237949228
2.644350057683274      19.30373086982376      15.51315739821124   0.002461053268455794      0.726868183611828     -11.42748667325668  2.152674964228929e-05     0.1263938427339157  0.0008942300004310273      14.33921878070903      334.1828667134044   0.006376391123720329     0.8000005970850734     0.5209523602311982     0.2739538677480818     0.4283073895662574    0.01334538432254847     0.4015151864806661     0.3456965299547444     0.1053496330337648  2.392257955990065e-14 121.7568197192424
2.644350057683274      19.30373086982376      15.51315739821124   0.002461053268455794      0.726868183611828     -11.42748667325668  2.152674964228929e-05     0.1263938278327545  0.0008942449015922211      14.33921878070903      334.1828667134044   0.006376391123720329     0.8000005970850734     0.5209523602311982     0.2739538677480818     0.4283073895662574    0.01334538432254847     0.4015151864806661     0.3456965299547444     0.1053496330337648  2.392257955990065e-14 121.7568195468237
2.644350057683274      19.30373086982376      15.51315739821124   0.002461053268455794      0.726868183611828     -11.42748667325668  2.152674964228929e-05     0.1263938278327545  0.0008942300004310273      14.33921899438004      334.1828667134044   0.006376391123720329     0.8000005970850734     0.5209523602311982     0.2739538677480818     0.4283073895662574    0.01334538432254847     0.4015151864806661     0.3456965299547444     0.1053496330337648  2.392257955990065e-14 121.7568197244733
2.644350057683274      19.30373086982376      15.51315739821124   0.002461053268455794      0.726868183611828     -11.42748667325668  2.152674964228929e-05     0.1263938278327545  0.0008942300004310273      14.33921878070903      334.1828716931171   0.006376391123720329     0.8000005970850734     0.5209523602311982     0.2739538677480818     0.4283073895662574    0.01334538432254847     0.4015151864806661     0.3456965299547444     0.1053496330337648  2.392257955990065e-14 121.7568196940264
2.644350057683274      19.30373086982376      15.51315739821124   0.002461053268455794      0.726868183611828     -11.42748667325668  2.152674964228929e-05     0.1263938278327545  0.0008942300004310273      14.33921878070903      334.1828667134044   0.006376406024881523     0.8000005970850734     0.5209523602311982     0.2739538677480818     0.4283073895662574    0.01334538432254847     0.4015151864806661     0.3456965299547444     0.1053496330337648  2.392257955990065e-14 121.7568193935713
2.644350057683274      19.30373086982376      15.51315739821124   0.002461053268455794      0.726868183611828     -11.42748667325668  2.152674964228929e-05     0.1263938278327545  0.0008942300004310273      14.33921878070903      334.1828667134044   0.006376391123720329     0.8000006119862346     0.5209523602311982     0.2739538677480818     0.4283073895662574    0.01334538432254847     0.4015151864806661     0.3456965299547444     0.1053496330337648  2.392257955990065e-14 121.7568202353829
2.644350057683274      19.30373086982376      15.51315739821124   0.002461053268455794      0.726868183611828     -11.42748667325668  2.152674964228929e-05     0.1263938278327545  0.0008942300004310273      14.33921878070903      334.1828667134044   0.006376391123720329     0.8000005970850734     0.5209523751323594     0.2739538677480818     0.4283073895662574    0.01334538432254847     0.4015151864806661     0.3456965299547444     0.1053496330337648  2.392257955990065e-14 121.7568196879829
2.644350057683274      19.30373086982376      15.51315739821124   0.002461053268455794      0.726868183611828     -11.42748667325668  2.152674964228929e-05     0.1263938278327545  0.0008942300004310273      14.33921878070903      334.1828667134044   0.006376391123720329     0.8000005970850734     0.5209523602311982      0.273953882649243     0.4283073895662574    0.01334538432254847     0.4015151864806661     0.3456965299547444     0.1053496330337648  2.392257955990065e-14 121.7568196361838
2.644350057683274      19.30373086982376      15.51315739821124   0.002461053268455794      0.726868183611828     -11.42748667325668  2.152674964228929e-05     0.1263938278327545  0.0008942300004310273      14.33921878070903      334.1828667134044   0.006376391123720329     0.8000005970850734     0.5209523602311982     0.2739538677480818     0.4283074044674186    0.01334538432254847     0.4015151864806661     0.3456965299547444     0.1053496330337648  2.392257955990065e-14 121.7568196264
2.644350057683274      19.30373086982376      15.51315739821124   0.002461053268455794      0.726868183611828     -11.42748667325668  2.152674964228929e-05     0.1263938278327545  0.0008942300004310273      14.33921878070903      334.1828667134044   0.006376391123720329     0.8000005970850734     0.5209523602311982     0.2739538677480818     0.4283073895662574    0.01334539922370967     0.4015151864806661     0.3456965299547444     0.1053496330337648  2.392257955990065e-14 121.7568196721482
2.644350057683274      19.30373086982376      15.51315739821124   0.002461053268455794      0.726868183611828     -11.42748667325668  2.152674964228929e-05     0.1263938278327545  0.0008942300004310273      14.33921878070903      334.1828667134044   0.006376391123720329     0.8000005970850734     0.5209523602311982     0.2739538677480818     0.4283073895662574    0.01334538432254847     0.4015152013818273     0.3456965299547444     0.1053496330337648  2.392257955990065e-14 121.7568196721406
2.644350057683274      19.30373086982376      15.51315739821124   0.002461053268455794      0.726868183611828     -11.42748667325668  2.152674964228929e-05     0.1263938278327545  0.0008942300004310273      14.33921878070903      334.1828667134044   0.006376391123720329     0.8000005970850734     0.5209523602311982     0.2739538677480818     0.4283073895662574    0.01334538432254847     0.4015151864806661     0.3456965448559056     0.1053496330337648  2.392257955990065e-14 121.756819672142
2.644350057683274      19.30373086982376      15.51315739821124   0.002461053268455794      0.726868183611828     -11.42748667325668  2.152674964228929e-05     0.1263938278327545  0.0008942300004310273      14.33921878070903      334.1828667134044   0.006376391123720329     0.8000005970850734     0.5209523602311982     0.2739538677480818     0.4283073895662574    0.01334538432254847     0.4015151864806661     0.3456965299547444      0.105349647934926  2.392257955990065e-14 121.756819672127
2.644350057683274      19.30373086982376      15.51315739821124   0.002461053268455794      0.726868183611828     -11.42748667325668  2.152674964228929e-05     0.1263938278327545  0.0008942300004310273      14.33921878070903      334.1828667134044   0.006376391123720329     0.8000005970850734     0.5209523602311982     0.2739538677480818     0.4283073895662574    0.01334538432254847     0.4015151864806661     0.3456965299547444     0.1053496330337648  1.490118511642722e-08 121.7568736310539
2.644350405007931      19.30374369174853      15.51318621088317   0.002461053655782536      0.726867481293672     -11.42750123820101  2.152576610861891e-05     0.1263938228259914  0.0008945875590453115      14.33917580963213      334.1816210774423   0.006376427855152768     0.8000005970587067     0.5209522664931192     0.2739539750221052     0.4283090388846426    0.01334538075184028     0.4015151864806661     0.3456965151023964     0.1053500712434895  2.391797707046475e-14 121.7568145606754
2.644350444411823      19.30374369174853      15.51318621088317   0.002461053655782536      0.726867481293672     -11.42750123820101  2.152576610861891e-05     0.1263938228259914  0.0008945875590453115      14.33917580963213      334.1816210774423   0.006376427855152768     0.8000005970587067     0.5209522664931192     0.2739539750221052     0.4283090388846426    0.01334538075184028     0.4015151864806661     0.3456965151023964     0.1053500712434895  2.391797707046475e-14 121.7568146494521
2.644350405007931      19.30374397939672      15.51318621088317   0.002461053655782536      0.726867481293672     -11.42750123820101  2.152576610861891e-05     0.1263938228259914  0.0008945875590453115      14.33917580963213      334.1816210774423   0.006376427855152768     0.8000005970587067     0.5209522664931192     0.2739539750221052     0.4283090388846426    0.01334538075184028     0.4015151864806661     0.3456965151023964     0.1053500712434895  2.391797707046475e-14 121.7568145618261
2.644350405007931      19.30374369174853      15.51318644204766   0.002461053655782536      0.726867481293672     -11.42750123820101  2.152576610861891e-05     0.1263938228259914  0.0008945875590453115      14.33917580963213      334.1816210774423   0.006376427855152768     0.8000005970587067     0.5209522664931192     0.2739539750221052     0.4283090388846426    0.01334538075184028     0.4015151864806661     0.3456965151023964     0.1053500712434895  2.391797707046475e-14 121.756814571398
2.644350405007931      19.30374369174853      15.51318621088317    0.00246106855694373      0.726867481293672     -11.42750123820101  2.152576610861891e-05     0.1263938228259914  0.0008945875590453115      14.33917580963213      334.1816210774423   0.006376427855152768     0.8000005970587067     0.5209522664931192     0.2739539750221052     0.4283090388846426    0.01334538075184028     0.4015151864806661     0.3456965151023964     0.1053500712434895  2.391797707046475e-14 121.7568148598246
2.644350405007931      19.30374369174853      15.51318621088317   0.002461053655782536     0.7268674961948332     -11.42750123820101  2.152576610861891e-05     0.1263938228259914  0.0008945875590453115      14.33917580963213      334.1816210774423   0.006376427855152768     0.8000005970587067     0.5209522664931192     0.2739539750221052     0.4283090388846426    0.01334538075184028     0.4015151864806661     0.3456965151023964     0.1053500712434895  2.391797707046475e-14 121.7568145861829
2.644350405007931      19.30374369174853      15.51318621088317   0.002461053655782536      0.726867481293672     -11.42750140848404  2.152576610861891e-05     0.1263938228259914  0.0008945875590453115      14.33917580963213      334.1816210774423   0.006376427855152768     0.8000005970587067     0.5209522664931192     0.2739539750221052     0.4283090388846426    0.01334538075184028     0.4015151864806661     0.3456965151023964     0.1053500712434895  2.391797707046475e-14 121.7568145877048
2.644350405007931      19.30374369174853      15.51318621088317   0.002461053655782536      0.726867481293672     -11.42750123820101  2.154066726981276e-05     0.1263938228259914  0.0008945875590453115      14.33917580963213      334.1816210774423   0.006376427855152768     0.8000005970587067     0.5209522664931192     0.2739539750221052     0.4283090388846426    0.01334538075184028     0.4015151864806661     0.3456965151023964     0.1053500712434895  2.391797707046475e-14 121.7568188099883
2.644350405007931      19.30374369174853      15.51318621088317   0.002461053655782536      0.726867481293672     -11.42750123820101  2.152576610861891e-05     0.1263938377271526  0.0008945875590453115      14.33917580963213      334.1816210774423   0.006376427855152768     0.8000005970587067     0.5209522664931192     0.2739539750221052     0.4283090388846426    0.01334538075184028     0.4015151864806661     0.3456965151023964     0.1053500712434895  2.391797707046475e-14 121.7568145980907
2.644350405007931      19.30374369174853      15.51318621088317   0.002461053655782536      0.726867481293672     -11.42750123820101  2.152576610861891e-05     0.1263938228259914  0.0008946024602065054      14.33917580963213      334.1816210774423   0.006376427855152768     0.8000005970587067     0.5209522664931192     0.2739539750221052     0.4283090388846426    0.01334538075184028     0.4015151864806661     0.3456965151023964     0.1053500712434895  2.391797707046475e-14 121.7568146493587
2.644350405007931      19.30374369174853      15.51318621088317   0.002461053655782536      0.726867481293672     -11.42750123820101  2.152576610861891e-05     0.1263938228259914  0.0008945875590453115       14.3391760233025      334.1816210774423   0.006376427855152768     0.8000005970587067     0.5209522664931192     0.2739539750221052     0.4283090388846426    0.01334538075184028     0.4015151864806661     0.3456965151023964     0.1053500712434895  2.391797707046475e-14 121.7568145914744
2.644350405007931      19.30374369174853      15.51318621088317   0.002461053655782536      0.726867481293672     -11.42750123820101  2.152576610861891e-05     0.1263938228259914  0.0008945875590453115      14.33917580963213      334.1816260571366   0.006376427855152768     0.8000005970587067     0.5209522664931192     0.2739539750221052     0.4283090388846426    0.01334538075184028     0.4015151864806661     0.3456965151023964     0.1053500712434895  2.391797707046475e-14 121.7568146982759
2.644350405007931      19.30374369174853      15.51318621088317   0.002461053655782536      0.726867481293672     -11.42750123820101  2.152576610861891e-05     0.1263938228259914  0.0008945875590453115      14.33917580963213      334.1816210774423   0.006376442756313962     0.8000005970587067     0.5209522664931192     0.2739539750221052     0.4283090388846426    0.01334538075184028     0.4015151864806661     0.3456965151023964     0.1053500712434895  2.391797707046475e-14 121.7568143595323
2.644350405007931      19.30374369174853      15.51318621088317   0.002461053655782536      0.726867481293672     -11.42750123820101  2.152576610861891e-05     0.1263938228259914  0.0008945875590453115      14.33917580963213      334.1816210774423   0.006376427855152768     0.8000006119598679     0.5209522664931192     0.2739539750221052     0.4283090388846426    0.01334538075184028     0.4015151864806661     0.3456965151023964     0.1053500712434895  2.391797707046475e-14 121.7568151005478
2.644350405007931      19.30374369174853      15.51318621088317   0.002461053655782536      0.726867481293672     -11.42750123820101  2.152576610861891e-05     0.1263938228259914  0.0008945875590453115      14.33917580963213      334.1816210774423   0.006376427855152768     0.8000005970587067     0.5209522813942804     0.2739539750221052     0.4283090388846426    0.01334538075184028     0.4015151864806661     0.3456965151023964     0.1053500712434895  2.391797707046475e-14 121.7568145864683
2.644350405007931      19.30374369174853      15.51318621088317   0.002461053655782536      0.726867481293672     -11.42750123820101  2.152576610861891e-05     0.1263938228259914  0.0008945875590453115      14.33917580963213      334.1816210774423   0.006376427855152768     0.8000005970587067     0.5209522664931192     0.2739539899232664     0.4283090388846426    0.01334538075184028     0.4015151864806661     0.3456965151023964     0.1053500712434895  2.391797707046475e-14 121.7568145251749
2.644350405007931      19.30374369174853      15.51318621088317   0.002461053655782536      0.726867481293672     -11.42750123820101  2.152576610861891e-05     0.1263938228259914  0.0008945875590453115      14.33917580963213      334.1816210774423   0.006376427855152768     0.8000005970587067     0.5209522664931192     0.2739539750221052     0.4283090537858038    0.01334538075184028     0.4015151864806661     0.3456965151023964     0.1053500712434895  2.391797707046475e-14 121.7568145467948
2.644350405007931      19.30374369174853      15.51318621088317   0.002461053655782536      0.726867481293672     -11.42750123820101  2.152576610861891e-05     0.1263938228259914  0.0008945875590453115      14.33917580963213      334.1816210774423   0.006376427855152768     0.8000005970587067     0.5209522664931192     0.2739539750221052     0.4283090388846426    0.01334539565300147     0.4015151864806661     0.3456965151023964     0.1053500712434895  2.391797707046475e-14 121.7568145606826
2.644350405007931      19.30374369174853      15.51318621088317   0.002461053655782536      0.726867481293672     -11.42750123820101  2.152576610861891e-05     0.1263938228259914  0.0008945875590453115      14.33917580963213      334.1816210774423   0.006376427855152768     0.8000005970587067     0.5209522664931192     0.2739539750221052     0.4283090388846426    0.01334538075184028     0.4015152013818273     0.3456965151023964     0.1053500712434895  2.391797707046475e-14 121.7568145606754
2.644350405007931      19.30374369174853      15.51318621088317   0.002461053655782536      0.726867481293672     -11.42750123820101  2.152576610861891e-05     0.1263938228259914  0.0008945875590453115      14.33917580963213      334.1816210774423   0.006376427855152768     0.8000005970587067     0.5209522664931192     0.2739539750221052     0.4283090388846426    0.01334538075184028     0.4015151864806661     0.3456965300035576     0.1053500712434895  2.391797707046475e-14 121.7568145606703
2.644350405007931      19.30374369174853      15.51318621088317   0.002461053655782536      0.726867481293672     -11.42750123820101  2.152576610861891e-05     0.1263938228259914  0.0008945875590453115      14.33917580963213      334.1816210774423   0.006376427855152768     0.8000005970587067     0.5209522664931192     0.2739539750221052     0.4283090388846426    0.01334538075184028     0.4015151864806661     0.3456965151023964     0.1053500861446507  2.391797707046475e-14 121.7568145606739
2.644350405007931      19.30374369174853      15.51318621088317   0.002461053655782536      0.726867481293672     -11.42750123820101  2.152576610861891e-05     0.1263938228259914  0.0008945875590453115      14.33917580963213      334.1816210774423   0.006376427855152768     0.8000005970587067     0.5209522664931192     0.2739539750221052     0.4283090388846426    0.01334538075184028     0.4015151864806661     0.3456965151023964     0.1053500712434895  1.490118511182473e-08 121.7568685209921
2.644348137899219      19.30374238421021      15.51318379941506   0.002461020138404345     0.7268665315525357     -11.42750001375544   2.15215349717642e-05     0.1263936098407597  0.0008945840680640925      14.33916805883993      334.1812808357439   0.006376899370603407     0.8000005970419614     0.5209517634946081     0.2739551004201399     0.4283094785080324    0.01334538043138814     0.4015151864806661     0.3456965259457189     0.1053500761674026  2.385928706264843e-14 121.7568124262243
2.644348177303077      19.30374238421021      15.51318379941506   0.002461020138404345     0.7268665315525357     -11.42750001375544   2.15215349717642e-05     0.1263936098407597  0.0008945840680640925      14.33916805883993      334.1812808357439   0.006376899370603407     0.8000005970419614     0.5209517634946081     0.2739551004201399     0.4283094785080324    0.01334538043138814     0.4015151864806661     0.3456965259457189     0.1053500761674026  2.385928706264843e-14 121.7568125960383
2.644348137899219      19.30374267185839      15.51318379941506   0.002461020138404345     0.7268665315525357     -11.42750001375544   2.15215349717642e-05     0.1263936098407597  0.0008945840680640925      14.33916805883993      334.1812808357439   0.006376899370603407     0.8000005970419614     0.5209517634946081     0.2739551004201399     0.4283094785080324    0.01334538043138814     0.4015151864806661     0.3456965259457189     0.1053500761674026  2.385928706264843e-14 121.7568124249047
2.644348137899219      19.30374238421021      15.51318403057952   0.002461020138404345     0.7268665315525357     -11.42750001375544   2.15215349717642e-05     0.1263936098407597  0.0008945840680640925      14.33916805883993      334.1812808357439   0.006376899370603407     0.8000005970419614     0.5209517634946081     0.2739551004201399     0.4283094785080324    0.01334538043138814     0.4015151864806661     0.3456965259457189     0.1053500761674026  2.385928706264843e-14 121.756812422069
2.644348137899219      19.30374238421021      15.51318379941506   0.002461035039565539     0.7268665315525357     -11.42750001375544   2.15215349717642e-05     0.1263936098407597  0.0008945840680640925      14.33916805883993      334.1812808357439   0.006376899370603407     0.8000005970419614     0.5209517634946081     0.2739551004201399     0.4283094785080324    0.01334538043138814     0.4015151864806661     0.3456965259457189     0.1053500761674026  2.385928706264843e-14 121.7568126909879
2.644348137899219      19.30374238421021      15.51318379941506   0.002461020138404345     0.7268665464536969     -11.42750001375544   2.15215349717642e-05     0.1263936098407597  0.0008945840680640925      14.33916805883993      334.1812808357439   0.006376899370603407     0.8000005970419614     0.5209517634946081     0.2739551004201399     0.4283094785080324    0.01334538043138814     0.4015151864806661     0.3456965259457189     0.1053500761674026  2.385928706264843e-14 121.75681244626
2.644348137899219      19.30374238421021      15.51318379941506   0.002461020138404345     0.7268665315525357     -11.42750018403846   2.15215349717642e-05     0.1263936098407597  0.0008945840680640925      14.33916805883993      334.1812808357439   0.006376899370603407     0.8000005970419614     0.5209517634946081     0.2739551004201399     0.4283094785080324    0.01334538043138814     0.4015151864806661     0.3456965259457189     0.1053500761674026  2.385928706264843e-14 121.7568124552898
2.644348137899219      19.30374238421021      15.51318379941506   0.002461020138404345     0.7268665315525357     -11.42750001375544  2.153643613295805e-05     0.1263936098407597  0.0008945840680640925      14.33916805883993      334.1812808357439   0.006376899370603407     0.8000005970419614     0.5209517634946081     0.2739551004201399     0.4283094785080324    0.01334538043138814     0.4015151864806661     0.3456965259457189     0.1053500761674026  2.385928706264843e-14 121.7568166948234
2.644348137899219      19.30374238421021      15.51318379941506   0.002461020138404345     0.7268665315525357     -11.42750001375544   2.15215349717642e-05     0.1263936247419209  0.0008945840680640925      14.33916805883993      334.1812808357439   0.006376899370603407     0.8000005970419614     0.5209517634946081     0.2739551004201399     0.4283094785080324    0.01334538043138814     0.4015151864806661     0.3456965259457189     0.1053500761674026  2.385928706264843e-14 121.7568124578397
2.644348137899219      19.30374238421021      15.51318379941506   0.002461020138404345     0.7268665315525357     -11.42750001375544   2.15215349717642e-05     0.1263936098407597  0.0008945989692252863      14.33916805883993      334.1812808357439   0.006376899370603407     0.8000005970419614     0.5209517634946081     0.2739551004201399     0.4283094785080324    0.01334538043138814     0.4015151864806661     0.3456965259457189     0.1053500761674026  2.385928706264843e-14 121.7568125322571
2.644348137899219      19.30374238421021      15.51318379941506   0.002461020138404345     0.7268665315525357     -11.42750001375544   2.15215349717642e-05     0.1263936098407597  0.0008945840680640925      14.33916827251018      334.1812808357439   0.006376899370603407     0.8000005970419614     0.5209517634946081     0.2739551004201399     0.4283094785080324    0.01334538043138814     0.4015151864806661     0.3456965259457189     0.1053500761674026  2.385928706264843e-14 121.7568124633217
2.644348137899219      19.30374238421021      15.51318379941506   0.002461020138404345     0.7268665315525357     -11.42750001375544   2.15215349717642e-05     0.1263936098407597  0.0008945840680640925      14.33916805883993      334.1812858154331   0.006376899370603407     0.8000005970419614     0.5209517634946081     0.2739551004201399     0.4283094785080324    0.01334538043138814     0.4015151864806661     0.3456965259457189     0.1053500761674026  2.385928706264843e-14 121.7568125208219
2.644348137899219      19.30374238421021      15.51318379941506   0.002461020138404345     0.7268665315525357     -11.42750001375544   2.15215349717642e-05     0.1263936098407597  0.0008945840680640925      14.33916805883993      334.1812808357439     0.0063769142717646     0.8000005970419614     0.5209517634946081     0.2739551004201399     0.4283094785080324    0.01334538043138814     0.4015151864806661     0.3456965259457189     0.1053500761674026  2.385928706264843e-14 121.7568127367695
2.644348137899219      19.30374238421021      15.51318379941506   0.002461020138404345     0.7268665315525357     -11.42750001375544   2.15215349717642e-05     0.1263936098407597  0.0008945840680640925      14.33916805883993      334.1812808357439   0.006376899370603407     0.8000006119431226     0.5209517634946081     0.2739551004201399     0.4283094785080324    0.01334538043138814     0.4015151864806661     0.3456965259457189     0.1053500761674026  2.385928706264843e-14 121.7568129895709
2.644348137899219      19.30374238421021      15.51318379941506   0.002461020138404345     0.7268665315525357     -11.42750001375544   2.15215349717642e-05     0.1263936098407597  0.0008945840680640925      14.33916805883993      334.1812808357439   0.006376899370603407     0.8000005970419614     0.5209517783957693     0.2739551004201399     0.4283094785080324    0.01334538043138814     0.4015151864806661     0.3456965259457189     0.1053500761674026  2.385928706264843e-14 121.7568124585524
2.644348137899219      19.30374238421021      15.51318379941506   0.002461020138404345     0.7268665315525357     -11.42750001375544   2.15215349717642e-05     0.1263936098407597  0.0008945840680640925      14.33916805883993      334.1812808357439   0.006376899370603407     0.8000005970419614     0.5209517634946081     0.2739551153213011     0.4283094785080324    0.01334538043138814     0.4015151864806661     0.3456965259457189     0.1053500761674026  2.385928706264843e-14 121.7568124247769
2.644348137899219      19.30374238421021      15.51318379941506   0.002461020138404345     0.7268665315525357     -11.42750001375544   2.15215349717642e-05     0.1263936098407597  0.0008945840680640925      14.33916805883993      334.1812808357439   0.006376899370603407     0.8000005970419614     0.5209517634946081     0.2739551004201399     0.4283094934091936    0.01334538043138814     0.4015151864806661     0.3456965259457189     0.1053500761674026  2.385928706264843e-14 121.7568124444873
2.644348137899219      19.30374238421021      15.51318379941506   0.002461020138404345     0.7268665315525357     -11.42750001375544   2.15215349717642e-05     0.1263936098407597  0.0008945840680640925      14.33916805883993      334.1812808357439   0.006376899370603407     0.8000005970419614     0.5209517634946081     0.2739551004201399     0.4283094785080324    0.01334539533254934     0.4015151864806661     0.3456965259457189     0.1053500761674026  2.385928706264843e-14 121.7568124262205
2.644348137899219      19.30374238421021      15.51318379941506   0.002461020138404345     0.7268665315525357     -11.42750001375544   2.15215349717642e-05     0.1263936098407597  0.0008945840680640925      14.33916805883993      334.1812808357439   0.006376899370603407     0.8000005970419614     0.5209517634946081     0.2739551004201399     0.4283094785080324    0.01334538043138814     0.4015152013818273     0.3456965259457189     0.1053500761674026  2.385928706264843e-14 121.7568124262243
2.644348137899219      19.30374238421021      15.51318379941506   0.002461020138404345     0.7268665315525357     -11.42750001375544   2.15215349717642e-05     0.1263936098407597  0.0008945840680640925      14.33916805883993      334.1812808357439   0.006376899370603407     0.8000005970419614     0.5209517634946081     0.2739551004201399     0.4283094785080324    0.01334538043138814     0.4015151864806661     0.3456965408468801     0.1053500761674026  2.385928706264843e-14 121.7568124262044
2.644348137899219      19.30374238421021      15.51318379941506   0.002461020138404345     0.7268665315525357     -11.42750001375544   2.15215349717642e-05     0.1263936098407597  0.0008945840680640925      14.33916805883993      334.1812808357439   0.006376899370603407     0.8000005970419614     0.5209517634946081     0.2739551004201399     0.4283094785080324    0.01334538043138814     0.4015151864806661     0.3456965259457189     0.1053500910685638  2.385928706264843e-14 121.7568124262196
2.644348137899219      19.30374238421021      15.51318379941506   0.002461020138404345     0.7268665315525357     -11.42750001375544   2.15215349717642e-05     0.1263936098407597  0.0008945840680640925      14.33916805883993      334.1812808357439   0.006376899370603407     0.8000005970419614     0.5209517634946081     0.2739551004201399     0.4283094785080324    0.01334538043138814     0.4015151864806661     0.3456965259457189     0.1053500761674026  1.490118505313472e-08 121.7568663866877
2.644343900088404      19.30374238812208      15.51318381472951   0.002460983440976023     0.7268656990064117     -11.42749986836264   2.15162863272656e-05     0.1263933814451886  0.0008945788468751763      14.33916593807486      334.1812754278239   0.006376788922278002     0.8000005970227335     0.5209508007965877     0.2739551609824191     0.4283090313310431      0.013345380440636     0.4015151864806661     0.3456965266894281     0.1053500764068587  2.378568613444189e-14 121.7568084044369
2.644343939492199      19.30374238812208      15.51318381472951   0.002460983440976023     0.7268656990064117     -11.42749986836264   2.15162863272656e-05     0.1263933814451886  0.0008945788468751763      14.33916593807486      334.1812754278239   0.006376788922278002     0.8000005970227335     0.5209508007965877     0.2739551609824191     0.4283090313310431      0.013345380440636     0.4015151864806661     0.3456965266894281     0.1053500764068587  2.378568613444189e-14 121.7568083797941
2.644343900088404      19.30374267577026      15.51318381472951   0.002460983440976023     0.7268656990064117     -11.42749986836264   2.15162863272656e-05     0.1263933814451886  0.0008945788468751763      14.33916593807486      334.1812754278239   0.006376788922278002     0.8000005970227335     0.5209508007965877     0.2739551609824191     0.4283090313310431      0.013345380440636     0.4015151864806661     0.3456965266894281     0.1053500764068587  2.378568613444189e-14 121.7568083893726
2.644343900088404      19.30374238812208      15.51318404589396   0.002460983440976023     0.7268656990064117     -11.42749986836264   2.15162863272656e-05     0.1263933814451886  0.0008945788468751763      14.33916593807486      334.1812754278239   0.006376788922278002     0.8000005970227335     0.5209508007965877     0.2739551609824191     0.4283090313310431      0.013345380440636     0.4015151864806661     0.3456965266894281     0.1053500764068587  2.378568613444189e-14 121.7568084052109
2.644343900088404      19.30374238812208      15.51318381472951   0.002460998342137217     0.7268656990064117     -11.42749986836264   2.15162863272656e-05     0.1263933814451886  0.0008945788468751763      14.33916593807486      334.1812754278239   0.006376788922278002     0.8000005970227335     0.5209508007965877     0.2739551609824191     0.4283090313310431      0.013345380440636     0.4015151864806661     0.3456965266894281     0.1053500764068587  2.378568613444189e-14 121.7568086402528
2.644343900088404      19.30374238812208      15.51318381472951   0.002460983440976023     0.7268657139075729     -11.42749986836264   2.15162863272656e-05     0.1263933814451886  0.0008945788468751763      14.33916593807486      334.1812754278239   0.006376788922278002     0.8000005970227335     0.5209508007965877     0.2739551609824191     0.4283090313310431      0.013345380440636     0.4015151864806661     0.3456965266894281     0.1053500764068587  2.378568613444189e-14 121.7568083975693
2.644343900088404      19.30374238812208      15.51318381472951   0.002460983440976023     0.7268656990064117     -11.42750003864566   2.15162863272656e-05     0.1263933814451886  0.0008945788468751763      14.33916593807486      334.1812754278239   0.006376788922278002     0.8000005970227335     0.5209508007965877     0.2739551609824191     0.4283090313310431      0.013345380440636     0.4015151864806661     0.3456965266894281     0.1053500764068587  2.378568613444189e-14 121.7568084191011
2.644343900088404      19.30374238812208      15.51318381472951   0.002460983440976023     0.7268656990064117     -11.42749986836264  2.153118748845944e-05     0.1263933814451886  0.0008945788468751763      14.33916593807486      334.1812754278239   0.006376788922278002     0.8000005970227335     0.5209508007965877     0.2739551609824191     0.4283090313310431      0.013345380440636     0.4015151864806661     0.3456965266894281     0.1053500764068587  2.378568613444189e-14 121.7568126678337
2.644343900088404      19.30374238812208      15.51318381472951   0.002460983440976023     0.7268656990064117     -11.42749986836264   2.15162863272656e-05     0.1263933963463498  0.0008945788468751763      14.33916593807486      334.1812754278239   0.006376788922278002     0.8000005970227335     0.5209508007965877     0.2739551609824191     0.4283090313310431      0.013345380440636     0.4015151864806661     0.3456965266894281     0.1053500764068587  2.378568613444189e-14 121.7568084515857
2.644343900088404      19.30374238812208      15.51318381472951   0.002460983440976023     0.7268656990064117     -11.42749986836264   2.15162863272656e-05     0.1263933814451886  0.0008945937480363701      14.33916593807486      334.1812754278239   0.006376788922278002     0.8000005970227335     0.5209508007965877     0.2739551609824191     0.4283090313310431      0.013345380440636     0.4015151864806661     0.3456965266894281     0.1053500764068587  2.378568613444189e-14 121.7568084625234
2.644343900088404      19.30374238812208      15.51318381472951   0.002460983440976023     0.7268656990064117     -11.42749986836264   2.15162863272656e-05     0.1263933814451886  0.0008945788468751763      14.33916615174509      334.1812754278239   0.006376788922278002     0.8000005970227335     0.5209508007965877     0.2739551609824191     0.4283090313310431      0.013345380440636     0.4015151864806661     0.3456965266894281     0.1053500764068587  2.378568613444189e-14 121.7568084282725
2.644343900088404      19.30374238812208      15.51318381472951   0.002460983440976023     0.7268656990064117     -11.42749986836264   2.15162863272656e-05     0.1263933814451886  0.0008945788468751763      14.33916593807486      334.1812804075129   0.006376788922278002     0.8000005970227335     0.5209508007965877     0.2739551609824191     0.4283090313310431      0.013345380440636     0.4015151864806661     0.3456965266894281     0.1053500764068587  2.378568613444189e-14 121.756808406762
2.644343900088404      19.30374238812208      15.51318381472951   0.002460983440976023     0.7268656990064117     -11.42749986836264   2.15162863272656e-05     0.1263933814451886  0.0008945788468751763      14.33916593807486      334.1812754278239   0.006376803823439196     0.8000005970227335     0.5209508007965877     0.2739551609824191     0.4283090313310431      0.013345380440636     0.4015151864806661     0.3456965266894281     0.1053500764068587  2.378568613444189e-14 121.7568085951498
2.644343900088404      19.30374238812208      15.51318381472951   0.002460983440976023     0.7268656990064117     -11.42749986836264   2.15162863272656e-05     0.1263933814451886  0.0008945788468751763      14.33916593807486      334.1812754278239   0.006376788922278002     0.8000006119238947     0.5209508007965877     0.2739551609824191     0.4283090313310431      0.013345380440636     0.4015151864806661     0.3456965266894281     0.1053500764068587  2.378568613444189e-14 121.7568089614349
2.644343900088404      19.30374238812208      15.51318381472951   0.002460983440976023     0.7268656990064117     -11.42749986836264   2.15162863272656e-05     0.1263933814451886  0.0008945788468751763      14.33916593807486      334.1812754278239   0.006376788922278002     0.8000005970227335     0.5209508156977489     0.2739551609824191     0.4283090313310431      0.013345380440636     0.4015151864806661     0.3456965266894281     0.1053500764068587  2.378568613444189e-14 121.7568084104584
2.644343900088404      19.30374238812208      15.51318381472951   0.002460983440976023     0.7268656990064117     -11.42749986836264   2.15162863272656e-05     0.1263933814451886  0.0008945788468751763      14.33916593807486      334.1812754278239   0.006376788922278002     0.8000005970227335     0.5209508007965877     0.2739551758835803     0.4283090313310431      0.013345380440636     0.4015151864806661     0.3456965266894281     0.1053500764068587  2.378568613444189e-14 121.756808402454
2.644343900088404      19.30374238812208      15.51318381472951   0.002460983440976023     0.7268656990064117     -11.42749986836264   2.15162863272656e-05     0.1263933814451886  0.0008945788468751763      14.33916593807486      334.1812754278239   0.006376788922278002     0.8000005970227335     0.5209508007965877     0.2739551609824191     0.4283090462322043      0.013345380440636     0.4015151864806661     0.3456965266894281     0.1053500764068587  2.378568613444189e-14 121.7568084234502
2.644343900088404      19.30374238812208      15.51318381472951   0.002460983440976023     0.7268656990064117     -11.42749986836264   2.15162863272656e-05     0.1263933814451886  0.0008945788468751763      14.33916593807486      334.1812754278239   0.006376788922278002     0.8000005970227335     0.5209508007965877     0.2739551609824191     0.4283090313310431     0.0133453953417972     0.4015151864806661     0.3456965266894281     0.1053500764068587  2.378568613444189e-14 121.7568084044467
2.644343900088404      19.30374238812208      15.51318381472951   0.002460983440976023     0.7268656990064117     -11.42749986836264   2.15162863272656e-05     0.1263933814451886  0.0008945788468751763      14.33916593807486      334.1812754278239   0.006376788922278002     0.8000005970227335     0.5209508007965877     0.2739551609824191     0.4283090313310431      0.013345380440636     0.4015152013818273     0.3456965266894281     0.1053500764068587  2.378568613444189e-14 121.7568084044369
2.644343900088404      19.30374238812208      15.51318381472951   0.002460983440976023     0.7268656990064117     -11.42749986836264   2.15162863272656e-05     0.1263933814451886  0.0008945788468751763      14.33916593807486      334.1812754278239   0.006376788922278002     0.8000005970227335     0.5209508007965877     0.2739551609824191     0.4283090313310431      0.013345380440636     0.4015151864806661     0.3456965415905893     0.1053500764068587  2.378568613444189e-14 121.7568084044439
2.644343900088404      19.30374238812208      15.51318381472951   0.002460983440976023     0.7268656990064117     -11.42749986836264   2.15162863272656e-05     0.1263933814451886  0.0008945788468751763      14.33916593807486      334.1812754278239   0.006376788922278002     0.8000005970227335     0.5209508007965877     0.2739551609824191     0.4283090313310431      0.013345380440636     0.4015151864806661     0.3456965266894281     0.1053500913080199  2.378568613444189e-14 121.7568084044484
2.644343900088404      19.30374238812208      15.51318381472951   0.002460983440976023     0.7268656990064117     -11.42749986836264   2.15162863272656e-05     0.1263933814451886  0.0008945788468751763      14.33916593807486      334.1812754278239   0.006376788922278002     0.8000005970227335     0.5209508007965877     0.2739551609824191     0.4283090313310431      0.013345380440636     0.4015151864806661     0.3456965266894281     0.1053500764068587  1.490118497953379e-08 121.7568623651222
2.644344010461459      19.30374241392398      15.51318381233303   0.002460964439838279     0.7268659277357847      -11.4274998252081  2.151323376168712e-05     0.1263931830519586  0.0008945772340709126      14.33916514279612      334.1812753051968   0.006376750037843114     0.8000005970116582     0.5209506963923641     0.2739552092062416     0.4283087601007392    0.01334538043555412     0.4015151864806661     0.3456965265950412     0.1053500763599076  2.374295086129263e-14 121.7568059698494
2.644344049865255      19.30374241392398      15.51318381233303   0.002460964439838279     0.7268659277357847      -11.4274998252081  2.151323376168712e-05     0.1263931830519586  0.0008945772340709126      14.33916514279612      334.1812753051968   0.006376750037843114     0.8000005970116582     0.5209506963923641     0.2739552092062416     0.4283087601007392    0.01334538043555412     0.4015151864806661     0.3456965265950412     0.1053500763599076  2.374295086129263e-14 121.75680594325
2.644344010461459      19.30374270157216      15.51318381233303   0.002460964439838279     0.7268659277357847      -11.4274998252081  2.151323376168712e-05     0.1263931830519586  0.0008945772340709126      14.33916514279612      334.1812753051968   0.006376750037843114     0.8000005970116582     0.5209506963923641     0.2739552092062416     0.4283087601007392    0.01334538043555412     0.4015151864806661     0.3456965265950412     0.1053500763599076  2.374295086129263e-14 121.7568059542225
2.644344010461459      19.30374241392398      15.51318404349748   0.002460964439838279     0.7268659277357847      -11.4274998252081  2.151323376168712e-05     0.1263931830519586  0.0008945772340709126      14.33916514279612      334.1812753051968   0.006376750037843114     0.8000005970116582     0.5209506963923641     0.2739552092062416     0.4283087601007392    0.01334538043555412     0.4015151864806661     0.3456965265950412     0.1053500763599076  2.374295086129263e-14 121.7568059584437
2.644344010461459      19.30374241392398      15.51318381233303   0.002460979340999473     0.7268659277357847      -11.4274998252081  2.151323376168712e-05     0.1263931830519586  0.0008945772340709126      14.33916514279612      334.1812753051968   0.006376750037843114     0.8000005970116582     0.5209506963923641     0.2739552092062416     0.4283087601007392    0.01334538043555412     0.4015151864806661     0.3456965265950412     0.1053500763599076  2.374295086129263e-14 121.7568061985373
2.644344010461459      19.30374241392398      15.51318381233303   0.002460964439838279     0.7268659426369459      -11.4274998252081  2.151323376168712e-05     0.1263931830519586  0.0008945772340709126      14.33916514279612      334.1812753051968   0.006376750037843114     0.8000005970116582     0.5209506963923641     0.2739552092062416     0.4283087601007392    0.01334538043555412     0.4015151864806661     0.3456965265950412     0.1053500763599076  2.374295086129263e-14 121.7568059648368
2.644344010461459      19.30374241392398      15.51318381233303   0.002460964439838279     0.7268659277357847     -11.42749999549112  2.151323376168712e-05     0.1263931830519586  0.0008945772340709126      14.33916514279612      334.1812753051968   0.006376750037843114     0.8000005970116582     0.5209506963923641     0.2739552092062416     0.4283087601007392    0.01334538043555412     0.4015151864806661     0.3456965265950412     0.1053500763599076  2.374295086129263e-14 121.7568059785467
2.644344010461459      19.30374241392398      15.51318381233303   0.002460964439838279     0.7268659277357847      -11.4274998252081  2.152813492288097e-05     0.1263931830519586  0.0008945772340709126      14.33916514279612      334.1812753051968   0.006376750037843114     0.8000005970116582     0.5209506963923641     0.2739552092062416     0.4283087601007392    0.01334538043555412     0.4015151864806661     0.3456965265950412     0.1053500763599076  2.374295086129263e-14 121.756810220572
2.644344010461459      19.30374241392398      15.51318381233303   0.002460964439838279     0.7268659277357847      -11.4274998252081  2.151323376168712e-05     0.1263931979531198  0.0008945772340709126      14.33916514279612      334.1812753051968   0.006376750037843114     0.8000005970116582     0.5209506963923641     0.2739552092062416     0.4283087601007392    0.01334538043555412     0.4015151864806661     0.3456965265950412     0.1053500763599076  2.374295086129263e-14 121.756806004623
2.644344010461459      19.30374241392398      15.51318381233303   0.002460964439838279     0.7268659277357847      -11.4274998252081  2.151323376168712e-05     0.1263931830519586  0.0008945921352321065      14.33916514279612      334.1812753051968   0.006376750037843114     0.8000005970116582     0.5209506963923641     0.2739552092062416     0.4283087601007392    0.01334538043555412     0.4015151864806661     0.3456965265950412     0.1053500763599076  2.374295086129263e-14 121.7568060574114
2.644344010461459      19.30374241392398      15.51318381233303   0.002460964439838279     0.7268659277357847      -11.4274998252081  2.151323376168712e-05     0.1263931830519586  0.0008945772340709126      14.33916535646633      334.1812753051968   0.006376750037843114     0.8000005970116582     0.5209506963923641     0.2739552092062416     0.4283087601007392    0.01334538043555412     0.4015151864806661     0.3456965265950412     0.1053500763599076  2.374295086129263e-14 121.7568059622841
2.644344010461459      19.30374241392398      15.51318381233303   0.002460964439838279     0.7268659277357847      -11.4274998252081  2.151323376168712e-05     0.1263931830519586  0.0008945772340709126      14.33916514279612      334.1812802848859   0.006376750037843114     0.8000005970116582     0.5209506963923641     0.2739552092062416     0.4283087601007392    0.01334538043555412     0.4015151864806661     0.3456965265950412     0.1053500763599076  2.374295086129263e-14 121.7568059692893
2.644344010461459      19.30374241392398      15.51318381233303   0.002460964439838279     0.7268659277357847      -11.4274998252081  2.151323376168712e-05     0.1263931830519586  0.0008945772340709126      14.33916514279612      334.1812753051968   0.006376764939004308     0.8000005970116582     0.5209506963923641     0.2739552092062416     0.4283087601007392    0.01334538043555412     0.4015151864806661     0.3456965265950412     0.1053500763599076  2.374295086129263e-14 121.7568061382898
2.644344010461459      19.30374241392398      15.51318381233303   0.002460964439838279     0.7268659277357847      -11.4274998252081  2.151323376168712e-05     0.1263931830519586  0.0008945772340709126      14.33916514279612      334.1812753051968   0.006376750037843114     0.8000006119128194     0.5209506963923641     0.2739552092062416     0.4283087601007392    0.01334538043555412     0.4015151864806661     0.3456965265950412     0.1053500763599076  2.374295086129263e-14 121.7568065175044
2.644344010461459      19.30374241392398      15.51318381233303   0.002460964439838279     0.7268659277357847      -11.4274998252081  2.151323376168712e-05     0.1263931830519586  0.0008945772340709126      14.33916514279612      334.1812753051968   0.006376750037843114     0.8000005970116582     0.5209507112935253     0.2739552092062416     0.4283087601007392    0.01334538043555412     0.4015151864806661     0.3456965265950412     0.1053500763599076  2.374295086129263e-14 121.7568059629926
2.644344010461459      19.30374241392398      15.51318381233303   0.002460964439838279     0.7268659277357847      -11.4274998252081  2.151323376168712e-05     0.1263931830519586  0.0008945772340709126      14.33916514279612      334.1812753051968   0.006376750037843114     0.8000005970116582     0.5209506963923641     0.2739552241074028     0.4283087601007392    0.01334538043555412     0.4015151864806661     0.3456965265950412     0.1053500763599076  2.374295086129263e-14 121.7568059551753
2.644344010461459      19.30374241392398      15.51318381233303   0.002460964439838279     0.7268659277357847      -11.4274998252081  2.151323376168712e-05     0.1263931830519586  0.0008945772340709126      14.33916514279612      334.1812753051968   0.006376750037843114     0.8000005970116582     0.5209506963923641     0.2739552092062416     0.4283087750019003    0.01334538043555412     0.4015151864806661     0.3456965265950412     0.1053500763599076  2.374295086129263e-14 121.7568059860401
2.644344010461459      19.30374241392398      15.51318381233303   0.002460964439838279     0.7268659277357847      -11.4274998252081  2.151323376168712e-05     0.1263931830519586  0.0008945772340709126      14.33916514279612      334.1812753051968   0.006376750037843114     0.8000005970116582     0.5209506963923641     0.2739552092062416     0.4283087601007392    0.01334539533671531     0.4015151864806661     0.3456965265950412     0.1053500763599076  2.374295086129263e-14 121.756805969852
2.644344010461459      19.30374241392398      15.51318381233303   0.002460964439838279     0.7268659277357847      -11.4274998252081  2.151323376168712e-05     0.1263931830519586  0.0008945772340709126      14.33916514279612      334.1812753051968   0.006376750037843114     0.8000005970116582     0.5209506963923641     0.2739552092062416     0.4283087601007392    0.01334538043555412     0.4015152013818273     0.3456965265950412     0.1053500763599076  2.374295086129263e-14 121.7568059698494
2.644344010461459      19.30374241392398      15.51318381233303   0.002460964439838279     0.7268659277357847      -11.4274998252081  2.151323376168712e-05     0.1263931830519586  0.0008945772340709126      14.33916514279612      334.1812753051968   0.006376750037843114     0.8000005970116582     0.5209506963923641     0.2739552092062416     0.4283087601007392    0.01334538043555412     0.4015151864806661     0.3456965414962024     0.1053500763599076  2.374295086129263e-14 121.7568059698439
2.644344010461459      19.30374241392398      15.51318381233303   0.002460964439838279     0.7268659277357847      -11.4274998252081  2.151323376168712e-05     0.1263931830519586  0.0008945772340709126      14.33916514279612      334.1812753051968   0.006376750037843114     0.8000005970116582     0.5209506963923641     0.2739552092062416     0.4283087601007392    0.01334538043555412     0.4015151864806661     0.3456965265950412     0.1053500912610688  2.374295086129263e-14 121.7568059698495
2.644344010461459      19.30374241392398      15.51318381233303   0.002460964439838279     0.7268659277357847      -11.4274998252081  2.151323376168712e-05     0.1263931830519586  0.0008945772340709126      14.33916514279612      334.1812753051968   0.006376750037843114     0.8000005970116582     0.5209506963923641     0.2739552092062416     0.4283087601007392    0.01334538043555412     0.4015151864806661     0.3456965265950412     0.1053500763599076  1.490118493679852e-08 121.7568599305974
