# Supplementary material for: Model-Based Quantification of the Systemic Interplay between Glucose and Fatty Acids in the Postprandial State
Source: PLoS One. 2015 Sep 10;10(9):e0135665. doi: 10.1371/journal.pone.0135665 (PMC4565650; doi:10.1371/journal.pone.0135665)
Supplement: S3 File — Zip file containing all Matlab m-files to generate figures. The zip-file includes a README file, containing an overview of the simulation files and basic instructions. (ZIP) [file pone.0135665.s004.zip › GlcNEFA/OPT parameters/OPT_solver1_seed100000000_n100_r25/parameters_it3.txt]

2.233847176292024      20.99191922290219      17.94965997604533   0.006515161146388985     0.6123876180399656     -11.33789670871192  4.278508374314761e-07     0.1153831040767242   0.001152126079350595      14.69879680191894      353.0341383905765   0.001830970122672983     0.8776158535160438     0.4433386435693217     0.3838005928605359     0.5307266311320207    0.03564043642750675     0.2563050625954808    0.01486571954110864    0.09464904578050051  5.544442674018946e-07 200.4638497199701
2.23384720957894      20.99191922290219      17.94965997604533   0.006515161146388985     0.6123876180399656     -11.33789670871192  4.278508374314761e-07     0.1153831040767242   0.001152126079350595      14.69879680191894      353.0341383905765   0.001830970122672983     0.8776158535160438     0.4433386435693217     0.3838005928605359     0.5307266311320207    0.03564043642750675     0.2563050625954808    0.01486571954110864    0.09464904578050051  5.544442674018946e-07 200.4638445326883
2.233847176292024      20.99191953570617      17.94965997604533   0.006515161146388985     0.6123876180399656     -11.33789670871192  4.278508374314761e-07     0.1153831040767242   0.001152126079350595      14.69879680191894      353.0341383905765   0.001830970122672983     0.8776158535160438     0.4433386435693217     0.3838005928605359     0.5307266311320207    0.03564043642750675     0.2563050625954808    0.01486571954110864    0.09464904578050051  5.544442674018946e-07 200.4638485531444
2.233847176292024      20.99191922290219      17.94966024351611   0.006515161146388985     0.6123876180399656     -11.33789670871192  4.278508374314761e-07     0.1153831040767242   0.001152126079350595      14.69879680191894      353.0341383905765   0.001830970122672983     0.8776158535160438     0.4433386435693217     0.3838005928605359     0.5307266311320207    0.03564043642750675     0.2563050625954808    0.01486571954110864    0.09464904578050051  5.544442674018946e-07 200.4638490502749
2.233847176292024      20.99191922290219      17.94965997604533   0.006515176047550179     0.6123876180399656     -11.33789670871192  4.278508374314761e-07     0.1153831040767242   0.001152126079350595      14.69879680191894      353.0341383905765   0.001830970122672983     0.8776158535160438     0.4433386435693217     0.3838005928605359     0.5307266311320207    0.03564043642750675     0.2563050625954808    0.01486571954110864    0.09464904578050051  5.544442674018946e-07 200.4639139086467
2.233847176292024      20.99191922290219      17.94965997604533   0.006515161146388985     0.6123876329411268     -11.33789670871192  4.278508374314761e-07     0.1153831040767242   0.001152126079350595      14.69879680191894      353.0341383905765   0.001830970122672983     0.8776158535160438     0.4433386435693217     0.3838005928605359     0.5307266311320207    0.03564043642750675     0.2563050625954808    0.01486571954110864    0.09464904578050051  5.544442674018946e-07 200.4638499191875
2.233847176292024      20.99191922290219      17.94965997604533   0.006515161146388985     0.6123876180399656     -11.33789687765975  4.278508374314761e-07     0.1153831040767242   0.001152126079350595      14.69879680191894      353.0341383905765   0.001830970122672983     0.8776158535160438     0.4433386435693217     0.3838005928605359     0.5307266311320207    0.03564043642750675     0.2563050625954808    0.01486571954110864    0.09464904578050051  5.544442674018946e-07 200.463850849086
2.233847176292024      20.99191922290219      17.94965997604533   0.006515161146388985     0.6123876180399656     -11.33789670871192  4.427519986253237e-07     0.1153831040767242   0.001152126079350595      14.69879680191894      353.0341383905765   0.001830970122672983     0.8776158535160438     0.4433386435693217     0.3838005928605359     0.5307266311320207    0.03564043642750675     0.2563050625954808    0.01486571954110864    0.09464904578050051  5.544442674018946e-07 200.4639385197558
2.233847176292024      20.99191922290219      17.94965997604533   0.006515161146388985     0.6123876180399656     -11.33789670871192  4.278508374314761e-07     0.1153831189778854   0.001152126079350595      14.69879680191894      353.0341383905765   0.001830970122672983     0.8776158535160438     0.4433386435693217     0.3838005928605359     0.5307266311320207    0.03564043642750675     0.2563050625954808    0.01486571954110864    0.09464904578050051  5.544442674018946e-07 200.4638433450843
2.233847176292024      20.99191922290219      17.94965997604533   0.006515161146388985     0.6123876180399656     -11.33789670871192  4.278508374314761e-07     0.1153831040767242   0.001152140980511789      14.69879680191894      353.0341383905765   0.001830970122672983     0.8776158535160438     0.4433386435693217     0.3838005928605359     0.5307266311320207    0.03564043642750675     0.2563050625954808    0.01486571954110864    0.09464904578050051  5.544442674018946e-07 200.463729833962
2.233847176292024      20.99191922290219      17.94965997604533   0.006515161146388985     0.6123876180399656     -11.33789670871192  4.278508374314761e-07     0.1153831040767242   0.001152126079350595      14.69879702094808      353.0341383905765   0.001830970122672983     0.8776158535160438     0.4433386435693217     0.3838005928605359     0.5307266311320207    0.03564043642750675     0.2563050625954808    0.01486571954110864    0.09464904578050051  5.544442674018946e-07 200.463848895703
2.233847176292024      20.99191922290219      17.94965997604533   0.006515161146388985     0.6123876180399656     -11.33789670871192  4.278508374314761e-07     0.1153831040767242   0.001152126079350595      14.69879680191894      353.0341436511951   0.001830970122672983     0.8776158535160438     0.4433386435693217     0.3838005928605359     0.5307266311320207    0.03564043642750675     0.2563050625954808    0.01486571954110864    0.09464904578050051  5.544442674018946e-07 200.4638504943431
2.233847176292024      20.99191922290219      17.94965997604533   0.006515161146388985     0.6123876180399656     -11.33789670871192  4.278508374314761e-07     0.1153831040767242   0.001152126079350595      14.69879680191894      353.0341383905765   0.001830985023834177     0.8776158535160438     0.4433386435693217     0.3838005928605359     0.5307266311320207    0.03564043642750675     0.2563050625954808    0.01486571954110864    0.09464904578050051  5.544442674018946e-07 200.4647031818876
2.233847176292024      20.99191922290219      17.94965997604533   0.006515161146388985     0.6123876180399656     -11.33789670871192  4.278508374314761e-07     0.1153831040767242   0.001152126079350595      14.69879680191894      353.0341383905765   0.001830970122672983      0.877615868417205     0.4433386435693217     0.3838005928605359     0.5307266311320207    0.03564043642750675     0.2563050625954808    0.01486571954110864    0.09464904578050051  5.544442674018946e-07 200.4638550694875
2.233847176292024      20.99191922290219      17.94965997604533   0.006515161146388985     0.6123876180399656     -11.33789670871192  4.278508374314761e-07     0.1153831040767242   0.001152126079350595      14.69879680191894      353.0341383905765   0.001830970122672983     0.8776158535160438     0.4433386584704829     0.3838005928605359     0.5307266311320207    0.03564043642750675     0.2563050625954808    0.01486571954110864    0.09464904578050051  5.544442674018946e-07 200.4638224464539
2.233847176292024      20.99191922290219      17.94965997604533   0.006515161146388985     0.6123876180399656     -11.33789670871192  4.278508374314761e-07     0.1153831040767242   0.001152126079350595      14.69879680191894      353.0341383905765   0.001830970122672983     0.8776158535160438     0.4433386435693217     0.3838006077616971     0.5307266311320207    0.03564043642750675     0.2563050625954808    0.01486571954110864    0.09464904578050051  5.544442674018946e-07 200.4638786714593
2.233847176292024      20.99191922290219      17.94965997604533   0.006515161146388985     0.6123876180399656     -11.33789670871192  4.278508374314761e-07     0.1153831040767242   0.001152126079350595      14.69879680191894      353.0341383905765   0.001830970122672983     0.8776158535160438     0.4433386435693217     0.3838005928605359     0.5307266460331819    0.03564043642750675     0.2563050625954808    0.01486571954110864    0.09464904578050051  5.544442674018946e-07 200.4638503070155
2.233847176292024      20.99191922290219      17.94965997604533   0.006515161146388985     0.6123876180399656     -11.33789670871192  4.278508374314761e-07     0.1153831040767242   0.001152126079350595      14.69879680191894      353.0341383905765   0.001830970122672983     0.8776158535160438     0.4433386435693217     0.3838005928605359     0.5307266311320207    0.03564045132866794     0.2563050625954808    0.01486571954110864    0.09464904578050051  5.544442674018946e-07 200.4638497196688
2.233847176292024      20.99191922290219      17.94965997604533   0.006515161146388985     0.6123876180399656     -11.33789670871192  4.278508374314761e-07     0.1153831040767242   0.001152126079350595      14.69879680191894      353.0341383905765   0.001830970122672983     0.8776158535160438     0.4433386435693217     0.3838005928605359     0.5307266311320207    0.03564043642750675      0.256305077496642    0.01486571954110864    0.09464904578050051  5.544442674018946e-07 200.4638497200581
2.233847176292024      20.99191922290219      17.94965997604533   0.006515161146388985     0.6123876180399656     -11.33789670871192  4.278508374314761e-07     0.1153831040767242   0.001152126079350595      14.69879680191894      353.0341383905765   0.001830970122672983     0.8776158535160438     0.4433386435693217     0.3838005928605359     0.5307266311320207    0.03564043642750675     0.2563050625954808    0.01486573444226984    0.09464904578050051  5.544442674018946e-07 200.4638497197817
2.233847176292024      20.99191922290219      17.94965997604533   0.006515161146388985     0.6123876180399656     -11.33789670871192  4.278508374314761e-07     0.1153831040767242   0.001152126079350595      14.69879680191894      353.0341383905765   0.001830970122672983     0.8776158535160438     0.4433386435693217     0.3838005928605359     0.5307266311320207    0.03564043642750675     0.2563050625954808    0.01486571954110864    0.09464906068166171  5.544442674018946e-07 200.4638497201055
2.233847176292024      20.99191922290219      17.94965997604533   0.006515161146388985     0.6123876180399656     -11.33789670871192  4.278508374314761e-07     0.1153831040767242   0.001152126079350595      14.69879680191894      353.0341383905765   0.001830970122672983     0.8776158535160438     0.4433386435693217     0.3838005928605359     0.5307266311320207    0.03564043642750675     0.2563050625954808    0.01486571954110864    0.09464904578050051  5.693454285957422e-07 200.4638884924322
2.401816585292568      21.07303509384832      18.45328655866992   0.005820370018064455     0.6285657365890103      -11.7922449526792   3.31101385029932e-07      0.119412634835949   0.001102257031003826      14.07268105954994      338.9179831748554   0.001876508837647818     0.8616931495510551     0.4406834458585883     0.3709978784962697      0.465213535059711    0.05575878660175219     0.1217307427315317       0.96010333057264    0.03555847928870486  2.436987718440288e-07 157.9484704336886
2.401816621082423      21.07303509384832      18.45328655866992   0.005820370018064455     0.6285657365890103      -11.7922449526792   3.31101385029932e-07      0.119412634835949   0.001102257031003826      14.07268105954994      338.9179831748554   0.001876508837647818     0.8616931495510551     0.4406834458585883     0.3709978784962697      0.465213535059711    0.05575878660175219     0.1217307427315317       0.96010333057264    0.03555847928870486  2.436987718440288e-07 157.948467217654
2.401816585292568      21.07303540786101      18.45328655866992   0.005820370018064455     0.6285657365890103      -11.7922449526792   3.31101385029932e-07      0.119412634835949   0.001102257031003826      14.07268105954994      338.9179831748554   0.001876508837647818     0.8616931495510551     0.4406834458585883     0.3709978784962697      0.465213535059711    0.05575878660175219     0.1217307427315317       0.96010333057264    0.03555847928870486  2.436987718440288e-07 157.948469567368
2.401816585292568      21.07303509384832      18.45328683364532   0.005820370018064455     0.6285657365890103      -11.7922449526792   3.31101385029932e-07      0.119412634835949   0.001102257031003826      14.07268105954994      338.9179831748554   0.001876508837647818     0.8616931495510551     0.4406834458585883     0.3709978784962697      0.465213535059711    0.05575878660175219     0.1217307427315317       0.96010333057264    0.03555847928870486  2.436987718440288e-07 157.9484696683693
2.401816585292568      21.07303509384832      18.45328655866992   0.005820384919225648     0.6285657365890103      -11.7922449526792   3.31101385029932e-07      0.119412634835949   0.001102257031003826      14.07268105954994      338.9179831748554   0.001876508837647818     0.8616931495510551     0.4406834458585883     0.3709978784962697      0.465213535059711    0.05575878660175219     0.1217307427315317       0.96010333057264    0.03555847928870486  2.436987718440288e-07 157.9485267884917
2.401816585292568      21.07303509384832      18.45328655866992   0.005820370018064455     0.6285657514901715      -11.7922449526792   3.31101385029932e-07      0.119412634835949   0.001102257031003826      14.07268105954994      338.9179831748554   0.001876508837647818     0.8616931495510551     0.4406834458585883     0.3709978784962697      0.465213535059711    0.05575878660175219     0.1217307427315317       0.96010333057264    0.03555847928870486  2.436987718440288e-07 157.948470433387
2.401816585292568      21.07303509384832      18.45328655866992   0.005820370018064455     0.6285657365890103     -11.79224512839734   3.31101385029932e-07      0.119412634835949   0.001102257031003826      14.07268105954994      338.9179831748554   0.001876508837647818     0.8616931495510551     0.4406834458585883     0.3709978784962697      0.465213535059711    0.05575878660175219     0.1217307427315317       0.96010333057264    0.03555847928870486  2.436987718440288e-07 157.9484712459422
2.401816585292568      21.07303509384832      18.45328655866992   0.005820370018064455     0.6285657365890103      -11.7922449526792  3.460025462237796e-07      0.119412634835949   0.001102257031003826      14.07268105954994      338.9179831748554   0.001876508837647818     0.8616931495510551     0.4406834458585883     0.3709978784962697      0.465213535059711    0.05575878660175219     0.1217307427315317       0.96010333057264    0.03555847928870486  2.436987718440288e-07 157.9485114073786
2.401816585292568      21.07303509384832      18.45328655866992   0.005820370018064455     0.6285657365890103      -11.7922449526792   3.31101385029932e-07     0.1194126497371102   0.001102257031003826      14.07268105954994      338.9179831748554   0.001876508837647818     0.8616931495510551     0.4406834458585883     0.3709978784962697      0.465213535059711    0.05575878660175219     0.1217307427315317       0.96010333057264    0.03555847928870486  2.436987718440288e-07 157.9484667927363
2.401816585292568      21.07303509384832      18.45328655866992   0.005820370018064455     0.6285657365890103      -11.7922449526792   3.31101385029932e-07      0.119412634835949    0.00110227193216502      14.07268105954994      338.9179831748554   0.001876508837647818     0.8616931495510551     0.4406834458585883     0.3709978784962697      0.465213535059711    0.05575878660175219     0.1217307427315317       0.96010333057264    0.03555847928870486  2.436987718440288e-07 157.9484204972605
2.401816585292568      21.07303509384832      18.45328655866992   0.005820370018064455     0.6285657365890103      -11.7922449526792   3.31101385029932e-07      0.119412634835949   0.001102257031003826      14.07268126924923      338.9179831748554   0.001876508837647818     0.8616931495510551     0.4406834458585883     0.3709978784962697      0.465213535059711    0.05575878660175219     0.1217307427315317       0.96010333057264    0.03555847928870486  2.436987718440288e-07 157.9484698879823
2.401816585292568      21.07303509384832      18.45328655866992   0.005820370018064455     0.6285657365890103      -11.7922449526792   3.31101385029932e-07      0.119412634835949   0.001102257031003826      14.07268105954994      338.9179882251269   0.001876508837647818     0.8616931495510551     0.4406834458585883     0.3709978784962697      0.465213535059711    0.05575878660175219     0.1217307427315317       0.96010333057264    0.03555847928870486  2.436987718440288e-07 157.9484707847022
2.401816585292568      21.07303509384832      18.45328655866992   0.005820370018064455     0.6285657365890103      -11.7922449526792   3.31101385029932e-07      0.119412634835949   0.001102257031003826      14.07268105954994      338.9179831748554   0.001876523738809012     0.8616931495510551     0.4406834458585883     0.3709978784962697      0.465213535059711    0.05575878660175219     0.1217307427315317       0.96010333057264    0.03555847928870486  2.436987718440288e-07 157.9488581210769
2.401816585292568      21.07303509384832      18.45328655866992   0.005820370018064455     0.6285657365890103      -11.7922449526792   3.31101385029932e-07      0.119412634835949   0.001102257031003826      14.07268105954994      338.9179831748554   0.001876508837647818     0.8616931644522163     0.4406834458585883     0.3709978784962697      0.465213535059711    0.05575878660175219     0.1217307427315317       0.96010333057264    0.03555847928870486  2.436987718440288e-07 157.9484734099353
2.401816585292568      21.07303509384832      18.45328655866992   0.005820370018064455     0.6285657365890103      -11.7922449526792   3.31101385029932e-07      0.119412634835949   0.001102257031003826      14.07268105954994      338.9179831748554   0.001876508837647818     0.8616931495510551     0.4406834607597495     0.3709978784962697      0.465213535059711    0.05575878660175219     0.1217307427315317       0.96010333057264    0.03555847928870486  2.436987718440288e-07 157.9484576816345
2.401816585292568      21.07303509384832      18.45328655866992   0.005820370018064455     0.6285657365890103      -11.7922449526792   3.31101385029932e-07      0.119412634835949   0.001102257031003826      14.07268105954994      338.9179831748554   0.001876508837647818     0.8616931495510551     0.4406834458585883     0.3709978933974309      0.465213535059711    0.05575878660175219     0.1217307427315317       0.96010333057264    0.03555847928870486  2.436987718440288e-07 157.9484855475409
2.401816585292568      21.07303509384832      18.45328655866992   0.005820370018064455     0.6285657365890103      -11.7922449526792   3.31101385029932e-07      0.119412634835949   0.001102257031003826      14.07268105954994      338.9179831748554   0.001876508837647818     0.8616931495510551     0.4406834458585883     0.3709978784962697     0.4652135499608722    0.05575878660175219     0.1217307427315317       0.96010333057264    0.03555847928870486  2.436987718440288e-07 157.9484708037195
2.401816585292568      21.07303509384832      18.45328655866992   0.005820370018064455     0.6285657365890103      -11.7922449526792   3.31101385029932e-07      0.119412634835949   0.001102257031003826      14.07268105954994      338.9179831748554   0.001876508837647818     0.8616931495510551     0.4406834458585883     0.3709978784962697      0.465213535059711    0.05575880150291339     0.1217307427315317       0.96010333057264    0.03555847928870486  2.436987718440288e-07 157.9484704351821
2.401816585292568      21.07303509384832      18.45328655866992   0.005820370018064455     0.6285657365890103      -11.7922449526792   3.31101385029932e-07      0.119412634835949   0.001102257031003826      14.07268105954994      338.9179831748554   0.001876508837647818     0.8616931495510551     0.4406834458585883     0.3709978784962697      0.465213535059711    0.05575878660175219     0.1217307576326929       0.96010333057264    0.03555847928870486  2.436987718440288e-07 157.9484704337122
2.401816585292568      21.07303509384832      18.45328655866992   0.005820370018064455     0.6285657365890103      -11.7922449526792   3.31101385029932e-07      0.119412634835949   0.001102257031003826      14.07268105954994      338.9179831748554   0.001876508837647818     0.8616931495510551     0.4406834458585883     0.3709978784962697      0.465213535059711    0.05575878660175219     0.1217307427315317     0.9601033454738012    0.03555847928870486  2.436987718440288e-07 157.9484704348214
2.401816585292568      21.07303509384832      18.45328655866992   0.005820370018064455     0.6285657365890103      -11.7922449526792   3.31101385029932e-07      0.119412634835949   0.001102257031003826      14.07268105954994      338.9179831748554   0.001876508837647818     0.8616931495510551     0.4406834458585883     0.3709978784962697      0.465213535059711    0.05575878660175219     0.1217307427315317       0.96010333057264    0.03555849418986606  2.436987718440288e-07 157.9484704348036
2.401816585292568      21.07303509384832      18.45328655866992   0.005820370018064455     0.6285657365890103      -11.7922449526792   3.31101385029932e-07      0.119412634835949   0.001102257031003826      14.07268105954994      338.9179831748554   0.001876508837647818     0.8616931495510551     0.4406834458585883     0.3709978784962697      0.465213535059711    0.05575878660175219     0.1217307427315317       0.96010333057264    0.03555847928870486  2.585999330378765e-07 157.9484884223749
2.582548276238136      21.42129897983172      19.73663936261966   0.004931055655650379     0.6569750643900109     -12.72811134220777  2.983478623139514e-07     0.1234492155765499   0.001006418338796806      13.76587199150177      336.4449949052703   0.001983420688544841     0.8421918190368224     0.4373535727856909     0.3561770484376091     0.3904572428088978  0.0006659864064076926   0.002426852822155184   0.005473817412251281  2.207574740610563e-05  4.273810124077048e-08 134.4778250683971
2.582548314721105      21.42129897983172      19.73663936261966   0.004931055655650379     0.6569750643900109     -12.72811134220777  2.983478623139514e-07     0.1234492155765499   0.001006418338796806      13.76587199150177      336.4449949052703   0.001983420688544841     0.8421918190368224     0.4373535727856909     0.3561770484376091     0.3904572428088978  0.0006659864064076926   0.002426852822155184   0.005473817412251281  2.207574740610563e-05  4.273810124077048e-08 134.4778240773952
2.582548276238136      21.42129929903394      19.73663936261966   0.004931055655650379     0.6569750643900109     -12.72811134220777  2.983478623139514e-07     0.1234492155765499   0.001006418338796806      13.76587199150177      336.4449949052703   0.001983420688544841     0.8421918190368224     0.4373535727856909     0.3561770484376091     0.3904572428088978  0.0006659864064076926   0.002426852822155184   0.005473817412251281  2.207574740610563e-05  4.273810124077048e-08 134.4778246884644
2.582548276238136      21.42129897983172       19.7366396567185   0.004931055655650379     0.6569750643900109     -12.72811134220777  2.983478623139514e-07     0.1234492155765499   0.001006418338796806      13.76587199150177      336.4449949052703   0.001983420688544841     0.8421918190368224     0.4373535727856909     0.3561770484376091     0.3904572428088978  0.0006659864064076926   0.002426852822155184   0.005473817412251281  2.207574740610563e-05  4.273810124077048e-08 134.4778249172667
2.582548276238136      21.42129897983172      19.73663936261966   0.004931070556811573     0.6569750643900109     -12.72811134220777  2.983478623139514e-07     0.1234492155765499   0.001006418338796806      13.76587199150177      336.4449949052703   0.001983420688544841     0.8421918190368224     0.4373535727856909     0.3561770484376091     0.3904572428088978  0.0006659864064076926   0.002426852822155184   0.005473817412251281  2.207574740610563e-05  4.273810124077048e-08 134.4778687367817
2.582548276238136      21.42129897983172      19.73663936261966   0.004931055655650379     0.6569750792911721     -12.72811134220777  2.983478623139514e-07     0.1234492155765499   0.001006418338796806      13.76587199150177      336.4449949052703   0.001983420688544841     0.8421918190368224     0.4373535727856909     0.3561770484376091     0.3904572428088978  0.0006659864064076926   0.002426852822155184   0.005473817412251281  2.207574740610563e-05  4.273810124077048e-08 134.4778251178673
2.582548276238136      21.42129897983172      19.73663936261966   0.004931055655650379     0.6569750643900109     -12.72811153187141  2.983478623139514e-07     0.1234492155765499   0.001006418338796806      13.76587199150177      336.4449949052703   0.001983420688544841     0.8421918190368224     0.4373535727856909     0.3561770484376091     0.3904572428088978  0.0006659864064076926   0.002426852822155184   0.005473817412251281  2.207574740610563e-05  4.273810124077048e-08 134.4778258838416
2.582548276238136      21.42129897983172      19.73663936261966   0.004931055655650379     0.6569750643900109     -12.72811134220777  3.132490235077991e-07     0.1234492155765499   0.001006418338796806      13.76587199150177      336.4449949052703   0.001983420688544841     0.8421918190368224     0.4373535727856909     0.3561770484376091     0.3904572428088978  0.0006659864064076926   0.002426852822155184   0.005473817412251281  2.207574740610563e-05  4.273810124077048e-08 134.4778428307715
2.582548276238136      21.42129897983172      19.73663936261966   0.004931055655650379     0.6569750643900109     -12.72811134220777  2.983478623139514e-07      0.123449230477711   0.001006418338796806      13.76587199150177      336.4449949052703   0.001983420688544841     0.8421918190368224     0.4373535727856909     0.3561770484376091     0.3904572428088978  0.0006659864064076926   0.002426852822155184   0.005473817412251281  2.207574740610563e-05  4.273810124077048e-08 134.4778241713698
2.582548276238136      21.42129897983172      19.73663936261966   0.004931055655650379     0.6569750643900109     -12.72811134220777  2.983478623139514e-07     0.1234492155765499      0.001006433239958      13.76587199150177      336.4449949052703   0.001983420688544841     0.8421918190368224     0.4373535727856909     0.3561770484376091     0.3904572428088978  0.0006659864064076926   0.002426852822155184   0.005473817412251281  2.207574740610563e-05  4.273810124077048e-08 134.4778191744171
2.582548276238136      21.42129897983172      19.73663936261966   0.004931055655650379     0.6569750643900109     -12.72811134220777  2.983478623139514e-07     0.1234492155765499   0.001006418338796806      13.76587219662924      336.4449949052703   0.001983420688544841     0.8421918190368224     0.4373535727856909     0.3561770484376091     0.3904572428088978  0.0006659864064076926   0.002426852822155184   0.005473817412251281  2.207574740610563e-05  4.273810124077048e-08 134.4778250957532
2.582548276238136      21.42129897983172      19.73663936261966   0.004931055655650379     0.6569750643900109     -12.72811134220777  2.983478623139514e-07     0.1234492155765499   0.001006418338796806      13.76587199150177      336.4449999186915   0.001983420688544841     0.8421918190368224     0.4373535727856909     0.3561770484376091     0.3904572428088978  0.0006659864064076926   0.002426852822155184   0.005473817412251281  2.207574740610563e-05  4.273810124077048e-08 134.4778254743089
2.582548276238136      21.42129897983172      19.73663936261966   0.004931055655650379     0.6569750643900109     -12.72811134220777  2.983478623139514e-07     0.1234492155765499   0.001006418338796806      13.76587199150177      336.4449949052703   0.001983435589706035     0.8421918190368224     0.4373535727856909     0.3561770484376091     0.3904572428088978  0.0006659864064076926   0.002426852822155184   0.005473817412251281  2.207574740610563e-05  4.273810124077048e-08 134.4778511864188
2.582548276238136      21.42129897983172      19.73663936261966   0.004931055655650379     0.6569750643900109     -12.72811134220777  2.983478623139514e-07     0.1234492155765499   0.001006418338796806      13.76587199150177      336.4449949052703   0.001983420688544841     0.8421918339379836     0.4373535727856909     0.3561770484376091     0.3904572428088978  0.0006659864064076926   0.002426852822155184   0.005473817412251281  2.207574740610563e-05  4.273810124077048e-08 134.4778263577313
2.582548276238136      21.42129897983172      19.73663936261966   0.004931055655650379     0.6569750643900109     -12.72811134220777  2.983478623139514e-07     0.1234492155765499   0.001006418338796806      13.76587199150177      336.4449949052703   0.001983420688544841     0.8421918190368224     0.4373535876868521     0.3561770484376091     0.3904572428088978  0.0006659864064076926   0.002426852822155184   0.005473817412251281  2.207574740610563e-05  4.273810124077048e-08 134.4778250732158
2.582548276238136      21.42129897983172      19.73663936261966   0.004931055655650379     0.6569750643900109     -12.72811134220777  2.983478623139514e-07     0.1234492155765499   0.001006418338796806      13.76587199150177      336.4449949052703   0.001983420688544841     0.8421918190368224     0.4373535727856909     0.3561770633387703     0.3904572428088978  0.0006659864064076926   0.002426852822155184   0.005473817412251281  2.207574740610563e-05  4.273810124077048e-08 134.4778296558875
2.582548276238136      21.42129897983172      19.73663936261966   0.004931055655650379     0.6569750643900109     -12.72811134220777  2.983478623139514e-07     0.1234492155765499   0.001006418338796806      13.76587199150177      336.4449949052703   0.001983420688544841     0.8421918190368224     0.4373535727856909     0.3561770484376091      0.390457257710059  0.0006659864064076926   0.002426852822155184   0.005473817412251281  2.207574740610563e-05  4.273810124077048e-08 134.4778255158281
2.582548276238136      21.42129897983172      19.73663936261966   0.004931055655650379     0.6569750643900109     -12.72811134220777  2.983478623139514e-07     0.1234492155765499   0.001006418338796806      13.76587199150177      336.4449949052703   0.001983420688544841     0.8421918190368224     0.4373535727856909     0.3561770484376091     0.3904572428088978  0.0006660013075688864   0.002426852822155184   0.005473817412251281  2.207574740610563e-05  4.273810124077048e-08 134.4778250685503
2.582548276238136      21.42129897983172      19.73663936261966   0.004931055655650379     0.6569750643900109     -12.72811134220777  2.983478623139514e-07     0.1234492155765499   0.001006418338796806      13.76587199150177      336.4449949052703   0.001983420688544841     0.8421918190368224     0.4373535727856909     0.3561770484376091     0.3904572428088978  0.0006659864064076926   0.002426867723316378   0.005473817412251281  2.207574740610563e-05  4.273810124077048e-08 134.4778250683968
2.582548276238136      21.42129897983172      19.73663936261966   0.004931055655650379     0.6569750643900109     -12.72811134220777  2.983478623139514e-07     0.1234492155765499   0.001006418338796806      13.76587199150177      336.4449949052703   0.001983420688544841     0.8421918190368224     0.4373535727856909     0.3561770484376091     0.3904572428088978  0.0006659864064076926   0.002426852822155184   0.005473832313412474  2.207574740610563e-05  4.273810124077048e-08 134.4778250679115
2.582548276238136      21.42129897983172      19.73663936261966   0.004931055655650379     0.6569750643900109     -12.72811134220777  2.983478623139514e-07     0.1234492155765499   0.001006418338796806      13.76587199150177      336.4449949052703   0.001983420688544841     0.8421918190368224     0.4373535727856909     0.3561770484376091     0.3904572428088978  0.0006659864064076926   0.002426852822155184   0.005473817412251281  2.209064856729948e-05  4.273810124077048e-08 134.4778250686576
2.582548276238136      21.42129897983172      19.73663936261966   0.004931055655650379     0.6569750643900109     -12.72811134220777  2.983478623139514e-07     0.1234492155765499   0.001006418338796806      13.76587199150177      336.4449949052703   0.001983420688544841     0.8421918190368224     0.4373535727856909     0.3561770484376091     0.3904572428088978  0.0006659864064076926   0.002426852822155184   0.005473817412251281  2.207574740610563e-05  5.763926243461814e-08 134.4778254118451
2.612076538719922      20.89394358910549       18.7481578781387   0.004575271292112908     0.6680933372805176     -12.31336968380251  3.524360410090067e-07     0.1239588625944475  0.0009855357398449226      13.37219405994926      325.5751495595387   0.002115302450377608     0.8378827578729423     0.4394004718612536       0.35218794125594     0.3822483413905696  0.0004671737114102336                   0.95     0.2758196563046227   1.54824868583808e-05  3.136982656370133e-08 131.939615618635
2.612076577642895      20.89394358910549       18.7481578781387   0.004575271292112908     0.6680933372805176     -12.31336968380251  3.524360410090067e-07     0.1239588625944475  0.0009855357398449226      13.37219405994926      325.5751495595387   0.002115302450377608     0.8378827578729423     0.4394004718612536       0.35218794125594     0.3822483413905696  0.0004671737114102336                   0.95     0.2758196563046227   1.54824868583808e-05  3.136982656370133e-08 131.9396147712193
2.612076538719922      20.89394390044951       18.7481578781387   0.004575271292112908     0.6680933372805176     -12.31336968380251  3.524360410090067e-07     0.1239588625944475  0.0009855357398449226      13.37219405994926      325.5751495595387   0.002115302450377608     0.8378827578729423     0.4394004718612536       0.35218794125594     0.3822483413905696  0.0004671737114102336                   0.95     0.2758196563046227   1.54824868583808e-05  3.136982656370133e-08 131.9396151173498
2.612076538719922      20.89394358910549      18.74815815750803   0.004575271292112908     0.6680933372805176     -12.31336968380251  3.524360410090067e-07     0.1239588625944475  0.0009855357398449226      13.37219405994926      325.5751495595387   0.002115302450377608     0.8378827578729423     0.4394004718612536       0.35218794125594     0.3822483413905696  0.0004671737114102336                   0.95     0.2758196563046227   1.54824868583808e-05  3.136982656370133e-08 131.9396153359297
2.612076538719922      20.89394358910549       18.7481578781387   0.004575286193274102     0.6680933372805176     -12.31336968380251  3.524360410090067e-07     0.1239588625944475  0.0009855357398449226      13.37219405994926      325.5751495595387   0.002115302450377608     0.8378827578729423     0.4394004718612536       0.35218794125594     0.3822483413905696  0.0004671737114102336                   0.95     0.2758196563046227   1.54824868583808e-05  3.136982656370133e-08 131.9396571185564
2.612076538719922      20.89394358910549       18.7481578781387   0.004575271292112908     0.6680933521816788     -12.31336968380251  3.524360410090067e-07     0.1239588625944475  0.0009855357398449226      13.37219405994926      325.5751495595387   0.002115302450377608     0.8378827578729423     0.4394004718612536       0.35218794125594     0.3822483413905696  0.0004671737114102336                   0.95     0.2758196563046227   1.54824868583808e-05  3.136982656370133e-08 131.9396155969356
2.612076538719922      20.89394358910549       18.7481578781387   0.004575271292112908     0.6680933372805176     -12.31336986728602  3.524360410090067e-07     0.1239588625944475  0.0009855357398449226      13.37219405994926      325.5751495595387   0.002115302450377608     0.8378827578729423     0.4394004718612536       0.35218794125594     0.3822483413905696  0.0004671737114102336                   0.95     0.2758196563046227   1.54824868583808e-05  3.136982656370133e-08 131.9396161459364
2.612076538719922      20.89394358910549       18.7481578781387   0.004575271292112908     0.6680933372805176     -12.31336968380251  3.673372022028544e-07     0.1239588625944475  0.0009855357398449226      13.37219405994926      325.5751495595387   0.002115302450377608     0.8378827578729423     0.4394004718612536       0.35218794125594     0.3822483413905696  0.0004671737114102336                   0.95     0.2758196563046227   1.54824868583808e-05  3.136982656370133e-08 131.9396277971664
2.612076538719922      20.89394358910549       18.7481578781387   0.004575271292112908     0.6680933372805176     -12.31336968380251  3.524360410090067e-07     0.1239588774956087  0.0009855357398449226      13.37219405994926      325.5751495595387   0.002115302450377608     0.8378827578729423     0.4394004718612536       0.35218794125594     0.3822483413905696  0.0004671737114102336                   0.95     0.2758196563046227   1.54824868583808e-05  3.136982656370133e-08 131.9396146561313
2.612076538719922      20.89394358910549       18.7481578781387   0.004575271292112908     0.6680933372805176     -12.31336968380251  3.524360410090067e-07     0.1239588625944475  0.0009855506410061164      13.37219405994926      325.5751495595387   0.002115302450377608     0.8378827578729423     0.4394004718612536       0.35218794125594     0.3822483413905696  0.0004671737114102336                   0.95     0.2758196563046227   1.54824868583808e-05  3.136982656370133e-08 131.9396023622625
2.612076538719922      20.89394358910549       18.7481578781387   0.004575271292112908     0.6680933372805176     -12.31336968380251  3.524360410090067e-07     0.1239588625944475  0.0009855357398449226      13.37219425921048      325.5751495595387   0.002115302450377608     0.8378827578729423     0.4394004718612536       0.35218794125594     0.3822483413905696  0.0004671737114102336                   0.95     0.2758196563046227   1.54824868583808e-05  3.136982656370133e-08 131.9396153498554
2.612076538719922      20.89394358910549       18.7481578781387   0.004575271292112908     0.6680933372805176     -12.31336968380251  3.524360410090067e-07     0.1239588625944475  0.0009855357398449226      13.37219405994926      325.5751544109865   0.002115302450377608     0.8378827578729423     0.4394004718612536       0.35218794125594     0.3822483413905696  0.0004671737114102336                   0.95     0.2758196563046227   1.54824868583808e-05  3.136982656370133e-08 131.9396157644673
2.612076538719922      20.89394358910549       18.7481578781387   0.004575271292112908     0.6680933372805176     -12.31336968380251  3.524360410090067e-07     0.1239588625944475  0.0009855357398449226      13.37219405994926      325.5751495595387   0.002115317351538802     0.8378827578729423     0.4394004718612536       0.35218794125594     0.3822483413905696  0.0004671737114102336                   0.95     0.2758196563046227   1.54824868583808e-05  3.136982656370133e-08 131.9395467222741
2.612076538719922      20.89394358910549       18.7481578781387   0.004575271292112908     0.6680933372805176     -12.31336968380251  3.524360410090067e-07     0.1239588625944475  0.0009855357398449226      13.37219405994926      325.5751495595387   0.002115302450377608     0.8378827727741035     0.4394004718612536       0.35218794125594     0.3822483413905696  0.0004671737114102336                   0.95     0.2758196563046227   1.54824868583808e-05  3.136982656370133e-08 131.9396165494417
2.612076538719922      20.89394358910549       18.7481578781387   0.004575271292112908     0.6680933372805176     -12.31336968380251  3.524360410090067e-07     0.1239588625944475  0.0009855357398449226      13.37219405994926      325.5751495595387   0.002115302450377608     0.8378827578729423     0.4394004867624148       0.35218794125594     0.3822483413905696  0.0004671737114102336                   0.95     0.2758196563046227   1.54824868583808e-05  3.136982656370133e-08 131.9396194508444
2.612076538719922      20.89394358910549       18.7481578781387   0.004575271292112908     0.6680933372805176     -12.31336968380251  3.524360410090067e-07     0.1239588625944475  0.0009855357398449226      13.37219405994926      325.5751495595387   0.002115302450377608     0.8378827578729423     0.4394004718612536     0.3521879561571012     0.3822483413905696  0.0004671737114102336                   0.95     0.2758196563046227   1.54824868583808e-05  3.136982656370133e-08 131.9396179118493
2.612076538719922      20.89394358910549       18.7481578781387   0.004575271292112908     0.6680933372805176     -12.31336968380251  3.524360410090067e-07     0.1239588625944475  0.0009855357398449226      13.37219405994926      325.5751495595387   0.002115302450377608     0.8378827578729423     0.4394004718612536       0.35218794125594     0.3822483562917308  0.0004671737114102336                   0.95     0.2758196563046227   1.54824868583808e-05  3.136982656370133e-08 131.9396157050355
2.612076538719922      20.89394358910549       18.7481578781387   0.004575271292112908     0.6680933372805176     -12.31336968380251  3.524360410090067e-07     0.1239588625944475  0.0009855357398449226      13.37219405994926      325.5751495595387   0.002115302450377608     0.8378827578729423     0.4394004718612536       0.35218794125594     0.3822483413905696  0.0004671886125714274                   0.95     0.2758196563046227   1.54824868583808e-05  3.136982656370133e-08 131.9396156186182
2.612076538719922      20.89394358910549       18.7481578781387   0.004575271292112908     0.6680933372805176     -12.31336968380251  3.524360410090067e-07     0.1239588625944475  0.0009855357398449226      13.37219405994926      325.5751495595387   0.002115302450377608     0.8378827578729423     0.4394004718612536       0.35218794125594     0.3822483413905696  0.0004671737114102336     0.9500000149011612     0.2758196563046227   1.54824868583808e-05  3.136982656370133e-08 131.9396156186483
2.612076538719922      20.89394358910549       18.7481578781387   0.004575271292112908     0.6680933372805176     -12.31336968380251  3.524360410090067e-07     0.1239588625944475  0.0009855357398449226      13.37219405994926      325.5751495595387   0.002115302450377608     0.8378827578729423     0.4394004718612536       0.35218794125594     0.3822483413905696  0.0004671737114102336                   0.95     0.2758196712057839   1.54824868583808e-05  3.136982656370133e-08 131.9396156185875
2.612076538719922      20.89394358910549       18.7481578781387   0.004575271292112908     0.6680933372805176     -12.31336968380251  3.524360410090067e-07     0.1239588625944475  0.0009855357398449226      13.37219405994926      325.5751495595387   0.002115302450377608     0.8378827578729423     0.4394004718612536       0.35218794125594     0.3822483413905696  0.0004671737114102336                   0.95     0.2758196563046227  1.549738801957465e-05  3.136982656370133e-08 131.9396156185875
2.612076538719922      20.89394358910549       18.7481578781387   0.004575271292112908     0.6680933372805176     -12.31336968380251  3.524360410090067e-07     0.1239588625944475  0.0009855357398449226      13.37219405994926      325.5751495595387   0.002115302450377608     0.8378827578729423     0.4394004718612536       0.35218794125594     0.3822483413905696  0.0004671737114102336                   0.95     0.2758196563046227   1.54824868583808e-05  4.627098775754898e-08 131.9397443096171
2.704144197075592      20.22291023446917      17.31952009760749   0.003536509551334567      0.712895677430847     -11.97661680392617  6.733535693439731e-07      0.125554022236102  0.0009323209802212018      13.92672495883785      340.1070568269875   0.003853306558842892     0.8160147616409097     0.4634830736971191     0.3172287457855489     0.3828722891481682    0.05414491429048505     0.1914639190709938     0.9999999999999778     0.9999999999999778  8.884854416740544e-10 123.8959340458785
2.704144237370481      20.22291023446917      17.31952009760749   0.003536509551334567      0.712895677430847     -11.97661680392617  6.733535693439731e-07      0.125554022236102  0.0009323209802212018      13.92672495883785      340.1070568269875   0.003853306558842892     0.8160147616409097     0.4634830736971191     0.3172287457855489     0.3828722891481682    0.05414491429048505     0.1914639190709938     0.9999999999999778     0.9999999999999778  8.884854416740544e-10 123.8959338957286
2.704144197075592      20.22291053581401      17.31952009760749   0.003536509551334567      0.712895677430847     -11.97661680392617  6.733535693439731e-07      0.125554022236102  0.0009323209802212018      13.92672495883785      340.1070568269875   0.003853306558842892     0.8160147616409097     0.4634830736971191     0.3172287457855489     0.3828722891481682    0.05414491429048505     0.1914639190709938     0.9999999999999778     0.9999999999999778  8.884854416740544e-10 123.8959336448724
2.704144197075592      20.22291023446917      17.31952035568845   0.003536509551334567      0.712895677430847     -11.97661680392617  6.733535693439731e-07      0.125554022236102  0.0009323209802212018      13.92672495883785      340.1070568269875   0.003853306558842892     0.8160147616409097     0.4634830736971191     0.3172287457855489     0.3828722891481682    0.05414491429048505     0.1914639190709938     0.9999999999999778     0.9999999999999778  8.884854416740544e-10 123.8959337925788
2.704144197075592      20.22291023446917      17.31952009760749   0.003536524452495761      0.712895677430847     -11.97661680392617  6.733535693439731e-07      0.125554022236102  0.0009323209802212018      13.92672495883785      340.1070568269875   0.003853306558842892     0.8160147616409097     0.4634830736971191     0.3172287457855489     0.3828722891481682    0.05414491429048505     0.1914639190709938     0.9999999999999778     0.9999999999999778  8.884854416740544e-10 123.8959631824083
2.704144197075592      20.22291023446917      17.31952009760749   0.003536509551334567     0.7128956923320082     -11.97661680392617  6.733535693439731e-07      0.125554022236102  0.0009323209802212018      13.92672495883785      340.1070568269875   0.003853306558842892     0.8160147616409097     0.4634830736971191     0.3172287457855489     0.3828722891481682    0.05414491429048505     0.1914639190709938     0.9999999999999778     0.9999999999999778  8.884854416740544e-10 123.8959340491963
2.704144197075592      20.22291023446917      17.31952009760749   0.003536509551334567      0.712895677430847     -11.97661698239167  6.733535693439731e-07      0.125554022236102  0.0009323209802212018      13.92672495883785      340.1070568269875   0.003853306558842892     0.8160147616409097     0.4634830736971191     0.3172287457855489     0.3828722891481682    0.05414491429048505     0.1914639190709938     0.9999999999999778     0.9999999999999778  8.884854416740544e-10 123.8959345586068
2.704144197075592      20.22291023446917      17.31952009760749   0.003536509551334567      0.712895677430847     -11.97661680392617  6.882547305378208e-07      0.125554022236102  0.0009323209802212018      13.92672495883785      340.1070568269875   0.003853306558842892     0.8160147616409097     0.4634830736971191     0.3172287457855489     0.3828722891481682    0.05414491429048505     0.1914639190709938     0.9999999999999778     0.9999999999999778  8.884854416740544e-10 123.895936299723
2.704144197075592      20.22291023446917      17.31952009760749   0.003536509551334567      0.712895677430847     -11.97661680392617  6.733535693439731e-07     0.1255540371372632  0.0009323209802212018      13.92672495883785      340.1070568269875   0.003853306558842892     0.8160147616409097     0.4634830736971191     0.3172287457855489     0.3828722891481682    0.05414491429048505     0.1914639190709938     0.9999999999999778     0.9999999999999778  8.884854416740544e-10 123.8959337869796
2.704144197075592      20.22291023446917      17.31952009760749   0.003536509551334567      0.712895677430847     -11.97661680392617  6.733535693439731e-07      0.125554022236102  0.0009323358813823956      13.92672495883785      340.1070568269875   0.003853306558842892     0.8160147616409097     0.4634830736971191     0.3172287457855489     0.3828722891481682    0.05414491429048505     0.1914639190709938     0.9999999999999778     0.9999999999999778  8.884854416740544e-10 123.8959273518062
2.704144197075592      20.22291023446917      17.31952009760749   0.003536509551334567      0.712895677430847     -11.97661680392617  6.733535693439731e-07      0.125554022236102  0.0009323209802212018      13.92672516636222      340.1070568269875   0.003853306558842892     0.8160147616409097     0.4634830736971191     0.3172287457855489     0.3828722891481682    0.05414491429048505     0.1914639190709938     0.9999999999999778     0.9999999999999778  8.884854416740544e-10 123.895934083775
2.704144197075592      20.22291023446917      17.31952009760749   0.003536509551334567      0.712895677430847     -11.97661680392617  6.733535693439731e-07      0.125554022236102  0.0009323209802212018      13.92672495883785      340.1070618949776   0.003853306558842892     0.8160147616409097     0.4634830736971191     0.3172287457855489     0.3828722891481682    0.05414491429048505     0.1914639190709938     0.9999999999999778     0.9999999999999778  8.884854416740544e-10 123.8959340173983
2.704144197075592      20.22291023446917      17.31952009760749   0.003536509551334567      0.712895677430847     -11.97661680392617  6.733535693439731e-07      0.125554022236102  0.0009323209802212018      13.92672495883785      340.1070568269875   0.003853321460004086     0.8160147616409097     0.4634830736971191     0.3172287457855489     0.3828722891481682    0.05414491429048505     0.1914639190709938     0.9999999999999778     0.9999999999999778  8.884854416740544e-10 123.8959519603912
2.704144197075592      20.22291023446917      17.31952009760749   0.003536509551334567      0.712895677430847     -11.97661680392617  6.733535693439731e-07      0.125554022236102  0.0009323209802212018      13.92672495883785      340.1070568269875   0.003853306558842892     0.8160147765420709     0.4634830736971191     0.3172287457855489     0.3828722891481682    0.05414491429048505     0.1914639190709938     0.9999999999999778     0.9999999999999778  8.884854416740544e-10 123.8959345874131
2.704144197075592      20.22291023446917      17.31952009760749   0.003536509551334567      0.712895677430847     -11.97661680392617  6.733535693439731e-07      0.125554022236102  0.0009323209802212018      13.92672495883785      340.1070568269875   0.003853306558842892     0.8160147616409097     0.4634830885982803     0.3172287457855489     0.3828722891481682    0.05414491429048505     0.1914639190709938     0.9999999999999778     0.9999999999999778  8.884854416740544e-10 123.8959337240985
2.704144197075592      20.22291023446917      17.31952009760749   0.003536509551334567      0.712895677430847     -11.97661680392617  6.733535693439731e-07      0.125554022236102  0.0009323209802212018      13.92672495883785      340.1070568269875   0.003853306558842892     0.8160147616409097     0.4634830736971191     0.3172287606867101     0.3828722891481682    0.05414491429048505     0.1914639190709938     0.9999999999999778     0.9999999999999778  8.884854416740544e-10 123.8959358304615
2.704144197075592      20.22291023446917      17.31952009760749   0.003536509551334567      0.712895677430847     -11.97661680392617  6.733535693439731e-07      0.125554022236102  0.0009323209802212018      13.92672495883785      340.1070568269875   0.003853306558842892     0.8160147616409097     0.4634830736971191     0.3172287457855489     0.3828723040493294    0.05414491429048505     0.1914639190709938     0.9999999999999778     0.9999999999999778  8.884854416740544e-10 123.8959340825988
2.704144197075592      20.22291023446917      17.31952009760749   0.003536509551334567      0.712895677430847     -11.97661680392617  6.733535693439731e-07      0.125554022236102  0.0009323209802212018      13.92672495883785      340.1070568269875   0.003853306558842892     0.8160147616409097     0.4634830736971191     0.3172287457855489     0.3828722891481682    0.05414492919164624     0.1914639190709938     0.9999999999999778     0.9999999999999778  8.884854416740544e-10 123.8959340459267
2.704144197075592      20.22291023446917      17.31952009760749   0.003536509551334567      0.712895677430847     -11.97661680392617  6.733535693439731e-07      0.125554022236102  0.0009323209802212018      13.92672495883785      340.1070568269875   0.003853306558842892     0.8160147616409097     0.4634830736971191     0.3172287457855489     0.3828722891481682    0.05414491429048505      0.191463933972155     0.9999999999999778     0.9999999999999778  8.884854416740544e-10 123.8959340458842
2.704144197075592      20.22291023446917      17.31952009760749   0.003536509551334567      0.712895677430847     -11.97661680392617  6.733535693439731e-07      0.125554022236102  0.0009323209802212018      13.92672495883785      340.1070568269875   0.003853306558842892     0.8160147616409097     0.4634830736971191     0.3172287457855489     0.3828722891481682    0.05414491429048505     0.1914639190709938     0.9999999850988166     0.9999999999999778  8.884854416740544e-10 123.8959340458783
2.704144197075592      20.22291023446917      17.31952009760749   0.003536509551334567      0.712895677430847     -11.97661680392617  6.733535693439731e-07      0.125554022236102  0.0009323209802212018      13.92672495883785      340.1070568269875   0.003853306558842892     0.8160147616409097     0.4634830736971191     0.3172287457855489     0.3828722891481682    0.05414491429048505     0.1914639190709938     0.9999999999999778     0.9999999850988166  8.884854416740544e-10 123.8959340458942
2.704144197075592      20.22291023446917      17.31952009760749   0.003536509551334567      0.712895677430847     -11.97661680392617  6.733535693439731e-07      0.125554022236102  0.0009323209802212018      13.92672495883785      340.1070568269875   0.003853306558842892     0.8160147616409097     0.4634830736971191     0.3172287457855489     0.3828722891481682    0.05414491429048505     0.1914639190709938     0.9999999999999778     0.9999999999999778  1.578964663552171e-08 123.89596085021
2.755597895355819       19.8400964491012      16.60912491815427    0.00309402599228874     0.7259371076647564     -11.75927717523162  1.839015987212887e-06     0.1256525151121922  0.0009420112165464531      13.93096675625325      350.0451573329604   0.004281048807214934     0.8054378646753204     0.4676836560809641     0.3060069138152954     0.4114366196900577    0.01622421242135824    0.04337534250843661     0.3869937083494452     0.9999999999999687  2.565629878910609e-10 122.4847241016203
2.755597936417427       19.8400964491012      16.60912491815427    0.00309402599228874     0.7259371076647564     -11.75927717523162  1.839015987212887e-06     0.1256525151121922  0.0009420112165464531      13.93096675625325      350.0451573329604   0.004281048807214934     0.8054378646753204     0.4676836560809641     0.3060069138152954     0.4114366196900577    0.01622421242135824    0.04337534250843661     0.3869937083494452     0.9999999999999687  2.565629878910609e-10 122.484724018228
2.755597895355819      19.84009674474168      16.60912491815427    0.00309402599228874     0.7259371076647564     -11.75927717523162  1.839015987212887e-06     0.1256525151121922  0.0009420112165464531      13.93096675625325      350.0451573329604   0.004281048807214934     0.8054378646753204     0.4676836560809641     0.3060069138152954     0.4114366196900577    0.01622421242135824    0.04337534250843661     0.3869937083494452     0.9999999999999687  2.565629878910609e-10 122.4847238960042
2.755597895355819       19.8400964491012      16.60912516564952    0.00309402599228874     0.7259371076647564     -11.75927717523162  1.839015987212887e-06     0.1256525151121922  0.0009420112165464531      13.93096675625325      350.0451573329604   0.004281048807214934     0.8054378646753204     0.4676836560809641     0.3060069138152954     0.4114366196900577    0.01622421242135824    0.04337534250843661     0.3869937083494452     0.9999999999999687  2.565629878910609e-10 122.4847239802345
2.755597895355819       19.8400964491012      16.60912491815427   0.003094040893449934     0.7259371076647564     -11.75927717523162  1.839015987212887e-06     0.1256525151121922  0.0009420112165464531      13.93096675625325      350.0451573329604   0.004281048807214934     0.8054378646753204     0.4676836560809641     0.3060069138152954     0.4114366196900577    0.01622421242135824    0.04337534250843661     0.3869937083494452     0.9999999999999687  2.565629878910609e-10 122.4847408433331
2.755597895355819       19.8400964491012      16.60912491815427    0.00309402599228874     0.7259371225659176     -11.75927717523162  1.839015987212887e-06     0.1256525151121922  0.0009420112165464531      13.93096675625325      350.0451573329604   0.004281048807214934     0.8054378646753204     0.4676836560809641     0.3060069138152954     0.4114366196900577    0.01622421242135824    0.04337534250843661     0.3869937083494452     0.9999999999999687  2.565629878910609e-10 122.4847241109706
2.755597895355819       19.8400964491012      16.60912491815427    0.00309402599228874     0.7259371076647564      -11.7592773504585  1.839015987212887e-06     0.1256525151121922  0.0009420112165464531      13.93096675625325      350.0451573329604   0.004281048807214934     0.8054378646753204     0.4676836560809641     0.3060069138152954     0.4114366196900577    0.01622421242135824    0.04337534250843661     0.3869937083494452     0.9999999999999687  2.565629878910609e-10 122.4847243677367
2.755597895355819       19.8400964491012      16.60912491815427    0.00309402599228874     0.7259371076647564     -11.75927717523162  1.853917148406735e-06     0.1256525151121922  0.0009420112165464531      13.93096675625325      350.0451573329604   0.004281048807214934     0.8054378646753204     0.4676836560809641     0.3060069138152954     0.4114366196900577    0.01622421242135824    0.04337534250843661     0.3869937083494452     0.9999999999999687  2.565629878910609e-10 122.4847251820006
2.755597895355819       19.8400964491012      16.60912491815427    0.00309402599228874     0.7259371076647564     -11.75927717523162  1.839015987212887e-06     0.1256525300133534  0.0009420112165464531      13.93096675625325      350.0451573329604   0.004281048807214934     0.8054378646753204     0.4676836560809641     0.3060069138152954     0.4114366196900577    0.01622421242135824    0.04337534250843661     0.3869937083494452     0.9999999999999687  2.565629878910609e-10 122.484724036123
2.755597895355819       19.8400964491012      16.60912491815427    0.00309402599228874     0.7259371076647564     -11.75927717523162  1.839015987212887e-06     0.1256525151121922  0.0009420261177076469      13.93096675625325      350.0451573329604   0.004281048807214934     0.8054378646753204     0.4676836560809641     0.3060069138152954     0.4114366196900577    0.01622421242135824    0.04337534250843661     0.3869937083494452     0.9999999999999687  2.565629878910609e-10 122.484722678992
2.755597895355819       19.8400964491012      16.60912491815427    0.00309402599228874     0.7259371076647564     -11.75927717523162  1.839015987212887e-06     0.1256525151121922  0.0009420112165464531      13.93096696384083      350.0451573329604   0.004281048807214934     0.8054378646753204     0.4676836560809641     0.3060069138152954     0.4114366196900577    0.01622421242135824    0.04337534250843661     0.3869937083494452     0.9999999999999687  2.565629878910609e-10 122.4847240491751
2.755597895355819       19.8400964491012      16.60912491815427    0.00309402599228874     0.7259371076647564     -11.75927717523162  1.839015987212887e-06     0.1256525151121922  0.0009420112165464531      13.93096675625325      350.0451625490397   0.004281048807214934     0.8054378646753204     0.4676836560809641     0.3060069138152954     0.4114366196900577    0.01622421242135824    0.04337534250843661     0.3869937083494452     0.9999999999999687  2.565629878910609e-10 122.4847240776786
2.755597895355819       19.8400964491012      16.60912491815427    0.00309402599228874     0.7259371076647564     -11.75927717523162  1.839015987212887e-06     0.1256525151121922  0.0009420112165464531      13.93096675625325      350.0451573329604   0.004281063708376128     0.8054378646753204     0.4676836560809641     0.3060069138152954     0.4114366196900577    0.01622421242135824    0.04337534250843661     0.3869937083494452     0.9999999999999687  2.565629878910609e-10 122.4847308037155
2.755597895355819       19.8400964491012      16.60912491815427    0.00309402599228874     0.7259371076647564     -11.75927717523162  1.839015987212887e-06     0.1256525151121922  0.0009420112165464531      13.93096675625325      350.0451573329604   0.004281048807214934     0.8054378795764816     0.4676836560809641     0.3060069138152954     0.4114366196900577    0.01622421242135824    0.04337534250843661     0.3869937083494452     0.9999999999999687  2.565629878910609e-10 122.4847245991299
2.755597895355819       19.8400964491012      16.60912491815427    0.00309402599228874     0.7259371076647564     -11.75927717523162  1.839015987212887e-06     0.1256525151121922  0.0009420112165464531      13.93096675625325      350.0451573329604   0.004281048807214934     0.8054378646753204     0.4676836709821253     0.3060069138152954     0.4114366196900577    0.01622421242135824    0.04337534250843661     0.3869937083494452     0.9999999999999687  2.565629878910609e-10 122.4847240434727
2.755597895355819       19.8400964491012      16.60912491815427    0.00309402599228874     0.7259371076647564     -11.75927717523162  1.839015987212887e-06     0.1256525151121922  0.0009420112165464531      13.93096675625325      350.0451573329604   0.004281048807214934     0.8054378646753204     0.4676836560809641     0.3060069287164566     0.4114366196900577    0.01622421242135824    0.04337534250843661     0.3869937083494452     0.9999999999999687  2.565629878910609e-10 122.4847250466805
2.755597895355819       19.8400964491012      16.60912491815427    0.00309402599228874     0.7259371076647564     -11.75927717523162  1.839015987212887e-06     0.1256525151121922  0.0009420112165464531      13.93096675625325      350.0451573329604   0.004281048807214934     0.8054378646753204     0.4676836560809641     0.3060069138152954     0.4114366345912189    0.01622421242135824    0.04337534250843661     0.3869937083494452     0.9999999999999687  2.565629878910609e-10 122.4847240954724
2.755597895355819       19.8400964491012      16.60912491815427    0.00309402599228874     0.7259371076647564     -11.75927717523162  1.839015987212887e-06     0.1256525151121922  0.0009420112165464531      13.93096675625325      350.0451573329604   0.004281048807214934     0.8054378646753204     0.4676836560809641     0.3060069138152954     0.4114366196900577    0.01622422732251943    0.04337534250843661     0.3869937083494452     0.9999999999999687  2.565629878910609e-10 122.4847241016116
2.755597895355819       19.8400964491012      16.60912491815427    0.00309402599228874     0.7259371076647564     -11.75927717523162  1.839015987212887e-06     0.1256525151121922  0.0009420112165464531      13.93096675625325      350.0451573329604   0.004281048807214934     0.8054378646753204     0.4676836560809641     0.3060069138152954     0.4114366196900577    0.01622421242135824     0.0433753574095978     0.3869937083494452     0.9999999999999687  2.565629878910609e-10 122.484724101619
2.755597895355819       19.8400964491012      16.60912491815427    0.00309402599228874     0.7259371076647564     -11.75927717523162  1.839015987212887e-06     0.1256525151121922  0.0009420112165464531      13.93096675625325      350.0451573329604   0.004281048807214934     0.8054378646753204     0.4676836560809641     0.3060069138152954     0.4114366196900577    0.01622421242135824    0.04337534250843661     0.3869937232506064     0.9999999999999687  2.565629878910609e-10 122.4847241016197
2.755597895355819       19.8400964491012      16.60912491815427    0.00309402599228874     0.7259371076647564     -11.75927717523162  1.839015987212887e-06     0.1256525151121922  0.0009420112165464531      13.93096675625325      350.0451573329604   0.004281048807214934     0.8054378646753204     0.4676836560809641     0.3060069138152954     0.4114366196900577    0.01622421242135824    0.04337534250843661     0.3869937083494452     0.9999999850988075  2.565629878910609e-10 122.4847241016168
2.755597895355819       19.8400964491012      16.60912491815427    0.00309402599228874     0.7259371076647564     -11.75927717523162  1.839015987212887e-06     0.1256525151121922  0.0009420112165464531      13.93096675625325      350.0451573329604   0.004281048807214934     0.8054378646753204     0.4676836560809641     0.3060069138152954     0.4114366196900577    0.01622421242135824    0.04337534250843661     0.3869937083494452     0.9999999999999687  1.515772418173872e-08 122.4847302984623
2.789061166488717      19.62339034263771      16.20025383198701   0.002859941755959473     0.7253921808848163     -11.63277536221641  5.040342023247454e-06     0.1255531620582499  0.0009485225498994239      14.38354930517981      370.0254074450007   0.004512010833007149     0.8031654704277352     0.4700836758110881     0.3004974711586468      0.435286385863461    0.03008333719108428     0.3165185288672304     0.7080345297557675      0.687892755170551  1.543146938798345e-10 122.1436534460458
2.789061208048967      19.62339034263771      16.20025383198701   0.002859941755959473     0.7253921808848163     -11.63277536221641  5.040342023247454e-06     0.1255531620582499  0.0009485225498994239      14.38354930517981      370.0254074450007   0.004512010833007149     0.8031654704277352     0.4700836758110881     0.3004974711586468      0.435286385863461    0.03008333719108428     0.3165185288672304     0.7080345297557675      0.687892755170551  1.543146938798345e-10 122.1436535542667
2.789061166488717      19.62339063504901      16.20025383198701   0.002859941755959473     0.7253921808848163     -11.63277536221641  5.040342023247454e-06     0.1255531620582499  0.0009485225498994239      14.38354930517981      370.0254074450007   0.004512010833007149     0.8031654704277352     0.4700836758110881     0.3004974711586468      0.435286385863461    0.03008333719108428     0.3165185288672304     0.7080345297557675      0.687892755170551  1.543146938798345e-10 122.1436532723843
2.789061166488717      19.62339034263771      16.20025407338961   0.002859941755959473     0.7253921808848163     -11.63277536221641  5.040342023247454e-06     0.1255531620582499  0.0009485225498994239      14.38354930517981      370.0254074450007   0.004512010833007149     0.8031654704277352     0.4700836758110881     0.3004974711586468      0.435286385863461    0.03008333719108428     0.3165185288672304     0.7080345297557675      0.687892755170551  1.543146938798345e-10 122.1436533797872
2.789061166488717      19.62339034263771      16.20025383198701   0.002859956657120667     0.7253921808848163     -11.63277536221641  5.040342023247454e-06     0.1255531620582499  0.0009485225498994239      14.38354930517981      370.0254074450007   0.004512010833007149     0.8031654704277352     0.4700836758110881     0.3004974711586468      0.435286385863461    0.03008333719108428     0.3165185288672304     0.7080345297557675      0.687892755170551  1.543146938798345e-10 122.1436675020664
2.789061166488717      19.62339034263771      16.20025383198701   0.002859941755959473     0.7253921957859775     -11.63277536221641  5.040342023247454e-06     0.1255531620582499  0.0009485225498994239      14.38354930517981      370.0254074450007   0.004512010833007149     0.8031654704277352     0.4700836758110881     0.3004974711586468      0.435286385863461    0.03008333719108428     0.3165185288672304     0.7080345297557675      0.687892755170551  1.543146938798345e-10 122.1436534831695
2.789061166488717      19.62339034263771      16.20025383198701   0.002859941755959473     0.7253921808848163     -11.63277553555827  5.040342023247454e-06     0.1255531620582499  0.0009485225498994239      14.38354930517981      370.0254074450007   0.004512010833007149     0.8031654704277352     0.4700836758110881     0.3004974711586468      0.435286385863461    0.03008333719108428     0.3165185288672304     0.7080345297557675      0.687892755170551  1.543146938798345e-10 122.1436537032005
2.789061166488717      19.62339034263771      16.20025383198701   0.002859941755959473     0.7253921808848163     -11.63277536221641  5.055243184441302e-06     0.1255531620582499  0.0009485225498994239      14.38354930517981      370.0254074450007   0.004512010833007149     0.8031654704277352     0.4700836758110881     0.3004974711586468      0.435286385863461    0.03008333719108428     0.3165185288672304     0.7080345297557675      0.687892755170551  1.543146938798345e-10 122.143655019256
2.789061166488717      19.62339034263771      16.20025383198701   0.002859941755959473     0.7253921808848163     -11.63277536221641  5.040342023247454e-06     0.1255531769594111  0.0009485225498994239      14.38354930517981      370.0254074450007   0.004512010833007149     0.8031654704277352     0.4700836758110881     0.3004974711586468      0.435286385863461    0.03008333719108428     0.3165185288672304     0.7080345297557675      0.687892755170551  1.543146938798345e-10 122.1436534216957
2.789061166488717      19.62339034263771      16.20025383198701   0.002859941755959473     0.7253921808848163     -11.63277536221641  5.040342023247454e-06     0.1255531620582499  0.0009485374510606177      14.38354930517981      370.0254074450007   0.004512010833007149     0.8031654704277352     0.4700836758110881     0.3004974711586468      0.435286385863461    0.03008333719108428     0.3165185288672304     0.7080345297557675      0.687892755170551  1.543146938798345e-10 122.1436512038693
2.789061166488717      19.62339034263771      16.20025383198701   0.002859941755959473     0.7253921808848163     -11.63277536221641  5.040342023247454e-06     0.1255531620582499  0.0009485225498994239      14.38354951951139      370.0254074450007   0.004512010833007149     0.8031654704277352     0.4700836758110881     0.3004974711586468      0.435286385863461    0.03008333719108428     0.3165185288672304     0.7080345297557675      0.687892755170551  1.543146938798345e-10 122.1436535553216
2.789061166488717      19.62339034263771      16.20025383198701   0.002859941755959473     0.7253921808848163     -11.63277536221641  5.040342023247454e-06     0.1255531620582499  0.0009485225498994239      14.38354930517981      370.0254129588089   0.004512010833007149     0.8031654704277352     0.4700836758110881     0.3004974711586468      0.435286385863461    0.03008333719108428     0.3165185288672304     0.7080345297557675      0.687892755170551  1.543146938798345e-10 122.1436534493446
2.789061166488717      19.62339034263771      16.20025383198701   0.002859941755959473     0.7253921808848163     -11.63277536221641  5.040342023247454e-06     0.1255531620582499  0.0009485225498994239      14.38354930517981      370.0254074450007   0.004512025734168343     0.8031654704277352     0.4700836758110881     0.3004974711586468      0.435286385863461    0.03008333719108428     0.3165185288672304     0.7080345297557675      0.687892755170551  1.543146938798345e-10 122.1436669673713
2.789061166488717      19.62339034263771      16.20025383198701   0.002859941755959473     0.7253921808848163     -11.63277536221641  5.040342023247454e-06     0.1255531620582499  0.0009485225498994239      14.38354930517981      370.0254074450007   0.004512010833007149     0.8031654853288964     0.4700836758110881     0.3004974711586468      0.435286385863461    0.03008333719108428     0.3165185288672304     0.7080345297557675      0.687892755170551  1.543146938798345e-10 122.1436539392772
2.789061166488717      19.62339034263771      16.20025383198701   0.002859941755959473     0.7253921808848163     -11.63277536221641  5.040342023247454e-06     0.1255531620582499  0.0009485225498994239      14.38354930517981      370.0254074450007   0.004512010833007149     0.8031654704277352     0.4700836907122493     0.3004974711586468      0.435286385863461    0.03008333719108428     0.3165185288672304     0.7080345297557675      0.687892755170551  1.543146938798345e-10 122.1436532159345
2.789061166488717      19.62339034263771      16.20025383198701   0.002859941755959473     0.7253921808848163     -11.63277536221641  5.040342023247454e-06     0.1255531620582499  0.0009485225498994239      14.38354930517981      370.0254074450007   0.004512010833007149     0.8031654704277352     0.4700836758110881      0.300497486059808      0.435286385863461    0.03008333719108428     0.3165185288672304     0.7080345297557675      0.687892755170551  1.543146938798345e-10 122.1436544837272
2.789061166488717      19.62339034263771      16.20025383198701   0.002859941755959473     0.7253921808848163     -11.63277536221641  5.040342023247454e-06     0.1255531620582499  0.0009485225498994239      14.38354930517981      370.0254074450007   0.004512010833007149     0.8031654704277352     0.4700836758110881     0.3004974711586468     0.4352864007646222    0.03008333719108428     0.3165185288672304     0.7080345297557675      0.687892755170551  1.543146938798345e-10 122.1436534512925
2.789061166488717      19.62339034263771      16.20025383198701   0.002859941755959473     0.7253921808848163     -11.63277536221641  5.040342023247454e-06     0.1255531620582499  0.0009485225498994239      14.38354930517981      370.0254074450007   0.004512010833007149     0.8031654704277352     0.4700836758110881     0.3004974711586468      0.435286385863461    0.03008335209224547     0.3165185288672304     0.7080345297557675      0.687892755170551  1.543146938798345e-10 122.1436534459875
2.789061166488717      19.62339034263771      16.20025383198701   0.002859941755959473     0.7253921808848163     -11.63277536221641  5.040342023247454e-06     0.1255531620582499  0.0009485225498994239      14.38354930517981      370.0254074450007   0.004512010833007149     0.8031654704277352     0.4700836758110881     0.3004974711586468      0.435286385863461    0.03008333719108428     0.3165185437683916     0.7080345297557675      0.687892755170551  1.543146938798345e-10 122.1436534460487
2.789061166488717      19.62339034263771      16.20025383198701   0.002859941755959473     0.7253921808848163     -11.63277536221641  5.040342023247454e-06     0.1255531620582499  0.0009485225498994239      14.38354930517981      370.0254074450007   0.004512010833007149     0.8031654704277352     0.4700836758110881     0.3004974711586468      0.435286385863461    0.03008333719108428     0.3165185288672304     0.7080345446569287      0.687892755170551  1.543146938798345e-10 122.1436534460462
2.789061166488717      19.62339034263771      16.20025383198701   0.002859941755959473     0.7253921808848163     -11.63277536221641  5.040342023247454e-06     0.1255531620582499  0.0009485225498994239      14.38354930517981      370.0254074450007   0.004512010833007149     0.8031654704277352     0.4700836758110881     0.3004974711586468      0.435286385863461    0.03008333719108428     0.3165185288672304     0.7080345297557675     0.6878927700717122  1.543146938798345e-10 122.1436534460163
2.789061166488717      19.62339034263771      16.20025383198701   0.002859941755959473     0.7253921808848163     -11.63277536221641  5.040342023247454e-06     0.1255531620582499  0.0009485225498994239      14.38354930517981      370.0254074450007   0.004512010833007149     0.8031654704277352     0.4700836758110881     0.3004974711586468      0.435286385863461    0.03008333719108428     0.3165185288672304     0.7080345297557675      0.687892755170551  1.505547588772749e-08 122.1436980187971
2.79167901359289      19.13177526234421      15.32769298126992   0.002545021299805822     0.7138136803276209      -11.2693481801574   1.62541499494262e-06     0.1255308629863309  0.0009567911555810837      13.58271476484751      346.7009522628646   0.004965814617462214     0.8010913111754339     0.4779633111922792     0.2928043867647494     0.4467155590272324    0.04286402898634805     0.2398142249220674    0.05000000000000004     0.8426011755816272  7.113239786229262e-11 121.9732491003047
2.791679055192149      19.13177526234421      15.32769298126992   0.002545021299805822     0.7138136803276209      -11.2693481801574   1.62541499494262e-06     0.1255308629863309  0.0009567911555810837      13.58271476484751      346.7009522628646   0.004965814617462214     0.8010913111754339     0.4779633111922792     0.2928043867647494     0.4467155590272324    0.04286402898634805     0.2398142249220674    0.05000000000000004     0.8426011755816272  7.113239786229262e-11 121.9732490980027
2.79167901359289      19.13177554742988      15.32769298126992   0.002545021299805822     0.7138136803276209      -11.2693481801574   1.62541499494262e-06     0.1255308629863309  0.0009567911555810837      13.58271476484751      346.7009522628646   0.004965814617462214     0.8010913111754339     0.4779633111922792     0.2928043867647494     0.4467155590272324    0.04286402898634805     0.2398142249220674    0.05000000000000004     0.8426011755816272  7.113239786229262e-11 121.9732491729201
2.79167901359289      19.13177526234421      15.32769320967035   0.002545021299805822     0.7138136803276209      -11.2693481801574   1.62541499494262e-06     0.1255308629863309  0.0009567911555810837      13.58271476484751      346.7009522628646   0.004965814617462214     0.8010913111754339     0.4779633111922792     0.2928043867647494     0.4467155590272324    0.04286402898634805     0.2398142249220674    0.05000000000000004     0.8426011755816272  7.113239786229262e-11 121.9732490999108
2.79167901359289      19.13177526234421      15.32769298126992   0.002545036200967016     0.7138136803276209      -11.2693481801574   1.62541499494262e-06     0.1255308629863309  0.0009567911555810837      13.58271476484751      346.7009522628646   0.004965814617462214     0.8010913111754339     0.4779633111922792     0.2928043867647494     0.4467155590272324    0.04286402898634805     0.2398142249220674    0.05000000000000004     0.8426011755816272  7.113239786229262e-11 121.9732510631515
2.79167901359289      19.13177526234421      15.32769298126992   0.002545021299805822     0.7138136952287821      -11.2693481801574   1.62541499494262e-06     0.1255308629863309  0.0009567911555810837      13.58271476484751      346.7009522628646   0.004965814617462214     0.8010913111754339     0.4779633111922792     0.2928043867647494     0.4467155590272324    0.04286402898634805     0.2398142249220674    0.05000000000000004     0.8426011755816272  7.113239786229262e-11 121.973249058201
2.79167901359289      19.13177526234421      15.32769298126992   0.002545021299805822     0.7138136803276209     -11.26934834808378   1.62541499494262e-06     0.1255308629863309  0.0009567911555810837      13.58271476484751      346.7009522628646   0.004965814617462214     0.8010913111754339     0.4779633111922792     0.2928043867647494     0.4467155590272324    0.04286402898634805     0.2398142249220674    0.05000000000000004     0.8426011755816272  7.113239786229262e-11 121.9732490208403
2.79167901359289      19.13177526234421      15.32769298126992   0.002545021299805822     0.7138136803276209      -11.2693481801574  1.640316156136467e-06     0.1255308629863309  0.0009567911555810837      13.58271476484751      346.7009522628646   0.004965814617462214     0.8010913111754339     0.4779633111922792     0.2928043867647494     0.4467155590272324    0.04286402898634805     0.2398142249220674    0.05000000000000004     0.8426011755816272  7.113239786229262e-11 121.9732508873645
2.79167901359289      19.13177526234421      15.32769298126992   0.002545021299805822     0.7138136803276209      -11.2693481801574   1.62541499494262e-06     0.1255308778874921  0.0009567911555810837      13.58271476484751      346.7009522628646   0.004965814617462214     0.8010913111754339     0.4779633111922792     0.2928043867647494     0.4467155590272324    0.04286402898634805     0.2398142249220674    0.05000000000000004     0.8426011755816272  7.113239786229262e-11 121.9732487885105
2.79167901359289      19.13177526234421      15.32769298126992   0.002545021299805822     0.7138136803276209      -11.2693481801574   1.62541499494262e-06     0.1255308629863309  0.0009568060567422776      13.58271476484751      346.7009522628646   0.004965814617462214     0.8010913111754339     0.4779633111922792     0.2928043867647494     0.4467155590272324    0.04286402898634805     0.2398142249220674    0.05000000000000004     0.8426011755816272  7.113239786229262e-11 121.9732420617695
2.79167901359289      19.13177526234421      15.32769298126992   0.002545021299805822     0.7138136803276209      -11.2693481801574   1.62541499494262e-06     0.1255308629863309  0.0009567911555810837      13.58271496724573      346.7009522628646   0.004965814617462214     0.8010913111754339     0.4779633111922792     0.2928043867647494     0.4467155590272324    0.04286402898634805     0.2398142249220674    0.05000000000000004     0.8426011755816272  7.113239786229262e-11 121.9732490236107
2.79167901359289      19.13177526234421      15.32769298126992   0.002545021299805822     0.7138136803276209      -11.2693481801574   1.62541499494262e-06     0.1255308629863309  0.0009567911555810837      13.58271476484751      346.7009574291114   0.004965814617462214     0.8010913111754339     0.4779633111922792     0.2928043867647494     0.4467155590272324    0.04286402898634805     0.2398142249220674    0.05000000000000004     0.8426011755816272  7.113239786229262e-11 121.9732491472713
2.79167901359289      19.13177526234421      15.32769298126992   0.002545021299805822     0.7138136803276209      -11.2693481801574   1.62541499494262e-06     0.1255308629863309  0.0009567911555810837      13.58271476484751      346.7009522628646   0.004965829518623408     0.8010913111754339     0.4779633111922792     0.2928043867647494     0.4467155590272324    0.04286402898634805     0.2398142249220674    0.05000000000000004     0.8426011755816272  7.113239786229262e-11 121.9733005645069
2.79167901359289      19.13177526234421      15.32769298126992   0.002545021299805822     0.7138136803276209      -11.2693481801574   1.62541499494262e-06     0.1255308629863309  0.0009567911555810837      13.58271476484751      346.7009522628646   0.004965814617462214     0.8010913260765951     0.4779633111922792     0.2928043867647494     0.4467155590272324    0.04286402898634805     0.2398142249220674    0.05000000000000004     0.8426011755816272  7.113239786229262e-11 121.9732497073197
2.79167901359289      19.13177526234421      15.32769298126992   0.002545021299805822     0.7138136803276209      -11.2693481801574   1.62541499494262e-06     0.1255308629863309  0.0009567911555810837      13.58271476484751      346.7009522628646   0.004965814617462214     0.8010913111754339     0.4779633260934404     0.2928043867647494     0.4467155590272324    0.04286402898634805     0.2398142249220674    0.05000000000000004     0.8426011755816272  7.113239786229262e-11 121.9732480008952
2.79167901359289      19.13177526234421      15.32769298126992   0.002545021299805822     0.7138136803276209      -11.2693481801574   1.62541499494262e-06     0.1255308629863309  0.0009567911555810837      13.58271476484751      346.7009522628646   0.004965814617462214     0.8010913111754339     0.4779633111922792     0.2928044016659106     0.4467155590272324    0.04286402898634805     0.2398142249220674    0.05000000000000004     0.8426011755816272  7.113239786229262e-11 121.9732510420623
2.79167901359289      19.13177526234421      15.32769298126992   0.002545021299805822     0.7138136803276209      -11.2693481801574   1.62541499494262e-06     0.1255308629863309  0.0009567911555810837      13.58271476484751      346.7009522628646   0.004965814617462214     0.8010913111754339     0.4779633111922792     0.2928043867647494     0.4467155739283936    0.04286402898634805     0.2398142249220674    0.05000000000000004     0.8426011755816272  7.113239786229262e-11 121.9732490931507
2.79167901359289      19.13177526234421      15.32769298126992   0.002545021299805822     0.7138136803276209      -11.2693481801574   1.62541499494262e-06     0.1255308629863309  0.0009567911555810837      13.58271476484751      346.7009522628646   0.004965814617462214     0.8010913111754339     0.4779633111922792     0.2928043867647494     0.4467155590272324    0.04286404388750924     0.2398142249220674    0.05000000000000004     0.8426011755816272  7.113239786229262e-11 121.9732490996335
2.79167901359289      19.13177526234421      15.32769298126992   0.002545021299805822     0.7138136803276209      -11.2693481801574   1.62541499494262e-06     0.1255308629863309  0.0009567911555810837      13.58271476484751      346.7009522628646   0.004965814617462214     0.8010913111754339     0.4779633111922792     0.2928043867647494     0.4467155590272324    0.04286402898634805     0.2398142398232286    0.05000000000000004     0.8426011755816272  7.113239786229262e-11 121.973249100299
2.79167901359289      19.13177526234421      15.32769298126992   0.002545021299805822     0.7138136803276209      -11.2693481801574   1.62541499494262e-06     0.1255308629863309  0.0009567911555810837      13.58271476484751      346.7009522628646   0.004965814617462214     0.8010913111754339     0.4779633111922792     0.2928043867647494     0.4467155590272324    0.04286402898634805     0.2398142249220674    0.05000001490116124     0.8426011755816272  7.113239786229262e-11 121.9732491004121
2.79167901359289      19.13177526234421      15.32769298126992   0.002545021299805822     0.7138136803276209      -11.2693481801574   1.62541499494262e-06     0.1255308629863309  0.0009567911555810837      13.58271476484751      346.7009522628646   0.004965814617462214     0.8010913111754339     0.4779633111922792     0.2928043867647494     0.4467155590272324    0.04286402898634805     0.2398142249220674    0.05000000000000004     0.8426011904827884  7.113239786229262e-11 121.9732491004417
2.79167901359289      19.13177526234421      15.32769298126992   0.002545021299805822     0.7138136803276209      -11.2693481801574   1.62541499494262e-06     0.1255308629863309  0.0009567911555810837      13.58271476484751      346.7009522628646   0.004965814617462214     0.8010913111754339     0.4779633111922792     0.2928043867647494     0.4467155590272324    0.04286402898634805     0.2398142249220674    0.05000000000000004     0.8426011755816272  1.497229359170995e-08 121.9732824914538
2.827628468427644      19.24679720135012      15.64117166128913    0.00228009253210083     0.7083153563080374     -11.55705696701166  4.161217000596113e-07     0.1253895744449168  0.0009759903107170455      13.75793238090522       359.192019948028   0.004974061522367755     0.8000140744541944     0.4771312740474332     0.2895530218876067      0.486906014452722    0.05491996528215973      0.878181405820199    0.00333509582583829    0.05178506026943552   4.76365889466844e-14 121.6782493340566
2.827628510562591      19.24679720135012      15.64117166128913    0.00228009253210083     0.7083153563080374     -11.55705696701166  4.161217000596113e-07     0.1253895744449168  0.0009759903107170455      13.75793238090522       359.192019948028   0.004974061522367755     0.8000140744541944     0.4771312740474332     0.2895530218876067      0.486906014452722    0.05491996528215973      0.878181405820199    0.00333509582583829    0.05178506026943552   4.76365889466844e-14 121.678249373582
2.827628468427644      19.24679748814975      15.64117166128913    0.00228009253210083     0.7083153563080374     -11.55705696701166  4.161217000596113e-07     0.1253895744449168  0.0009759903107170455      13.75793238090522       359.192019948028   0.004974061522367755     0.8000140744541944     0.4771312740474332     0.2895530218876067      0.486906014452722    0.05491996528215973      0.878181405820199    0.00333509582583829    0.05178506026943552   4.76365889466844e-14 121.6782492793274
2.827628468427644      19.24679720135012      15.64117189436075    0.00228009253210083     0.7083153563080374     -11.55705696701166  4.161217000596113e-07     0.1253895744449168  0.0009759903107170455      13.75793238090522       359.192019948028   0.004974061522367755     0.8000140744541944     0.4771312740474332     0.2895530218876067      0.486906014452722    0.05491996528215973      0.878181405820199    0.00333509582583829    0.05178506026943552   4.76365889466844e-14 121.6782492971573
2.827628468427644      19.24679720135012      15.64117166128913   0.002280107433262023     0.7083153563080374     -11.55705696701166  4.161217000596113e-07     0.1253895744449168  0.0009759903107170455      13.75793238090522       359.192019948028   0.004974061522367755     0.8000140744541944     0.4771312740474332     0.2895530218876067      0.486906014452722    0.05491996528215973      0.878181405820199    0.00333509582583829    0.05178506026943552   4.76365889466844e-14 121.6782511835585
2.827628468427644      19.24679720135012      15.64117166128913    0.00228009253210083     0.7083153712091986     -11.55705696701166  4.161217000596113e-07     0.1253895744449168  0.0009759903107170455      13.75793238090522       359.192019948028   0.004974061522367755     0.8000140744541944     0.4771312740474332     0.2895530218876067      0.486906014452722    0.05491996528215973      0.878181405820199    0.00333509582583829    0.05178506026943552   4.76365889466844e-14 121.6782492873821
2.827628468427644      19.24679720135012      15.64117166128913    0.00228009253210083     0.7083153563080374     -11.55705713922523  4.161217000596113e-07     0.1253895744449168  0.0009759903107170455      13.75793238090522       359.192019948028   0.004974061522367755     0.8000140744541944     0.4771312740474332     0.2895530218876067      0.486906014452722    0.05491996528215973      0.878181405820199    0.00333509582583829    0.05178506026943552   4.76365889466844e-14 121.6782492749776
2.827628468427644      19.24679720135012      15.64117166128913    0.00228009253210083     0.7083153563080374     -11.55705696701166   4.31022861253459e-07     0.1253895744449168  0.0009759903107170455      13.75793238090522       359.192019948028   0.004974061522367755     0.8000140744541944     0.4771312740474332     0.2895530218876067      0.486906014452722    0.05491996528215973      0.878181405820199    0.00333509582583829    0.05178506026943552   4.76365889466844e-14 121.678247903858
2.827628468427644      19.24679720135012      15.64117166128913    0.00228009253210083     0.7083153563080374     -11.55705696701166  4.161217000596113e-07     0.1253895893460779  0.0009759903107170455      13.75793238090522       359.192019948028   0.004974061522367755     0.8000140744541944     0.4771312740474332     0.2895530218876067      0.486906014452722    0.05491996528215973      0.878181405820199    0.00333509582583829    0.05178506026943552   4.76365889466844e-14 121.6782493051483
2.827628468427644      19.24679720135012      15.64117166128913    0.00228009253210083     0.7083153563080374     -11.55705696701166  4.161217000596113e-07     0.1253895744449168  0.0009760052118782393      13.75793238090522       359.192019948028   0.004974061522367755     0.8000140744541944     0.4771312740474332     0.2895530218876067      0.486906014452722    0.05491996528215973      0.878181405820199    0.00333509582583829    0.05178506026943552   4.76365889466844e-14 121.6782440635901
2.827628468427644      19.24679720135012      15.64117166128913    0.00228009253210083     0.7083153563080374     -11.55705696701166  4.161217000596113e-07     0.1253895744449168  0.0009759903107170455      13.75793258591439       359.192019948028   0.004974061522367755     0.8000140744541944     0.4771312740474332     0.2895530218876067      0.486906014452722    0.05491996528215973      0.878181405820199    0.00333509582583829    0.05178506026943552   4.76365889466844e-14 121.6782492856292
2.827628468427644      19.24679720135012      15.64117166128913    0.00228009253210083     0.7083153563080374     -11.55705696701166  4.161217000596113e-07     0.1253895744449168  0.0009759903107170455      13.75793238090522      359.1920253004062   0.004974061522367755     0.8000140744541944     0.4771312740474332     0.2895530218876067      0.486906014452722    0.05491996528215973      0.878181405820199    0.00333509582583829    0.05178506026943552   4.76365889466844e-14 121.67824934673
2.827628468427644      19.24679720135012      15.64117166128913    0.00228009253210083     0.7083153563080374     -11.55705696701166  4.161217000596113e-07     0.1253895744449168  0.0009759903107170455      13.75793238090522       359.192019948028   0.004974076423528949     0.8000140744541944     0.4771312740474332     0.2895530218876067      0.486906014452722    0.05491996528215973      0.878181405820199    0.00333509582583829    0.05178506026943552   4.76365889466844e-14 121.6782323282485
2.827628468427644      19.24679720135012      15.64117166128913    0.00228009253210083     0.7083153563080374     -11.55705696701166  4.161217000596113e-07     0.1253895744449168  0.0009759903107170455      13.75793238090522       359.192019948028   0.004974061522367755     0.8000140893553556     0.4771312740474332     0.2895530218876067      0.486906014452722    0.05491996528215973      0.878181405820199    0.00333509582583829    0.05178506026943552   4.76365889466844e-14 121.6782499513244
2.827628468427644      19.24679720135012      15.64117166128913    0.00228009253210083     0.7083153563080374     -11.55705696701166  4.161217000596113e-07     0.1253895744449168  0.0009759903107170455      13.75793238090522       359.192019948028   0.004974061522367755     0.8000140744541944     0.4771312889485944     0.2895530218876067      0.486906014452722    0.05491996528215973      0.878181405820199    0.00333509582583829    0.05178506026943552   4.76365889466844e-14 121.6782497669051
2.827628468427644      19.24679720135012      15.64117166128913    0.00228009253210083     0.7083153563080374     -11.55705696701166  4.161217000596113e-07     0.1253895744449168  0.0009759903107170455      13.75793238090522       359.192019948028   0.004974061522367755     0.8000140744541944     0.4771312740474332     0.2895530367887679      0.486906014452722    0.05491996528215973      0.878181405820199    0.00333509582583829    0.05178506026943552   4.76365889466844e-14 121.6782487638307
2.827628468427644      19.24679720135012      15.64117166128913    0.00228009253210083     0.7083153563080374     -11.55705696701166  4.161217000596113e-07     0.1253895744449168  0.0009759903107170455      13.75793238090522       359.192019948028   0.004974061522367755     0.8000140744541944     0.4771312740474332     0.2895530218876067     0.4869060293538832    0.05491996528215973      0.878181405820199    0.00333509582583829    0.05178506026943552   4.76365889466844e-14 121.6782492960149
2.827628468427644      19.24679720135012      15.64117166128913    0.00228009253210083     0.7083153563080374     -11.55705696701166  4.161217000596113e-07     0.1253895744449168  0.0009759903107170455      13.75793238090522       359.192019948028   0.004974061522367755     0.8000140744541944     0.4771312740474332     0.2895530218876067      0.486906014452722    0.05491998018332093      0.878181405820199    0.00333509582583829    0.05178506026943552   4.76365889466844e-14 121.6782493342957
2.827628468427644      19.24679720135012      15.64117166128913    0.00228009253210083     0.7083153563080374     -11.55705696701166  4.161217000596113e-07     0.1253895744449168  0.0009759903107170455      13.75793238090522       359.192019948028   0.004974061522367755     0.8000140744541944     0.4771312740474332     0.2895530218876067      0.486906014452722    0.05491996528215973     0.8781814207213602    0.00333509582583829    0.05178506026943552   4.76365889466844e-14 121.6782493340566
2.827628468427644      19.24679720135012      15.64117166128913    0.00228009253210083     0.7083153563080374     -11.55705696701166  4.161217000596113e-07     0.1253895744449168  0.0009759903107170455      13.75793238090522       359.192019948028   0.004974061522367755     0.8000140744541944     0.4771312740474332     0.2895530218876067      0.486906014452722    0.05491996528215973      0.878181405820199   0.003335110726999484    0.05178506026943552   4.76365889466844e-14 121.6782493340761
2.827628468427644      19.24679720135012      15.64117166128913    0.00228009253210083     0.7083153563080374     -11.55705696701166  4.161217000596113e-07     0.1253895744449168  0.0009759903107170455      13.75793238090522       359.192019948028   0.004974061522367755     0.8000140744541944     0.4771312740474332     0.2895530218876067      0.486906014452722    0.05491996528215973      0.878181405820199    0.00333509582583829    0.05178507517059672   4.76365889466844e-14 121.6782493340716
2.827628468427644      19.24679720135012      15.64117166128913    0.00228009253210083     0.7083153563080374     -11.55705696701166  4.161217000596113e-07     0.1253895744449168  0.0009759903107170455      13.75793238090522       359.192019948028   0.004974061522367755     0.8000140744541944     0.4771312740474332     0.2895530218876067      0.486906014452722    0.05491996528215973      0.878181405820199    0.00333509582583829    0.05178506026943552   1.49012088304366e-08 121.6783709387865
2.81561356958876      20.45792759674907      17.57852296847331   0.002594669289463071     0.7078224373228783     -12.59600317859223  0.0001197409507219944     0.1228460137010908  0.0009830545335814212      14.02297989853252      366.1762963761907   0.005650342264766877     0.8000065658756379      0.492036572269282     0.2833697847451171     0.5203385557583027    0.04741810825047937      0.878181405820199   0.003292062856191868    0.05128571135699564  2.220446049250313e-14 122.4336610226638
2.815613611544671      20.45792759674907      17.57852296847331   0.002594669289463071     0.7078224373228783     -12.59600317859223  0.0001197409507219944     0.1228460137010908  0.0009830545335814212      14.02297989853252      366.1762963761907   0.005650342264766877     0.8000065658756379      0.492036572269282     0.2833697847451171     0.5203385557583027    0.04741810825047937      0.878181405820199   0.003292062856191868    0.05128571135699564  2.220446049250313e-14 122.4336610020344
2.81561356958876      20.45792790159595      17.57852296847331   0.002594669289463071     0.7078224373228783     -12.59600317859223  0.0001197409507219944     0.1228460137010908  0.0009830545335814212      14.02297989853252      366.1762963761907   0.005650342264766877     0.8000065658756379      0.492036572269282     0.2833697847451171     0.5203385557583027    0.04741810825047937      0.878181405820199   0.003292062856191868    0.05128571135699564  2.220446049250313e-14 122.4336612929127
2.81561356958876      20.45792759674907      17.57852323041371   0.002594669289463071     0.7078224373228783     -12.59600317859223  0.0001197409507219944     0.1228460137010908  0.0009830545335814212      14.02297989853252      366.1762963761907   0.005650342264766877     0.8000065658756379      0.492036572269282     0.2833697847451171     0.5203385557583027    0.04741810825047937      0.878181405820199   0.003292062856191868    0.05128571135699564  2.220446049250313e-14 122.4336610859423
2.81561356958876      20.45792759674907      17.57852296847331   0.002594684190624265     0.7078224373228783     -12.59600317859223  0.0001197409507219944     0.1228460137010908  0.0009830545335814212      14.02297989853252      366.1762963761907   0.005650342264766877     0.8000065658756379      0.492036572269282     0.2833697847451171     0.5203385557583027    0.04741810825047937      0.878181405820199   0.003292062856191868    0.05128571135699564  2.220446049250313e-14 122.4336473707613
2.81561356958876      20.45792759674907      17.57852296847331   0.002594669289463071     0.7078224522240395     -12.59600317859223  0.0001197409507219944     0.1228460137010908  0.0009830545335814212      14.02297989853252      366.1762963761907   0.005650342264766877     0.8000065658756379      0.492036572269282     0.2833697847451171     0.5203385557583027    0.04741810825047937      0.878181405820199   0.003292062856191868    0.05128571135699564  2.220446049250313e-14 122.4336610222284
2.81561356958876      20.45792759674907      17.57852296847331   0.002594669289463071     0.7078224373228783      -12.5960033662873  0.0001197409507219944     0.1228460137010908  0.0009830545335814212      14.02297989853252      366.1762963761907   0.005650342264766877     0.8000065658756379      0.492036572269282     0.2833697847451171     0.5203385557583027    0.04741810825047937      0.878181405820199   0.003292062856191868    0.05128571135699564  2.220446049250313e-14 122.4336607997641
2.81561356958876      20.45792759674907      17.57852296847331   0.002594669289463071     0.7078224373228783     -12.59600317859223  0.0001197558518831882     0.1228460137010908  0.0009830545335814212      14.02297989853252      366.1762963761907   0.005650342264766877     0.8000065658756379      0.492036572269282     0.2833697847451171     0.5203385557583027    0.04741810825047937      0.878181405820199   0.003292062856191868    0.05128571135699564  2.220446049250313e-14 122.4336675572764
2.81561356958876      20.45792759674907      17.57852296847331   0.002594669289463071     0.7078224373228783     -12.59600317859223  0.0001197409507219944      0.122846028602252  0.0009830545335814212      14.02297989853252      366.1762963761907   0.005650342264766877     0.8000065658756379      0.492036572269282     0.2833697847451171     0.5203385557583027    0.04741810825047937      0.878181405820199   0.003292062856191868    0.05128571135699564  2.220446049250313e-14 122.433660643028
2.81561356958876      20.45792759674907      17.57852296847331   0.002594669289463071     0.7078224373228783     -12.59600317859223  0.0001197409507219944     0.1228460137010908   0.000983069434742615      14.02297989853252      366.1762963761907   0.005650342264766877     0.8000065658756379      0.492036572269282     0.2833697847451171     0.5203385557583027    0.04741810825047937      0.878181405820199   0.003292062856191868    0.05128571135699564  2.220446049250313e-14 122.4336627473864
2.81561356958876      20.45792759674907      17.57852296847331   0.002594669289463071     0.7078224373228783     -12.59600317859223  0.0001197409507219944     0.1228460137010908  0.0009830545335814212      14.02298010749121      366.1762963761907   0.005650342264766877     0.8000065658756379      0.492036572269282     0.2833697847451171     0.5203385557583027    0.04741810825047937      0.878181405820199   0.003292062856191868    0.05128571135699564  2.220446049250313e-14 122.4336608917594
2.81561356958876      20.45792759674907      17.57852296847331   0.002594669289463071     0.7078224373228783     -12.59600317859223  0.0001197409507219944     0.1228460137010908  0.0009830545335814212      14.02297989853252      366.1763018326427   0.005650342264766877     0.8000065658756379      0.492036572269282     0.2833697847451171     0.5203385557583027    0.04741810825047937      0.878181405820199   0.003292062856191868    0.05128571135699564  2.220446049250313e-14 122.4336610492554
2.81561356958876      20.45792759674907      17.57852296847331   0.002594669289463071     0.7078224373228783     -12.59600317859223  0.0001197409507219944     0.1228460137010908  0.0009830545335814212      14.02297989853252      366.1762963761907   0.005650357165928071     0.8000065658756379      0.492036572269282     0.2833697847451171     0.5203385557583027    0.04741810825047937      0.878181405820199   0.003292062856191868    0.05128571135699564  2.220446049250313e-14 122.4337658895915
2.81561356958876      20.45792759674907      17.57852296847331   0.002594669289463071     0.7078224373228783     -12.59600317859223  0.0001197409507219944     0.1228460137010908  0.0009830545335814212      14.02297989853252      366.1762963761907   0.005650342264766877     0.8000065807767991      0.492036572269282     0.2833697847451171     0.5203385557583027    0.04741810825047937      0.878181405820199   0.003292062856191868    0.05128571135699564  2.220446049250313e-14 122.4336615842459
2.81561356958876      20.45792759674907      17.57852296847331   0.002594669289463071     0.7078224373228783     -12.59600317859223  0.0001197409507219944     0.1228460137010908  0.0009830545335814212      14.02297989853252      366.1762963761907   0.005650342264766877     0.8000065658756379     0.4920365871704432     0.2833697847451171     0.5203385557583027    0.04741810825047937      0.878181405820199   0.003292062856191868    0.05128571135699564  2.220446049250313e-14 122.4336592083393
2.81561356958876      20.45792759674907      17.57852296847331   0.002594669289463071     0.7078224373228783     -12.59600317859223  0.0001197409507219944     0.1228460137010908  0.0009830545335814212      14.02297989853252      366.1762963761907   0.005650342264766877     0.8000065658756379      0.492036572269282     0.2833697996462783     0.5203385557583027    0.04741810825047937      0.878181405820199   0.003292062856191868    0.05128571135699564  2.220446049250313e-14 122.4336648153074
2.81561356958876      20.45792759674907      17.57852296847331   0.002594669289463071     0.7078224373228783     -12.59600317859223  0.0001197409507219944     0.1228460137010908  0.0009830545335814212      14.02297989853252      366.1762963761907   0.005650342264766877     0.8000065658756379      0.492036572269282     0.2833697847451171     0.5203385706594639    0.04741810825047937      0.878181405820199   0.003292062856191868    0.05128571135699564  2.220446049250313e-14 122.433660925141
2.81561356958876      20.45792759674907      17.57852296847331   0.002594669289463071     0.7078224373228783     -12.59600317859223  0.0001197409507219944     0.1228460137010908  0.0009830545335814212      14.02297989853252      366.1762963761907   0.005650342264766877     0.8000065658756379      0.492036572269282     0.2833697847451171     0.5203385557583027    0.04741812315164057      0.878181405820199   0.003292062856191868    0.05128571135699564  2.220446049250313e-14 122.4336610230072
2.81561356958876      20.45792759674907      17.57852296847331   0.002594669289463071     0.7078224373228783     -12.59600317859223  0.0001197409507219944     0.1228460137010908  0.0009830545335814212      14.02297989853252      366.1762963761907   0.005650342264766877     0.8000065658756379      0.492036572269282     0.2833697847451171     0.5203385557583027    0.04741810825047937     0.8781814207213602   0.003292062856191868    0.05128571135699564  2.220446049250313e-14 122.4336610226638
2.81561356958876      20.45792759674907      17.57852296847331   0.002594669289463071     0.7078224373228783     -12.59600317859223  0.0001197409507219944     0.1228460137010908  0.0009830545335814212      14.02297989853252      366.1762963761907   0.005650342264766877     0.8000065658756379      0.492036572269282     0.2833697847451171     0.5203385557583027    0.04741810825047937      0.878181405820199   0.003292077757353062    0.05128571135699564  2.220446049250313e-14 122.4336610226993
2.81561356958876      20.45792759674907      17.57852296847331   0.002594669289463071     0.7078224373228783     -12.59600317859223  0.0001197409507219944     0.1228460137010908  0.0009830545335814212      14.02297989853252      366.1762963761907   0.005650342264766877     0.8000065658756379      0.492036572269282     0.2833697847451171     0.5203385557583027    0.04741810825047937      0.878181405820199   0.003292062856191868    0.05128572625815683  2.220446049250313e-14 122.4336610227763
2.81561356958876      20.45792759674907      17.57852296847331   0.002594669289463071     0.7078224373228783     -12.59600317859223  0.0001197409507219944     0.1228460137010908  0.0009830545335814212      14.02297989853252      366.1762963761907   0.005650342264766877     0.8000065658756379      0.492036572269282     0.2833697847451171     0.5203385557583027    0.04741810825047937      0.878181405820199   0.003292062856191868    0.05128571135699564  1.490118339830815e-08 122.4337824101003
2.824624712810709      19.54957979977283      16.12550948377675   0.002358729753056464     0.7081922038442041     -11.81679352396591  3.261960837797923e-05     0.1247537321445536  0.0009864892316152605      13.82419426501634      360.9380890044712   0.005144563524882602     0.8000121972952027     0.4808572565946536     0.2880078834007881     0.4952642126241418    0.05304450103430503      0.878181405820199   0.003324337583501582    0.05166022304215846  3.571785056288604e-14 121.6720834922003
2.824624754900897      19.54957979977283      16.12550948377675   0.002358729753056464     0.7081922038442041     -11.81679352396591  3.261960837797923e-05     0.1247537321445536  0.0009864892316152605      13.82419426501634      360.9380890044712   0.005144563524882602     0.8000121972952027     0.4808572565946536     0.2880078834007881     0.4952642126241418    0.05304450103430503      0.878181405820199   0.003324337583501582    0.05166022304215846  3.571785056288604e-14 121.6720833582146
2.824624712810709      19.54958009108427      16.12550948377675   0.002358729753056464     0.7081922038442041     -11.81679352396591  3.261960837797923e-05     0.1247537321445536  0.0009864892316152605      13.82419426501634      360.9380890044712   0.005144563524882602     0.8000121972952027     0.4808572565946536     0.2880078834007881     0.4952642126241418    0.05304450103430503      0.878181405820199   0.003324337583501582    0.05166022304215846  3.571785056288604e-14 121.6720835850148
2.824624712810709      19.54957979977283      16.12550972406557   0.002358729753056464     0.7081922038442041     -11.81679352396591  3.261960837797923e-05     0.1247537321445536  0.0009864892316152605      13.82419426501634      360.9380890044712   0.005144563524882602     0.8000121972952027     0.4808572565946536     0.2880078834007881     0.4952642126241418    0.05304450103430503      0.878181405820199   0.003324337583501582    0.05166022304215846  3.571785056288604e-14 121.6720835513016
2.824624712810709      19.54957979977283      16.12550948377675   0.002358744654217657     0.7081922038442041     -11.81679352396591  3.261960837797923e-05     0.1247537321445536  0.0009864892316152605      13.82419426501634      360.9380890044712   0.005144563524882602     0.8000121972952027     0.4808572565946536     0.2880078834007881     0.4952642126241418    0.05304450103430503      0.878181405820199   0.003324337583501582    0.05166022304215846  3.571785056288604e-14 121.6720806311706
2.824624712810709      19.54957979977283      16.12550948377675   0.002358729753056464     0.7081922187453653     -11.81679352396591  3.261960837797923e-05     0.1247537321445536  0.0009864892316152605      13.82419426501634      360.9380890044712   0.005144563524882602     0.8000121972952027     0.4808572565946536     0.2880078834007881     0.4952642126241418    0.05304450103430503      0.878181405820199   0.003324337583501582    0.05166022304215846  3.571785056288604e-14 121.6720834692129
2.824624712810709      19.54957979977283      16.12550948377675   0.002358729753056464     0.7081922038442041     -11.81679370004985  3.261960837797923e-05     0.1247537321445536  0.0009864892316152605      13.82419426501634      360.9380890044712   0.005144563524882602     0.8000121972952027     0.4808572565946536     0.2880078834007881     0.4952642126241418    0.05304450103430503      0.878181405820199   0.003324337583501582    0.05166022304215846  3.571785056288604e-14 121.6720833381378
2.824624712810709      19.54957979977283      16.12550948377675   0.002358729753056464     0.7081922038442041     -11.81679352396591  3.263450953917308e-05     0.1247537321445536  0.0009864892316152605      13.82419426501634      360.9380890044712   0.005144563524882602     0.8000121972952027     0.4808572565946536     0.2880078834007881     0.4952642126241418    0.05304450103430503      0.878181405820199   0.003324337583501582    0.05166022304215846  3.571785056288604e-14 121.6720870851014
2.824624712810709      19.54957979977283      16.12550948377675   0.002358729753056464     0.7081922038442041     -11.81679352396591  3.261960837797923e-05     0.1247537470457148  0.0009864892316152605      13.82419426501634      360.9380890044712   0.005144563524882602     0.8000121972952027     0.4808572565946536     0.2880078834007881     0.4952642126241418    0.05304450103430503      0.878181405820199   0.003324337583501582    0.05166022304215846  3.571785056288604e-14 121.6720835354342
2.824624712810709      19.54957979977283      16.12550948377675   0.002358729753056464     0.7081922038442041     -11.81679352396591  3.261960837797923e-05     0.1247537321445536  0.0009865041327764544      13.82419426501634      360.9380890044712   0.005144563524882602     0.8000121972952027     0.4808572565946536     0.2880078834007881     0.4952642126241418    0.05304450103430503      0.878181405820199   0.003324337583501582    0.05166022304215846  3.571785056288604e-14 121.6720850373546
2.824624712810709      19.54957979977283      16.12550948377675   0.002358729753056464     0.7081922038442041     -11.81679352396591  3.261960837797923e-05     0.1247537321445536  0.0009864892316152605      13.82419447101289      360.9380890044712   0.005144563524882602     0.8000121972952027     0.4808572565946536     0.2880078834007881     0.4952642126241418    0.05304450103430503      0.878181405820199   0.003324337583501582    0.05166022304215846  3.571785056288604e-14 121.6720834558118
2.824624712810709      19.54957979977283      16.12550948377675   0.002358729753056464     0.7081922038442041     -11.81679352396591  3.261960837797923e-05     0.1247537321445536  0.0009864892316152605      13.82419426501634      360.9380943828679   0.005144563524882602     0.8000121972952027     0.4808572565946536     0.2880078834007881     0.4952642126241418    0.05304450103430503      0.878181405820199   0.003324337583501582    0.05166022304215846  3.571785056288604e-14 121.6720833912116
2.824624712810709      19.54957979977283      16.12550948377675   0.002358729753056464     0.7081922038442041     -11.81679352396591  3.261960837797923e-05     0.1247537321445536  0.0009864892316152605      13.82419426501634      360.9380890044712   0.005144578426043796     0.8000121972952027     0.4808572565946536     0.2880078834007881     0.4952642126241418    0.05304450103430503      0.878181405820199   0.003324337583501582    0.05166022304215846  3.571785056288604e-14 121.6720957441602
2.824624712810709      19.54957979977283      16.12550948377675   0.002358729753056464     0.7081922038442041     -11.81679352396591  3.261960837797923e-05     0.1247537321445536  0.0009864892316152605      13.82419426501634      360.9380890044712   0.005144563524882602     0.8000122121963639     0.4808572565946536     0.2880078834007881     0.4952642126241418    0.05304450103430503      0.878181405820199   0.003324337583501582    0.05166022304215846  3.571785056288604e-14 121.6720840658804
2.824624712810709      19.54957979977283      16.12550948377675   0.002358729753056464     0.7081922038442041     -11.81679352396591  3.261960837797923e-05     0.1247537321445536  0.0009864892316152605      13.82419426501634      360.9380890044712   0.005144563524882602     0.8000121972952027     0.4808572714958148     0.2880078834007881     0.4952642126241418    0.05304450103430503      0.878181405820199   0.003324337583501582    0.05166022304215846  3.571785056288604e-14 121.6720832588489
2.824624712810709      19.54957979977283      16.12550948377675   0.002358729753056464     0.7081922038442041     -11.81679352396591  3.261960837797923e-05     0.1247537321445536  0.0009864892316152605      13.82419426501634      360.9380890044712   0.005144563524882602     0.8000121972952027     0.4808572565946536     0.2880078983019493     0.4952642126241418    0.05304450103430503      0.878181405820199   0.003324337583501582    0.05166022304215846  3.571785056288604e-14 121.6720839295222
2.824624712810709      19.54957979977283      16.12550948377675   0.002358729753056464     0.7081922038442041     -11.81679352396591  3.261960837797923e-05     0.1247537321445536  0.0009864892316152605      13.82419426501634      360.9380890044712   0.005144563524882602     0.8000121972952027     0.4808572565946536     0.2880078834007881      0.495264227525303    0.05304450103430503      0.878181405820199   0.003324337583501582    0.05166022304215846  3.571785056288604e-14 121.6720834834955
2.824624712810709      19.54957979977283      16.12550948377675   0.002358729753056464     0.7081922038442041     -11.81679352396591  3.261960837797923e-05     0.1247537321445536  0.0009864892316152605      13.82419426501634      360.9380890044712   0.005144563524882602     0.8000121972952027     0.4808572565946536     0.2880078834007881     0.4952642126241418    0.05304451593546622      0.878181405820199   0.003324337583501582    0.05166022304215846  3.571785056288604e-14 121.6720834922775
2.824624712810709      19.54957979977283      16.12550948377675   0.002358729753056464     0.7081922038442041     -11.81679352396591  3.261960837797923e-05     0.1247537321445536  0.0009864892316152605      13.82419426501634      360.9380890044712   0.005144563524882602     0.8000121972952027     0.4808572565946536     0.2880078834007881     0.4952642126241418    0.05304450103430503     0.8781814207213602   0.003324337583501582    0.05166022304215846  3.571785056288604e-14 121.6720834922003
2.824624712810709      19.54957979977283      16.12550948377675   0.002358729753056464     0.7081922038442041     -11.81679352396591  3.261960837797923e-05     0.1247537321445536  0.0009864892316152605      13.82419426501634      360.9380890044712   0.005144563524882602     0.8000121972952027     0.4808572565946536     0.2880078834007881     0.4952642126241418    0.05304450103430503      0.878181405820199   0.003324352484662776    0.05166022304215846  3.571785056288604e-14 121.6720834922067
2.824624712810709      19.54957979977283      16.12550948377675   0.002358729753056464     0.7081922038442041     -11.81679352396591  3.261960837797923e-05     0.1247537321445536  0.0009864892316152605      13.82419426501634      360.9380890044712   0.005144563524882602     0.8000121972952027     0.4808572565946536     0.2880078834007881     0.4952642126241418    0.05304450103430503      0.878181405820199   0.003324337583501582    0.05166023794331966  3.571785056288604e-14 121.6720834922188
2.824624712810709      19.54957979977283      16.12550948377675   0.002358729753056464     0.7081922038442041     -11.81679352396591  3.261960837797923e-05     0.1247537321445536  0.0009864892316152605      13.82419426501634      360.9380890044712   0.005144563524882602     0.8000121972952027     0.4808572565946536     0.2880078834007881     0.4952642126241418    0.05304450103430503      0.878181405820199   0.003324337583501582    0.05166022304215846  1.490119691169822e-08 121.6722050898183
2.82491493692648      19.54921691027415      16.12440859133503   0.002363876903157818      0.708211463904313     -11.81660484461146  3.269881777294283e-05     0.1247508853170783   0.000986535468040456      13.82723950833056      361.0973874637165   0.005144440469833223     0.8000121956582336     0.4808417320405256     0.2879980206617534      0.495445165129751    0.05170043277940536      0.878181405820199   0.003316437100439658    0.05130313248510172  3.564987273416128e-14 121.6715064431284
2.824914979020992      19.54921691027415      16.12440859133503   0.002363876903157818      0.708211463904313     -11.81660484461146  3.269881777294283e-05     0.1247508853170783   0.000986535468040456      13.82723950833056      361.0973874637165   0.005144440469833223     0.8000121956582336     0.4808417320405256     0.2879980206617534      0.495445165129751    0.05170043277940536      0.878181405820199   0.003316437100439658    0.05130313248510172  3.564987273416128e-14 121.6715064982392
2.82491493692648      19.54921720158019      16.12440859133503   0.002363876903157818      0.708211463904313     -11.81660484461146  3.269881777294283e-05     0.1247508853170783   0.000986535468040456      13.82723950833056      361.0973874637165   0.005144440469833223     0.8000121956582336     0.4808417320405256     0.2879980206617534      0.495445165129751    0.05170043277940536      0.878181405820199   0.003316437100439658    0.05130313248510172  3.564987273416128e-14 121.6715064575997
2.82491493692648      19.54921691027415      16.12440883160744   0.002363876903157818      0.708211463904313     -11.81660484461146  3.269881777294283e-05     0.1247508853170783   0.000986535468040456      13.82723950833056      361.0973874637165   0.005144440469833223     0.8000121956582336     0.4808417320405256     0.2879980206617534      0.495445165129751    0.05170043277940536      0.878181405820199   0.003316437100439658    0.05130313248510172  3.564987273416128e-14 121.6715064912405
2.82491493692648      19.54921691027415      16.12440859133503   0.002363891804319012      0.708211463904313     -11.81660484461146  3.269881777294283e-05     0.1247508853170783   0.000986535468040456      13.82723950833056      361.0973874637165   0.005144440469833223     0.8000121956582336     0.4808417320405256     0.2879980206617534      0.495445165129751    0.05170043277940536      0.878181405820199   0.003316437100439658    0.05130313248510172  3.564987273416128e-14 121.6715067837845
2.82491493692648      19.54921691027415      16.12440859133503   0.002363876903157818     0.7082114788054742     -11.81660484461146  3.269881777294283e-05     0.1247508853170783   0.000986535468040456      13.82723950833056      361.0973874637165   0.005144440469833223     0.8000121956582336     0.4808417320405256     0.2879980206617534      0.495445165129751    0.05170043277940536      0.878181405820199   0.003316437100439658    0.05130313248510172  3.564987273416128e-14 121.671506427152
2.82491493692648      19.54921691027415      16.12440859133503   0.002363876903157818      0.708211463904313     -11.81660502069259  3.269881777294283e-05     0.1247508853170783   0.000986535468040456      13.82723950833056      361.0973874637165   0.005144440469833223     0.8000121956582336     0.4808417320405256     0.2879980206617534      0.495445165129751    0.05170043277940536      0.878181405820199   0.003316437100439658    0.05130313248510172  3.564987273416128e-14 121.6715064682178
2.82491493692648      19.54921691027415      16.12440859133503   0.002363876903157818      0.708211463904313     -11.81660484461146  3.271371893413668e-05     0.1247508853170783   0.000986535468040456      13.82723950833056      361.0973874637165   0.005144440469833223     0.8000121956582336     0.4808417320405256     0.2879980206617534      0.495445165129751    0.05170043277940536      0.878181405820199   0.003316437100439658    0.05130313248510172  3.564987273416128e-14 121.6715099892523
2.82491493692648      19.54921691027415      16.12440859133503   0.002363876903157818      0.708211463904313     -11.81660484461146  3.269881777294283e-05     0.1247509002182395   0.000986535468040456      13.82723950833056      361.0973874637165   0.005144440469833223     0.8000121956582336     0.4808417320405256     0.2879980206617534      0.495445165129751    0.05170043277940536      0.878181405820199   0.003316437100439658    0.05130313248510172  3.564987273416128e-14 121.6715065469804
2.82491493692648      19.54921691027415      16.12440859133503   0.002363876903157818      0.708211463904313     -11.81660484461146  3.269881777294283e-05     0.1247508853170783  0.0009865503692016498      13.82723950833056      361.0973874637165   0.005144440469833223     0.8000121956582336     0.4808417320405256     0.2879980206617534      0.495445165129751    0.05170043277940536      0.878181405820199   0.003316437100439658    0.05130313248510172  3.564987273416128e-14 121.6715074050186
2.82491493692648      19.54921691027415      16.12440859133503   0.002363876903157818      0.708211463904313     -11.81660484461146  3.269881777294283e-05     0.1247508853170783   0.000986535468040456      13.82723971437248      361.0973874637165   0.005144440469833223     0.8000121956582336     0.4808417320405256     0.2879980206617534      0.495445165129751    0.05170043277940536      0.878181405820199   0.003316437100439658    0.05130313248510172  3.564987273416128e-14 121.671506399595
2.82491493692648      19.54921691027415      16.12440859133503   0.002363876903157818      0.708211463904313     -11.81660484461146  3.269881777294283e-05     0.1247508853170783   0.000986535468040456      13.82723950833056      361.0973928444869   0.005144440469833223     0.8000121956582336     0.4808417320405256     0.2879980206617534      0.495445165129751    0.05170043277940536      0.878181405820199   0.003316437100439658    0.05130313248510172  3.564987273416128e-14 121.6715063393148
2.82491493692648      19.54921691027415      16.12440859133503   0.002363876903157818      0.708211463904313     -11.81660484461146  3.269881777294283e-05     0.1247508853170783   0.000986535468040456      13.82723950833056      361.0973874637165   0.005144455370994417     0.8000121956582336     0.4808417320405256     0.2879980206617534      0.495445165129751    0.05170043277940536      0.878181405820199   0.003316437100439658    0.05130313248510172  3.564987273416128e-14 121.6715183930671
2.82491493692648      19.54921691027415      16.12440859133503   0.002363876903157818      0.708211463904313     -11.81660484461146  3.269881777294283e-05     0.1247508853170783   0.000986535468040456      13.82723950833056      361.0973874637165   0.005144440469833223     0.8000122105593948     0.4808417320405256     0.2879980206617534      0.495445165129751    0.05170043277940536      0.878181405820199   0.003316437100439658    0.05130313248510172  3.564987273416128e-14 121.6715070614062
2.82491493692648      19.54921691027415      16.12440859133503   0.002363876903157818      0.708211463904313     -11.81660484461146  3.269881777294283e-05     0.1247508853170783   0.000986535468040456      13.82723950833056      361.0973874637165   0.005144440469833223     0.8000121956582336     0.4808417469416868     0.2879980206617534      0.495445165129751    0.05170043277940536      0.878181405820199   0.003316437100439658    0.05130313248510172  3.564987273416128e-14 121.6715062617791
2.82491493692648      19.54921691027415      16.12440859133503   0.002363876903157818      0.708211463904313     -11.81660484461146  3.269881777294283e-05     0.1247508853170783   0.000986535468040456      13.82723950833056      361.0973874637165   0.005144440469833223     0.8000121956582336     0.4808417320405256     0.2879980355629146      0.495445165129751    0.05170043277940536      0.878181405820199   0.003316437100439658    0.05130313248510172  3.564987273416128e-14 121.6715069417921
2.82491493692648      19.54921691027415      16.12440859133503   0.002363876903157818      0.708211463904313     -11.81660484461146  3.269881777294283e-05     0.1247508853170783   0.000986535468040456      13.82723950833056      361.0973874637165   0.005144440469833223     0.8000121956582336     0.4808417320405256     0.2879980206617534     0.4954451800309122    0.05170043277940536      0.878181405820199   0.003316437100439658    0.05130313248510172  3.564987273416128e-14 121.6715063830853
2.82491493692648      19.54921691027415      16.12440859133503   0.002363876903157818      0.708211463904313     -11.81660484461146  3.269881777294283e-05     0.1247508853170783   0.000986535468040456      13.82723950833056      361.0973874637165   0.005144440469833223     0.8000121956582336     0.4808417320405256     0.2879980206617534      0.495445165129751    0.05170044768056656      0.878181405820199   0.003316437100439658    0.05130313248510172  3.564987273416128e-14 121.6715064431237
2.82491493692648      19.54921691027415      16.12440859133503   0.002363876903157818      0.708211463904313     -11.81660484461146  3.269881777294283e-05     0.1247508853170783   0.000986535468040456      13.82723950833056      361.0973874637165   0.005144440469833223     0.8000121956582336     0.4808417320405256     0.2879980206617534      0.495445165129751    0.05170043277940536     0.8781814207213602   0.003316437100439658    0.05130313248510172  3.564987273416128e-14 121.6715064431284
2.82491493692648      19.54921691027415      16.12440859133503   0.002363876903157818      0.708211463904313     -11.81660484461146  3.269881777294283e-05     0.1247508853170783   0.000986535468040456      13.82723950833056      361.0973874637165   0.005144440469833223     0.8000121956582336     0.4808417320405256     0.2879980206617534      0.495445165129751    0.05170043277940536      0.878181405820199   0.003316452001600852    0.05130313248510172  3.564987273416128e-14 121.6715064431222
2.82491493692648      19.54921691027415      16.12440859133503   0.002363876903157818      0.708211463904313     -11.81660484461146  3.269881777294283e-05     0.1247508853170783   0.000986535468040456      13.82723950833056      361.0973874637165   0.005144440469833223     0.8000121956582336     0.4808417320405256     0.2879980206617534      0.495445165129751    0.05170043277940536      0.878181405820199   0.003316437100439658    0.05130314738626292  3.564987273416128e-14 121.6715064431184
2.82491493692648      19.54921691027415      16.12440859133503   0.002363876903157818      0.708211463904313     -11.81660484461146  3.269881777294283e-05     0.1247508853170783   0.000986535468040456      13.82723950833056      361.0973874637165   0.005144440469833223     0.8000121956582336     0.4808417320405256     0.2879980206617534      0.495445165129751    0.05170043277940536      0.878181405820199   0.003316437100439658    0.05130313248510172  1.490119684372039e-08 121.6716279548858
2.825435246092791      19.53275662464866      16.09216559485996   0.002357112298720318     0.7085400330952479     -11.80131703032706  3.282837255561673e-05     0.1247378964485574  0.0009866423602283457      13.82480153458185      361.1032998040138   0.005142632589396463      0.800011864452547     0.4809946309903686     0.2878410779075192      0.497266284929043     0.0517006705196865      0.878181405820199   0.003401927728621222    0.05143126580832706   3.43280650552037e-14 121.665197666262
2.825435288195057      19.53275662464866      16.09216559485996   0.002357112298720318     0.7085400330952479     -11.80131703032706  3.282837255561673e-05     0.1247378964485574  0.0009866423602283457      13.82480153458185      361.1032998040138   0.005142632589396463      0.800011864452547     0.4809946309903686     0.2878410779075192      0.497266284929043     0.0517006705196865      0.878181405820199   0.003401927728621222    0.05143126580832706   3.43280650552037e-14 121.6651977222778
2.825435246092791      19.53275691570942      16.09216559485996   0.002357112298720318     0.7085400330952479     -11.80131703032706  3.282837255561673e-05     0.1247378964485574  0.0009866423602283457      13.82480153458185      361.1032998040138   0.005142632589396463      0.800011864452547     0.4809946309903686     0.2878410779075192      0.497266284929043     0.0517006705196865      0.878181405820199   0.003401927728621222    0.05143126580832706   3.43280650552037e-14 121.6651976930663
2.825435246092791      19.53275662464866      16.09216583465191   0.002357112298720318     0.7085400330952479     -11.80131703032706  3.282837255561673e-05     0.1247378964485574  0.0009866423602283457      13.82480153458185      361.1032998040138   0.005142632589396463      0.800011864452547     0.4809946309903686     0.2878410779075192      0.497266284929043     0.0517006705196865      0.878181405820199   0.003401927728621222    0.05143126580832706   3.43280650552037e-14 121.6651976899022
2.825435246092791      19.53275662464866      16.09216559485996   0.002357127199881512     0.7085400330952479     -11.80131703032706  3.282837255561673e-05     0.1247378964485574  0.0009866423602283457      13.82480153458185      361.1032998040138   0.005142632589396463      0.800011864452547     0.4809946309903686     0.2878410779075192      0.497266284929043     0.0517006705196865      0.878181405820199   0.003401927728621222    0.05143126580832706   3.43280650552037e-14 121.6651982804695
2.825435246092791      19.53275662464866      16.09216559485996   0.002357112298720318     0.7085400479964091     -11.80131703032706  3.282837255561673e-05     0.1247378964485574  0.0009866423602283457      13.82480153458185      361.1032998040138   0.005142632589396463      0.800011864452547     0.4809946309903686     0.2878410779075192      0.497266284929043     0.0517006705196865      0.878181405820199   0.003401927728621222    0.05143126580832706   3.43280650552037e-14 121.6651976589477
2.825435246092791      19.53275662464866      16.09216559485996   0.002357112298720318     0.7085400330952479     -11.80131720618039  3.282837255561673e-05     0.1247378964485574  0.0009866423602283457      13.82480153458185      361.1032998040138   0.005142632589396463      0.800011864452547     0.4809946309903686     0.2878410779075192      0.497266284929043     0.0517006705196865      0.878181405820199   0.003401927728621222    0.05143126580832706   3.43280650552037e-14 121.6651975884845
2.825435246092791      19.53275662464866      16.09216559485996   0.002357112298720318     0.7085400330952479     -11.80131703032706  3.284327371681058e-05     0.1247378964485574  0.0009866423602283457      13.82480153458185      361.1032998040138   0.005142632589396463      0.800011864452547     0.4809946309903686     0.2878410779075192      0.497266284929043     0.0517006705196865      0.878181405820199   0.003401927728621222    0.05143126580832706   3.43280650552037e-14 121.6652003562917
2.825435246092791      19.53275662464866      16.09216559485996   0.002357112298720318     0.7085400330952479     -11.80131703032706  3.282837255561673e-05     0.1247379113497186  0.0009866423602283457      13.82480153458185      361.1032998040138   0.005142632589396463      0.800011864452547     0.4809946309903686     0.2878410779075192      0.497266284929043     0.0517006705196865      0.878181405820199   0.003401927728621222    0.05143126580832706   3.43280650552037e-14 121.665197773029
2.825435246092791      19.53275662464866      16.09216559485996   0.002357112298720318     0.7085400330952479     -11.80131703032706  3.282837255561673e-05     0.1247378964485574  0.0009866572613895395      13.82480153458185      361.1032998040138   0.005142632589396463      0.800011864452547     0.4809946309903686     0.2878410779075192      0.497266284929043     0.0517006705196865      0.878181405820199   0.003401927728621222    0.05143126580832706   3.43280650552037e-14 121.6651982186001
2.825435246092791      19.53275662464866      16.09216559485996   0.002357112298720318     0.7085400330952479     -11.80131703032706  3.282837255561673e-05     0.1247378964485574  0.0009866423602283457      13.82480174058745      361.1032998040138   0.005142632589396463      0.800011864452547     0.4809946309903686     0.2878410779075192      0.497266284929043     0.0517006705196865      0.878181405820199   0.003401927728621222    0.05143126580832706   3.43280650552037e-14 121.6651976202903
2.825435246092791      19.53275662464866      16.09216559485996   0.002357112298720318     0.7085400330952479     -11.80131703032706  3.282837255561673e-05     0.1247378964485574  0.0009866423602283457      13.82480153458185      361.1033051848723   0.005142632589396463      0.800011864452547     0.4809946309903686     0.2878410779075192      0.497266284929043     0.0517006705196865      0.878181405820199   0.003401927728621222    0.05143126580832706   3.43280650552037e-14 121.665197630086
2.825435246092791      19.53275662464866      16.09216559485996   0.002357112298720318     0.7085400330952479     -11.80131703032706  3.282837255561673e-05     0.1247378964485574  0.0009866423602283457      13.82480153458185      361.1032998040138   0.005142647490557656      0.800011864452547     0.4809946309903686     0.2878410779075192      0.497266284929043     0.0517006705196865      0.878181405820199   0.003401927728621222    0.05143126580832706   3.43280650552037e-14 121.6651991406721
2.825435246092791      19.53275662464866      16.09216559485996   0.002357112298720318     0.7085400330952479     -11.80131703032706  3.282837255561673e-05     0.1247378964485574  0.0009866423602283457      13.82480153458185      361.1032998040138   0.005142632589396463     0.8000118793537082     0.4809946309903686     0.2878410779075192      0.497266284929043     0.0517006705196865      0.878181405820199   0.003401927728621222    0.05143126580832706   3.43280650552037e-14 121.6651982366467
2.825435246092791      19.53275662464866      16.09216559485996   0.002357112298720318     0.7085400330952479     -11.80131703032706  3.282837255561673e-05     0.1247378964485574  0.0009866423602283457      13.82480153458185      361.1032998040138   0.005142632589396463      0.800011864452547     0.4809946458915298     0.2878410779075192      0.497266284929043     0.0517006705196865      0.878181405820199   0.003401927728621222    0.05143126580832706   3.43280650552037e-14 121.6651977380487
2.825435246092791      19.53275662464866      16.09216559485996   0.002357112298720318     0.7085400330952479     -11.80131703032706  3.282837255561673e-05     0.1247378964485574  0.0009866423602283457      13.82480153458185      361.1032998040138   0.005142632589396463      0.800011864452547     0.4809946309903686     0.2878410928086804      0.497266284929043     0.0517006705196865      0.878181405820199   0.003401927728621222    0.05143126580832706   3.43280650552037e-14 121.6651977849749
2.825435246092791      19.53275662464866      16.09216559485996   0.002357112298720318     0.7085400330952479     -11.80131703032706  3.282837255561673e-05     0.1247378964485574  0.0009866423602283457      13.82480153458185      361.1032998040138   0.005142632589396463      0.800011864452547     0.4809946309903686     0.2878410779075192     0.4972662998302042     0.0517006705196865      0.878181405820199   0.003401927728621222    0.05143126580832706   3.43280650552037e-14 121.6651977041437
2.825435246092791      19.53275662464866      16.09216559485996   0.002357112298720318     0.7085400330952479     -11.80131703032706  3.282837255561673e-05     0.1247378964485574  0.0009866423602283457      13.82480153458185      361.1032998040138   0.005142632589396463      0.800011864452547     0.4809946309903686     0.2878410779075192      0.497266284929043    0.05170068542084769      0.878181405820199   0.003401927728621222    0.05143126580832706   3.43280650552037e-14 121.6651976662642
2.825435246092791      19.53275662464866      16.09216559485996   0.002357112298720318     0.7085400330952479     -11.80131703032706  3.282837255561673e-05     0.1247378964485574  0.0009866423602283457      13.82480153458185      361.1032998040138   0.005142632589396463      0.800011864452547     0.4809946309903686     0.2878410779075192      0.497266284929043     0.0517006705196865     0.8781814207213602   0.003401927728621222    0.05143126580832706   3.43280650552037e-14 121.665197666262
2.825435246092791      19.53275662464866      16.09216559485996   0.002357112298720318     0.7085400330952479     -11.80131703032706  3.282837255561673e-05     0.1247378964485574  0.0009866423602283457      13.82480153458185      361.1032998040138   0.005142632589396463      0.800011864452547     0.4809946309903686     0.2878410779075192      0.497266284929043     0.0517006705196865      0.878181405820199   0.003401942629782416    0.05143126580832706   3.43280650552037e-14 121.6651976662633
2.825435246092791      19.53275662464866      16.09216559485996   0.002357112298720318     0.7085400330952479     -11.80131703032706  3.282837255561673e-05     0.1247378964485574  0.0009866423602283457      13.82480153458185      361.1032998040138   0.005142632589396463      0.800011864452547     0.4809946309903686     0.2878410779075192      0.497266284929043     0.0517006705196865      0.878181405820199   0.003401927728621222    0.05143128070948826   3.43280650552037e-14 121.6651976662597
2.825435246092791      19.53275662464866      16.09216559485996   0.002357112298720318     0.7085400330952479     -11.80131703032706  3.282837255561673e-05     0.1247378964485574  0.0009866423602283457      13.82480153458185      361.1032998040138   0.005142632589396463      0.800011864452547     0.4809946309903686     0.2878410779075192      0.497266284929043     0.0517006705196865      0.878181405820199   0.003401927728621222    0.05143126580832706  1.490119552191271e-08 121.6653191892288
2.821555845327437      19.54824270834596      16.11344477681854    0.00235035817026654      0.707104881353062     -11.81874327315878  3.269128262460909e-05     0.1247168655561032  0.0009864597486630568      13.84659323079254      361.1097014679918   0.005161935493510616     0.8000111729445005     0.4815635042795224     0.2877103495085359     0.4916859882285588    0.05169169866119097      0.878181405820199   0.003401517361969973    0.05150140071394681  3.089709067639732e-14 121.6646752019646
2.821555887371896      19.54824270834596      16.11344477681854    0.00235035817026654      0.707104881353062     -11.81874327315878  3.269128262460909e-05     0.1247168655561032  0.0009864597486630568      13.84659323079254      361.1097014679918   0.005161935493510616     0.8000111729445005     0.4815635042795224     0.2877103495085359     0.4916859882285588    0.05169169866119097      0.878181405820199   0.003401517361969973    0.05150140071394681  3.089709067639732e-14 121.664675174382
2.821555845327437      19.54824299963748      16.11344477681854    0.00235035817026654      0.707104881353062     -11.81874327315878  3.269128262460909e-05     0.1247168655561032  0.0009864597486630568      13.84659323079254      361.1097014679918   0.005161935493510616     0.8000111729445005     0.4815635042795224     0.2877103495085359     0.4916859882285588    0.05169169866119097      0.878181405820199   0.003401517361969973    0.05150140071394681  3.089709067639732e-14 121.6646752503919
2.821555845327437      19.54824270834596      16.11344501692757    0.00235035817026654      0.707104881353062     -11.81874327315878  3.269128262460909e-05     0.1247168655561032  0.0009864597486630568      13.84659323079254      361.1097014679918   0.005161935493510616     0.8000111729445005     0.4815635042795224     0.2877103495085359     0.4916859882285588    0.05169169866119097      0.878181405820199   0.003401517361969973    0.05150140071394681  3.089709067639732e-14 121.6646752227028
2.821555845327437      19.54824270834596      16.11344477681854   0.002350373071427733      0.707104881353062     -11.81874327315878  3.269128262460909e-05     0.1247168655561032  0.0009864597486630568      13.84659323079254      361.1097014679918   0.005161935493510616     0.8000111729445005     0.4815635042795224     0.2877103495085359     0.4916859882285588    0.05169169866119097      0.878181405820199   0.003401517361969973    0.05150140071394681  3.089709067639732e-14 121.6646753897013
2.821555845327437      19.54824270834596      16.11344477681854    0.00235035817026654     0.7071048962542232     -11.81874327315878  3.269128262460909e-05     0.1247168655561032  0.0009864597486630568      13.84659323079254      361.1097014679918   0.005161935493510616     0.8000111729445005     0.4815635042795224     0.2877103495085359     0.4916859882285588    0.05169169866119097      0.878181405820199   0.003401517361969973    0.05150140071394681  3.089709067639732e-14 121.6646751683686
2.821555845327437      19.54824270834596      16.11344477681854    0.00235035817026654      0.707104881353062     -11.81874344927178  3.269128262460909e-05     0.1247168655561032  0.0009864597486630568      13.84659323079254      361.1097014679918   0.005161935493510616     0.8000111729445005     0.4815635042795224     0.2877103495085359     0.4916859882285588    0.05169169866119097      0.878181405820199   0.003401517361969973    0.05150140071394681  3.089709067639732e-14 121.6646751380388
2.821555845327437      19.54824270834596      16.11344477681854    0.00235035817026654      0.707104881353062     -11.81874327315878  3.270618378580294e-05     0.1247168655561032  0.0009864597486630568      13.84659323079254      361.1097014679918   0.005161935493510616     0.8000111729445005     0.4815635042795224     0.2877103495085359     0.4916859882285588    0.05169169866119097      0.878181405820199   0.003401517361969973    0.05150140071394681  3.089709067639732e-14 121.6646776236297
2.821555845327437      19.54824270834596      16.11344477681854    0.00235035817026654      0.707104881353062     -11.81874327315878  3.269128262460909e-05     0.1247168804572644  0.0009864597486630568      13.84659323079254      361.1097014679918   0.005161935493510616     0.8000111729445005     0.4815635042795224     0.2877103495085359     0.4916859882285588    0.05169169866119097      0.878181405820199   0.003401517361969973    0.05150140071394681  3.089709067639732e-14 121.6646752197663
2.821555845327437      19.54824270834596      16.11344477681854    0.00235035817026654      0.707104881353062     -11.81874327315878  3.269128262460909e-05     0.1247168655561032  0.0009864746498242506      13.84659323079254      361.1097014679918   0.005161935493510616     0.8000111729445005     0.4815635042795224     0.2877103495085359     0.4916859882285588    0.05169169866119097      0.878181405820199   0.003401517361969973    0.05150140071394681  3.089709067639732e-14 121.6646754852048
2.821555845327437      19.54824270834596      16.11344477681854    0.00235035817026654      0.707104881353062     -11.81874327315878  3.269128262460909e-05     0.1247168655561032  0.0009864597486630568      13.84659343712286      361.1097014679918   0.005161935493510616     0.8000111729445005     0.4815635042795224     0.2877103495085359     0.4916859882285588    0.05169169866119097      0.878181405820199   0.003401517361969973    0.05150140071394681  3.089709067639732e-14 121.6646751378397
2.821555845327437      19.54824270834596      16.11344477681854    0.00235035817026654      0.707104881353062     -11.81874327315878  3.269128262460909e-05     0.1247168655561032  0.0009864597486630568      13.84659323079254      361.1097068489457   0.005161935493510616     0.8000111729445005     0.4815635042795224     0.2877103495085359     0.4916859882285588    0.05169169866119097      0.878181405820199   0.003401517361969973    0.05150140071394681  3.089709067639732e-14 121.6646751445629
2.821555845327437      19.54824270834596      16.11344477681854    0.00235035817026654      0.707104881353062     -11.81874327315878  3.269128262460909e-05     0.1247168655561032  0.0009864597486630568      13.84659323079254      361.1097014679918    0.00516195039467181     0.8000111729445005     0.4815635042795224     0.2877103495085359     0.4916859882285588    0.05169169866119097      0.878181405820199   0.003401517361969973    0.05150140071394681  3.089709067639732e-14 121.6646773803784
2.821555845327437      19.54824270834596      16.11344477681854    0.00235035817026654      0.707104881353062     -11.81874327315878  3.269128262460909e-05     0.1247168655561032  0.0009864597486630568      13.84659323079254      361.1097014679918   0.005161935493510616     0.8000111878456617     0.4815635042795224     0.2877103495085359     0.4916859882285588    0.05169169866119097      0.878181405820199   0.003401517361969973    0.05150140071394681  3.089709067639732e-14 121.6646757942478
2.821555845327437      19.54824270834596      16.11344477681854    0.00235035817026654      0.707104881353062     -11.81874327315878  3.269128262460909e-05     0.1247168655561032  0.0009864597486630568      13.84659323079254      361.1097014679918   0.005161935493510616     0.8000111729445005     0.4815635191806836     0.2877103495085359     0.4916859882285588    0.05169169866119097      0.878181405820199   0.003401517361969973    0.05150140071394681  3.089709067639732e-14 121.6646751428454
2.821555845327437      19.54824270834596      16.11344477681854    0.00235035817026654      0.707104881353062     -11.81874327315878  3.269128262460909e-05     0.1247168655561032  0.0009864597486630568      13.84659323079254      361.1097014679918   0.005161935493510616     0.8000111729445005     0.4815635042795224     0.2877103644096971     0.4916859882285588    0.05169169866119097      0.878181405820199   0.003401517361969973    0.05150140071394681  3.089709067639732e-14 121.6646752553994
2.821555845327437      19.54824270834596      16.11344477681854    0.00235035817026654      0.707104881353062     -11.81874327315878  3.269128262460909e-05     0.1247168655561032  0.0009864597486630568      13.84659323079254      361.1097014679918   0.005161935493510616     0.8000111729445005     0.4815635042795224     0.2877103495085359     0.4916860031297199    0.05169169866119097      0.878181405820199   0.003401517361969973    0.05150140071394681  3.089709067639732e-14 121.6646752143215
2.821555845327437      19.54824270834596      16.11344477681854    0.00235035817026654      0.707104881353062     -11.81874327315878  3.269128262460909e-05     0.1247168655561032  0.0009864597486630568      13.84659323079254      361.1097014679918   0.005161935493510616     0.8000111729445005     0.4815635042795224     0.2877103495085359     0.4916859882285588    0.05169171356235217      0.878181405820199   0.003401517361969973    0.05150140071394681  3.089709067639732e-14 121.6646752020517
2.821555845327437      19.54824270834596      16.11344477681854    0.00235035817026654      0.707104881353062     -11.81874327315878  3.269128262460909e-05     0.1247168655561032  0.0009864597486630568      13.84659323079254      361.1097014679918   0.005161935493510616     0.8000111729445005     0.4815635042795224     0.2877103495085359     0.4916859882285588    0.05169169866119097     0.8781814207213602   0.003401517361969973    0.05150140071394681  3.089709067639732e-14 121.6646752019646
2.821555845327437      19.54824270834596      16.11344477681854    0.00235035817026654      0.707104881353062     -11.81874327315878  3.269128262460909e-05     0.1247168655561032  0.0009864597486630568      13.84659323079254      361.1097014679918   0.005161935493510616     0.8000111729445005     0.4815635042795224     0.2877103495085359     0.4916859882285588    0.05169169866119097      0.878181405820199   0.003401532263131167    0.05150140071394681  3.089709067639732e-14 121.6646752019792
2.821555845327437      19.54824270834596      16.11344477681854    0.00235035817026654      0.707104881353062     -11.81874327315878  3.269128262460909e-05     0.1247168655561032  0.0009864597486630568      13.84659323079254      361.1097014679918   0.005161935493510616     0.8000111729445005     0.4815635042795224     0.2877103495085359     0.4916859882285588    0.05169169866119097      0.878181405820199   0.003401517361969973      0.051501415615108  3.089709067639732e-14 121.6646752017732
2.821555845327437      19.54824270834596      16.11344477681854    0.00235035817026654      0.707104881353062     -11.81874327315878  3.269128262460909e-05     0.1247168655561032  0.0009864597486630568      13.84659323079254      361.1097014679918   0.005161935493510616     0.8000111729445005     0.4815635042795224     0.2877103495085359     0.4916859882285588    0.05169169866119097      0.878181405820199   0.003401517361969973    0.05150140071394681  1.490119209093833e-08 121.6647967377567
2.821545288989574        19.548328213223      16.11340287961544   0.002350378317787138     0.7071341094139944     -11.81871113464397   3.26750604590707e-05     0.1247166653462314  0.0009864071413925998      13.84700140062166      361.1188921096796   0.005160194109122219     0.8000111405215806     0.4815718713523504      0.287706743389914     0.4916544313805925    0.05157223295558044      0.878181405820199    0.00339988160700975    0.05519526507537544  3.026566457149751e-14 121.6645097876048
2.821545331033875        19.548328213223      16.11340287961544   0.002350378317787138     0.7071341094139944     -11.81871113464397   3.26750604590707e-05     0.1247166653462314  0.0009864071413925998      13.84700140062166      361.1188921096796   0.005160194109122219     0.8000111405215806     0.4815718713523504      0.287706743389914     0.4916544313805925    0.05157223295558044      0.878181405820199    0.00339988160700975    0.05519526507537544  3.026566457149751e-14 121.6645098116662
2.821545288989574      19.54832850451579      16.11340287961544   0.002350378317787138     0.7071341094139944     -11.81871113464397   3.26750604590707e-05     0.1247166653462314  0.0009864071413925998      13.84700140062166      361.1188921096796   0.005160194109122219     0.8000111405215806     0.4815718713523504      0.287706743389914     0.4916544313805925    0.05157223295558044      0.878181405820199    0.00339988160700975    0.05519526507537544  3.026566457149751e-14 121.664509840036
2.821545288989574        19.548328213223      16.11340311972386   0.002350378317787138     0.7071341094139944     -11.81871113464397   3.26750604590707e-05     0.1247166653462314  0.0009864071413925998      13.84700140062166      361.1188921096796   0.005160194109122219     0.8000111405215806     0.4815718713523504      0.287706743389914     0.4916544313805925    0.05157223295558044      0.878181405820199    0.00339988160700975    0.05519526507537544  3.026566457149751e-14 121.6645098187772
2.821545288989574        19.548328213223      16.11340287961544   0.002350393218948331     0.7071341094139944     -11.81871113464397   3.26750604590707e-05     0.1247166653462314  0.0009864071413925998      13.84700140062166      361.1188921096796   0.005160194109122219     0.8000111405215806     0.4815718713523504      0.287706743389914     0.4916544313805925    0.05157223295558044      0.878181405820199    0.00339988160700975    0.05519526507537544  3.026566457149751e-14 121.6645100681255
2.821545288989574        19.548328213223      16.11340287961544   0.002350378317787138     0.7071341243151555     -11.81871113464397   3.26750604590707e-05     0.1247166653462314  0.0009864071413925998      13.84700140062166      361.1188921096796   0.005160194109122219     0.8000111405215806     0.4815718713523504      0.287706743389914     0.4916544313805925    0.05157223295558044      0.878181405820199    0.00339988160700975    0.05519526507537544  3.026566457149751e-14 121.6645097531723
2.821545288989574        19.548328213223      16.11340287961544   0.002350378317787138     0.7071341094139944     -11.81871131075649   3.26750604590707e-05     0.1247166653462314  0.0009864071413925998      13.84700140062166      361.1188921096796   0.005160194109122219     0.8000111405215806     0.4815718713523504      0.287706743389914     0.4916544313805925    0.05157223295558044      0.878181405820199    0.00339988160700975    0.05519526507537544  3.026566457149751e-14 121.664509657746
2.821545288989574        19.548328213223      16.11340287961544   0.002350378317787138     0.7071341094139944     -11.81871113464397  3.268996162026455e-05     0.1247166653462314  0.0009864071413925998      13.84700140062166      361.1188921096796   0.005160194109122219     0.8000111405215806     0.4815718713523504      0.287706743389914     0.4916544313805925    0.05157223295558044      0.878181405820199    0.00339988160700975    0.05519526507537544  3.026566457149751e-14 121.6645120014264
2.821545288989574        19.548328213223      16.11340287961544   0.002350378317787138     0.7071341094139944     -11.81871113464397   3.26750604590707e-05     0.1247166802473926  0.0009864071413925998      13.84700140062166      361.1188921096796   0.005160194109122219     0.8000111405215806     0.4815718713523504      0.287706743389914     0.4916544313805925    0.05157223295558044      0.878181405820199    0.00339988160700975    0.05519526507537544  3.026566457149751e-14 121.6645098274156
2.821545288989574        19.548328213223      16.11340287961544   0.002350378317787138     0.7071341094139944     -11.81871113464397   3.26750604590707e-05     0.1247166653462314  0.0009864220425537936      13.84700140062166      361.1188921096796   0.005160194109122219     0.8000111405215806     0.4815718713523504      0.287706743389914     0.4916544313805925    0.05157223295558044      0.878181405820199    0.00339988160700975    0.05519526507537544  3.026566457149751e-14 121.6645099405351
2.821545288989574        19.548328213223      16.11340287961544   0.002350378317787138     0.7071341094139944     -11.81871113464397   3.26750604590707e-05     0.1247166653462314  0.0009864071413925998      13.84700160695806      361.1188921096796   0.005160194109122219     0.8000111405215806     0.4815718713523504      0.287706743389914     0.4916544313805925    0.05157223295558044      0.878181405820199    0.00339988160700975    0.05519526507537544  3.026566457149751e-14 121.6645097506351
2.821545288989574        19.548328213223      16.11340287961544   0.002350378317787138     0.7071341094139944     -11.81871113464397   3.26750604590707e-05     0.1247166653462314  0.0009864071413925998      13.84700140062166      361.1188974907704   0.005160194109122219     0.8000111405215806     0.4815718713523504      0.287706743389914     0.4916544313805925    0.05157223295558044      0.878181405820199    0.00339988160700975    0.05519526507537544  3.026566457149751e-14 121.6645098379156
2.821545288989574        19.548328213223      16.11340287961544   0.002350378317787138     0.7071341094139944     -11.81871113464397   3.26750604590707e-05     0.1247166653462314  0.0009864071413925998      13.84700140062166      361.1188921096796   0.005160209010283413     0.8000111405215806     0.4815718713523504      0.287706743389914     0.4916544313805925    0.05157223295558044      0.878181405820199    0.00339988160700975    0.05519526507537544  3.026566457149751e-14 121.6645096911584
2.821545288989574        19.548328213223      16.11340287961544   0.002350378317787138     0.7071341094139944     -11.81871113464397   3.26750604590707e-05     0.1247166653462314  0.0009864071413925998      13.84700140062166      361.1188921096796   0.005160194109122219     0.8000111554227418     0.4815718713523504      0.287706743389914     0.4916544313805925    0.05157223295558044      0.878181405820199    0.00339988160700975    0.05519526507537544  3.026566457149751e-14 121.6645103709327
2.821545288989574        19.548328213223      16.11340287961544   0.002350378317787138     0.7071341094139944     -11.81871113464397   3.26750604590707e-05     0.1247166653462314  0.0009864071413925998      13.84700140062166      361.1188921096796   0.005160194109122219     0.8000111405215806     0.4815718862535116      0.287706743389914     0.4916544313805925    0.05157223295558044      0.878181405820199    0.00339988160700975    0.05519526507537544  3.026566457149751e-14 121.6645098939303
2.821545288989574        19.548328213223      16.11340287961544   0.002350378317787138     0.7071341094139944     -11.81871113464397   3.26750604590707e-05     0.1247166653462314  0.0009864071413925998      13.84700140062166      361.1188921096796   0.005160194109122219     0.8000111405215806     0.4815718713523504     0.2877067582910752     0.4916544313805925    0.05157223295558044      0.878181405820199    0.00339988160700975    0.05519526507537544  3.026566457149751e-14 121.6645098399213
2.821545288989574        19.548328213223      16.11340287961544   0.002350378317787138     0.7071341094139944     -11.81871113464397   3.26750604590707e-05     0.1247166653462314  0.0009864071413925998      13.84700140062166      361.1188921096796   0.005160194109122219     0.8000111405215806     0.4815718713523504      0.287706743389914     0.4916544462817537    0.05157223295558044      0.878181405820199    0.00339988160700975    0.05519526507537544  3.026566457149751e-14 121.6645097869365
2.821545288989574        19.548328213223      16.11340287961544   0.002350378317787138     0.7071341094139944     -11.81871113464397   3.26750604590707e-05     0.1247166653462314  0.0009864071413925998      13.84700140062166      361.1188921096796   0.005160194109122219     0.8000111405215806     0.4815718713523504      0.287706743389914     0.4916544313805925    0.05157224785674164      0.878181405820199    0.00339988160700975    0.05519526507537544  3.026566457149751e-14 121.6645097888128
2.821545288989574        19.548328213223      16.11340287961544   0.002350378317787138     0.7071341094139944     -11.81871113464397   3.26750604590707e-05     0.1247166653462314  0.0009864071413925998      13.84700140062166      361.1188921096796   0.005160194109122219     0.8000111405215806     0.4815718713523504      0.287706743389914     0.4916544313805925    0.05157223295558044     0.8781814207213602    0.00339988160700975    0.05519526507537544  3.026566457149751e-14 121.6645097876048
2.821545288989574        19.548328213223      16.11340287961544   0.002350378317787138     0.7071341094139944     -11.81871113464397   3.26750604590707e-05     0.1247166653462314  0.0009864071413925998      13.84700140062166      361.1188921096796   0.005160194109122219     0.8000111405215806     0.4815718713523504      0.287706743389914     0.4916544313805925    0.05157223295558044      0.878181405820199   0.003399896508170944    0.05519526507537544  3.026566457149751e-14 121.664509787608
2.821545288989574        19.548328213223      16.11340287961544   0.002350378317787138     0.7071341094139944     -11.81871113464397   3.26750604590707e-05     0.1247166653462314  0.0009864071413925998      13.84700140062166      361.1188921096796   0.005160194109122219     0.8000111405215806     0.4815718713523504      0.287706743389914     0.4916544313805925    0.05157223295558044      0.878181405820199    0.00339988160700975    0.05519527997653663  3.026566457149751e-14 121.6645097875802
2.821545288989574        19.548328213223      16.11340287961544   0.002350378317787138     0.7071341094139944     -11.81871113464397   3.26750604590707e-05     0.1247166653462314  0.0009864071413925998      13.84700140062166      361.1188921096796   0.005160194109122219     0.8000111405215806     0.4815718713523504      0.287706743389914     0.4916544313805925    0.05157223295558044      0.878181405820199    0.00339988160700975    0.05519526507537544  1.490119145951223e-08 121.6646313214886
2.821282931285228      19.55122090653159      16.11770586044282   0.002349899974006322     0.7070818005781738     -11.82163754374996  3.244942636351873e-05     0.1247191842126652  0.0009863505282823668       13.8445061402824      360.9775676241289   0.005162857186038533     0.8000110694197484     0.4816070059123203     0.2876943873902306     0.4914953141035126    0.05123799734476642      0.878181405820199   0.003399753371200066    0.05546842442301538  2.934002929391784e-14 121.6645659351088
2.82128297332562      19.55122090653159      16.11770586044282   0.002349899974006322     0.7070818005781738     -11.82163754374996  3.244942636351873e-05     0.1247191842126652  0.0009863505282823668       13.8445061402824      360.9775676241289   0.005162857186038533     0.8000110694197484     0.4816070059123203     0.2876943873902306     0.4914953141035126    0.05123799734476642      0.878181405820199   0.003399753371200066    0.05546842442301538  2.934002929391784e-14 121.6645660616058
2.821282931285228      19.55122119786748      16.11770586044282   0.002349899974006322     0.7070818005781738     -11.82163754374996  3.244942636351873e-05     0.1247191842126652  0.0009863505282823668       13.8445061402824      360.9775676241289   0.005162857186038533     0.8000110694197484     0.4816070059123203     0.2876943873902306     0.4914953141035126    0.05123799734476642      0.878181405820199   0.003399753371200066    0.05546842442301538  2.934002929391784e-14 121.6645660496359
2.821282931285228      19.55122090653159      16.11770610061535   0.002349899974006322     0.7070818005781738     -11.82163754374996  3.244942636351873e-05     0.1247191842126652  0.0009863505282823668       13.8445061402824      360.9775676241289   0.005162857186038533     0.8000110694197484     0.4816070059123203     0.2876943873902306     0.4914953141035126    0.05123799734476642      0.878181405820199   0.003399753371200066    0.05546842442301538  2.934002929391784e-14 121.6645660060767
2.821282931285228      19.55122090653159      16.11770586044282   0.002349914875167516     0.7070818005781738     -11.82163754374996  3.244942636351873e-05     0.1247191842126652  0.0009863505282823668       13.8445061402824      360.9775676241289   0.005162857186038533     0.8000110694197484     0.4816070059123203     0.2876943873902306     0.4914953141035126    0.05123799734476642      0.878181405820199   0.003399753371200066    0.05546842442301538  2.934002929391784e-14 121.6645660529915
2.821282931285228      19.55122090653159      16.11770586044282   0.002349899974006322      0.707081815479335     -11.82163754374996  3.244942636351873e-05     0.1247191842126652  0.0009863505282823668       13.8445061402824      360.9775676241289   0.005162857186038533     0.8000110694197484     0.4816070059123203     0.2876943873902306     0.4914953141035126    0.05123799734476642      0.878181405820199   0.003399753371200066    0.05546842442301538  2.934002929391784e-14 121.664565938619
2.821282931285228      19.55122090653159      16.11770586044282   0.002349899974006322     0.7070818005781738     -11.82163771990608  3.244942636351873e-05     0.1247191842126652  0.0009863505282823668       13.8445061402824      360.9775676241289   0.005162857186038533     0.8000110694197484     0.4816070059123203     0.2876943873902306     0.4914953141035126    0.05123799734476642      0.878181405820199   0.003399753371200066    0.05546842442301538  2.934002929391784e-14 121.6645659114973
2.821282931285228      19.55122090653159      16.11770586044282   0.002349899974006322     0.7070818005781738     -11.82163754374996  3.246432752471258e-05     0.1247191842126652  0.0009863505282823668       13.8445061402824      360.9775676241289   0.005162857186038533     0.8000110694197484     0.4816070059123203     0.2876943873902306     0.4914953141035126    0.05123799734476642      0.878181405820199   0.003399753371200066    0.05546842442301538  2.934002929391784e-14 121.6645682519167
2.821282931285228      19.55122090653159      16.11770586044282   0.002349899974006322     0.7070818005781738     -11.82163754374996  3.244942636351873e-05     0.1247191991138263  0.0009863505282823668       13.8445061402824      360.9775676241289   0.005162857186038533     0.8000110694197484     0.4816070059123203     0.2876943873902306     0.4914953141035126    0.05123799734476642      0.878181405820199   0.003399753371200066    0.05546842442301538  2.934002929391784e-14 121.6645660167592
2.821282931285228      19.55122090653159      16.11770586044282   0.002349899974006322     0.7070818005781738     -11.82163754374996  3.244942636351873e-05     0.1247191842126652  0.0009863654294435607       13.8445061402824      360.9775676241289   0.005162857186038533     0.8000110694197484     0.4816070059123203     0.2876943873902306     0.4914953141035126    0.05123799734476642      0.878181405820199   0.003399753371200066    0.05546842442301538  2.934002929391784e-14 121.664566150853
2.821282931285228      19.55122090653159      16.11770586044282   0.002349899974006322     0.7070818005781738     -11.82163754374996  3.244942636351873e-05     0.1247191842126652  0.0009863505282823668      13.84450634658162      360.9775676241289   0.005162857186038533     0.8000110694197484     0.4816070059123203     0.2876943873902306     0.4914953141035126    0.05123799734476642      0.878181405820199   0.003399753371200066    0.05546842442301538  2.934002929391784e-14 121.6645659136257
2.821282931285228      19.55122090653159      16.11770586044282   0.002349899974006322     0.7070818005781738     -11.82163754374996  3.244942636351873e-05     0.1247191842126652  0.0009863505282823668       13.8445061402824      360.9775730031138   0.005162857186038533     0.8000110694197484     0.4816070059123203     0.2876943873902306     0.4914953141035126    0.05123799734476642      0.878181405820199   0.003399753371200066    0.05546842442301538  2.934002929391784e-14 121.6645660572494
2.821282931285228      19.55122090653159      16.11770586044282   0.002349899974006322     0.7070818005781738     -11.82163754374996  3.244942636351873e-05     0.1247191842126652  0.0009863505282823668       13.8445061402824      360.9775676241289   0.005162872087199726     0.8000110694197484     0.4816070059123203     0.2876943873902306     0.4914953141035126    0.05123799734476642      0.878181405820199   0.003399753371200066    0.05546842442301538  2.934002929391784e-14 121.6645674725801
2.821282931285228      19.55122090653159      16.11770586044282   0.002349899974006322     0.7070818005781738     -11.82163754374996  3.244942636351873e-05     0.1247191842126652  0.0009863505282823668       13.8445061402824      360.9775676241289   0.005162857186038533     0.8000110843209096     0.4816070059123203     0.2876943873902306     0.4914953141035126    0.05123799734476642      0.878181405820199   0.003399753371200066    0.05546842442301538  2.934002929391784e-14 121.6645664921524
2.821282931285228      19.55122090653159      16.11770586044282   0.002349899974006322     0.7070818005781738     -11.82163754374996  3.244942636351873e-05     0.1247191842126652  0.0009863505282823668       13.8445061402824      360.9775676241289   0.005162857186038533     0.8000110694197484     0.4816070208134815     0.2876943873902306     0.4914953141035126    0.05123799734476642      0.878181405820199   0.003399753371200066    0.05546842442301538  2.934002929391784e-14 121.6645660554115
2.821282931285228      19.55122090653159      16.11770586044282   0.002349899974006322     0.7070818005781738     -11.82163754374996  3.244942636351873e-05     0.1247191842126652  0.0009863505282823668       13.8445061402824      360.9775676241289   0.005162857186038533     0.8000110694197484     0.4816070059123203     0.2876944022913918     0.4914953141035126    0.05123799734476642      0.878181405820199   0.003399753371200066    0.05546842442301538  2.934002929391784e-14 121.6645660378884
2.821282931285228      19.55122090653159      16.11770586044282   0.002349899974006322     0.7070818005781738     -11.82163754374996  3.244942636351873e-05     0.1247191842126652  0.0009863505282823668       13.8445061402824      360.9775676241289   0.005162857186038533     0.8000110694197484     0.4816070059123203     0.2876943873902306     0.4914953290046737    0.05123799734476642      0.878181405820199   0.003399753371200066    0.05546842442301538  2.934002929391784e-14 121.6645659506872
2.821282931285228      19.55122090653159      16.11770586044282   0.002349899974006322     0.7070818005781738     -11.82163754374996  3.244942636351873e-05     0.1247191842126652  0.0009863505282823668       13.8445061402824      360.9775676241289   0.005162857186038533     0.8000110694197484     0.4816070059123203     0.2876943873902306     0.4914953141035126    0.05123801224592762      0.878181405820199   0.003399753371200066    0.05546842442301538  2.934002929391784e-14 121.6645659335417
2.821282931285228      19.55122090653159      16.11770586044282   0.002349899974006322     0.7070818005781738     -11.82163754374996  3.244942636351873e-05     0.1247191842126652  0.0009863505282823668       13.8445061402824      360.9775676241289   0.005162857186038533     0.8000110694197484     0.4816070059123203     0.2876943873902306     0.4914953141035126    0.05123799734476642     0.8781814207213602   0.003399753371200066    0.05546842442301538  2.934002929391784e-14 121.6645659351088
2.821282931285228      19.55122090653159      16.11770586044282   0.002349899974006322     0.7070818005781738     -11.82163754374996  3.244942636351873e-05     0.1247191842126652  0.0009863505282823668       13.8445061402824      360.9775676241289   0.005162857186038533     0.8000110694197484     0.4816070059123203     0.2876943873902306     0.4914953141035126    0.05123799734476642      0.878181405820199    0.00339976827236126    0.05546842442301538  2.934002929391784e-14 121.66456593533
2.821282931285228      19.55122090653159      16.11770586044282   0.002349899974006322     0.7070818005781738     -11.82163754374996  3.244942636351873e-05     0.1247191842126652  0.0009863505282823668       13.8445061402824      360.9775676241289   0.005162857186038533     0.8000110694197484     0.4816070059123203     0.2876943873902306     0.4914953141035126    0.05123799734476642      0.878181405820199   0.003399753371200066    0.05546843932417658  2.934002929391784e-14 121.664565934899
2.821282931285228      19.55122090653159      16.11770586044282   0.002349899974006322     0.7070818005781738     -11.82163754374996  3.244942636351873e-05     0.1247191842126652  0.0009863505282823668       13.8445061402824      360.9775676241289   0.005162857186038533     0.8000110694197484     0.4816070059123203     0.2876943873902306     0.4914953141035126    0.05123799734476642      0.878181405820199   0.003399753371200066    0.05546842442301538  1.490119053387695e-08 121.6646874607279
2.821477930881899      19.54905082708464      16.11447811498725   0.002350156792817132     0.7071264361519797     -11.81944432022943  3.260732845647726e-05     0.1247165161931099  0.0009863699273576247      13.84637812403037      361.0835598737322   0.005161691519395901     0.8000111217300989     0.4815726214444396     0.2877012942659735     0.4916147645285138    0.05148868030937761      0.878181405820199   0.003399849552508712    0.05526354544851939  2.945728376012195e-14 121.6644952074154
2.821477972925196      19.54905082708464      16.11447811498725   0.002350156792817132     0.7071264361519797     -11.81944432022943  3.260732845647726e-05     0.1247165161931099  0.0009863699273576247      13.84637812403037      361.0835598737322   0.005161691519395901     0.8000111217300989     0.4815726214444396     0.2877012942659735     0.4916147645285138    0.05148868030937761      0.878181405820199   0.003399849552508712    0.05526354544851939  2.945728376012195e-14 121.6644951379803
2.821477930881899      19.54905111838819      16.11447811498725   0.002350156792817132     0.7071264361519797     -11.81944432022943  3.260732845647726e-05     0.1247165161931099  0.0009863699273576247      13.84637812403037      361.0835598737322   0.005161691519395901     0.8000111217300989     0.4815726214444396     0.2877012942659735     0.4916147645285138    0.05148868030937761      0.878181405820199   0.003399849552508712    0.05526354544851939  2.945728376012195e-14 121.6644952046254
2.821477930881899      19.54905082708464      16.11447835511168   0.002350156792817132     0.7071264361519797     -11.81944432022943  3.260732845647726e-05     0.1247165161931099  0.0009863699273576247      13.84637812403037      361.0835598737322   0.005161691519395901     0.8000111217300989     0.4815726214444396     0.2877012942659735     0.4916147645285138    0.05148868030937761      0.878181405820199   0.003399849552508712    0.05526354544851939  2.945728376012195e-14 121.6644950925539
2.821477930881899      19.54905082708464      16.11447811498725   0.002350171693978326     0.7071264361519797     -11.81944432022943  3.260732845647726e-05     0.1247165161931099  0.0009863699273576247      13.84637812403037      361.0835598737322   0.005161691519395901     0.8000111217300989     0.4815726214444396     0.2877012942659735     0.4916147645285138    0.05148868030937761      0.878181405820199   0.003399849552508712    0.05526354544851939  2.945728376012195e-14 121.6644952786806
2.821477930881899      19.54905082708464      16.11447811498725   0.002350156792817132     0.7071264510531409     -11.81944432022943  3.260732845647726e-05     0.1247165161931099  0.0009863699273576247      13.84637812403037      361.0835598737322   0.005161691519395901     0.8000111217300989     0.4815726214444396     0.2877012942659735     0.4916147645285138    0.05148868030937761      0.878181405820199   0.003399849552508712    0.05526354544851939  2.945728376012195e-14 121.664495167906
2.821477930881899      19.54905082708464      16.11447811498725   0.002350156792817132     0.7071264361519797     -11.81944449635288  3.260732845647726e-05     0.1247165161931099  0.0009863699273576247      13.84637812403037      361.0835598737322   0.005161691519395901     0.8000111217300989     0.4815726214444396     0.2877012942659735     0.4916147645285138    0.05148868030937761      0.878181405820199   0.003399849552508712    0.05526354544851939  2.945728376012195e-14 121.6644951092951
2.821477930881899      19.54905082708464      16.11447811498725   0.002350156792817132     0.7071264361519797     -11.81944432022943   3.26222296176711e-05     0.1247165161931099  0.0009863699273576247      13.84637812403037      361.0835598737322   0.005161691519395901     0.8000111217300989     0.4815726214444396     0.2877012942659735     0.4916147645285138    0.05148868030937761      0.878181405820199   0.003399849552508712    0.05526354544851939  2.945728376012195e-14 121.6644974221291
2.821477930881899      19.54905082708464      16.11447811498725   0.002350156792817132     0.7071264361519797     -11.81944432022943  3.260732845647726e-05     0.1247165310942711  0.0009863699273576247      13.84637812403037      361.0835598737322   0.005161691519395901     0.8000111217300989     0.4815726214444396     0.2877012942659735     0.4916147645285138    0.05148868030937761      0.878181405820199   0.003399849552508712    0.05526354544851939  2.945728376012195e-14 121.6644952300356
2.821477930881899      19.54905082708464      16.11447811498725   0.002350156792817132     0.7071264361519797     -11.81944432022943  3.260732845647726e-05     0.1247165161931099  0.0009863848285188185      13.84637812403037      361.0835598737322   0.005161691519395901     0.8000111217300989     0.4815726214444396     0.2877012942659735     0.4916147645285138    0.05148868030937761      0.878181405820199   0.003399849552508712    0.05526354544851939  2.945728376012195e-14 121.6644953906242
2.821477930881899      19.54905082708464      16.11447811498725   0.002350156792817132     0.7071264361519797     -11.81944432022943  3.260732845647726e-05     0.1247165161931099  0.0009863699273576247      13.84637833035748      361.0835598737322   0.005161691519395901     0.8000111217300989     0.4815726214444396     0.2877012942659735     0.4916147645285138    0.05148868030937761      0.878181405820199   0.003399849552508712    0.05526354544851939  2.945728376012195e-14 121.6644951875618
2.821477930881899      19.54905082708464      16.11447811498725   0.002350156792817132     0.7071264361519797     -11.81944432022943  3.260732845647726e-05     0.1247165161931099  0.0009863699273576247      13.84637812403037      361.0835652542965   0.005161691519395901     0.8000111217300989     0.4815726214444396     0.2877012942659735     0.4916147645285138    0.05148868030937761      0.878181405820199   0.003399849552508712    0.05526354544851939  2.945728376012195e-14 121.664495130448
2.821477930881899      19.54905082708464      16.11447811498725   0.002350156792817132     0.7071264361519797     -11.81944432022943  3.260732845647726e-05     0.1247165161931099  0.0009863699273576247      13.84637812403037      361.0835598737322   0.005161706420557095     0.8000111217300989     0.4815726214444396     0.2877012942659735     0.4916147645285138    0.05148868030937761      0.878181405820199   0.003399849552508712    0.05526354544851939  2.945728376012195e-14 121.6644965135053
2.821477930881899      19.54905082708464      16.11447811498725   0.002350156792817132     0.7071264361519797     -11.81944432022943  3.260732845647726e-05     0.1247165161931099  0.0009863699273576247      13.84637812403037      361.0835598737322   0.005161691519395901     0.8000111366312601     0.4815726214444396     0.2877012942659735     0.4916147645285138    0.05148868030937761      0.878181405820199   0.003399849552508712    0.05526354544851939  2.945728376012195e-14 121.6644957515089
2.821477930881899      19.54905082708464      16.11447811498725   0.002350156792817132     0.7071264361519797     -11.81944432022943  3.260732845647726e-05     0.1247165161931099  0.0009863699273576247      13.84637812403037      361.0835598737322   0.005161691519395901     0.8000111217300989     0.4815726363456008     0.2877012942659735     0.4916147645285138    0.05148868030937761      0.878181405820199   0.003399849552508712    0.05526354544851939  2.945728376012195e-14 121.6644952173296
2.821477930881899      19.54905082708464      16.11447811498725   0.002350156792817132     0.7071264361519797     -11.81944432022943  3.260732845647726e-05     0.1247165161931099  0.0009863699273576247      13.84637812403037      361.0835598737322   0.005161691519395901     0.8000111217300989     0.4815726214444396     0.2877013091671347     0.4916147645285138    0.05148868030937761      0.878181405820199   0.003399849552508712    0.05526354544851939  2.945728376012195e-14 121.6644952288108
2.821477930881899      19.54905082708464      16.11447811498725   0.002350156792817132     0.7071264361519797     -11.81944432022943  3.260732845647726e-05     0.1247165161931099  0.0009863699273576247      13.84637812403037      361.0835598737322   0.005161691519395901     0.8000111217300989     0.4815726214444396     0.2877012942659735      0.491614779429675    0.05148868030937761      0.878181405820199   0.003399849552508712    0.05526354544851939  2.945728376012195e-14 121.6644951439653
2.821477930881899      19.54905082708464      16.11447811498725   0.002350156792817132     0.7071264361519797     -11.81944432022943  3.260732845647726e-05     0.1247165161931099  0.0009863699273576247      13.84637812403037      361.0835598737322   0.005161691519395901     0.8000111217300989     0.4815726214444396     0.2877012942659735     0.4916147645285138     0.0514886952105388      0.878181405820199   0.003399849552508712    0.05526354544851939  2.945728376012195e-14 121.6644952068805
2.821477930881899      19.54905082708464      16.11447811498725   0.002350156792817132     0.7071264361519797     -11.81944432022943  3.260732845647726e-05     0.1247165161931099  0.0009863699273576247      13.84637812403037      361.0835598737322   0.005161691519395901     0.8000111217300989     0.4815726214444396     0.2877012942659735     0.4916147645285138    0.05148868030937761     0.8781814207213602   0.003399849552508712    0.05526354544851939  2.945728376012195e-14 121.6644952074154
2.821477930881899      19.54905082708464      16.11447811498725   0.002350156792817132     0.7071264361519797     -11.81944432022943  3.260732845647726e-05     0.1247165161931099  0.0009863699273576247      13.84637812403037      361.0835598737322   0.005161691519395901     0.8000111217300989     0.4815726214444396     0.2877012942659735     0.4916147645285138    0.05148868030937761      0.878181405820199   0.003399864453669906    0.05526354544851939  2.945728376012195e-14 121.6644952074574
2.821477930881899      19.54905082708464      16.11447811498725   0.002350156792817132     0.7071264361519797     -11.81944432022943  3.260732845647726e-05     0.1247165161931099  0.0009863699273576247      13.84637812403037      361.0835598737322   0.005161691519395901     0.8000111217300989     0.4815726214444396     0.2877012942659735     0.4916147645285138    0.05148868030937761      0.878181405820199   0.003399849552508712    0.05526356034968059  2.945728376012195e-14 121.6644952073387
2.821477930881899      19.54905082708464      16.11447811498725   0.002350156792817132     0.7071264361519797     -11.81944432022943  3.260732845647726e-05     0.1247165161931099  0.0009863699273576247      13.84637812403037      361.0835598737322   0.005161691519395901     0.8000111217300989     0.4815726214444396     0.2877012942659735     0.4916147645285138    0.05148868030937761      0.878181405820199   0.003399849552508712    0.05526354544851939  1.490119065113142e-08 121.6646167385728
2.821489928483941      19.54932732564979      16.11495551436316   0.002350146000836322     0.7071368087835456     -11.81971353738578  3.260678756277736e-05     0.1247152094345783  0.0009863200593823297      13.84629833519179       361.083598148934   0.005160010464150995     0.8000111193496716      0.481575955371702     0.2876961020314992     0.4916543845042409    0.05148891491973476      0.878181405820199   0.003399831538568979    0.05527259751091451  2.841266568130377e-14 121.6644547676261
2.821489970527417      19.54932732564979      16.11495551436316   0.002350146000836322     0.7071368087835456     -11.81971353738578  3.260678756277736e-05     0.1247152094345783  0.0009863200593823297      13.84629833519179       361.083598148934   0.005160010464150995     0.8000111193496716      0.481575955371702     0.2876961020314992     0.4916543845042409    0.05148891491973476      0.878181405820199   0.003399831538568979    0.05527259751091451  2.841266568130377e-14 121.6644548253649
2.821489928483941      19.54932761695747      16.11495551436316   0.002350146000836322     0.7071368087835456     -11.81971353738578  3.260678756277736e-05     0.1247152094345783  0.0009863200593823297      13.84629833519179       361.083598148934   0.005160010464150995     0.8000111193496716      0.481575955371702     0.2876961020314992     0.4916543845042409    0.05148891491973476      0.878181405820199   0.003399831538568979    0.05527259751091451  2.841266568130377e-14 121.664454822817
2.821489928483941      19.54932732564979      16.11495575449471   0.002350146000836322     0.7071368087835456     -11.81971353738578  3.260678756277736e-05     0.1247152094345783  0.0009863200593823297      13.84629833519179       361.083598148934   0.005160010464150995     0.8000111193496716      0.481575955371702     0.2876961020314992     0.4916543845042409    0.05148891491973476      0.878181405820199   0.003399831538568979    0.05527259751091451  2.841266568130377e-14 121.66445479286
2.821489928483941      19.54932732564979      16.11495551436316   0.002350160901997515     0.7071368087835456     -11.81971353738578  3.260678756277736e-05     0.1247152094345783  0.0009863200593823297      13.84629833519179       361.083598148934   0.005160010464150995     0.8000111193496716      0.481575955371702     0.2876961020314992     0.4916543845042409    0.05148891491973476      0.878181405820199   0.003399831538568979    0.05527259751091451  2.841266568130377e-14 121.6644549699852
2.821489928483941      19.54932732564979      16.11495551436316   0.002350146000836322     0.7071368236847068     -11.81971353738578  3.260678756277736e-05     0.1247152094345783  0.0009863200593823297      13.84629833519179       361.083598148934   0.005160010464150995     0.8000111193496716      0.481575955371702     0.2876961020314992     0.4916543845042409    0.05148891491973476      0.878181405820199   0.003399831538568979    0.05527259751091451  2.841266568130377e-14 121.6644547472467
2.821489928483941      19.54932732564979      16.11495551436316   0.002350146000836322     0.7071368087835456     -11.81971371351324  3.260678756277736e-05     0.1247152094345783  0.0009863200593823297      13.84629833519179       361.083598148934   0.005160010464150995     0.8000111193496716      0.481575955371702     0.2876961020314992     0.4916543845042409    0.05148891491973476      0.878181405820199   0.003399831538568979    0.05527259751091451  2.841266568130377e-14 121.6644547056438
2.821489928483941      19.54932732564979      16.11495551436316   0.002350146000836322     0.7071368087835456     -11.81971353738578  3.262168872397121e-05     0.1247152094345783  0.0009863200593823297      13.84629833519179       361.083598148934   0.005160010464150995     0.8000111193496716      0.481575955371702     0.2876961020314992     0.4916543845042409    0.05148891491973476      0.878181405820199   0.003399831538568979    0.05527259751091451  2.841266568130377e-14 121.6644568537352
2.821489928483941      19.54932732564979      16.11495551436316   0.002350146000836322     0.7071368087835456     -11.81971353738578  3.260678756277736e-05     0.1247152243357395  0.0009863200593823297      13.84629833519179       361.083598148934   0.005160010464150995     0.8000111193496716      0.481575955371702     0.2876961020314992     0.4916543845042409    0.05148891491973476      0.878181405820199   0.003399831538568979    0.05527259751091451  2.841266568130377e-14 121.664454815817
2.821489928483941      19.54932732564979      16.11495551436316   0.002350146000836322     0.7071368087835456     -11.81971353738578  3.260678756277736e-05     0.1247152094345783  0.0009863349605435236      13.84629833519179       361.083598148934   0.005160010464150995     0.8000111193496716      0.481575955371702     0.2876961020314992     0.4916543845042409    0.05148891491973476      0.878181405820199   0.003399831538568979    0.05527259751091451  2.841266568130377e-14 121.6644549339121
2.821489928483941      19.54932732564979      16.11495551436316   0.002350146000836322     0.7071368087835456     -11.81971353738578  3.260678756277736e-05     0.1247152094345783  0.0009863200593823297      13.84629854151772       361.083598148934   0.005160010464150995     0.8000111193496716      0.481575955371702     0.2876961020314992     0.4916543845042409    0.05148891491973476      0.878181405820199   0.003399831538568979    0.05527259751091451  2.841266568130377e-14 121.6644547346548
2.821489928483941      19.54932732564979      16.11495551436316   0.002350146000836322     0.7071368087835456     -11.81971353738578  3.260678756277736e-05     0.1247152094345783  0.0009863200593823297      13.84629833519179      361.0836035294989   0.005160010464150995     0.8000111193496716      0.481575955371702     0.2876961020314992     0.4916543845042409    0.05148891491973476      0.878181405820199   0.003399831538568979    0.05527259751091451  2.841266568130377e-14 121.6644547923807
2.821489928483941      19.54932732564979      16.11495551436316   0.002350146000836322     0.7071368087835456     -11.81971353738578  3.260678756277736e-05     0.1247152094345783  0.0009863200593823297      13.84629833519179       361.083598148934   0.005160025365312189     0.8000111193496716      0.481575955371702     0.2876961020314992     0.4916543845042409    0.05148891491973476      0.878181405820199   0.003399831538568979    0.05527259751091451  2.841266568130377e-14 121.6644540672985
2.821489928483941      19.54932732564979      16.11495551436316   0.002350146000836322     0.7071368087835456     -11.81971353738578  3.260678756277736e-05     0.1247152094345783  0.0009863200593823297      13.84629833519179       361.083598148934   0.005160010464150995     0.8000111342508328      0.481575955371702     0.2876961020314992     0.4916543845042409    0.05148891491973476      0.878181405820199   0.003399831538568979    0.05527259751091451  2.841266568130377e-14 121.6644553598002
2.821489928483941      19.54932732564979      16.11495551436316   0.002350146000836322     0.7071368087835456     -11.81971353738578  3.260678756277736e-05     0.1247152094345783  0.0009863200593823297      13.84629833519179       361.083598148934   0.005160010464150995     0.8000111193496716     0.4815759702728631     0.2876961020314992     0.4916543845042409    0.05148891491973476      0.878181405820199   0.003399831538568979    0.05527259751091451  2.841266568130377e-14 121.6644548732414
2.821489928483941      19.54932732564979      16.11495551436316   0.002350146000836322     0.7071368087835456     -11.81971353738578  3.260678756277736e-05     0.1247152094345783  0.0009863200593823297      13.84629833519179       361.083598148934   0.005160010464150995     0.8000111193496716      0.481575955371702     0.2876961169326604     0.4916543845042409    0.05148891491973476      0.878181405820199   0.003399831538568979    0.05527259751091451  2.841266568130377e-14 121.6644547545691
2.821489928483941      19.54932732564979      16.11495551436316   0.002350146000836322     0.7071368087835456     -11.81971353738578  3.260678756277736e-05     0.1247152094345783  0.0009863200593823297      13.84629833519179       361.083598148934   0.005160010464150995     0.8000111193496716      0.481575955371702     0.2876961020314992     0.4916543994054021    0.05148891491973476      0.878181405820199   0.003399831538568979    0.05527259751091451  2.841266568130377e-14 121.6644547602651
2.821489928483941      19.54932732564979      16.11495551436316   0.002350146000836322     0.7071368087835456     -11.81971353738578  3.260678756277736e-05     0.1247152094345783  0.0009863200593823297      13.84629833519179       361.083598148934   0.005160010464150995     0.8000111193496716      0.481575955371702     0.2876961020314992     0.4916543845042409    0.05148892982089595      0.878181405820199   0.003399831538568979    0.05527259751091451  2.841266568130377e-14 121.6644547677517
2.821489928483941      19.54932732564979      16.11495551436316   0.002350146000836322     0.7071368087835456     -11.81971353738578  3.260678756277736e-05     0.1247152094345783  0.0009863200593823297      13.84629833519179       361.083598148934   0.005160010464150995     0.8000111193496716      0.481575955371702     0.2876961020314992     0.4916543845042409    0.05148891491973476     0.8781814207213602   0.003399831538568979    0.05527259751091451  2.841266568130377e-14 121.6644547676261
2.821489928483941      19.54932732564979      16.11495551436316   0.002350146000836322     0.7071368087835456     -11.81971353738578  3.260678756277736e-05     0.1247152094345783  0.0009863200593823297      13.84629833519179       361.083598148934   0.005160010464150995     0.8000111193496716      0.481575955371702     0.2876961020314992     0.4916543845042409    0.05148891491973476      0.878181405820199   0.003399846439730173    0.05527259751091451  2.841266568130377e-14 121.6644547676102
2.821489928483941      19.54932732564979      16.11495551436316   0.002350146000836322     0.7071368087835456     -11.81971353738578  3.260678756277736e-05     0.1247152094345783  0.0009863200593823297      13.84629833519179       361.083598148934   0.005160010464150995     0.8000111193496716      0.481575955371702     0.2876961020314992     0.4916543845042409    0.05148891491973476      0.878181405820199   0.003399831538568979     0.0552726124120757  2.841266568130377e-14 121.6644547676337
2.821489928483941      19.54932732564979      16.11495551436316   0.002350146000836322     0.7071368087835456     -11.81971353738578  3.260678756277736e-05     0.1247152094345783  0.0009863200593823297      13.84629833519179       361.083598148934   0.005160010464150995     0.8000111193496716      0.481575955371702     0.2876961020314992     0.4916543845042409    0.05148891491973476      0.878181405820199   0.003399831538568979    0.05527259751091451  1.490118960651334e-08 121.664576299712
2.821479080375193      19.54928356481168      16.11487552219168   0.002350098871055386     0.7071358540128174     -11.81968516938726  3.259637052589572e-05     0.1247152145763745  0.0009863168104868214      13.84629386572224      361.0812795177355   0.005160762520845812     0.8000111151419382     0.4815754408096215     0.2876965998898092      0.491651126145051    0.05148697621486315      0.878181405820199   0.003405075676150331    0.05527245743989563  2.833110973309255e-14 121.6644117904931
2.821479122418508      19.54928356481168      16.11487552219168   0.002350098871055386     0.7071358540128174     -11.81968516938726  3.259637052589572e-05     0.1247152145763745  0.0009863168104868214      13.84629386572224      361.0812795177355   0.005160762520845812     0.8000111151419382     0.4815754408096215     0.2876965998898092      0.491651126145051    0.05148697621486315      0.878181405820199   0.003405075676150331    0.05527245743989563  2.833110973309255e-14 121.6644119656524
2.821479080375193       19.5492838561187      16.11487552219168   0.002350098871055386     0.7071358540128174     -11.81968516938726  3.259637052589572e-05     0.1247152145763745  0.0009863168104868214      13.84629386572224      361.0812795177355   0.005160762520845812     0.8000111151419382     0.4815754408096215     0.2876965998898092      0.491651126145051    0.05148697621486315      0.878181405820199   0.003405075676150331    0.05527245743989563  2.833110973309255e-14 121.6644118299207
2.821479080375193      19.54928356481168      16.11487576232204   0.002350098871055386     0.7071358540128174     -11.81968516938726  3.259637052589572e-05     0.1247152145763745  0.0009863168104868214      13.84629386572224      361.0812795177355   0.005160762520845812     0.8000111151419382     0.4815754408096215     0.2876965998898092      0.491651126145051    0.05148697621486315      0.878181405820199   0.003405075676150331    0.05527245743989563  2.833110973309255e-14 121.6644118453537
2.821479080375193      19.54928356481168      16.11487552219168    0.00235011377221658     0.7071358540128174     -11.81968516938726  3.259637052589572e-05     0.1247152145763745  0.0009863168104868214      13.84629386572224      361.0812795177355   0.005160762520845812     0.8000111151419382     0.4815754408096215     0.2876965998898092      0.491651126145051    0.05148697621486315      0.878181405820199   0.003405075676150331    0.05527245743989563  2.833110973309255e-14 121.6644119909266
2.821479080375193      19.54928356481168      16.11487552219168   0.002350098871055386     0.7071358689139786     -11.81968516938726  3.259637052589572e-05     0.1247152145763745  0.0009863168104868214      13.84629386572224      361.0812795177355   0.005160762520845812     0.8000111151419382     0.4815754408096215     0.2876965998898092      0.491651126145051    0.05148697621486315      0.878181405820199   0.003405075676150331    0.05527245743989563  2.833110973309255e-14 121.6644118007651
2.821479080375193      19.54928356481168      16.11487552219168   0.002350098871055386     0.7071358540128174      -11.8196853455143  3.259637052589572e-05     0.1247152145763745  0.0009863168104868214      13.84629386572224      361.0812795177355   0.005160762520845812     0.8000111151419382     0.4815754408096215     0.2876965998898092      0.491651126145051    0.05148697621486315      0.878181405820199   0.003405075676150331    0.05527245743989563  2.833110973309255e-14 121.6644117677879
2.821479080375193      19.54928356481168      16.11487552219168   0.002350098871055386     0.7071358540128174     -11.81968516938726  3.261127168708957e-05     0.1247152145763745  0.0009863168104868214      13.84629386572224      361.0812795177355   0.005160762520845812     0.8000111151419382     0.4815754408096215     0.2876965998898092      0.491651126145051    0.05148697621486315      0.878181405820199   0.003405075676150331    0.05527245743989563  2.833110973309255e-14 121.6644139756136
2.821479080375193      19.54928356481168      16.11487552219168   0.002350098871055386     0.7071358540128174     -11.81968516938726  3.259637052589572e-05     0.1247152294775357  0.0009863168104868214      13.84629386572224      361.0812795177355   0.005160762520845812     0.8000111151419382     0.4815754408096215     0.2876965998898092      0.491651126145051    0.05148697621486315      0.878181405820199   0.003405075676150331    0.05527245743989563  2.833110973309255e-14 121.6644118747575
2.821479080375193      19.54928356481168      16.11487552219168   0.002350098871055386     0.7071358540128174     -11.81968516938726  3.259637052589572e-05     0.1247152145763745  0.0009863317116480153      13.84629386572224      361.0812795177355   0.005160762520845812     0.8000111151419382     0.4815754408096215     0.2876965998898092      0.491651126145051    0.05148697621486315      0.878181405820199   0.003405075676150331    0.05527245743989563  2.833110973309255e-14 121.6644119944898
2.821479080375193      19.54928356481168      16.11487552219168   0.002350098871055386     0.7071358540128174     -11.81968516938726  3.259637052589572e-05     0.1247152145763745  0.0009863168104868214      13.84629407204809      361.0812795177355   0.005160762520845812     0.8000111151419382     0.4815754408096215     0.2876965998898092      0.491651126145051    0.05148697621486315      0.878181405820199   0.003405075676150331    0.05527245743989563  2.833110973309255e-14 121.6644117123017
2.821479080375193      19.54928356481168      16.11487552219168   0.002350098871055386     0.7071358540128174     -11.81968516938726  3.259637052589572e-05     0.1247152145763745  0.0009863168104868214      13.84629386572224      361.0812848982658   0.005160762520845812     0.8000111151419382     0.4815754408096215     0.2876965998898092      0.491651126145051    0.05148697621486315      0.878181405820199   0.003405075676150331    0.05527245743989563  2.833110973309255e-14 121.664411899655
2.821479080375193      19.54928356481168      16.11487552219168   0.002350098871055386     0.7071358540128174     -11.81968516938726  3.259637052589572e-05     0.1247152145763745  0.0009863168104868214      13.84629386572224      361.0812795177355   0.005160777422007006     0.8000111151419382     0.4815754408096215     0.2876965998898092      0.491651126145051    0.05148697621486315      0.878181405820199   0.003405075676150331    0.05527245743989563  2.833110973309255e-14 121.6644119820331
2.821479080375193      19.54928356481168      16.11487552219168   0.002350098871055386     0.7071358540128174     -11.81968516938726  3.259637052589572e-05     0.1247152145763745  0.0009863168104868214      13.84629386572224      361.0812795177355   0.005160762520845812     0.8000111300430994     0.4815754408096215     0.2876965998898092      0.491651126145051    0.05148697621486315      0.878181405820199   0.003405075676150331    0.05527245743989563  2.833110973309255e-14 121.6644123970257
2.821479080375193      19.54928356481168      16.11487552219168   0.002350098871055386     0.7071358540128174     -11.81968516938726  3.259637052589572e-05     0.1247152145763745  0.0009863168104868214      13.84629386572224      361.0812795177355   0.005160762520845812     0.8000111151419382     0.4815754557107826     0.2876965998898092      0.491651126145051    0.05148697621486315      0.878181405820199   0.003405075676150331    0.05527245743989563  2.833110973309255e-14 121.6644118964177
2.821479080375193      19.54928356481168      16.11487552219168   0.002350098871055386     0.7071358540128174     -11.81968516938726  3.259637052589572e-05     0.1247152145763745  0.0009863168104868214      13.84629386572224      361.0812795177355   0.005160762520845812     0.8000111151419382     0.4815754408096215     0.2876966147909704      0.491651126145051    0.05148697621486315      0.878181405820199   0.003405075676150331    0.05527245743989563  2.833110973309255e-14 121.6644118579333
2.821479080375193      19.54928356481168      16.11487552219168   0.002350098871055386     0.7071358540128174     -11.81968516938726  3.259637052589572e-05     0.1247152145763745  0.0009863168104868214      13.84629386572224      361.0812795177355   0.005160762520845812     0.8000111151419382     0.4815754408096215     0.2876965998898092     0.4916511410462122    0.05148697621486315      0.878181405820199   0.003405075676150331    0.05527245743989563  2.833110973309255e-14 121.6644118043816
2.821479080375193      19.54928356481168      16.11487552219168   0.002350098871055386     0.7071358540128174     -11.81968516938726  3.259637052589572e-05     0.1247152145763745  0.0009863168104868214      13.84629386572224      361.0812795177355   0.005160762520845812     0.8000111151419382     0.4815754408096215     0.2876965998898092      0.491651126145051    0.05148699111602434      0.878181405820199   0.003405075676150331    0.05527245743989563  2.833110973309255e-14 121.6644117905357
2.821479080375193      19.54928356481168      16.11487552219168   0.002350098871055386     0.7071358540128174     -11.81968516938726  3.259637052589572e-05     0.1247152145763745  0.0009863168104868214      13.84629386572224      361.0812795177355   0.005160762520845812     0.8000111151419382     0.4815754408096215     0.2876965998898092      0.491651126145051    0.05148697621486315     0.8781814207213602   0.003405075676150331    0.05527245743989563  2.833110973309255e-14 121.6644117904931
2.821479080375193      19.54928356481168      16.11487552219168   0.002350098871055386     0.7071358540128174     -11.81968516938726  3.259637052589572e-05     0.1247152145763745  0.0009863168104868214      13.84629386572224      361.0812795177355   0.005160762520845812     0.8000111151419382     0.4815754408096215     0.2876965998898092      0.491651126145051    0.05148697621486315      0.878181405820199   0.003405090577311525    0.05527245743989563  2.833110973309255e-14 121.6644117904894
2.821479080375193      19.54928356481168      16.11487552219168   0.002350098871055386     0.7071358540128174     -11.81968516938726  3.259637052589572e-05     0.1247152145763745  0.0009863168104868214      13.84629386572224      361.0812795177355   0.005160762520845812     0.8000111151419382     0.4815754408096215     0.2876965998898092      0.491651126145051    0.05148697621486315      0.878181405820199   0.003405075676150331    0.05527247234105683  2.833110973309255e-14 121.6644117905033
2.821479080375193      19.54928356481168      16.11487552219168   0.002350098871055386     0.7071358540128174     -11.81968516938726  3.259637052589572e-05     0.1247152145763745  0.0009863168104868214      13.84629386572224      361.0812795177355   0.005160762520845812     0.8000111151419382     0.4815754408096215     0.2876965998898092      0.491651126145051    0.05148697621486315      0.878181405820199   0.003405075676150331    0.05527245743989563  1.490118952495739e-08 121.6645333226506
