# Supplementary material for: Model-Based Quantification of the Systemic Interplay between Glucose and Fatty Acids in the Postprandial State
Source: PLoS One. 2015 Sep 10;10(9):e0135665. doi: 10.1371/journal.pone.0135665 (PMC4565650; doi:10.1371/journal.pone.0135665)
Supplement: S3 File — Zip file containing all Matlab m-files to generate figures. The zip-file includes a README file, containing an overview of the simulation files and basic instructions. (ZIP) [file pone.0135665.s004.zip › GlcNEFA/OPT parameters/OPT_solver1_seed100000000_n100_r25/parameters_it31.txt]

2.327448572499472      17.08780023447775      14.57961361177209    0.00299987261388989     0.9013402915139493     -10.01267229820323  4.188051194838173e-05     0.1243834901335883  0.0002874812660821177      19.85847938266119      290.1520575423792   0.004107360393878944     0.8738387291804716     0.4041996311849781     0.3585502222930291     0.2801999582426549   0.001273355056994162     0.4923596135173859    0.05707646372339292    0.05951986212599623  2.220446049250313e-14 233.6770783543339
2.327448607181158      17.08780023447775      14.57961361177209    0.00299987261388989     0.9013402915139493     -10.01267229820323  4.188051194838173e-05     0.1243834901335883  0.0002874812660821177      19.85847938266119      290.1520575423792   0.004107360393878944     0.8738387291804716     0.4041996311849781     0.3585502222930291     0.2801999582426549   0.001273355056994162     0.4923596135173859    0.05707646372339292    0.05951986212599623  2.220446049250313e-14 233.6770757436934
2.327448572499472      17.08780048910582      14.57961361177209    0.00299987261388989     0.9013402915139493     -10.01267229820323  4.188051194838173e-05     0.1243834901335883  0.0002874812660821177      19.85847938266119      290.1520575423792   0.004107360393878944     0.8738387291804716     0.4041996311849781     0.3585502222930291     0.2801999582426549   0.001273355056994162     0.4923596135173859    0.05707646372339292    0.05951986212599623  2.220446049250313e-14 233.6770810470927
2.327448572499472      17.08780023447775      14.57961382902526    0.00299987261388989     0.9013402915139493     -10.01267229820323  4.188051194838173e-05     0.1243834901335883  0.0002874812660821177      19.85847938266119      290.1520575423792   0.004107360393878944     0.8738387291804716     0.4041996311849781     0.3585502222930291     0.2801999582426549   0.001273355056994162     0.4923596135173859    0.05707646372339292    0.05951986212599623  2.220446049250313e-14 233.6770782523363
2.327448572499472      17.08780023447775      14.57961361177209   0.002999887515051084     0.9013402915139493     -10.01267229820323  4.188051194838173e-05     0.1243834901335883  0.0002874812660821177      19.85847938266119      290.1520575423792   0.004107360393878944     0.8738387291804716     0.4041996311849781     0.3585502222930291     0.2801999582426549   0.001273355056994162     0.4923596135173859    0.05707646372339292    0.05951986212599623  2.220446049250313e-14 233.6770115772665
2.327448572499472      17.08780023447775      14.57961361177209    0.00299987261388989     0.9013403064151105     -10.01267229820323  4.188051194838173e-05     0.1243834901335883  0.0002874812660821177      19.85847938266119      290.1520575423792   0.004107360393878944     0.8738387291804716     0.4041996311849781     0.3585502222930291     0.2801999582426549   0.001273355056994162     0.4923596135173859    0.05707646372339292    0.05951986212599623  2.220446049250313e-14 233.6770782614231
2.327448572499472      17.08780023447775      14.57961361177209    0.00299987261388989     0.9013402915139493     -10.01267244740368  4.188051194838173e-05     0.1243834901335883  0.0002874812660821177      19.85847938266119      290.1520575423792   0.004107360393878944     0.8738387291804716     0.4041996311849781     0.3585502222930291     0.2801999582426549   0.001273355056994162     0.4923596135173859    0.05707646372339292    0.05951986212599623  2.220446049250313e-14 233.6770768714847
2.327448572499472      17.08780023447775      14.57961361177209    0.00299987261388989     0.9013402915139493     -10.01267229820323  4.189541310957558e-05     0.1243834901335883  0.0002874812660821177      19.85847938266119      290.1520575423792   0.004107360393878944     0.8738387291804716     0.4041996311849781     0.3585502222930291     0.2801999582426549   0.001273355056994162     0.4923596135173859    0.05707646372339292    0.05951986212599623  2.220446049250313e-14 233.6770453908194
2.327448572499472      17.08780023447775      14.57961361177209    0.00299987261388989     0.9013402915139493     -10.01267229820323  4.188051194838173e-05     0.1243835050347495  0.0002874812660821177      19.85847938266119      290.1520575423792   0.004107360393878944     0.8738387291804716     0.4041996311849781     0.3585502222930291     0.2801999582426549   0.001273355056994162     0.4923596135173859    0.05707646372339292    0.05951986212599623  2.220446049250313e-14 233.677059878496
2.327448572499472      17.08780023447775      14.57961361177209    0.00299987261388989     0.9013402915139493     -10.01267229820323  4.188051194838173e-05     0.1243834901335883  0.0002874961672433116      19.85847938266119      290.1520575423792   0.004107360393878944     0.8738387291804716     0.4041996311849781     0.3585502222930291     0.2801999582426549   0.001273355056994162     0.4923596135173859    0.05707646372339292    0.05951986212599623  2.220446049250313e-14 233.6767010459205
2.327448572499472      17.08780023447775      14.57961361177209    0.00299987261388989     0.9013402915139493     -10.01267229820323  4.188051194838173e-05     0.1243834901335883  0.0002874812660821177      19.85847967857559      290.1520575423792   0.004107360393878944     0.8738387291804716     0.4041996311849781     0.3585502222930291     0.2801999582426549   0.001273355056994162     0.4923596135173859    0.05707646372339292    0.05951986212599623  2.220446049250313e-14 233.6770774518918
2.327448572499472      17.08780023447775      14.57961361177209    0.00299987261388989     0.9013402915139493     -10.01267229820323  4.188051194838173e-05     0.1243834901335883  0.0002874812660821177      19.85847938266119      290.1520618659818   0.004107360393878944     0.8738387291804716     0.4041996311849781     0.3585502222930291     0.2801999582426549   0.001273355056994162     0.4923596135173859    0.05707646372339292    0.05951986212599623  2.220446049250313e-14 233.6770789103101
2.327448572499472      17.08780023447775      14.57961361177209    0.00299987261388989     0.9013402915139493     -10.01267229820323  4.188051194838173e-05     0.1243834901335883  0.0002874812660821177      19.85847938266119      290.1520575423792   0.004107375295040138     0.8738387291804716     0.4041996311849781     0.3585502222930291     0.2801999582426549   0.001273355056994162     0.4923596135173859    0.05707646372339292    0.05951986212599623  2.220446049250313e-14 233.6771892105458
2.327448572499472      17.08780023447775      14.57961361177209    0.00299987261388989     0.9013402915139493     -10.01267229820323  4.188051194838173e-05     0.1243834901335883  0.0002874812660821177      19.85847938266119      290.1520575423792   0.004107360393878944     0.8738387440816328     0.4041996311849781     0.3585502222930291     0.2801999582426549   0.001273355056994162     0.4923596135173859    0.05707646372339292    0.05951986212599623  2.220446049250313e-14 233.6770867804495
2.327448572499472      17.08780023447775      14.57961361177209    0.00299987261388989     0.9013402915139493     -10.01267229820323  4.188051194838173e-05     0.1243834901335883  0.0002874812660821177      19.85847938266119      290.1520575423792   0.004107360393878944     0.8738387291804716     0.4041996460861393     0.3585502222930291     0.2801999582426549   0.001273355056994162     0.4923596135173859    0.05707646372339292    0.05951986212599623  2.220446049250313e-14 233.6770724213086
2.327448572499472      17.08780023447775      14.57961361177209    0.00299987261388989     0.9013402915139493     -10.01267229820323  4.188051194838173e-05     0.1243834901335883  0.0002874812660821177      19.85847938266119      290.1520575423792   0.004107360393878944     0.8738387291804716     0.4041996311849781     0.3585502371941903     0.2801999582426549   0.001273355056994162     0.4923596135173859    0.05707646372339292    0.05951986212599623  2.220446049250313e-14 233.6770871797869
2.327448572499472      17.08780023447775      14.57961361177209    0.00299987261388989     0.9013402915139493     -10.01267229820323  4.188051194838173e-05     0.1243834901335883  0.0002874812660821177      19.85847938266119      290.1520575423792   0.004107360393878944     0.8738387291804716     0.4041996311849781     0.3585502222930291     0.2801999731438161   0.001273355056994162     0.4923596135173859    0.05707646372339292    0.05951986212599623  2.220446049250313e-14 233.6770792968837
2.327448572499472      17.08780023447775      14.57961361177209    0.00299987261388989     0.9013402915139493     -10.01267229820323  4.188051194838173e-05     0.1243834901335883  0.0002874812660821177      19.85847938266119      290.1520575423792   0.004107360393878944     0.8738387291804716     0.4041996311849781     0.3585502222930291     0.2801999582426549   0.001273369958155356     0.4923596135173859    0.05707646372339292    0.05951986212599623  2.220446049250313e-14 233.6770783544737
2.327448572499472      17.08780023447775      14.57961361177209    0.00299987261388989     0.9013402915139493     -10.01267229820323  4.188051194838173e-05     0.1243834901335883  0.0002874812660821177      19.85847938266119      290.1520575423792   0.004107360393878944     0.8738387291804716     0.4041996311849781     0.3585502222930291     0.2801999582426549   0.001273355056994162     0.4923596284185471    0.05707646372339292    0.05951986212599623  2.220446049250313e-14 233.6770783543339
2.327448572499472      17.08780023447775      14.57961361177209    0.00299987261388989     0.9013402915139493     -10.01267229820323  4.188051194838173e-05     0.1243834901335883  0.0002874812660821177      19.85847938266119      290.1520575423792   0.004107360393878944     0.8738387291804716     0.4041996311849781     0.3585502222930291     0.2801999582426549   0.001273355056994162     0.4923596135173859    0.05707647862455412    0.05951986212599623  2.220446049250313e-14 233.6770783543123
2.327448572499472      17.08780023447775      14.57961361177209    0.00299987261388989     0.9013402915139493     -10.01267229820323  4.188051194838173e-05     0.1243834901335883  0.0002874812660821177      19.85847938266119      290.1520575423792   0.004107360393878944     0.8738387291804716     0.4041996311849781     0.3585502222930291     0.2801999582426549   0.001273355056994162     0.4923596135173859    0.05707646372339292    0.05951987702715743  2.220446049250313e-14 233.6770783543771
2.327448572499472      17.08780023447775      14.57961361177209    0.00299987261388989     0.9013402915139493     -10.01267229820323  4.188051194838173e-05     0.1243834901335883  0.0002874812660821177      19.85847938266119      290.1520575423792   0.004107360393878944     0.8738387291804716     0.4041996311849781     0.3585502222930291     0.2801999582426549   0.001273355056994162     0.4923596135173859    0.05707646372339292    0.05951986212599623  1.490118339830815e-08 233.6771410022102
2.473973323389615      16.60166783396996      15.85323862921761   0.002682342526481795      1.050582682268814     -10.30379053474145   0.001677470372807883     0.1689675513877922  0.0004426155690069518       18.1632992703175      306.8827779587784   0.004860109410100046     0.8409823993256925     0.4124250040082303     0.3459537028016901     0.2565761717961483   0.001224984759659866     0.4923596135173859    0.05976167625292937    0.05862123119271463  2.328896117222678e-14 291.5910177213687
2.47397336025469      16.60166783396996      15.85323862921761   0.002682342526481795      1.050582682268814     -10.30379053474145   0.001677470372807883     0.1689675513877922  0.0004426155690069518       18.1632992703175      306.8827779587784   0.004860109410100046     0.8409823993256925     0.4124250040082303     0.3459537028016901     0.2565761717961483   0.001224984759659866     0.4923596135173859    0.05976167625292937    0.05862123119271463  2.328896117222678e-14 291.5910179744412
2.473973323389615      16.60166808135408      15.85323862921761   0.002682342526481795      1.050582682268814     -10.30379053474145   0.001677470372807883     0.1689675513877922  0.0004426155690069518       18.1632992703175      306.8827779587784   0.004860109410100046     0.8409823993256925     0.4124250040082303     0.3459537028016901     0.2565761717961483   0.001224984759659866     0.4923596135173859    0.05976167625292937    0.05862123119271463  2.328896117222678e-14 291.5910197039077
2.473973323389615      16.60166783396996      15.85323886544927   0.002682342526481795      1.050582682268814     -10.30379053474145   0.001677470372807883     0.1689675513877922  0.0004426155690069518       18.1632992703175      306.8827779587784   0.004860109410100046     0.8409823993256925     0.4124250040082303     0.3459537028016901     0.2565761717961483   0.001224984759659866     0.4923596135173859    0.05976167625292937    0.05862123119271463  2.328896117222678e-14 291.5910180601281
2.473973323389615      16.60166783396996      15.85323862921761   0.002682357427642989      1.050582682268814     -10.30379053474145   0.001677470372807883     0.1689675513877922  0.0004426155690069518       18.1632992703175      306.8827779587784   0.004860109410100046     0.8409823993256925     0.4124250040082303     0.3459537028016901     0.2565761717961483   0.001224984759659866     0.4923596135173859    0.05976167625292937    0.05862123119271463  2.328896117222678e-14 291.5909242147799
2.473973323389615      16.60166783396996      15.85323862921761   0.002682342526481795      1.050582697923716     -10.30379053474145   0.001677470372807883     0.1689675513877922  0.0004426155690069518       18.1632992703175      306.8827779587784   0.004860109410100046     0.8409823993256925     0.4124250040082303     0.3459537028016901     0.2565761717961483   0.001224984759659866     0.4923596135173859    0.05976167625292937    0.05862123119271463  2.328896117222678e-14 291.5910176281973
2.473973323389615      16.60166783396996      15.85323862921761   0.002682342526481795      1.050582682268814     -10.30379068827989   0.001677470372807883     0.1689675513877922  0.0004426155690069518       18.1632992703175      306.8827779587784   0.004860109410100046     0.8409823993256925     0.4124250040082303     0.3459537028016901     0.2565761717961483   0.001224984759659866     0.4923596135173859    0.05976167625292937    0.05862123119271463  2.328896117222678e-14 291.591016245965
2.473973323389615      16.60166783396996      15.85323862921761   0.002682342526481795      1.050582682268814     -10.30379053474145   0.001677485273969076     0.1689675513877922  0.0004426155690069518       18.1632992703175      306.8827779587784   0.004860109410100046     0.8409823993256925     0.4124250040082303     0.3459537028016901     0.2565761717961483   0.001224984759659866     0.4923596135173859    0.05976167625292937    0.05862123119271463  2.328896117222678e-14 291.5913223913448
2.473973323389615      16.60166783396996      15.85323862921761   0.002682342526481795      1.050582682268814     -10.30379053474145   0.001677470372807883     0.1689675662889534  0.0004426155690069518       18.1632992703175      306.8827779587784   0.004860109410100046     0.8409823993256925     0.4124250040082303     0.3459537028016901     0.2565761717961483   0.001224984759659866     0.4923596135173859    0.05976167625292937    0.05862123119271463  2.328896117222678e-14 291.59102230909
2.473973323389615      16.60166783396996      15.85323862921761   0.002682342526481795      1.050582682268814     -10.30379053474145   0.001677470372807883     0.1689675513877922  0.0004426304701681456       18.1632992703175      306.8827779587784   0.004860109410100046     0.8409823993256925     0.4124250040082303     0.3459537028016901     0.2565761717961483   0.001224984759659866     0.4923596135173859    0.05976167625292937    0.05862123119271463  2.328896117222678e-14 291.5911550863086
2.473973323389615      16.60166783396996      15.85323862921761   0.002682342526481795      1.050582682268814     -10.30379053474145   0.001677470372807883     0.1689675513877922  0.0004426155690069518      18.16329954097175      306.8827779587784   0.004860109410100046     0.8409823993256925     0.4124250040082303     0.3459537028016901     0.2565761717961483   0.001224984759659866     0.4923596135173859    0.05976167625292937    0.05862123119271463  2.328896117222678e-14 291.5910166141422
2.473973323389615      16.60166783396996      15.85323862921761   0.002682342526481795      1.050582682268814     -10.30379053474145   0.001677470372807883     0.1689675513877922  0.0004426155690069518       18.1632992703175      306.8827825316882   0.004860109410100046     0.8409823993256925     0.4124250040082303     0.3459537028016901     0.2565761717961483   0.001224984759659866     0.4923596135173859    0.05976167625292937    0.05862123119271463  2.328896117222678e-14 291.5910186497981
2.473973323389615      16.60166783396996      15.85323862921761   0.002682342526481795      1.050582682268814     -10.30379053474145   0.001677470372807883     0.1689675513877922  0.0004426155690069518       18.1632992703175      306.8827779587784   0.004860124311261239     0.8409823993256925     0.4124250040082303     0.3459537028016901     0.2565761717961483   0.001224984759659866     0.4923596135173859    0.05976167625292937    0.05862123119271463  2.328896117222678e-14 291.5912346810177
2.473973323389615      16.60166783396996      15.85323862921761   0.002682342526481795      1.050582682268814     -10.30379053474145   0.001677470372807883     0.1689675513877922  0.0004426155690069518       18.1632992703175      306.8827779587784   0.004860109410100046     0.8409824142268537     0.4124250040082303     0.3459537028016901     0.2565761717961483   0.001224984759659866     0.4923596135173859    0.05976167625292937    0.05862123119271463  2.328896117222678e-14 291.5910235645875
2.473973323389615      16.60166783396996      15.85323862921761   0.002682342526481795      1.050582682268814     -10.30379053474145   0.001677470372807883     0.1689675513877922  0.0004426155690069518       18.1632992703175      306.8827779587784   0.004860109410100046     0.8409823993256925     0.4124250189093915     0.3459537028016901     0.2565761717961483   0.001224984759659866     0.4923596135173859    0.05976167625292937    0.05862123119271463  2.328896117222678e-14 291.5910120051817
2.473973323389615      16.60166783396996      15.85323862921761   0.002682342526481795      1.050582682268814     -10.30379053474145   0.001677470372807883     0.1689675513877922  0.0004426155690069518       18.1632992703175      306.8827779587784   0.004860109410100046     0.8409823993256925     0.4124250040082303     0.3459537177028513     0.2565761717961483   0.001224984759659866     0.4923596135173859    0.05976167625292937    0.05862123119271463  2.328896117222678e-14 291.5910381533703
2.473973323389615      16.60166783396996      15.85323862921761   0.002682342526481795      1.050582682268814     -10.30379053474145   0.001677470372807883     0.1689675513877922  0.0004426155690069518       18.1632992703175      306.8827779587784   0.004860109410100046     0.8409823993256925     0.4124250040082303     0.3459537028016901     0.2565761866973095   0.001224984759659866     0.4923596135173859    0.05976167625292937    0.05862123119271463  2.328896117222678e-14 291.5910173886867
2.473973323389615      16.60166783396996      15.85323862921761   0.002682342526481795      1.050582682268814     -10.30379053474145   0.001677470372807883     0.1689675513877922  0.0004426155690069518       18.1632992703175      306.8827779587784   0.004860109410100046     0.8409823993256925     0.4124250040082303     0.3459537028016901     0.2565761717961483   0.001224999660821059     0.4923596135173859    0.05976167625292937    0.05862123119271463  2.328896117222678e-14 291.5910177213601
2.473973323389615      16.60166783396996      15.85323862921761   0.002682342526481795      1.050582682268814     -10.30379053474145   0.001677470372807883     0.1689675513877922  0.0004426155690069518       18.1632992703175      306.8827779587784   0.004860109410100046     0.8409823993256925     0.4124250040082303     0.3459537028016901     0.2565761717961483   0.001224984759659866     0.4923596284185471    0.05976167625292937    0.05862123119271463  2.328896117222678e-14 291.5910177213687
2.473973323389615      16.60166783396996      15.85323862921761   0.002682342526481795      1.050582682268814     -10.30379053474145   0.001677470372807883     0.1689675513877922  0.0004426155690069518       18.1632992703175      306.8827779587784   0.004860109410100046     0.8409823993256925     0.4124250040082303     0.3459537028016901     0.2565761717961483   0.001224984759659866     0.4923596135173859    0.05976169115409056    0.05862123119271463  2.328896117222678e-14 291.5910177213535
2.473973323389615      16.60166783396996      15.85323862921761   0.002682342526481795      1.050582682268814     -10.30379053474145   0.001677470372807883     0.1689675513877922  0.0004426155690069518       18.1632992703175      306.8827779587784   0.004860109410100046     0.8409823993256925     0.4124250040082303     0.3459537028016901     0.2565761717961483   0.001224984759659866     0.4923596135173859    0.05976167625292937    0.05862124609387582  2.328896117222678e-14 291.5910177213717
2.473973323389615      16.60166783396996      15.85323862921761   0.002682342526481795      1.050582682268814     -10.30379053474145   0.001677470372807883     0.1689675513877922  0.0004426155690069518       18.1632992703175      306.8827779587784   0.004860109410100046     0.8409823993256925     0.4124250040082303     0.3459537028016901     0.2565761717961483   0.001224984759659866     0.4923596135173859    0.05976167625292937    0.05862123119271463  1.490118448280883e-08 291.591075380554
2.327449775687015      17.08779998314336       14.5796136229301   0.003106383562020441     0.9013404396997905     -10.01267253440779  9.445942996739427e-05     0.1244129577570379  0.0008892673903141509      19.85847945514052      290.1520566556378   0.004106634195483001      0.873837736858927     0.4042052690979824     0.3585451753608264     0.2801995370186339   0.001273355056710302     0.4923596135173859     0.0570764637559948    0.05951986212188763  4.440670234309561e-14 225.1467456101883
2.327449810368719      17.08779998314336       14.5796136229301   0.003106383562020441     0.9013404396997905     -10.01267253440779  9.445942996739427e-05     0.1244129577570379  0.0008892673903141509      19.85847945514052      290.1520566556378   0.004106634195483001      0.873837736858927     0.4042052690979824     0.3585451753608264     0.2801995370186339   0.001273355056710302     0.4923596135173859     0.0570764637559948    0.05951986212188763  4.440670234309561e-14 225.1467428599908
2.327449775687015      17.08780023777142       14.5796136229301   0.003106383562020441     0.9013404396997905     -10.01267253440779  9.445942996739427e-05     0.1244129577570379  0.0008892673903141509      19.85847945514052      290.1520566556378   0.004106634195483001      0.873837736858927     0.4042052690979824     0.3585451753608264     0.2801995370186339   0.001273355056710302     0.4923596135173859     0.0570764637559948    0.05951986212188763  4.440670234309561e-14 225.1467476370356
2.327449775687015      17.08779998314336      14.57961384018327   0.003106383562020441     0.9013404396997905     -10.01267253440779  9.445942996739427e-05     0.1244129577570379  0.0008892673903141509      19.85847945514052      290.1520566556378   0.004106634195483001      0.873837736858927     0.4042052690979824     0.3585451753608264     0.2801995370186339   0.001273355056710302     0.4923596135173859     0.0570764637559948    0.05951986212188763  4.440670234309561e-14 225.1467454568544
2.327449775687015      17.08779998314336       14.5796136229301   0.003106398463181635     0.9013404396997905     -10.01267253440779  9.445942996739427e-05     0.1244129577570379  0.0008892673903141509      19.85847945514052      290.1520566556378   0.004106634195483001      0.873837736858927     0.4042052690979824     0.3585451753608264     0.2801995370186339   0.001273355056710302     0.4923596135173859     0.0570764637559948    0.05951986212188763  4.440670234309561e-14 225.1466975921173
2.327449775687015      17.08779998314336       14.5796136229301   0.003106383562020441     0.9013404546009517     -10.01267253440779  9.445942996739427e-05     0.1244129577570379  0.0008892673903141509      19.85847945514052      290.1520566556378   0.004106634195483001      0.873837736858927     0.4042052690979824     0.3585451753608264     0.2801995370186339   0.001273355056710302     0.4923596135173859     0.0570764637559948    0.05951986212188763  4.440670234309561e-14 225.146745801808
2.327449775687015      17.08779998314336       14.5796136229301   0.003106383562020441     0.9013404396997905     -10.01267268360824  9.445942996739427e-05     0.1244129577570379  0.0008892673903141509      19.85847945514052      290.1520566556378   0.004106634195483001      0.873837736858927     0.4042052690979824     0.3585451753608264     0.2801995370186339   0.001273355056710302     0.4923596135173859     0.0570764637559948    0.05951986212188763  4.440670234309561e-14 225.1467444057336
2.327449775687015      17.08779998314336       14.5796136229301   0.003106383562020441     0.9013404396997905     -10.01267253440779  9.447433112858812e-05     0.1244129577570379  0.0008892673903141509      19.85847945514052      290.1520566556378   0.004106634195483001      0.873837736858927     0.4042052690979824     0.3585451753608264     0.2801995370186339   0.001273355056710302     0.4923596135173859     0.0570764637559948    0.05951986212188763  4.440670234309561e-14 225.1468767763754
2.327449775687015      17.08779998314336       14.5796136229301   0.003106383562020441     0.9013404396997905     -10.01267253440779  9.445942996739427e-05     0.1244129726581991  0.0008892673903141509      19.85847945514052      290.1520566556378   0.004106634195483001      0.873837736858927     0.4042052690979824     0.3585451753608264     0.2801995370186339   0.001273355056710302     0.4923596135173859     0.0570764637559948    0.05951986212188763  4.440670234309561e-14 225.1467377678361
2.327449775687015      17.08779998314336       14.5796136229301   0.003106383562020441     0.9013404396997905     -10.01267253440779  9.445942996739427e-05     0.1244129577570379  0.0008892822914753448      19.85847945514052      290.1520566556378   0.004106634195483001      0.873837736858927     0.4042052690979824     0.3585451753608264     0.2801995370186339   0.001273355056710302     0.4923596135173859     0.0570764637559948    0.05951986212188763  4.440670234309561e-14 225.1467157573152
2.327449775687015      17.08779998314336       14.5796136229301   0.003106383562020441     0.9013404396997905     -10.01267253440779  9.445942996739427e-05     0.1244129577570379  0.0008892673903141509      19.85847975105492      290.1520566556378   0.004106634195483001      0.873837736858927     0.4042052690979824     0.3585451753608264     0.2801995370186339   0.001273355056710302     0.4923596135173859     0.0570764637559948    0.05951986212188763  4.440670234309561e-14 225.1467446678897
2.327449775687015      17.08779998314336       14.5796136229301   0.003106383562020441     0.9013404396997905     -10.01267253440779  9.445942996739427e-05     0.1244129577570379  0.0008892673903141509      19.85847945514052      290.1520609792403   0.004106634195483001      0.873837736858927     0.4042052690979824     0.3585451753608264     0.2801995370186339   0.001273355056710302     0.4923596135173859     0.0570764637559948    0.05951986212188763  4.440670234309561e-14 225.1467459802276
2.327449775687015      17.08779998314336       14.5796136229301   0.003106383562020441     0.9013404396997905     -10.01267253440779  9.445942996739427e-05     0.1244129577570379  0.0008892673903141509      19.85847945514052      290.1520566556378   0.004106649096644195      0.873837736858927     0.4042052690979824     0.3585451753608264     0.2801995370186339   0.001273355056710302     0.4923596135173859     0.0570764637559948    0.05951986212188763  4.440670234309561e-14 225.1468467508462
2.327449775687015      17.08779998314336       14.5796136229301   0.003106383562020441     0.9013404396997905     -10.01267253440779  9.445942996739427e-05     0.1244129577570379  0.0008892673903141509      19.85847945514052      290.1520566556378   0.004106634195483001     0.8738377517600882     0.4042052690979824     0.3585451753608264     0.2801995370186339   0.001273355056710302     0.4923596135173859     0.0570764637559948    0.05951986212188763  4.440670234309561e-14 225.1467536939398
2.327449775687015      17.08779998314336       14.5796136229301   0.003106383562020441     0.9013404396997905     -10.01267253440779  9.445942996739427e-05     0.1244129577570379  0.0008892673903141509      19.85847945514052      290.1520566556378   0.004106634195483001      0.873837736858927     0.4042052839991436     0.3585451753608264     0.2801995370186339   0.001273355056710302     0.4923596135173859     0.0570764637559948    0.05951986212188763  4.440670234309561e-14 225.1467399759
2.327449775687015      17.08779998314336       14.5796136229301   0.003106383562020441     0.9013404396997905     -10.01267253440779  9.445942996739427e-05     0.1244129577570379  0.0008892673903141509      19.85847945514052      290.1520566556378   0.004106634195483001      0.873837736858927     0.4042052690979824     0.3585451902619876     0.2801995370186339   0.001273355056710302     0.4923596135173859     0.0570764637559948    0.05951986212188763  4.440670234309561e-14 225.1467538384433
2.327449775687015      17.08779998314336       14.5796136229301   0.003106383562020441     0.9013404396997905     -10.01267253440779  9.445942996739427e-05     0.1244129577570379  0.0008892673903141509      19.85847945514052      290.1520566556378   0.004106634195483001      0.873837736858927     0.4042052690979824     0.3585451753608264     0.2801995519197951   0.001273355056710302     0.4923596135173859     0.0570764637559948    0.05951986212188763  4.440670234309561e-14 225.1467465853972
2.327449775687015      17.08779998314336       14.5796136229301   0.003106383562020441     0.9013404396997905     -10.01267253440779  9.445942996739427e-05     0.1244129577570379  0.0008892673903141509      19.85847945514052      290.1520566556378   0.004106634195483001      0.873837736858927     0.4042052690979824     0.3585451753608264     0.2801995370186339   0.001273369957871496     0.4923596135173859     0.0570764637559948    0.05951986212188763  4.440670234309561e-14 225.1467456113237
2.327449775687015      17.08779998314336       14.5796136229301   0.003106383562020441     0.9013404396997905     -10.01267253440779  9.445942996739427e-05     0.1244129577570379  0.0008892673903141509      19.85847945514052      290.1520566556378   0.004106634195483001      0.873837736858927     0.4042052690979824     0.3585451753608264     0.2801995370186339   0.001273355056710302     0.4923596284185471     0.0570764637559948    0.05951986212188763  4.440670234309561e-14 225.1467456101883
2.327449775687015      17.08779998314336       14.5796136229301   0.003106383562020441     0.9013404396997905     -10.01267253440779  9.445942996739427e-05     0.1244129577570379  0.0008892673903141509      19.85847945514052      290.1520566556378   0.004106634195483001      0.873837736858927     0.4042052690979824     0.3585451753608264     0.2801995370186339   0.001273355056710302     0.4923596135173859      0.057076478657156    0.05951986212188763  4.440670234309561e-14 225.1467456107424
2.327449775687015      17.08779998314336       14.5796136229301   0.003106383562020441     0.9013404396997905     -10.01267253440779  9.445942996739427e-05     0.1244129577570379  0.0008892673903141509      19.85847945514052      290.1520566556378   0.004106634195483001      0.873837736858927     0.4042052690979824     0.3585451753608264     0.2801995370186339   0.001273355056710302     0.4923596135173859     0.0570764637559948    0.05951987702304883  4.440670234309561e-14 225.1467456112854
2.327449775687015      17.08779998314336       14.5796136229301   0.003106383562020441     0.9013404396997905     -10.01267253440779  9.445942996739427e-05     0.1244129577570379  0.0008892673903141509      19.85847945514052      290.1520566556378   0.004106634195483001      0.873837736858927     0.4042052690979824     0.3585451753608264     0.2801995370186339   0.001273355056710302     0.4923596135173859     0.0570764637559948    0.05951986212188763     1.490120560055e-08 225.1468099262313
2.354543874139966      17.13597945372315      14.97638792201955   0.003154943581757358     0.9046419491082702     -10.17976381369021  8.044254833551333e-05     0.1260078367958905  0.0009026675155309514       19.7674531782853      297.1320858139913    0.00422837117020868     0.8676653427550153     0.4052852619117071     0.3543337664180867     0.2792086493827023   0.001184181175709809     0.4923596135173859    0.05472776585668256    0.05539970432094894  3.862895596147195e-14 217.0194949101151
2.354543909225404      17.13597945372315      14.97638792201955   0.003154943581757358     0.9046419491082702     -10.17976381369021  8.044254833551333e-05     0.1260078367958905  0.0009026675155309514       19.7674531782853      297.1320858139913    0.00422837117020868     0.8676653427550153     0.4052852619117071     0.3543337664180867     0.2792086493827023   0.001184181175709809     0.4923596135173859    0.05472776585668256    0.05539970432094894  3.862895596147195e-14 217.0194926982372
2.354543874139966      17.13597970906914      14.97638792201955   0.003154943581757358     0.9046419491082702     -10.17976381369021  8.044254833551333e-05     0.1260078367958905  0.0009026675155309514       19.7674531782853      297.1320858139913    0.00422837117020868     0.8676653427550153     0.4052852619117071     0.3543337664180867     0.2792086493827023   0.001184181175709809     0.4923596135173859    0.05472776585668256    0.05539970432094894  3.862895596147195e-14 217.0194960626126
2.354543874139966      17.13597945372315      14.97638814518512   0.003154943581757358     0.9046419491082702     -10.17976381369021  8.044254833551333e-05     0.1260078367958905  0.0009026675155309514       19.7674531782853      297.1320858139913    0.00422837117020868     0.8676653427550153     0.4052852619117071     0.3543337664180867     0.2792086493827023   0.001184181175709809     0.4923596135173859    0.05472776585668256    0.05539970432094894  3.862895596147195e-14 217.0194944998818
2.354543874139966      17.13597945372315      14.97638792201955   0.003154958482918552     0.9046419491082702     -10.17976381369021  8.044254833551333e-05     0.1260078367958905  0.0009026675155309514       19.7674531782853      297.1320858139913    0.00422837117020868     0.8676653427550153     0.4052852619117071     0.3543337664180867     0.2792086493827023   0.001184181175709809     0.4923596135173859    0.05472776585668256    0.05539970432094894  3.862895596147195e-14 217.0194938504646
2.354543874139966      17.13597945372315      14.97638792201955   0.003154943581757358     0.9046419640094314     -10.17976381369021  8.044254833551333e-05     0.1260078367958905  0.0009026675155309514       19.7674531782853      297.1320858139913    0.00422837117020868     0.8676653427550153     0.4052852619117071     0.3543337664180867     0.2792086493827023   0.001184181175709809     0.4923596135173859    0.05472776585668256    0.05539970432094894  3.862895596147195e-14 217.0194948688774
2.354543874139966      17.13597945372315      14.97638792201955   0.003154943581757358     0.9046419491082702     -10.17976396538052  8.044254833551333e-05     0.1260078367958905  0.0009026675155309514       19.7674531782853      297.1320858139913    0.00422837117020868     0.8676653427550153     0.4052852619117071     0.3543337664180867     0.2792086493827023   0.001184181175709809     0.4923596135173859    0.05472776585668256    0.05539970432094894  3.862895596147195e-14 217.0194945876922
2.354543874139966      17.13597945372315      14.97638792201955   0.003154943581757358     0.9046419491082702     -10.17976381369021  8.045744949670718e-05     0.1260078367958905  0.0009026675155309514       19.7674531782853      297.1320858139913    0.00422837117020868     0.8676653427550153     0.4052852619117071     0.3543337664180867     0.2792086493827023   0.001184181175709809     0.4923596135173859    0.05472776585668256    0.05539970432094894  3.862895596147195e-14 217.0196370553482
2.354543874139966      17.13597945372315      14.97638792201955   0.003154943581757358     0.9046419491082702     -10.17976381369021  8.044254833551333e-05     0.1260078516970517  0.0009026675155309514       19.7674531782853      297.1320858139913    0.00422837117020868     0.8676653427550153     0.4052852619117071     0.3543337664180867     0.2792086493827023   0.001184181175709809     0.4923596135173859    0.05472776585668256    0.05539970432094894  3.862895596147195e-14 217.0194890025331
2.354543874139966      17.13597945372315      14.97638792201955   0.003154943581757358     0.9046419491082702     -10.17976381369021  8.044254833551333e-05     0.1260078367958905  0.0009026824166921452       19.7674531782853      297.1320858139913    0.00422837117020868     0.8676653427550153     0.4052852619117071     0.3543337664180867     0.2792086493827023   0.001184181175709809     0.4923596135173859    0.05472776585668256    0.05539970432094894  3.862895596147195e-14 217.0194933759537
2.354543874139966      17.13597945372315      14.97638792201955   0.003154943581757358     0.9046419491082702     -10.17976381369021  8.044254833551333e-05     0.1260078367958905  0.0009026675155309514      19.76745347284331      297.1320858139913    0.00422837117020868     0.8676653427550153     0.4052852619117071     0.3543337664180867     0.2792086493827023   0.001184181175709809     0.4923596135173859    0.05472776585668256    0.05539970432094894  3.862895596147195e-14 217.0194942709581
2.354543874139966      17.13597945372315      14.97638792201955   0.003154943581757358     0.9046419491082702     -10.17976381369021  8.044254833551333e-05     0.1260078367958905  0.0009026675155309514       19.7674531782853      297.1320902416044    0.00422837117020868     0.8676653427550153     0.4052852619117071     0.3543337664180867     0.2792086493827023   0.001184181175709809     0.4923596135173859    0.05472776585668256    0.05539970432094894  3.862895596147195e-14 217.0194952694019
2.354543874139966      17.13597945372315      14.97638792201955   0.003154943581757358     0.9046419491082702     -10.17976381369021  8.044254833551333e-05     0.1260078367958905  0.0009026675155309514       19.7674531782853      297.1320858139913   0.004228386071369873     0.8676653427550153     0.4052852619117071     0.3543337664180867     0.2792086493827023   0.001184181175709809     0.4923596135173859    0.05472776585668256    0.05539970432094894  3.862895596147195e-14 217.0195854496265
2.354543874139966      17.13597945372315      14.97638792201955   0.003154943581757358     0.9046419491082702     -10.17976381369021  8.044254833551333e-05     0.1260078367958905  0.0009026675155309514       19.7674531782853      297.1320858139913    0.00422837117020868     0.8676653576561765     0.4052852619117071     0.3543337664180867     0.2792086493827023   0.001184181175709809     0.4923596135173859    0.05472776585668256    0.05539970432094894  3.862895596147195e-14 217.0195022403132
2.354543874139966      17.13597945372315      14.97638792201955   0.003154943581757358     0.9046419491082702     -10.17976381369021  8.044254833551333e-05     0.1260078367958905  0.0009026675155309514       19.7674531782853      297.1320858139913    0.00422837117020868     0.8676653427550153     0.4052852768128683     0.3543337664180867     0.2792086493827023   0.001184181175709809     0.4923596135173859    0.05472776585668256    0.05539970432094894  3.862895596147195e-14 217.0194897764759
2.354543874139966      17.13597945372315      14.97638792201955   0.003154943581757358     0.9046419491082702     -10.17976381369021  8.044254833551333e-05     0.1260078367958905  0.0009026675155309514       19.7674531782853      297.1320858139913    0.00422837117020868     0.8676653427550153     0.4052852619117071     0.3543337813192479     0.2792086493827023   0.001184181175709809     0.4923596135173859    0.05472776585668256    0.05539970432094894  3.862895596147195e-14 217.0195024075673
2.354543874139966      17.13597945372315      14.97638792201955   0.003154943581757358     0.9046419491082702     -10.17976381369021  8.044254833551333e-05     0.1260078367958905  0.0009026675155309514       19.7674531782853      297.1320858139913    0.00422837117020868     0.8676653427550153     0.4052852619117071     0.3543337664180867     0.2792086642838635   0.001184181175709809     0.4923596135173859    0.05472776585668256    0.05539970432094894  3.862895596147195e-14 217.0194957853669
2.354543874139966      17.13597945372315      14.97638792201955   0.003154943581757358     0.9046419491082702     -10.17976381369021  8.044254833551333e-05     0.1260078367958905  0.0009026675155309514       19.7674531782853      297.1320858139913    0.00422837117020868     0.8676653427550153     0.4052852619117071     0.3543337664180867     0.2792086493827023   0.001184196076871003     0.4923596135173859    0.05472776585668256    0.05539970432094894  3.862895596147195e-14 217.0194949097424
2.354543874139966      17.13597945372315      14.97638792201955   0.003154943581757358     0.9046419491082702     -10.17976381369021  8.044254833551333e-05     0.1260078367958905  0.0009026675155309514       19.7674531782853      297.1320858139913    0.00422837117020868     0.8676653427550153     0.4052852619117071     0.3543337664180867     0.2792086493827023   0.001184181175709809     0.4923596284185471    0.05472776585668256    0.05539970432094894  3.862895596147195e-14 217.0194949101151
2.354543874139966      17.13597945372315      14.97638792201955   0.003154943581757358     0.9046419491082702     -10.17976381369021  8.044254833551333e-05     0.1260078367958905  0.0009026675155309514       19.7674531782853      297.1320858139913    0.00422837117020868     0.8676653427550153     0.4052852619117071     0.3543337664180867     0.2792086493827023   0.001184181175709809     0.4923596135173859    0.05472778075784376    0.05539970432094894  3.862895596147195e-14 217.0194949099424
2.354543874139966      17.13597945372315      14.97638792201955   0.003154943581757358     0.9046419491082702     -10.17976381369021  8.044254833551333e-05     0.1260078367958905  0.0009026675155309514       19.7674531782853      297.1320858139913    0.00422837117020868     0.8676653427550153     0.4052852619117071     0.3543337664180867     0.2792086493827023   0.001184181175709809     0.4923596135173859    0.05472776585668256    0.05539971922211013  3.862895596147195e-14 217.019494909733
2.354543874139966      17.13597945372315      14.97638792201955   0.003154943581757358     0.9046419491082702     -10.17976381369021  8.044254833551333e-05     0.1260078367958905  0.0009026675155309514       19.7674531782853      297.1320858139913    0.00422837117020868     0.8676653427550153     0.4052852619117071     0.3543337664180867     0.2792086493827023   0.001184181175709809     0.4923596135173859    0.05472776585668256    0.05539970432094894  1.490119982280362e-08 217.0195590109149
2.449774308552084      16.82434204786212      15.31941067783447   0.002850840544660195      0.909674905842402     -10.28392303495155  3.638926415406251e-05     0.1310519704217807  0.0008130637906628932      18.89529431643323      308.7417874160466   0.004729815565704736     0.8451145866201548     0.4111586806706079     0.3379591528570273     0.2795398994718006   0.002959023793124163     0.4923596135173859     0.0700134355696143    0.08666102302852569  4.150083128768802e-14 194.4430042032635
2.449774345056565      16.82434204786212      15.31941067783447   0.002850840544660195      0.909674905842402     -10.28392303495155  3.638926415406251e-05     0.1310519704217807  0.0008130637906628932      18.89529431643323      308.7417874160466   0.004729815565704736     0.8451145866201548     0.4111586806706079     0.3379591528570273     0.2795398994718006   0.002959023793124163     0.4923596135173859     0.0700134355696143    0.08666102302852569  4.150083128768802e-14 194.4430034739896
2.449774308552084      16.82434229856435      15.31941067783447   0.002850840544660195      0.909674905842402     -10.28392303495155  3.638926415406251e-05     0.1310519704217807  0.0008130637906628932      18.89529431643323      308.7417874160466   0.004729815565704736     0.8451145866201548     0.4111586806706079     0.3379591528570273     0.2795398994718006   0.002959023793124163     0.4923596135173859     0.0700134355696143    0.08666102302852569  4.150083128768802e-14 194.4430045561986
2.449774308552084      16.82434204786212      15.31941090611148   0.002850840544660195      0.909674905842402     -10.28392303495155  3.638926415406251e-05     0.1310519704217807  0.0008130637906628932      18.89529431643323      308.7417874160466   0.004729815565704736     0.8451145866201548     0.4111586806706079     0.3379591528570273     0.2795398994718006   0.002959023793124163     0.4923596135173859     0.0700134355696143    0.08666102302852569  4.150083128768802e-14 194.4430038342667
2.449774308552084      16.82434204786212      15.31941067783447   0.002850855445821389      0.909674905842402     -10.28392303495155  3.638926415406251e-05     0.1310519704217807  0.0008130637906628932      18.89529431643323      308.7417874160466   0.004729815565704736     0.8451145866201548     0.4111586806706079     0.3379591528570273     0.2795398994718006   0.002959023793124163     0.4923596135173859     0.0700134355696143    0.08666102302852569  4.150083128768802e-14 194.443038346035
2.449774308552084      16.82434204786212      15.31941067783447   0.002850840544660195     0.9096749207435632     -10.28392303495155  3.638926415406251e-05     0.1310519704217807  0.0008130637906628932      18.89529431643323      308.7417874160466   0.004729815565704736     0.8451145866201548     0.4111586806706079     0.3379591528570273     0.2795398994718006   0.002959023793124163     0.4923596135173859     0.0700134355696143    0.08666102302852569  4.150083128768802e-14 194.4430045132521
2.449774308552084      16.82434204786212      15.31941067783447   0.002850840544660195      0.909674905842402     -10.28392318819394  3.638926415406251e-05     0.1310519704217807  0.0008130637906628932      18.89529431643323      308.7417874160466   0.004729815565704736     0.8451145866201548     0.4111586806706079     0.3379591528570273     0.2795398994718006   0.002959023793124163     0.4923596135173859     0.0700134355696143    0.08666102302852569  4.150083128768802e-14 194.4430047605788
2.449774308552084      16.82434204786212      15.31941067783447   0.002850840544660195      0.909674905842402     -10.28392303495155  3.640416531525636e-05     0.1310519704217807  0.0008130637906628932      18.89529431643323      308.7417874160466   0.004729815565704736     0.8451145866201548     0.4111586806706079     0.3379591528570273     0.2795398994718006   0.002959023793124163     0.4923596135173859     0.0700134355696143    0.08666102302852569  4.150083128768802e-14 194.443154197588
2.449774308552084      16.82434204786212      15.31941067783447   0.002850840544660195      0.909674905842402     -10.28392303495155  3.638926415406251e-05     0.1310519853229419  0.0008130637906628932      18.89529431643323      308.7417874160466   0.004729815565704736     0.8451145866201548     0.4111586806706079     0.3379591528570273     0.2795398994718006   0.002959023793124163     0.4923596135173859     0.0700134355696143    0.08666102302852569  4.150083128768802e-14 194.4430020733245
2.449774308552084      16.82434204786212      15.31941067783447   0.002850840544660195      0.909674905842402     -10.28392303495155  3.638926415406251e-05     0.1310519704217807   0.000813078691824087      18.89529431643323      308.7417874160466   0.004729815565704736     0.8451145866201548     0.4111586806706079     0.3379591528570273     0.2795398994718006   0.002959023793124163     0.4923596135173859     0.0700134355696143    0.08666102302852569  4.150083128768802e-14 194.4430355305919
2.449774308552084      16.82434204786212      15.31941067783447   0.002850840544660195      0.909674905842402     -10.28392303495155  3.638926415406251e-05     0.1310519704217807  0.0008130637906628932      18.89529459799505      308.7417874160466   0.004729815565704736     0.8451145866201548     0.4111586806706079     0.3379591528570273     0.2795398994718006   0.002959023793124163     0.4923596135173859     0.0700134355696143    0.08666102302852569  4.150083128768802e-14 194.4430041028499
2.449774308552084      16.82434204786212      15.31941067783447   0.002850840544660195      0.909674905842402     -10.28392303495155  3.638926415406251e-05     0.1310519704217807  0.0008130637906628932      18.89529431643323      308.7417920166578   0.004729815565704736     0.8451145866201548     0.4111586806706079     0.3379591528570273     0.2795398994718006   0.002959023793124163     0.4923596135173859     0.0700134355696143    0.08666102302852569  4.150083128768802e-14 194.4430042867825
2.449774308552084      16.82434204786212      15.31941067783447   0.002850840544660195      0.909674905842402     -10.28392303495155  3.638926415406251e-05     0.1310519704217807  0.0008130637906628932      18.89529431643323      308.7417874160466    0.00472983046686593     0.8451145866201548     0.4111586806706079     0.3379591528570273     0.2795398994718006   0.002959023793124163     0.4923596135173859     0.0700134355696143    0.08666102302852569  4.150083128768802e-14 194.4430747420819
2.449774308552084      16.82434204786212      15.31941067783447   0.002850840544660195      0.909674905842402     -10.28392303495155  3.638926415406251e-05     0.1310519704217807  0.0008130637906628932      18.89529431643323      308.7417874160466   0.004729815565704736      0.845114601521316     0.4111586806706079     0.3379591528570273     0.2795398994718006   0.002959023793124163     0.4923596135173859     0.0700134355696143    0.08666102302852569  4.150083128768802e-14 194.4430100519065
2.449774308552084      16.82434204786212      15.31941067783447   0.002850840544660195      0.909674905842402     -10.28392303495155  3.638926415406251e-05     0.1310519704217807  0.0008130637906628932      18.89529431643323      308.7417874160466   0.004729815565704736     0.8451145866201548      0.411158695571769     0.3379591528570273     0.2795398994718006   0.002959023793124163     0.4923596135173859     0.0700134355696143    0.08666102302852569  4.150083128768802e-14 194.4430005984496
2.449774308552084      16.82434204786212      15.31941067783447   0.002850840544660195      0.909674905842402     -10.28392303495155  3.638926415406251e-05     0.1310519704217807  0.0008130637906628932      18.89529431643323      308.7417874160466   0.004729815565704736     0.8451145866201548     0.4111586806706079     0.3379591677581885     0.2795398994718006   0.002959023793124163     0.4923596135173859     0.0700134355696143    0.08666102302852569  4.150083128768802e-14 194.4430104927841
2.449774308552084      16.82434204786212      15.31941067783447   0.002850840544660195      0.909674905842402     -10.28392303495155  3.638926415406251e-05     0.1310519704217807  0.0008130637906628932      18.89529431643323      308.7417874160466   0.004729815565704736     0.8451145866201548     0.4111586806706079     0.3379591528570273     0.2795399143729618   0.002959023793124163     0.4923596135173859     0.0700134355696143    0.08666102302852569  4.150083128768802e-14 194.4430050105486
2.449774308552084      16.82434204786212      15.31941067783447   0.002850840544660195      0.909674905842402     -10.28392303495155  3.638926415406251e-05     0.1310519704217807  0.0008130637906628932      18.89529431643323      308.7417874160466   0.004729815565704736     0.8451145866201548     0.4111586806706079     0.3379591528570273     0.2795398994718006   0.002959038694285356     0.4923596135173859     0.0700134355696143    0.08666102302852569  4.150083128768802e-14 194.4430042027061
2.449774308552084      16.82434204786212      15.31941067783447   0.002850840544660195      0.909674905842402     -10.28392303495155  3.638926415406251e-05     0.1310519704217807  0.0008130637906628932      18.89529431643323      308.7417874160466   0.004729815565704736     0.8451145866201548     0.4111586806706079     0.3379591528570273     0.2795398994718006   0.002959023793124163     0.4923596284185471     0.0700134355696143    0.08666102302852569  4.150083128768802e-14 194.4430042032635
2.449774308552084      16.82434204786212      15.31941067783447   0.002850840544660195      0.909674905842402     -10.28392303495155  3.638926415406251e-05     0.1310519704217807  0.0008130637906628932      18.89529431643323      308.7417874160466   0.004729815565704736     0.8451145866201548     0.4111586806706079     0.3379591528570273     0.2795398994718006   0.002959023793124163     0.4923596135173859    0.07001345047077549    0.08666102302852569  4.150083128768802e-14 194.4430042031376
2.449774308552084      16.82434204786212      15.31941067783447   0.002850840544660195      0.909674905842402     -10.28392303495155  3.638926415406251e-05     0.1310519704217807  0.0008130637906628932      18.89529431643323      308.7417874160466   0.004729815565704736     0.8451145866201548     0.4111586806706079     0.3379591528570273     0.2795398994718006   0.002959023793124163     0.4923596135173859     0.0700134355696143    0.08666103792968688  4.150083128768802e-14 194.4430042031213
2.449774308552084      16.82434204786212      15.31941067783447   0.002850840544660195      0.909674905842402     -10.28392303495155  3.638926415406251e-05     0.1310519704217807  0.0008130637906628932      18.89529431643323      308.7417874160466   0.004729815565704736     0.8451145866201548     0.4111586806706079     0.3379591528570273     0.2795398994718006   0.002959023793124163     0.4923596135173859     0.0700134355696143    0.08666102302852569  1.490120269467895e-08 194.4430681950225
2.621403536865515      16.33783068483135      15.20245952910841   0.002281173297409816     0.8558958292902481     -10.25063036987676  1.128208855310935e-05     0.1332367363109664  0.0007147179111880219      17.01077204531562      332.6665568201294   0.005732711115047062     0.8146528242058905     0.4253897995344567      0.305348999857377     0.2834689171974042   0.007404642424264741     0.4923596135173859    0.09462312733311269     0.1112942689559128  2.427950205688754e-14 170.9757516932949
2.621403575927471      16.33783068483135      15.20245952910841   0.002281173297409816     0.8558958292902481     -10.25063036987676  1.128208855310935e-05     0.1332367363109664  0.0007147179111880219      17.01077204531562      332.6665568201294   0.005732711115047062     0.8146528242058905     0.4253897995344567      0.305348999857377     0.2834689171974042   0.007404642424264741     0.4923596135173859    0.09462312733311269     0.1112942689559128  2.427950205688754e-14 170.9757516090985
2.621403536865515        16.337830928284      15.20245952910841   0.002281173297409816     0.8558958292902481     -10.25063036987676  1.128208855310935e-05     0.1332367363109664  0.0007147179111880219      17.01077204531562      332.6665568201294   0.005732711115047062     0.8146528242058905     0.4253897995344567      0.305348999857377     0.2834689171974042   0.007404642424264741     0.4923596135173859    0.09462312733311269     0.1112942689559128  2.427950205688754e-14 170.9757511482797
2.621403536865515      16.33783068483135      15.20245975564271   0.002281173297409816     0.8558958292902481     -10.25063036987676  1.128208855310935e-05     0.1332367363109664  0.0007147179111880219      17.01077204531562      332.6665568201294   0.005732711115047062     0.8146528242058905     0.4253897995344567      0.305348999857377     0.2834689171974042   0.007404642424264741     0.4923596135173859    0.09462312733311269     0.1112942689559128  2.427950205688754e-14 170.975751341729
2.621403536865515      16.33783068483135      15.20245952910841    0.00228118819857101     0.8558958292902481     -10.25063036987676  1.128208855310935e-05     0.1332367363109664  0.0007147179111880219      17.01077204531562      332.6665568201294   0.005732711115047062     0.8146528242058905     0.4253897995344567      0.305348999857377     0.2834689171974042   0.007404642424264741     0.4923596135173859    0.09462312733311269     0.1112942689559128  2.427950205688754e-14 170.9757775372143
2.621403536865515      16.33783068483135      15.20245952910841   0.002281173297409816     0.8558958441914093     -10.25063036987676  1.128208855310935e-05     0.1332367363109664  0.0007147179111880219      17.01077204531562      332.6665568201294   0.005732711115047062     0.8146528242058905     0.4253897995344567      0.305348999857377     0.2834689171974042   0.007404642424264741     0.4923596135173859    0.09462312733311269     0.1112942689559128  2.427950205688754e-14 170.9757513890435
2.621403536865515      16.33783068483135      15.20245952910841   0.002281173297409816     0.8558958292902481     -10.25063052262306  1.128208855310935e-05     0.1332367363109664  0.0007147179111880219      17.01077204531562      332.6665568201294   0.005732711115047062     0.8146528242058905     0.4253897995344567      0.305348999857377     0.2834689171974042   0.007404642424264741     0.4923596135173859    0.09462312733311269     0.1112942689559128  2.427950205688754e-14 170.9757520247172
2.621403536865515      16.33783068483135      15.20245952910841   0.002281173297409816     0.8558958292902481     -10.25063036987676  1.129698971430319e-05     0.1332367363109664  0.0007147179111880219      17.01077204531562      332.6665568201294   0.005732711115047062     0.8146528242058905     0.4253897995344567      0.305348999857377     0.2834689171974042   0.007404642424264741     0.4923596135173859    0.09462312733311269     0.1112942689559128  2.427950205688754e-14 170.9758608594568
2.621403536865515      16.33783068483135      15.20245952910841   0.002281173297409816     0.8558958292902481     -10.25063036987676  1.128208855310935e-05     0.1332367512121276  0.0007147179111880219      17.01077204531562      332.6665568201294   0.005732711115047062     0.8146528242058905     0.4253897995344567      0.305348999857377     0.2834689171974042   0.007404642424264741     0.4923596135173859    0.09462312733311269     0.1112942689559128  2.427950205688754e-14 170.975751417046
2.621403536865515      16.33783068483135      15.20245952910841   0.002281173297409816     0.8558958292902481     -10.25063036987676  1.128208855310935e-05     0.1332367363109664  0.0007147328123492157      17.01077204531562      332.6665568201294   0.005732711115047062     0.8146528242058905     0.4253897995344567      0.305348999857377     0.2834689171974042   0.007404642424264741     0.4923596135173859    0.09462312733311269     0.1112942689559128  2.427950205688754e-14 170.9757612396883
2.621403536865515      16.33783068483135      15.20245952910841   0.002281173297409816     0.8558958292902481     -10.25063036987676  1.128208855310935e-05     0.1332367363109664  0.0007147179111880219      17.01077229879587      332.6665568201294   0.005732711115047062     0.8146528242058905     0.4253897995344567      0.305348999857377     0.2834689171974042   0.007404642424264741     0.4923596135173859    0.09462312733311269     0.1112942689559128  2.427950205688754e-14 170.9757513889496
2.621403536865515      16.33783068483135      15.20245952910841   0.002281173297409816     0.8558958292902481     -10.25063036987676  1.128208855310935e-05     0.1332367363109664  0.0007147179111880219      17.01077204531562      332.6665617772474   0.005732711115047062     0.8146528242058905     0.4253897995344567      0.305348999857377     0.2834689171974042   0.007404642424264741     0.4923596135173859    0.09462312733311269     0.1112942689559128  2.427950205688754e-14 170.9757517636421
2.621403536865515      16.33783068483135      15.20245952910841   0.002281173297409816     0.8558958292902481     -10.25063036987676  1.128208855310935e-05     0.1332367363109664  0.0007147179111880219      17.01077204531562      332.6665568201294   0.005732726016208256     0.8146528242058905     0.4253897995344567      0.305348999857377     0.2834689171974042   0.007404642424264741     0.4923596135173859    0.09462312733311269     0.1112942689559128  2.427950205688754e-14 170.975844184871
2.621403536865515      16.33783068483135      15.20245952910841   0.002281173297409816     0.8558958292902481     -10.25063036987676  1.128208855310935e-05     0.1332367363109664  0.0007147179111880219      17.01077204531562      332.6665568201294   0.005732711115047062     0.8146528391070517     0.4253897995344567      0.305348999857377     0.2834689171974042   0.007404642424264741     0.4923596135173859    0.09462312733311269     0.1112942689559128  2.427950205688754e-14 170.9757552888683
2.621403536865515      16.33783068483135      15.20245952910841   0.002281173297409816     0.8558958292902481     -10.25063036987676  1.128208855310935e-05     0.1332367363109664  0.0007147179111880219      17.01077204531562      332.6665568201294   0.005732711115047062     0.8146528242058905     0.4253898144356179      0.305348999857377     0.2834689171974042   0.007404642424264741     0.4923596135173859    0.09462312733311269     0.1112942689559128  2.427950205688754e-14 170.9757476974344
2.621403536865515      16.33783068483135      15.20245952910841   0.002281173297409816     0.8558958292902481     -10.25063036987676  1.128208855310935e-05     0.1332367363109664  0.0007147179111880219      17.01077204531562      332.6665568201294   0.005732711115047062     0.8146528242058905     0.4253897995344567     0.3053490147585382     0.2834689171974042   0.007404642424264741     0.4923596135173859    0.09462312733311269     0.1112942689559128  2.427950205688754e-14 170.9757584152686
2.621403536865515      16.33783068483135      15.20245952910841   0.002281173297409816     0.8558958292902481     -10.25063036987676  1.128208855310935e-05     0.1332367363109664  0.0007147179111880219      17.01077204531562      332.6665568201294   0.005732711115047062     0.8146528242058905     0.4253897995344567      0.305348999857377     0.2834689320985654   0.007404642424264741     0.4923596135173859    0.09462312733311269     0.1112942689559128  2.427950205688754e-14 170.9757515610028
2.621403536865515      16.33783068483135      15.20245952910841   0.002281173297409816     0.8558958292902481     -10.25063036987676  1.128208855310935e-05     0.1332367363109664  0.0007147179111880219      17.01077204531562      332.6665568201294   0.005732711115047062     0.8146528242058905     0.4253897995344567      0.305348999857377     0.2834689171974042   0.007404657325425935     0.4923596135173859    0.09462312733311269     0.1112942689559128  2.427950205688754e-14 170.9757516933878
2.621403536865515      16.33783068483135      15.20245952910841   0.002281173297409816     0.8558958292902481     -10.25063036987676  1.128208855310935e-05     0.1332367363109664  0.0007147179111880219      17.01077204531562      332.6665568201294   0.005732711115047062     0.8146528242058905     0.4253897995344567      0.305348999857377     0.2834689171974042   0.007404642424264741     0.4923596284185471    0.09462312733311269     0.1112942689559128  2.427950205688754e-14 170.9757516932949
2.621403536865515      16.33783068483135      15.20245952910841   0.002281173297409816     0.8558958292902481     -10.25063036987676  1.128208855310935e-05     0.1332367363109664  0.0007147179111880219      17.01077204531562      332.6665568201294   0.005732711115047062     0.8146528242058905     0.4253897995344567      0.305348999857377     0.2834689171974042   0.007404642424264741     0.4923596135173859    0.09462314223427389     0.1112942689559128  2.427950205688754e-14 170.9757516933653
2.621403536865515      16.33783068483135      15.20245952910841   0.002281173297409816     0.8558958292902481     -10.25063036987676  1.128208855310935e-05     0.1332367363109664  0.0007147179111880219      17.01077204531562      332.6665568201294   0.005732711115047062     0.8146528242058905     0.4253897995344567      0.305348999857377     0.2834689171974042   0.007404642424264741     0.4923596135173859    0.09462312733311269      0.111294283857074  2.427950205688754e-14 170.9757516935187
2.621403536865515      16.33783068483135      15.20245952910841   0.002281173297409816     0.8558958292902481     -10.25063036987676  1.128208855310935e-05     0.1332367363109664  0.0007147179111880219      17.01077204531562      332.6665568201294   0.005732711115047062     0.8146528242058905     0.4253897995344567      0.305348999857377     0.2834689171974042   0.007404642424264741     0.4923596135173859    0.09462312733311269     0.1112942689559128  1.490118547334971e-08 170.9758161869383
2.840589454869233      17.78246046020083      16.27636586205149   0.002206645933464731     0.9309585778160605     -11.20832352523162  8.790717441643863e-06     0.1293850350131834  0.0008067215885288783      15.05021455368104      358.6937543809711   0.006621718324279297     0.8039890750521206      0.455615218710941     0.2711296118367131     0.3227903542395144   0.007068909923617916     0.4923596135173859    0.09121128350191612    0.09863368613770766  2.341843559534751e-14 151.1772847514951
2.840589497197315      17.78246046020083      16.27636586205149   0.002206645933464731     0.9309585778160605     -11.20832352523162  8.790717441643863e-06     0.1293850350131834  0.0008067215885288783      15.05021455368104      358.6937543809711   0.006621718324279297     0.8039890750521206      0.455615218710941     0.2711296118367131     0.3227903542395144   0.007068909923617916     0.4923596135173859    0.09121128350191612    0.09863368613770766  2.341843559534751e-14 151.1772846603527
2.840589454869233      17.78246072518014      16.27636586205149   0.002206645933464731     0.9309585778160605     -11.20832352523162  8.790717441643863e-06     0.1293850350131834  0.0008067215885288783      15.05021455368104      358.6937543809711   0.006621718324279297     0.8039890750521206      0.455615218710941     0.2711296118367131     0.3227903542395144   0.007068909923617916     0.4923596135173859    0.09121128350191612    0.09863368613770766  2.341843559534751e-14 151.1772845583944
2.840589454869233      17.78246046020083      16.27636610458824   0.002206645933464731     0.9309585778160605     -11.20832352523162  8.790717441643863e-06     0.1293850350131834  0.0008067215885288783      15.05021455368104      358.6937543809711   0.006621718324279297     0.8039890750521206      0.455615218710941     0.2711296118367131     0.3227903542395144   0.007068909923617916     0.4923596135173859    0.09121128350191612    0.09863368613770766  2.341843559534751e-14 151.1772845703832
2.840589454869233      17.78246046020083      16.27636586205149   0.002206660834625924     0.9309585778160605     -11.20832352523162  8.790717441643863e-06     0.1293850350131834  0.0008067215885288783      15.05021455368104      358.6937543809711   0.006621718324279297     0.8039890750521206      0.455615218710941     0.2711296118367131     0.3227903542395144   0.007068909923617916     0.4923596135173859    0.09121128350191612    0.09863368613770766  2.341843559534751e-14 151.1772733787799
2.840589454869233      17.78246046020083      16.27636586205149   0.002206645933464731     0.9309585927172217     -11.20832352523162  8.790717441643863e-06     0.1293850350131834  0.0008067215885288783      15.05021455368104      358.6937543809711   0.006621718324279297     0.8039890750521206      0.455615218710941     0.2711296118367131     0.3227903542395144   0.007068909923617916     0.4923596135173859    0.09121128350191612    0.09863368613770766  2.341843559534751e-14 151.1772848027965
2.840589454869233      17.78246046020083      16.27636586205149   0.002206645933464731     0.9309585778160605     -11.20832369224866  8.790717441643863e-06     0.1293850350131834  0.0008067215885288783      15.05021455368104      358.6937543809711   0.006621718324279297     0.8039890750521206      0.455615218710941     0.2711296118367131     0.3227903542395144   0.007068909923617916     0.4923596135173859    0.09121128350191612    0.09863368613770766  2.341843559534751e-14 151.1772847413386
2.840589454869233      17.78246046020083      16.27636586205149   0.002206645933464731     0.9309585778160605     -11.20832352523162  8.805618602837711e-06     0.1293850350131834  0.0008067215885288783      15.05021455368104      358.6937543809711   0.006621718324279297     0.8039890750521206      0.455615218710941     0.2711296118367131     0.3227903542395144   0.007068909923617916     0.4923596135173859    0.09121128350191612    0.09863368613770766  2.341843559534751e-14 151.1773277539185
2.840589454869233      17.78246046020083      16.27636586205149   0.002206645933464731     0.9309585778160605     -11.20832352523162  8.790717441643863e-06     0.1293850499143446  0.0008067215885288783      15.05021455368104      358.6937543809711   0.006621718324279297     0.8039890750521206      0.455615218710941     0.2711296118367131     0.3227903542395144   0.007068909923617916     0.4923596135173859    0.09121128350191612    0.09863368613770766  2.341843559534751e-14 151.1772841050741
2.840589454869233      17.78246046020083      16.27636586205149   0.002206645933464731     0.9309585778160605     -11.20832352523162  8.790717441643863e-06     0.1293850350131834  0.0008067364896900722      15.05021455368104      358.6937543809711   0.006621718324279297     0.8039890750521206      0.455615218710941     0.2711296118367131     0.3227903542395144   0.007068909923617916     0.4923596135173859    0.09121128350191612    0.09863368613770766  2.341843559534751e-14 151.1772865586613
2.840589454869233      17.78246046020083      16.27636586205149   0.002206645933464731     0.9309585778160605     -11.20832352523162  8.790717441643863e-06     0.1293850350131834  0.0008067215885288783      15.05021477794671      358.6937543809711   0.006621718324279297     0.8039890750521206      0.455615218710941     0.2711296118367131     0.3227903542395144   0.007068909923617916     0.4923596135173859    0.09121128350191612    0.09863368613770766  2.341843559534751e-14 151.1772846810779
2.840589454869233      17.78246046020083      16.27636586205149   0.002206645933464731     0.9309585778160605     -11.20832352523162  8.790717441643863e-06     0.1293850350131834  0.0008067215885288783      15.05021455368104      358.6937597259246   0.006621718324279297     0.8039890750521206      0.455615218710941     0.2711296118367131     0.3227903542395144   0.007068909923617916     0.4923596135173859    0.09121128350191612    0.09863368613770766  2.341843559534751e-14 151.1772846630826
2.840589454869233      17.78246046020083      16.27636586205149   0.002206645933464731     0.9309585778160605     -11.20832352523162  8.790717441643863e-06     0.1293850350131834  0.0008067215885288783      15.05021455368104      358.6937543809711    0.00662173322544049     0.8039890750521206      0.455615218710941     0.2711296118367131     0.3227903542395144   0.007068909923617916     0.4923596135173859    0.09121128350191612    0.09863368613770766  2.341843559534751e-14 151.1774347095349
2.840589454869233      17.78246046020083      16.27636586205149   0.002206645933464731     0.9309585778160605     -11.20832352523162  8.790717441643863e-06     0.1293850350131834  0.0008067215885288783      15.05021455368104      358.6937543809711   0.006621718324279297     0.8039890899532818      0.455615218710941     0.2711296118367131     0.3227903542395144   0.007068909923617916     0.4923596135173859    0.09121128350191612    0.09863368613770766  2.341843559534751e-14 151.1772870347544
2.840589454869233      17.78246046020083      16.27636586205149   0.002206645933464731     0.9309585778160605     -11.20832352523162  8.790717441643863e-06     0.1293850350131834  0.0008067215885288783      15.05021455368104      358.6937543809711   0.006621718324279297     0.8039890750521206     0.4556152336121022     0.2711296118367131     0.3227903542395144   0.007068909923617916     0.4923596135173859    0.09121128350191612    0.09863368613770766  2.341843559534751e-14 151.1772786626815
2.840589454869233      17.78246046020083      16.27636586205149   0.002206645933464731     0.9309585778160605     -11.20832352523162  8.790717441643863e-06     0.1293850350131834  0.0008067215885288783      15.05021455368104      358.6937543809711   0.006621718324279297     0.8039890750521206      0.455615218710941     0.2711296267378743     0.3227903542395144   0.007068909923617916     0.4923596135173859    0.09121128350191612    0.09863368613770766  2.341843559534751e-14 151.1772898254913
2.840589454869233      17.78246046020083      16.27636586205149   0.002206645933464731     0.9309585778160605     -11.20832352523162  8.790717441643863e-06     0.1293850350131834  0.0008067215885288783      15.05021455368104      358.6937543809711   0.006621718324279297     0.8039890750521206      0.455615218710941     0.2711296118367131     0.3227903691406756   0.007068909923617916     0.4923596135173859    0.09121128350191612    0.09863368613770766  2.341843559534751e-14 151.1772846737365
2.840589454869233      17.78246046020083      16.27636586205149   0.002206645933464731     0.9309585778160605     -11.20832352523162  8.790717441643863e-06     0.1293850350131834  0.0008067215885288783      15.05021455368104      358.6937543809711   0.006621718324279297     0.8039890750521206      0.455615218710941     0.2711296118367131     0.3227903542395144    0.00706892482477911     0.4923596135173859    0.09121128350191612    0.09863368613770766  2.341843559534751e-14 151.1772847515056
2.840589454869233      17.78246046020083      16.27636586205149   0.002206645933464731     0.9309585778160605     -11.20832352523162  8.790717441643863e-06     0.1293850350131834  0.0008067215885288783      15.05021455368104      358.6937543809711   0.006621718324279297     0.8039890750521206      0.455615218710941     0.2711296118367131     0.3227903542395144   0.007068909923617916     0.4923596284185471    0.09121128350191612    0.09863368613770766  2.341843559534751e-14 151.1772847514951
2.840589454869233      17.78246046020083      16.27636586205149   0.002206645933464731     0.9309585778160605     -11.20832352523162  8.790717441643863e-06     0.1293850350131834  0.0008067215885288783      15.05021455368104      358.6937543809711   0.006621718324279297     0.8039890750521206      0.455615218710941     0.2711296118367131     0.3227903542395144   0.007068909923617916     0.4923596135173859    0.09121129840307732    0.09863368613770766  2.341843559534751e-14 151.1772847514954
2.840589454869233      17.78246046020083      16.27636586205149   0.002206645933464731     0.9309585778160605     -11.20832352523162  8.790717441643863e-06     0.1293850350131834  0.0008067215885288783      15.05021455368104      358.6937543809711   0.006621718324279297     0.8039890750521206      0.455615218710941     0.2711296118367131     0.3227903542395144   0.007068909923617916     0.4923596135173859    0.09121128350191612    0.09863370103886886  2.341843559534751e-14 151.1772847515072
2.840589454869233      17.78246046020083      16.27636586205149   0.002206645933464731     0.9309585778160605     -11.20832352523162  8.790717441643863e-06     0.1293850350131834  0.0008067215885288783      15.05021455368104      358.6937543809711   0.006621718324279297     0.8039890750521206      0.455615218710941     0.2711296118367131     0.3227903542395144   0.007068909923617916     0.4923596135173859    0.09121128350191612    0.09863368613770766  1.490118461228325e-08 151.1773501871871
2.718227072674707      19.93490453008292      16.92600434836818   0.002895574648908193     0.8114101164268343     -11.95203108584016  7.795908749151476e-06     0.1281522107014819  0.0008082637747034021      14.70157685565252      358.7113186849748   0.006228365705632687     0.8030634326133783     0.5084686785064674     0.2761872718919489      0.350535773113301   0.007031264019065247     0.4923596135173859     0.0912788486272461    0.09811683697683242  2.220446049250313e-14 122.8517321927025
2.718227113179446      19.93490453008292      16.92600434836818   0.002895574648908193     0.8114101164268343     -11.95203108584016  7.795908749151476e-06     0.1281522107014819  0.0008082637747034021      14.70157685565252      358.7113186849748   0.006228365705632687     0.8030634326133783     0.5084686785064674     0.2761872718919489      0.350535773113301   0.007031264019065247     0.4923596135173859     0.0912788486272461    0.09811683697683242  2.220446049250313e-14 122.8517324096389
2.718227072674707      19.93490482713615      16.92600434836818   0.002895574648908193     0.8114101164268343     -11.95203108584016  7.795908749151476e-06     0.1281522107014819  0.0008082637747034021      14.70157685565252      358.7113186849748   0.006228365705632687     0.8030634326133783     0.5084686785064674     0.2761872718919489      0.350535773113301   0.007031264019065247     0.4923596135173859     0.0912788486272461    0.09811683697683242  2.220446049250313e-14 122.8517318626682
2.718227072674707      19.93490453008292       16.9260046005853   0.002895574648908193     0.8114101164268343     -11.95203108584016  7.795908749151476e-06     0.1281522107014819  0.0008082637747034021      14.70157685565252      358.7113186849748   0.006228365705632687     0.8030634326133783     0.5084686785064674     0.2761872718919489      0.350535773113301   0.007031264019065247     0.4923596135173859     0.0912788486272461    0.09811683697683242  2.220446049250313e-14 122.8517321645437
2.718227072674707      19.93490453008292      16.92600434836818   0.002895589550069387     0.8114101164268343     -11.95203108584016  7.795908749151476e-06     0.1281522107014819  0.0008082637747034021      14.70157685565252      358.7113186849748   0.006228365705632687     0.8030634326133783     0.5084686785064674     0.2761872718919489      0.350535773113301   0.007031264019065247     0.4923596135173859     0.0912788486272461    0.09811683697683242  2.220446049250313e-14 122.8517337158205
2.718227072674707      19.93490453008292      16.92600434836818   0.002895574648908193     0.8114101313279954     -11.95203108584016  7.795908749151476e-06     0.1281522107014819  0.0008082637747034021      14.70157685565252      358.7113186849748   0.006228365705632687     0.8030634326133783     0.5084686785064674     0.2761872718919489      0.350535773113301   0.007031264019065247     0.4923596135173859     0.0912788486272461    0.09811683697683242  2.220446049250313e-14 122.8517323174084
2.718227072674707      19.93490453008292      16.92600434836818   0.002895574648908193     0.8114101164268343      -11.9520312639393  7.795908749151476e-06     0.1281522107014819  0.0008082637747034021      14.70157685565252      358.7113186849748   0.006228365705632687     0.8030634326133783     0.5084686785064674     0.2761872718919489      0.350535773113301   0.007031264019065247     0.4923596135173859     0.0912788486272461    0.09811683697683242  2.220446049250313e-14 122.8517325402941
2.718227072674707      19.93490453008292      16.92600434836818   0.002895574648908193     0.8114101164268343     -11.95203108584016  7.810809910345324e-06     0.1281522107014819  0.0008082637747034021      14.70157685565252      358.7113186849748   0.006228365705632687     0.8030634326133783     0.5084686785064674     0.2761872718919489      0.350535773113301   0.007031264019065247     0.4923596135173859     0.0912788486272461    0.09811683697683242  2.220446049250313e-14 122.851742655948
2.718227072674707      19.93490453008292      16.92600434836818   0.002895574648908193     0.8114101164268343     -11.95203108584016  7.795908749151476e-06     0.1281522256026431  0.0008082637747034021      14.70157685565252      358.7113186849748   0.006228365705632687     0.8030634326133783     0.5084686785064674     0.2761872718919489      0.350535773113301   0.007031264019065247     0.4923596135173859     0.0912788486272461    0.09811683697683242  2.220446049250313e-14 122.8517323133647
2.718227072674707      19.93490453008292      16.92600434836818   0.002895574648908193     0.8114101164268343     -11.95203108584016  7.795908749151476e-06     0.1281522107014819  0.0008082786758645959      14.70157685565252      358.7113186849748   0.006228365705632687     0.8030634326133783     0.5084686785064674     0.2761872718919489      0.350535773113301   0.007031264019065247     0.4923596135173859     0.0912788486272461    0.09811683697683242  2.220446049250313e-14 122.8517259217562
2.718227072674707      19.93490453008292      16.92600434836818   0.002895574648908193     0.8114101164268343     -11.95203108584016  7.795908749151476e-06     0.1281522107014819  0.0008082637747034021      14.70157707472309      358.7113186849748   0.006228365705632687     0.8030634326133783     0.5084686785064674     0.2761872718919489      0.350535773113301   0.007031264019065247     0.4923596135173859     0.0912788486272461    0.09811683697683242  2.220446049250313e-14 122.8517324461608
2.718227072674707      19.93490453008292      16.92600434836818   0.002895574648908193     0.8114101164268343     -11.95203108584016  7.795908749151476e-06     0.1281522107014819  0.0008082637747034021      14.70157685565252        358.71132403019   0.006228365705632687     0.8030634326133783     0.5084686785064674     0.2761872718919489      0.350535773113301   0.007031264019065247     0.4923596135173859     0.0912788486272461    0.09811683697683242  2.220446049250313e-14 122.8517321294959
2.718227072674707      19.93490453008292      16.92600434836818   0.002895574648908193     0.8114101164268343     -11.95203108584016  7.795908749151476e-06     0.1281522107014819  0.0008082637747034021      14.70157685565252      358.7113186849748   0.006228380606793881     0.8030634326133783     0.5084686785064674     0.2761872718919489      0.350535773113301   0.007031264019065247     0.4923596135173859     0.0912788486272461    0.09811683697683242  2.220446049250313e-14 122.8517926962701
2.718227072674707      19.93490453008292      16.92600434836818   0.002895574648908193     0.8114101164268343     -11.95203108584016  7.795908749151476e-06     0.1281522107014819  0.0008082637747034021      14.70157685565252      358.7113186849748   0.006228365705632687     0.8030634475145395     0.5084686785064674     0.2761872718919489      0.350535773113301   0.007031264019065247     0.4923596135173859     0.0912788486272461    0.09811683697683242  2.220446049250313e-14 122.8517325437067
2.718227072674707      19.93490453008292      16.92600434836818   0.002895574648908193     0.8114101164268343     -11.95203108584016  7.795908749151476e-06     0.1281522107014819  0.0008082637747034021      14.70157685565252      358.7113186849748   0.006228365705632687     0.8030634326133783     0.5084686934076286     0.2761872718919489      0.350535773113301   0.007031264019065247     0.4923596135173859     0.0912788486272461    0.09811683697683242  2.220446049250313e-14 122.8517313332051
2.718227072674707      19.93490453008292      16.92600434836818   0.002895574648908193     0.8114101164268343     -11.95203108584016  7.795908749151476e-06     0.1281522107014819  0.0008082637747034021      14.70157685565252      358.7113186849748   0.006228365705632687     0.8030634326133783     0.5084686785064674     0.2761872867931101      0.350535773113301   0.007031264019065247     0.4923596135173859     0.0912788486272461    0.09811683697683242  2.220446049250313e-14 122.8517344699037
2.718227072674707      19.93490453008292      16.92600434836818   0.002895574648908193     0.8114101164268343     -11.95203108584016  7.795908749151476e-06     0.1281522107014819  0.0008082637747034021      14.70157685565252      358.7113186849748   0.006228365705632687     0.8030634326133783     0.5084686785064674     0.2761872718919489     0.3505357880144622   0.007031264019065247     0.4923596135173859     0.0912788486272461    0.09811683697683242  2.220446049250313e-14 122.8517321073307
2.718227072674707      19.93490453008292      16.92600434836818   0.002895574648908193     0.8114101164268343     -11.95203108584016  7.795908749151476e-06     0.1281522107014819  0.0008082637747034021      14.70157685565252      358.7113186849748   0.006228365705632687     0.8030634326133783     0.5084686785064674     0.2761872718919489      0.350535773113301   0.007031278920226441     0.4923596135173859     0.0912788486272461    0.09811683697683242  2.220446049250313e-14 122.8517321926468
2.718227072674707      19.93490453008292      16.92600434836818   0.002895574648908193     0.8114101164268343     -11.95203108584016  7.795908749151476e-06     0.1281522107014819  0.0008082637747034021      14.70157685565252      358.7113186849748   0.006228365705632687     0.8030634326133783     0.5084686785064674     0.2761872718919489      0.350535773113301   0.007031264019065247     0.4923596284185471     0.0912788486272461    0.09811683697683242  2.220446049250313e-14 122.8517321927025
2.718227072674707      19.93490453008292      16.92600434836818   0.002895574648908193     0.8114101164268343     -11.95203108584016  7.795908749151476e-06     0.1281522107014819  0.0008082637747034021      14.70157685565252      358.7113186849748   0.006228365705632687     0.8030634326133783     0.5084686785064674     0.2761872718919489      0.350535773113301   0.007031264019065247     0.4923596135173859    0.09127886352840729    0.09811683697683242  2.220446049250313e-14 122.8517321926228
2.718227072674707      19.93490453008292      16.92600434836818   0.002895574648908193     0.8114101164268343     -11.95203108584016  7.795908749151476e-06     0.1281522107014819  0.0008082637747034021      14.70157685565252      358.7113186849748   0.006228365705632687     0.8030634326133783     0.5084686785064674     0.2761872718919489      0.350535773113301   0.007031264019065247     0.4923596135173859     0.0912788486272461    0.09811685187799361  2.220446049250313e-14 122.8517321928572
2.718227072674707      19.93490453008292      16.92600434836818   0.002895574648908193     0.8114101164268343     -11.95203108584016  7.795908749151476e-06     0.1281522107014819  0.0008082637747034021      14.70157685565252      358.7113186849748   0.006228365705632687     0.8030634326133783     0.5084686785064674     0.2761872718919489      0.350535773113301   0.007031264019065247     0.4923596135173859     0.0912788486272461    0.09811683697683242  1.490118339830815e-08 122.851799309522
2.785611388274909      19.10478013742634      15.24211619120736   0.002471120197698345      0.769830636126503     -11.22854251557405  6.371498118787763e-06     0.1271073860169395  0.0008723082903452043      13.93129199664661      358.5094953196831   0.005984058969464609     0.8019046398211893     0.4994180708505056     0.2759977005250888     0.4312805298476632   0.009017611891240949     0.4923596135173859     0.1438962083263889    0.08733124277725272  2.264363360722027e-14 122.1036381607058
2.785611429783753      19.10478013742634      15.24211619120736   0.002471120197698345      0.769830636126503     -11.22854251557405  6.371498118787763e-06     0.1271073860169395  0.0008723082903452043      13.93129199664661      358.5094953196831   0.005984058969464609     0.8019046398211893     0.4994180708505056     0.2759977005250888     0.4312805298476632   0.009017611891240949     0.4923596135173859     0.1438962083263889    0.08733124277725272  2.264363360722027e-14 122.103638137903
2.785611388274909      19.10478042210974      15.24211619120736   0.002471120197698345      0.769830636126503     -11.22854251557405  6.371498118787763e-06     0.1271073860169395  0.0008723082903452043      13.93129199664661      358.5094953196831   0.005984058969464609     0.8019046398211893     0.4994180708505056     0.2759977005250888     0.4312805298476632   0.009017611891240949     0.4923596135173859     0.1438962083263889    0.08733124277725272  2.264363360722027e-14 122.1036384110198
2.785611388274909      19.10478013742634      15.24211641833259   0.002471120197698345      0.769830636126503     -11.22854251557405  6.371498118787763e-06     0.1271073860169395  0.0008723082903452043      13.93129199664661      358.5094953196831   0.005984058969464609     0.8019046398211893     0.4994180708505056     0.2759977005250888     0.4312805298476632   0.009017611891240949     0.4923596135173859     0.1438962083263889    0.08733124277725272  2.264363360722027e-14 122.1036382998662
2.785611388274909      19.10478013742634      15.24211619120736   0.002471135098859539      0.769830636126503     -11.22854251557405  6.371498118787763e-06     0.1271073860169395  0.0008723082903452043      13.93129199664661      358.5094953196831   0.005984058969464609     0.8019046398211893     0.4994180708505056     0.2759977005250888     0.4312805298476632   0.009017611891240949     0.4923596135173859     0.1438962083263889    0.08733124277725272  2.264363360722027e-14 122.1036272348047
2.785611388274909      19.10478013742634      15.24211619120736   0.002471120197698345     0.7698306510276642     -11.22854251557405  6.371498118787763e-06     0.1271073860169395  0.0008723082903452043      13.93129199664661      358.5094953196831   0.005984058969464609     0.8019046398211893     0.4994180708505056     0.2759977005250888     0.4312805298476632   0.009017611891240949     0.4923596135173859     0.1438962083263889    0.08733124277725272  2.264363360722027e-14 122.1036381974716
2.785611388274909      19.10478013742634      15.24211619120736   0.002471120197698345      0.769830636126503     -11.22854268289237  6.371498118787763e-06     0.1271073860169395  0.0008723082903452043      13.93129199664661      358.5094953196831   0.005984058969464609     0.8019046398211893     0.4994180708505056     0.2759977005250888     0.4312805298476632   0.009017611891240949     0.4923596135173859     0.1438962083263889    0.08733124277725272  2.264363360722027e-14 122.1036380058291
2.785611388274909      19.10478013742634      15.24211619120736   0.002471120197698345      0.769830636126503     -11.22854251557405   6.38639927998161e-06     0.1271073860169395  0.0008723082903452043      13.93129199664661      358.5094953196831   0.005984058969464609     0.8019046398211893     0.4994180708505056     0.2759977005250888     0.4312805298476632   0.009017611891240949     0.4923596135173859     0.1438962083263889    0.08733124277725272  2.264363360722027e-14 122.1036414839211
2.785611388274909      19.10478013742634      15.24211619120736   0.002471120197698345      0.769830636126503     -11.22854251557405  6.371498118787763e-06     0.1271074009181007  0.0008723082903452043      13.93129199664661      358.5094953196831   0.005984058969464609     0.8019046398211893     0.4994180708505056     0.2759977005250888     0.4312805298476632   0.009017611891240949     0.4923596135173859     0.1438962083263889    0.08733124277725272  2.264363360722027e-14 122.1036380056343
2.785611388274909      19.10478013742634      15.24211619120736   0.002471120197698345      0.769830636126503     -11.22854251557405  6.371498118787763e-06     0.1271073860169395  0.0008723231915063981      13.93129199664661      358.5094953196831   0.005984058969464609     0.8019046398211893     0.4994180708505056     0.2759977005250888     0.4312805298476632   0.009017611891240949     0.4923596135173859     0.1438962083263889    0.08733124277725272  2.264363360722027e-14 122.1036232034629
2.785611388274909      19.10478013742634      15.24211619120736   0.002471120197698345      0.769830636126503     -11.22854251557405  6.371498118787763e-06     0.1271073860169395  0.0008723082903452043      13.93129220423904      358.5094953196831   0.005984058969464609     0.8019046398211893     0.4994180708505056     0.2759977005250888     0.4312805298476632   0.009017611891240949     0.4923596135173859     0.1438962083263889    0.08733124277725272  2.264363360722027e-14 122.1036380032188
2.785611388274909      19.10478013742634      15.24211619120736   0.002471120197698345      0.769830636126503     -11.22854251557405  6.371498118787763e-06     0.1271073860169395  0.0008723082903452043      13.93129199664661      358.5095006618909   0.005984058969464609     0.8019046398211893     0.4994180708505056     0.2759977005250888     0.4312805298476632   0.009017611891240949     0.4923596135173859     0.1438962083263889    0.08733124277725272  2.264363360722027e-14 122.1036384044361
2.785611388274909      19.10478013742634      15.24211619120736   0.002471120197698345      0.769830636126503     -11.22854251557405  6.371498118787763e-06     0.1271073860169395  0.0008723082903452043      13.93129199664661      358.5094953196831   0.005984073870625803     0.8019046398211893     0.4994180708505056     0.2759977005250888     0.4312805298476632   0.009017611891240949     0.4923596135173859     0.1438962083263889    0.08733124277725272  2.264363360722027e-14 122.1036724732729
2.785611388274909      19.10478013742634      15.24211619120736   0.002471120197698345      0.769830636126503     -11.22854251557405  6.371498118787763e-06     0.1271073860169395  0.0008723082903452043      13.93129199664661      358.5094953196831   0.005984058969464609     0.8019046547223505     0.4994180708505056     0.2759977005250888     0.4312805298476632   0.009017611891240949     0.4923596135173859     0.1438962083263889    0.08733124277725272  2.264363360722027e-14 122.1036388729003
2.785611388274909      19.10478013742634      15.24211619120736   0.002471120197698345      0.769830636126503     -11.22854251557405  6.371498118787763e-06     0.1271073860169395  0.0008723082903452043      13.93129199664661      358.5094953196831   0.005984058969464609     0.8019046398211893     0.4994180857516667     0.2759977005250888     0.4312805298476632   0.009017611891240949     0.4923596135173859     0.1438962083263889    0.08733124277725272  2.264363360722027e-14 122.1036375515998
2.785611388274909      19.10478013742634      15.24211619120736   0.002471120197698345      0.769830636126503     -11.22854251557405  6.371498118787763e-06     0.1271073860169395  0.0008723082903452043      13.93129199664661      358.5094953196831   0.005984058969464609     0.8019046398211893     0.4994180708505056       0.27599771542625     0.4312805298476632   0.009017611891240949     0.4923596135173859     0.1438962083263889    0.08733124277725272  2.264363360722027e-14 122.103639015347
2.785611388274909      19.10478013742634      15.24211619120736   0.002471120197698345      0.769830636126503     -11.22854251557405  6.371498118787763e-06     0.1271073860169395  0.0008723082903452043      13.93129199664661      358.5094953196831   0.005984058969464609     0.8019046398211893     0.4994180708505056     0.2759977005250888     0.4312805447488244   0.009017611891240949     0.4923596135173859     0.1438962083263889    0.08733124277725272  2.264363360722027e-14 122.1036381652949
2.785611388274909      19.10478013742634      15.24211619120736   0.002471120197698345      0.769830636126503     -11.22854251557405  6.371498118787763e-06     0.1271073860169395  0.0008723082903452043      13.93129199664661      358.5094953196831   0.005984058969464609     0.8019046398211893     0.4994180708505056     0.2759977005250888     0.4312805298476632   0.009017626792402143     0.4923596135173859     0.1438962083263889    0.08733124277725272  2.264363360722027e-14 122.1036381606929
2.785611388274909      19.10478013742634      15.24211619120736   0.002471120197698345      0.769830636126503     -11.22854251557405  6.371498118787763e-06     0.1271073860169395  0.0008723082903452043      13.93129199664661      358.5094953196831   0.005984058969464609     0.8019046398211893     0.4994180708505056     0.2759977005250888     0.4312805298476632   0.009017611891240949     0.4923596284185471     0.1438962083263889    0.08733124277725272  2.264363360722027e-14 122.1036381607058
2.785611388274909      19.10478013742634      15.24211619120736   0.002471120197698345      0.769830636126503     -11.22854251557405  6.371498118787763e-06     0.1271073860169395  0.0008723082903452043      13.93129199664661      358.5094953196831   0.005984058969464609     0.8019046398211893     0.4994180708505056     0.2759977005250888     0.4312805298476632   0.009017611891240949     0.4923596135173859     0.1438962232275501    0.08733124277725272  2.264363360722027e-14 122.1036381607078
2.785611388274909      19.10478013742634      15.24211619120736   0.002471120197698345      0.769830636126503     -11.22854251557405  6.371498118787763e-06     0.1271073860169395  0.0008723082903452043      13.93129199664661      358.5094953196831   0.005984058969464609     0.8019046398211893     0.4994180708505056     0.2759977005250888     0.4312805298476632   0.009017611891240949     0.4923596135173859     0.1438962083263889    0.08733125767841392  2.264363360722027e-14 122.1036381606997
2.785611388274909      19.10478013742634      15.24211619120736   0.002471120197698345      0.769830636126503     -11.22854251557405  6.371498118787763e-06     0.1271073860169395  0.0008723082903452043      13.93129199664661      358.5094953196831   0.005984058969464609     0.8019046398211893     0.4994180708505056     0.2759977005250888     0.4312805298476632   0.009017611891240949     0.4923596135173859     0.1438962083263889    0.08733124277725272  1.490118383748126e-08 122.1037055510972
2.688751555637016        18.560846243241      14.11193768761342   0.002254030463044131     0.7372465467636159     -10.71014097846028  5.055088021697512e-06     0.1259593283881719  0.0009223343593424624      13.82703311341146      328.5721053867109   0.006369977820631323      0.800427223540788     0.5134154857758476     0.2756766904039768      0.414569483800374   0.009418913523616552     0.4923596135173859     0.1436905332140555    0.09148229590540674  2.220446049250313e-14 123.1968923977634
2.688751595702536        18.560846243241      14.11193768761342   0.002254030463044131     0.7372465467636159     -10.71014097846028  5.055088021697512e-06     0.1259593283881719  0.0009223343593424624      13.82703311341146      328.5721053867109   0.006369977820631323      0.800427223540788     0.5134154857758476     0.2756766904039768      0.414569483800374   0.009418913523616552     0.4923596135173859     0.1436905332140555    0.09148229590540674  2.220446049250313e-14 123.1968923620418
2.688751555637016      18.56084651981917      14.11193768761342   0.002254030463044131     0.7372465467636159     -10.71014097846028  5.055088021697512e-06     0.1259593283881719  0.0009223343593424624      13.82703311341146      328.5721053867109   0.006369977820631323      0.800427223540788     0.5134154857758476     0.2756766904039768      0.414569483800374   0.009418913523616552     0.4923596135173859     0.1436905332140555    0.09148229590540674  2.220446049250313e-14 123.1968926430164
2.688751555637016        18.560846243241      14.11193789789768   0.002254030463044131     0.7372465467636159     -10.71014097846028  5.055088021697512e-06     0.1259593283881719  0.0009223343593424624      13.82703311341146      328.5721053867109   0.006369977820631323      0.800427223540788     0.5134154857758476     0.2756766904039768      0.414569483800374   0.009418913523616552     0.4923596135173859     0.1436905332140555    0.09148229590540674  2.220446049250313e-14 123.1968925029635
2.688751555637016        18.560846243241      14.11193768761342   0.002254045364205325     0.7372465467636159     -10.71014097846028  5.055088021697512e-06     0.1259593283881719  0.0009223343593424624      13.82703311341146      328.5721053867109   0.006369977820631323      0.800427223540788     0.5134154857758476     0.2756766904039768      0.414569483800374   0.009418913523616552     0.4923596135173859     0.1436905332140555    0.09148229590540674  2.220446049250313e-14 123.1968684699134
2.688751555637016        18.560846243241      14.11193768761342   0.002254030463044131     0.7372465616647771     -10.71014097846028  5.055088021697512e-06     0.1259593283881719  0.0009223343593424624      13.82703311341146      328.5721053867109   0.006369977820631323      0.800427223540788     0.5134154857758476     0.2756766904039768      0.414569483800374   0.009418913523616552     0.4923596135173859     0.1436905332140555    0.09148229590540674  2.220446049250313e-14 123.1968923888996
2.688751555637016        18.560846243241      14.11193768761342   0.002254030463044131     0.7372465467636159     -10.71014113805382  5.055088021697512e-06     0.1259593283881719  0.0009223343593424624      13.82703311341146      328.5721053867109   0.006369977820631323      0.800427223540788     0.5134154857758476     0.2756766904039768      0.414569483800374   0.009418913523616552     0.4923596135173859     0.1436905332140555    0.09148229590540674  2.220446049250313e-14 123.196892017975
2.688751555637016        18.560846243241      14.11193768761342   0.002254030463044131     0.7372465467636159     -10.71014097846028   5.06998918289136e-06     0.1259593283881719  0.0009223343593424624      13.82703311341146      328.5721053867109   0.006369977820631323      0.800427223540788     0.5134154857758476     0.2756766904039768      0.414569483800374   0.009418913523616552     0.4923596135173859     0.1436905332140555    0.09148229590540674  2.220446049250313e-14 123.1969045718317
2.688751555637016        18.560846243241      14.11193768761342   0.002254030463044131     0.7372465467636159     -10.71014097846028  5.055088021697512e-06     0.1259593432893331  0.0009223343593424624      13.82703311341146      328.5721053867109   0.006369977820631323      0.800427223540788     0.5134154857758476     0.2756766904039768      0.414569483800374   0.009418913523616552     0.4923596135173859     0.1436905332140555    0.09148229590540674  2.220446049250313e-14 123.1968915398102
2.688751555637016        18.560846243241      14.11193768761342   0.002254030463044131     0.7372465467636159     -10.71014097846028  5.055088021697512e-06     0.1259593283881719  0.0009223492605036562      13.82703311341146      328.5721053867109   0.006369977820631323      0.800427223540788     0.5134154857758476     0.2756766904039768      0.414569483800374   0.009418913523616552     0.4923596135173859     0.1436905332140555    0.09148229590540674  2.220446049250313e-14 123.1968910290289
2.688751555637016        18.560846243241      14.11193768761342   0.002254030463044131     0.7372465467636159     -10.71014097846028  5.055088021697512e-06     0.1259593283881719  0.0009223343593424624      13.82703331945031      328.5721053867109   0.006369977820631323      0.800427223540788     0.5134154857758476     0.2756766904039768      0.414569483800374   0.009418913523616552     0.4923596135173859     0.1436905332140555    0.09148229590540674  2.220446049250313e-14 123.1968922910573
2.688751555637016        18.560846243241      14.11193768761342   0.002254030463044131     0.7372465467636159     -10.71014097846028  5.055088021697512e-06     0.1259593283881719  0.0009223343593424624      13.82703311341146      328.5721102828168   0.006369977820631323      0.800427223540788     0.5134154857758476     0.2756766904039768      0.414569483800374   0.009418913523616552     0.4923596135173859     0.1436905332140555    0.09148229590540674  2.220446049250313e-14 123.1968924092792
2.688751555637016        18.560846243241      14.11193768761342   0.002254030463044131     0.7372465467636159     -10.71014097846028  5.055088021697512e-06     0.1259593283881719  0.0009223343593424624      13.82703311341146      328.5721053867109   0.006369992721792517      0.800427223540788     0.5134154857758476     0.2756766904039768      0.414569483800374   0.009418913523616552     0.4923596135173859     0.1436905332140555    0.09148229590540674  2.220446049250313e-14 123.1970607827374
2.688751555637016        18.560846243241      14.11193768761342   0.002254030463044131     0.7372465467636159     -10.71014097846028  5.055088021697512e-06     0.1259593283881719  0.0009223343593424624      13.82703311341146      328.5721053867109   0.006369977820631323     0.8004272384419492     0.5134154857758476     0.2756766904039768      0.414569483800374   0.009418913523616552     0.4923596135173859     0.1436905332140555    0.09148229590540674  2.220446049250313e-14 123.1968931820638
2.688751555637016        18.560846243241      14.11193768761342   0.002254030463044131     0.7372465467636159     -10.71014097846028  5.055088021697512e-06     0.1259593283881719  0.0009223343593424624      13.82703311341146      328.5721053867109   0.006369977820631323      0.800427223540788     0.5134155006770088     0.2756766904039768      0.414569483800374   0.009418913523616552     0.4923596135173859     0.1436905332140555    0.09148229590540674  2.220446049250313e-14 123.1968900320828
2.688751555637016        18.560846243241      14.11193768761342   0.002254030463044131     0.7372465467636159     -10.71014097846028  5.055088021697512e-06     0.1259593283881719  0.0009223343593424624      13.82703311341146      328.5721053867109   0.006369977820631323      0.800427223540788     0.5134154857758476      0.275676705305138      0.414569483800374   0.009418913523616552     0.4923596135173859     0.1436905332140555    0.09148229590540674  2.220446049250313e-14 123.19689869131
2.688751555637016        18.560846243241      14.11193768761342   0.002254030463044131     0.7372465467636159     -10.71014097846028  5.055088021697512e-06     0.1259593283881719  0.0009223343593424624      13.82703311341146      328.5721053867109   0.006369977820631323      0.800427223540788     0.5134154857758476     0.2756766904039768     0.4145694987015352   0.009418913523616552     0.4923596135173859     0.1436905332140555    0.09148229590540674  2.220446049250313e-14 123.1968923755848
2.688751555637016        18.560846243241      14.11193768761342   0.002254030463044131     0.7372465467636159     -10.71014097846028  5.055088021697512e-06     0.1259593283881719  0.0009223343593424624      13.82703311341146      328.5721053867109   0.006369977820631323      0.800427223540788     0.5134154857758476     0.2756766904039768      0.414569483800374   0.009418928424777746     0.4923596135173859     0.1436905332140555    0.09148229590540674  2.220446049250313e-14 123.1968923977756
2.688751555637016        18.560846243241      14.11193768761342   0.002254030463044131     0.7372465467636159     -10.71014097846028  5.055088021697512e-06     0.1259593283881719  0.0009223343593424624      13.82703311341146      328.5721053867109   0.006369977820631323      0.800427223540788     0.5134154857758476     0.2756766904039768      0.414569483800374   0.009418913523616552     0.4923596284185471     0.1436905332140555    0.09148229590540674  2.220446049250313e-14 123.1968923977634
2.688751555637016        18.560846243241      14.11193768761342   0.002254030463044131     0.7372465467636159     -10.71014097846028  5.055088021697512e-06     0.1259593283881719  0.0009223343593424624      13.82703311341146      328.5721053867109   0.006369977820631323      0.800427223540788     0.5134154857758476     0.2756766904039768      0.414569483800374   0.009418913523616552     0.4923596135173859     0.1436905481152167    0.09148229590540674  2.220446049250313e-14 123.1968923977537
2.688751555637016        18.560846243241      14.11193768761342   0.002254030463044131     0.7372465467636159     -10.71014097846028  5.055088021697512e-06     0.1259593283881719  0.0009223343593424624      13.82703311341146      328.5721053867109   0.006369977820631323      0.800427223540788     0.5134154857758476     0.2756766904039768      0.414569483800374   0.009418913523616552     0.4923596135173859     0.1436905332140555    0.09148231080656794  2.220446049250313e-14 123.1968923977744
2.688751555637016        18.560846243241      14.11193768761342   0.002254030463044131     0.7372465467636159     -10.71014097846028  5.055088021697512e-06     0.1259593283881719  0.0009223343593424624      13.82703311341146      328.5721053867109   0.006369977820631323      0.800427223540788     0.5134154857758476     0.2756766904039768      0.414569483800374   0.009418913523616552     0.4923596135173859     0.1436905332140555    0.09148229590540674  1.490118339830815e-08 123.1969606934626
2.761396433261676      18.96879665042942      14.95957156188697   0.002431663060062433     0.7616845756787699     -11.09894215409936  6.042366926128805e-06     0.1268205818260821  0.0009050945854981043      13.90522729198707      351.0251477432404   0.006080260414364068     0.8015352839241005     0.5029178377739837     0.2759171282684337     0.4271027657854462    0.00911793729697285     0.4923596135173859     0.1438447895495595    0.08836900603401035   3.91851174422164e-14 122.1334535498076
2.761396474409689      18.96879665042942      14.95957156188697   0.002431663060062433     0.7616845756787699     -11.09894215409936  6.042366926128805e-06     0.1268205818260821  0.0009050945854981043      13.90522729198707      351.0251477432404   0.006080260414364068     0.8015352839241005     0.5029178377739837     0.2759171282684337     0.4271027657854462    0.00911793729697285     0.4923596135173859     0.1438447895495595    0.08836900603401035   3.91851174422164e-14 122.1334534655863
2.761396433261676      18.96879693308652      14.95957156188697   0.002431663060062433     0.7616845756787699     -11.09894215409936  6.042366926128805e-06     0.1268205818260821  0.0009050945854981043      13.90522729198707      351.0251477432404   0.006080260414364068     0.8015352839241005     0.5029178377739837     0.2759171282684337     0.4271027657854462    0.00911793729697285     0.4923596135173859     0.1438447895495595    0.08836900603401035   3.91851174422164e-14 122.1334536490495
2.761396433261676      18.96879665042942      14.95957178480196   0.002431663060062433     0.7616845756787699     -11.09894215409936  6.042366926128805e-06     0.1268205818260821  0.0009050945854981043      13.90522729198707      351.0251477432404   0.006080260414364068     0.8015352839241005     0.5029178377739837     0.2759171282684337     0.4271027657854462    0.00911793729697285     0.4923596135173859     0.1438447895495595    0.08836900603401035   3.91851174422164e-14 122.1334535662267
2.761396433261676      18.96879665042942      14.95957156188697   0.002431677961223626     0.7616845756787699     -11.09894215409936  6.042366926128805e-06     0.1268205818260821  0.0009050945854981043      13.90522729198707      351.0251477432404   0.006080260414364068     0.8015352839241005     0.5029178377739837     0.2759171282684337     0.4271027657854462    0.00911793729697285     0.4923596135173859     0.1438447895495595    0.08836900603401035   3.91851174422164e-14 122.1334454618198
2.761396433261676      18.96879665042942      14.95957156188697   0.002431663060062433     0.7616845905799311     -11.09894215409936  6.042366926128805e-06     0.1268205818260821  0.0009050945854981043      13.90522729198707      351.0251477432404   0.006080260414364068     0.8015352839241005     0.5029178377739837     0.2759171282684337     0.4271027657854462    0.00911793729697285     0.4923596135173859     0.1438447895495595    0.08836900603401035   3.91851174422164e-14 122.1334535532307
2.761396433261676      18.96879665042942      14.95957156188697   0.002431663060062433     0.7616845756787699     -11.09894231948648  6.042366926128805e-06     0.1268205818260821  0.0009050945854981043      13.90522729198707      351.0251477432404   0.006080260414364068     0.8015352839241005     0.5029178377739837     0.2759171282684337     0.4271027657854462    0.00911793729697285     0.4923596135173859     0.1438447895495595    0.08836900603401035   3.91851174422164e-14 122.1334533792124
2.761396433261676      18.96879665042942      14.95957156188697   0.002431663060062433     0.7616845756787699     -11.09894215409936  6.057268087322652e-06     0.1268205818260821  0.0009050945854981043      13.90522729198707      351.0251477432404   0.006080260414364068     0.8015352839241005     0.5029178377739837     0.2759171282684337     0.4271027657854462    0.00911793729697285     0.4923596135173859     0.1438447895495595    0.08836900603401035   3.91851174422164e-14 122.1334642214657
2.761396433261676      18.96879665042942      14.95957156188697   0.002431663060062433     0.7616845756787699     -11.09894215409936  6.042366926128805e-06     0.1268205967272433  0.0009050945854981043      13.90522729198707      351.0251477432404   0.006080260414364068     0.8015352839241005     0.5029178377739837     0.2759171282684337     0.4271027657854462    0.00911793729697285     0.4923596135173859     0.1438447895495595    0.08836900603401035   3.91851174422164e-14 122.1334535054653
2.761396433261676      18.96879665042942      14.95957156188697   0.002431663060062433     0.7616845756787699     -11.09894215409936  6.042366926128805e-06     0.1268205818260821  0.0009051094866592981      13.90522729198707      351.0251477432404   0.006080260414364068     0.8015352839241005     0.5029178377739837     0.2759171282684337     0.4271027657854462    0.00911793729697285     0.4923596135173859     0.1438447895495595    0.08836900603401035   3.91851174422164e-14 122.1334510901119
2.761396433261676      18.96879665042942      14.95957156188697   0.002431663060062433     0.7616845756787699     -11.09894215409936  6.042366926128805e-06     0.1268205818260821  0.0009050945854981043       13.9052274991911      351.0251477432404   0.006080260414364068     0.8015352839241005     0.5029178377739837     0.2759171282684337     0.4271027657854462    0.00911793729697285     0.4923596135173859     0.1438447895495595    0.08836900603401035   3.91851174422164e-14 122.1334534372462
2.761396433261676      18.96879665042942      14.95957156188697   0.002431663060062433     0.7616845756787699     -11.09894215409936  6.042366926128805e-06     0.1268205818260821  0.0009050945854981043      13.90522729198707      351.0251529739227   0.006080260414364068     0.8015352839241005     0.5029178377739837     0.2759171282684337     0.4271027657854462    0.00911793729697285     0.4923596135173859     0.1438447895495595    0.08836900603401035   3.91851174422164e-14 122.1334535886397
2.761396433261676      18.96879665042942      14.95957156188697   0.002431663060062433     0.7616845756787699     -11.09894215409936  6.042366926128805e-06     0.1268205818260821  0.0009050945854981043      13.90522729198707      351.0251477432404   0.006080275315525262     0.8015352839241005     0.5029178377739837     0.2759171282684337     0.4271027657854462    0.00911793729697285     0.4923596135173859     0.1438447895495595    0.08836900603401035   3.91851174422164e-14 122.1335172012512
2.761396433261676      18.96879665042942      14.95957156188697   0.002431663060062433     0.7616845756787699     -11.09894215409936  6.042366926128805e-06     0.1268205818260821  0.0009050945854981043      13.90522729198707      351.0251477432404   0.006080260414364068     0.8015352988252616     0.5029178377739837     0.2759171282684337     0.4271027657854462    0.00911793729697285     0.4923596135173859     0.1438447895495595    0.08836900603401035   3.91851174422164e-14 122.1334542603199
2.761396433261676      18.96879665042942      14.95957156188697   0.002431663060062433     0.7616845756787699     -11.09894215409936  6.042366926128805e-06     0.1268205818260821  0.0009050945854981043      13.90522729198707      351.0251477432404   0.006080260414364068     0.8015352839241005     0.5029178526751449     0.2759171282684337     0.4271027657854462    0.00911793729697285     0.4923596135173859     0.1438447895495595    0.08836900603401035   3.91851174422164e-14 122.1334524574009
2.761396433261676      18.96879665042942      14.95957156188697   0.002431663060062433     0.7616845756787699     -11.09894215409936  6.042366926128805e-06     0.1268205818260821  0.0009050945854981043      13.90522729198707      351.0251477432404   0.006080260414364068     0.8015352839241005     0.5029178377739837     0.2759171431695949     0.4271027657854462    0.00911793729697285     0.4923596135173859     0.1438447895495595    0.08836900603401035   3.91851174422164e-14 122.1334556403797
2.761396433261676      18.96879665042942      14.95957156188697   0.002431663060062433     0.7616845756787699     -11.09894215409936  6.042366926128805e-06     0.1268205818260821  0.0009050945854981043      13.90522729198707      351.0251477432404   0.006080260414364068     0.8015352839241005     0.5029178377739837     0.2759171282684337     0.4271027806866074    0.00911793729697285     0.4923596135173859     0.1438447895495595    0.08836900603401035   3.91851174422164e-14 122.1334536217955
2.761396433261676      18.96879665042942      14.95957156188697   0.002431663060062433     0.7616845756787699     -11.09894215409936  6.042366926128805e-06     0.1268205818260821  0.0009050945854981043      13.90522729198707      351.0251477432404   0.006080260414364068     0.8015352839241005     0.5029178377739837     0.2759171282684337     0.4271027657854462   0.009117952198134044     0.4923596135173859     0.1438447895495595    0.08836900603401035   3.91851174422164e-14 122.1334535498253
2.761396433261676      18.96879665042942      14.95957156188697   0.002431663060062433     0.7616845756787699     -11.09894215409936  6.042366926128805e-06     0.1268205818260821  0.0009050945854981043      13.90522729198707      351.0251477432404   0.006080260414364068     0.8015352839241005     0.5029178377739837     0.2759171282684337     0.4271027657854462    0.00911793729697285     0.4923596284185471     0.1438447895495595    0.08836900603401035   3.91851174422164e-14 122.1334535498076
2.761396433261676      18.96879665042942      14.95957156188697   0.002431663060062433     0.7616845756787699     -11.09894215409936  6.042366926128805e-06     0.1268205818260821  0.0009050945854981043      13.90522729198707      351.0251477432404   0.006080260414364068     0.8015352839241005     0.5029178377739837     0.2759171282684337     0.4271027657854462    0.00911793729697285     0.4923596135173859     0.1438448044507207    0.08836900603401035   3.91851174422164e-14 122.1334535497972
2.761396433261676      18.96879665042942      14.95957156188697   0.002431663060062433     0.7616845756787699     -11.09894215409936  6.042366926128805e-06     0.1268205818260821  0.0009050945854981043      13.90522729198707      351.0251477432404   0.006080260414364068     0.8015352839241005     0.5029178377739837     0.2759171282684337     0.4271027657854462    0.00911793729697285     0.4923596135173859     0.1438447895495595    0.08836902093517154   3.91851174422164e-14 122.1334535498243
2.761396433261676      18.96879665042942      14.95957156188697   0.002431663060062433     0.7616845756787699     -11.09894215409936  6.042366926128805e-06     0.1268205818260821  0.0009050945854981043      13.90522729198707      351.0251477432404   0.006080260414364068     0.8015352839241005     0.5029178377739837     0.2759171282684337     0.4271027657854462    0.00911793729697285     0.4923596135173859     0.1438447895495595    0.08836900603401035   1.49012003789651e-08 122.1335212153361
2.779557652830127      19.07078425295111      15.17148003210808   0.002476160126706886     0.7677940827270928     -11.19614244891349  6.289186482126348e-06     0.1270358964489162  0.0009009063552515034      13.92477583688226      356.6384083761366   0.006007829392143485     0.8018122990111509     0.5002934282326524     0.2759772358161191     0.4302360862911487    0.00904269323970361     0.4923596135173859     0.1438833536337476    0.08759068355986377  4.343026930010414e-14 122.0797783828649
2.779557694248764      19.07078425295111      15.17148003210808   0.002476160126706886     0.7677940827270928     -11.19614244891349  6.289186482126348e-06     0.1270358964489162  0.0009009063552515034      13.92477583688226      356.6384083761366   0.006007829392143485     0.8018122990111509     0.5002934282326524     0.2759772358161191     0.4302360862911487    0.00904269323970361     0.4923596135173859     0.1438833536337476    0.08759068355986377  4.343026930010414e-14 122.0797783512039
2.779557652830127      19.07078453712794      15.17148003210808   0.002476160126706886     0.7677940827270928     -11.19614244891349  6.289186482126348e-06     0.1270358964489162  0.0009009063552515034      13.92477583688226      356.6384083761366   0.006007829392143485     0.8018122990111509     0.5002934282326524     0.2759772358161191     0.4302360862911487    0.00904269323970361     0.4923596135173859     0.1438833536337476    0.08759068355986377  4.343026930010414e-14 122.0797784621803
2.779557652830127      19.07078425295111      15.17148025818075   0.002476160126706886     0.7677940827270928     -11.19614244891349  6.289186482126348e-06     0.1270358964489162  0.0009009063552515034      13.92477583688226      356.6384083761366   0.006007829392143485     0.8018122990111509     0.5002934282326524     0.2759772358161191     0.4302360862911487    0.00904269323970361     0.4923596135173859     0.1438833536337476    0.08759068355986377  4.343026930010414e-14 122.07977842285
2.779557652830127      19.07078425295111      15.17148003210808    0.00247617502786808     0.7677940827270928     -11.19614244891349  6.289186482126348e-06     0.1270358964489162  0.0009009063552515034      13.92477583688226      356.6384083761366   0.006007829392143485     0.8018122990111509     0.5002934282326524     0.2759772358161191     0.4302360862911487    0.00904269323970361     0.4923596135173859     0.1438833536337476    0.08759068355986377  4.343026930010414e-14 122.0797739412754
2.779557652830127      19.07078425295111      15.17148003210808   0.002476160126706886      0.767794097628254     -11.19614244891349  6.289186482126348e-06     0.1270358964489162  0.0009009063552515034      13.92477583688226      356.6384083761366   0.006007829392143485     0.8018122990111509     0.5002934282326524     0.2759772358161191     0.4302360862911487    0.00904269323970361     0.4923596135173859     0.1438833536337476    0.08759068355986377  4.343026930010414e-14 122.0797784188696
2.779557652830127      19.07078425295111      15.17148003210808   0.002476160126706886     0.7677940827270928     -11.19614261574901  6.289186482126348e-06     0.1270358964489162  0.0009009063552515034      13.92477583688226      356.6384083761366   0.006007829392143485     0.8018122990111509     0.5002934282326524     0.2759772358161191     0.4302360862911487    0.00904269323970361     0.4923596135173859     0.1438833536337476    0.08759068355986377  4.343026930010414e-14 122.0797783136424
2.779557652830127      19.07078425295111      15.17148003210808   0.002476160126706886     0.7677940827270928     -11.19614244891349  6.304087643320196e-06     0.1270358964489162  0.0009009063552515034      13.92477583688226      356.6384083761366   0.006007829392143485     0.8018122990111509     0.5002934282326524     0.2759772358161191     0.4302360862911487    0.00904269323970361     0.4923596135173859     0.1438833536337476    0.08759068355986377  4.343026930010414e-14 122.079788909278
2.779557652830127      19.07078425295111      15.17148003210808   0.002476160126706886     0.7677940827270928     -11.19614244891349  6.289186482126348e-06     0.1270359113500774  0.0009009063552515034      13.92477583688226      356.6384083761366   0.006007829392143485     0.8018122990111509     0.5002934282326524     0.2759772358161191     0.4302360862911487    0.00904269323970361     0.4923596135173859     0.1438833536337476    0.08759068355986377  4.343026930010414e-14 122.0797784677518
2.779557652830127      19.07078425295111      15.17148003210808   0.002476160126706886     0.7677940827270928     -11.19614244891349  6.289186482126348e-06     0.1270358964489162  0.0009009212564126972      13.92477583688226      356.6384083761366   0.006007829392143485     0.8018122990111509     0.5002934282326524     0.2759772358161191     0.4302360862911487    0.00904269323970361     0.4923596135173859     0.1438833536337476    0.08759068355986377  4.343026930010414e-14 122.0797757764511
2.779557652830127      19.07078425295111      15.17148003210808   0.002476160126706886     0.7677940827270928     -11.19614244891349  6.289186482126348e-06     0.1270358964489162  0.0009009063552515034      13.92477604437758      356.6384083761366   0.006007829392143485     0.8018122990111509     0.5002934282326524     0.2759772358161191     0.4302360862911487    0.00904269323970361     0.4923596135173859     0.1438833536337476    0.08759068355986377  4.343026930010414e-14 122.0797782711768
2.779557652830127      19.07078425295111      15.17148003210808   0.002476160126706886     0.7677940827270928     -11.19614244891349  6.289186482126348e-06     0.1270358964489162  0.0009009063552515034      13.92477583688226       356.638413690463   0.006007829392143485     0.8018122990111509     0.5002934282326524     0.2759772358161191     0.4302360862911487    0.00904269323970361     0.4923596135173859     0.1438833536337476    0.08759068355986377  4.343026930010414e-14 122.0797785165946
2.779557652830127      19.07078425295111      15.17148003210808   0.002476160126706886     0.7677940827270928     -11.19614244891349  6.289186482126348e-06     0.1270358964489162  0.0009009063552515034      13.92477583688226      356.6384083761366   0.006007844293304679     0.8018122990111509     0.5002934282326524     0.2759772358161191     0.4302360862911487    0.00904269323970361     0.4923596135173859     0.1438833536337476    0.08759068355986377  4.343026930010414e-14 122.0798190837167
2.779557652830127      19.07078425295111      15.17148003210808   0.002476160126706886     0.7677940827270928     -11.19614244891349  6.289186482126348e-06     0.1270358964489162  0.0009009063552515034      13.92477583688226      356.6384083761366   0.006007829392143485     0.8018123139123121     0.5002934282326524     0.2759772358161191     0.4302360862911487    0.00904269323970361     0.4923596135173859     0.1438833536337476    0.08759068355986377  4.343026930010414e-14 122.0797790597886
2.779557652830127      19.07078425295111      15.17148003210808   0.002476160126706886     0.7677940827270928     -11.19614244891349  6.289186482126348e-06     0.1270358964489162  0.0009009063552515034      13.92477583688226      356.6384083761366   0.006007829392143485     0.8018122990111509     0.5002934431338136     0.2759772358161191     0.4302360862911487    0.00904269323970361     0.4923596135173859     0.1438833536337476    0.08759068355986377  4.343026930010414e-14 122.0797776424602
2.779557652830127      19.07078425295111      15.17148003210808   0.002476160126706886     0.7677940827270928     -11.19614244891349  6.289186482126348e-06     0.1270358964489162  0.0009009063552515034      13.92477583688226      356.6384083761366   0.006007829392143485     0.8018122990111509     0.5002934282326524     0.2759772507172802     0.4302360862911487    0.00904269323970361     0.4923596135173859     0.1438833536337476    0.08759068355986377  4.343026930010414e-14 122.079779449764
2.779557652830127      19.07078425295111      15.17148003210808   0.002476160126706886     0.7677940827270928     -11.19614244891349  6.289186482126348e-06     0.1270358964489162  0.0009009063552515034      13.92477583688226      356.6384083761366   0.006007829392143485     0.8018122990111509     0.5002934282326524     0.2759772358161191     0.4302361011923099    0.00904269323970361     0.4923596135173859     0.1438833536337476    0.08759068355986377  4.343026930010414e-14 122.0797783993752
2.779557652830127      19.07078425295111      15.17148003210808   0.002476160126706886     0.7677940827270928     -11.19614244891349  6.289186482126348e-06     0.1270358964489162  0.0009009063552515034      13.92477583688226      356.6384083761366   0.006007829392143485     0.8018122990111509     0.5002934282326524     0.2759772358161191     0.4302360862911487   0.009042708140864804     0.4923596135173859     0.1438833536337476    0.08759068355986377  4.343026930010414e-14 122.0797783828767
2.779557652830127      19.07078425295111      15.17148003210808   0.002476160126706886     0.7677940827270928     -11.19614244891349  6.289186482126348e-06     0.1270358964489162  0.0009009063552515034      13.92477583688226      356.6384083761366   0.006007829392143485     0.8018122990111509     0.5002934282326524     0.2759772358161191     0.4302360862911487    0.00904269323970361     0.4923596284185471     0.1438833536337476    0.08759068355986377  4.343026930010414e-14 122.0797783828649
2.779557652830127      19.07078425295111      15.17148003210808   0.002476160126706886     0.7677940827270928     -11.19614244891349  6.289186482126348e-06     0.1270358964489162  0.0009009063552515034      13.92477583688226      356.6384083761366   0.006007829392143485     0.8018122990111509     0.5002934282326524     0.2759772358161191     0.4302360862911487    0.00904269323970361     0.4923596135173859     0.1438833685349087    0.08759068355986377  4.343026930010414e-14 122.0797783828625
2.779557652830127      19.07078425295111      15.17148003210808   0.002476160126706886     0.7677940827270928     -11.19614244891349  6.289186482126348e-06     0.1270358964489162  0.0009009063552515034      13.92477583688226      356.6384083761366   0.006007829392143485     0.8018122990111509     0.5002934282326524     0.2759772358161191     0.4302360862911487    0.00904269323970361     0.4923596135173859     0.1438833536337476    0.08759069846102496  4.343026930010414e-14 122.0797783828821
2.779557652830127      19.07078425295111      15.17148003210808   0.002476160126706886     0.7677940827270928     -11.19614244891349  6.289186482126348e-06     0.1270358964489162  0.0009009063552515034      13.92477583688226      356.6384083761366   0.006007829392143485     0.8018122990111509     0.5002934282326524     0.2759772358161191     0.4302360862911487    0.00904269323970361     0.4923596135173859     0.1438833536337476    0.08759068355986377  1.490120462411696e-08 122.0798458844378
2.778326892544725      19.07056693871126      15.17095234341807   0.002485766166831395     0.7672023863970148     -11.19663824112693  6.250744898952463e-06     0.1270255658919351  0.0009076124339852441      13.91688991597113      356.0401954214819   0.006006126115280001     0.8017912650215392     0.5003640477590122     0.2760358821936532     0.4297938056496259    0.00904113981955287     0.4923596135173859     0.1439086765845888    0.08756884017184313  4.285359550972015e-14 122.0699833997132
2.778326933945022      19.07056693871126      15.17095234341807   0.002485766166831395     0.7672023863970148     -11.19663824112693  6.250744898952463e-06     0.1270255658919351  0.0009076124339852441      13.91688991597113      356.0401954214819   0.006006126115280001     0.8017912650215392     0.5003640477590122     0.2760358821936532     0.4297938056496259    0.00904113981955287     0.4923596135173859     0.1439086765845888    0.08756884017184313  4.285359550972015e-14 122.0699832152304
2.778326892544725      19.07056722288485      15.17095234341807   0.002485766166831395     0.7672023863970148     -11.19663824112693  6.250744898952463e-06     0.1270255658919351  0.0009076124339852441      13.91688991597113      356.0401954214819   0.006006126115280001     0.8017912650215392     0.5003640477590122     0.2760358821936532     0.4297938056496259    0.00904113981955287     0.4923596135173859     0.1439086765845888    0.08756884017184313  4.285359550972015e-14 122.0699834011385
2.778326892544725      19.07056693871126      15.17095256948287   0.002485766166831395     0.7672023863970148     -11.19663824112693  6.250744898952463e-06     0.1270255658919351  0.0009076124339852441      13.91688991597113      356.0401954214819   0.006006126115280001     0.8017912650215392     0.5003640477590122     0.2760358821936532     0.4297938056496259    0.00904113981955287     0.4923596135173859     0.1439086765845888    0.08756884017184313  4.285359550972015e-14 122.0699831873307
2.778326892544725      19.07056693871126      15.17095234341807   0.002485781067992588     0.7672023863970148     -11.19663824112693  6.250744898952463e-06     0.1270255658919351  0.0009076124339852441      13.91688991597113      356.0401954214819   0.006006126115280001     0.8017912650215392     0.5003640477590122     0.2760358821936532     0.4297938056496259    0.00904113981955287     0.4923596135173859     0.1439086765845888    0.08756884017184313  4.285359550972015e-14 122.0699839538244
2.778326892544725      19.07056693871126      15.17095234341807   0.002485766166831395      0.767202401298176     -11.19663824112693  6.250744898952463e-06     0.1270255658919351  0.0009076124339852441      13.91688991597113      356.0401954214819   0.006006126115280001     0.8017912650215392     0.5003640477590122     0.2760358821936532     0.4297938056496259    0.00904113981955287     0.4923596135173859     0.1439086765845888    0.08756884017184313  4.285359550972015e-14 122.0699833280207
2.778326892544725      19.07056693871126      15.17095234341807   0.002485766166831395     0.7672023863970148     -11.19663840796984  6.250744898952463e-06     0.1270255658919351  0.0009076124339852441      13.91688991597113      356.0401954214819   0.006006126115280001     0.8017912650215392     0.5003640477590122     0.2760358821936532     0.4297938056496259    0.00904113981955287     0.4923596135173859     0.1439086765845888    0.08756884017184313  4.285359550972015e-14 122.0699833790313
2.778326892544725      19.07056693871126      15.17095234341807   0.002485766166831395     0.7672023863970148     -11.19663824112693  6.265646060146311e-06     0.1270255658919351  0.0009076124339852441      13.91688991597113      356.0401954214819   0.006006126115280001     0.8017912650215392     0.5003640477590122     0.2760358821936532     0.4297938056496259    0.00904113981955287     0.4923596135173859     0.1439086765845888    0.08756884017184313  4.285359550972015e-14 122.0699954744483
2.778326892544725      19.07056693871126      15.17095234341807   0.002485766166831395     0.7672023863970148     -11.19663824112693  6.250744898952463e-06     0.1270255807930963  0.0009076124339852441      13.91688991597113      356.0401954214819   0.006006126115280001     0.8017912650215392     0.5003640477590122     0.2760358821936532     0.4297938056496259    0.00904113981955287     0.4923596135173859     0.1439086765845888    0.08756884017184313  4.285359550972015e-14 122.0699835338325
2.778326892544725      19.07056693871126      15.17095234341807   0.002485766166831395     0.7672023863970148     -11.19663824112693  6.250744898952463e-06     0.1270255658919351   0.000907627335146438      13.91688991597113      356.0401954214819   0.006006126115280001     0.8017912650215392     0.5003640477590122     0.2760358821936532     0.4297938056496259    0.00904113981955287     0.4923596135173859     0.1439086765845888    0.08756884017184313  4.285359550972015e-14 122.0699830184794
2.778326892544725      19.07056693871126      15.17095234341807   0.002485766166831395     0.7672023863970148     -11.19663824112693  6.250744898952463e-06     0.1270255658919351  0.0009076124339852441      13.91689012334895      356.0401954214819   0.006006126115280001     0.8017912650215392     0.5003640477590122     0.2760358821936532     0.4297938056496259    0.00904113981955287     0.4923596135173859     0.1439086765845888    0.08756884017184313  4.285359550972015e-14 122.0699832491302
2.778326892544725      19.07056693871126      15.17095234341807   0.002485766166831395     0.7672023863970148     -11.19663824112693  6.250744898952463e-06     0.1270255658919351  0.0009076124339852441      13.91688991597113      356.0402007268942   0.006006126115280001     0.8017912650215392     0.5003640477590122     0.2760358821936532     0.4297938056496259    0.00904113981955287     0.4923596135173859     0.1439086765845888    0.08756884017184313  4.285359550972015e-14 122.0699834909282
2.778326892544725      19.07056693871126      15.17095234341807   0.002485766166831395     0.7672023863970148     -11.19663824112693  6.250744898952463e-06     0.1270255658919351  0.0009076124339852441      13.91688991597113      356.0401954214819   0.006006141016441195     0.8017912650215392     0.5003640477590122     0.2760358821936532     0.4297938056496259    0.00904113981955287     0.4923596135173859     0.1439086765845888    0.08756884017184313  4.285359550972015e-14 122.0700227699936
2.778326892544725      19.07056693871126      15.17095234341807   0.002485766166831395     0.7672023863970148     -11.19663824112693  6.250744898952463e-06     0.1270255658919351  0.0009076124339852441      13.91688991597113      356.0401954214819   0.006006126115280001     0.8017912799227004     0.5003640477590122     0.2760358821936532     0.4297938056496259    0.00904113981955287     0.4923596135173859     0.1439086765845888    0.08756884017184313  4.285359550972015e-14 122.0699840111349
2.778326892544725      19.07056693871126      15.17095234341807   0.002485766166831395     0.7672023863970148     -11.19663824112693  6.250744898952463e-06     0.1270255658919351  0.0009076124339852441      13.91688991597113      356.0401954214819   0.006006126115280001     0.8017912650215392     0.5003640626601734     0.2760358821936532     0.4297938056496259    0.00904113981955287     0.4923596135173859     0.1439086765845888    0.08756884017184313  4.285359550972015e-14 122.0699826634409
2.778326892544725      19.07056693871126      15.17095234341807   0.002485766166831395     0.7672023863970148     -11.19663824112693  6.250744898952463e-06     0.1270255658919351  0.0009076124339852441      13.91688991597113      356.0401954214819   0.006006126115280001     0.8017912650215392     0.5003640477590122     0.2760358970948144     0.4297938056496259    0.00904113981955287     0.4923596135173859     0.1439086765845888    0.08756884017184313  4.285359550972015e-14 122.069984365471
2.778326892544725      19.07056693871126      15.17095234341807   0.002485766166831395     0.7672023863970148     -11.19663824112693  6.250744898952463e-06     0.1270255658919351  0.0009076124339852441      13.91688991597113      356.0401954214819   0.006006126115280001     0.8017912650215392     0.5003640477590122     0.2760358821936532     0.4297938205507871    0.00904113981955287     0.4923596135173859     0.1439086765845888    0.08756884017184313  4.285359550972015e-14 122.0699833322122
2.778326892544725      19.07056693871126      15.17095234341807   0.002485766166831395     0.7672023863970148     -11.19663824112693  6.250744898952463e-06     0.1270255658919351  0.0009076124339852441      13.91688991597113      356.0401954214819   0.006006126115280001     0.8017912650215392     0.5003640477590122     0.2760358821936532     0.4297938056496259   0.009041154720714064     0.4923596135173859     0.1439086765845888    0.08756884017184313  4.285359550972015e-14 122.0699834001247
2.778326892544725      19.07056693871126      15.17095234341807   0.002485766166831395     0.7672023863970148     -11.19663824112693  6.250744898952463e-06     0.1270255658919351  0.0009076124339852441      13.91688991597113      356.0401954214819   0.006006126115280001     0.8017912650215392     0.5003640477590122     0.2760358821936532     0.4297938056496259    0.00904113981955287     0.4923596284185471     0.1439086765845888    0.08756884017184313  4.285359550972015e-14 122.0699833997132
2.778326892544725      19.07056693871126      15.17095234341807   0.002485766166831395     0.7672023863970148     -11.19663824112693  6.250744898952463e-06     0.1270255658919351  0.0009076124339852441      13.91688991597113      356.0401954214819   0.006006126115280001     0.8017912650215392     0.5003640477590122     0.2760358821936532     0.4297938056496259    0.00904113981955287     0.4923596135173859       0.14390869148575    0.08756884017184313  4.285359550972015e-14 122.0699833996012
2.778326892544725      19.07056693871126      15.17095234341807   0.002485766166831395     0.7672023863970148     -11.19663824112693  6.250744898952463e-06     0.1270255658919351  0.0009076124339852441      13.91688991597113      356.0401954214819   0.006006126115280001     0.8017912650215392     0.5003640477590122     0.2760358821936532     0.4297938056496259    0.00904113981955287     0.4923596135173859     0.1439086765845888    0.08756885507300433  4.285359550972015e-14 122.069983399901
2.778326892544725      19.07056693871126      15.17095234341807   0.002485766166831395     0.7672023863970148     -11.19663824112693  6.250744898952463e-06     0.1270255658919351  0.0009076124339852441      13.91688991597113      356.0401954214819   0.006006126115280001     0.8017912650215392     0.5003640477590122     0.2760358821936532     0.4297938056496259    0.00904113981955287     0.4923596135173859     0.1439086765845888    0.08756884017184313  1.490120404744317e-08 122.0700508961155
2.77864898946515      19.08519816935053      15.19693486665963   0.002489407506318145     0.7670451313124685     -11.21009436515423  6.266119338824506e-06     0.1270122098684251   0.000936148646479807      13.91536191759115       356.049272871461   0.005990867130577661     0.8017818122798133     0.5004303468355537     0.2760115964580894     0.4304368909235058   0.009023676676666023     0.4923596135173859      0.144425214239948    0.08748456828152683  4.217991166376907e-14 122.0413626557707
2.778649030870247      19.08519816935053      15.19693486665963   0.002489407506318145     0.7670451313124685     -11.21009436515423  6.266119338824506e-06     0.1270122098684251   0.000936148646479807      13.91536191759115       356.049272871461   0.005990867130577661     0.8017818122798133     0.5004303468355537     0.2760115964580894     0.4304368909235058   0.009023676676666023     0.4923596135173859      0.144425214239948    0.08748456828152683  4.217991166376907e-14 122.0413625621891
2.77864898946515      19.08519845374214      15.19693486665963   0.002489407506318145     0.7670451313124685     -11.21009436515423  6.266119338824506e-06     0.1270122098684251   0.000936148646479807      13.91536191759115       356.049272871461   0.005990867130577661     0.8017818122798133     0.5004303468355537     0.2760115964580894     0.4304368909235058   0.009023676676666023     0.4923596135173859      0.144425214239948    0.08748456828152683  4.217991166376907e-14 122.0413626550967
2.77864898946515      19.08519816935053       15.1969350931116   0.002489407506318145     0.7670451313124685     -11.21009436515423  6.266119338824506e-06     0.1270122098684251   0.000936148646479807      13.91536191759115       356.049272871461   0.005990867130577661     0.8017818122798133     0.5004303468355537     0.2760115964580894     0.4304368909235058   0.009023676676666023     0.4923596135173859      0.144425214239948    0.08748456828152683  4.217991166376907e-14 122.0413626551483
2.77864898946515      19.08519816935053      15.19693486665963   0.002489422407479339     0.7670451313124685     -11.21009436515423  6.266119338824506e-06     0.1270122098684251   0.000936148646479807      13.91536191759115       356.049272871461   0.005990867130577661     0.8017818122798133     0.5004303468355537     0.2760115964580894     0.4304368909235058   0.009023676676666023     0.4923596135173859      0.144425214239948    0.08748456828152683  4.217991166376907e-14 122.041361215077
2.77864898946515      19.08519816935053      15.19693486665963   0.002489407506318145     0.7670451462136297     -11.21009436515423  6.266119338824506e-06     0.1270122098684251   0.000936148646479807      13.91536191759115       356.049272871461   0.005990867130577661     0.8017818122798133     0.5004303468355537     0.2760115964580894     0.4304368909235058   0.009023676676666023     0.4923596135173859      0.144425214239948    0.08748456828152683  4.217991166376907e-14 122.0413626658251
2.77864898946515      19.08519816935053      15.19693486665963   0.002489407506318145     0.7670451313124685     -11.21009453219766  6.266119338824506e-06     0.1270122098684251   0.000936148646479807      13.91536191759115       356.049272871461   0.005990867130577661     0.8017818122798133     0.5004303468355537     0.2760115964580894     0.4304368909235058   0.009023676676666023     0.4923596135173859      0.144425214239948    0.08748456828152683  4.217991166376907e-14 122.0413625856606
2.77864898946515      19.08519816935053      15.19693486665963   0.002489407506318145     0.7670451313124685     -11.21009436515423  6.281020500018353e-06     0.1270122098684251   0.000936148646479807      13.91536191759115       356.049272871461   0.005990867130577661     0.8017818122798133     0.5004303468355537     0.2760115964580894     0.4304368909235058   0.009023676676666023     0.4923596135173859      0.144425214239948    0.08748456828152683  4.217991166376907e-14 122.041380823995
2.77864898946515      19.08519816935053      15.19693486665963   0.002489407506318145     0.7670451313124685     -11.21009436515423  6.266119338824506e-06     0.1270122247695863   0.000936148646479807      13.91536191759115       356.049272871461   0.005990867130577661     0.8017818122798133     0.5004303468355537     0.2760115964580894     0.4304368909235058   0.009023676676666023     0.4923596135173859      0.144425214239948    0.08748456828152683  4.217991166376907e-14 122.0413631749787
2.77864898946515      19.08519816935053      15.19693486665963   0.002489407506318145     0.7670451313124685     -11.21009436515423  6.266119338824506e-06     0.1270122098684251  0.0009361635476410009      13.91536191759115       356.049272871461   0.005990867130577661     0.8017818122798133     0.5004303468355537     0.2760115964580894     0.4304368909235058   0.009023676676666023     0.4923596135173859      0.144425214239948    0.08748456828152683  4.217991166376907e-14 122.0413765528406
2.77864898946515      19.08519816935053      15.19693486665963   0.002489407506318145     0.7670451313124685     -11.21009436515423  6.266119338824506e-06     0.1270122098684251   0.000936148646479807       13.9153621249462       356.049272871461   0.005990867130577661     0.8017818122798133     0.5004303468355537     0.2760115964580894     0.4304368909235058   0.009023676676666023     0.4923596135173859      0.144425214239948    0.08748456828152683  4.217991166376907e-14 122.0413625301499
2.77864898946515      19.08519816935053      15.19693486665963   0.002489407506318145     0.7670451313124685     -11.21009436515423  6.266119338824506e-06     0.1270122098684251   0.000936148646479807      13.91536191759115      356.0492781770087   0.005990867130577661     0.8017818122798133     0.5004303468355537     0.2760115964580894     0.4304368909235058   0.009023676676666023     0.4923596135173859      0.144425214239948    0.08748456828152683  4.217991166376907e-14 122.0413626597912
2.77864898946515      19.08519816935053      15.19693486665963   0.002489407506318145     0.7670451313124685     -11.21009436515423  6.266119338824506e-06     0.1270122098684251   0.000936148646479807      13.91536191759115       356.049272871461   0.005990882031738855     0.8017818122798133     0.5004303468355537     0.2760115964580894     0.4304368909235058   0.009023676676666023     0.4923596135173859      0.144425214239948    0.08748456828152683  4.217991166376907e-14 122.0413867553677
2.77864898946515      19.08519816935053      15.19693486665963   0.002489407506318145     0.7670451313124685     -11.21009436515423  6.266119338824506e-06     0.1270122098684251   0.000936148646479807      13.91536191759115       356.049272871461   0.005990867130577661     0.8017818271809745     0.5004303468355537     0.2760115964580894     0.4304368909235058   0.009023676676666023     0.4923596135173859      0.144425214239948    0.08748456828152683  4.217991166376907e-14 122.0413632225115
2.77864898946515      19.08519816935053      15.19693486665963   0.002489407506318145     0.7670451313124685     -11.21009436515423  6.266119338824506e-06     0.1270122098684251   0.000936148646479807      13.91536191759115       356.049272871461   0.005990867130577661     0.8017818122798133     0.5004303617367149     0.2760115964580894     0.4304368909235058   0.009023676676666023     0.4923596135173859      0.144425214239948    0.08748456828152683  4.217991166376907e-14 122.0413621006521
2.77864898946515      19.08519816935053      15.19693486665963   0.002489407506318145     0.7670451313124685     -11.21009436515423  6.266119338824506e-06     0.1270122098684251   0.000936148646479807      13.91536191759115       356.049272871461   0.005990867130577661     0.8017818122798133     0.5004303468355537     0.2760116113592506     0.4304368909235058   0.009023676676666023     0.4923596135173859      0.144425214239948    0.08748456828152683  4.217991166376907e-14 122.0413630544989
2.77864898946515      19.08519816935053      15.19693486665963   0.002489407506318145     0.7670451313124685     -11.21009436515423  6.266119338824506e-06     0.1270122098684251   0.000936148646479807      13.91536191759115       356.049272871461   0.005990867130577661     0.8017818122798133     0.5004303468355537     0.2760115964580894      0.430436905824667   0.009023676676666023     0.4923596135173859      0.144425214239948    0.08748456828152683  4.217991166376907e-14 122.0413625366581
2.77864898946515      19.08519816935053      15.19693486665963   0.002489407506318145     0.7670451313124685     -11.21009436515423  6.266119338824506e-06     0.1270122098684251   0.000936148646479807      13.91536191759115       356.049272871461   0.005990867130577661     0.8017818122798133     0.5004303468355537     0.2760115964580894     0.4304368909235058   0.009023691577827217     0.4923596135173859      0.144425214239948    0.08748456828152683  4.217991166376907e-14 122.0413626557704
2.77864898946515      19.08519816935053      15.19693486665963   0.002489407506318145     0.7670451313124685     -11.21009436515423  6.266119338824506e-06     0.1270122098684251   0.000936148646479807      13.91536191759115       356.049272871461   0.005990867130577661     0.8017818122798133     0.5004303468355537     0.2760115964580894     0.4304368909235058   0.009023676676666023     0.4923596284185471      0.144425214239948    0.08748456828152683  4.217991166376907e-14 122.0413626557707
2.77864898946515      19.08519816935053      15.19693486665963   0.002489407506318145     0.7670451313124685     -11.21009436515423  6.266119338824506e-06     0.1270122098684251   0.000936148646479807      13.91536191759115       356.049272871461   0.005990867130577661     0.8017818122798133     0.5004303468355537     0.2760115964580894     0.4304368909235058   0.009023676676666023     0.4923596135173859     0.1444252291411092    0.08748456828152683  4.217991166376907e-14 122.0413626557702
2.77864898946515      19.08519816935053      15.19693486665963   0.002489407506318145     0.7670451313124685     -11.21009436515423  6.266119338824506e-06     0.1270122098684251   0.000936148646479807      13.91536191759115       356.049272871461   0.005990867130577661     0.8017818122798133     0.5004303468355537     0.2760115964580894     0.4304368909235058   0.009023676676666023     0.4923596135173859      0.144425214239948    0.08748458318268802  4.217991166376907e-14 122.0413626557598
2.77864898946515      19.08519816935053      15.19693486665963   0.002489407506318145     0.7670451313124685     -11.21009436515423  6.266119338824506e-06     0.1270122098684251   0.000936148646479807      13.91536191759115       356.049272871461   0.005990867130577661     0.8017818122798133     0.5004303468355537     0.2760115964580894     0.4304368909235058   0.009023676676666023     0.4923596135173859      0.144425214239948    0.08748456828152683  1.490120337375932e-08 122.0414302701675
2.779487159125025      19.09143483941467      15.20555323143618   0.002495171286543272      0.766723824507487     -11.21673556104579  6.272390337017939e-06     0.1270006952601934  0.0009361641330419439      13.92686191333274        356.57612140946   0.005990015156751287     0.8017656274248005     0.5004016972220151     0.2760089941499909     0.4317252689467154   0.009023699550469153     0.4923596135173859     0.1444244493411574    0.08758309919480878  4.172374917347238e-14 122.0351367869014
2.779487200542611      19.09143483941467      15.20555323143618   0.002495171286543272      0.766723824507487     -11.21673556104579  6.272390337017939e-06     0.1270006952601934  0.0009361641330419439      13.92686191333274        356.57612140946   0.005990015156751287     0.8017656274248005     0.5004016972220151     0.2760089941499909     0.4317252689467154   0.009023699550469153     0.4923596135173859     0.1444244493411574    0.08758309919480878  4.172374917347238e-14 122.0351368159101
2.779487159125025      19.09143512389922      15.20555323143618   0.002495171286543272      0.766723824507487     -11.21673556104579  6.272390337017939e-06     0.1270006952601934  0.0009361641330419439      13.92686191333274        356.57612140946   0.005990015156751287     0.8017656274248005     0.5004016972220151     0.2760089941499909     0.4317252689467154   0.009023699550469153     0.4923596135173859     0.1444244493411574    0.08758309919480878  4.172374917347238e-14 122.035136754003
2.779487159125025      19.09143483941467      15.20555345801657   0.002495171286543272      0.766723824507487     -11.21673556104579  6.272390337017939e-06     0.1270006952601934  0.0009361641330419439      13.92686191333274        356.57612140946   0.005990015156751287     0.8017656274248005     0.5004016972220151     0.2760089941499909     0.4317252689467154   0.009023699550469153     0.4923596135173859     0.1444244493411574    0.08758309919480878  4.172374917347238e-14 122.0351367475011
2.779487159125025      19.09143483941467      15.20555323143618   0.002495186187704466      0.766723824507487     -11.21673556104579  6.272390337017939e-06     0.1270006952601934  0.0009361641330419439      13.92686191333274        356.57612140946   0.005990015156751287     0.8017656274248005     0.5004016972220151     0.2760089941499909     0.4317252689467154   0.009023699550469153     0.4923596135173859     0.1444244493411574    0.08758309919480878  4.172374917347238e-14 122.0351392837124
2.779487159125025      19.09143483941467      15.20555323143618   0.002495171286543272     0.7667238394086482     -11.21673556104579  6.272390337017939e-06     0.1270006952601934  0.0009361641330419439      13.92686191333274        356.57612140946   0.005990015156751287     0.8017656274248005     0.5004016972220151     0.2760089941499909     0.4317252689467154   0.009023699550469153     0.4923596135173859     0.1444244493411574    0.08758309919480878  4.172374917347238e-14 122.035136804355
2.779487159125025      19.09143483941467      15.20555323143618   0.002495171286543272      0.766723824507487     -11.21673572818818  6.272390337017939e-06     0.1270006952601934  0.0009361641330419439      13.92686191333274        356.57612140946   0.005990015156751287     0.8017656274248005     0.5004016972220151     0.2760089941499909     0.4317252689467154   0.009023699550469153     0.4923596135173859     0.1444244493411574    0.08758309919480878  4.172374917347238e-14 122.0351368209991
2.779487159125025      19.09143483941467      15.20555323143618   0.002495171286543272      0.766723824507487     -11.21673556104579  6.287291498211786e-06     0.1270006952601934  0.0009361641330419439      13.92686191333274        356.57612140946   0.005990015156751287     0.8017656274248005     0.5004016972220151     0.2760089941499909     0.4317252689467154   0.009023699550469153     0.4923596135173859     0.1444244493411574    0.08758309919480878  4.172374917347238e-14 122.0351546961253
2.779487159125025      19.09143483941467      15.20555323143618   0.002495171286543272      0.766723824507487     -11.21673556104579  6.272390337017939e-06     0.1270007101613546  0.0009361641330419439      13.92686191333274        356.57612140946   0.005990015156751287     0.8017656274248005     0.5004016972220151     0.2760089941499909     0.4317252689467154   0.009023699550469153     0.4923596135173859     0.1444244493411574    0.08758309919480878  4.172374917347238e-14 122.0351373129654
2.779487159125025      19.09143483941467      15.20555323143618   0.002495171286543272      0.766723824507487     -11.21673556104579  6.272390337017939e-06     0.1270006952601934  0.0009361790342031377      13.92686191333274        356.57612140946   0.005990015156751287     0.8017656274248005     0.5004016972220151     0.2760089941499909     0.4317252689467154   0.009023699550469153     0.4923596135173859     0.1444244493411574    0.08758309919480878  4.172374917347238e-14 122.0351496785035
2.779487159125025      19.09143483941467      15.20555323143618   0.002495171286543272      0.766723824507487     -11.21673556104579  6.272390337017939e-06     0.1270006952601934  0.0009361641330419439      13.92686212085915        356.57612140946   0.005990015156751287     0.8017656274248005     0.5004016972220151     0.2760089941499909     0.4317252689467154   0.009023699550469153     0.4923596135173859     0.1444244493411574    0.08758309919480878  4.172374917347238e-14 122.0351366437873
2.779487159125025      19.09143483941467      15.20555323143618   0.002495171286543272      0.766723824507487     -11.21673556104579  6.272390337017939e-06     0.1270006952601934  0.0009361641330419439      13.92686191333274      356.5761267228583   0.005990015156751287     0.8017656274248005     0.5004016972220151     0.2760089941499909     0.4317252689467154   0.009023699550469153     0.4923596135173859     0.1444244493411574    0.08758309919480878  4.172374917347238e-14 122.0351368603612
2.779487159125025      19.09143483941467      15.20555323143618   0.002495171286543272      0.766723824507487     -11.21673556104579  6.272390337017939e-06     0.1270006952601934  0.0009361641330419439      13.92686191333274        356.57612140946   0.005990030057912481     0.8017656274248005     0.5004016972220151     0.2760089941499909     0.4317252689467154   0.009023699550469153     0.4923596135173859     0.1444244493411574    0.08758309919480878  4.172374917347238e-14 122.0351602326668
2.779487159125025      19.09143483941467      15.20555323143618   0.002495171286543272      0.766723824507487     -11.21673556104579  6.272390337017939e-06     0.1270006952601934  0.0009361641330419439      13.92686191333274        356.57612140946   0.005990015156751287     0.8017656423259617     0.5004016972220151     0.2760089941499909     0.4317252689467154   0.009023699550469153     0.4923596135173859     0.1444244493411574    0.08758309919480878  4.172374917347238e-14 122.0351374153308
2.779487159125025      19.09143483941467      15.20555323143618   0.002495171286543272      0.766723824507487     -11.21673556104579  6.272390337017939e-06     0.1270006952601934  0.0009361641330419439      13.92686191333274        356.57612140946   0.005990015156751287     0.8017656274248005     0.5004017121231763     0.2760089941499909     0.4317252689467154   0.009023699550469153     0.4923596135173859     0.1444244493411574    0.08758309919480878  4.172374917347238e-14 122.0351363528434
2.779487159125025      19.09143483941467      15.20555323143618   0.002495171286543272      0.766723824507487     -11.21673556104579  6.272390337017939e-06     0.1270006952601934  0.0009361641330419439      13.92686191333274        356.57612140946   0.005990015156751287     0.8017656274248005     0.5004016972220151     0.2760090090511521     0.4317252689467154   0.009023699550469153     0.4923596135173859     0.1444244493411574    0.08758309919480878  4.172374917347238e-14 122.0351372489629
2.779487159125025      19.09143483941467      15.20555323143618   0.002495171286543272      0.766723824507487     -11.21673556104579  6.272390337017939e-06     0.1270006952601934  0.0009361641330419439      13.92686191333274        356.57612140946   0.005990015156751287     0.8017656274248005     0.5004016972220151     0.2760089941499909     0.4317252838478766   0.009023699550469153     0.4923596135173859     0.1444244493411574    0.08758309919480878  4.172374917347238e-14 122.0351367501926
2.779487159125025      19.09143483941467      15.20555323143618   0.002495171286543272      0.766723824507487     -11.21673556104579  6.272390337017939e-06     0.1270006952601934  0.0009361641330419439      13.92686191333274        356.57612140946   0.005990015156751287     0.8017656274248005     0.5004016972220151     0.2760089941499909     0.4317252689467154   0.009023714451630346     0.4923596135173859     0.1444244493411574    0.08758309919480878  4.172374917347238e-14 122.0351367869183
2.779487159125025      19.09143483941467      15.20555323143618   0.002495171286543272      0.766723824507487     -11.21673556104579  6.272390337017939e-06     0.1270006952601934  0.0009361641330419439      13.92686191333274        356.57612140946   0.005990015156751287     0.8017656274248005     0.5004016972220151     0.2760089941499909     0.4317252689467154   0.009023699550469153     0.4923596284185471     0.1444244493411574    0.08758309919480878  4.172374917347238e-14 122.0351367869014
2.779487159125025      19.09143483941467      15.20555323143618   0.002495171286543272      0.766723824507487     -11.21673556104579  6.272390337017939e-06     0.1270006952601934  0.0009361641330419439      13.92686191333274        356.57612140946   0.005990015156751287     0.8017656274248005     0.5004016972220151     0.2760089941499909     0.4317252689467154   0.009023699550469153     0.4923596135173859     0.1444244642423186    0.08758309919480878  4.172374917347238e-14 122.0351367868947
2.779487159125025      19.09143483941467      15.20555323143618   0.002495171286543272      0.766723824507487     -11.21673556104579  6.272390337017939e-06     0.1270006952601934  0.0009361641330419439      13.92686191333274        356.57612140946   0.005990015156751287     0.8017656274248005     0.5004016972220151     0.2760089941499909     0.4317252689467154   0.009023699550469153     0.4923596135173859     0.1444244493411574    0.08758311409596997  4.172374917347238e-14 122.0351367869174
2.779487159125025      19.09143483941467      15.20555323143618   0.002495171286543272      0.766723824507487     -11.21673556104579  6.272390337017939e-06     0.1270006952601934  0.0009361641330419439      13.92686191333274        356.57612140946   0.005990015156751287     0.8017656274248005     0.5004016972220151     0.2760089941499909     0.4317252689467154   0.009023699550469153     0.4923596135173859     0.1444244493411574    0.08758309919480878  1.490120291759683e-08 122.0352043559217
2.776729395831806      19.10383854095803      15.22470089112895   0.002494513293825904     0.7650908197503944     -11.22869643371401   6.17327729720189e-06     0.1269654177378402  0.0009338081980435458      13.94609147447066      356.4732707810425   0.005962059921131027     0.8017133730478288     0.5005594653607826     0.2761721288595243     0.4317680769868018   0.009020437304811644     0.4923596135173859     0.1445509545918118    0.08755321778162303  3.951550013518183e-14 121.9917550368893
2.776729437208299      19.10383854095803      15.22470089112895   0.002494513293825904     0.7650908197503944     -11.22869643371401   6.17327729720189e-06     0.1269654177378402  0.0009338081980435458      13.94609147447066      356.4732707810425   0.005962059921131027     0.8017133730478288     0.5005594653607826     0.2761721288595243     0.4317680769868018   0.009020437304811644     0.4923596135173859     0.1445509545918118    0.08755321778162303  3.951550013518183e-14 121.991755016017
2.776729395831806      19.10383882562741      15.22470089112895   0.002494513293825904     0.7650908197503944     -11.22869643371401   6.17327729720189e-06     0.1269654177378402  0.0009338081980435458      13.94609147447066      356.4732707810425   0.005962059921131027     0.8017133730478288     0.5005594653607826     0.2761721288595243     0.4317680769868018   0.009020437304811644     0.4923596135173859     0.1445509545918118    0.08755321778162303  3.951550013518183e-14 121.9917550154635
2.776729395831806      19.10383854095803      15.22470111799467   0.002494513293825904     0.7650908197503944     -11.22869643371401   6.17327729720189e-06     0.1269654177378402  0.0009338081980435458      13.94609147447066      356.4732707810425   0.005962059921131027     0.8017133730478288     0.5005594653607826     0.2761721288595243     0.4317680769868018   0.009020437304811644     0.4923596135173859     0.1445509545918118    0.08755321778162303  3.951550013518183e-14 121.991755002677
2.776729395831806      19.10383854095803      15.22470089112895   0.002494528194987098     0.7650908197503944     -11.22869643371401   6.17327729720189e-06     0.1269654177378402  0.0009338081980435458      13.94609147447066      356.4732707810425   0.005962059921131027     0.8017133730478288     0.5005594653607826     0.2761721288595243     0.4317680769868018   0.009020437304811644     0.4923596135173859     0.1445509545918118    0.08755321778162303  3.951550013518183e-14 121.9917584905369
2.776729395831806      19.10383854095803      15.22470089112895   0.002494513293825904     0.7650908346515556     -11.22869643371401   6.17327729720189e-06     0.1269654177378402  0.0009338081980435458      13.94609147447066      356.4732707810425   0.005962059921131027     0.8017133730478288     0.5005594653607826     0.2761721288595243     0.4317680769868018   0.009020437304811644     0.4923596135173859     0.1445509545918118    0.08755321778162303  3.951550013518183e-14 121.9917550502068
2.776729395831806      19.10383854095803      15.22470089112895   0.002494513293825904     0.7650908197503944     -11.22869660103462   6.17327729720189e-06     0.1269654177378402  0.0009338081980435458      13.94609147447066      356.4732707810425   0.005962059921131027     0.8017133730478288     0.5005594653607826     0.2761721288595243     0.4317680769868018   0.009020437304811644     0.4923596135173859     0.1445509545918118    0.08755321778162303  3.951550013518183e-14 121.9917550607898
2.776729395831806      19.10383854095803      15.22470089112895   0.002494513293825904     0.7650908197503944     -11.22869643371401  6.188178458395738e-06     0.1269654177378402  0.0009338081980435458      13.94609147447066      356.4732707810425   0.005962059921131027     0.8017133730478288     0.5005594653607826     0.2761721288595243     0.4317680769868018   0.009020437304811644     0.4923596135173859     0.1445509545918118    0.08755321778162303  3.951550013518183e-14 121.9917699073261
2.776729395831806      19.10383854095803      15.22470089112895   0.002494513293825904     0.7650908197503944     -11.22869643371401   6.17327729720189e-06     0.1269654326390014  0.0009338081980435458      13.94609147447066      356.4732707810425   0.005962059921131027     0.8017133730478288     0.5005594653607826     0.2761721288595243     0.4317680769868018   0.009020437304811644     0.4923596135173859     0.1445509545918118    0.08755321778162303  3.951550013518183e-14 121.991755663424
2.776729395831806      19.10383854095803      15.22470089112895   0.002494513293825904     0.7650908197503944     -11.22869643371401   6.17327729720189e-06     0.1269654177378402  0.0009338230992047397      13.94609147447066      356.4732707810425   0.005962059921131027     0.8017133730478288     0.5005594653607826     0.2761721288595243     0.4317680769868018   0.009020437304811644     0.4923596135173859     0.1445509545918118    0.08755321778162303  3.951550013518183e-14 121.9917659746625
2.776729395831806      19.10383854095803      15.22470089112895   0.002494513293825904     0.7650908197503944     -11.22869643371401   6.17327729720189e-06     0.1269654177378402  0.0009338081980435458      13.94609168228361      356.4732707810425   0.005962059921131027     0.8017133730478288     0.5005594653607826     0.2761721288595243     0.4317680769868018   0.009020437304811644     0.4923596135173859     0.1445509545918118    0.08755321778162303  3.951550013518183e-14 121.9917550038896
2.776729395831806      19.10383854095803      15.22470089112895   0.002494513293825904     0.7650908197503944     -11.22869643371401   6.17327729720189e-06     0.1269654177378402  0.0009338081980435458      13.94609147447066      356.4732760929081   0.005962059921131027     0.8017133730478288     0.5005594653607826     0.2761721288595243     0.4317680769868018   0.009020437304811644     0.4923596135173859     0.1445509545918118    0.08755321778162303  3.951550013518183e-14 121.9917551770795
2.776729395831806      19.10383854095803      15.22470089112895   0.002494513293825904     0.7650908197503944     -11.22869643371401   6.17327729720189e-06     0.1269654177378402  0.0009338081980435458      13.94609147447066      356.4732707810425   0.005962074822292221     0.8017133730478288     0.5005594653607826     0.2761721288595243     0.4317680769868018   0.009020437304811644     0.4923596135173859     0.1445509545918118    0.08755321778162303  3.951550013518183e-14 121.9917547853971
2.776729395831806      19.10383854095803      15.22470089112895   0.002494513293825904     0.7650908197503944     -11.22869643371401   6.17327729720189e-06     0.1269654177378402  0.0009338081980435458      13.94609147447066      356.4732707810425   0.005962059921131027     0.8017133879489899     0.5005594653607826     0.2761721288595243     0.4317680769868018   0.009020437304811644     0.4923596135173859     0.1445509545918118    0.08755321778162303  3.951550013518183e-14 121.9917556492921
2.776729395831806      19.10383854095803      15.22470089112895   0.002494513293825904     0.7650908197503944     -11.22869643371401   6.17327729720189e-06     0.1269654177378402  0.0009338081980435458      13.94609147447066      356.4732707810425   0.005962059921131027     0.8017133730478288     0.5005594802619438     0.2761721288595243     0.4317680769868018   0.009020437304811644     0.4923596135173859     0.1445509545918118    0.08755321778162303  3.951550013518183e-14 121.9917550498664
2.776729395831806      19.10383854095803      15.22470089112895   0.002494513293825904     0.7650908197503944     -11.22869643371401   6.17327729720189e-06     0.1269654177378402  0.0009338081980435458      13.94609147447066      356.4732707810425   0.005962059921131027     0.8017133730478288     0.5005594653607826     0.2761721437606854     0.4317680769868018   0.009020437304811644     0.4923596135173859     0.1445509545918118    0.08755321778162303  3.951550013518183e-14 121.9917546856202
2.776729395831806      19.10383854095803      15.22470089112895   0.002494513293825904     0.7650908197503944     -11.22869643371401   6.17327729720189e-06     0.1269654177378402  0.0009338081980435458      13.94609147447066      356.4732707810425   0.005962059921131027     0.8017133730478288     0.5005594653607826     0.2761721288595243      0.431768091887963   0.009020437304811644     0.4923596135173859     0.1445509545918118    0.08755321778162303  3.951550013518183e-14 121.9917549909305
2.776729395831806      19.10383854095803      15.22470089112895   0.002494513293825904     0.7650908197503944     -11.22869643371401   6.17327729720189e-06     0.1269654177378402  0.0009338081980435458      13.94609147447066      356.4732707810425   0.005962059921131027     0.8017133730478288     0.5005594653607826     0.2761721288595243     0.4317680769868018   0.009020452205972838     0.4923596135173859     0.1445509545918118    0.08755321778162303  3.951550013518183e-14 121.9917550368905
2.776729395831806      19.10383854095803      15.22470089112895   0.002494513293825904     0.7650908197503944     -11.22869643371401   6.17327729720189e-06     0.1269654177378402  0.0009338081980435458      13.94609147447066      356.4732707810425   0.005962059921131027     0.8017133730478288     0.5005594653607826     0.2761721288595243     0.4317680769868018   0.009020437304811644     0.4923596284185471     0.1445509545918118    0.08755321778162303  3.951550013518183e-14 121.9917550368893
2.776729395831806      19.10383854095803      15.22470089112895   0.002494513293825904     0.7650908197503944     -11.22869643371401   6.17327729720189e-06     0.1269654177378402  0.0009338081980435458      13.94609147447066      356.4732707810425   0.005962059921131027     0.8017133730478288     0.5005594653607826     0.2761721288595243     0.4317680769868018   0.009020437304811644     0.4923596135173859     0.1445509694929729    0.08755321778162303  3.951550013518183e-14 121.9917550368877
2.776729395831806      19.10383854095803      15.22470089112895   0.002494513293825904     0.7650908197503944     -11.22869643371401   6.17327729720189e-06     0.1269654177378402  0.0009338081980435458      13.94609147447066      356.4732707810425   0.005962059921131027     0.8017133730478288     0.5005594653607826     0.2761721288595243     0.4317680769868018   0.009020437304811644     0.4923596135173859     0.1445509545918118    0.08755323268278423  3.951550013518183e-14 121.9917550368903
2.776729395831806      19.10383854095803      15.22470089112895   0.002494513293825904     0.7650908197503944     -11.22869643371401   6.17327729720189e-06     0.1269654177378402  0.0009338081980435458      13.94609147447066      356.4732707810425   0.005962059921131027     0.8017133730478288     0.5005594653607826     0.2761721288595243     0.4317680769868018   0.009020437304811644     0.4923596135173859     0.1445509545918118    0.08755321778162303  1.490120070934779e-08 121.9918225975312
2.775833184322786      19.10940589476528      15.23703350381291   0.002490295163218144     0.7643525412261164     -11.23569720689929  6.098870747853722e-06     0.1269145648024274  0.0009292053525882924      13.92170713856137      355.3618565952484   0.005962198366065783     0.8016832051756616     0.5005010661033859     0.2764119684002787      0.432090978816096   0.009020302701387961     0.4923596135173859     0.1445740987596755    0.08755197850560262  3.766703059770257e-14 121.977498615951
2.775833225685924      19.10940589476528      15.23703350381291   0.002490295163218144     0.7643525412261164     -11.23569720689929  6.098870747853722e-06     0.1269145648024274  0.0009292053525882924      13.92170713856137      355.3618565952484   0.005962198366065783     0.8016832051756616     0.5005010661033859     0.2764119684002787      0.432090978816096   0.009020302701387961     0.4923596135173859     0.1445740987596755    0.08755197850560262  3.766703059770257e-14 121.9774985891313
2.775833184322786      19.10940617951762      15.23703350381291   0.002490295163218144     0.7643525412261164     -11.23569720689929  6.098870747853722e-06     0.1269145648024274  0.0009292053525882924      13.92170713856137      355.3618565952484   0.005962198366065783     0.8016832051756616     0.5005010661033859     0.2764119684002787      0.432090978816096   0.009020302701387961     0.4923596135173859     0.1445740987596755    0.08755197850560262  3.766703059770257e-14 121.9774986199987
2.775833184322786      19.10940589476528       15.2370337308624   0.002490295163218144     0.7643525412261164     -11.23569720689929  6.098870747853722e-06     0.1269145648024274  0.0009292053525882924      13.92170713856137      355.3618565952484   0.005962198366065783     0.8016832051756616     0.5005010661033859     0.2764119684002787      0.432090978816096   0.009020302701387961     0.4923596135173859     0.1445740987596755    0.08755197850560262  3.766703059770257e-14 121.9774986099687
2.775833184322786      19.10940589476528      15.23703350381291   0.002490310064379338     0.7643525412261164     -11.23569720689929  6.098870747853722e-06     0.1269145648024274  0.0009292053525882924      13.92170713856137      355.3618565952484   0.005962198366065783     0.8016832051756616     0.5005010661033859     0.2764119684002787      0.432090978816096   0.009020302701387961     0.4923596135173859     0.1445740987596755    0.08755197850560262  3.766703059770257e-14 121.9775000131863
2.775833184322786      19.10940589476528      15.23703350381291   0.002490295163218144     0.7643525561272776     -11.23569720689929  6.098870747853722e-06     0.1269145648024274  0.0009292053525882924      13.92170713856137      355.3618565952484   0.005962198366065783     0.8016832051756616     0.5005010661033859     0.2764119684002787      0.432090978816096   0.009020302701387961     0.4923596135173859     0.1445740987596755    0.08755197850560262  3.766703059770257e-14 121.9774986295767
2.775833184322786      19.10940589476528      15.23703350381291   0.002490295163218144     0.7643525412261164     -11.23569737432422  6.098870747853722e-06     0.1269145648024274  0.0009292053525882924      13.92170713856137      355.3618565952484   0.005962198366065783     0.8016832051756616     0.5005010661033859     0.2764119684002787      0.432090978816096   0.009020302701387961     0.4923596135173859     0.1445740987596755    0.08755197850560262  3.766703059770257e-14 121.9774986080917
2.775833184322786      19.10940589476528      15.23703350381291   0.002490295163218144     0.7643525412261164     -11.23569720689929   6.11377190904757e-06     0.1269145648024274  0.0009292053525882924      13.92170713856137      355.3618565952484   0.005962198366065783     0.8016832051756616     0.5005010661033859     0.2764119684002787      0.432090978816096   0.009020302701387961     0.4923596135173859     0.1445740987596755    0.08755197850560262  3.766703059770257e-14 121.9775122734982
2.775833184322786      19.10940589476528      15.23703350381291   0.002490295163218144     0.7643525412261164     -11.23569720689929  6.098870747853722e-06     0.1269145797035886  0.0009292053525882924      13.92170713856137      355.3618565952484   0.005962198366065783     0.8016832051756616     0.5005010661033859     0.2764119684002787      0.432090978816096   0.009020302701387961     0.4923596135173859     0.1445740987596755    0.08755197850560262  3.766703059770257e-14 121.97749907675
2.775833184322786      19.10940589476528      15.23703350381291   0.002490295163218144     0.7643525412261164     -11.23569720689929  6.098870747853722e-06     0.1269145648024274  0.0009292202537494863      13.92170713856137      355.3618565952484   0.005962198366065783     0.8016832051756616     0.5005010661033859     0.2764119684002787      0.432090978816096   0.009020302701387961     0.4923596135173859     0.1445740987596755    0.08755197850560262  3.766703059770257e-14 121.9775069569131
2.775833184322786      19.10940589476528      15.23703350381291   0.002490295163218144     0.7643525412261164     -11.23569720689929  6.098870747853722e-06     0.1269145648024274  0.0009292053525882924      13.92170734601098      355.3618565952484   0.005962198366065783     0.8016832051756616     0.5005010661033859     0.2764119684002787      0.432090978816096   0.009020302701387961     0.4923596135173859     0.1445740987596755    0.08755197850560262  3.766703059770257e-14 121.9774985134301
2.775833184322786      19.10940589476528      15.23703350381291   0.002490295163218144     0.7643525412261164     -11.23569720689929  6.098870747853722e-06     0.1269145648024274  0.0009292053525882924      13.92170713856137      355.3618618905527   0.005962198366065783     0.8016832051756616     0.5005010661033859     0.2764119684002787      0.432090978816096   0.009020302701387961     0.4923596135173859     0.1445740987596755    0.08755197850560262  3.766703059770257e-14 121.9774986831267
2.775833184322786      19.10940589476528      15.23703350381291   0.002490295163218144     0.7643525412261164     -11.23569720689929  6.098870747853722e-06     0.1269145648024274  0.0009292053525882924      13.92170713856137      355.3618565952484   0.005962213267226977     0.8016832051756616     0.5005010661033859     0.2764119684002787      0.432090978816096   0.009020302701387961     0.4923596135173859     0.1445740987596755    0.08755197850560262  3.766703059770257e-14 121.9775076953009
2.775833184322786      19.10940589476528      15.23703350381291   0.002490295163218144     0.7643525412261164     -11.23569720689929  6.098870747853722e-06     0.1269145648024274  0.0009292053525882924      13.92170713856137      355.3618565952484   0.005962198366065783     0.8016832200768228     0.5005010661033859     0.2764119684002787      0.432090978816096   0.009020302701387961     0.4923596135173859     0.1445740987596755    0.08755197850560262  3.766703059770257e-14 121.9774992393106
2.775833184322786      19.10940589476528      15.23703350381291   0.002490295163218144     0.7643525412261164     -11.23569720689929  6.098870747853722e-06     0.1269145648024274  0.0009292053525882924      13.92170713856137      355.3618565952484   0.005962198366065783     0.8016832051756616      0.500501081004547     0.2764119684002787      0.432090978816096   0.009020302701387961     0.4923596135173859     0.1445740987596755    0.08755197850560262  3.766703059770257e-14 121.9774984569347
2.775833184322786      19.10940589476528      15.23703350381291   0.002490295163218144     0.7643525412261164     -11.23569720689929  6.098870747853722e-06     0.1269145648024274  0.0009292053525882924      13.92170713856137      355.3618565952484   0.005962198366065783     0.8016832051756616     0.5005010661033859     0.2764119833014399      0.432090978816096   0.009020302701387961     0.4923596135173859     0.1445740987596755    0.08755197850560262  3.766703059770257e-14 121.9774986284282
2.775833184322786      19.10940589476528      15.23703350381291   0.002490295163218144     0.7643525412261164     -11.23569720689929  6.098870747853722e-06     0.1269145648024274  0.0009292053525882924      13.92170713856137      355.3618565952484   0.005962198366065783     0.8016832051756616     0.5005010661033859     0.2764119684002787     0.4320909937172572   0.009020302701387961     0.4923596135173859     0.1445740987596755    0.08755197850560262  3.766703059770257e-14 121.9774985397821
2.775833184322786      19.10940589476528      15.23703350381291   0.002490295163218144     0.7643525412261164     -11.23569720689929  6.098870747853722e-06     0.1269145648024274  0.0009292053525882924      13.92170713856137      355.3618565952484   0.005962198366065783     0.8016832051756616     0.5005010661033859     0.2764119684002787      0.432090978816096   0.009020317602549155     0.4923596135173859     0.1445740987596755    0.08755197850560262  3.766703059770257e-14 121.9774986159541
2.775833184322786      19.10940589476528      15.23703350381291   0.002490295163218144     0.7643525412261164     -11.23569720689929  6.098870747853722e-06     0.1269145648024274  0.0009292053525882924      13.92170713856137      355.3618565952484   0.005962198366065783     0.8016832051756616     0.5005010661033859     0.2764119684002787      0.432090978816096   0.009020302701387961     0.4923596284185471     0.1445740987596755    0.08755197850560262  3.766703059770257e-14 121.977498615951
2.775833184322786      19.10940589476528      15.23703350381291   0.002490295163218144     0.7643525412261164     -11.23569720689929  6.098870747853722e-06     0.1269145648024274  0.0009292053525882924      13.92170713856137      355.3618565952484   0.005962198366065783     0.8016832051756616     0.5005010661033859     0.2764119684002787      0.432090978816096   0.009020302701387961     0.4923596135173859     0.1445741136608366    0.08755197850560262  3.766703059770257e-14 121.9774986159618
2.775833184322786      19.10940589476528      15.23703350381291   0.002490295163218144     0.7643525412261164     -11.23569720689929  6.098870747853722e-06     0.1269145648024274  0.0009292053525882924      13.92170713856137      355.3618565952484   0.005962198366065783     0.8016832051756616     0.5005010661033859     0.2764119684002787      0.432090978816096   0.009020302701387961     0.4923596135173859     0.1445740987596755    0.08755199340676381  3.766703059770257e-14 121.9774986159712
2.775833184322786      19.10940589476528      15.23703350381291   0.002490295163218144     0.7643525412261164     -11.23569720689929  6.098870747853722e-06     0.1269145648024274  0.0009292053525882924      13.92170713856137      355.3618565952484   0.005962198366065783     0.8016832051756616     0.5005010661033859     0.2764119684002787      0.432090978816096   0.009020302701387961     0.4923596135173859     0.1445740987596755    0.08755197850560262  1.490119886087825e-08 121.9775661823411
2.777792301498139      19.13084742011444      15.27034644676933   0.002448374787864974     0.7567939087433467     -11.27812713960899  5.822059662810919e-06     0.1267163856273952  0.0009302866725844096      13.94057699560664      355.5992871582506   0.005911638185549466     0.8013173346814021     0.4997413410997195     0.2771343606570377     0.4474348934432632   0.009016055653105357     0.4923596135173859     0.1443350097048509    0.08730039678917377  2.913243286629129e-14 121.8795419351928
2.77779234289047      19.13084742011444      15.27034644676933   0.002448374787864974     0.7567939087433467     -11.27812713960899  5.822059662810919e-06     0.1267163856273952  0.0009302866725844096      13.94057699560664      355.5992871582506   0.005911638185549466     0.8013173346814021     0.4997413410997195     0.2771343606570377     0.4474348934432632   0.009016055653105357     0.4923596135173859     0.1443350097048509    0.08730039678917377  2.913243286629129e-14 121.8795418270583
2.777792301498139      19.13084770518628      15.27034644676933   0.002448374787864974     0.7567939087433467     -11.27812713960899  5.822059662810919e-06     0.1267163856273952  0.0009302866725844096      13.94057699560664      355.5992871582506   0.005911638185549466     0.8013173346814021     0.4997413410997195     0.2771343606570377     0.4474348934432632   0.009016055653105357     0.4923596135173859     0.1443350097048509    0.08730039678917377  2.913243286629129e-14 121.8795419397587
2.777792301498139      19.13084742011444      15.27034667431522   0.002448374787864974     0.7567939087433467     -11.27812713960899  5.822059662810919e-06     0.1267163856273952  0.0009302866725844096      13.94057699560664      355.5992871582506   0.005911638185549466     0.8013173346814021     0.4997413410997195     0.2771343606570377     0.4474348934432632   0.009016055653105357     0.4923596135173859     0.1443350097048509    0.08730039678917377  2.913243286629129e-14 121.8795419156543
2.777792301498139      19.13084742011444      15.27034644676933   0.002448389689026168     0.7567939087433467     -11.27812713960899  5.822059662810919e-06     0.1267163856273952  0.0009302866725844096      13.94057699560664      355.5992871582506   0.005911638185549466     0.8013173346814021     0.4997413410997195     0.2771343606570377     0.4474348934432632   0.009016055653105357     0.4923596135173859     0.1443350097048509    0.08730039678917377  2.913243286629129e-14 121.8795433738025
2.777792301498139      19.13084742011444      15.27034644676933   0.002448374787864974     0.7567939236445079     -11.27812713960899  5.822059662810919e-06     0.1267163856273952  0.0009302866725844096      13.94057699560664      355.5992871582506   0.005911638185549466     0.8013173346814021     0.4997413410997195     0.2771343606570377     0.4474348934432632   0.009016055653105357     0.4923596135173859     0.1443350097048509    0.08730039678917377  2.913243286629129e-14 121.8795419419533
2.777792301498139      19.13084742011444      15.27034644676933   0.002448374787864974     0.7567939087433467     -11.27812730766618  5.822059662810919e-06     0.1267163856273952  0.0009302866725844096      13.94057699560664      355.5992871582506   0.005911638185549466     0.8013173346814021     0.4997413410997195     0.2771343606570377     0.4474348934432632   0.009016055653105357     0.4923596135173859     0.1443350097048509    0.08730039678917377  2.913243286629129e-14 121.8795419117293
2.777792301498139      19.13084742011444      15.27034644676933   0.002448374787864974     0.7567939087433467     -11.27812713960899  5.836960824004767e-06     0.1267163856273952  0.0009302866725844096      13.94057699560664      355.5992871582506   0.005911638185549466     0.8013173346814021     0.4997413410997195     0.2771343606570377     0.4474348934432632   0.009016055653105357     0.4923596135173859     0.1443350097048509    0.08730039678917377  2.913243286629129e-14 121.8795522747775
2.777792301498139      19.13084742011444      15.27034644676933   0.002448374787864974     0.7567939087433467     -11.27812713960899  5.822059662810919e-06     0.1267164005285564  0.0009302866725844096      13.94057699560664      355.5992871582506   0.005911638185549466     0.8013173346814021     0.4997413410997195     0.2771343606570377     0.4474348934432632   0.009016055653105357     0.4923596135173859     0.1443350097048509    0.08730039678917377  2.913243286629129e-14 121.879542321132
2.777792301498139      19.13084742011444      15.27034644676933   0.002448374787864974     0.7567939087433467     -11.27812713960899  5.822059662810919e-06     0.1267163856273952  0.0009303015737456035      13.94057699560664      355.5992871582506   0.005911638185549466     0.8013173346814021     0.4997413410997195     0.2771343606570377     0.4474348934432632   0.009016055653105357     0.4923596135173859     0.1443350097048509    0.08730039678917377  2.913243286629129e-14 121.8795464742041
2.777792301498139      19.13084742011444      15.27034644676933   0.002448374787864974     0.7567939087433467     -11.27812713960899  5.822059662810919e-06     0.1267163856273952  0.0009302866725844096      13.94057720333743      355.5992871582506   0.005911638185549466     0.8013173346814021     0.4997413410997195     0.2771343606570377     0.4474348934432632   0.009016055653105357     0.4923596135173859     0.1443350097048509    0.08730039678917377  2.913243286629129e-14 121.8795418249286
2.777792301498139      19.13084742011444      15.27034644676933   0.002448374787864974     0.7567939087433467     -11.27812713960899  5.822059662810919e-06     0.1267163856273952  0.0009302866725844096      13.94057699560664      355.5992924570929   0.005911638185549466     0.8013173346814021     0.4997413410997195     0.2771343606570377     0.4474348934432632   0.009016055653105357     0.4923596135173859     0.1443350097048509    0.08730039678917377  2.913243286629129e-14 121.8795419376738
2.777792301498139      19.13084742011444      15.27034644676933   0.002448374787864974     0.7567939087433467     -11.27812713960899  5.822059662810919e-06     0.1267163856273952  0.0009302866725844096      13.94057699560664      355.5992871582506    0.00591165308671066     0.8013173346814021     0.4997413410997195     0.2771343606570377     0.4474348934432632   0.009016055653105357     0.4923596135173859     0.1443350097048509    0.08730039678917377  2.913243286629129e-14 121.8795437938829
2.777792301498139      19.13084742011444      15.27034644676933   0.002448374787864974     0.7567939087433467     -11.27812713960899  5.822059662810919e-06     0.1267163856273952  0.0009302866725844096      13.94057699560664      355.5992871582506   0.005911638185549466     0.8013173495825633     0.4997413410997195     0.2771343606570377     0.4474348934432632   0.009016055653105357     0.4923596135173859     0.1443350097048509    0.08730039678917377  2.913243286629129e-14 121.8795424970149
2.777792301498139      19.13084742011444      15.27034644676933   0.002448374787864974     0.7567939087433467     -11.27812713960899  5.822059662810919e-06     0.1267163856273952  0.0009302866725844096      13.94057699560664      355.5992871582506   0.005911638185549466     0.8013173346814021     0.4997413560008807     0.2771343606570377     0.4474348934432632   0.009016055653105357     0.4923596135173859     0.1443350097048509    0.08730039678917377  2.913243286629129e-14 121.8795418730361
2.777792301498139      19.13084742011444      15.27034644676933   0.002448374787864974     0.7567939087433467     -11.27812713960899  5.822059662810919e-06     0.1267163856273952  0.0009302866725844096      13.94057699560664      355.5992871582506   0.005911638185549466     0.8013173346814021     0.4997413410997195     0.2771343755581989     0.4474348934432632   0.009016055653105357     0.4923596135173859     0.1443350097048509    0.08730039678917377  2.913243286629129e-14 121.8795416869856
2.777792301498139      19.13084742011444      15.27034644676933   0.002448374787864974     0.7567939087433467     -11.27812713960899  5.822059662810919e-06     0.1267163856273952  0.0009302866725844096      13.94057699560664      355.5992871582506   0.005911638185549466     0.8013173346814021     0.4997413410997195     0.2771343606570377     0.4474349083444244   0.009016055653105357     0.4923596135173859     0.1443350097048509    0.08730039678917377  2.913243286629129e-14 121.8795419051922
2.777792301498139      19.13084742011444      15.27034644676933   0.002448374787864974     0.7567939087433467     -11.27812713960899  5.822059662810919e-06     0.1267163856273952  0.0009302866725844096      13.94057699560664      355.5992871582506   0.005911638185549466     0.8013173346814021     0.4997413410997195     0.2771343606570377     0.4474348934432632    0.00901607055426655     0.4923596135173859     0.1443350097048509    0.08730039678917377  2.913243286629129e-14 121.8795419352494
2.777792301498139      19.13084742011444      15.27034644676933   0.002448374787864974     0.7567939087433467     -11.27812713960899  5.822059662810919e-06     0.1267163856273952  0.0009302866725844096      13.94057699560664      355.5992871582506   0.005911638185549466     0.8013173346814021     0.4997413410997195     0.2771343606570377     0.4474348934432632   0.009016055653105357     0.4923596284185471     0.1443350097048509    0.08730039678917377  2.913243286629129e-14 121.8795419351928
2.777792301498139      19.13084742011444      15.27034644676933   0.002448374787864974     0.7567939087433467     -11.27812713960899  5.822059662810919e-06     0.1267163856273952  0.0009302866725844096      13.94057699560664      355.5992871582506   0.005911638185549466     0.8013173346814021     0.4997413410997195     0.2771343606570377     0.4474348934432632   0.009016055653105357     0.4923596135173859     0.1443350246060121    0.08730039678917377  2.913243286629129e-14 121.8795419351963
2.777792301498139      19.13084742011444      15.27034644676933   0.002448374787864974     0.7567939087433467     -11.27812713960899  5.822059662810919e-06     0.1267163856273952  0.0009302866725844096      13.94057699560664      355.5992871582506   0.005911638185549466     0.8013173346814021     0.4997413410997195     0.2771343606570377     0.4474348934432632   0.009016055653105357     0.4923596135173859     0.1443350097048509    0.08730041169033496  2.913243286629129e-14 121.879541935231
2.777792301498139      19.13084742011444      15.27034644676933   0.002448374787864974     0.7567939087433467     -11.27812713960899  5.822059662810919e-06     0.1267163856273952  0.0009302866725844096      13.94057699560664      355.5992871582506   0.005911638185549466     0.8013173346814021     0.4997413410997195     0.2771343606570377     0.4474348934432632   0.009016055653105357     0.4923596135173859     0.1443350097048509    0.08730039678917377  1.490119032628052e-08 121.8796094086524
2.780861447194298      19.15455477906837      15.30378091228659   0.002435021305402728      0.755387965450409     -11.30366833105081   5.77129414421603e-06     0.1265750347252053    0.00092432168001369      13.98780379654936       357.713133937446   0.005890060315028055     0.8012546192000315     0.4995491819002464     0.2774822407654263     0.4506640548317857    0.00898863291965786     0.4923596135173859     0.1442941688348698    0.08711440906732013  2.402693322348763e-14 121.8596469385169
2.780861488632362      19.15455477906837      15.30378091228659   0.002435021305402728      0.755387965450409     -11.30366833105081   5.77129414421603e-06     0.1265750347252053    0.00092432168001369      13.98780379654936       357.713133937446   0.005890060315028055     0.8012546192000315     0.4995491819002464     0.2774822407654263     0.4506640548317857    0.00898863291965786     0.4923596135173859     0.1442941688348698    0.08711440906732013  2.402693322348763e-14 121.8596470068392
2.780861447194298      19.15455506449348      15.30378091228659   0.002435021305402728      0.755387965450409     -11.30366833105081   5.77129414421603e-06     0.1265750347252053    0.00092432168001369      13.98780379654936       357.713133937446   0.005890060315028055     0.8012546192000315     0.4995491819002464     0.2774822407654263     0.4506640548317857    0.00898863291965786     0.4923596135173859     0.1442941688348698    0.08711440906732013  2.402693322348763e-14 121.8596469489589
2.780861447194298      19.15455477906837      15.30378114033069   0.002435021305402728      0.755387965450409     -11.30366833105081   5.77129414421603e-06     0.1265750347252053    0.00092432168001369      13.98780379654936       357.713133937446   0.005890060315028055     0.8012546192000315     0.4995491819002464     0.2774822407654263     0.4506640548317857    0.00898863291965786     0.4923596135173859     0.1442941688348698    0.08711440906732013  2.402693322348763e-14 121.8596469132072
2.780861447194298      19.15455477906837      15.30378091228659   0.002435036206563922      0.755387965450409     -11.30366833105081   5.77129414421603e-06     0.1265750347252053    0.00092432168001369      13.98780379654936       357.713133937446   0.005890060315028055     0.8012546192000315     0.4995491819002464     0.2774822407654263     0.4506640548317857    0.00898863291965786     0.4923596135173859     0.1442941688348698    0.08711440906732013  2.402693322348763e-14 121.8596462061106
2.780861447194298      19.15455477906837      15.30378091228659   0.002435021305402728     0.7553879803515702     -11.30366833105081   5.77129414421603e-06     0.1265750347252053    0.00092432168001369      13.98780379654936       357.713133937446   0.005890060315028055     0.8012546192000315     0.4995491819002464     0.2774822407654263     0.4506640548317857    0.00898863291965786     0.4923596135173859     0.1442941688348698    0.08711440906732013  2.402693322348763e-14 121.8596469091774
2.780861447194298      19.15455477906837      15.30378091228659   0.002435021305402728      0.755387965450409      -11.3036684994886   5.77129414421603e-06     0.1265750347252053    0.00092432168001369      13.98780379654936       357.713133937446   0.005890060315028055     0.8012546192000315     0.4995491819002464     0.2774822407654263     0.4506640548317857    0.00898863291965786     0.4923596135173859     0.1442941688348698    0.08711440906732013  2.402693322348763e-14 121.8596468608883
2.780861447194298      19.15455477906837      15.30378091228659   0.002435021305402728      0.755387965450409     -11.30366833105081  5.786195305409878e-06     0.1265750347252053    0.00092432168001369      13.98780379654936       357.713133937446   0.005890060315028055     0.8012546192000315     0.4995491819002464     0.2774822407654263     0.4506640548317857    0.00898863291965786     0.4923596135173859     0.1442941688348698    0.08711440906732013  2.402693322348763e-14 121.8596529618427
2.780861447194298      19.15455477906837      15.30378091228659   0.002435021305402728      0.755387965450409     -11.30366833105081   5.77129414421603e-06     0.1265750496263665    0.00092432168001369      13.98780379654936       357.713133937446   0.005890060315028055     0.8012546192000315     0.4995491819002464     0.2774822407654263     0.4506640548317857    0.00898863291965786     0.4923596135173859     0.1442941688348698    0.08711440906732013  2.402693322348763e-14 121.8596471404909
2.780861447194298      19.15455477906837      15.30378091228659   0.002435021305402728      0.755387965450409     -11.30366833105081   5.77129414421603e-06     0.1265750347252053  0.0009243365811748838      13.98780379654936       357.713133937446   0.005890060315028055     0.8012546192000315     0.4995491819002464     0.2774822407654263     0.4506640548317857    0.00898863291965786     0.4923596135173859     0.1442941688348698    0.08711440906732013  2.402693322348763e-14 121.8596460665907
2.780861447194298      19.15455477906837      15.30378091228659   0.002435021305402728      0.755387965450409     -11.30366833105081   5.77129414421603e-06     0.1265750347252053    0.00092432168001369      13.98780400498388       357.713133937446   0.005890060315028055     0.8012546192000315     0.4995491819002464     0.2774822407654263     0.4506640548317857    0.00898863291965786     0.4923596135173859     0.1442941688348698    0.08711440906732013  2.402693322348763e-14 121.8596468756058
2.780861447194298      19.15455477906837      15.30378091228659   0.002435021305402728      0.755387965450409     -11.30366833105081   5.77129414421603e-06     0.1265750347252053    0.00092432168001369      13.98780379654936       357.713139267787   0.005890060315028055     0.8012546192000315     0.4995491819002464     0.2774822407654263     0.4506640548317857    0.00898863291965786     0.4923596135173859     0.1442941688348698    0.08711440906732013  2.402693322348763e-14 121.8596469109469
2.780861447194298      19.15455477906837      15.30378091228659   0.002435021305402728      0.755387965450409     -11.30366833105081   5.77129414421603e-06     0.1265750347252053    0.00092432168001369      13.98780379654936       357.713133937446   0.005890075216189249     0.8012546192000315     0.4995491819002464     0.2774822407654263     0.4506640548317857    0.00898863291965786     0.4923596135173859     0.1442941688348698    0.08711440906732013  2.402693322348763e-14 121.8596434148514
2.780861447194298      19.15455477906837      15.30378091228659   0.002435021305402728      0.755387965450409     -11.30366833105081   5.77129414421603e-06     0.1265750347252053    0.00092432168001369      13.98780379654936       357.713133937446   0.005890060315028055     0.8012546341011927     0.4995491819002464     0.2774822407654263     0.4506640548317857    0.00898863291965786     0.4923596135173859     0.1442941688348698    0.08711440906732013  2.402693322348763e-14 121.8596475101648
2.780861447194298      19.15455477906837      15.30378091228659   0.002435021305402728      0.755387965450409     -11.30366833105081   5.77129414421603e-06     0.1265750347252053    0.00092432168001369      13.98780379654936       357.713133937446   0.005890060315028055     0.8012546192000315     0.4995491968014076     0.2774822407654263     0.4506640548317857    0.00898863291965786     0.4923596135173859     0.1442941688348698    0.08711440906732013  2.402693322348763e-14 121.8596470626748
2.780861447194298      19.15455477906837      15.30378091228659   0.002435021305402728      0.755387965450409     -11.30366833105081   5.77129414421603e-06     0.1265750347252053    0.00092432168001369      13.98780379654936       357.713133937446   0.005890060315028055     0.8012546192000315     0.4995491819002464     0.2774822556665875     0.4506640548317857    0.00898863291965786     0.4923596135173859     0.1442941688348698    0.08711440906732013  2.402693322348763e-14 121.8596466487654
2.780861447194298      19.15455477906837      15.30378091228659   0.002435021305402728      0.755387965450409     -11.30366833105081   5.77129414421603e-06     0.1265750347252053    0.00092432168001369      13.98780379654936       357.713133937446   0.005890060315028055     0.8012546192000315     0.4995491819002464     0.2774822407654263     0.4506640697329469    0.00898863291965786     0.4923596135173859     0.1442941688348698    0.08711440906732013  2.402693322348763e-14 121.8596468862664
2.780861447194298      19.15455477906837      15.30378091228659   0.002435021305402728      0.755387965450409     -11.30366833105081   5.77129414421603e-06     0.1265750347252053    0.00092432168001369      13.98780379654936       357.713133937446   0.005890060315028055     0.8012546192000315     0.4995491819002464     0.2774822407654263     0.4506640548317857   0.008988647820819054     0.4923596135173859     0.1442941688348698    0.08711440906732013  2.402693322348763e-14 121.8596469385366
2.780861447194298      19.15455477906837      15.30378091228659   0.002435021305402728      0.755387965450409     -11.30366833105081   5.77129414421603e-06     0.1265750347252053    0.00092432168001369      13.98780379654936       357.713133937446   0.005890060315028055     0.8012546192000315     0.4995491819002464     0.2774822407654263     0.4506640548317857    0.00898863291965786     0.4923596284185471     0.1442941688348698    0.08711440906732013  2.402693322348763e-14 121.8596469385169
2.780861447194298      19.15455477906837      15.30378091228659   0.002435021305402728      0.755387965450409     -11.30366833105081   5.77129414421603e-06     0.1265750347252053    0.00092432168001369      13.98780379654936       357.713133937446   0.005890060315028055     0.8012546192000315     0.4995491819002464     0.2774822407654263     0.4506640548317857    0.00898863291965786     0.4923596135173859      0.144294183736031    0.08711440906732013  2.402693322348763e-14 121.8596469385234
2.780861447194298      19.15455477906837      15.30378091228659   0.002435021305402728      0.755387965450409     -11.30366833105081   5.77129414421603e-06     0.1265750347252053    0.00092432168001369      13.98780379654936       357.713133937446   0.005890060315028055     0.8012546192000315     0.4995491819002464     0.2774822407654263     0.4506640548317857    0.00898863291965786     0.4923596135173859     0.1442941688348698    0.08711442396848132  2.402693322348763e-14 121.8596469385489
2.780861447194298      19.15455477906837      15.30378091228659   0.002435021305402728      0.755387965450409     -11.30366833105081   5.77129414421603e-06     0.1265750347252053    0.00092432168001369      13.98780379654936       357.713133937446   0.005890060315028055     0.8012546192000315     0.4995491819002464     0.2774822407654263     0.4506640548317857    0.00898863291965786     0.4923596135173859     0.1442941688348698    0.08711440906732013  1.490118522078088e-08 121.8597143647867
2.778428016588911      19.21500580706641      15.40573105427682   0.002454177825321638     0.7546733127524953     -11.35666165322259  5.777249097009936e-06     0.1265379785250702   0.000926935372267888      14.00381115758716      357.7209074029911    0.00589694156394142     0.8011760031082962     0.4998573515743736     0.2776059364498947     0.4527138027520115   0.008979812871150746     0.4923596135173859     0.1442456606983315    0.08697623173823446  2.247622134329665e-14 121.8373274350195
2.778428057990715      19.21500580706641      15.40573105427682   0.002454177825321638     0.7546733127524953     -11.35666165322259  5.777249097009936e-06     0.1265379785250702   0.000926935372267888      14.00381115758716      357.7209074029911    0.00589694156394142     0.8011760031082962     0.4998573515743736     0.2776059364498947     0.4527138027520115   0.008979812871150746     0.4923596135173859     0.1442456606983315    0.08697623173823446  2.247622134329665e-14 121.8373273409692
2.778428016588911      19.21500609339231      15.40573105427682   0.002454177825321638     0.7546733127524953     -11.35666165322259  5.777249097009936e-06     0.1265379785250702   0.000926935372267888      14.00381115758716      357.7209074029911    0.00589694156394142     0.8011760031082962     0.4998573515743736     0.2776059364498947     0.4527138027520115   0.008979812871150746     0.4923596135173859     0.1442456606983315    0.08697623173823446  2.247622134329665e-14 121.8373274645322
2.778428016588911      19.21500580706641      15.40573128384011   0.002454177825321638     0.7546733127524953     -11.35666165322259  5.777249097009936e-06     0.1265379785250702   0.000926935372267888      14.00381115758716      357.7209074029911    0.00589694156394142     0.8011760031082962     0.4998573515743736     0.2776059364498947     0.4527138027520115   0.008979812871150746     0.4923596135173859     0.1442456606983315    0.08697623173823446  2.247622134329665e-14 121.8373274616189
2.778428016588911      19.21500580706641      15.40573105427682   0.002454192726482831     0.7546733127524953     -11.35666165322259  5.777249097009936e-06     0.1265379785250702   0.000926935372267888      14.00381115758716      357.7209074029911    0.00589694156394142     0.8011760031082962     0.4998573515743736     0.2776059364498947     0.4527138027520115   0.008979812871150746     0.4923596135173859     0.1442456606983315    0.08697623173823446  2.247622134329665e-14 121.8373270294107
2.778428016588911      19.21500580706641      15.40573105427682   0.002454177825321638     0.7546733276536565     -11.35666165322259  5.777249097009936e-06     0.1265379785250702   0.000926935372267888      14.00381115758716      357.7209074029911    0.00589694156394142     0.8011760031082962     0.4998573515743736     0.2776059364498947     0.4527138027520115   0.008979812871150746     0.4923596135173859     0.1442456606983315    0.08697623173823446  2.247622134329665e-14 121.8373274578514
2.778428016588911      19.21500580706641      15.40573105427682   0.002454177825321638     0.7546733127524953     -11.35666182245004  5.777249097009936e-06     0.1265379785250702   0.000926935372267888      14.00381115758716      357.7209074029911    0.00589694156394142     0.8011760031082962     0.4998573515743736     0.2776059364498947     0.4527138027520115   0.008979812871150746     0.4923596135173859     0.1442456606983315    0.08697623173823446  2.247622134329665e-14 121.8373274069155
2.778428016588911      19.21500580706641      15.40573105427682   0.002454177825321638     0.7546733127524953     -11.35666165322259  5.792150258203783e-06     0.1265379785250702   0.000926935372267888      14.00381115758716      357.7209074029911    0.00589694156394142     0.8011760031082962     0.4998573515743736     0.2776059364498947     0.4527138027520115   0.008979812871150746     0.4923596135173859     0.1442456606983315    0.08697623173823446  2.247622134329665e-14 121.8373339573999
2.778428016588911      19.21500580706641      15.40573105427682   0.002454177825321638     0.7546733127524953     -11.35666165322259  5.777249097009936e-06     0.1265379934262313   0.000926935372267888      14.00381115758716      357.7209074029911    0.00589694156394142     0.8011760031082962     0.4998573515743736     0.2776059364498947     0.4527138027520115   0.008979812871150746     0.4923596135173859     0.1442456606983315    0.08697623173823446  2.247622134329665e-14 121.8373275475545
2.778428016588911      19.21500580706641      15.40573105427682   0.002454177825321638     0.7546733127524953     -11.35666165322259  5.777249097009936e-06     0.1265379785250702  0.0009269502734290819      14.00381115758716      357.7209074029911    0.00589694156394142     0.8011760031082962     0.4998573515743736     0.2776059364498947     0.4527138027520115   0.008979812871150746     0.4923596135173859     0.1442456606983315    0.08697623173823446  2.247622134329665e-14 121.8373278963999
2.778428016588911      19.21500580706641      15.40573105427682   0.002454177825321638     0.7546733127524953     -11.35666165322259  5.777249097009936e-06     0.1265379785250702   0.000926935372267888      14.00381136626021      357.7209074029911    0.00589694156394142     0.8011760031082962     0.4998573515743736     0.2776059364498947     0.4527138027520115   0.008979812871150746     0.4923596135173859     0.1442456606983315    0.08697623173823446  2.247622134329665e-14 121.8373273050087
2.778428016588911      19.21500580706641      15.40573105427682   0.002454177825321638     0.7546733127524953     -11.35666165322259  5.777249097009936e-06     0.1265379785250702   0.000926935372267888      14.00381115758716       357.720912733448    0.00589694156394142     0.8011760031082962     0.4998573515743736     0.2776059364498947     0.4527138027520115   0.008979812871150746     0.4923596135173859     0.1442456606983315    0.08697623173823446  2.247622134329665e-14 121.8373274757407
2.778428016588911      19.21500580706641      15.40573105427682   0.002454177825321638     0.7546733127524953     -11.35666165322259  5.777249097009936e-06     0.1265379785250702   0.000926935372267888      14.00381115758716      357.7209074029911   0.005896956465102614     0.8011760031082962     0.4998573515743736     0.2776059364498947     0.4527138027520115   0.008979812871150746     0.4923596135173859     0.1442456606983315    0.08697623173823446  2.247622134329665e-14 121.837327596304
2.778428016588911      19.21500580706641      15.40573105427682   0.002454177825321638     0.7546733127524953     -11.35666165322259  5.777249097009936e-06     0.1265379785250702   0.000926935372267888      14.00381115758716      357.7209074029911    0.00589694156394142     0.8011760180094574     0.4998573515743736     0.2776059364498947     0.4527138027520115   0.008979812871150746     0.4923596135173859     0.1442456606983315    0.08697623173823446  2.247622134329665e-14 121.8373280577619
2.778428016588911      19.21500580706641      15.40573105427682   0.002454177825321638     0.7546733127524953     -11.35666165322259  5.777249097009936e-06     0.1265379785250702   0.000926935372267888      14.00381115758716      357.7209074029911    0.00589694156394142     0.8011760031082962     0.4998573664755348     0.2776059364498947     0.4527138027520115   0.008979812871150746     0.4923596135173859     0.1442456606983315    0.08697623173823446  2.247622134329665e-14 121.8373274759947
2.778428016588911      19.21500580706641      15.40573105427682   0.002454177825321638     0.7546733127524953     -11.35666165322259  5.777249097009936e-06     0.1265379785250702   0.000926935372267888      14.00381115758716      357.7209074029911    0.00589694156394142     0.8011760031082962     0.4998573515743736     0.2776059513510559     0.4527138027520115   0.008979812871150746     0.4923596135173859     0.1442456606983315    0.08697623173823446  2.247622134329665e-14 121.8373272798154
2.778428016588911      19.21500580706641      15.40573105427682   0.002454177825321638     0.7546733127524953     -11.35666165322259  5.777249097009936e-06     0.1265379785250702   0.000926935372267888      14.00381115758716      357.7209074029911    0.00589694156394142     0.8011760031082962     0.4998573515743736     0.2776059364498947     0.4527138176531727   0.008979812871150746     0.4923596135173859     0.1442456606983315    0.08697623173823446  2.247622134329665e-14 121.837327379602
2.778428016588911      19.21500580706641      15.40573105427682   0.002454177825321638     0.7546733127524953     -11.35666165322259  5.777249097009936e-06     0.1265379785250702   0.000926935372267888      14.00381115758716      357.7209074029911    0.00589694156394142     0.8011760031082962     0.4998573515743736     0.2776059364498947     0.4527138027520115   0.008979827772311939     0.4923596135173859     0.1442456606983315    0.08697623173823446  2.247622134329665e-14 121.8373274349898
2.778428016588911      19.21500580706641      15.40573105427682   0.002454177825321638     0.7546733127524953     -11.35666165322259  5.777249097009936e-06     0.1265379785250702   0.000926935372267888      14.00381115758716      357.7209074029911    0.00589694156394142     0.8011760031082962     0.4998573515743736     0.2776059364498947     0.4527138027520115   0.008979812871150746     0.4923596284185471     0.1442456606983315    0.08697623173823446  2.247622134329665e-14 121.8373274350195
2.778428016588911      19.21500580706641      15.40573105427682   0.002454177825321638     0.7546733127524953     -11.35666165322259  5.777249097009936e-06     0.1265379785250702   0.000926935372267888      14.00381115758716      357.7209074029911    0.00589694156394142     0.8011760031082962     0.4998573515743736     0.2776059364498947     0.4527138027520115   0.008979812871150746     0.4923596135173859     0.1442456755994927    0.08697623173823446  2.247622134329665e-14 121.8373274350159
2.778428016588911      19.21500580706641      15.40573105427682   0.002454177825321638     0.7546733127524953     -11.35666165322259  5.777249097009936e-06     0.1265379785250702   0.000926935372267888      14.00381115758716      357.7209074029911    0.00589694156394142     0.8011760031082962     0.4998573515743736     0.2776059364498947     0.4527138027520115   0.008979812871150746     0.4923596135173859     0.1442456606983315    0.08697624663939566  2.247622134329665e-14 121.8373274350035
2.778428016588911      19.21500580706641      15.40573105427682   0.002454177825321638     0.7546733127524953     -11.35666165322259  5.777249097009936e-06     0.1265379785250702   0.000926935372267888      14.00381115758716      357.7209074029911    0.00589694156394142     0.8011760031082962     0.4998573515743736     0.2776059364498947     0.4527138027520115   0.008979812871150746     0.4923596135173859     0.1442456606983315    0.08697623173823446    1.4901183670069e-08 121.83739485838
2.783217044581051      19.19685951627765      15.36825920030574    0.00243294310683402     0.7529410371368743       -11.346820718002  5.751221585753195e-06     0.1264872077275099  0.0009285464211197618      14.04616091779747      359.9114676270497   0.005899230955243666     0.8011032064424906     0.4996512783465925     0.2774568584597915     0.4587508275630268   0.009071154982633131     0.4923596135173859     0.1444611441250794    0.08792302412625701  4.328645141542826e-14 121.8317588248539
2.783217086054217      19.19685951627765      15.36825920030574    0.00243294310683402     0.7529410371368743       -11.346820718002  5.751221585753195e-06     0.1264872077275099  0.0009285464211197618      14.04616091779747      359.9114676270497   0.005899230955243666     0.8011032064424906     0.4996512783465925     0.2774568584597915     0.4587508275630268   0.009071154982633131     0.4923596135173859     0.1444611441250794    0.08792302412625701  4.328645141542826e-14 121.8317588569156
2.783217044581051      19.19685980233315      15.36825920030574    0.00243294310683402     0.7529410371368743       -11.346820718002  5.751221585753195e-06     0.1264872077275099  0.0009285464211197618      14.04616091779747      359.9114676270497   0.005899230955243666     0.8011032064424906     0.4996512783465925     0.2774568584597915     0.4587508275630268   0.009071154982633131     0.4923596135173859     0.1444611441250794    0.08792302412625701  4.328645141542826e-14 121.8317589152978
2.783217044581051      19.19685951627765      15.36825942931065    0.00243294310683402     0.7529410371368743       -11.346820718002  5.751221585753195e-06     0.1264872077275099  0.0009285464211197618      14.04616091779747      359.9114676270497   0.005899230955243666     0.8011032064424906     0.4996512783465925     0.2774568584597915     0.4587508275630268   0.009071154982633131     0.4923596135173859     0.1444611441250794    0.08792302412625701  4.328645141542826e-14 121.8317588438735
2.783217044581051      19.19685951627765      15.36825920030574   0.002432958007995214     0.7529410371368743       -11.346820718002  5.751221585753195e-06     0.1264872077275099  0.0009285464211197618      14.04616091779747      359.9114676270497   0.005899230955243666     0.8011032064424906     0.4996512783465925     0.2774568584597915     0.4587508275630268   0.009071154982633131     0.4923596135173859     0.1444611441250794    0.08792302412625701  4.328645141542826e-14 121.8317586137224
2.783217044581051      19.19685951627765      15.36825920030574    0.00243294310683402     0.7529410520380355       -11.346820718002  5.751221585753195e-06     0.1264872077275099  0.0009285464211197618      14.04616091779747      359.9114676270497   0.005899230955243666     0.8011032064424906     0.4996512783465925     0.2774568584597915     0.4587508275630268   0.009071154982633131     0.4923596135173859     0.1444611441250794    0.08792302412625701  4.328645141542826e-14 121.831758876161
2.783217044581051      19.19685951627765      15.36825920030574    0.00243294310683402     0.7529410371368743     -11.34682088708281  5.751221585753195e-06     0.1264872077275099  0.0009285464211197618      14.04616091779747      359.9114676270497   0.005899230955243666     0.8011032064424906     0.4996512783465925     0.2774568584597915     0.4587508275630268   0.009071154982633131     0.4923596135173859     0.1444611441250794    0.08792302412625701  4.328645141542826e-14 121.8317586653235
2.783217044581051      19.19685951627765      15.36825920030574    0.00243294310683402     0.7529410371368743       -11.346820718002  5.766122746947043e-06     0.1264872077275099  0.0009285464211197618      14.04616091779747      359.9114676270497   0.005899230955243666     0.8011032064424906     0.4996512783465925     0.2774568584597915     0.4587508275630268   0.009071154982633131     0.4923596135173859     0.1444611441250794    0.08792302412625701  4.328645141542826e-14 121.8317650209641
2.783217044581051      19.19685951627765      15.36825920030574    0.00243294310683402     0.7529410371368743       -11.346820718002  5.751221585753195e-06     0.1264872226286711  0.0009285464211197618      14.04616091779747      359.9114676270497   0.005899230955243666     0.8011032064424906     0.4996512783465925     0.2774568584597915     0.4587508275630268   0.009071154982633131     0.4923596135173859     0.1444611441250794    0.08792302412625701  4.328645141542826e-14 121.8317589690809
2.783217044581051      19.19685951627765      15.36825920030574    0.00243294310683402     0.7529410371368743       -11.346820718002  5.751221585753195e-06     0.1264872077275099  0.0009285613222809557      14.04616091779747      359.9114676270497   0.005899230955243666     0.8011032064424906     0.4996512783465925     0.2774568584597915     0.4587508275630268   0.009071154982633131     0.4923596135173859     0.1444611441250794    0.08792302412625701  4.328645141542826e-14 121.8317583965483
2.783217044581051      19.19685951627765      15.36825920030574    0.00243294310683402     0.7529410371368743       -11.346820718002  5.751221585753195e-06     0.1264872077275099  0.0009285464211197618      14.04616112710158      359.9114676270497   0.005899230955243666     0.8011032064424906     0.4996512783465925     0.2774568584597915     0.4587508275630268   0.009071154982633131     0.4923596135173859     0.1444611441250794    0.08792302412625701  4.328645141542826e-14 121.8317587033033
2.783217044581051      19.19685951627765      15.36825920030574    0.00243294310683402     0.7529410371368743       -11.346820718002  5.751221585753195e-06     0.1264872077275099  0.0009285464211197618      14.04616091779747      359.9114729901485   0.005899230955243666     0.8011032064424906     0.4996512783465925     0.2774568584597915     0.4587508275630268   0.009071154982633131     0.4923596135173859     0.1444611441250794    0.08792302412625701  4.328645141542826e-14 121.8317589542762
2.783217044581051      19.19685951627765      15.36825920030574    0.00243294310683402     0.7529410371368743       -11.346820718002  5.751221585753195e-06     0.1264872077275099  0.0009285464211197618      14.04616091779747      359.9114676270497    0.00589924585640486     0.8011032064424906     0.4996512783465925     0.2774568584597915     0.4587508275630268   0.009071154982633131     0.4923596135173859     0.1444611441250794    0.08792302412625701  4.328645141542826e-14 121.8317613075735
2.783217044581051      19.19685951627765      15.36825920030574    0.00243294310683402     0.7529410371368743       -11.346820718002  5.751221585753195e-06     0.1264872077275099  0.0009285464211197618      14.04616091779747      359.9114676270497   0.005899230955243666     0.8011032213436518     0.4996512783465925     0.2774568584597915     0.4587508275630268   0.009071154982633131     0.4923596135173859     0.1444611441250794    0.08792302412625701  4.328645141542826e-14 121.8317594351491
2.783217044581051      19.19685951627765      15.36825920030574    0.00243294310683402     0.7529410371368743       -11.346820718002  5.751221585753195e-06     0.1264872077275099  0.0009285464211197618      14.04616091779747      359.9114676270497   0.005899230955243666     0.8011032064424906     0.4996512932477537     0.2774568584597915     0.4587508275630268   0.009071154982633131     0.4923596135173859     0.1444611441250794    0.08792302412625701  4.328645141542826e-14 121.8317588959826
2.783217044581051      19.19685951627765      15.36825920030574    0.00243294310683402     0.7529410371368743       -11.346820718002  5.751221585753195e-06     0.1264872077275099  0.0009285464211197618      14.04616091779747      359.9114676270497   0.005899230955243666     0.8011032064424906     0.4996512783465925     0.2774568733609527     0.4587508275630268   0.009071154982633131     0.4923596135173859     0.1444611441250794    0.08792302412625701  4.328645141542826e-14 121.8317587480129
2.783217044581051      19.19685951627765      15.36825920030574    0.00243294310683402     0.7529410371368743       -11.346820718002  5.751221585753195e-06     0.1264872077275099  0.0009285464211197618      14.04616091779747      359.9114676270497   0.005899230955243666     0.8011032064424906     0.4996512783465925     0.2774568584597915      0.458750842464188   0.009071154982633131     0.4923596135173859     0.1444611441250794    0.08792302412625701  4.328645141542826e-14 121.831758807297
2.783217044581051      19.19685951627765      15.36825920030574    0.00243294310683402     0.7529410371368743       -11.346820718002  5.751221585753195e-06     0.1264872077275099  0.0009285464211197618      14.04616091779747      359.9114676270497   0.005899230955243666     0.8011032064424906     0.4996512783465925     0.2774568584597915     0.4587508275630268   0.009071169883794325     0.4923596135173859     0.1444611441250794    0.08792302412625701  4.328645141542826e-14 121.831758824852
2.783217044581051      19.19685951627765      15.36825920030574    0.00243294310683402     0.7529410371368743       -11.346820718002  5.751221585753195e-06     0.1264872077275099  0.0009285464211197618      14.04616091779747      359.9114676270497   0.005899230955243666     0.8011032064424906     0.4996512783465925     0.2774568584597915     0.4587508275630268   0.009071154982633131     0.4923596284185471     0.1444611441250794    0.08792302412625701  4.328645141542826e-14 121.8317588248539
2.783217044581051      19.19685951627765      15.36825920030574    0.00243294310683402     0.7529410371368743       -11.346820718002  5.751221585753195e-06     0.1264872077275099  0.0009285464211197618      14.04616091779747      359.9114676270497   0.005899230955243666     0.8011032064424906     0.4996512783465925     0.2774568584597915     0.4587508275630268   0.009071154982633131     0.4923596135173859     0.1444611590262406    0.08792302412625701  4.328645141542826e-14 121.8317588248438
2.783217044581051      19.19685951627765      15.36825920030574    0.00243294310683402     0.7529410371368743       -11.346820718002  5.751221585753195e-06     0.1264872077275099  0.0009285464211197618      14.04616091779747      359.9114676270497   0.005899230955243666     0.8011032064424906     0.4996512783465925     0.2774568584597915     0.4587508275630268   0.009071154982633131     0.4923596135173859     0.1444611441250794     0.0879230390274182  4.328645141542826e-14 121.8317588248545
2.783217044581051      19.19685951627765      15.36825920030574    0.00243294310683402     0.7529410371368743       -11.346820718002  5.751221585753195e-06     0.1264872077275099  0.0009285464211197618      14.04616091779747      359.9114676270497   0.005899230955243666     0.8011032064424906     0.4996512783465925     0.2774568584597915     0.4587508275630268   0.009071154982633131     0.4923596135173859     0.1444611441250794    0.08792302412625701  1.490120448029907e-08 121.8318261935373
2.782017398399711      19.20539906491435      15.38438935930057   0.002431540860434645     0.7519528635880003     -11.35729534668442  5.720804113461605e-06     0.1264809551329574   0.000929563621825441      14.04112203984266      359.4454645153372   0.005901687078596368     0.8010922496228009     0.4997814500291415     0.2774679117422033     0.4584407860495394   0.009071649922019767     0.4923596135173859     0.1445324488846282    0.08792073208032024      4.28150494618e-14 121.8271387717179
2.782017439855001      19.20539906491435      15.38438935930057   0.002431540860434645     0.7519528635880003     -11.35729534668442  5.720804113461605e-06     0.1264809551329574   0.000929563621825441      14.04112203984266      359.4454645153372   0.005901687078596368     0.8010922496228009     0.4997814500291415     0.2774679117422033     0.4584407860495394   0.009071649922019767     0.4923596135173859     0.1445324488846282    0.08792073208032024      4.28150494618e-14 121.8271388598122
2.782017398399711      19.20539935109709      15.38438935930057   0.002431540860434645     0.7519528635880003     -11.35729534668442  5.720804113461605e-06     0.1264809551329574   0.000929563621825441      14.04112203984266      359.4454645153372   0.005901687078596368     0.8010922496228009     0.4997814500291415     0.2774679117422033     0.4584407860495394   0.009071649922019767     0.4923596135173859     0.1445324488846282    0.08792073208032024      4.28150494618e-14 121.8271387994721
2.782017398399711      19.20539906491435      15.38438958854584   0.002431540860434645     0.7519528635880003     -11.35729534668442  5.720804113461605e-06     0.1264809551329574   0.000929563621825441      14.04112203984266      359.4454645153372   0.005901687078596368     0.8010922496228009     0.4997814500291415     0.2774679117422033     0.4584407860495394   0.009071649922019767     0.4923596135173859     0.1445324488846282    0.08792073208032024      4.28150494618e-14 121.8271387753324
2.782017398399711      19.20539906491435      15.38438935930057   0.002431555761595839     0.7519528635880003     -11.35729534668442  5.720804113461605e-06     0.1264809551329574   0.000929563621825441      14.04112203984266      359.4454645153372   0.005901687078596368     0.8010922496228009     0.4997814500291415     0.2774679117422033     0.4584407860495394   0.009071649922019767     0.4923596135173859     0.1445324488846282    0.08792073208032024      4.28150494618e-14 121.827138630909
2.782017398399711      19.20539906491435      15.38438935930057   0.002431540860434645     0.7519528784891615     -11.35729534668442  5.720804113461605e-06     0.1264809551329574   0.000929563621825441      14.04112203984266      359.4454645153372   0.005901687078596368     0.8010922496228009     0.4997814500291415     0.2774679117422033     0.4584407860495394   0.009071649922019767     0.4923596135173859     0.1445324488846282    0.08792073208032024      4.28150494618e-14 121.8271387978116
2.782017398399711      19.20539906491435      15.38438935930057   0.002431540860434645     0.7519528635880003      -11.3572955159213  5.720804113461605e-06     0.1264809551329574   0.000929563621825441      14.04112203984266      359.4454645153372   0.005901687078596368     0.8010922496228009     0.4997814500291415     0.2774679117422033     0.4584407860495394   0.009071649922019767     0.4923596135173859     0.1445324488846282    0.08792073208032024      4.28150494618e-14 121.8271387578873
2.782017398399711      19.20539906491435      15.38438935930057   0.002431540860434645     0.7519528635880003     -11.35729534668442  5.735705274655453e-06     0.1264809551329574   0.000929563621825441      14.04112203984266      359.4454645153372   0.005901687078596368     0.8010922496228009     0.4997814500291415     0.2774679117422033     0.4584407860495394   0.009071649922019767     0.4923596135173859     0.1445324488846282    0.08792073208032024      4.28150494618e-14 121.8271451871009
2.782017398399711      19.20539906491435      15.38438935930057   0.002431540860434645     0.7519528635880003     -11.35729534668442  5.720804113461605e-06     0.1264809700341186   0.000929563621825441      14.04112203984266      359.4454645153372   0.005901687078596368     0.8010922496228009     0.4997814500291415     0.2774679117422033     0.4584407860495394   0.009071649922019767     0.4923596135173859     0.1445324488846282    0.08792073208032024      4.28150494618e-14 121.8271389852282
2.782017398399711      19.20539906491435      15.38438935930057   0.002431540860434645     0.7519528635880003     -11.35729534668442  5.720804113461605e-06     0.1264809551329574  0.0009295785229866348      14.04112203984266      359.4454645153372   0.005901687078596368     0.8010922496228009     0.4997814500291415     0.2774679117422033     0.4584407860495394   0.009071649922019767     0.4923596135173859     0.1445324488846282    0.08792073208032024      4.28150494618e-14 121.8271387363646
2.782017398399711      19.20539906491435      15.38438935930057   0.002431540860434645     0.7519528635880003     -11.35729534668442  5.720804113461605e-06     0.1264809551329574   0.000929563621825441      14.04112224907169      359.4454645153372   0.005901687078596368     0.8010922496228009     0.4997814500291415     0.2774679117422033     0.4584407860495394   0.009071649922019767     0.4923596135173859     0.1445324488846282    0.08792073208032024      4.28150494618e-14 121.8271387227379
2.782017398399711      19.20539906491435      15.38438935930057   0.002431540860434645     0.7519528635880003     -11.35729534668442  5.720804113461605e-06     0.1264809551329574   0.000929563621825441      14.04112203984266       359.445469871492   0.005901687078596368     0.8010922496228009     0.4997814500291415     0.2774679117422033     0.4584407860495394   0.009071649922019767     0.4923596135173859     0.1445324488846282    0.08792073208032024      4.28150494618e-14 121.8271388893588
2.782017398399711      19.20539906491435      15.38438935930057   0.002431540860434645     0.7519528635880003     -11.35729534668442  5.720804113461605e-06     0.1264809551329574   0.000929563621825441      14.04112203984266      359.4454645153372   0.005901701979757562     0.8010922496228009     0.4997814500291415     0.2774679117422033     0.4584407860495394   0.009071649922019767     0.4923596135173859     0.1445324488846282    0.08792073208032024      4.28150494618e-14 121.8271416927198
2.782017398399711      19.20539906491435      15.38438935930057   0.002431540860434645     0.7519528635880003     -11.35729534668442  5.720804113461605e-06     0.1264809551329574   0.000929563621825441      14.04112203984266      359.4454645153372   0.005901687078596368     0.8010922645239621     0.4997814500291415     0.2774679117422033     0.4584407860495394   0.009071649922019767     0.4923596135173859     0.1445324488846282    0.08792073208032024      4.28150494618e-14 121.8271394016984
2.782017398399711      19.20539906491435      15.38438935930057   0.002431540860434645     0.7519528635880003     -11.35729534668442  5.720804113461605e-06     0.1264809551329574   0.000929563621825441      14.04112203984266      359.4454645153372   0.005901687078596368     0.8010922496228009     0.4997814649303027     0.2774679117422033     0.4584407860495394   0.009071649922019767     0.4923596135173859     0.1445324488846282    0.08792073208032024      4.28150494618e-14 121.8271388612611
2.782017398399711      19.20539906491435      15.38438935930057   0.002431540860434645     0.7519528635880003     -11.35729534668442  5.720804113461605e-06     0.1264809551329574   0.000929563621825441      14.04112203984266      359.4454645153372   0.005901687078596368     0.8010922496228009     0.4997814500291415     0.2774679266433645     0.4584407860495394   0.009071649922019767     0.4923596135173859     0.1445324488846282    0.08792073208032024      4.28150494618e-14 121.827138783329
2.782017398399711      19.20539906491435      15.38438935930057   0.002431540860434645     0.7519528635880003     -11.35729534668442  5.720804113461605e-06     0.1264809551329574   0.000929563621825441      14.04112203984266      359.4454645153372   0.005901687078596368     0.8010922496228009     0.4997814500291415     0.2774679117422033     0.4584408009507006   0.009071649922019767     0.4923596135173859     0.1445324488846282    0.08792073208032024      4.28150494618e-14 121.8271387948502
2.782017398399711      19.20539906491435      15.38438935930057   0.002431540860434645     0.7519528635880003     -11.35729534668442  5.720804113461605e-06     0.1264809551329574   0.000929563621825441      14.04112203984266      359.4454645153372   0.005901687078596368     0.8010922496228009     0.4997814500291415     0.2774679117422033     0.4584407860495394   0.009071664823180961     0.4923596135173859     0.1445324488846282    0.08792073208032024      4.28150494618e-14 121.8271387718086
2.782017398399711      19.20539906491435      15.38438935930057   0.002431540860434645     0.7519528635880003     -11.35729534668442  5.720804113461605e-06     0.1264809551329574   0.000929563621825441      14.04112203984266      359.4454645153372   0.005901687078596368     0.8010922496228009     0.4997814500291415     0.2774679117422033     0.4584407860495394   0.009071649922019767     0.4923596284185471     0.1445324488846282    0.08792073208032024      4.28150494618e-14 121.8271387717179
2.782017398399711      19.20539906491435      15.38438935930057   0.002431540860434645     0.7519528635880003     -11.35729534668442  5.720804113461605e-06     0.1264809551329574   0.000929563621825441      14.04112203984266      359.4454645153372   0.005901687078596368     0.8010922496228009     0.4997814500291415     0.2774679117422033     0.4584407860495394   0.009071649922019767     0.4923596135173859     0.1445324637857894    0.08792073208032024      4.28150494618e-14 121.8271387717741
2.782017398399711      19.20539906491435      15.38438935930057   0.002431540860434645     0.7519528635880003     -11.35729534668442  5.720804113461605e-06     0.1264809551329574   0.000929563621825441      14.04112203984266      359.4454645153372   0.005901687078596368     0.8010922496228009     0.4997814500291415     0.2774679117422033     0.4584407860495394   0.009071649922019767     0.4923596135173859     0.1445324488846282    0.08792074698148143      4.28150494618e-14 121.8271387718437
2.782017398399711      19.20539906491435      15.38438935930057   0.002431540860434645     0.7519528635880003     -11.35729534668442  5.720804113461605e-06     0.1264809551329574   0.000929563621825441      14.04112203984266      359.4454645153372   0.005901687078596368     0.8010922496228009     0.4997814500291415     0.2774679117422033     0.4584407860495394   0.009071649922019767     0.4923596135173859     0.1445324488846282    0.08792073208032024  1.490120400889712e-08 121.8272061387256
2.780644070431876      19.20713837176075      15.38676526888263   0.002432852134459245     0.7515705184203414     -11.35874843486271  5.685982736242444e-06      0.126475488037562  0.0009298513582752297      14.03239874827589      358.8507876988127   0.005905065386088607     0.8010814137126829     0.4999280629893048     0.2774707882710268     0.4576082614916334   0.009063340544926577     0.4923596135173859     0.1444483127577683    0.08781192209024481  4.236998923266546e-14 121.8253967821091
2.780644111866701      19.20713837176075      15.38676526888263   0.002432852134459245     0.7515705184203414     -11.35874843486271  5.685982736242444e-06      0.126475488037562  0.0009298513582752297      14.03239874827589      358.8507876988127   0.005905065386088607     0.8010814137126829     0.4999280629893048     0.2774707882710268     0.4576082614916334   0.009063340544926577     0.4923596135173859     0.1444483127577683    0.08781192209024481  4.236998923266546e-14 121.825396773318
2.780644070431876      19.20713865796941      15.38676526888263   0.002432852134459245     0.7515705184203414     -11.35874843486271  5.685982736242444e-06      0.126475488037562  0.0009298513582752297      14.03239874827589      358.8507876988127   0.005905065386088607     0.8010814137126829     0.4999280629893048     0.2774707882710268     0.4576082614916334   0.009063340544926577     0.4923596135173859     0.1444483127577683    0.08781192209024481  4.236998923266546e-14 121.8253967967545
2.780644070431876      19.20713837176075       15.3867654981633   0.002432852134459245     0.7515705184203414     -11.35874843486271  5.685982736242444e-06      0.126475488037562  0.0009298513582752297      14.03239874827589      358.8507876988127   0.005905065386088607     0.8010814137126829     0.4999280629893048     0.2774707882710268     0.4576082614916334   0.009063340544926577     0.4923596135173859     0.1444483127577683    0.08781192209024481  4.236998923266546e-14 121.8253967650064
2.780644070431876      19.20713837176075      15.38676526888263   0.002432867035620439     0.7515705184203414     -11.35874843486271  5.685982736242444e-06      0.126475488037562  0.0009298513582752297      14.03239874827589      358.8507876988127   0.005905065386088607     0.8010814137126829     0.4999280629893048     0.2774707882710268     0.4576082614916334   0.009063340544926577     0.4923596135173859     0.1444483127577683    0.08781192209024481  4.236998923266546e-14 121.8253969965193
2.780644070431876      19.20713837176075      15.38676526888263   0.002432852134459245     0.7515705333215026     -11.35874843486271  5.685982736242444e-06      0.126475488037562  0.0009298513582752297      14.03239874827589      358.8507876988127   0.005905065386088607     0.8010814137126829     0.4999280629893048     0.2774707882710268     0.4576082614916334   0.009063340544926577     0.4923596135173859     0.1444483127577683    0.08781192209024481  4.236998923266546e-14 121.8253967854284
2.780644070431876      19.20713837176075      15.38676526888263   0.002432852134459245     0.7515705184203414     -11.35874860412125  5.685982736242444e-06      0.126475488037562  0.0009298513582752297      14.03239874827589      358.8507876988127   0.005905065386088607     0.8010814137126829     0.4999280629893048     0.2774707882710268     0.4576082614916334   0.009063340544926577     0.4923596135173859     0.1444483127577683    0.08781192209024481  4.236998923266546e-14 121.8253967351604
2.780644070431876      19.20713837176075      15.38676526888263   0.002432852134459245     0.7515705184203414     -11.35874843486271  5.700883897436292e-06      0.126475488037562  0.0009298513582752297      14.03239874827589      358.8507876988127   0.005905065386088607     0.8010814137126829     0.4999280629893048     0.2774707882710268     0.4576082614916334   0.009063340544926577     0.4923596135173859     0.1444483127577683    0.08781192209024481  4.236998923266546e-14 121.8254032090236
2.780644070431876      19.20713837176075      15.38676526888263   0.002432852134459245     0.7515705184203414     -11.35874843486271  5.685982736242444e-06     0.1264755029387232  0.0009298513582752297      14.03239874827589      358.8507876988127   0.005905065386088607     0.8010814137126829     0.4999280629893048     0.2774707882710268     0.4576082614916334   0.009063340544926577     0.4923596135173859     0.1444483127577683    0.08781192209024481  4.236998923266546e-14 121.8253969874171
2.780644070431876      19.20713837176075      15.38676526888263   0.002432852134459245     0.7515705184203414     -11.35874843486271  5.685982736242444e-06      0.126475488037562  0.0009298662594364235      14.03239874827589      358.8507876988127   0.005905065386088607     0.8010814137126829     0.4999280629893048     0.2774707882710268     0.4576082614916334   0.009063340544926577     0.4923596135173859     0.1444483127577683    0.08781192209024481  4.236998923266546e-14 121.8253968619274
2.780644070431876      19.20713837176075      15.38676526888263   0.002432852134459245     0.7515705184203414     -11.35874843486271  5.685982736242444e-06      0.126475488037562  0.0009298513582752297      14.03239895737492      358.8507876988127   0.005905065386088607     0.8010814137126829     0.4999280629893048     0.2774707882710268     0.4576082614916334   0.009063340544926577     0.4923596135173859     0.1444483127577683    0.08781192209024481  4.236998923266546e-14 121.8253965805785
2.780644070431876      19.20713837176075      15.38676526888263   0.002432852134459245     0.7515705184203414     -11.35874843486271  5.685982736242444e-06      0.126475488037562  0.0009298513582752297      14.03239874827589      358.8507930461061   0.005905065386088607     0.8010814137126829     0.4999280629893048     0.2774707882710268     0.4576082614916334   0.009063340544926577     0.4923596135173859     0.1444483127577683    0.08781192209024481  4.236998923266546e-14 121.8253967835315
2.780644070431876      19.20713837176075      15.38676526888263   0.002432852134459245     0.7515705184203414     -11.35874843486271  5.685982736242444e-06      0.126475488037562  0.0009298513582752297      14.03239874827589      358.8507876988127     0.0059050802872498     0.8010814137126829     0.4999280629893048     0.2774707882710268     0.4576082614916334   0.009063340544926577     0.4923596135173859     0.1444483127577683    0.08781192209024481  4.236998923266546e-14 121.8254003734458
2.780644070431876      19.20713837176075      15.38676526888263   0.002432852134459245     0.7515705184203414     -11.35874843486271  5.685982736242444e-06      0.126475488037562  0.0009298513582752297      14.03239874827589      358.8507876988127   0.005905065386088607     0.8010814286138441     0.4999280629893048     0.2774707882710268     0.4576082614916334   0.009063340544926577     0.4923596135173859     0.1444483127577683    0.08781192209024481  4.236998923266546e-14 121.8253974784179
2.780644070431876      19.20713837176075      15.38676526888263   0.002432852134459245     0.7515705184203414     -11.35874843486271  5.685982736242444e-06      0.126475488037562  0.0009298513582752297      14.03239874827589      358.8507876988127   0.005905065386088607     0.8010814137126829      0.499928077890466     0.2774707882710268     0.4576082614916334   0.009063340544926577     0.4923596135173859     0.1444483127577683    0.08781192209024481  4.236998923266546e-14 121.8253968578062
2.780644070431876      19.20713837176075      15.38676526888263   0.002432852134459245     0.7515705184203414     -11.35874843486271  5.685982736242444e-06      0.126475488037562  0.0009298513582752297      14.03239874827589      358.8507876988127   0.005905065386088607     0.8010814137126829     0.4999280629893048      0.277470803172188     0.4576082614916334   0.009063340544926577     0.4923596135173859     0.1444483127577683    0.08781192209024481  4.236998923266546e-14 121.8253967618397
2.780644070431876      19.20713837176075      15.38676526888263   0.002432852134459245     0.7515705184203414     -11.35874843486271  5.685982736242444e-06      0.126475488037562  0.0009298513582752297      14.03239874827589      358.8507876988127   0.005905065386088607     0.8010814137126829     0.4999280629893048     0.2774707882710268     0.4576082763927946   0.009063340544926577     0.4923596135173859     0.1444483127577683    0.08781192209024481  4.236998923266546e-14 121.8253968023334
2.780644070431876      19.20713837176075      15.38676526888263   0.002432852134459245     0.7515705184203414     -11.35874843486271  5.685982736242444e-06      0.126475488037562  0.0009298513582752297      14.03239874827589      358.8507876988127   0.005905065386088607     0.8010814137126829     0.4999280629893048     0.2774707882710268     0.4576082614916334   0.009063355446087771     0.4923596135173859     0.1444483127577683    0.08781192209024481  4.236998923266546e-14 121.8253967821084
2.780644070431876      19.20713837176075      15.38676526888263   0.002432852134459245     0.7515705184203414     -11.35874843486271  5.685982736242444e-06      0.126475488037562  0.0009298513582752297      14.03239874827589      358.8507876988127   0.005905065386088607     0.8010814137126829     0.4999280629893048     0.2774707882710268     0.4576082614916334   0.009063340544926577     0.4923596284185471     0.1444483127577683    0.08781192209024481  4.236998923266546e-14 121.8253967821091
2.780644070431876      19.20713837176075      15.38676526888263   0.002432852134459245     0.7515705184203414     -11.35874843486271  5.685982736242444e-06      0.126475488037562  0.0009298513582752297      14.03239874827589      358.8507876988127   0.005905065386088607     0.8010814137126829     0.4999280629893048     0.2774707882710268     0.4576082614916334   0.009063340544926577     0.4923596135173859     0.1444483276589295    0.08781192209024481  4.236998923266546e-14 121.8253967821165
2.780644070431876      19.20713837176075      15.38676526888263   0.002432852134459245     0.7515705184203414     -11.35874843486271  5.685982736242444e-06      0.126475488037562  0.0009298513582752297      14.03239874827589      358.8507876988127   0.005905065386088607     0.8010814137126829     0.4999280629893048     0.2774707882710268     0.4576082614916334   0.009063340544926577     0.4923596135173859     0.1444483127577683    0.08781193699140601  4.236998923266546e-14 121.8253967821107
2.780644070431876      19.20713837176075      15.38676526888263   0.002432852134459245     0.7515705184203414     -11.35874843486271  5.685982736242444e-06      0.126475488037562  0.0009298513582752297      14.03239874827589      358.8507876988127   0.005905065386088607     0.8010814137126829     0.4999280629893048     0.2774707882710268     0.4576082614916334   0.009063340544926577     0.4923596135173859     0.1444483127577683    0.08781192209024481  1.490120356383689e-08 121.8254641577545
2.780731469641026      19.20799224303735      15.38802851659479   0.002432656204954154     0.7515260900092989     -11.35959438364714  5.685192366563737e-06     0.1264677135463571  0.0009298773524260339      14.03620959517559      358.9841096702114   0.005900239186844631     0.8010801084006451     0.4999093185737235     0.2774769868446302     0.4576143437177162   0.009063417885704224     0.4923596135173859     0.1444451514957985    0.08781141932737674  4.168328304450095e-14 121.8245036597837
2.780731511077154      19.20799224303735      15.38802851659479   0.002432656204954154     0.7515260900092989     -11.35959438364714  5.685192366563737e-06     0.1264677135463571  0.0009298773524260339      14.03620959517559      358.9841096702114   0.005900239186844631     0.8010801084006451     0.4999093185737235     0.2774769868446302     0.4576143437177162   0.009063417885704224     0.4923596135173859     0.1444451514957985    0.08781141932737674  4.168328304450095e-14 121.824503584912
2.780731469641026      19.20799252925874      15.38802851659479   0.002432656204954154     0.7515260900092989     -11.35959438364714  5.685192366563737e-06     0.1264677135463571  0.0009298773524260339      14.03620959517559      358.9841096702114   0.005900239186844631     0.8010801084006451     0.4999093185737235     0.2774769868446302     0.4576143437177162   0.009063417885704224     0.4923596135173859     0.1444451514957985    0.08781141932737674  4.168328304450095e-14 121.8245037593645
2.780731469641026      19.20799224303735      15.38802874589428   0.002432656204954154     0.7515260900092989     -11.35959438364714  5.685192366563737e-06     0.1264677135463571  0.0009298773524260339      14.03620959517559      358.9841096702114   0.005900239186844631     0.8010801084006451     0.4999093185737235     0.2774769868446302     0.4576143437177162   0.009063417885704224     0.4923596135173859     0.1444451514957985    0.08781141932737674  4.168328304450095e-14 121.8245037280775
2.780731469641026      19.20799224303735      15.38802851659479   0.002432671106115347     0.7515260900092989     -11.35959438364714  5.685192366563737e-06     0.1264677135463571  0.0009298773524260339      14.03620959517559      358.9841096702114   0.005900239186844631     0.8010801084006451     0.4999093185737235     0.2774769868446302     0.4576143437177162   0.009063417885704224     0.4923596135173859     0.1444451514957985    0.08781141932737674  4.168328304450095e-14 121.8245040637131
2.780731469641026      19.20799224303735      15.38802851659479   0.002432656204954154     0.7515261049104601     -11.35959438364714  5.685192366563737e-06     0.1264677135463571  0.0009298773524260339      14.03620959517559      358.9841096702114   0.005900239186844631     0.8010801084006451     0.4999093185737235     0.2774769868446302     0.4576143437177162   0.009063417885704224     0.4923596135173859     0.1444451514957985    0.08781141932737674  4.168328304450095e-14 121.8245037337019
2.780731469641026      19.20799224303735      15.38802851659479   0.002432656204954154     0.7515260900092989     -11.35959455291829  5.685192366563737e-06     0.1264677135463571  0.0009298773524260339      14.03620959517559      358.9841096702114   0.005900239186844631     0.8010801084006451     0.4999093185737235     0.2774769868446302     0.4576143437177162   0.009063417885704224     0.4923596135173859     0.1444451514957985    0.08781141932737674  4.168328304450095e-14 121.8245037055177
2.780731469641026      19.20799224303735      15.38802851659479   0.002432656204954154     0.7515260900092989     -11.35959438364714  5.700093527757584e-06     0.1264677135463571  0.0009298773524260339      14.03620959517559      358.9841096702114   0.005900239186844631     0.8010801084006451     0.4999093185737235     0.2774769868446302     0.4576143437177162   0.009063417885704224     0.4923596135173859     0.1444451514957985    0.08781141932737674  4.168328304450095e-14 121.8245097169786
2.780731469641026      19.20799224303735      15.38802851659479   0.002432656204954154     0.7515260900092989     -11.35959438364714  5.685192366563737e-06     0.1264677284475183  0.0009298773524260339      14.03620959517559      358.9841096702114   0.005900239186844631     0.8010801084006451     0.4999093185737235     0.2774769868446302     0.4576143437177162   0.009063417885704224     0.4923596135173859     0.1444451514957985    0.08781141932737674  4.168328304450095e-14 121.8245039104449
2.780731469641026      19.20799224303735      15.38802851659479   0.002432656204954154     0.7515260900092989     -11.35959438364714  5.685192366563737e-06     0.1264677135463571  0.0009298922535872277      14.03620959517559      358.9841096702114   0.005900239186844631     0.8010801084006451     0.4999093185737235     0.2774769868446302     0.4576143437177162   0.009063417885704224     0.4923596135173859     0.1444451514957985    0.08781141932737674  4.168328304450095e-14 121.8245035504282
2.780731469641026      19.20799224303735      15.38802851659479   0.002432656204954154     0.7515260900092989     -11.35959438364714  5.685192366563737e-06     0.1264677135463571  0.0009298773524260339      14.03620980433141      358.9841096702114   0.005900239186844631     0.8010801084006451     0.4999093185737235     0.2774769868446302     0.4576143437177162   0.009063417885704224     0.4923596135173859     0.1444451514957985    0.08781141932737674  4.168328304450095e-14 121.8245035269743
2.780731469641026      19.20799224303735      15.38802851659479   0.002432656204954154     0.7515260900092989     -11.35959438364714  5.685192366563737e-06     0.1264677135463571  0.0009298773524260339      14.03620959517559      358.9841150194915   0.005900239186844631     0.8010801084006451     0.4999093185737235     0.2774769868446302     0.4576143437177162   0.009063417885704224     0.4923596135173859     0.1444451514957985    0.08781141932737674  4.168328304450095e-14 121.8245036296136
2.780731469641026      19.20799224303735      15.38802851659479   0.002432656204954154     0.7515260900092989     -11.35959438364714  5.685192366563737e-06     0.1264677135463571  0.0009298773524260339      14.03620959517559      358.9841096702114   0.005900254088005825     0.8010801084006451     0.4999093185737235     0.2774769868446302     0.4576143437177162   0.009063417885704224     0.4923596135173859     0.1444451514957985    0.08781141932737674  4.168328304450095e-14 121.8245031161034
2.780731469641026      19.20799224303735      15.38802851659479   0.002432656204954154     0.7515260900092989     -11.35959438364714  5.685192366563737e-06     0.1264677135463571  0.0009298773524260339      14.03620959517559      358.9841096702114   0.005900239186844631     0.8010801233018063     0.4999093185737235     0.2774769868446302     0.4576143437177162   0.009063417885704224     0.4923596135173859     0.1444451514957985    0.08781141932737674  4.168328304450095e-14 121.8245042945836
2.780731469641026      19.20799224303735      15.38802851659479   0.002432656204954154     0.7515260900092989     -11.35959438364714  5.685192366563737e-06     0.1264677135463571  0.0009298773524260339      14.03620959517559      358.9841096702114   0.005900239186844631     0.8010801084006451     0.4999093334748846     0.2774769868446302     0.4576143437177162   0.009063417885704224     0.4923596135173859     0.1444451514957985    0.08781141932737674  4.168328304450095e-14 121.8245038439291
2.780731469641026      19.20799224303735      15.38802851659479   0.002432656204954154     0.7515260900092989     -11.35959438364714  5.685192366563737e-06     0.1264677135463571  0.0009298773524260339      14.03620959517559      358.9841096702114   0.005900239186844631     0.8010801084006451     0.4999093185737235     0.2774770017457914     0.4576143437177162   0.009063417885704224     0.4923596135173859     0.1444451514957985    0.08781141932737674  4.168328304450095e-14 121.824503493893
2.780731469641026      19.20799224303735      15.38802851659479   0.002432656204954154     0.7515260900092989     -11.35959438364714  5.685192366563737e-06     0.1264677135463571  0.0009298773524260339      14.03620959517559      358.9841096702114   0.005900239186844631     0.8010801084006451     0.4999093185737235     0.2774769868446302     0.4576143586188774   0.009063417885704224     0.4923596135173859     0.1444451514957985    0.08781141932737674  4.168328304450095e-14 121.8245036464398
2.780731469641026      19.20799224303735      15.38802851659479   0.002432656204954154     0.7515260900092989     -11.35959438364714  5.685192366563737e-06     0.1264677135463571  0.0009298773524260339      14.03620959517559      358.9841096702114   0.005900239186844631     0.8010801084006451     0.4999093185737235     0.2774769868446302     0.4576143437177162   0.009063432786865418     0.4923596135173859     0.1444451514957985    0.08781141932737674  4.168328304450095e-14 121.8245036597842
2.780731469641026      19.20799224303735      15.38802851659479   0.002432656204954154     0.7515260900092989     -11.35959438364714  5.685192366563737e-06     0.1264677135463571  0.0009298773524260339      14.03620959517559      358.9841096702114   0.005900239186844631     0.8010801084006451     0.4999093185737235     0.2774769868446302     0.4576143437177162   0.009063417885704224     0.4923596284185471     0.1444451514957985    0.08781141932737674  4.168328304450095e-14 121.8245036597837
2.780731469641026      19.20799224303735      15.38802851659479   0.002432656204954154     0.7515260900092989     -11.35959438364714  5.685192366563737e-06     0.1264677135463571  0.0009298773524260339      14.03620959517559      358.9841096702114   0.005900239186844631     0.8010801084006451     0.4999093185737235     0.2774769868446302     0.4576143437177162   0.009063417885704224     0.4923596135173859     0.1444451663969597    0.08781141932737674  4.168328304450095e-14 121.8245036597838
2.780731469641026      19.20799224303735      15.38802851659479   0.002432656204954154     0.7515260900092989     -11.35959438364714  5.685192366563737e-06     0.1264677135463571  0.0009298773524260339      14.03620959517559      358.9841096702114   0.005900239186844631     0.8010801084006451     0.4999093185737235     0.2774769868446302     0.4576143437177162   0.009063417885704224     0.4923596135173859     0.1444451514957985    0.08781143422853793  4.168328304450095e-14 121.8245036597788
2.780731469641026      19.20799224303735      15.38802851659479   0.002432656204954154     0.7515260900092989     -11.35959438364714  5.685192366563737e-06     0.1264677135463571  0.0009298773524260339      14.03620959517559      358.9841096702114   0.005900239186844631     0.8010801084006451     0.4999093185737235     0.2774769868446302     0.4576143437177162   0.009063417885704224     0.4923596135173859     0.1444451514957985    0.08781141932737674   1.49012028771307e-08 121.8245710343344
2.780736686777243      19.20708213883107      15.38636059489444   0.002432126659519306     0.7514965624088672     -11.35887732764052  5.686492507217741e-06     0.1264664851785846  0.0009310355710516999       14.0363024957374      358.9843564859086   0.005900871096781257     0.8010794314500768     0.4999145033175691     0.2774729275329694     0.4576328367801673    0.00906342163218735     0.4923596135173859     0.1444451758130357    0.08781402862942328  4.162635588978501e-14 121.8245442256471
2.780736728213448      19.20708213883107      15.38636059489444   0.002432126659519306     0.7514965624088672     -11.35887732764052  5.686492507217741e-06     0.1264664851785846  0.0009310355710516999       14.0363024957374      358.9843564859086   0.005900871096781257     0.8010794314500768     0.4999145033175691     0.2774729275329694     0.4576328367801673    0.00906342163218735     0.4923596135173859     0.1444451758130357    0.08781402862942328  4.162635588978501e-14 121.8245443369861
2.780736686777243       19.2070824250389      15.38636059489444   0.002432126659519306     0.7514965624088672     -11.35887732764052  5.686492507217741e-06     0.1264664851785846  0.0009310355710516999       14.0363024957374      358.9843564859086   0.005900871096781257     0.8010794314500768     0.4999145033175691     0.2774729275329694     0.4576328367801673    0.00906342163218735     0.4923596135173859     0.1444451758130357    0.08781402862942328  4.162635588978501e-14 121.8245442909366
2.780736686777243      19.20708213883107      15.38636082416908   0.002432126659519306     0.7514965624088672     -11.35887732764052  5.686492507217741e-06     0.1264664851785846  0.0009310355710516999       14.0363024957374      358.9843564859086   0.005900871096781257     0.8010794314500768     0.4999145033175691     0.2774729275329694     0.4576328367801673    0.00906342163218735     0.4923596135173859     0.1444451758130357    0.08781402862942328  4.162635588978501e-14 121.8245442578521
2.780736686777243      19.20708213883107      15.38636059489444     0.0024321415606805     0.7514965624088672     -11.35887732764052  5.686492507217741e-06     0.1264664851785846  0.0009310355710516999       14.0363024957374      358.9843564859086   0.005900871096781257     0.8010794314500768     0.4999145033175691     0.2774729275329694     0.4576328367801673    0.00906342163218735     0.4923596135173859     0.1444451758130357    0.08781402862942328  4.162635588978501e-14 121.8245444556657
2.780736686777243      19.20708213883107      15.38636059489444   0.002432126659519306     0.7514965773100284     -11.35887732764052  5.686492507217741e-06     0.1264664851785846  0.0009310355710516999       14.0363024957374      358.9843564859086   0.005900871096781257     0.8010794314500768     0.4999145033175691     0.2774729275329694     0.4576328367801673    0.00906342163218735     0.4923596135173859     0.1444451758130357    0.08781402862942328  4.162635588978501e-14 121.8245442566692
2.780736686777243      19.20708213883107      15.38636059489444   0.002432126659519306     0.7514965624088672     -11.35887749690098  5.686492507217741e-06     0.1264664851785846  0.0009310355710516999       14.0363024957374      358.9843564859086   0.005900871096781257     0.8010794314500768     0.4999145033175691     0.2774729275329694     0.4576328367801673    0.00906342163218735     0.4923596135173859     0.1444451758130357    0.08781402862942328  4.162635588978501e-14 121.8245441894239
2.780736686777243      19.20708213883107      15.38636059489444   0.002432126659519306     0.7514965624088672     -11.35887732764052  5.701393668411589e-06     0.1264664851785846  0.0009310355710516999       14.0363024957374      358.9843564859086   0.005900871096781257     0.8010794314500768     0.4999145033175691     0.2774729275329694     0.4576328367801673    0.00906342163218735     0.4923596135173859     0.1444451758130357    0.08781402862942328  4.162635588978501e-14 121.8245506054111
2.780736686777243      19.20708213883107      15.38636059489444   0.002432126659519306     0.7514965624088672     -11.35887732764052  5.686492507217741e-06     0.1264665000797458  0.0009310355710516999       14.0363024957374      358.9843564859086   0.005900871096781257     0.8010794314500768     0.4999145033175691     0.2774729275329694     0.4576328367801673    0.00906342163218735     0.4923596135173859     0.1444451758130357    0.08781402862942328  4.162635588978501e-14 121.8245444255176
2.780736686777243      19.20708213883107      15.38636059489444   0.002432126659519306     0.7514965624088672     -11.35887732764052  5.686492507217741e-06     0.1264664851785846  0.0009310504722128938       14.0363024957374      358.9843564859086   0.005900871096781257     0.8010794314500768     0.4999145033175691     0.2774729275329694     0.4576328367801673    0.00906342163218735     0.4923596135173859     0.1444451758130357    0.08781402862942328  4.162635588978501e-14 121.8245446971964
2.780736686777243      19.20708213883107      15.38636059489444   0.002432126659519306     0.7514965624088672     -11.35887732764052  5.686492507217741e-06     0.1264664851785846  0.0009310355710516999      14.03630270489461      358.9843564859086   0.005900871096781257     0.8010794314500768     0.4999145033175691     0.2774729275329694     0.4576328367801673    0.00906342163218735     0.4923596135173859     0.1444451758130357    0.08781402862942328  4.162635588978501e-14 121.8245441470694
2.780736686777243      19.20708213883107      15.38636059489444   0.002432126659519306     0.7514965624088672     -11.35887732764052  5.686492507217741e-06     0.1264664851785846  0.0009310355710516999       14.0363024957374      358.9843618351924   0.005900871096781257     0.8010794314500768     0.4999145033175691     0.2774729275329694     0.4576328367801673    0.00906342163218735     0.4923596135173859     0.1444451758130357    0.08781402862942328  4.162635588978501e-14 121.8245442499713
2.780736686777243      19.20708213883107      15.38636059489444   0.002432126659519306     0.7514965624088672     -11.35887732764052  5.686492507217741e-06     0.1264664851785846  0.0009310355710516999       14.0363024957374      358.9843564859086   0.005900885997942451     0.8010794314500768     0.4999145033175691     0.2774729275329694     0.4576328367801673    0.00906342163218735     0.4923596135173859     0.1444451758130357    0.08781402862942328  4.162635588978501e-14 121.8245440859253
2.780736686777243      19.20708213883107      15.38636059489444   0.002432126659519306     0.7514965624088672     -11.35887732764052  5.686492507217741e-06     0.1264664851785846  0.0009310355710516999       14.0363024957374      358.9843564859086   0.005900871096781257      0.801079446351238     0.4999145033175691     0.2774729275329694     0.4576328367801673    0.00906342163218735     0.4923596135173859     0.1444451758130357    0.08781402862942328  4.162635588978501e-14 121.8245448580037
2.780736686777243      19.20708213883107      15.38636059489444   0.002432126659519306     0.7514965624088672     -11.35887732764052  5.686492507217741e-06     0.1264664851785846  0.0009310355710516999       14.0363024957374      358.9843564859086   0.005900871096781257     0.8010794314500768     0.4999145182187303     0.2774729275329694     0.4576328367801673    0.00906342163218735     0.4923596135173859     0.1444451758130357    0.08781402862942328  4.162635588978501e-14 121.8245443677573
2.780736686777243      19.20708213883107      15.38636059489444   0.002432126659519306     0.7514965624088672     -11.35887732764052  5.686492507217741e-06     0.1264664851785846  0.0009310355710516999       14.0363024957374      358.9843564859086   0.005900871096781257     0.8010794314500768     0.4999145033175691     0.2774729424341306     0.4576328367801673    0.00906342163218735     0.4923596135173859     0.1444451758130357    0.08781402862942328  4.162635588978501e-14 121.8245440892198
2.780736686777243      19.20708213883107      15.38636059489444   0.002432126659519306     0.7514965624088672     -11.35887732764052  5.686492507217741e-06     0.1264664851785846  0.0009310355710516999       14.0363024957374      358.9843564859086   0.005900871096781257     0.8010794314500768     0.4999145033175691     0.2774729275329694     0.4576328516813285    0.00906342163218735     0.4923596135173859     0.1444451758130357    0.08781402862942328  4.162635588978501e-14 121.8245442561984
2.780736686777243      19.20708213883107      15.38636059489444   0.002432126659519306     0.7514965624088672     -11.35887732764052  5.686492507217741e-06     0.1264664851785846  0.0009310355710516999       14.0363024957374      358.9843564859086   0.005900871096781257     0.8010794314500768     0.4999145033175691     0.2774729275329694     0.4576328367801673   0.009063436533348544     0.4923596135173859     0.1444451758130357    0.08781402862942328  4.162635588978501e-14 121.8245442256376
2.780736686777243      19.20708213883107      15.38636059489444   0.002432126659519306     0.7514965624088672     -11.35887732764052  5.686492507217741e-06     0.1264664851785846  0.0009310355710516999       14.0363024957374      358.9843564859086   0.005900871096781257     0.8010794314500768     0.4999145033175691     0.2774729275329694     0.4576328367801673    0.00906342163218735     0.4923596284185471     0.1444451758130357    0.08781402862942328  4.162635588978501e-14 121.8245442256471
2.780736686777243      19.20708213883107      15.38636059489444   0.002432126659519306     0.7514965624088672     -11.35887732764052  5.686492507217741e-06     0.1264664851785846  0.0009310355710516999       14.0363024957374      358.9843564859086   0.005900871096781257     0.8010794314500768     0.4999145033175691     0.2774729275329694     0.4576328367801673    0.00906342163218735     0.4923596135173859     0.1444451907141969    0.08781402862942328  4.162635588978501e-14 121.8245442256568
2.780736686777243      19.20708213883107      15.38636059489444   0.002432126659519306     0.7514965624088672     -11.35887732764052  5.686492507217741e-06     0.1264664851785846  0.0009310355710516999       14.0363024957374      358.9843564859086   0.005900871096781257     0.8010794314500768     0.4999145033175691     0.2774729275329694     0.4576328367801673    0.00906342163218735     0.4923596135173859     0.1444451758130357    0.08781404353058447  4.162635588978501e-14 121.824544225637
2.780736686777243      19.20708213883107      15.38636059489444   0.002432126659519306     0.7514965624088672     -11.35887732764052  5.686492507217741e-06     0.1264664851785846  0.0009310355710516999       14.0363024957374      358.9843564859086   0.005900871096781257     0.8010794314500768     0.4999145033175691     0.2774729275329694     0.4576328367801673    0.00906342163218735     0.4923596135173859     0.1444451758130357    0.08781402862942328  1.490120282020355e-08 121.8246116052778
2.780732818021795        19.207764709733      15.38761156084938   0.002432516538752206     0.7515182925073182     -11.35941511437188  5.685259199031089e-06     0.1264671687536158  0.0009310162554151427      14.03623288805044      358.9841713661886    0.00590060336728159     0.8010799340442373     0.4999099241868793     0.2774768711460759     0.4576190664179736   0.009063418822158288     0.4923596135173859     0.1444451575740547    0.08781207159523005  4.164799071809854e-14 121.8244969542212
2.780732859457943        19.207764709733      15.38761156084938   0.002432516538752206     0.7515182925073182     -11.35941511437188  5.685259199031089e-06     0.1264671687536158  0.0009310162554151427      14.03623288805044      358.9841713661886    0.00590060336728159     0.8010799340442373     0.4999099241868793     0.2774768711460759     0.4576190664179736   0.009063418822158288     0.4923596135173859     0.1444451575740547    0.08781207159523005  4.164799071809854e-14 121.8244970406875
2.780732818021795        19.207764995951      15.38761156084938   0.002432516538752206     0.7515182925073182     -11.35941511437188  5.685259199031089e-06     0.1264671687536158  0.0009310162554151427      14.03623288805044      358.9841713661886    0.00590060336728159     0.8010799340442373     0.4999099241868793     0.2774768711460759     0.4576190664179736   0.009063418822158288     0.4923596135173859     0.1444451575740547    0.08781207159523005  4.164799071809854e-14 121.8244970041118
2.780732818021795        19.207764709733      15.38761179014266   0.002432516538752206     0.7515182925073182     -11.35941511437188  5.685259199031089e-06     0.1264671687536158  0.0009310162554151427      14.03623288805044      358.9841713661886    0.00590060336728159     0.8010799340442373     0.4999099241868793     0.2774768711460759     0.4576190664179736   0.009063418822158288     0.4923596135173859     0.1444451575740547    0.08781207159523005  4.164799071809854e-14 121.8244969014661
2.780732818021795        19.207764709733      15.38761156084938     0.0024325314399134     0.7515182925073182     -11.35941511437188  5.685259199031089e-06     0.1264671687536158  0.0009310162554151427      14.03623288805044      358.9841713661886    0.00590060336728159     0.8010799340442373     0.4999099241868793     0.2774768711460759     0.4576190664179736   0.009063418822158288     0.4923596135173859     0.1444451575740547    0.08781207159523005  4.164799071809854e-14 121.8244971700801
2.780732818021795        19.207764709733      15.38761156084938   0.002432516538752206     0.7515183074084794     -11.35941511437188  5.685259199031089e-06     0.1264671687536158  0.0009310162554151427      14.03623288805044      358.9841713661886    0.00590060336728159     0.8010799340442373     0.4999099241868793     0.2774768711460759     0.4576190664179736   0.009063418822158288     0.4923596135173859     0.1444451575740547    0.08781207159523005  4.164799071809854e-14 121.8244969248302
2.780732818021795        19.207764709733      15.38761156084938   0.002432516538752206     0.7515182925073182     -11.35941528364036  5.685259199031089e-06     0.1264671687536158  0.0009310162554151427      14.03623288805044      358.9841713661886    0.00590060336728159     0.8010799340442373     0.4999099241868793     0.2774768711460759     0.4576190664179736   0.009063418822158288     0.4923596135173859     0.1444451575740547    0.08781207159523005  4.164799071809854e-14 121.8244969020323
2.780732818021795        19.207764709733      15.38761156084938   0.002432516538752206     0.7515182925073182     -11.35941511437188  5.700160360224937e-06     0.1264671687536158  0.0009310162554151427      14.03623288805044      358.9841713661886    0.00590060336728159     0.8010799340442373     0.4999099241868793     0.2774768711460759     0.4576190664179736   0.009063418822158288     0.4923596135173859     0.1444451575740547    0.08781207159523005  4.164799071809854e-14 121.8245032410942
2.780732818021795        19.207764709733      15.38761156084938   0.002432516538752206     0.7515182925073182     -11.35941511437188  5.685259199031089e-06      0.126467183654777  0.0009310162554151427      14.03623288805044      358.9841713661886    0.00590060336728159     0.8010799340442373     0.4999099241868793     0.2774768711460759     0.4576190664179736   0.009063418822158288     0.4923596135173859     0.1444451575740547    0.08781207159523005  4.164799071809854e-14 121.8244971639836
2.780732818021795        19.207764709733      15.38761156084938   0.002432516538752206     0.7515182925073182     -11.35941511437188  5.685259199031089e-06     0.1264671687536158  0.0009310311565763366      14.03623288805044      358.9841713661886    0.00590060336728159     0.8010799340442373     0.4999099241868793     0.2774768711460759     0.4576190664179736   0.009063418822158288     0.4923596135173859     0.1444451575740547    0.08781207159523005  4.164799071809854e-14 121.8244973782059
2.780732818021795        19.207764709733      15.38761156084938   0.002432516538752206     0.7515182925073182     -11.35941511437188  5.685259199031089e-06     0.1264671687536158  0.0009310162554151427       14.0362330972066      358.9841713661886    0.00590060336728159     0.8010799340442373     0.4999099241868793     0.2774768711460759     0.4576190664179736   0.009063418822158288     0.4923596135173859     0.1444451575740547    0.08781207159523005  4.164799071809854e-14 121.8244969562319
2.780732818021795        19.207764709733      15.38761156084938   0.002432516538752206     0.7515182925073182     -11.35941511437188  5.685259199031089e-06     0.1264671687536158  0.0009310162554151427      14.03623288805044      358.9841767154696    0.00590060336728159     0.8010799340442373     0.4999099241868793     0.2774768711460759     0.4576190664179736   0.009063418822158288     0.4923596135173859     0.1444451575740547    0.08781207159523005  4.164799071809854e-14 121.8244970948425
2.780732818021795        19.207764709733      15.38761156084938   0.002432516538752206     0.7515182925073182     -11.35941511437188  5.685259199031089e-06     0.1264671687536158  0.0009310162554151427      14.03623288805044      358.9841713661886   0.005900618268442784     0.8010799340442373     0.4999099241868793     0.2774768711460759     0.4576190664179736   0.009063418822158288     0.4923596135173859     0.1444451575740547    0.08781207159523005  4.164799071809854e-14 121.8244967259308
2.780732818021795        19.207764709733      15.38761156084938   0.002432516538752206     0.7515182925073182     -11.35941511437188  5.685259199031089e-06     0.1264671687536158  0.0009310162554151427      14.03623288805044      358.9841713661886    0.00590060336728159     0.8010799489453985     0.4999099241868793     0.2774768711460759     0.4576190664179736   0.009063418822158288     0.4923596135173859     0.1444451575740547    0.08781207159523005  4.164799071809854e-14 121.8244975406375
2.780732818021795        19.207764709733      15.38761156084938   0.002432516538752206     0.7515182925073182     -11.35941511437188  5.685259199031089e-06     0.1264671687536158  0.0009310162554151427      14.03623288805044      358.9841713661886    0.00590060336728159     0.8010799340442373     0.4999099390880405     0.2774768711460759     0.4576190664179736   0.009063418822158288     0.4923596135173859     0.1444451575740547    0.08781207159523005  4.164799071809854e-14 121.8244970702107
2.780732818021795        19.207764709733      15.38761156084938   0.002432516538752206     0.7515182925073182     -11.35941511437188  5.685259199031089e-06     0.1264671687536158  0.0009310162554151427      14.03623288805044      358.9841713661886    0.00590060336728159     0.8010799340442373     0.4999099241868793     0.2774768860472371     0.4576190664179736   0.009063418822158288     0.4923596135173859     0.1444451575740547    0.08781207159523005  4.164799071809854e-14 121.82449676224
2.780732818021795        19.207764709733      15.38761156084938   0.002432516538752206     0.7515182925073182     -11.35941511437188  5.685259199031089e-06     0.1264671687536158  0.0009310162554151427      14.03623288805044      358.9841713661886    0.00590060336728159     0.8010799340442373     0.4999099241868793     0.2774768711460759     0.4576190813191348   0.009063418822158288     0.4923596135173859     0.1444451575740547    0.08781207159523005  4.164799071809854e-14 121.8244969475059
2.780732818021795        19.207764709733      15.38761156084938   0.002432516538752206     0.7515182925073182     -11.35941511437188  5.685259199031089e-06     0.1264671687536158  0.0009310162554151427      14.03623288805044      358.9841713661886    0.00590060336728159     0.8010799340442373     0.4999099241868793     0.2774768711460759     0.4576190664179736   0.009063433723319482     0.4923596135173859     0.1444451575740547    0.08781207159523005  4.164799071809854e-14 121.8244969542208
2.780732818021795        19.207764709733      15.38761156084938   0.002432516538752206     0.7515182925073182     -11.35941511437188  5.685259199031089e-06     0.1264671687536158  0.0009310162554151427      14.03623288805044      358.9841713661886    0.00590060336728159     0.8010799340442373     0.4999099241868793     0.2774768711460759     0.4576190664179736   0.009063418822158288     0.4923596284185471     0.1444451575740547    0.08781207159523005  4.164799071809854e-14 121.8244969542212
2.780732818021795        19.207764709733      15.38761156084938   0.002432516538752206     0.7515182925073182     -11.35941511437188  5.685259199031089e-06     0.1264671687536158  0.0009310162554151427      14.03623288805044      358.9841713661886    0.00590060336728159     0.8010799340442373     0.4999099241868793     0.2774768711460759     0.4576190664179736   0.009063418822158288     0.4923596135173859     0.1444451724752159    0.08781207159523005  4.164799071809854e-14 121.8244969542255
2.780732818021795        19.207764709733      15.38761156084938   0.002432516538752206     0.7515182925073182     -11.35941511437188  5.685259199031089e-06     0.1264671687536158  0.0009310162554151427      14.03623288805044      358.9841713661886    0.00590060336728159     0.8010799340442373     0.4999099241868793     0.2774768711460759     0.4576190664179736   0.009063418822158288     0.4923596135173859     0.1444451575740547    0.08781208649639125  4.164799071809854e-14 121.8244969542262
2.780732818021795        19.207764709733      15.38761156084938   0.002432516538752206     0.7515182925073182     -11.35941511437188  5.685259199031089e-06     0.1264671687536158  0.0009310162554151427      14.03623288805044      358.9841713661886    0.00590060336728159     0.8010799340442373     0.4999099241868793     0.2774768711460759     0.4576190664179736   0.009063418822158288     0.4923596135173859     0.1444451575740547    0.08781207159523005  1.490120284183838e-08 121.8245643338156
2.780723871121598      19.20778488144027      15.38765300127656   0.002432452686680093     0.7515216904964722     -11.35943462440935  5.680121001556071e-06      0.126463416397472  0.0009309608520846676      14.03619261039104      358.9820240222975   0.005902265802548349     0.8010798222102925     0.4999019546787827     0.2774965683705403     0.4576181643651852    0.00906341943508363     0.4923596135173859     0.1444451456279635    0.08781206275865926   4.12505663423115e-14 121.824323655585
2.780723912557613      19.20778488144027      15.38765300127656   0.002432452686680093     0.7515216904964722     -11.35943462440935  5.680121001556071e-06      0.126463416397472  0.0009309608520846676      14.03619261039104      358.9820240222975   0.005902265802548349     0.8010798222102925     0.4999019546787827     0.2774965683705403     0.4576181643651852    0.00906341943508363     0.4923596135173859     0.1444451456279635    0.08781206275865926   4.12505663423115e-14 121.8243236438575
2.780723871121598      19.20778516765857      15.38765300127656   0.002432452686680093     0.7515216904964722     -11.35943462440935  5.680121001556071e-06      0.126463416397472  0.0009309608520846676      14.03619261039104      358.9820240222975   0.005902265802548349     0.8010798222102925     0.4999019546787827     0.2774965683705403     0.4576181643651852    0.00906341943508363     0.4923596135173859     0.1444451456279635    0.08781206275865926   4.12505663423115e-14 121.8243236653784
2.780723871121598      19.20778488144027      15.38765323057046   0.002432452686680093     0.7515216904964722     -11.35943462440935  5.680121001556071e-06      0.126463416397472  0.0009309608520846676      14.03619261039104      358.9820240222975   0.005902265802548349     0.8010798222102925     0.4999019546787827     0.2774965683705403     0.4576181643651852    0.00906341943508363     0.4923596135173859     0.1444451456279635    0.08781206275865926   4.12505663423115e-14 121.824323632544
2.780723871121598      19.20778488144027      15.38765300127656   0.002432467587841287     0.7515216904964722     -11.35943462440935  5.680121001556071e-06      0.126463416397472  0.0009309608520846676      14.03619261039104      358.9820240222975   0.005902265802548349     0.8010798222102925     0.4999019546787827     0.2774965683705403     0.4576181643651852    0.00906341943508363     0.4923596135173859     0.1444451456279635    0.08781206275865926   4.12505663423115e-14 121.8243237421075
2.780723871121598      19.20778488144027      15.38765300127656   0.002432452686680093     0.7515217053976334     -11.35943462440935  5.680121001556071e-06      0.126463416397472  0.0009309608520846676      14.03619261039104      358.9820240222975   0.005902265802548349     0.8010798222102925     0.4999019546787827     0.2774965683705403     0.4576181643651852    0.00906341943508363     0.4923596135173859     0.1444451456279635    0.08781206275865926   4.12505663423115e-14 121.8243236441469
2.780723871121598      19.20778488144027      15.38765300127656   0.002432452686680093     0.7515216904964722     -11.35943479367812  5.680121001556071e-06      0.126463416397472  0.0009309608520846676      14.03619261039104      358.9820240222975   0.005902265802548349     0.8010798222102925     0.4999019546787827     0.2774965683705403     0.4576181643651852    0.00906341943508363     0.4923596135173859     0.1444451456279635    0.08781206275865926   4.12505663423115e-14 121.8243236042478
2.780723871121598      19.20778488144027      15.38765300127656   0.002432452686680093     0.7515216904964722     -11.35943462440935  5.695022162749918e-06      0.126463416397472  0.0009309608520846676      14.03619261039104      358.9820240222975   0.005902265802548349     0.8010798222102925     0.4999019546787827     0.2774965683705403     0.4576181643651852    0.00906341943508363     0.4923596135173859     0.1444451456279635    0.08781206275865926   4.12505663423115e-14 121.8243300636288
2.780723871121598      19.20778488144027      15.38765300127656   0.002432452686680093     0.7515216904964722     -11.35943462440935  5.680121001556071e-06     0.1264634312986332  0.0009309608520846676      14.03619261039104      358.9820240222975   0.005902265802548349     0.8010798222102925     0.4999019546787827     0.2774965683705403     0.4576181643651852    0.00906341943508363     0.4923596135173859     0.1444451456279635    0.08781206275865926   4.12505663423115e-14 121.8243237275724
2.780723871121598      19.20778488144027      15.38765300127656   0.002432452686680093     0.7515216904964722     -11.35943462440935  5.680121001556071e-06      0.126463416397472  0.0009309757532458614      14.03619261039104      358.9820240222975   0.005902265802548349     0.8010798222102925     0.4999019546787827     0.2774965683705403     0.4576181643651852    0.00906341943508363     0.4923596135173859     0.1444451456279635    0.08781206275865926   4.12505663423115e-14 121.8243240581624
2.780723871121598      19.20778488144027      15.38765300127656   0.002432452686680093     0.7515216904964722     -11.35943462440935  5.680121001556071e-06      0.126463416397472  0.0009309608520846676      14.03619281954661      358.9820240222975   0.005902265802548349     0.8010798222102925     0.4999019546787827     0.2774965683705403     0.4576181643651852    0.00906341943508363     0.4923596135173859     0.1444451456279635    0.08781206275865926   4.12505663423115e-14 121.82432346991
2.780723871121598      19.20778488144027      15.38765300127656   0.002432452686680093     0.7515216904964722     -11.35943462440935  5.680121001556071e-06      0.126463416397472  0.0009309608520846676      14.03619261039104      358.9820293715466   0.005902265802548349     0.8010798222102925     0.4999019546787827     0.2774965683705403     0.4576181643651852    0.00906341943508363     0.4923596135173859     0.1444451456279635    0.08781206275865926   4.12505663423115e-14 121.8243236542656
2.780723871121598      19.20778488144027      15.38765300127656   0.002432452686680093     0.7515216904964722     -11.35943462440935  5.680121001556071e-06      0.126463416397472  0.0009309608520846676      14.03619261039104      358.9820240222975   0.005902280703709543     0.8010798222102925     0.4999019546787827     0.2774965683705403     0.4576181643651852    0.00906341943508363     0.4923596135173859     0.1444451456279635    0.08781206275865926   4.12505663423115e-14 121.824325741785
2.780723871121598      19.20778488144027      15.38765300127656   0.002432452686680093     0.7515216904964722     -11.35943462440935  5.680121001556071e-06      0.126463416397472  0.0009309608520846676      14.03619261039104      358.9820240222975   0.005902265802548349     0.8010798371114537     0.4999019546787827     0.2774965683705403     0.4576181643651852    0.00906341943508363     0.4923596135173859     0.1444451456279635    0.08781206275865926   4.12505663423115e-14 121.8243242305151
2.780723871121598      19.20778488144027      15.38765300127656   0.002432452686680093     0.7515216904964722     -11.35943462440935  5.680121001556071e-06      0.126463416397472  0.0009309608520846676      14.03619261039104      358.9820240222975   0.005902265802548349     0.8010798222102925     0.4999019695799439     0.2774965683705403     0.4576181643651852    0.00906341943508363     0.4923596135173859     0.1444451456279635    0.08781206275865926   4.12505663423115e-14 121.8243236917793
2.780723871121598      19.20778488144027      15.38765300127656   0.002432452686680093     0.7515216904964722     -11.35943462440935  5.680121001556071e-06      0.126463416397472  0.0009309608520846676      14.03619261039104      358.9820240222975   0.005902265802548349     0.8010798222102925     0.4999019546787827     0.2774965832717015     0.4576181643651852    0.00906341943508363     0.4923596135173859     0.1444451456279635    0.08781206275865926   4.12505663423115e-14 121.8243235508458
2.780723871121598      19.20778488144027      15.38765300127656   0.002432452686680093     0.7515216904964722     -11.35943462440935  5.680121001556071e-06      0.126463416397472  0.0009309608520846676      14.03619261039104      358.9820240222975   0.005902265802548349     0.8010798222102925     0.4999019546787827     0.2774965683705403     0.4576181792663464    0.00906341943508363     0.4923596135173859     0.1444451456279635    0.08781206275865926   4.12505663423115e-14 121.8243236098361
2.780723871121598      19.20778488144027      15.38765300127656   0.002432452686680093     0.7515216904964722     -11.35943462440935  5.680121001556071e-06      0.126463416397472  0.0009309608520846676      14.03619261039104      358.9820240222975   0.005902265802548349     0.8010798222102925     0.4999019546787827     0.2774965683705403     0.4576181643651852   0.009063434336244824     0.4923596135173859     0.1444451456279635    0.08781206275865926   4.12505663423115e-14 121.8243236555819
2.780723871121598      19.20778488144027      15.38765300127656   0.002432452686680093     0.7515216904964722     -11.35943462440935  5.680121001556071e-06      0.126463416397472  0.0009309608520846676      14.03619261039104      358.9820240222975   0.005902265802548349     0.8010798222102925     0.4999019546787827     0.2774965683705403     0.4576181643651852    0.00906341943508363     0.4923596284185471     0.1444451456279635    0.08781206275865926   4.12505663423115e-14 121.824323655585
2.780723871121598      19.20778488144027      15.38765300127656   0.002432452686680093     0.7515216904964722     -11.35943462440935  5.680121001556071e-06      0.126463416397472  0.0009309608520846676      14.03619261039104      358.9820240222975   0.005902265802548349     0.8010798222102925     0.4999019546787827     0.2774965683705403     0.4576181643651852    0.00906341943508363     0.4923596135173859     0.1444451605291247    0.08781206275865926   4.12505663423115e-14 121.8243236555796
2.780723871121598      19.20778488144027      15.38765300127656   0.002432452686680093     0.7515216904964722     -11.35943462440935  5.680121001556071e-06      0.126463416397472  0.0009309608520846676      14.03619261039104      358.9820240222975   0.005902265802548349     0.8010798222102925     0.4999019546787827     0.2774965683705403     0.4576181643651852    0.00906341943508363     0.4923596135173859     0.1444451456279635    0.08781207765982045   4.12505663423115e-14 121.824323655579
2.780723871121598      19.20778488144027      15.38765300127656   0.002432452686680093     0.7515216904964722     -11.35943462440935  5.680121001556071e-06      0.126463416397472  0.0009309608520846676      14.03619261039104      358.9820240222975   0.005902265802548349     0.8010798222102925     0.4999019546787827     0.2774965683705403     0.4576181643651852    0.00906341943508363     0.4923596135173859     0.1444451456279635    0.08781206275865926    1.4901202444414e-08 121.8243910359434
2.780720691871823      19.20782642459273      15.38772083134125   0.002432377463044152      0.751525054936572     -11.35947311850318  5.664635614167696e-06     0.1264595506803461  0.0009308035466392765      14.03623255114286      358.9820376395867   0.005897085097228158     0.8010795073335272     0.4998947556273557     0.2775286292055021     0.4576379115335295   0.009063426289505445     0.4923596135173859      0.144445381033682    0.08781231731528541   4.00729806936657e-14 121.8237485724786
2.78072073330779      19.20782642459273      15.38772083134125   0.002432377463044152      0.751525054936572     -11.35947311850318  5.664635614167696e-06     0.1264595506803461  0.0009308035466392765      14.03623255114286      358.9820376395867   0.005897085097228158     0.8010795073335272     0.4998947556273557     0.2775286292055021     0.4576379115335295   0.009063426289505445     0.4923596135173859      0.144445381033682    0.08781231731528541   4.00729806936657e-14 121.823748619749
2.780720691871823      19.20782671081165      15.38772083134125   0.002432377463044152      0.751525054936572     -11.35947311850318  5.664635614167696e-06     0.1264595506803461  0.0009308035466392765      14.03623255114286      358.9820376395867   0.005897085097228158     0.8010795073335272     0.4998947556273557     0.2775286292055021     0.4576379115335295   0.009063426289505445     0.4923596135173859      0.144445381033682    0.08781231731528541   4.00729806936657e-14 121.823748598436
2.780720691871823      19.20782642459273      15.38772106063616   0.002432377463044152      0.751525054936572     -11.35947311850318  5.664635614167696e-06     0.1264595506803461  0.0009308035466392765      14.03623255114286      358.9820376395867   0.005897085097228158     0.8010795073335272     0.4998947556273557     0.2775286292055021     0.4576379115335295   0.009063426289505445     0.4923596135173859      0.144445381033682    0.08781231731528541   4.00729806936657e-14 121.8237485756271
2.780720691871823      19.20782642459273      15.38772083134125   0.002432392364205346      0.751525054936572     -11.35947311850318  5.664635614167696e-06     0.1264595506803461  0.0009308035466392765      14.03623255114286      358.9820376395867   0.005897085097228158     0.8010795073335272     0.4998947556273557     0.2775286292055021     0.4576379115335295   0.009063426289505445     0.4923596135173859      0.144445381033682    0.08781231731528541   4.00729806936657e-14 121.8237488549835
2.780720691871823      19.20782642459273      15.38772083134125   0.002432377463044152     0.7515250698377332     -11.35947311850318  5.664635614167696e-06     0.1264595506803461  0.0009308035466392765      14.03623255114286      358.9820376395867   0.005897085097228158     0.8010795073335272     0.4998947556273557     0.2775286292055021     0.4576379115335295   0.009063426289505445     0.4923596135173859      0.144445381033682    0.08781231731528541   4.00729806936657e-14 121.8237485750032
2.780720691871823      19.20782642459273      15.38772083134125   0.002432377463044152      0.751525054936572     -11.35947328777252  5.664635614167696e-06     0.1264595506803461  0.0009308035466392765      14.03623255114286      358.9820376395867   0.005897085097228158     0.8010795073335272     0.4998947556273557     0.2775286292055021     0.4576379115335295   0.009063426289505445     0.4923596135173859      0.144445381033682    0.08781231731528541   4.00729806936657e-14 121.8237485313339
2.780720691871823      19.20782642459273      15.38772083134125   0.002432377463044152      0.751525054936572     -11.35947311850318  5.679536775361544e-06     0.1264595506803461  0.0009308035466392765      14.03623255114286      358.9820376395867   0.005897085097228158     0.8010795073335272     0.4998947556273557     0.2775286292055021     0.4576379115335295   0.009063426289505445     0.4923596135173859      0.144445381033682    0.08781231731528541   4.00729806936657e-14 121.8237546018004
2.780720691871823      19.20782642459273      15.38772083134125   0.002432377463044152      0.751525054936572     -11.35947311850318  5.664635614167696e-06     0.1264595655815073  0.0009308035466392765      14.03623255114286      358.9820376395867   0.005897085097228158     0.8010795073335272     0.4998947556273557     0.2775286292055021     0.4576379115335295   0.009063426289505445     0.4923596135173859      0.144445381033682    0.08781231731528541   4.00729806936657e-14 121.8237487326619
2.780720691871823      19.20782642459273      15.38772083134125   0.002432377463044152      0.751525054936572     -11.35947311850318  5.664635614167696e-06     0.1264595506803461  0.0009308184478004704      14.03623255114286      358.9820376395867   0.005897085097228158     0.8010795073335272     0.4998947556273557     0.2775286292055021     0.4576379115335295   0.009063426289505445     0.4923596135173859      0.144445381033682    0.08781231731528541   4.00729806936657e-14 121.8237487502911
2.780720691871823      19.20782642459273      15.38772083134125   0.002432377463044152      0.751525054936572     -11.35947311850318  5.664635614167696e-06     0.1264595506803461  0.0009308035466392765      14.03623276029903      358.9820376395867   0.005897085097228158     0.8010795073335272     0.4998947556273557     0.2775286292055021     0.4576379115335295   0.009063426289505445     0.4923596135173859      0.144445381033682    0.08781231731528541   4.00729806936657e-14 121.8237484363193
2.780720691871823      19.20782642459273      15.38772083134125   0.002432377463044152      0.751525054936572     -11.35947311850318  5.664635614167696e-06     0.1264595506803461  0.0009308035466392765      14.03623255114286      358.9820429888359   0.005897085097228158     0.8010795073335272     0.4998947556273557     0.2775286292055021     0.4576379115335295   0.009063426289505445     0.4923596135173859      0.144445381033682    0.08781231731528541   4.00729806936657e-14 121.8237487045766
2.780720691871823      19.20782642459273      15.38772083134125   0.002432377463044152      0.751525054936572     -11.35947311850318  5.664635614167696e-06     0.1264595506803461  0.0009308035466392765      14.03623255114286      358.9820376395867   0.005897099998389352     0.8010795073335272     0.4998947556273557     0.2775286292055021     0.4576379115335295   0.009063426289505445     0.4923596135173859      0.144445381033682    0.08781231731528541   4.00729806936657e-14 121.82374695056
2.780720691871823      19.20782642459273      15.38772083134125   0.002432377463044152      0.751525054936572     -11.35947311850318  5.664635614167696e-06     0.1264595506803461  0.0009308035466392765      14.03623255114286      358.9820376395867   0.005897085097228158     0.8010795222346884     0.4998947556273557     0.2775286292055021     0.4576379115335295   0.009063426289505445     0.4923596135173859      0.144445381033682    0.08781231731528541   4.00729806936657e-14 121.8237491585507
2.780720691871823      19.20782642459273      15.38772083134125   0.002432377463044152      0.751525054936572     -11.35947311850318  5.664635614167696e-06     0.1264595506803461  0.0009308035466392765      14.03623255114286      358.9820376395867   0.005897085097228158     0.8010795073335272     0.4998947705285169     0.2775286292055021     0.4576379115335295   0.009063426289505445     0.4923596135173859      0.144445381033682    0.08781231731528541   4.00729806936657e-14 121.8237486973513
2.780720691871823      19.20782642459273      15.38772083134125   0.002432377463044152      0.751525054936572     -11.35947311850318  5.664635614167696e-06     0.1264595506803461  0.0009308035466392765      14.03623255114286      358.9820376395867   0.005897085097228158     0.8010795073335272     0.4998947556273557     0.2775286441066633     0.4576379115335295   0.009063426289505445     0.4923596135173859      0.144445381033682    0.08781231731528541   4.00729806936657e-14 121.8237483926159
2.780720691871823      19.20782642459273      15.38772083134125   0.002432377463044152      0.751525054936572     -11.35947311850318  5.664635614167696e-06     0.1264595506803461  0.0009308035466392765      14.03623255114286      358.9820376395867   0.005897085097228158     0.8010795073335272     0.4998947556273557     0.2775286292055021     0.4576379264346907   0.009063426289505445     0.4923596135173859      0.144445381033682    0.08781231731528541   4.00729806936657e-14 121.8237485353546
2.780720691871823      19.20782642459273      15.38772083134125   0.002432377463044152      0.751525054936572     -11.35947311850318  5.664635614167696e-06     0.1264595506803461  0.0009308035466392765      14.03623255114286      358.9820376395867   0.005897085097228158     0.8010795073335272     0.4998947556273557     0.2775286292055021     0.4576379115335295   0.009063441190666639     0.4923596135173859      0.144445381033682    0.08781231731528541   4.00729806936657e-14 121.8237485724759
2.780720691871823      19.20782642459273      15.38772083134125   0.002432377463044152      0.751525054936572     -11.35947311850318  5.664635614167696e-06     0.1264595506803461  0.0009308035466392765      14.03623255114286      358.9820376395867   0.005897085097228158     0.8010795073335272     0.4998947556273557     0.2775286292055021     0.4576379115335295   0.009063426289505445     0.4923596284185471      0.144445381033682    0.08781231731528541   4.00729806936657e-14 121.8237485724786
2.780720691871823      19.20782642459273      15.38772083134125   0.002432377463044152      0.751525054936572     -11.35947311850318  5.664635614167696e-06     0.1264595506803461  0.0009308035466392765      14.03623255114286      358.9820376395867   0.005897085097228158     0.8010795073335272     0.4998947556273557     0.2775286292055021     0.4576379115335295   0.009063426289505445     0.4923596135173859     0.1444453959348432    0.08781231731528541   4.00729806936657e-14 121.8237485724757
2.780720691871823      19.20782642459273      15.38772083134125   0.002432377463044152      0.751525054936572     -11.35947311850318  5.664635614167696e-06     0.1264595506803461  0.0009308035466392765      14.03623255114286      358.9820376395867   0.005897085097228158     0.8010795073335272     0.4998947556273557     0.2775286292055021     0.4576379115335295   0.009063426289505445     0.4923596135173859      0.144445381033682     0.0878123322164466   4.00729806936657e-14 121.8237485724707
2.780720691871823      19.20782642459273      15.38772083134125   0.002432377463044152      0.751525054936572     -11.35947311850318  5.664635614167696e-06     0.1264595506803461  0.0009308035466392765      14.03623255114286      358.9820376395867   0.005897085097228158     0.8010795073335272     0.4998947556273557     0.2775286292055021     0.4576379115335295   0.009063426289505445     0.4923596135173859      0.144445381033682    0.08781231731528541  1.490120126682835e-08 121.8238159530994
2.780707247948578      19.20786811694767       15.3877908435574   0.002432367839414106     0.7515197578480464     -11.35951353258759  5.663277701354359e-06     0.1264590515207128  0.0009307996198929155      14.03620261919939       358.977549658654   0.005898937327132662     0.8010793443629181     0.4998945758223919      0.277531830007764     0.4576377220902765   0.009063440744578351     0.4923596135173859     0.1444457104591162    0.08781328781883778  4.000664167868127e-14 121.8235634858881
2.780707289384345      19.20786811694767       15.3877908435574   0.002432367839414106     0.7515197578480464     -11.35951353258759  5.663277701354359e-06     0.1264590515207128  0.0009307996198929155      14.03620261919939       358.977549658654   0.005898937327132662     0.8010793443629181     0.4998945758223919      0.277531830007764     0.4576377220902765   0.009063440744578351     0.4923596135173859     0.1444457104591162    0.08781328781883778  4.000664167868127e-14 121.8235636326739
2.780707247948578      19.20786840316721       15.3877908435574   0.002432367839414106     0.7515197578480464     -11.35951353258759  5.663277701354359e-06     0.1264590515207128  0.0009307996198929155      14.03620261919939       358.977549658654   0.005898937327132662     0.8010793443629181     0.4998945758223919      0.277531830007764     0.4576377220902765   0.009063440744578351     0.4923596135173859     0.1444457104591162    0.08781328781883778  4.000664167868127e-14 121.8235635913664
2.780707247948578      19.20786811694767      15.38779107285336   0.002432367839414106     0.7515197578480464     -11.35951353258759  5.663277701354359e-06     0.1264590515207128  0.0009307996198929155      14.03620261919939       358.977549658654   0.005898937327132662     0.8010793443629181     0.4998945758223919      0.277531830007764     0.4576377220902765   0.009063440744578351     0.4923596135173859     0.1444457104591162    0.08781328781883778  4.000664167868127e-14 121.8235635479009
2.780707247948578      19.20786811694767       15.3877908435574     0.0024323827405753     0.7515197578480464     -11.35951353258759  5.663277701354359e-06     0.1264590515207128  0.0009307996198929155      14.03620261919939       358.977549658654   0.005898937327132662     0.8010793443629181     0.4998945758223919      0.277531830007764     0.4576377220902765   0.009063440744578351     0.4923596135173859     0.1444457104591162    0.08781328781883778  4.000664167868127e-14 121.8235637036118
2.780707247948578      19.20786811694767       15.3877908435574   0.002432367839414106     0.7515197727492076     -11.35951353258759  5.663277701354359e-06     0.1264590515207128  0.0009307996198929155      14.03620261919939       358.977549658654   0.005898937327132662     0.8010793443629181     0.4998945758223919      0.277531830007764     0.4576377220902765   0.009063440744578351     0.4923596135173859     0.1444457104591162    0.08781328781883778  4.000664167868127e-14 121.823563566591
2.780707247948578      19.20786811694767       15.3877908435574   0.002432367839414106     0.7515197578480464     -11.35951370185754  5.663277701354359e-06     0.1264590515207128  0.0009307996198929155      14.03620261919939       358.977549658654   0.005898937327132662     0.8010793443629181     0.4998945758223919      0.277531830007764     0.4576377220902765   0.009063440744578351     0.4923596135173859     0.1444457104591162    0.08781328781883778  4.000664167868127e-14 121.8235635195983
2.780707247948578      19.20786811694767       15.3877908435574   0.002432367839414106     0.7515197578480464     -11.35951353258759  5.678178862548206e-06     0.1264590515207128  0.0009307996198929155      14.03620261919939       358.977549658654   0.005898937327132662     0.8010793443629181     0.4998945758223919      0.277531830007764     0.4576377220902765   0.009063440744578351     0.4923596135173859     0.1444457104591162    0.08781328781883778  4.000664167868127e-14 121.8235696991021
2.780707247948578      19.20786811694767       15.3877908435574   0.002432367839414106     0.7515197578480464     -11.35951353258759  5.663277701354359e-06      0.126459066421874  0.0009307996198929155      14.03620261919939       358.977549658654   0.005898937327132662     0.8010793443629181     0.4998945758223919      0.277531830007764     0.4576377220902765   0.009063440744578351     0.4923596135173859     0.1444457104591162    0.08781328781883778  4.000664167868127e-14 121.8235637380849
2.780707247948578      19.20786811694767       15.3877908435574   0.002432367839414106     0.7515197578480464     -11.35951353258759  5.663277701354359e-06     0.1264590515207128  0.0009308145210541093      14.03620261919939       358.977549658654   0.005898937327132662     0.8010793443629181     0.4998945758223919      0.277531830007764     0.4576377220902765   0.009063440744578351     0.4923596135173859     0.1444457104591162    0.08781328781883778  4.000664167868127e-14 121.8235637475884
2.780707247948578      19.20786811694767       15.3877908435574   0.002432367839414106     0.7515197578480464     -11.35951353258759  5.663277701354359e-06     0.1264590515207128  0.0009307996198929155      14.03620282835511       358.977549658654   0.005898937327132662     0.8010793443629181     0.4998945758223919      0.277531830007764     0.4576377220902765   0.009063440744578351     0.4923596135173859     0.1444457104591162    0.08781328781883778  4.000664167868127e-14 121.8235634835069
2.780707247948578      19.20786811694767       15.3877908435574   0.002432367839414106     0.7515197578480464     -11.35951353258759  5.663277701354359e-06     0.1264590515207128  0.0009307996198929155      14.03620261919939      358.9775550078363   0.005898937327132662     0.8010793443629181     0.4998945758223919      0.277531830007764     0.4576377220902765   0.009063440744578351     0.4923596135173859     0.1444457104591162    0.08781328781883778  4.000664167868127e-14 121.8235636483008
2.780707247948578      19.20786811694767       15.3877908435574   0.002432367839414106     0.7515197578480464     -11.35951353258759  5.663277701354359e-06     0.1264590515207128  0.0009307996198929155      14.03620261919939       358.977549658654   0.005898952228293856     0.8010793443629181     0.4998945758223919      0.277531830007764     0.4576377220902765   0.009063440744578351     0.4923596135173859     0.1444457104591162    0.08781328781883778  4.000664167868127e-14 121.8235638291462
2.780707247948578      19.20786811694767       15.3877908435574   0.002432367839414106     0.7515197578480464     -11.35951353258759  5.663277701354359e-06     0.1264590515207128  0.0009307996198929155      14.03620261919939       358.977549658654   0.005898937327132662     0.8010793592640793     0.4998945758223919      0.277531830007764     0.4576377220902765   0.009063440744578351     0.4923596135173859     0.1444457104591162    0.08781328781883778  4.000664167868127e-14 121.8235641326617
2.780707247948578      19.20786811694767       15.3877908435574   0.002432367839414106     0.7515197578480464     -11.35951353258759  5.663277701354359e-06     0.1264590515207128  0.0009307996198929155      14.03620261919939       358.977549658654   0.005898937327132662     0.8010793443629181     0.4998945907235531      0.277531830007764     0.4576377220902765   0.009063440744578351     0.4923596135173859     0.1444457104591162    0.08781328781883778  4.000664167868127e-14 121.8235636301576
2.780707247948578      19.20786811694767       15.3877908435574   0.002432367839414106     0.7515197578480464     -11.35951353258759  5.663277701354359e-06     0.1264590515207128  0.0009307996198929155      14.03620261919939       358.977549658654   0.005898937327132662     0.8010793443629181     0.4998945758223919     0.2775318449089252     0.4576377220902765   0.009063440744578351     0.4923596135173859     0.1444457104591162    0.08781328781883778  4.000664167868127e-14 121.8235633473934
2.780707247948578      19.20786811694767       15.3877908435574   0.002432367839414106     0.7515197578480464     -11.35951353258759  5.663277701354359e-06     0.1264590515207128  0.0009307996198929155      14.03620261919939       358.977549658654   0.005898937327132662     0.8010793443629181     0.4998945758223919      0.277531830007764     0.4576377369914377   0.009063440744578351     0.4923596135173859     0.1444457104591162    0.08781328781883778  4.000664167868127e-14 121.8235634862048
2.780707247948578      19.20786811694767       15.3877908435574   0.002432367839414106     0.7515197578480464     -11.35951353258759  5.663277701354359e-06     0.1264590515207128  0.0009307996198929155      14.03620261919939       358.977549658654   0.005898937327132662     0.8010793443629181     0.4998945758223919      0.277531830007764     0.4576377220902765   0.009063455645739545     0.4923596135173859     0.1444457104591162    0.08781328781883778  4.000664167868127e-14 121.8235634858744
2.780707247948578      19.20786811694767       15.3877908435574   0.002432367839414106     0.7515197578480464     -11.35951353258759  5.663277701354359e-06     0.1264590515207128  0.0009307996198929155      14.03620261919939       358.977549658654   0.005898937327132662     0.8010793443629181     0.4998945758223919      0.277531830007764     0.4576377220902765   0.009063440744578351     0.4923596284185471     0.1444457104591162    0.08781328781883778  4.000664167868127e-14 121.8235634858881
2.780707247948578      19.20786811694767       15.3877908435574   0.002432367839414106     0.7515197578480464     -11.35951353258759  5.663277701354359e-06     0.1264590515207128  0.0009307996198929155      14.03620261919939       358.977549658654   0.005898937327132662     0.8010793443629181     0.4998945758223919      0.277531830007764     0.4576377220902765   0.009063440744578351     0.4923596135173859     0.1444457253602774    0.08781328781883778  4.000664167868127e-14 121.8235634858883
2.780707247948578      19.20786811694767       15.3877908435574   0.002432367839414106     0.7515197578480464     -11.35951353258759  5.663277701354359e-06     0.1264590515207128  0.0009307996198929155      14.03620261919939       358.977549658654   0.005898937327132662     0.8010793443629181     0.4998945758223919      0.277531830007764     0.4576377220902765   0.009063440744578351     0.4923596135173859     0.1444457104591162    0.08781330271999897  4.000664167868127e-14 121.8235634858771
2.780707247948578      19.20786811694767       15.3877908435574   0.002432367839414106     0.7515197578480464     -11.35951353258759  5.663277701354359e-06     0.1264590515207128  0.0009307996198929155      14.03620261919939       358.977549658654   0.005898937327132662     0.8010793443629181     0.4998945758223919      0.277531830007764     0.4576377220902765   0.009063440744578351     0.4923596135173859     0.1444457104591162    0.08781328781883778  1.490120120048933e-08 121.8236308666636
2.780537495876227      19.20784857718038      15.38776854193582   0.002431079597897368     0.7513696634760098     -11.35950117928308  5.576429856016426e-06      0.126380284992515  0.0009302070710191108      14.03619359181269      358.9765274222553   0.005894057871663022     0.8010776132516848     0.4997168107881662     0.2777788477427607     0.4576367297766344   0.009063449073576405     0.4923596135173859     0.1444457115127587    0.08781342219194087  3.334916360995906e-14 121.8207750239665
2.780537537309464      19.20784857718038      15.38776854193582   0.002431079597897368     0.7513696634760098     -11.35950117928308  5.576429856016426e-06      0.126380284992515  0.0009302070710191108      14.03619359181269      358.9765274222553   0.005894057871663022     0.8010776132516848     0.4997168107881662     0.2777788477427607     0.4576367297766344   0.009063449073576405     0.4923596135173859     0.1444457115127587    0.08781342219194087  3.334916360995906e-14 121.8207750967471
2.780537495876227      19.20784886339962      15.38776854193582   0.002431079597897368     0.7513696634760098     -11.35950117928308  5.576429856016426e-06      0.126380284992515  0.0009302070710191108      14.03619359181269      358.9765274222553   0.005894057871663022     0.8010776132516848     0.4997168107881662     0.2777788477427607     0.4576367297766344   0.009063449073576405     0.4923596135173859     0.1444457115127587    0.08781342219194087  3.334916360995906e-14 121.8207750588949
2.780537495876227      19.20784857718038      15.38776877123144   0.002431079597897368     0.7513696634760098     -11.35950117928308  5.576429856016426e-06      0.126380284992515  0.0009302070710191108      14.03619359181269      358.9765274222553   0.005894057871663022     0.8010776132516848     0.4997168107881662     0.2777788477427607     0.4576367297766344   0.009063449073576405     0.4923596135173859     0.1444457115127587    0.08781342219194087  3.334916360995906e-14 121.8207750224334
2.780537495876227      19.20784857718038      15.38776854193582   0.002431094499058562     0.7513696634760098     -11.35950117928308  5.576429856016426e-06      0.126380284992515  0.0009302070710191108      14.03619359181269      358.9765274222553   0.005894057871663022     0.8010776132516848     0.4997168107881662     0.2777788477427607     0.4576367297766344   0.009063449073576405     0.4923596135173859     0.1444457115127587    0.08781342219194087  3.334916360995906e-14 121.8207741949274
2.780537495876227      19.20784857718038      15.38776854193582   0.002431079597897368      0.751369678377171     -11.35950117928308  5.576429856016426e-06      0.126380284992515  0.0009302070710191108      14.03619359181269      358.9765274222553   0.005894057871663022     0.8010776132516848     0.4997168107881662     0.2777788477427607     0.4576367297766344   0.009063449073576405     0.4923596135173859     0.1444457115127587    0.08781342219194087  3.334916360995906e-14 121.8207750251473
2.780537495876227      19.20784857718038      15.38776854193582   0.002431079597897368     0.7513696634760098     -11.35950134855284  5.576429856016426e-06      0.126380284992515  0.0009302070710191108      14.03619359181269      358.9765274222553   0.005894057871663022     0.8010776132516848     0.4997168107881662     0.2777788477427607     0.4576367297766344   0.009063449073576405     0.4923596135173859     0.1444457115127587    0.08781342219194087  3.334916360995906e-14 121.820775001584
2.780537495876227      19.20784857718038      15.38776854193582   0.002431079597897368     0.7513696634760098     -11.35950117928308  5.591331017210274e-06      0.126380284992515  0.0009302070710191108      14.03619359181269      358.9765274222553   0.005894057871663022     0.8010776132516848     0.4997168107881662     0.2777788477427607     0.4576367297766344   0.009063449073576405     0.4923596135173859     0.1444457115127587    0.08781342219194087  3.334916360995906e-14 121.820780423267
2.780537495876227      19.20784857718038      15.38776854193582   0.002431079597897368     0.7513696634760098     -11.35950117928308  5.576429856016426e-06     0.1263802998936762  0.0009302070710191108      14.03619359181269      358.9765274222553   0.005894057871663022     0.8010776132516848     0.4997168107881662     0.2777788477427607     0.4576367297766344   0.009063449073576405     0.4923596135173859     0.1444457115127587    0.08781342219194087  3.334916360995906e-14 121.8207751819254
2.780537495876227      19.20784857718038      15.38776854193582   0.002431079597897368     0.7513696634760098     -11.35950117928308  5.576429856016426e-06      0.126380284992515  0.0009302219721803046      14.03619359181269      358.9765274222553   0.005894057871663022     0.8010776132516848     0.4997168107881662     0.2777788477427607     0.4576367297766344   0.009063449073576405     0.4923596135173859     0.1444457115127587    0.08781342219194087  3.334916360995906e-14 121.8207740127597
2.780537495876227      19.20784857718038      15.38776854193582   0.002431079597897368     0.7513696634760098     -11.35950117928308  5.576429856016426e-06      0.126380284992515  0.0009302070710191108      14.03619380096827      358.9765274222553   0.005894057871663022     0.8010776132516848     0.4997168107881662     0.2777788477427607     0.4576367297766344   0.009063449073576405     0.4923596135173859     0.1444457115127587    0.08781342219194087  3.334916360995906e-14 121.8207749312467
2.780537495876227      19.20784857718038      15.38776854193582   0.002431079597897368     0.7513696634760098     -11.35950117928308  5.576429856016426e-06      0.126380284992515  0.0009302070710191108      14.03619359181269      358.9765327714225   0.005894057871663022     0.8010776132516848     0.4997168107881662     0.2777788477427607     0.4576367297766344   0.009063449073576405     0.4923596135173859     0.1444457115127587    0.08781342219194087  3.334916360995906e-14 121.8207750556723
2.780537495876227      19.20784857718038      15.38776854193582   0.002431079597897368     0.7513696634760098     -11.35950117928308  5.576429856016426e-06      0.126380284992515  0.0009302070710191108      14.03619359181269      358.9765274222553   0.005894072772824216     0.8010776132516848     0.4997168107881662     0.2777788477427607     0.4576367297766344   0.009063449073576405     0.4923596135173859     0.1444457115127587    0.08781342219194087  3.334916360995906e-14 121.8207821673989
2.780537495876227      19.20784857718038      15.38776854193582   0.002431079597897368     0.7513696634760098     -11.35950117928308  5.576429856016426e-06      0.126380284992515  0.0009302070710191108      14.03619359181269      358.9765274222553   0.005894057871663022      0.801077628152846     0.4997168107881662     0.2777788477427607     0.4576367297766344   0.009063449073576405     0.4923596135173859     0.1444457115127587    0.08781342219194087  3.334916360995906e-14 121.8207756824891
2.780537495876227      19.20784857718038      15.38776854193582   0.002431079597897368     0.7513696634760098     -11.35950117928308  5.576429856016426e-06      0.126380284992515  0.0009302070710191108      14.03619359181269      358.9765274222553   0.005894057871663022     0.8010776132516848     0.4997168256893274     0.2777788477427607     0.4576367297766344   0.009063449073576405     0.4923596135173859     0.1444457115127587    0.08781342219194087  3.334916360995906e-14 121.8207750601078
2.780537495876227      19.20784857718038      15.38776854193582   0.002431079597897368     0.7513696634760098     -11.35950117928308  5.576429856016426e-06      0.126380284992515  0.0009302070710191108      14.03619359181269      358.9765274222553   0.005894057871663022     0.8010776132516848     0.4997168107881662     0.2777788626439219     0.4576367297766344   0.009063449073576405     0.4923596135173859     0.1444457115127587    0.08781342219194087  3.334916360995906e-14 121.8207751901796
2.780537495876227      19.20784857718038      15.38776854193582   0.002431079597897368     0.7513696634760098     -11.35950117928308  5.576429856016426e-06      0.126380284992515  0.0009302070710191108      14.03619359181269      358.9765274222553   0.005894057871663022     0.8010776132516848     0.4997168107881662     0.2777788477427607     0.4576367446777956   0.009063449073576405     0.4923596135173859     0.1444457115127587    0.08781342219194087  3.334916360995906e-14 121.8207750471641
2.780537495876227      19.20784857718038      15.38776854193582   0.002431079597897368     0.7513696634760098     -11.35950117928308  5.576429856016426e-06      0.126380284992515  0.0009302070710191108      14.03619359181269      358.9765274222553   0.005894057871663022     0.8010776132516848     0.4997168107881662     0.2777788477427607     0.4576367297766344   0.009063463974737599     0.4923596135173859     0.1444457115127587    0.08781342219194087  3.334916360995906e-14 121.8207750239434
2.780537495876227      19.20784857718038      15.38776854193582   0.002431079597897368     0.7513696634760098     -11.35950117928308  5.576429856016426e-06      0.126380284992515  0.0009302070710191108      14.03619359181269      358.9765274222553   0.005894057871663022     0.8010776132516848     0.4997168107881662     0.2777788477427607     0.4576367297766344   0.009063449073576405     0.4923596284185471     0.1444457115127587    0.08781342219194087  3.334916360995906e-14 121.8207750239665
2.780537495876227      19.20784857718038      15.38776854193582   0.002431079597897368     0.7513696634760098     -11.35950117928308  5.576429856016426e-06      0.126380284992515  0.0009302070710191108      14.03619359181269      358.9765274222553   0.005894057871663022     0.8010776132516848     0.4997168107881662     0.2777788477427607     0.4576367297766344   0.009063449073576405     0.4923596135173859     0.1444457264139199    0.08781342219194087  3.334916360995906e-14 121.8207750239647
2.780537495876227      19.20784857718038      15.38776854193582   0.002431079597897368     0.7513696634760098     -11.35950117928308  5.576429856016426e-06      0.126380284992515  0.0009302070710191108      14.03619359181269      358.9765274222553   0.005894057871663022     0.8010776132516848     0.4997168107881662     0.2777788477427607     0.4576367297766344   0.009063449073576405     0.4923596135173859     0.1444457115127587    0.08781343709310206  3.334916360995906e-14 121.8207750239578
2.780537495876227      19.20784857718038      15.38776854193582   0.002431079597897368     0.7513696634760098     -11.35950117928308  5.576429856016426e-06      0.126380284992515  0.0009302070710191108      14.03619359181269      358.9765274222553   0.005894057871663022     0.8010776132516848     0.4997168107881662     0.2777788477427607     0.4576367297766344   0.009063449073576405     0.4923596135173859     0.1444457115127587    0.08781342219194087  1.490119454301127e-08 121.8208424219881
2.780497040849218      19.20800513157833      15.38802857126415   0.002432889503470705     0.7513577808204529     -11.35963128239061  5.575907438966945e-06     0.1263798516889868  0.0009323483924788228      14.03654645543325      358.9794952356477   0.005893930802198611     0.8010769713201662     0.4997177837334315     0.2777811032608358     0.4576045568824263   0.009064052643975622     0.4923596135173859     0.1444466286328574    0.08781804291065996  3.332294157135238e-14 121.8204750398012
2.780497082281852      19.20800513157833      15.38802857126415   0.002432889503470705     0.7513577808204529     -11.35963128239061  5.575907438966945e-06     0.1263798516889868  0.0009323483924788228      14.03654645543325      358.9794952356477   0.005893930802198611     0.8010769713201662     0.4997177837334315     0.2777811032608358     0.4576045568824263   0.009064052643975622     0.4923596135173859     0.1444466286328574    0.08781804291065996  3.332294157135238e-14 121.8204750495501
2.780497040849218      19.20800541779991      15.38802857126415   0.002432889503470705     0.7513577808204529     -11.35963128239061  5.575907438966945e-06     0.1263798516889868  0.0009323483924788228      14.03654645543325      358.9794952356477   0.005893930802198611     0.8010769713201662     0.4997177837334315     0.2777811032608358     0.4576045568824263   0.009064052643975622     0.4923596135173859     0.1444466286328574    0.08781804291065996  3.332294157135238e-14 121.8204750993184
2.780497040849218      19.20800513157833      15.38802880056364   0.002432889503470705     0.7513577808204529     -11.35963128239061  5.575907438966945e-06     0.1263798516889868  0.0009323483924788228      14.03654645543325      358.9794952356477   0.005893930802198611     0.8010769713201662     0.4997177837334315     0.2777811032608358     0.4576045568824263   0.009064052643975622     0.4923596135173859     0.1444466286328574    0.08781804291065996  3.332294157135238e-14 121.8204750861492
2.780497040849218      19.20800513157833      15.38802857126415   0.002432904404631898     0.7513577808204529     -11.35963128239061  5.575907438966945e-06     0.1263798516889868  0.0009323483924788228      14.03654645543325      358.9794952356477   0.005893930802198611     0.8010769713201662     0.4997177837334315     0.2777811032608358     0.4576045568824263   0.009064052643975622     0.4923596135173859     0.1444466286328574    0.08781804291065996  3.332294157135238e-14 121.8204749967013
2.780497040849218      19.20800513157833      15.38802857126415   0.002432889503470705     0.7513577957216141     -11.35963128239061  5.575907438966945e-06     0.1263798516889868  0.0009323483924788228      14.03654645543325      358.9794952356477   0.005893930802198611     0.8010769713201662     0.4997177837334315     0.2777811032608358     0.4576045568824263   0.009064052643975622     0.4923596135173859     0.1444466286328574    0.08781804291065996  3.332294157135238e-14 121.8204751037605
2.780497040849218      19.20800513157833      15.38802857126415   0.002432889503470705     0.7513577808204529     -11.35963145166231  5.575907438966945e-06     0.1263798516889868  0.0009323483924788228      14.03654645543325      358.9794952356477   0.005893930802198611     0.8010769713201662     0.4997177837334315     0.2777811032608358     0.4576045568824263   0.009064052643975622     0.4923596135173859     0.1444466286328574    0.08781804291065996  3.332294157135238e-14 121.8204749183885
2.780497040849218      19.20800513157833      15.38802857126415   0.002432889503470705     0.7513577808204529     -11.35963128239061  5.590808600160793e-06     0.1263798516889868  0.0009323483924788228      14.03654645543325      358.9794952356477   0.005893930802198611     0.8010769713201662     0.4997177837334315     0.2777811032608358     0.4576045568824263   0.009064052643975622     0.4923596135173859     0.1444466286328574    0.08781804291065996  3.332294157135238e-14 121.8204810021627
2.780497040849218      19.20800513157833      15.38802857126415   0.002432889503470705     0.7513577808204529     -11.35963128239061  5.575907438966945e-06      0.126379866590148  0.0009323483924788228      14.03654645543325      358.9794952356477   0.005893930802198611     0.8010769713201662     0.4997177837334315     0.2777811032608358     0.4576045568824263   0.009064052643975622     0.4923596135173859     0.1444466286328574    0.08781804291065996  3.332294157135238e-14 121.8204752067605
2.780497040849218      19.20800513157833      15.38802857126415   0.002432889503470705     0.7513577808204529     -11.35963128239061  5.575907438966945e-06     0.1263798516889868  0.0009323632936400167      14.03654645543325      358.9794952356477   0.005893930802198611     0.8010769713201662     0.4997177837334315     0.2777811032608358     0.4576045568824263   0.009064052643975622     0.4923596135173859     0.1444466286328574    0.08781804291065996  3.332294157135238e-14 121.8204749608133
2.780497040849218      19.20800513157833      15.38802857126415   0.002432889503470705     0.7513577808204529     -11.35963128239061  5.575907438966945e-06     0.1263798516889868  0.0009323483924788228      14.03654666459409      358.9794952356477   0.005893930802198611     0.8010769713201662     0.4997177837334315     0.2777811032608358     0.4576045568824263   0.009064052643975622     0.4923596135173859     0.1444466286328574    0.08781804291065996  3.332294157135238e-14 121.8204749906951
2.780497040849218      19.20800513157833      15.38802857126415   0.002432889503470705     0.7513577808204529     -11.35963128239061  5.575907438966945e-06     0.1263798516889868  0.0009323483924788228      14.03654645543325       358.979500584859   0.005893930802198611     0.8010769713201662     0.4997177837334315     0.2777811032608358     0.4576045568824263   0.009064052643975622     0.4923596135173859     0.1444466286328574    0.08781804291065996  3.332294157135238e-14 121.8204751726582
2.780497040849218      19.20800513157833      15.38802857126415   0.002432889503470705     0.7513577808204529     -11.35963128239061  5.575907438966945e-06     0.1263798516889868  0.0009323483924788228      14.03654645543325      358.9794952356477   0.005893945703359805     0.8010769713201662     0.4997177837334315     0.2777811032608358     0.4576045568824263   0.009064052643975622     0.4923596135173859     0.1444466286328574    0.08781804291065996  3.332294157135238e-14 121.8204820188115
2.780497040849218      19.20800513157833      15.38802857126415   0.002432889503470705     0.7513577808204529     -11.35963128239061  5.575907438966945e-06     0.1263798516889868  0.0009323483924788228      14.03654645543325      358.9794952356477   0.005893930802198611     0.8010769862213274     0.4997177837334315     0.2777811032608358     0.4576045568824263   0.009064052643975622     0.4923596135173859     0.1444466286328574    0.08781804291065996  3.332294157135238e-14 121.8204756803695
2.780497040849218      19.20800513157833      15.38802857126415   0.002432889503470705     0.7513577808204529     -11.35963128239061  5.575907438966945e-06     0.1263798516889868  0.0009323483924788228      14.03654645543325      358.9794952356477   0.005893930802198611     0.8010769713201662     0.4997177986345927     0.2777811032608358     0.4576045568824263   0.009064052643975622     0.4923596135173859     0.1444466286328574    0.08781804291065996  3.332294157135238e-14 121.8204750550092
2.780497040849218      19.20800513157833      15.38802857126415   0.002432889503470705     0.7513577808204529     -11.35963128239061  5.575907438966945e-06     0.1263798516889868  0.0009323483924788228      14.03654645543325      358.9794952356477   0.005893930802198611     0.8010769713201662     0.4997177837334315      0.277781118161997     0.4576045568824263   0.009064052643975622     0.4923596135173859     0.1444466286328574    0.08781804291065996  3.332294157135238e-14 121.8204751657371
2.780497040849218      19.20800513157833      15.38802857126415   0.002432889503470705     0.7513577808204529     -11.35963128239061  5.575907438966945e-06     0.1263798516889868  0.0009323483924788228      14.03654645543325      358.9794952356477   0.005893930802198611     0.8010769713201662     0.4997177837334315     0.2777811032608358     0.4576045717835875   0.009064052643975622     0.4923596135173859     0.1444466286328574    0.08781804291065996  3.332294157135238e-14 121.8204750333862
2.780497040849218      19.20800513157833      15.38802857126415   0.002432889503470705     0.7513577808204529     -11.35963128239061  5.575907438966945e-06     0.1263798516889868  0.0009323483924788228      14.03654645543325      358.9794952356477   0.005893930802198611     0.8010769713201662     0.4997177837334315     0.2777811032608358     0.4576045568824263   0.009064067545136816     0.4923596135173859     0.1444466286328574    0.08781804291065996  3.332294157135238e-14 121.820475039902
2.780497040849218      19.20800513157833      15.38802857126415   0.002432889503470705     0.7513577808204529     -11.35963128239061  5.575907438966945e-06     0.1263798516889868  0.0009323483924788228      14.03654645543325      358.9794952356477   0.005893930802198611     0.8010769713201662     0.4997177837334315     0.2777811032608358     0.4576045568824263   0.009064052643975622     0.4923596284185471     0.1444466286328574    0.08781804291065996  3.332294157135238e-14 121.8204750398012
2.780497040849218      19.20800513157833      15.38802857126415   0.002432889503470705     0.7513577808204529     -11.35963128239061  5.575907438966945e-06     0.1263798516889868  0.0009323483924788228      14.03654645543325      358.9794952356477   0.005893930802198611     0.8010769713201662     0.4997177837334315     0.2777811032608358     0.4576045568824263   0.009064052643975622     0.4923596135173859     0.1444466435340186    0.08781804291065996  3.332294157135238e-14 121.820475039773
2.780497040849218      19.20800513157833      15.38802857126415   0.002432889503470705     0.7513577808204529     -11.35963128239061  5.575907438966945e-06     0.1263798516889868  0.0009323483924788228      14.03654645543325      358.9794952356477   0.005893930802198611     0.8010769713201662     0.4997177837334315     0.2777811032608358     0.4576045568824263   0.009064052643975622     0.4923596135173859     0.1444466286328574    0.08781805781182116  3.332294157135238e-14 121.8204750398697
2.780497040849218      19.20800513157833      15.38802857126415   0.002432889503470705     0.7513577808204529     -11.35963128239061  5.575907438966945e-06     0.1263798516889868  0.0009323483924788228      14.03654645543325      358.9794952356477   0.005893930802198611     0.8010769713201662     0.4997177837334315     0.2777811032608358     0.4576045568824263   0.009064052643975622     0.4923596135173859     0.1444466286328574    0.08781804291065996  1.490119451678923e-08 121.8205424390097
2.780485187647052      19.20805108230483      15.38810819424843   0.002434931183219454      0.751340781752494     -11.35972149579418   5.57422099926702e-06     0.1263787644541636  0.0009360892099254903      14.03636462905396      358.9707826506458   0.005892141290437613     0.8010767635510313     0.4997192495061223     0.2777793183509144     0.4576023175487125   0.009063918836584145     0.4923596135173859     0.1444507474942205     0.0878171592152765  3.321540740427493e-14 121.819897784433
2.78048522907951      19.20805108230483      15.38810819424843   0.002434931183219454      0.751340781752494     -11.35972149579418   5.57422099926702e-06     0.1263787644541636  0.0009360892099254903      14.03636462905396      358.9707826506458   0.005892141290437613     0.8010767635510313     0.4997192495061223     0.2777793183509144     0.4576023175487125   0.009063918836584145     0.4923596135173859     0.1444507474942205     0.0878171592152765  3.321540740427493e-14 121.8198977164119
2.780485187647052      19.20805136852709      15.38810819424843   0.002434931183219454      0.751340781752494     -11.35972149579418   5.57422099926702e-06     0.1263787644541636  0.0009360892099254903      14.03636462905396      358.9707826506458   0.005892141290437613     0.8010767635510313     0.4997192495061223     0.2777793183509144     0.4576023175487125   0.009063918836584145     0.4923596135173859     0.1444507474942205     0.0878171592152765  3.321540740427493e-14 121.8198977920471
2.780485187647052      19.20805108230483      15.38810842354911   0.002434931183219454      0.751340781752494     -11.35972149579418   5.57422099926702e-06     0.1263787644541636  0.0009360892099254903      14.03636462905396      358.9707826506458   0.005892141290437613     0.8010767635510313     0.4997192495061223     0.2777793183509144     0.4576023175487125   0.009063918836584145     0.4923596135173859     0.1444507474942205     0.0878171592152765  3.321540740427493e-14 121.819897754875
2.780485187647052      19.20805108230483      15.38810819424843   0.002434946084380647      0.751340781752494     -11.35972149579418   5.57422099926702e-06     0.1263787644541636  0.0009360892099254903      14.03636462905396      358.9707826506458   0.005892141290437613     0.8010767635510313     0.4997192495061223     0.2777793183509144     0.4576023175487125   0.009063918836584145     0.4923596135173859     0.1444507474942205     0.0878171592152765  3.321540740427493e-14 121.8198984823195
2.780485187647052      19.20805108230483      15.38810819424843   0.002434931183219454     0.7513407966536552     -11.35972149579418   5.57422099926702e-06     0.1263787644541636  0.0009360892099254903      14.03636462905396      358.9707826506458   0.005892141290437613     0.8010767635510313     0.4997192495061223     0.2777793183509144     0.4576023175487125   0.009063918836584145     0.4923596135173859     0.1444507474942205     0.0878171592152765  3.321540740427493e-14 121.8198977037958
2.780485187647052      19.20805108230483      15.38810819424843   0.002434931183219454      0.751340781752494     -11.35972166506722   5.57422099926702e-06     0.1263787644541636  0.0009360892099254903      14.03636462905396      358.9707826506458   0.005892141290437613     0.8010767635510313     0.4997192495061223     0.2777793183509144     0.4576023175487125   0.009063918836584145     0.4923596135173859     0.1444507474942205     0.0878171592152765  3.321540740427493e-14 121.8198977641195
2.780485187647052      19.20805108230483      15.38810819424843   0.002434931183219454      0.751340781752494     -11.35972149579418  5.589122160460868e-06     0.1263787644541636  0.0009360892099254903      14.03636462905396      358.9707826506458   0.005892141290437613     0.8010767635510313     0.4997192495061223     0.2777793183509144     0.4576023175487125   0.009063918836584145     0.4923596135173859     0.1444507474942205     0.0878171592152765  3.321540740427493e-14 121.8199044806308
2.780485187647052      19.20805108230483      15.38810819424843   0.002434931183219454      0.751340781752494     -11.35972149579418   5.57422099926702e-06     0.1263787793553248  0.0009360892099254903      14.03636462905396      358.9707826506458   0.005892141290437613     0.8010767635510313     0.4997192495061223     0.2777793183509144     0.4576023175487125   0.009063918836584145     0.4923596135173859     0.1444507474942205     0.0878171592152765  3.321540740427493e-14 121.8198978930738
2.780485187647052      19.20805108230483      15.38810819424843   0.002434931183219454      0.751340781752494     -11.35972149579418   5.57422099926702e-06     0.1263787644541636  0.0009361041110866841      14.03636462905396      358.9707826506458   0.005892141290437613     0.8010767635510313     0.4997192495061223     0.2777793183509144     0.4576023175487125   0.009063918836584145     0.4923596135173859     0.1444507474942205     0.0878171592152765  3.321540740427493e-14 121.8198993416938
2.780485187647052      19.20805108230483      15.38810819424843   0.002434931183219454      0.751340781752494     -11.35972149579418   5.57422099926702e-06     0.1263787644541636  0.0009360892099254903      14.03636483821209      358.9707826506458   0.005892141290437613     0.8010767635510313     0.4997192495061223     0.2777793183509144     0.4576023175487125   0.009063918836584145     0.4923596135173859     0.1444507474942205     0.0878171592152765  3.321540740427493e-14 121.8198976439284
2.780485187647052      19.20805108230483      15.38810819424843   0.002434931183219454      0.751340781752494     -11.35972149579418   5.57422099926702e-06     0.1263787644541636  0.0009360892099254903      14.03636462905396      358.9707879997273   0.005892141290437613     0.8010767635510313     0.4997192495061223     0.2777793183509144     0.4576023175487125   0.009063918836584145     0.4923596135173859     0.1444507474942205     0.0878171592152765  3.321540740427493e-14 121.819897846472
2.780485187647052      19.20805108230483      15.38810819424843   0.002434931183219454      0.751340781752494     -11.35972149579418   5.57422099926702e-06     0.1263787644541636  0.0009360892099254903      14.03636462905396      358.9707826506458   0.005892156191598807     0.8010767635510313     0.4997192495061223     0.2777793183509144     0.4576023175487125   0.009063918836584145     0.4923596135173859     0.1444507474942205     0.0878171592152765  3.321540740427493e-14 121.8199029314476
2.780485187647052      19.20805108230483      15.38810819424843   0.002434931183219454      0.751340781752494     -11.35972149579418   5.57422099926702e-06     0.1263787644541636  0.0009360892099254903      14.03636462905396      358.9707826506458   0.005892141290437613     0.8010767784521925     0.4997192495061223     0.2777793183509144     0.4576023175487125   0.009063918836584145     0.4923596135173859     0.1444507474942205     0.0878171592152765  3.321540740427493e-14 121.8198983939242
2.780485187647052      19.20805108230483      15.38810819424843   0.002434931183219454      0.751340781752494     -11.35972149579418   5.57422099926702e-06     0.1263787644541636  0.0009360892099254903      14.03636462905396      358.9707826506458   0.005892141290437613     0.8010767635510313     0.4997192644072835     0.2777793183509144     0.4576023175487125   0.009063918836584145     0.4923596135173859     0.1444507474942205     0.0878171592152765  3.321540740427493e-14 121.8198978199881
2.780485187647052      19.20805108230483      15.38810819424843   0.002434931183219454      0.751340781752494     -11.35972149579418   5.57422099926702e-06     0.1263787644541636  0.0009360892099254903      14.03636462905396      358.9707826506458   0.005892141290437613     0.8010767635510313     0.4997192495061223     0.2777793332520756     0.4576023175487125   0.009063918836584145     0.4923596135173859     0.1444507474942205     0.0878171592152765  3.321540740427493e-14 121.8198978318999
2.780485187647052      19.20805108230483      15.38810819424843   0.002434931183219454      0.751340781752494     -11.35972149579418   5.57422099926702e-06     0.1263787644541636  0.0009360892099254903      14.03636462905396      358.9707826506458   0.005892141290437613     0.8010767635510313     0.4997192495061223     0.2777793183509144     0.4576023324498737   0.009063918836584145     0.4923596135173859     0.1444507474942205     0.0878171592152765  3.321540740427493e-14 121.8198977439824
2.780485187647052      19.20805108230483      15.38810819424843   0.002434931183219454      0.751340781752494     -11.35972149579418   5.57422099926702e-06     0.1263787644541636  0.0009360892099254903      14.03636462905396      358.9707826506458   0.005892141290437613     0.8010767635510313     0.4997192495061223     0.2777793183509144     0.4576023175487125   0.009063933737745339     0.4923596135173859     0.1444507474942205     0.0878171592152765  3.321540740427493e-14 121.8198977844423
2.780485187647052      19.20805108230483      15.38810819424843   0.002434931183219454      0.751340781752494     -11.35972149579418   5.57422099926702e-06     0.1263787644541636  0.0009360892099254903      14.03636462905396      358.9707826506458   0.005892141290437613     0.8010767635510313     0.4997192495061223     0.2777793183509144     0.4576023175487125   0.009063918836584145     0.4923596284185471     0.1444507474942205     0.0878171592152765  3.321540740427493e-14 121.819897784433
2.780485187647052      19.20805108230483      15.38810819424843   0.002434931183219454      0.751340781752494     -11.35972149579418   5.57422099926702e-06     0.1263787644541636  0.0009360892099254903      14.03636462905396      358.9707826506458   0.005892141290437613     0.8010767635510313     0.4997192495061223     0.2777793183509144     0.4576023175487125   0.009063918836584145     0.4923596135173859     0.1444507623953817     0.0878171592152765  3.321540740427493e-14 121.8198977844366
2.780485187647052      19.20805108230483      15.38810819424843   0.002434931183219454      0.751340781752494     -11.35972149579418   5.57422099926702e-06     0.1263787644541636  0.0009360892099254903      14.03636462905396      358.9707826506458   0.005892141290437613     0.8010767635510313     0.4997192495061223     0.2777793183509144     0.4576023175487125   0.009063918836584145     0.4923596135173859     0.1444507474942205    0.08781717411643769  3.321540740427493e-14 121.8198977844421
2.780485187647052      19.20805108230483      15.38810819424843   0.002434931183219454      0.751340781752494     -11.35972149579418   5.57422099926702e-06     0.1263787644541636  0.0009360892099254903      14.03636462905396      358.9707826506458   0.005892141290437613     0.8010767635510313     0.4997192495061223     0.2777793183509144     0.4576023175487125   0.009063918836584145     0.4923596135173859     0.1444507474942205     0.0878171592152765  1.490119440925506e-08 121.8199651923137
2.780513912403618      19.20834183890032      15.38845467908489   0.002434786816030723     0.7513822491486679     -11.35987052451594  5.567112532134812e-06     0.1263759330162646  0.0009358194931927767      14.03674802523661      358.9861900941837   0.005886420539515955     0.8010759501167867     0.4997128351948137     0.2777783214996122     0.4576477457951347   0.009063854965886768     0.4923596135173859     0.1444502993868596    0.08781654778336219  3.277300704773311e-14 121.8187629361731
2.780513953836504      19.20834183890032      15.38845467908489   0.002434786816030723     0.7513822491486679     -11.35987052451594  5.567112532134812e-06     0.1263759330162646  0.0009358194931927767      14.03674802523661      358.9861900941837   0.005886420539515955     0.8010759501167867     0.4997128351948137     0.2777783214996122     0.4576477457951347   0.009063854965886768     0.4923596135173859     0.1444502993868596    0.08781654778336219  3.277300704773311e-14 121.8187629442626
2.780513912403618      19.20834212512692      15.38845467908489   0.002434786816030723     0.7513822491486679     -11.35987052451594  5.567112532134812e-06     0.1263759330162646  0.0009358194931927767      14.03674802523661      358.9861900941837   0.005886420539515955     0.8010759501167867     0.4997128351948137     0.2777783214996122     0.4576477457951347   0.009063854965886768     0.4923596135173859     0.1444502993868596    0.08781654778336219  3.277300704773311e-14 121.8187629647482
2.780513912403618      19.20834183890032      15.38845490839074   0.002434786816030723     0.7513822491486679     -11.35987052451594  5.567112532134812e-06     0.1263759330162646  0.0009358194931927767      14.03674802523661      358.9861900941837   0.005886420539515955     0.8010759501167867     0.4997128351948137     0.2777783214996122     0.4576477457951347   0.009063854965886768     0.4923596135173859     0.1444502993868596    0.08781654778336219  3.277300704773311e-14 121.8187629316316
2.780513912403618      19.20834183890032      15.38845467908489   0.002434801717191917     0.7513822491486679     -11.35987052451594  5.567112532134812e-06     0.1263759330162646  0.0009358194931927767      14.03674802523661      358.9861900941837   0.005886420539515955     0.8010759501167867     0.4997128351948137     0.2777783214996122     0.4576477457951347   0.009063854965886768     0.4923596135173859     0.1444502993868596    0.08781654778336219  3.277300704773311e-14 121.8187638093239
2.780513912403618      19.20834183890032      15.38845467908489   0.002434786816030723     0.7513822640498291     -11.35987052451594  5.567112532134812e-06     0.1263759330162646  0.0009358194931927767      14.03674802523661      358.9861900941837   0.005886420539515955     0.8010759501167867     0.4997128351948137     0.2777783214996122     0.4576477457951347   0.009063854965886768     0.4923596135173859     0.1444502993868596    0.08781654778336219  3.277300704773311e-14 121.818762941905
2.780513912403618      19.20834183890032      15.38845467908489   0.002434786816030723     0.7513822491486679     -11.35987069379121  5.567112532134812e-06     0.1263759330162646  0.0009358194931927767      14.03674802523661      358.9861900941837   0.005886420539515955     0.8010759501167867     0.4997128351948137     0.2777783214996122     0.4576477457951347   0.009063854965886768     0.4923596135173859     0.1444502993868596    0.08781654778336219  3.277300704773311e-14 121.8187629431203
2.780513912403618      19.20834183890032      15.38845467908489   0.002434786816030723     0.7513822491486679     -11.35987052451594   5.58201369332866e-06     0.1263759330162646  0.0009358194931927767      14.03674802523661      358.9861900941837   0.005886420539515955     0.8010759501167867     0.4997128351948137     0.2777783214996122     0.4576477457951347   0.009063854965886768     0.4923596135173859     0.1444502993868596    0.08781654778336219  3.277300704773311e-14 121.818769119486
2.780513912403618      19.20834183890032      15.38845467908489   0.002434786816030723     0.7513822491486679     -11.35987052451594  5.567112532134812e-06     0.1263759479174258  0.0009358194931927767      14.03674802523661      358.9861900941837   0.005886420539515955     0.8010759501167867     0.4997128351948137     0.2777783214996122     0.4576477457951347   0.009063854965886768     0.4923596135173859     0.1444502993868596    0.08781654778336219  3.277300704773311e-14 121.8187631493557
2.780513912403618      19.20834183890032      15.38845467908489   0.002434786816030723     0.7513822491486679     -11.35987052451594  5.567112532134812e-06     0.1263759330162646  0.0009358343943539706      14.03674802523661      358.9861900941837   0.005886420539515955     0.8010759501167867     0.4997128351948137     0.2777783214996122     0.4576477457951347   0.009063854965886768     0.4923596135173859     0.1444502993868596    0.08781654778336219  3.277300704773311e-14 121.818764264598
2.780513912403618      19.20834183890032      15.38845467908489   0.002434786816030723     0.7513822491486679     -11.35987052451594  5.567112532134812e-06     0.1263759330162646  0.0009358194931927767      14.03674823440046      358.9861900941837   0.005886420539515955     0.8010759501167867     0.4997128351948137     0.2777783214996122     0.4576477457951347   0.009063854965886768     0.4923596135173859     0.1444502993868596    0.08781654778336219  3.277300704773311e-14 121.8187628633728
2.780513912403618      19.20834183890032      15.38845467908489   0.002434786816030723     0.7513822491486679     -11.35987052451594  5.567112532134812e-06     0.1263759330162646  0.0009358194931927767      14.03674802523661      358.9861954434948   0.005886420539515955     0.8010759501167867     0.4997128351948137     0.2777783214996122     0.4576477457951347   0.009063854965886768     0.4923596135173859     0.1444502993868596    0.08781654778336219  3.277300704773311e-14 121.8187629912925
2.780513912403618      19.20834183890032      15.38845467908489   0.002434786816030723     0.7513822491486679     -11.35987052451594  5.567112532134812e-06     0.1263759330162646  0.0009358194931927767      14.03674802523661      358.9861900941837   0.005886435440677149     0.8010759501167867     0.4997128351948137     0.2777783214996122     0.4576477457951347   0.009063854965886768     0.4923596135173859     0.1444502993868596    0.08781654778336219  3.277300704773311e-14 121.8187627288638
2.780513912403618      19.20834183890032      15.38845467908489   0.002434786816030723     0.7513822491486679     -11.35987052451594  5.567112532134812e-06     0.1263759330162646  0.0009358194931927767      14.03674802523661      358.9861900941837   0.005886420539515955     0.8010759650179479     0.4997128351948137     0.2777783214996122     0.4576477457951347   0.009063854965886768     0.4923596135173859     0.1444502993868596    0.08781654778336219  3.277300704773311e-14 121.8187635374026
2.780513912403618      19.20834183890032      15.38845467908489   0.002434786816030723     0.7513822491486679     -11.35987052451594  5.567112532134812e-06     0.1263759330162646  0.0009358194931927767      14.03674802523661      358.9861900941837   0.005886420539515955     0.8010759501167867     0.4997128500959749     0.2777783214996122     0.4576477457951347   0.009063854965886768     0.4923596135173859     0.1444502993868596    0.08781654778336219  3.277300704773311e-14 121.8187630836495
2.780513912403618      19.20834183890032      15.38845467908489   0.002434786816030723     0.7513822491486679     -11.35987052451594  5.567112532134812e-06     0.1263759330162646  0.0009358194931927767      14.03674802523661      358.9861900941837   0.005886420539515955     0.8010759501167867     0.4997128351948137     0.2777783364007734     0.4576477457951347   0.009063854965886768     0.4923596135173859     0.1444502993868596    0.08781654778336219  3.277300704773311e-14 121.8187628241358
2.780513912403618      19.20834183890032      15.38845467908489   0.002434786816030723     0.7513822491486679     -11.35987052451594  5.567112532134812e-06     0.1263759330162646  0.0009358194931927767      14.03674802523661      358.9861900941837   0.005886420539515955     0.8010759501167867     0.4997128351948137     0.2777783214996122     0.4576477606962959   0.009063854965886768     0.4923596135173859     0.1444502993868596    0.08781654778336219  3.277300704773311e-14 121.818762949283
2.780513912403618      19.20834183890032      15.38845467908489   0.002434786816030723     0.7513822491486679     -11.35987052451594  5.567112532134812e-06     0.1263759330162646  0.0009358194931927767      14.03674802523661      358.9861900941837   0.005886420539515955     0.8010759501167867     0.4997128351948137     0.2777783214996122     0.4576477457951347   0.009063869867047962     0.4923596135173859     0.1444502993868596    0.08781654778336219  3.277300704773311e-14 121.8187629361926
2.780513912403618      19.20834183890032      15.38845467908489   0.002434786816030723     0.7513822491486679     -11.35987052451594  5.567112532134812e-06     0.1263759330162646  0.0009358194931927767      14.03674802523661      358.9861900941837   0.005886420539515955     0.8010759501167867     0.4997128351948137     0.2777783214996122     0.4576477457951347   0.009063854965886768     0.4923596284185471     0.1444502993868596    0.08781654778336219  3.277300704773311e-14 121.8187629361731
2.780513912403618      19.20834183890032      15.38845467908489   0.002434786816030723     0.7513822491486679     -11.35987052451594  5.567112532134812e-06     0.1263759330162646  0.0009358194931927767      14.03674802523661      358.9861900941837   0.005886420539515955     0.8010759501167867     0.4997128351948137     0.2777783214996122     0.4576477457951347   0.009063854965886768     0.4923596135173859     0.1444503142880208    0.08781654778336219  3.277300704773311e-14 121.8187629361818
2.780513912403618      19.20834183890032      15.38845467908489   0.002434786816030723     0.7513822491486679     -11.35987052451594  5.567112532134812e-06     0.1263759330162646  0.0009358194931927767      14.03674802523661      358.9861900941837   0.005886420539515955     0.8010759501167867     0.4997128351948137     0.2777783214996122     0.4576477457951347   0.009063854965886768     0.4923596135173859     0.1444502993868596    0.08781656268452338  3.277300704773311e-14 121.8187629361924
2.780513912403618      19.20834183890032      15.38845467908489   0.002434786816030723     0.7513822491486679     -11.35987052451594  5.567112532134812e-06     0.1263759330162646  0.0009358194931927767      14.03674802523661      358.9861900941837   0.005886420539515955     0.8010759501167867     0.4997128351948137     0.2777783214996122     0.4576477457951347   0.009063854965886768     0.4923596135173859     0.1444502993868596    0.08781654778336219  1.490119396685471e-08 121.8188303443954
2.780446001191445      19.20811279892815      15.38819083957731    0.00243431178830016     0.7513302033956093     -11.35977427381393  5.558203713843919e-06     0.1263707550187615  0.0009356737317334218      14.03674300427008      358.9682800835076    0.00588738623041927     0.8010733745707938     0.4996930471872726     0.2778001511754079     0.4575847092971386   0.009063390826018572     0.4923596135173859     0.1444469544906109    0.08781206504469753  3.238112735250485e-14 121.818215440335
2.780446042623319      19.20811279892815      15.38819083957731    0.00243431178830016     0.7513302033956093     -11.35977427381393  5.558203713843919e-06     0.1263707550187615  0.0009356737317334218      14.03674300427008      358.9682800835076    0.00588738623041927     0.8010733745707938     0.4996930471872726     0.2778001511754079     0.4575847092971386   0.009063390826018572     0.4923596135173859     0.1444469544906109    0.08781206504469753  3.238112735250485e-14 121.818215366593
2.780446001191445      19.20811308515133      15.38819083957731    0.00243431178830016     0.7513302033956093     -11.35977427381393  5.558203713843919e-06     0.1263707550187615  0.0009356737317334218      14.03674300427008      358.9682800835076    0.00588738623041927     0.8010733745707938     0.4996930471872726     0.2778001511754079     0.4575847092971386   0.009063390826018572     0.4923596135173859     0.1444469544906109    0.08781206504469753  3.238112735250485e-14 121.818215459399
2.780446001191445      19.20811279892815      15.38819106887923    0.00243431178830016     0.7513302033956093     -11.35977427381393  5.558203713843919e-06     0.1263707550187615  0.0009356737317334218      14.03674300427008      358.9682800835076    0.00588738623041927     0.8010733745707938     0.4996930471872726     0.2778001511754079     0.4575847092971386   0.009063390826018572     0.4923596135173859     0.1444469544906109    0.08781206504469753  3.238112735250485e-14 121.8182154317191
2.780446001191445      19.20811279892815      15.38819083957731   0.002434326689461354     0.7513302033956093     -11.35977427381393  5.558203713843919e-06     0.1263707550187615  0.0009356737317334218      14.03674300427008      358.9682800835076    0.00588738623041927     0.8010733745707938     0.4996930471872726     0.2778001511754079     0.4575847092971386   0.009063390826018572     0.4923596135173859     0.1444469544906109    0.08781206504469753  3.238112735250485e-14 121.8182160701141
2.780446001191445      19.20811279892815      15.38819083957731    0.00243431178830016     0.7513302182967705     -11.35977427381393  5.558203713843919e-06     0.1263707550187615  0.0009356737317334218      14.03674300427008      358.9682800835076    0.00588738623041927     0.8010733745707938     0.4996930471872726     0.2778001511754079     0.4575847092971386   0.009063390826018572     0.4923596135173859     0.1444469544906109    0.08781206504469753  3.238112735250485e-14 121.8182154484934
2.780446001191445      19.20811279892815      15.38819083957731    0.00243431178830016     0.7513302033956093     -11.35977444308776  5.558203713843919e-06     0.1263707550187615  0.0009356737317334218      14.03674300427008      358.9682800835076    0.00588738623041927     0.8010733745707938     0.4996930471872726     0.2778001511754079     0.4575847092971386   0.009063390826018572     0.4923596135173859     0.1444469544906109    0.08781206504469753  3.238112735250485e-14 121.8182154104888
2.780446001191445      19.20811279892815      15.38819083957731    0.00243431178830016     0.7513302033956093     -11.35977427381393  5.573104875037767e-06     0.1263707550187615  0.0009356737317334218      14.03674300427008      358.9682800835076    0.00588738623041927     0.8010733745707938     0.4996930471872726     0.2778001511754079     0.4575847092971386   0.009063390826018572     0.4923596135173859     0.1444469544906109    0.08781206504469753  3.238112735250485e-14 121.8182216604582
2.780446001191445      19.20811279892815      15.38819083957731    0.00243431178830016     0.7513302033956093     -11.35977427381393  5.558203713843919e-06     0.1263707699199227  0.0009356737317334218      14.03674300427008      358.9682800835076    0.00588738623041927     0.8010733745707938     0.4996930471872726     0.2778001511754079     0.4575847092971386   0.009063390826018572     0.4923596135173859     0.1444469544906109    0.08781206504469753  3.238112735250485e-14 121.8182156527934
2.780446001191445      19.20811279892815      15.38819083957731    0.00243431178830016     0.7513302033956093     -11.35977427381393  5.558203713843919e-06     0.1263707550187615  0.0009356886328946157      14.03674300427008      358.9682800835076    0.00588738623041927     0.8010733745707938     0.4996930471872726     0.2778001511754079     0.4575847092971386   0.009063390826018572     0.4923596135173859     0.1444469544906109    0.08781206504469753  3.238112735250485e-14 121.8182167347526
2.780446001191445      19.20811279892815      15.38819083957731    0.00243431178830016     0.7513302033956093     -11.35977427381393  5.558203713843919e-06     0.1263707550187615  0.0009356737317334218      14.03674321343386      358.9682800835076    0.00588738623041927     0.8010733745707938     0.4996930471872726     0.2778001511754079     0.4575847092971386   0.009063390826018572     0.4923596135173859     0.1444469544906109    0.08781206504469753  3.238112735250485e-14 121.8182154312445
2.780446001191445      19.20811279892815      15.38819083957731    0.00243431178830016     0.7513302033956093     -11.35977427381393  5.558203713843919e-06     0.1263707550187615  0.0009356737317334218      14.03674300427008      358.9682854325518    0.00588738623041927     0.8010733745707938     0.4996930471872726     0.2778001511754079     0.4575847092971386   0.009063390826018572     0.4923596135173859     0.1444469544906109    0.08781206504469753  3.238112735250485e-14 121.8182154788228
2.780446001191445      19.20811279892815      15.38819083957731    0.00243431178830016     0.7513302033956093     -11.35977427381393  5.558203713843919e-06     0.1263707550187615  0.0009356737317334218      14.03674300427008      358.9682800835076   0.005887401131580464     0.8010733745707938     0.4996930471872726     0.2778001511754079     0.4575847092971386   0.009063390826018572     0.4923596135173859     0.1444469544906109    0.08781206504469753  3.238112735250485e-14 121.81821724223
2.780446001191445      19.20811279892815      15.38819083957731    0.00243431178830016     0.7513302033956093     -11.35977427381393  5.558203713843919e-06     0.1263707550187615  0.0009356737317334218      14.03674300427008      358.9682800835076    0.00588738623041927     0.8010733894719549     0.4996930471872726     0.2778001511754079     0.4575847092971386   0.009063390826018572     0.4923596135173859     0.1444469544906109    0.08781206504469753  3.238112735250485e-14 121.8182160562431
2.780446001191445      19.20811279892815      15.38819083957731    0.00243431178830016     0.7513302033956093     -11.35977427381393  5.558203713843919e-06     0.1263707550187615  0.0009356737317334218      14.03674300427008      358.9682800835076    0.00588738623041927     0.8010733745707938     0.4996930620884338     0.2778001511754079     0.4575847092971386   0.009063390826018572     0.4923596135173859     0.1444469544906109    0.08781206504469753  3.238112735250485e-14 121.8182155163641
2.780446001191445      19.20811279892815      15.38819083957731    0.00243431178830016     0.7513302033956093     -11.35977427381393  5.558203713843919e-06     0.1263707550187615  0.0009356737317334218      14.03674300427008      358.9682800835076    0.00588738623041927     0.8010733745707938     0.4996930471872726     0.2778001660765691     0.4575847092971386   0.009063390826018572     0.4923596135173859     0.1444469544906109    0.08781206504469753  3.238112735250485e-14 121.8182154293439
2.780446001191445      19.20811279892815      15.38819083957731    0.00243431178830016     0.7513302033956093     -11.35977427381393  5.558203713843919e-06     0.1263707550187615  0.0009356737317334218      14.03674300427008      358.9682800835076    0.00588738623041927     0.8010733745707938     0.4996930471872726     0.2778001511754079     0.4575847241982998   0.009063390826018572     0.4923596135173859     0.1444469544906109    0.08781206504469753  3.238112735250485e-14 121.8182154020887
2.780446001191445      19.20811279892815      15.38819083957731    0.00243431178830016     0.7513302033956093     -11.35977427381393  5.558203713843919e-06     0.1263707550187615  0.0009356737317334218      14.03674300427008      358.9682800835076    0.00588738623041927     0.8010733745707938     0.4996930471872726     0.2778001511754079     0.4575847092971386   0.009063405727179766     0.4923596135173859     0.1444469544906109    0.08781206504469753  3.238112735250485e-14 121.8182154403801
2.780446001191445      19.20811279892815      15.38819083957731    0.00243431178830016     0.7513302033956093     -11.35977427381393  5.558203713843919e-06     0.1263707550187615  0.0009356737317334218      14.03674300427008      358.9682800835076    0.00588738623041927     0.8010733745707938     0.4996930471872726     0.2778001511754079     0.4575847092971386   0.009063390826018572     0.4923596284185471     0.1444469544906109    0.08781206504469753  3.238112735250485e-14 121.818215440335
2.780446001191445      19.20811279892815      15.38819083957731    0.00243431178830016     0.7513302033956093     -11.35977427381393  5.558203713843919e-06     0.1263707550187615  0.0009356737317334218      14.03674300427008      358.9682800835076    0.00588738623041927     0.8010733745707938     0.4996930471872726     0.2778001511754079     0.4575847092971386   0.009063390826018572     0.4923596135173859      0.144446969391772    0.08781206504469753  3.238112735250485e-14 121.8182154403259
2.780446001191445      19.20811279892815      15.38819083957731    0.00243431178830016     0.7513302033956093     -11.35977427381393  5.558203713843919e-06     0.1263707550187615  0.0009356737317334218      14.03674300427008      358.9682800835076    0.00588738623041927     0.8010733745707938     0.4996930471872726     0.2778001511754079     0.4575847092971386   0.009063390826018572     0.4923596135173859     0.1444469544906109    0.08781207994585873  3.238112735250485e-14 121.818215440379
2.780446001191445      19.20811279892815      15.38819083957731    0.00243431178830016     0.7513302033956093     -11.35977427381393  5.558203713843919e-06     0.1263707550187615  0.0009356737317334218      14.03674300427008      358.9682800835076    0.00588738623041927     0.8010733745707938     0.4996930471872726     0.2778001511754079     0.4575847092971386   0.009063390826018572     0.4923596135173859     0.1444469544906109    0.08781206504469753  1.490119357497501e-08 121.8182828495674
2.780595136440788      19.20819455348045      15.38855371020472    0.00243346338974172     0.7512978313866544     -11.36010759793223  5.546001316042248e-06     0.1263603051265061  0.0009353020453044351      14.03593000662782      358.9675058951905   0.005882915650655012     0.8010715192499985     0.4996529361454989     0.2778106677708045     0.4577358365411631   0.009063127413816974     0.4923596135173859     0.1444526794275224    0.08780957826797255  3.157266370535714e-14 121.8175271045004
2.780595177874884      19.20819455348045      15.38855371020472    0.00243346338974172     0.7512978313866544     -11.36010759793223  5.546001316042248e-06     0.1263603051265061  0.0009353020453044351      14.03593000662782      358.9675058951905   0.005882915650655012     0.8010715192499985     0.4996529361454989     0.2778106677708045     0.4577358365411631   0.009063127413816974     0.4923596135173859     0.1444526794275224    0.08780957826797255  3.157266370535714e-14 121.8175271442325
2.780595136440788      19.20819483970485      15.38855371020472    0.00243346338974172     0.7512978313866544     -11.36010759793223  5.546001316042248e-06     0.1263603051265061  0.0009353020453044351      14.03593000662782      358.9675058951905   0.005882915650655012     0.8010715192499985     0.4996529361454989     0.2778106677708045     0.4577358365411631   0.009063127413816974     0.4923596135173859     0.1444526794275224    0.08780957826797255  3.157266370535714e-14 121.8175271268394
2.780595136440788      19.20819455348045      15.38855393951204    0.00243346338974172     0.7512978313866544     -11.36010759793223  5.546001316042248e-06     0.1263603051265061  0.0009353020453044351      14.03593000662782      358.9675058951905   0.005882915650655012     0.8010715192499985     0.4996529361454989     0.2778106677708045     0.4577358365411631   0.009063127413816974     0.4923596135173859     0.1444526794275224    0.08780957826797255  3.157266370535714e-14 121.817527113494
2.780595136440788      19.20819455348045      15.38855371020472   0.002433478290902914     0.7512978313866544     -11.36010759793223  5.546001316042248e-06     0.1263603051265061  0.0009353020453044351      14.03593000662782      358.9675058951905   0.005882915650655012     0.8010715192499985     0.4996529361454989     0.2778106677708045     0.4577358365411631   0.009063127413816974     0.4923596135173859     0.1444526794275224    0.08780957826797255  3.157266370535714e-14 121.8175276483408
2.780595136440788      19.20819455348045      15.38855371020472    0.00243346338974172     0.7512978462878156     -11.36010759793223  5.546001316042248e-06     0.1263603051265061  0.0009353020453044351      14.03593000662782      358.9675058951905   0.005882915650655012     0.8010715192499985     0.4996529361454989     0.2778106677708045     0.4577358365411631   0.009063127413816974     0.4923596135173859     0.1444526794275224    0.08780957826797255  3.157266370535714e-14 121.8175271134031
2.780595136440788      19.20819455348045      15.38855371020472    0.00243346338974172     0.7512978313866544     -11.36010776721102  5.546001316042248e-06     0.1263603051265061  0.0009353020453044351      14.03593000662782      358.9675058951905   0.005882915650655012     0.8010715192499985     0.4996529361454989     0.2778106677708045     0.4577358365411631   0.009063127413816974     0.4923596135173859     0.1444526794275224    0.08780957826797255  3.157266370535714e-14 121.8175270730168
2.780595136440788      19.20819455348045      15.38855371020472    0.00243346338974172     0.7512978313866544     -11.36010759793223  5.560902477236096e-06     0.1263603051265061  0.0009353020453044351      14.03593000662782      358.9675058951905   0.005882915650655012     0.8010715192499985     0.4996529361454989     0.2778106677708045     0.4577358365411631   0.009063127413816974     0.4923596135173859     0.1444526794275224    0.08780957826797255  3.157266370535714e-14 121.8175328238361
2.780595136440788      19.20819455348045      15.38855371020472    0.00243346338974172     0.7512978313866544     -11.36010759793223  5.546001316042248e-06     0.1263603200276673  0.0009353020453044351      14.03593000662782      358.9675058951905   0.005882915650655012     0.8010715192499985     0.4996529361454989     0.2778106677708045     0.4577358365411631   0.009063127413816974     0.4923596135173859     0.1444526794275224    0.08780957826797255  3.157266370535714e-14 121.8175272659245
2.780595136440788      19.20819455348045      15.38855371020472    0.00243346338974172     0.7512978313866544     -11.36010759793223  5.546001316042248e-06     0.1263603051265061  0.0009353169464656289      14.03593000662782      358.9675058951905   0.005882915650655012     0.8010715192499985     0.4996529361454989     0.2778106677708045     0.4577358365411631   0.009063127413816974     0.4923596135173859     0.1444526794275224    0.08780957826797255  3.157266370535714e-14 121.8175280084797
2.780595136440788      19.20819455348045      15.38855371020472    0.00243346338974172     0.7512978313866544     -11.36010759793223  5.546001316042248e-06     0.1263603051265061  0.0009353020453044351      14.03593021577948      358.9675058951905   0.005882915650655012     0.8010715192499985     0.4996529361454989     0.2778106677708045     0.4577358365411631   0.009063127413816974     0.4923596135173859     0.1444526794275224    0.08780957826797255  3.157266370535714e-14 121.8175270382784
2.780595136440788      19.20819455348045      15.38855371020472    0.00243346338974172     0.7512978313866544     -11.36010759793223  5.546001316042248e-06     0.1263603051265061  0.0009353020453044351      14.03593000662782      358.9675112442232   0.005882915650655012     0.8010715192499985     0.4996529361454989     0.2778106677708045     0.4577358365411631   0.009063127413816974     0.4923596135173859     0.1444526794275224    0.08780957826797255  3.157266370535714e-14 121.8175271938989
2.780595136440788      19.20819455348045      15.38855371020472    0.00243346338974172     0.7512978313866544     -11.36010759793223  5.546001316042248e-06     0.1263603051265061  0.0009353020453044351      14.03593000662782      358.9675058951905   0.005882930551816206     0.8010715192499985     0.4996529361454989     0.2778106677708045     0.4577358365411631   0.009063127413816974     0.4923596135173859     0.1444526794275224    0.08780957826797255  3.157266370535714e-14 121.8175258213356
2.780595136440788      19.20819455348045      15.38855371020472    0.00243346338974172     0.7512978313866544     -11.36010759793223  5.546001316042248e-06     0.1263603051265061  0.0009353020453044351      14.03593000662782      358.9675058951905   0.005882915650655012     0.8010715341511597     0.4996529361454989     0.2778106677708045     0.4577358365411631   0.009063127413816974     0.4923596135173859     0.1444526794275224    0.08780957826797255  3.157266370535714e-14 121.8175277328106
2.780595136440788      19.20819455348045      15.38855371020472    0.00243346338974172     0.7512978313866544     -11.36010759793223  5.546001316042248e-06     0.1263603051265061  0.0009353020453044351      14.03593000662782      358.9675058951905   0.005882915650655012     0.8010715192499985     0.4996529510466601     0.2778106677708045     0.4577358365411631   0.009063127413816974     0.4923596135173859     0.1444526794275224    0.08780957826797255  3.157266370535714e-14 121.8175272820733
2.780595136440788      19.20819455348045      15.38855371020472    0.00243346338974172     0.7512978313866544     -11.36010759793223  5.546001316042248e-06     0.1263603051265061  0.0009353020453044351      14.03593000662782      358.9675058951905   0.005882915650655012     0.8010715192499985     0.4996529361454989     0.2778106826719657     0.4577358365411631   0.009063127413816974     0.4923596135173859     0.1444526794275224    0.08780957826797255  3.157266370535714e-14 121.8175269562246
2.780595136440788      19.20819455348045      15.38855371020472    0.00243346338974172     0.7512978313866544     -11.36010759793223  5.546001316042248e-06     0.1263603051265061  0.0009353020453044351      14.03593000662782      358.9675058951905   0.005882915650655012     0.8010715192499985     0.4996529361454989     0.2778106677708045     0.4577358514423243   0.009063127413816974     0.4923596135173859     0.1444526794275224    0.08780957826797255  3.157266370535714e-14 121.8175271054872
2.780595136440788      19.20819455348045      15.38855371020472    0.00243346338974172     0.7512978313866544     -11.36010759793223  5.546001316042248e-06     0.1263603051265061  0.0009353020453044351      14.03593000662782      358.9675058951905   0.005882915650655012     0.8010715192499985     0.4996529361454989     0.2778106677708045     0.4577358365411631   0.009063142314978168     0.4923596135173859     0.1444526794275224    0.08780957826797255  3.157266370535714e-14 121.817527104473
2.780595136440788      19.20819455348045      15.38855371020472    0.00243346338974172     0.7512978313866544     -11.36010759793223  5.546001316042248e-06     0.1263603051265061  0.0009353020453044351      14.03593000662782      358.9675058951905   0.005882915650655012     0.8010715192499985     0.4996529361454989     0.2778106677708045     0.4577358365411631   0.009063127413816974     0.4923596284185471     0.1444526794275224    0.08780957826797255  3.157266370535714e-14 121.8175271045004
2.780595136440788      19.20819455348045      15.38855371020472    0.00243346338974172     0.7512978313866544     -11.36010759793223  5.546001316042248e-06     0.1263603051265061  0.0009353020453044351      14.03593000662782      358.9675058951905   0.005882915650655012     0.8010715192499985     0.4996529361454989     0.2778106677708045     0.4577358365411631   0.009063127413816974     0.4923596135173859     0.1444526943286836    0.08780957826797255  3.157266370535714e-14 121.8175271045116
2.780595136440788      19.20819455348045      15.38855371020472    0.00243346338974172     0.7512978313866544     -11.36010759793223  5.546001316042248e-06     0.1263603051265061  0.0009353020453044351      14.03593000662782      358.9675058951905   0.005882915650655012     0.8010715192499985     0.4996529361454989     0.2778106677708045     0.4577358365411631   0.009063127413816974     0.4923596135173859     0.1444526794275224    0.08780959316913374  3.157266370535714e-14 121.8175271044897
2.780595136440788      19.20819455348045      15.38855371020472    0.00243346338974172     0.7512978313866544     -11.36010759793223  5.546001316042248e-06     0.1263603051265061  0.0009353020453044351      14.03593000662782      358.9675058951905   0.005882915650655012     0.8010715192499985     0.4996529361454989     0.2778106677708045     0.4577358365411631   0.009063127413816974     0.4923596135173859     0.1444526794275224    0.08780957826797255  1.490119276651136e-08 121.8175945151544
2.780547010529817      19.20821674560865      15.38858387943494   0.002433399784397948     0.7512840422631076     -11.36014534533114  5.543790393194214e-06     0.1263596871907959  0.0009352809146735267      14.03569718827549      358.9486723676897   0.005884536022416566     0.8010710976201746     0.4996534803227151     0.2778148343341325     0.4577089522288268   0.009063724740632124     0.4923596135173859     0.1444519058045685     0.0878142810160621  3.150826102376465e-14 121.8173160782991
2.780547051963196      19.20821674560865      15.38858387943494   0.002433399784397948     0.7512840422631076     -11.36014534533114  5.543790393194214e-06     0.1263596871907959  0.0009352809146735267      14.03569718827549      358.9486723676897   0.005884536022416566     0.8010710976201746     0.4996534803227151     0.2778148343341325     0.4577089522288268   0.009063724740632124     0.4923596135173859     0.1444519058045685     0.0878142810160621  3.150826102376465e-14 121.8173161512899
2.780547010529817      19.20821703183338      15.38858387943494   0.002433399784397948     0.7512840422631076     -11.36014534533114  5.543790393194214e-06     0.1263596871907959  0.0009352809146735267      14.03569718827549      358.9486723676897   0.005884536022416566     0.8010710976201746     0.4996534803227151     0.2778148343341325     0.4577089522288268   0.009063724740632124     0.4923596135173859     0.1444519058045685     0.0878142810160621  3.150826102376465e-14 121.8173161002983
2.780547010529817      19.20821674560865      15.38858410874271   0.002433399784397948     0.7512840422631076     -11.36014534533114  5.543790393194214e-06     0.1263596871907959  0.0009352809146735267      14.03569718827549      358.9486723676897   0.005884536022416566     0.8010710976201746     0.4996534803227151     0.2778148343341325     0.4577089522288268   0.009063724740632124     0.4923596135173859     0.1444519058045685     0.0878142810160621  3.150826102376465e-14 121.8173160745979
2.780547010529817      19.20821674560865      15.38858387943494   0.002433414685559142     0.7512840422631076     -11.36014534533114  5.543790393194214e-06     0.1263596871907959  0.0009352809146735267      14.03569718827549      358.9486723676897   0.005884536022416566     0.8010710976201746     0.4996534803227151     0.2778148343341325     0.4577089522288268   0.009063724740632124     0.4923596135173859     0.1444519058045685     0.0878142810160621  3.150826102376465e-14 121.8173165114114
2.780547010529817      19.20821674560865      15.38858387943494   0.002433399784397948     0.7512840571642688     -11.36014534533114  5.543790393194214e-06     0.1263596871907959  0.0009352809146735267      14.03569718827549      358.9486723676897   0.005884536022416566     0.8010710976201746     0.4996534803227151     0.2778148343341325     0.4577089522288268   0.009063724740632124     0.4923596135173859     0.1444519058045685     0.0878142810160621  3.150826102376465e-14 121.8173160857379
2.780547010529817      19.20821674560865      15.38858387943494   0.002433399784397948     0.7512840422631076     -11.36014551461049  5.543790393194214e-06     0.1263596871907959  0.0009352809146735267      14.03569718827549      358.9486723676897   0.005884536022416566     0.8010710976201746     0.4996534803227151     0.2778148343341325     0.4577089522288268   0.009063724740632124     0.4923596135173859     0.1444519058045685     0.0878142810160621  3.150826102376465e-14 121.8173160428384
2.780547010529817      19.20821674560865      15.38858387943494   0.002433399784397948     0.7512840422631076     -11.36014534533114  5.558691554388062e-06     0.1263596871907959  0.0009352809146735267      14.03569718827549      358.9486723676897   0.005884536022416566     0.8010710976201746     0.4996534803227151     0.2778148343341325     0.4577089522288268   0.009063724740632124     0.4923596135173859     0.1444519058045685     0.0878142810160621  3.150826102376465e-14 121.8173218977419
2.780547010529817      19.20821674560865      15.38858387943494   0.002433399784397948     0.7512840422631076     -11.36014534533114  5.543790393194214e-06     0.1263597020919571  0.0009352809146735267      14.03569718827549      358.9486723676897   0.005884536022416566     0.8010710976201746     0.4996534803227151     0.2778148343341325     0.4577089522288268   0.009063724740632124     0.4923596135173859     0.1444519058045685     0.0878142810160621  3.150826102376465e-14 121.8173163093192
2.780547010529817      19.20821674560865      15.38858387943494   0.002433399784397948     0.7512840422631076     -11.36014534533114  5.543790393194214e-06     0.1263596871907959  0.0009352958158347206      14.03569718827549      358.9486723676897   0.005884536022416566     0.8010710976201746     0.4996534803227151     0.2778148343341325     0.4577089522288268   0.009063724740632124     0.4923596135173859     0.1444519058045685     0.0878142810160621  3.150826102376465e-14 121.8173170055147
2.780547010529817      19.20821674560865      15.38858387943494   0.002433399784397948     0.7512840422631076     -11.36014534533114  5.543790393194214e-06     0.1263596871907959  0.0009352809146735267      14.03569739742367      358.9486723676897   0.005884536022416566     0.8010710976201746     0.4996534803227151     0.2778148343341325     0.4577089522288268   0.009063724740632124     0.4923596135173859     0.1444519058045685     0.0878142810160621  3.150826102376465e-14 121.8173160663431
2.780547010529817      19.20821674560865      15.38858387943494   0.002433399784397948     0.7512840422631076     -11.36014534533114  5.543790393194214e-06     0.1263596871907959  0.0009352809146735267      14.03569718827549      358.9486777164417   0.005884536022416566     0.8010710976201746     0.4996534803227151     0.2778148343341325     0.4577089522288268   0.009063724740632124     0.4923596135173859     0.1444519058045685     0.0878142810160621  3.150826102376465e-14 121.8173162213703
2.780547010529817      19.20821674560865      15.38858387943494   0.002433399784397948     0.7512840422631076     -11.36014534533114  5.543790393194214e-06     0.1263596871907959  0.0009352809146735267      14.03569718827549      358.9486723676897    0.00588455092357776     0.8010710976201746     0.4996534803227151     0.2778148343341325     0.4577089522288268   0.009063724740632124     0.4923596135173859     0.1444519058045685     0.0878142810160621  3.150826102376465e-14 121.8173164390394
2.780547010529817      19.20821674560865      15.38858387943494   0.002433399784397948     0.7512840422631076     -11.36014534533114  5.543790393194214e-06     0.1263596871907959  0.0009352809146735267      14.03569718827549      358.9486723676897   0.005884536022416566     0.8010711125213358     0.4996534803227151     0.2778148343341325     0.4577089522288268   0.009063724740632124     0.4923596135173859     0.1444519058045685     0.0878142810160621  3.150826102376465e-14 121.8173166645071
2.780547010529817      19.20821674560865      15.38858387943494   0.002433399784397948     0.7512840422631076     -11.36014534533114  5.543790393194214e-06     0.1263596871907959  0.0009352809146735267      14.03569718827549      358.9486723676897   0.005884536022416566     0.8010710976201746     0.4996534952238763     0.2778148343341325     0.4577089522288268   0.009063724740632124     0.4923596135173859     0.1444519058045685     0.0878142810160621  3.150826102376465e-14 121.817316235956
2.780547010529817      19.20821674560865      15.38858387943494   0.002433399784397948     0.7512840422631076     -11.36014534533114  5.543790393194214e-06     0.1263596871907959  0.0009352809146735267      14.03569718827549      358.9486723676897   0.005884536022416566     0.8010710976201746     0.4996534803227151     0.2778148492352937     0.4577089522288268   0.009063724740632124     0.4923596135173859     0.1444519058045685     0.0878142810160621  3.150826102376465e-14 121.8173159963967
2.780547010529817      19.20821674560865      15.38858387943494   0.002433399784397948     0.7512840422631076     -11.36014534533114  5.543790393194214e-06     0.1263596871907959  0.0009352809146735267      14.03569718827549      358.9486723676897   0.005884536022416566     0.8010710976201746     0.4996534803227151     0.2778148343341325      0.457708967129988   0.009063724740632124     0.4923596135173859     0.1444519058045685     0.0878142810160621  3.150826102376465e-14 121.8173160549402
2.780547010529817      19.20821674560865      15.38858387943494   0.002433399784397948     0.7512840422631076     -11.36014534533114  5.543790393194214e-06     0.1263596871907959  0.0009352809146735267      14.03569718827549      358.9486723676897   0.005884536022416566     0.8010710976201746     0.4996534803227151     0.2778148343341325     0.4577089522288268   0.009063739641793318     0.4923596135173859     0.1444519058045685     0.0878142810160621  3.150826102376465e-14 121.8173160783239
2.780547010529817      19.20821674560865      15.38858387943494   0.002433399784397948     0.7512840422631076     -11.36014534533114  5.543790393194214e-06     0.1263596871907959  0.0009352809146735267      14.03569718827549      358.9486723676897   0.005884536022416566     0.8010710976201746     0.4996534803227151     0.2778148343341325     0.4577089522288268   0.009063724740632124     0.4923596284185471     0.1444519058045685     0.0878142810160621  3.150826102376465e-14 121.8173160782991
2.780547010529817      19.20821674560865      15.38858387943494   0.002433399784397948     0.7512840422631076     -11.36014534533114  5.543790393194214e-06     0.1263596871907959  0.0009352809146735267      14.03569718827549      358.9486723676897   0.005884536022416566     0.8010710976201746     0.4996534803227151     0.2778148343341325     0.4577089522288268   0.009063724740632124     0.4923596135173859     0.1444519207057297     0.0878142810160621  3.150826102376465e-14 121.8173160783177
2.780547010529817      19.20821674560865      15.38858387943494   0.002433399784397948     0.7512840422631076     -11.36014534533114  5.543790393194214e-06     0.1263596871907959  0.0009352809146735267      14.03569718827549      358.9486723676897   0.005884536022416566     0.8010710976201746     0.4996534803227151     0.2778148343341325     0.4577089522288268   0.009063724740632124     0.4923596135173859     0.1444519058045685     0.0878142959172233  3.150826102376465e-14 121.8173160783452
2.780547010529817      19.20821674560865      15.38858387943494   0.002433399784397948     0.7512840422631076     -11.36014534533114  5.543790393194214e-06     0.1263596871907959  0.0009352809146735267      14.03569718827549      358.9486723676897   0.005884536022416566     0.8010710976201746     0.4996534803227151     0.2778148343341325     0.4577089522288268   0.009063724740632124     0.4923596135173859     0.1444519058045685     0.0878142810160621  1.490119270210868e-08 121.8173834889904
2.780359733401145       19.2082427204697      15.38866396767799   0.002427932471843045     0.7512500259795414     -11.36020230920235  5.374478070874794e-06     0.1262067298008664  0.0009307575081118382      14.03552672526377      358.9394554188625   0.005873624118085654     0.8010676901924833     0.4992409219766462     0.2781253938278762     0.4578294793900568   0.009063702805449622     0.4923596135173859     0.1444516283423134    0.08781388334298546  4.258254943299602e-14 121.8132963187555
2.780359774831734       19.2082427204697      15.38866396767799   0.002427932471843045     0.7512500259795414     -11.36020230920235  5.374478070874794e-06     0.1262067298008664  0.0009307575081118382      14.03552672526377      358.9394554188625   0.005873624118085654     0.8010676901924833     0.4992409219766462     0.2781253938278762     0.4578294793900568   0.009063702805449622     0.4923596135173859     0.1444516283423134    0.08781388334298546  4.258254943299602e-14 121.8132963256708
2.780359733401145      19.20824300669482      15.38866396767799   0.002427932471843045     0.7512500259795414     -11.36020230920235  5.374478070874794e-06     0.1262067298008664  0.0009307575081118382      14.03552672526377      358.9394554188625   0.005873624118085654     0.8010676901924833     0.4992409219766462     0.2781253938278762     0.4578294793900568   0.009063702805449622     0.4923596135173859     0.1444516283423134    0.08781388334298546  4.258254943299602e-14 121.8132964004022
2.780359733401145       19.2082427204697      15.38866419698696   0.002427932471843045     0.7512500259795414     -11.36020230920235  5.374478070874794e-06     0.1262067298008664  0.0009307575081118382      14.03552672526377      358.9394554188625   0.005873624118085654     0.8010676901924833     0.4992409219766462     0.2781253938278762     0.4578294793900568   0.009063702805449622     0.4923596135173859     0.1444516283423134    0.08781388334298546  4.258254943299602e-14 121.8132963440423
2.780359733401145       19.2082427204697      15.38866396767799   0.002427947373004239     0.7512500259795414     -11.36020230920235  5.374478070874794e-06     0.1262067298008664  0.0009307575081118382      14.03552672526377      358.9394554188625   0.005873624118085654     0.8010676901924833     0.4992409219766462     0.2781253938278762     0.4578294793900568   0.009063702805449622     0.4923596135173859     0.1444516283423134    0.08781388334298546  4.258254943299602e-14 121.8132938116392
2.780359733401145       19.2082427204697      15.38866396767799   0.002427932471843045     0.7512500408807026     -11.36020230920235  5.374478070874794e-06     0.1262067298008664  0.0009307575081118382      14.03552672526377      358.9394554188625   0.005873624118085654     0.8010676901924833     0.4992409219766462     0.2781253938278762     0.4578294793900568   0.009063702805449622     0.4923596135173859     0.1444516283423134    0.08781388334298546  4.258254943299602e-14 121.8132963429403
2.780359733401145       19.2082427204697      15.38866396767799   0.002427932471843045     0.7512500259795414     -11.36020247848255  5.374478070874794e-06     0.1262067298008664  0.0009307575081118382      14.03552672526377      358.9394554188625   0.005873624118085654     0.8010676901924833     0.4992409219766462     0.2781253938278762     0.4578294793900568   0.009063702805449622     0.4923596135173859     0.1444516283423134    0.08781388334298546  4.258254943299602e-14 121.813296230014
2.780359733401145       19.2082427204697      15.38866396767799   0.002427932471843045     0.7512500259795414     -11.36020230920235  5.389379232068642e-06     0.1262067298008664  0.0009307575081118382      14.03552672526377      358.9394554188625   0.005873624118085654     0.8010676901924833     0.4992409219766462     0.2781253938278762     0.4578294793900568   0.009063702805449622     0.4923596135173859     0.1444516283423134    0.08781388334298546  4.258254943299602e-14 121.8132991379785
2.780359733401145       19.2082427204697      15.38866396767799   0.002427932471843045     0.7512500259795414     -11.36020230920235  5.374478070874794e-06     0.1262067447020276  0.0009307575081118382      14.03552672526377      358.9394554188625   0.005873624118085654     0.8010676901924833     0.4992409219766462     0.2781253938278762     0.4578294793900568   0.009063702805449622     0.4923596135173859     0.1444516283423134    0.08781388334298546  4.258254943299602e-14 121.8132962787115
2.780359733401145       19.2082427204697      15.38866396767799   0.002427932471843045     0.7512500259795414     -11.36020230920235  5.374478070874794e-06     0.1262067298008664  0.0009307724092730321      14.03552672526377      358.9394554188625   0.005873624118085654     0.8010676901924833     0.4992409219766462     0.2781253938278762     0.4578294793900568   0.009063702805449622     0.4923596135173859     0.1444516283423134    0.08781388334298546  4.258254943299602e-14 121.8132933587224
2.780359733401145       19.2082427204697      15.38866396767799   0.002427932471843045     0.7512500259795414     -11.36020230920235  5.374478070874794e-06     0.1262067298008664  0.0009307575081118382      14.03552693440941      358.9394554188625   0.005873624118085654     0.8010676901924833     0.4992409219766462     0.2781253938278762     0.4578294793900568   0.009063702805449622     0.4923596135173859     0.1444516283423134    0.08781388334298546  4.258254943299602e-14 121.8132961730771
2.780359733401145       19.2082427204697      15.38866396767799   0.002427932471843045     0.7512500259795414     -11.36020230920235  5.374478070874794e-06     0.1262067298008664  0.0009307575081118382      14.03552672526377      358.9394607674772   0.005873624118085654     0.8010676901924833     0.4992409219766462     0.2781253938278762     0.4578294793900568   0.009063702805449622     0.4923596135173859     0.1444516283423134    0.08781388334298546  4.258254943299602e-14 121.8132963537954
2.780359733401145       19.2082427204697      15.38866396767799   0.002427932471843045     0.7512500259795414     -11.36020230920235  5.374478070874794e-06     0.1262067298008664  0.0009307575081118382      14.03552672526377      358.9394554188625   0.005873639019246848     0.8010676901924833     0.4992409219766462     0.2781253938278762     0.4578294793900568   0.009063702805449622     0.4923596135173859     0.1444516283423134    0.08781388334298546  4.258254943299602e-14 121.8133044410626
2.780359733401145       19.2082427204697      15.38866396767799   0.002427932471843045     0.7512500259795414     -11.36020230920235  5.374478070874794e-06     0.1262067298008664  0.0009307575081118382      14.03552672526377      358.9394554188625   0.005873624118085654     0.8010677050936444     0.4992409219766462     0.2781253938278762     0.4578294793900568   0.009063702805449622     0.4923596135173859     0.1444516283423134    0.08781388334298546  4.258254943299602e-14 121.8132968454534
[truncated: 374,795 more chars]
