# Supplementary material for: Model-Based Quantification of the Systemic Interplay between Glucose and Fatty Acids in the Postprandial State
Source: PLoS One. 2015 Sep 10;10(9):e0135665. doi: 10.1371/journal.pone.0135665 (PMC4565650; doi:10.1371/journal.pone.0135665)
Supplement: S3 File — Zip file containing all Matlab m-files to generate figures. The zip-file includes a README file, containing an overview of the simulation files and basic instructions. (ZIP) [file pone.0135665.s004.zip › GlcNEFA/OPT parameters/OPT_solver1_seed100000000_n100_r25/parameters_it33.txt]

2.487736446961044      12.99842135282493      14.94849436724208   0.004851274742450525     0.7083785288156416     -8.308744221554115   0.001454124911374005     0.1423090230343229   0.002235508973831615       17.2976800616124      342.3212180944165   0.006550072114374231     0.8845410681886435     0.4738643945646495     0.2746739523581945     0.2583863972346138    0.03516457621934012     0.2159774046714562    0.01599789076909698      0.246147436229197  2.922706387245841e-06 284.1172386117209
2.487736484031205      12.99842135282493      14.94849436724208   0.004851274742450525     0.7083785288156416     -8.308744221554115   0.001454124911374005     0.1423090230343229   0.002235508973831615       17.2976800616124      342.3212180944165   0.006550072114374231     0.8845410681886435     0.4738643945646495     0.2746739523581945     0.2583863972346138    0.03516457621934012     0.2159774046714562    0.01599789076909698      0.246147436229197  2.922706387245841e-06 284.1172358695094
2.487736446961044       12.9984215465165      14.94849436724208   0.004851274742450525     0.7083785288156416     -8.308744221554115   0.001454124911374005     0.1423090230343229   0.002235508973831615       17.2976800616124      342.3212180944165   0.006550072114374231     0.8845410681886435     0.4738643945646495     0.2746739523581945     0.2583863972346138    0.03516457621934012     0.2159774046714562    0.01599789076909698      0.246147436229197  2.922706387245841e-06 284.1172311817569
2.487736446961044      12.99842135282493        14.948494589992   0.004851274742450525     0.7083785288156416     -8.308744221554115   0.001454124911374005     0.1423090230343229   0.002235508973831615       17.2976800616124      342.3212180944165   0.006550072114374231     0.8845410681886435     0.4738643945646495     0.2746739523581945     0.2583863972346138    0.03516457621934012     0.2159774046714562    0.01599789076909698      0.246147436229197  2.922706387245841e-06 284.1172341512391
2.487736446961044      12.99842135282493      14.94849436724208   0.004851289643611719     0.7083785288156416     -8.308744221554115   0.001454124911374005     0.1423090230343229   0.002235508973831615       17.2976800616124      342.3212180944165   0.006550072114374231     0.8845410681886435     0.4738643945646495     0.2746739523581945     0.2583863972346138    0.03516457621934012     0.2159774046714562    0.01599789076909698      0.246147436229197  2.922706387245841e-06 284.1176729856973
2.487736446961044      12.99842135282493      14.94849436724208   0.004851274742450525     0.7083785437168028     -8.308744221554115   0.001454124911374005     0.1423090230343229   0.002235508973831615       17.2976800616124      342.3212180944165   0.006550072114374231     0.8845410681886435     0.4738643945646495     0.2746739523581945     0.2583863972346138    0.03516457621934012     0.2159774046714562    0.01599789076909698      0.246147436229197  2.922706387245841e-06 284.1172391463363
2.487736446961044      12.99842135282493      14.94849436724208   0.004851274742450525     0.7083785288156416     -8.308744345364051   0.001454124911374005     0.1423090230343229   0.002235508973831615       17.2976800616124      342.3212180944165   0.006550072114374231     0.8845410681886435     0.4738643945646495     0.2746739523581945     0.2583863972346138    0.03516457621934012     0.2159774046714562    0.01599789076909698      0.246147436229197  2.922706387245841e-06 284.1172473466078
2.487736446961044      12.99842135282493      14.94849436724208   0.004851274742450525     0.7083785288156416     -8.308744221554115   0.001454139812535198     0.1423090230343229   0.002235508973831615       17.2976800616124      342.3212180944165   0.006550072114374231     0.8845410681886435     0.4738643945646495     0.2746739523581945     0.2583863972346138    0.03516457621934012     0.2159774046714562    0.01599789076909698      0.246147436229197  2.922706387245841e-06 284.1175362326617
2.487736446961044      12.99842135282493      14.94849436724208   0.004851274742450525     0.7083785288156416     -8.308744221554115   0.001454124911374005     0.1423090379354841   0.002235508973831615       17.2976800616124      342.3212180944165   0.006550072114374231     0.8845410681886435     0.4738643945646495     0.2746739523581945     0.2583863972346138    0.03516457621934012     0.2159774046714562    0.01599789076909698      0.246147436229197  2.922706387245841e-06 284.1172513988153
2.487736446961044      12.99842135282493      14.94849436724208   0.004851274742450525     0.7083785288156416     -8.308744221554115   0.001454124911374005     0.1423090230343229   0.002235523874992809       17.2976800616124      342.3212180944165   0.006550072114374231     0.8845410681886435     0.4738643945646495     0.2746739523581945     0.2583863972346138    0.03516457621934012     0.2159774046714562    0.01599789076909698      0.246147436229197  2.922706387245841e-06 284.1172660361239
2.487736446961044      12.99842135282493      14.94849436724208   0.004851274742450525     0.7083785288156416     -8.308744221554115   0.001454124911374005     0.1423090230343229   0.002235508973831615      17.29768031936792      342.3212180944165   0.006550072114374231     0.8845410681886435     0.4738643945646495     0.2746739523581945     0.2583863972346138    0.03516457621934012     0.2159774046714562    0.01599789076909698      0.246147436229197  2.922706387245841e-06 284.1172397845845
2.487736446961044      12.99842135282493      14.94849436724208   0.004851274742450525     0.7083785288156416     -8.308744221554115   0.001454124911374005     0.1423090230343229   0.002235508973831615       17.2976800616124      342.3212231954001   0.006550072114374231     0.8845410681886435     0.4738643945646495     0.2746739523581945     0.2583863972346138    0.03516457621934012     0.2159774046714562    0.01599789076909698      0.246147436229197  2.922706387245841e-06 284.1172379633148
2.487736446961044      12.99842135282493      14.94849436724208   0.004851274742450525     0.7083785288156416     -8.308744221554115   0.001454124911374005     0.1423090230343229   0.002235508973831615       17.2976800616124      342.3212180944165   0.006550087015535425     0.8845410681886435     0.4738643945646495     0.2746739523581945     0.2583863972346138    0.03516457621934012     0.2159774046714562    0.01599789076909698      0.246147436229197  2.922706387245841e-06 284.1171806873111
2.487736446961044      12.99842135282493      14.94849436724208   0.004851274742450525     0.7083785288156416     -8.308744221554115   0.001454124911374005     0.1423090230343229   0.002235508973831615       17.2976800616124      342.3212180944165   0.006550072114374231     0.8845410830898047     0.4738643945646495     0.2746739523581945     0.2583863972346138    0.03516457621934012     0.2159774046714562    0.01599789076909698      0.246147436229197  2.922706387245841e-06 284.117242866038
2.487736446961044      12.99842135282493      14.94849436724208   0.004851274742450525     0.7083785288156416     -8.308744221554115   0.001454124911374005     0.1423090230343229   0.002235508973831615       17.2976800616124      342.3212180944165   0.006550072114374231     0.8845410681886435     0.4738644094658107     0.2746739523581945     0.2583863972346138    0.03516457621934012     0.2159774046714562    0.01599789076909698      0.246147436229197  2.922706387245841e-06 284.1172318126201
2.487736446961044      12.99842135282493      14.94849436724208   0.004851274742450525     0.7083785288156416     -8.308744221554115   0.001454124911374005     0.1423090230343229   0.002235508973831615       17.2976800616124      342.3212180944165   0.006550072114374231     0.8845410681886435     0.4738643945646495     0.2746739672593557     0.2583863972346138    0.03516457621934012     0.2159774046714562    0.01599789076909698      0.246147436229197  2.922706387245841e-06 284.1172273958147
2.487736446961044      12.99842135282493      14.94849436724208   0.004851274742450525     0.7083785288156416     -8.308744221554115   0.001454124911374005     0.1423090230343229   0.002235508973831615       17.2976800616124      342.3212180944165   0.006550072114374231     0.8845410681886435     0.4738643945646495     0.2746739523581945      0.258386412135775    0.03516457621934012     0.2159774046714562    0.01599789076909698      0.246147436229197  2.922706387245841e-06 284.1172398744643
2.487736446961044      12.99842135282493      14.94849436724208   0.004851274742450525     0.7083785288156416     -8.308744221554115   0.001454124911374005     0.1423090230343229   0.002235508973831615       17.2976800616124      342.3212180944165   0.006550072114374231     0.8845410681886435     0.4738643945646495     0.2746739523581945     0.2583863972346138    0.03516459112050131     0.2159774046714562    0.01599789076909698      0.246147436229197  2.922706387245841e-06 284.1172386126886
2.487736446961044      12.99842135282493      14.94849436724208   0.004851274742450525     0.7083785288156416     -8.308744221554115   0.001454124911374005     0.1423090230343229   0.002235508973831615       17.2976800616124      342.3212180944165   0.006550072114374231     0.8845410681886435     0.4738643945646495     0.2746739523581945     0.2583863972346138    0.03516457621934012     0.2159774195726174    0.01599789076909698      0.246147436229197  2.922706387245841e-06 284.1172386120924
2.487736446961044      12.99842135282493      14.94849436724208   0.004851274742450525     0.7083785288156416     -8.308744221554115   0.001454124911374005     0.1423090230343229   0.002235508973831615       17.2976800616124      342.3212180944165   0.006550072114374231     0.8845410681886435     0.4738643945646495     0.2746739523581945     0.2583863972346138    0.03516457621934012     0.2159774046714562    0.01599790567025818      0.246147436229197  2.922706387245841e-06 284.117238611609
2.487736446961044      12.99842135282493      14.94849436724208   0.004851274742450525     0.7083785288156416     -8.308744221554115   0.001454124911374005     0.1423090230343229   0.002235508973831615       17.2976800616124      342.3212180944165   0.006550072114374231     0.8845410681886435     0.4738643945646495     0.2746739523581945     0.2583863972346138    0.03516457621934012     0.2159774046714562    0.01599789076909698     0.2461474511303582  2.922706387245841e-06 284.1172386114891
2.487736446961044      12.99842135282493      14.94849436724208   0.004851274742450525     0.7083785288156416     -8.308744221554115   0.001454124911374005     0.1423090230343229   0.002235508973831615       17.2976800616124      342.3212180944165   0.006550072114374231     0.8845410681886435     0.4738643945646495     0.2746739523581945     0.2583863972346138    0.03516457621934012     0.2159774046714562    0.01599789076909698      0.246147436229197  2.937607548439688e-06 284.1172651010805
2.510438507060515      17.98569846786813      16.27661498673333     0.0047834144133696     0.7684360621798358     -10.42369447161137  0.0009721186898582311     0.1074308682041379  0.0004645809867560679      15.32778934511581      323.4449270103029   0.005594205471650905     0.8732378721726164     0.5058272996486091     0.2978716955516561      0.237584031543387    0.01196577689512431    0.04633547024010742     0.9843525681847406     0.6660157733187218  5.795408620605484e-07 148.3281055494786
2.510438544468963      17.98569846786813      16.27661498673333     0.0047834144133696     0.7684360621798358     -10.42369447161137  0.0009721186898582311     0.1074308682041379  0.0004645809867560679      15.32778934511581      323.4449270103029   0.005594205471650905     0.8732378721726164     0.5058272996486091     0.2978716955516561      0.237584031543387    0.01196577689512431    0.04633547024010742     0.9843525681847406     0.6660157733187218  5.795408620605484e-07 148.3281051997438
2.510438507060515      17.98569873587592      16.27661498673333     0.0047834144133696     0.7684360621798358     -10.42369447161137  0.0009721186898582311     0.1074308682041379  0.0004645809867560679      15.32778934511581      323.4449270103029   0.005594205471650905     0.8732378721726164     0.5058272996486091     0.2978716955516561      0.237584031543387    0.01196577689512431    0.04633547024010742     0.9843525681847406     0.6660157733187218  5.795408620605484e-07 148.3280998165976
2.510438507060515      17.98569846786813      16.27661522927379     0.0047834144133696     0.7684360621798358     -10.42369447161137  0.0009721186898582311     0.1074308682041379  0.0004645809867560679      15.32778934511581      323.4449270103029   0.005594205471650905     0.8732378721726164     0.5058272996486091     0.2978716955516561      0.237584031543387    0.01196577689512431    0.04633547024010742     0.9843525681847406     0.6660157733187218  5.795408620605484e-07 148.3281020095437
2.510438507060515      17.98569846786813      16.27661498673333   0.004783429314530794     0.7684360621798358     -10.42369447161137  0.0009721186898582311     0.1074308682041379  0.0004645809867560679      15.32778934511581      323.4449270103029   0.005594205471650905     0.8732378721726164     0.5058272996486091     0.2978716955516561      0.237584031543387    0.01196577689512431    0.04633547024010742     0.9843525681847406     0.6660157733187218  5.795408620605484e-07 148.3284095181825
2.510438507060515      17.98569846786813      16.27661498673333     0.0047834144133696      0.768436077080997     -10.42369447161137  0.0009721186898582311     0.1074308682041379  0.0004645809867560679      15.32778934511581      323.4449270103029   0.005594205471650905     0.8732378721726164     0.5058272996486091     0.2978716955516561      0.237584031543387    0.01196577689512431    0.04633547024010742     0.9843525681847406     0.6660157733187218  5.795408620605484e-07 148.3281057581455
2.510438507060515      17.98569846786813      16.27661498673333     0.0047834144133696     0.7684360621798358     -10.42369462693653  0.0009721186898582311     0.1074308682041379  0.0004645809867560679      15.32778934511581      323.4449270103029   0.005594205471650905     0.8732378721726164     0.5058272996486091     0.2978716955516561      0.237584031543387    0.01196577689512431    0.04633547024010742     0.9843525681847406     0.6660157733187218  5.795408620605484e-07 148.3281124380202
2.510438507060515      17.98569846786813      16.27661498673333     0.0047834144133696     0.7684360621798358     -10.42369447161137  0.0009721335910194249     0.1074308682041379  0.0004645809867560679      15.32778934511581      323.4449270103029   0.005594205471650905     0.8732378721726164     0.5058272996486091     0.2978716955516561      0.237584031543387    0.01196577689512431    0.04633547024010742     0.9843525681847406     0.6660157733187218  5.795408620605484e-07 148.328073234543
2.510438507060515      17.98569846786813      16.27661498673333     0.0047834144133696     0.7684360621798358     -10.42369447161137  0.0009721186898582311     0.1074308831052991  0.0004645809867560679      15.32778934511581      323.4449270103029   0.005594205471650905     0.8732378721726164     0.5058272996486091     0.2978716955516561      0.237584031543387    0.01196577689512431    0.04633547024010742     0.9843525681847406     0.6660157733187218  5.795408620605484e-07 148.3280983100822
2.510438507060515      17.98569846786813      16.27661498673333     0.0047834144133696     0.7684360621798358     -10.42369447161137  0.0009721186898582311     0.1074308682041379  0.0004645958879172618      15.32778934511581      323.4449270103029   0.005594205471650905     0.8732378721726164     0.5058272996486091     0.2978716955516561      0.237584031543387    0.01196577689512431    0.04633547024010742     0.9843525681847406     0.6660157733187218  5.795408620605484e-07 148.3278185916965
2.510438507060515      17.98569846786813      16.27661498673333     0.0047834144133696     0.7684360621798358     -10.42369447161137  0.0009721186898582311     0.1074308682041379  0.0004645809867560679      15.32778957351767      323.4449270103029   0.005594205471650905     0.8732378721726164     0.5058272996486091     0.2978716955516561      0.237584031543387    0.01196577689512431    0.04633547024010742     0.9843525681847406     0.6660157733187218  5.795408620605484e-07 148.3281056531319
2.510438507060515      17.98569846786813      16.27661498673333     0.0047834144133696     0.7684360621798358     -10.42369447161137  0.0009721186898582311     0.1074308682041379  0.0004645809867560679      15.32778934511581      323.4449318300079   0.005594205471650905     0.8732378721726164     0.5058272996486091     0.2978716955516561      0.237584031543387    0.01196577689512431    0.04633547024010742     0.9843525681847406     0.6660157733187218  5.795408620605484e-07 148.3281053858971
2.510438507060515      17.98569846786813      16.27661498673333     0.0047834144133696     0.7684360621798358     -10.42369447161137  0.0009721186898582311     0.1074308682041379  0.0004645809867560679      15.32778934511581      323.4449270103029   0.005594220372812099     0.8732378721726164     0.5058272996486091     0.2978716955516561      0.237584031543387    0.01196577689512431    0.04633547024010742     0.9843525681847406     0.6660157733187218  5.795408620605484e-07 148.3283100198975
2.510438507060515      17.98569846786813      16.27661498673333     0.0047834144133696     0.7684360621798358     -10.42369447161137  0.0009721186898582311     0.1074308682041379  0.0004645809867560679      15.32778934511581      323.4449270103029   0.005594205471650905     0.8732378870737776     0.5058272996486091     0.2978716955516561      0.237584031543387    0.01196577689512431    0.04633547024010742     0.9843525681847406     0.6660157733187218  5.795408620605484e-07 148.3281068052324
2.510438507060515      17.98569846786813      16.27661498673333     0.0047834144133696     0.7684360621798358     -10.42369447161137  0.0009721186898582311     0.1074308682041379  0.0004645809867560679      15.32778934511581      323.4449270103029   0.005594205471650905     0.8732378721726164     0.5058273145497703     0.2978716955516561      0.237584031543387    0.01196577689512431    0.04633547024010742     0.9843525681847406     0.6660157733187218  5.795408620605484e-07 148.3281025715535
2.510438507060515      17.98569846786813      16.27661498673333     0.0047834144133696     0.7684360621798358     -10.42369447161137  0.0009721186898582311     0.1074308682041379  0.0004645809867560679      15.32778934511581      323.4449270103029   0.005594205471650905     0.8732378721726164     0.5058272996486091     0.2978717104528173      0.237584031543387    0.01196577689512431    0.04633547024010742     0.9843525681847406     0.6660157733187218  5.795408620605484e-07 148.3281156624583
2.510438507060515      17.98569846786813      16.27661498673333     0.0047834144133696     0.7684360621798358     -10.42369447161137  0.0009721186898582311     0.1074308682041379  0.0004645809867560679      15.32778934511581      323.4449270103029   0.005594205471650905     0.8732378721726164     0.5058272996486091     0.2978716955516561     0.2375840464445481    0.01196577689512431    0.04633547024010742     0.9843525681847406     0.6660157733187218  5.795408620605484e-07 148.328105735313
2.510438507060515      17.98569846786813      16.27661498673333     0.0047834144133696     0.7684360621798358     -10.42369447161137  0.0009721186898582311     0.1074308682041379  0.0004645809867560679      15.32778934511581      323.4449270103029   0.005594205471650905     0.8732378721726164     0.5058272996486091     0.2978716955516561      0.237584031543387     0.0119657917962855    0.04633547024010742     0.9843525681847406     0.6660157733187218  5.795408620605484e-07 148.3281055504247
2.510438507060515      17.98569846786813      16.27661498673333     0.0047834144133696     0.7684360621798358     -10.42369447161137  0.0009721186898582311     0.1074308682041379  0.0004645809867560679      15.32778934511581      323.4449270103029   0.005594205471650905     0.8732378721726164     0.5058272996486091     0.2978716955516561      0.237584031543387    0.01196577689512431    0.04633548514126862     0.9843525681847406     0.6660157733187218  5.795408620605484e-07 148.3281055495895
2.510438507060515      17.98569846786813      16.27661498673333     0.0047834144133696     0.7684360621798358     -10.42369447161137  0.0009721186898582311     0.1074308682041379  0.0004645809867560679      15.32778934511581      323.4449270103029   0.005594205471650905     0.8732378721726164     0.5058272996486091     0.2978716955516561      0.237584031543387    0.01196577689512431    0.04633547024010742     0.9843525830859018     0.6660157733187218  5.795408620605484e-07 148.3281055495
2.510438507060515      17.98569846786813      16.27661498673333     0.0047834144133696     0.7684360621798358     -10.42369447161137  0.0009721186898582311     0.1074308682041379  0.0004645809867560679      15.32778934511581      323.4449270103029   0.005594205471650905     0.8732378721726164     0.5058272996486091     0.2978716955516561      0.237584031543387    0.01196577689512431    0.04633547024010742     0.9843525681847406     0.6660157882198829  5.795408620605484e-07 148.3281055494663
2.510438507060515      17.98569846786813      16.27661498673333     0.0047834144133696     0.7684360621798358     -10.42369447161137  0.0009721186898582311     0.1074308682041379  0.0004645809867560679      15.32778934511581      323.4449270103029   0.005594205471650905     0.8732378721726164     0.5058272996486091     0.2978716955516561      0.237584031543387    0.01196577689512431    0.04633547024010742     0.9843525681847406     0.6660157733187218   5.94442023254396e-07 148.3281121553125
2.553941973829036      19.23754630203717      17.15251237978982    0.00474433051442648     0.8030062207279056     -10.97755235416014  0.0005078997207931287     0.1139259290769894   0.000873874566797113      15.68932501387188      346.5203166683132   0.005565835730597477     0.8542686567234945     0.5085103076064348     0.2957398372821501     0.2575926759968703   0.001161529586488606    0.02601555652785511     0.6590205623283783    0.05000000000000004  2.159100477758911e-07 128.9220888553462
2.553942011885737      19.23754630203717      17.15251237978982    0.00474433051442648     0.8030062207279056     -10.97755235416014  0.0005078997207931287     0.1139259290769894   0.000873874566797113      15.68932501387188      346.5203166683132   0.005565835730597477     0.8542686567234945     0.5085103076064348     0.2957398372821501     0.2575926759968703   0.001161529586488606    0.02601555652785511     0.6590205623283783    0.05000000000000004  2.159100477758911e-07 128.9220886661522
2.553941973829036      19.23754658869895      17.15251237978982    0.00474433051442648     0.8030062207279056     -10.97755235416014  0.0005078997207931287     0.1139259290769894   0.000873874566797113      15.68932501387188      346.5203166683132   0.005565835730597477     0.8542686567234945     0.5085103076064348     0.2957398372821501     0.2575926759968703   0.001161529586488606    0.02601555652785511     0.6590205623283783    0.05000000000000004  2.159100477758911e-07 128.9220870094706
2.553941973829036      19.23754630203717      17.15251263538217    0.00474433051442648     0.8030062207279056     -10.97755235416014  0.0005078997207931287     0.1139259290769894   0.000873874566797113      15.68932501387188      346.5203166683132   0.005565835730597477     0.8542686567234945     0.5085103076064348     0.2957398372821501     0.2575926759968703   0.001161529586488606    0.02601555652785511     0.6590205623283783    0.05000000000000004  2.159100477758911e-07 128.9220879975206
2.553941973829036      19.23754630203717      17.15251237978982   0.004744345415587674     0.8030062207279056     -10.97755235416014  0.0005078997207931287     0.1139259290769894   0.000873874566797113      15.68932501387188      346.5203166683132   0.005565835730597477     0.8542686567234945     0.5085103076064348     0.2957398372821501     0.2575926759968703   0.001161529586488606    0.02601555652785511     0.6590205623283783    0.05000000000000004  2.159100477758911e-07 128.9221794804504
2.553941973829036      19.23754630203717      17.15251237978982    0.00474433051442648     0.8030062356290668     -10.97755235416014  0.0005078997207931287     0.1139259290769894   0.000873874566797113      15.68932501387188      346.5203166683132   0.005565835730597477     0.8542686567234945     0.5085103076064348     0.2957398372821501     0.2575926759968703   0.001161529586488606    0.02601555652785511     0.6590205623283783    0.05000000000000004  2.159100477758911e-07 128.922088984807
2.553941973829036      19.23754630203717      17.15251237978982    0.00474433051442648     0.8030062207279056     -10.97755251773842  0.0005078997207931287     0.1139259290769894   0.000873874566797113      15.68932501387188      346.5203166683132   0.005565835730597477     0.8542686567234945     0.5085103076064348     0.2957398372821501     0.2575926759968703   0.001161529586488606    0.02601555652785511     0.6590205623283783    0.05000000000000004  2.159100477758911e-07 128.9220906451314
2.553941973829036      19.23754630203717      17.15251237978982    0.00474433051442648     0.8030062207279056     -10.97755235416014  0.0005079146219543225     0.1139259290769894   0.000873874566797113      15.68932501387188      346.5203166683132   0.005565835730597477     0.8542686567234945     0.5085103076064348     0.2957398372821501     0.2575926759968703   0.001161529586488606    0.02601555652785511     0.6590205623283783    0.05000000000000004  2.159100477758911e-07 128.9220749116126
2.553941973829036      19.23754630203717      17.15251237978982    0.00474433051442648     0.8030062207279056     -10.97755235416014  0.0005078997207931287     0.1139259439781506   0.000873874566797113      15.68932501387188      346.5203166683132   0.005565835730597477     0.8542686567234945     0.5085103076064348     0.2957398372821501     0.2575926759968703   0.001161529586488606    0.02601555652785511     0.6590205623283783    0.05000000000000004  2.159100477758911e-07 128.9220860300254
2.553941973829036      19.23754630203717      17.15251237978982    0.00474433051442648     0.8030062207279056     -10.97755235416014  0.0005078997207931287     0.1139259290769894  0.0008738894679583069      15.68932501387188      346.5203166683132   0.005565835730597477     0.8542686567234945     0.5085103076064348     0.2957398372821501     0.2575926759968703   0.001161529586488606    0.02601555652785511     0.6590205623283783    0.05000000000000004  2.159100477758911e-07 128.9220432109013
2.553941973829036      19.23754630203717      17.15251237978982    0.00474433051442648     0.8030062207279056     -10.97755235416014  0.0005078997207931287     0.1139259290769894   0.000873874566797113      15.68932524766104      346.5203166683132   0.005565835730597477     0.8542686567234945     0.5085103076064348     0.2957398372821501     0.2575926759968703   0.001161529586488606    0.02601555652785511     0.6590205623283783    0.05000000000000004  2.159100477758911e-07 128.9220890231169
2.553941973829036      19.23754630203717      17.15251237978982    0.00474433051442648     0.8030062207279056     -10.97755235416014  0.0005078997207931287     0.1139259290769894   0.000873874566797113      15.68932501387188      346.5203218318683   0.005565835730597477     0.8542686567234945     0.5085103076064348     0.2957398372821501     0.2575926759968703   0.001161529586488606    0.02601555652785511     0.6590205623283783    0.05000000000000004  2.159100477758911e-07 128.9220888066791
2.553941973829036      19.23754630203717      17.15251237978982    0.00474433051442648     0.8030062207279056     -10.97755235416014  0.0005078997207931287     0.1139259290769894   0.000873874566797113      15.68932501387188      346.5203166683132   0.005565850631758671     0.8542686567234945     0.5085103076064348     0.2957398372821501     0.2575926759968703   0.001161529586488606    0.02601555652785511     0.6590205623283783    0.05000000000000004  2.159100477758911e-07 128.9221483101954
2.553941973829036      19.23754630203717      17.15251237978982    0.00474433051442648     0.8030062207279056     -10.97755235416014  0.0005078997207931287     0.1139259290769894   0.000873874566797113      15.68932501387188      346.5203166683132   0.005565835730597477     0.8542686716246557     0.5085103076064348     0.2957398372821501     0.2575926759968703   0.001161529586488606    0.02601555652785511     0.6590205623283783    0.05000000000000004  2.159100477758911e-07 128.922089555421
2.553941973829036      19.23754630203717      17.15251237978982    0.00474433051442648     0.8030062207279056     -10.97755235416014  0.0005078997207931287     0.1139259290769894   0.000873874566797113      15.68932501387188      346.5203166683132   0.005565835730597477     0.8542686567234945      0.508510322507596     0.2957398372821501     0.2575926759968703   0.001161529586488606    0.02601555652785511     0.6590205623283783    0.05000000000000004  2.159100477758911e-07 128.9220879273898
2.553941973829036      19.23754630203717      17.15251237978982    0.00474433051442648     0.8030062207279056     -10.97755235416014  0.0005078997207931287     0.1139259290769894   0.000873874566797113      15.68932501387188      346.5203166683132   0.005565835730597477     0.8542686567234945     0.5085103076064348     0.2957398521833113     0.2575926759968703   0.001161529586488606    0.02601555652785511     0.6590205623283783    0.05000000000000004  2.159100477758911e-07 128.922092364487
2.553941973829036      19.23754630203717      17.15251237978982    0.00474433051442648     0.8030062207279056     -10.97755235416014  0.0005078997207931287     0.1139259290769894   0.000873874566797113      15.68932501387188      346.5203166683132   0.005565835730597477     0.8542686567234945     0.5085103076064348     0.2957398372821501     0.2575926908980315   0.001161529586488606    0.02601555652785511     0.6590205623283783    0.05000000000000004  2.159100477758911e-07 128.9220888147258
2.553941973829036      19.23754630203717      17.15251237978982    0.00474433051442648     0.8030062207279056     -10.97755235416014  0.0005078997207931287     0.1139259290769894   0.000873874566797113      15.68932501387188      346.5203166683132   0.005565835730597477     0.8542686567234945     0.5085103076064348     0.2957398372821501     0.2575926759968703     0.0011615444876498    0.02601555652785511     0.6590205623283783    0.05000000000000004  2.159100477758911e-07 128.9220888553817
2.553941973829036      19.23754630203717      17.15251237978982    0.00474433051442648     0.8030062207279056     -10.97755235416014  0.0005078997207931287     0.1139259290769894   0.000873874566797113      15.68932501387188      346.5203166683132   0.005565835730597477     0.8542686567234945     0.5085103076064348     0.2957398372821501     0.2575926759968703   0.001161529586488606     0.0260155714290163     0.6590205623283783    0.05000000000000004  2.159100477758911e-07 128.92208885536
2.553941973829036      19.23754630203717      17.15251237978982    0.00474433051442648     0.8030062207279056     -10.97755235416014  0.0005078997207931287     0.1139259290769894   0.000873874566797113      15.68932501387188      346.5203166683132   0.005565835730597477     0.8542686567234945     0.5085103076064348     0.2957398372821501     0.2575926759968703   0.001161529586488606    0.02601555652785511     0.6590205772295394    0.05000000000000004  2.159100477758911e-07 128.9220888557056
2.553941973829036      19.23754630203717      17.15251237978982    0.00474433051442648     0.8030062207279056     -10.97755235416014  0.0005078997207931287     0.1139259290769894   0.000873874566797113      15.68932501387188      346.5203166683132   0.005565835730597477     0.8542686567234945     0.5085103076064348     0.2957398372821501     0.2575926759968703   0.001161529586488606    0.02601555652785511     0.6590205623283783    0.05000001490116124  2.159100477758911e-07 128.9220888557056
2.553941973829036      19.23754630203717      17.15251237978982    0.00474433051442648     0.8030062207279056     -10.97755235416014  0.0005078997207931287     0.1139259290769894   0.000873874566797113      15.68932501387188      346.5203166683132   0.005565835730597477     0.8542686567234945     0.5085103076064348     0.2957398372821501     0.2575926759968703   0.001161529586488606    0.02601555652785511     0.6590205623283783    0.05000000000000004  2.308112089697388e-07 128.9220910938748
2.560158088775906      20.27940273629842      17.36119302968751   0.004269580252378203     0.7861926233640775     -11.63059857657487   0.000203313366237326     0.1229021819625344  0.0008479146371216208       14.2386924425905      310.9190016667895   0.005904173197914551     0.8250926910998683     0.5154335279208706     0.2889450558365874     0.2928990056745954  0.0001199192346616903   0.003533569928565163   0.004121825441637084  0.0003127235838496084  3.074160137768975e-08 124.1453180525735
2.560158126925234      20.27940273629842      17.36119302968751   0.004269580252378203     0.7861926233640775     -11.63059857657487   0.000203313366237326     0.1229021819625344  0.0008479146371216208       14.2386924425905      310.9190016667895   0.005904173197914551     0.8250926910998683     0.5154335279208706     0.2889450558365874     0.2928990056745954  0.0001199192346616903   0.003533569928565163   0.004121825441637084  0.0003127235838496084  3.074160137768975e-08 124.1453180513609
2.560158088775906      20.27940303848507      17.36119302968751   0.004269580252378203     0.7861926233640775     -11.63059857657487   0.000203313366237326     0.1229021819625344  0.0008479146371216208       14.2386924425905      310.9190016667895   0.005904173197914551     0.8250926910998683     0.5154335279208706     0.2889450558365874     0.2928990056745954  0.0001199192346616903   0.003533569928565163   0.004121825441637084  0.0003127235838496084  3.074160137768975e-08 124.1453177270492
2.560158088775906      20.27940273629842      17.36119328838944   0.004269580252378203     0.7861926233640775     -11.63059857657487   0.000203313366237326     0.1229021819625344  0.0008479146371216208       14.2386924425905      310.9190016667895   0.005904173197914551     0.8250926910998683     0.5154335279208706     0.2889450558365874     0.2928990056745954  0.0001199192346616903   0.003533569928565163   0.004121825441637084  0.0003127235838496084  3.074160137768975e-08 124.1453178559197
2.560158088775906      20.27940273629842      17.36119302968751   0.004269595153539397     0.7861926233640775     -11.63059857657487   0.000203313366237326     0.1229021819625344  0.0008479146371216208       14.2386924425905      310.9190016667895   0.005904173197914551     0.8250926910998683     0.5154335279208706     0.2889450558365874     0.2928990056745954  0.0001199192346616903   0.003533569928565163   0.004121825441637084  0.0003127235838496084  3.074160137768975e-08 124.1453454926223
2.560158088775906      20.27940273629842      17.36119302968751   0.004269580252378203     0.7861926382652387     -11.63059857657487   0.000203313366237326     0.1229021819625344  0.0008479146371216208       14.2386924425905      310.9190016667895   0.005904173197914551     0.8250926910998683     0.5154335279208706     0.2889450558365874     0.2928990056745954  0.0001199192346616903   0.003533569928565163   0.004121825441637084  0.0003127235838496084  3.074160137768975e-08 124.1453181084534
2.560158088775906      20.27940273629842      17.36119302968751   0.004269580252378203     0.7861926233640775      -11.6305987498843   0.000203313366237326     0.1229021819625344  0.0008479146371216208       14.2386924425905      310.9190016667895   0.005904173197914551     0.8250926910998683     0.5154335279208706     0.2889450558365874     0.2928990056745954  0.0001199192346616903   0.003533569928565163   0.004121825441637084  0.0003127235838496084  3.074160137768975e-08 124.1453185071437
2.560158088775906      20.27940273629842      17.36119302968751   0.004269580252378203     0.7861926233640775     -11.63059857657487  0.0002033282673985199     0.1229021819625344  0.0008479146371216208       14.2386924425905      310.9190016667895   0.005904173197914551     0.8250926910998683     0.5154335279208706     0.2889450558365874     0.2928990056745954  0.0001199192346616903   0.003533569928565163   0.004121825441637084  0.0003127235838496084  3.074160137768975e-08 124.1453242476879
2.560158088775906      20.27940273629842      17.36119302968751   0.004269580252378203     0.7861926233640775     -11.63059857657487   0.000203313366237326     0.1229021968636956  0.0008479146371216208       14.2386924425905      310.9190016667895   0.005904173197914551     0.8250926910998683     0.5154335279208706     0.2889450558365874     0.2928990056745954  0.0001199192346616903   0.003533569928565163   0.004121825441637084  0.0003127235838496084  3.074160137768975e-08 124.1453174094203
2.560158088775906      20.27940273629842      17.36119302968751   0.004269580252378203     0.7861926233640775     -11.63059857657487   0.000203313366237326     0.1229021819625344  0.0008479295382828147       14.2386924425905      310.9190016667895   0.005904173197914551     0.8250926910998683     0.5154335279208706     0.2889450558365874     0.2928990056745954  0.0001199192346616903   0.003533569928565163   0.004121825441637084  0.0003127235838496084  3.074160137768975e-08 124.1453164597699
2.560158088775906      20.27940273629842      17.36119302968751   0.004269580252378203     0.7861926233640775     -11.63059857657487   0.000203313366237326     0.1229021819625344  0.0008479146371216208      14.23869265476355      310.9190016667895   0.005904173197914551     0.8250926910998683     0.5154335279208706     0.2889450558365874     0.2928990056745954  0.0001199192346616903   0.003533569928565163   0.004121825441637084  0.0003127235838496084  3.074160137768975e-08 124.145318023473
2.560158088775906      20.27940273629842      17.36119302968751   0.004269580252378203     0.7861926233640775     -11.63059857657487   0.000203313366237326     0.1229021819625344  0.0008479146371216208       14.2386924425905      310.9190062998437   0.005904173197914551     0.8250926910998683     0.5154335279208706     0.2889450558365874     0.2928990056745954  0.0001199192346616903   0.003533569928565163   0.004121825441637084  0.0003127235838496084  3.074160137768975e-08 124.1453179756566
2.560158088775906      20.27940273629842      17.36119302968751   0.004269580252378203     0.7861926233640775     -11.63059857657487   0.000203313366237326     0.1229021819625344  0.0008479146371216208       14.2386924425905      310.9190016667895   0.005904188099075745     0.8250926910998683     0.5154335279208706     0.2889450558365874     0.2928990056745954  0.0001199192346616903   0.003533569928565163   0.004121825441637084  0.0003127235838496084  3.074160137768975e-08 124.1453680836024
2.560158088775906      20.27940273629842      17.36119302968751   0.004269580252378203     0.7861926233640775     -11.63059857657487   0.000203313366237326     0.1229021819625344  0.0008479146371216208       14.2386924425905      310.9190016667895   0.005904173197914551     0.8250927060010295     0.5154335279208706     0.2889450558365874     0.2928990056745954  0.0001199192346616903   0.003533569928565163   0.004121825441637084  0.0003127235838496084  3.074160137768975e-08 124.1453186020341
2.560158088775906      20.27940273629842      17.36119302968751   0.004269580252378203     0.7861926233640775     -11.63059857657487   0.000203313366237326     0.1229021819625344  0.0008479146371216208       14.2386924425905      310.9190016667895   0.005904173197914551     0.8250926910998683     0.5154335428220318     0.2889450558365874     0.2928990056745954  0.0001199192346616903   0.003533569928565163   0.004121825441637084  0.0003127235838496084  3.074160137768975e-08 124.1453176002811
2.560158088775906      20.27940273629842      17.36119302968751   0.004269580252378203     0.7861926233640775     -11.63059857657487   0.000203313366237326     0.1229021819625344  0.0008479146371216208       14.2386924425905      310.9190016667895   0.005904173197914551     0.8250926910998683     0.5154335279208706     0.2889450707377486     0.2928990056745954  0.0001199192346616903   0.003533569928565163   0.004121825441637084  0.0003127235838496084  3.074160137768975e-08 124.1453205327981
2.560158088775906      20.27940273629842      17.36119302968751   0.004269580252378203     0.7861926233640775     -11.63059857657487   0.000203313366237326     0.1229021819625344  0.0008479146371216208       14.2386924425905      310.9190016667895   0.005904173197914551     0.8250926910998683     0.5154335279208706     0.2889450558365874     0.2928990205757566  0.0001199192346616903   0.003533569928565163   0.004121825441637084  0.0003127235838496084  3.074160137768975e-08 124.1453179654681
2.560158088775906      20.27940273629842      17.36119302968751   0.004269580252378203     0.7861926233640775     -11.63059857657487   0.000203313366237326     0.1229021819625344  0.0008479146371216208       14.2386924425905      310.9190016667895   0.005904173197914551     0.8250926910998683     0.5154335279208706     0.2889450558365874     0.2928990056745954  0.0001199341358228841   0.003533569928565163   0.004121825441637084  0.0003127235838496084  3.074160137768975e-08 124.14531805193
2.560158088775906      20.27940273629842      17.36119302968751   0.004269580252378203     0.7861926233640775     -11.63059857657487   0.000203313366237326     0.1229021819625344  0.0008479146371216208       14.2386924425905      310.9190016667895   0.005904173197914551     0.8250926910998683     0.5154335279208706     0.2889450558365874     0.2928990056745954  0.0001199192346616903   0.003533584829726356   0.004121825441637084  0.0003127235838496084  3.074160137768975e-08 124.1453180525633
2.560158088775906      20.27940273629842      17.36119302968751   0.004269580252378203     0.7861926233640775     -11.63059857657487   0.000203313366237326     0.1229021819625344  0.0008479146371216208       14.2386924425905      310.9190016667895   0.005904173197914551     0.8250926910998683     0.5154335279208706     0.2889450558365874     0.2928990056745954  0.0001199192346616903   0.003533569928565163   0.004121840342798278  0.0003127235838496084  3.074160137768975e-08 124.1453180513068
2.560158088775906      20.27940273629842      17.36119302968751   0.004269580252378203     0.7861926233640775     -11.63059857657487   0.000203313366237326     0.1229021819625344  0.0008479146371216208       14.2386924425905      310.9190016667895   0.005904173197914551     0.8250926910998683     0.5154335279208706     0.2889450558365874     0.2928990056745954  0.0001199192346616903   0.003533569928565163   0.004121825441637084  0.0003127384850108023  3.074160137768975e-08 124.1453180504146
2.560158088775906      20.27940273629842      17.36119302968751   0.004269580252378203     0.7861926233640775     -11.63059857657487   0.000203313366237326     0.1229021819625344  0.0008479146371216208       14.2386924425905      310.9190016667895   0.005904173197914551     0.8250926910998683     0.5154335279208706     0.2889450558365874     0.2928990056745954  0.0001199192346616903   0.003533569928565163   0.004121825441637084  0.0003127235838496084   4.56427625715374e-08 124.1453185490695
2.646857686643784        19.792726542349      16.53149027097755   0.003723110105813193     0.7747269778425443     -11.39401578964279  0.0002120425282981373     0.1230528389665288  0.0008566637042666966      15.01844748274293      350.8893073119488   0.005776163166242608      0.814698469574116     0.5072789934493885     0.2876902783243837     0.3360081750350155    0.02127925958237695     0.5362186921113465     0.4735862533110941     0.4978998924160416  1.519751080369499e-08 123.1940948382259
2.646857726085037        19.792726542349      16.53149027097755   0.003723110105813193     0.7747269778425443     -11.39401578964279  0.0002120425282981373     0.1230528389665288  0.0008566637042666966      15.01844748274293      350.8893073119488   0.005776163166242608      0.814698469574116     0.5072789934493885     0.2876902783243837     0.3360081750350155    0.02127925958237695     0.5362186921113465     0.4735862533110941     0.4978998924160416  1.519751080369499e-08 123.1940950522826
2.646857686643784      19.79272683728361      16.53149027097755   0.003723110105813193     0.7747269778425443     -11.39401578964279  0.0002120425282981373     0.1230528389665288  0.0008566637042666966      15.01844748274293      350.8893073119488   0.005776163166242608      0.814698469574116     0.5072789934493885     0.2876902783243837     0.3360081750350155    0.02127925958237695     0.5362186921113465     0.4735862533110941     0.4978998924160416  1.519751080369499e-08 123.1940944135692
2.646857686643784        19.792726542349      16.53149051731595   0.003723110105813193     0.7747269778425443     -11.39401578964279  0.0002120425282981373     0.1230528389665288  0.0008566637042666966      15.01844748274293      350.8893073119488   0.005776163166242608      0.814698469574116     0.5072789934493885     0.2876902783243837     0.3360081750350155    0.02127925958237695     0.5362186921113465     0.4735862533110941     0.4978998924160416  1.519751080369499e-08 123.1940946197007
2.646857686643784        19.792726542349      16.53149027097755   0.003723125006974387     0.7747269778425443     -11.39401578964279  0.0002120425282981373     0.1230528389665288  0.0008566637042666966      15.01844748274293      350.8893073119488   0.005776163166242608      0.814698469574116     0.5072789934493885     0.2876902783243837     0.3360081750350155    0.02127925958237695     0.5362186921113465     0.4735862533110941     0.4978998924160416  1.519751080369499e-08 123.1941229991181
2.646857686643784        19.792726542349      16.53149027097755   0.003723110105813193     0.7747269927437055     -11.39401578964279  0.0002120425282981373     0.1230528389665288  0.0008566637042666966      15.01844748274293      350.8893073119488   0.005776163166242608      0.814698469574116     0.5072789934493885     0.2876902783243837     0.3360081750350155    0.02127925958237695     0.5362186921113465     0.4735862533110941     0.4978998924160416  1.519751080369499e-08 123.1940948549212
2.646857686643784        19.792726542349      16.53149027097755   0.003723110105813193     0.7747269778425443     -11.39401595942685  0.0002120425282981373     0.1230528389665288  0.0008566637042666966      15.01844748274293      350.8893073119488   0.005776163166242608      0.814698469574116     0.5072789934493885     0.2876902783243837     0.3360081750350155    0.02127925958237695     0.5362186921113465     0.4735862533110941     0.4978998924160416  1.519751080369499e-08 123.1940952943798
2.646857686643784        19.792726542349      16.53149027097755   0.003723110105813193     0.7747269778425443     -11.39401578964279  0.0002120574294593311     0.1230528389665288  0.0008566637042666966      15.01844748274293      350.8893073119488   0.005776163166242608      0.814698469574116     0.5072789934493885     0.2876902783243837     0.3360081750350155    0.02127925958237695     0.5362186921113465     0.4735862533110941     0.4978998924160416  1.519751080369499e-08 123.1941040262424
2.646857686643784        19.792726542349      16.53149027097755   0.003723110105813193     0.7747269778425443     -11.39401578964279  0.0002120425282981373       0.12305285386769  0.0008566637042666966      15.01844748274293      350.8893073119488   0.005776163166242608      0.814698469574116     0.5072789934493885     0.2876902783243837     0.3360081750350155    0.02127925958237695     0.5362186921113465     0.4735862533110941     0.4978998924160416  1.519751080369499e-08 123.1940947624412
2.646857686643784        19.792726542349      16.53149027097755   0.003723110105813193     0.7747269778425443     -11.39401578964279  0.0002120425282981373     0.1230528389665288  0.0008566786054278905      15.01844748274293      350.8893073119488   0.005776163166242608      0.814698469574116     0.5072789934493885     0.2876902783243837     0.3360081750350155    0.02127925958237695     0.5362186921113465     0.4735862533110941     0.4978998924160416  1.519751080369499e-08 123.1940927645755
2.646857686643784        19.792726542349      16.53149027097755   0.003723110105813193     0.7747269778425443     -11.39401578964279  0.0002120425282981373     0.1230528389665288  0.0008566637042666966      15.01844770653524      350.8893073119488   0.005776163166242608      0.814698469574116     0.5072789934493885     0.2876902783243837     0.3360081750350155    0.02127925958237695     0.5362186921113465     0.4735862533110941     0.4978998924160416  1.519751080369499e-08 123.1940949239399
2.646857686643784        19.792726542349      16.53149027097755   0.003723110105813193     0.7747269778425443     -11.39401578964279  0.0002120425282981373     0.1230528389665288  0.0008566637042666966      15.01844748274293      350.8893125406069   0.005776163166242608      0.814698469574116     0.5072789934493885     0.2876902783243837     0.3360081750350155    0.02127925958237695     0.5362186921113465     0.4735862533110941     0.4978998924160416  1.519751080369499e-08 123.1940947922523
2.646857686643784        19.792726542349      16.53149027097755   0.003723110105813193     0.7747269778425443     -11.39401578964279  0.0002120425282981373     0.1230528389665288  0.0008566637042666966      15.01844748274293      350.8893073119488   0.005776178067403802      0.814698469574116     0.5072789934493885     0.2876902783243837     0.3360081750350155    0.02127925958237695     0.5362186921113465     0.4735862533110941     0.4978998924160416  1.519751080369499e-08 123.1941187742063
2.646857686643784        19.792726542349      16.53149027097755   0.003723110105813193     0.7747269778425443     -11.39401578964279  0.0002120425282981373     0.1230528389665288  0.0008566637042666966      15.01844748274293      350.8893073119488   0.005776163166242608     0.8146984844752772     0.5072789934493885     0.2876902783243837     0.3360081750350155    0.02127925958237695     0.5362186921113465     0.4735862533110941     0.4978998924160416  1.519751080369499e-08 123.1940951966434
2.646857686643784        19.792726542349      16.53149027097755   0.003723110105813193     0.7747269778425443     -11.39401578964279  0.0002120425282981373     0.1230528389665288  0.0008566637042666966      15.01844748274293      350.8893073119488   0.005776163166242608      0.814698469574116     0.5072790083505497     0.2876902783243837     0.3360081750350155    0.02127925958237695     0.5362186921113465     0.4735862533110941     0.4978998924160416  1.519751080369499e-08 123.194094777826
2.646857686643784        19.792726542349      16.53149027097755   0.003723110105813193     0.7747269778425443     -11.39401578964279  0.0002120425282981373     0.1230528389665288  0.0008566637042666966      15.01844748274293      350.8893073119488   0.005776163166242608      0.814698469574116     0.5072789934493885     0.2876902932255449     0.3360081750350155    0.02127925958237695     0.5362186921113465     0.4735862533110941     0.4978998924160416  1.519751080369499e-08 123.1940964334929
2.646857686643784        19.792726542349      16.53149027097755   0.003723110105813193     0.7747269778425443     -11.39401578964279  0.0002120425282981373     0.1230528389665288  0.0008566637042666966      15.01844748274293      350.8893073119488   0.005776163166242608      0.814698469574116     0.5072789934493885     0.2876902783243837     0.3360081899361767    0.02127925958237695     0.5362186921113465     0.4735862533110941     0.4978998924160416  1.519751080369499e-08 123.1940947616834
2.646857686643784        19.792726542349      16.53149027097755   0.003723110105813193     0.7747269778425443     -11.39401578964279  0.0002120425282981373     0.1230528389665288  0.0008566637042666966      15.01844748274293      350.8893073119488   0.005776163166242608      0.814698469574116     0.5072789934493885     0.2876902783243837     0.3360081750350155    0.02127927448353815     0.5362186921113465     0.4735862533110941     0.4978998924160416  1.519751080369499e-08 123.194094838041
2.646857686643784        19.792726542349      16.53149027097755   0.003723110105813193     0.7747269778425443     -11.39401578964279  0.0002120425282981373     0.1230528389665288  0.0008566637042666966      15.01844748274293      350.8893073119488   0.005776163166242608      0.814698469574116     0.5072789934493885     0.2876902783243837     0.3360081750350155    0.02127925958237695     0.5362187070125077     0.4735862533110941     0.4978998924160416  1.519751080369499e-08 123.1940948382334
2.646857686643784        19.792726542349      16.53149027097755   0.003723110105813193     0.7747269778425443     -11.39401578964279  0.0002120425282981373     0.1230528389665288  0.0008566637042666966      15.01844748274293      350.8893073119488   0.005776163166242608      0.814698469574116     0.5072789934493885     0.2876902783243837     0.3360081750350155    0.02127925958237695     0.5362186921113465     0.4735862682122553     0.4978998924160416  1.519751080369499e-08 123.1940948381384
2.646857686643784        19.792726542349      16.53149027097755   0.003723110105813193     0.7747269778425443     -11.39401578964279  0.0002120425282981373     0.1230528389665288  0.0008566637042666966      15.01844748274293      350.8893073119488   0.005776163166242608      0.814698469574116     0.5072789934493885     0.2876902783243837     0.3360081750350155    0.02127925958237695     0.5362186921113465     0.4735862533110941     0.4978999073172027  1.519751080369499e-08 123.1940948380631
2.646857686643784        19.792726542349      16.53149027097755   0.003723110105813193     0.7747269778425443     -11.39401578964279  0.0002120425282981373     0.1230528389665288  0.0008566637042666966      15.01844748274293      350.8893073119488   0.005776163166242608      0.814698469574116     0.5072789934493885     0.2876902783243837     0.3360081750350155    0.02127925958237695     0.5362186921113465     0.4735862533110941     0.4978998924160416  3.009867199754265e-08 123.194167349503
2.638172811973717       19.6864173806792      16.18203887236526   0.003145118384195859     0.7478696897803911     -11.49347038712093  0.0001610636526038212     0.1239865351500459  0.0008608122735342037      14.45632409335235      338.7758858903991   0.005966088943716305     0.8037765485285078     0.5093373178250301     0.2818483980826307     0.3841047390683601    0.05543255762105293    0.03531799120679879     0.9922946089869105     0.9901705228146325  6.612232756797437e-10 122.1430681701419
2.638172851285555       19.6864173806792      16.18203887236526   0.003145118384195859     0.7478696897803911     -11.49347038712093  0.0001610636526038212     0.1239865351500459  0.0008608122735342037      14.45632409335235      338.7758858903991   0.005966088943716305     0.8037765485285078     0.5093373178250301     0.2818483980826307     0.3841047390683601    0.05543255762105293    0.03531799120679879     0.9922946089869105     0.9901705228146325  6.612232756797437e-10 122.1430680141854
2.638172811973717      19.68641767402968      16.18203887236526   0.003145118384195859     0.7478696897803911     -11.49347038712093  0.0001610636526038212     0.1239865351500459  0.0008608122735342037      14.45632409335235      338.7758858903991   0.005966088943716305     0.8037765485285078     0.5093373178250301     0.2818483980826307     0.3841047390683601    0.05543255762105293    0.03531799120679879     0.9922946089869105     0.9901705228146325  6.612232756797437e-10 122.1430681963317
2.638172811973717       19.6864173806792      16.18203911349643   0.003145118384195859     0.7478696897803911     -11.49347038712093  0.0001610636526038212     0.1239865351500459  0.0008608122735342037      14.45632409335235      338.7758858903991   0.005966088943716305     0.8037765485285078     0.5093373178250301     0.2818483980826307     0.3841047390683601    0.05543255762105293    0.03531799120679879     0.9922946089869105     0.9901705228146325  6.612232756797437e-10 122.1430681324273
2.638172811973717       19.6864173806792      16.18203887236526   0.003145133285357053     0.7478696897803911     -11.49347038712093  0.0001610636526038212     0.1239865351500459  0.0008608122735342037      14.45632409335235      338.7758858903991   0.005966088943716305     0.8037765485285078     0.5093373178250301     0.2818483980826307     0.3841047390683601    0.05543255762105293    0.03531799120679879     0.9922946089869105     0.9901705228146325  6.612232756797437e-10 122.1430739894361
2.638172811973717       19.6864173806792      16.18203887236526   0.003145118384195859     0.7478697046815523     -11.49347038712093  0.0001610636526038212     0.1239865351500459  0.0008608122735342037      14.45632409335235      338.7758858903991   0.005966088943716305     0.8037765485285078     0.5093373178250301     0.2818483980826307     0.3841047390683601    0.05543255762105293    0.03531799120679879     0.9922946089869105     0.9901705228146325  6.612232756797437e-10 122.1430681574888
2.638172811973717       19.6864173806792      16.18203887236526   0.003145118384195859     0.7478696897803911     -11.49347055838699  0.0001610636526038212     0.1239865351500459  0.0008608122735342037      14.45632409335235      338.7758858903991   0.005966088943716305     0.8037765485285078     0.5093373178250301     0.2818483980826307     0.3841047390683601    0.05543255762105293    0.03531799120679879     0.9922946089869105     0.9901705228146325  6.612232756797437e-10 122.143068204703
2.638172811973717       19.6864173806792      16.18203887236526   0.003145118384195859     0.7478696897803911     -11.49347038712093   0.000161078553765015     0.1239865351500459  0.0008608122735342037      14.45632409335235      338.7758858903991   0.005966088943716305     0.8037765485285078     0.5093373178250301     0.2818483980826307     0.3841047390683601    0.05543255762105293    0.03531799120679879     0.9922946089869105     0.9901705228146325  6.612232756797437e-10 122.1430735038868
2.638172811973717       19.6864173806792      16.18203887236526   0.003145118384195859     0.7478696897803911     -11.49347038712093  0.0001610636526038212     0.1239865500512071  0.0008608122735342037      14.45632409335235      338.7758858903991   0.005966088943716305     0.8037765485285078     0.5093373178250301     0.2818483980826307     0.3841047390683601    0.05543255762105293    0.03531799120679879     0.9922946089869105     0.9901705228146325  6.612232756797437e-10 122.1430679848419
2.638172811973717       19.6864173806792      16.18203887236526   0.003145118384195859     0.7478696897803911     -11.49347038712093  0.0001610636526038212     0.1239865351500459  0.0008608271746953976      14.45632409335235      338.7758858903991   0.005966088943716305     0.8037765485285078     0.5093373178250301     0.2818483980826307     0.3841047390683601    0.05543255762105293    0.03531799120679879     0.9922946089869105     0.9901705228146325  6.612232756797437e-10 122.1430654404378
2.638172811973717       19.6864173806792      16.18203887236526   0.003145118384195859     0.7478696897803911     -11.49347038712093  0.0001610636526038212     0.1239865351500459  0.0008608122735342037      14.45632430876836      338.7758858903991   0.005966088943716305     0.8037765485285078     0.5093373178250301     0.2818483980826307     0.3841047390683601    0.05543255762105293    0.03531799120679879     0.9922946089869105     0.9901705228146325  6.612232756797437e-10 122.1430681623572
2.638172811973717       19.6864173806792      16.18203887236526   0.003145118384195859     0.7478696897803911     -11.49347038712093  0.0001610636526038212     0.1239865351500459  0.0008608122735342037      14.45632409335235      338.7758909385532   0.005966088943716305     0.8037765485285078     0.5093373178250301     0.2818483980826307     0.3841047390683601    0.05543255762105293    0.03531799120679879     0.9922946089869105     0.9901705228146325  6.612232756797437e-10 122.1430681908908
2.638172811973717       19.6864173806792      16.18203887236526   0.003145118384195859     0.7478696897803911     -11.49347038712093  0.0001610636526038212     0.1239865351500459  0.0008608122735342037      14.45632409335235      338.7758858903991   0.005966103844877499     0.8037765485285078     0.5093373178250301     0.2818483980826307     0.3841047390683601    0.05543255762105293    0.03531799120679879     0.9922946089869105     0.9901705228146325  6.612232756797437e-10 122.1430789498492
2.638172811973717       19.6864173806792      16.18203887236526   0.003145118384195859     0.7478696897803911     -11.49347038712093  0.0001610636526038212     0.1239865351500459  0.0008608122735342037      14.45632409335235      338.7758858903991   0.005966088943716305      0.803776563429669     0.5093373178250301     0.2818483980826307     0.3841047390683601    0.05543255762105293    0.03531799120679879     0.9922946089869105     0.9901705228146325  6.612232756797437e-10 122.1430688078352
2.638172811973717       19.6864173806792      16.18203887236526   0.003145118384195859     0.7478696897803911     -11.49347038712093  0.0001610636526038212     0.1239865351500459  0.0008608122735342037      14.45632409335235      338.7758858903991   0.005966088943716305     0.8037765485285078     0.5093373327261913     0.2818483980826307     0.3841047390683601    0.05543255762105293    0.03531799120679879     0.9922946089869105     0.9901705228146325  6.612232756797437e-10 122.1430677218718
2.638172811973717       19.6864173806792      16.18203887236526   0.003145118384195859     0.7478696897803911     -11.49347038712093  0.0001610636526038212     0.1239865351500459  0.0008608122735342037      14.45632409335235      338.7758858903991   0.005966088943716305     0.8037765485285078     0.5093373178250301     0.2818484129837919     0.3841047390683601    0.05543255762105293    0.03531799120679879     0.9922946089869105     0.9901705228146325  6.612232756797437e-10 122.1430683549153
2.638172811973717       19.6864173806792      16.18203887236526   0.003145118384195859     0.7478696897803911     -11.49347038712093  0.0001610636526038212     0.1239865351500459  0.0008608122735342037      14.45632409335235      338.7758858903991   0.005966088943716305     0.8037765485285078     0.5093373178250301     0.2818483980826307     0.3841047539695213    0.05543255762105293    0.03531799120679879     0.9922946089869105     0.9901705228146325  6.612232756797437e-10 122.1430681479797
2.638172811973717       19.6864173806792      16.18203887236526   0.003145118384195859     0.7478696897803911     -11.49347038712093  0.0001610636526038212     0.1239865351500459  0.0008608122735342037      14.45632409335235      338.7758858903991   0.005966088943716305     0.8037765485285078     0.5093373178250301     0.2818483980826307     0.3841047390683601    0.05543257252221413    0.03531799120679879     0.9922946089869105     0.9901705228146325  6.612232756797437e-10 122.1430681523517
2.638172811973717       19.6864173806792      16.18203887236526   0.003145118384195859     0.7478696897803911     -11.49347038712093  0.0001610636526038212     0.1239865351500459  0.0008608122735342037      14.45632409335235      338.7758858903991   0.005966088943716305     0.8037765485285078     0.5093373178250301     0.2818483980826307     0.3841047390683601    0.05543255762105293    0.03531800610795999     0.9922946089869105     0.9901705228146325  6.612232756797437e-10 122.1430681701554
2.638172811973717       19.6864173806792      16.18203887236526   0.003145118384195859     0.7478696897803911     -11.49347038712093  0.0001610636526038212     0.1239865351500459  0.0008608122735342037      14.45632409335235      338.7758858903991   0.005966088943716305     0.8037765485285078     0.5093373178250301     0.2818483980826307     0.3841047390683601    0.05543255762105293    0.03531799120679879     0.9922946238880717     0.9901705228146325  6.612232756797437e-10 122.1430681701574
2.638172811973717       19.6864173806792      16.18203887236526   0.003145118384195859     0.7478696897803911     -11.49347038712093  0.0001610636526038212     0.1239865351500459  0.0008608122735342037      14.45632409335235      338.7758858903991   0.005966088943716305     0.8037765485285078     0.5093373178250301     0.2818483980826307     0.3841047390683601    0.05543255762105293    0.03531799120679879     0.9922946089869105     0.9901705377157937  6.612232756797437e-10 122.1430681701103
2.638172811973717       19.6864173806792      16.18203887236526   0.003145118384195859     0.7478696897803911     -11.49347038712093  0.0001610636526038212     0.1239865351500459  0.0008608122735342037      14.45632409335235      338.7758858903991   0.005966088943716305     0.8037765485285078     0.5093373178250301     0.2818483980826307     0.3841047390683601    0.05543255762105293    0.03531799120679879     0.9922946089869105     0.9901705228146325   1.55623844695274e-08 122.1430731351713
2.68041247708105      19.34775298309152      15.62572428353616   0.002706550380058038     0.7450263510380019     -11.36469624713937   6.63979846028322e-05     0.1258199003790121  0.0008722565898710527      14.18935402902122      338.1591230315911   0.006126318699764953     0.8005063046087069     0.5112552722740218     0.2776771725909267     0.4266891237337198    0.05576662601228899   0.002547695626771214    0.03161182176580479     0.9999052244924908  1.072700934005726e-12 121.7880777484805
2.680412517022308      19.34775298309152      15.62572428353616   0.002706550380058038     0.7450263510380019     -11.36469624713937   6.63979846028322e-05     0.1258199003790121  0.0008722565898710527      14.18935402902122      338.1591230315911   0.006126318699764953     0.8005063046087069     0.5112552722740218     0.2776771725909267     0.4266891237337198    0.05576662601228899   0.002547695626771214    0.03161182176580479     0.9999052244924908  1.072700934005726e-12 121.788077832926
2.68041247708105      19.34775327139551      15.62572428353616   0.002706550380058038     0.7450263510380019     -11.36469624713937   6.63979846028322e-05     0.1258199003790121  0.0008722565898710527      14.18935402902122      338.1591230315911   0.006126318699764953     0.8005063046087069     0.5112552722740218     0.2776771725909267     0.4266891237337198    0.05576662601228899   0.002547695626771214    0.03161182176580479     0.9999052244924908  1.072700934005726e-12 121.7880777047392
2.68041247708105      19.34775298309152       15.6257245163776   0.002706550380058038     0.7450263510380019     -11.36469624713937   6.63979846028322e-05     0.1258199003790121  0.0008722565898710527      14.18935402902122      338.1591230315911   0.006126318699764953     0.8005063046087069     0.5112552722740218     0.2776771725909267     0.4266891237337198    0.05576662601228899   0.002547695626771214    0.03161182176580479     0.9999052244924908  1.072700934005726e-12 121.7880777079381
2.68041247708105      19.34775298309152      15.62572428353616   0.002706565281219232     0.7450263510380019     -11.36469624713937   6.63979846028322e-05     0.1258199003790121  0.0008722565898710527      14.18935402902122      338.1591230315911   0.006126318699764953     0.8005063046087069     0.5112552722740218     0.2776771725909267     0.4266891237337198    0.05576662601228899   0.002547695626771214    0.03161182176580479     0.9999052244924908  1.072700934005726e-12 121.7880811633795
2.68041247708105      19.34775298309152      15.62572428353616   0.002706550380058038     0.7450263659391631     -11.36469624713937   6.63979846028322e-05     0.1258199003790121  0.0008722565898710527      14.18935402902122      338.1591230315911   0.006126318699764953     0.8005063046087069     0.5112552722740218     0.2776771725909267     0.4266891237337198    0.05576662601228899   0.002547695626771214    0.03161182176580479     0.9999052244924908  1.072700934005726e-12 121.7880777431179
2.68041247708105      19.34775298309152      15.62572428353616   0.002706550380058038     0.7450263510380019     -11.36469641648654   6.63979846028322e-05     0.1258199003790121  0.0008722565898710527      14.18935402902122      338.1591230315911   0.006126318699764953     0.8005063046087069     0.5112552722740218     0.2776771725909267     0.4266891237337198    0.05576662601228899   0.002547695626771214    0.03161182176580479     0.9999052244924908  1.072700934005726e-12 121.7880778047647
2.68041247708105      19.34775298309152      15.62572428353616   0.002706550380058038     0.7450263510380019     -11.36469624713937  6.641288576402605e-05     0.1258199003790121  0.0008722565898710527      14.18935402902122      338.1591230315911   0.006126318699764953     0.8005063046087069     0.5112552722740218     0.2776771725909267     0.4266891237337198    0.05576662601228899   0.002547695626771214    0.03161182176580479     0.9999052244924908  1.072700934005726e-12 121.788083119883
2.68041247708105      19.34775298309152      15.62572428353616   0.002706550380058038     0.7450263510380019     -11.36469624713937   6.63979846028322e-05     0.1258199152801733  0.0008722565898710527      14.18935402902122      338.1591230315911   0.006126318699764953     0.8005063046087069     0.5112552722740218     0.2776771725909267     0.4266891237337198    0.05576662601228899   0.002547695626771214    0.03161182176580479     0.9999052244924908  1.072700934005726e-12 121.7880776413546
2.68041247708105      19.34775298309152      15.62572428353616   0.002706550380058038     0.7450263510380019     -11.36469624713937   6.63979846028322e-05     0.1258199003790121  0.0008722714910322465      14.18935402902122      338.1591230315911   0.006126318699764953     0.8005063046087069     0.5112552722740218     0.2776771725909267     0.4266891237337198    0.05576662601228899   0.002547695626771214    0.03161182176580479     0.9999052244924908  1.072700934005726e-12 121.7880718785814
2.68041247708105      19.34775298309152      15.62572428353616   0.002706550380058038     0.7450263510380019     -11.36469624713937   6.63979846028322e-05     0.1258199003790121  0.0008722565898710527      14.18935424045907      338.1591230315911   0.006126318699764953     0.8005063046087069     0.5112552722740218     0.2776771725909267     0.4266891237337198    0.05576662601228899   0.002547695626771214    0.03161182176580479     0.9999052244924908  1.072700934005726e-12 121.7880777260547
2.68041247708105      19.34775298309152      15.62572428353616   0.002706550380058038     0.7450263510380019     -11.36469624713937   6.63979846028322e-05     0.1258199003790121  0.0008722565898710527      14.18935402902122      338.1591280705547   0.006126318699764953     0.8005063046087069     0.5112552722740218     0.2776771725909267     0.4266891237337198    0.05576662601228899   0.002547695626771214    0.03161182176580479     0.9999052244924908  1.072700934005726e-12 121.7880777146255
2.68041247708105      19.34775298309152      15.62572428353616   0.002706550380058038     0.7450263510380019     -11.36469624713937   6.63979846028322e-05     0.1258199003790121  0.0008722565898710527      14.18935402902122      338.1591230315911   0.006126333600926147     0.8005063046087069     0.5112552722740218     0.2776771725909267     0.4266891237337198    0.05576662601228899   0.002547695626771214    0.03161182176580479     0.9999052244924908  1.072700934005726e-12 121.788095577233
2.68041247708105      19.34775298309152      15.62572428353616   0.002706550380058038     0.7450263510380019     -11.36469624713937   6.63979846028322e-05     0.1258199003790121  0.0008722565898710527      14.18935402902122      338.1591230315911   0.006126318699764953     0.8005063195098681     0.5112552722740218     0.2776771725909267     0.4266891237337198    0.05576662601228899   0.002547695626771214    0.03161182176580479     0.9999052244924908  1.072700934005726e-12 121.7880783323032
2.68041247708105      19.34775298309152      15.62572428353616   0.002706550380058038     0.7450263510380019     -11.36469624713937   6.63979846028322e-05     0.1258199003790121  0.0008722565898710527      14.18935402902122      338.1591230315911   0.006126318699764953     0.8005063046087069      0.511255287175183     0.2776771725909267     0.4266891237337198    0.05576662601228899   0.002547695626771214    0.03161182176580479     0.9999052244924908  1.072700934005726e-12 121.7880774608812
2.68041247708105      19.34775298309152      15.62572428353616   0.002706550380058038     0.7450263510380019     -11.36469624713937   6.63979846028322e-05     0.1258199003790121  0.0008722565898710527      14.18935402902122      338.1591230315911   0.006126318699764953     0.8005063046087069     0.5112552722740218     0.2776771874920879     0.4266891237337198    0.05576662601228899   0.002547695626771214    0.03161182176580479     0.9999052244924908  1.072700934005726e-12 121.7880783627132
2.68041247708105      19.34775298309152      15.62572428353616   0.002706550380058038     0.7450263510380019     -11.36469624713937   6.63979846028322e-05     0.1258199003790121  0.0008722565898710527      14.18935402902122      338.1591230315911   0.006126318699764953     0.8005063046087069     0.5112552722740218     0.2776771725909267      0.426689138634881    0.05576662601228899   0.002547695626771214    0.03161182176580479     0.9999052244924908  1.072700934005726e-12 121.7880777397126
2.68041247708105      19.34775298309152      15.62572428353616   0.002706550380058038     0.7450263510380019     -11.36469624713937   6.63979846028322e-05     0.1258199003790121  0.0008722565898710527      14.18935402902122      338.1591230315911   0.006126318699764953     0.8005063046087069     0.5112552722740218     0.2776771725909267     0.4266891237337198    0.05576664091345018   0.002547695626771214    0.03161182176580479     0.9999052244924908  1.072700934005726e-12 121.7880777483656
2.68041247708105      19.34775298309152      15.62572428353616   0.002706550380058038     0.7450263510380019     -11.36469624713937   6.63979846028322e-05     0.1258199003790121  0.0008722565898710527      14.18935402902122      338.1591230315911   0.006126318699764953     0.8005063046087069     0.5112552722740218     0.2776771725909267     0.4266891237337198    0.05576662601228899   0.002547710527932408    0.03161182176580479     0.9999052244924908  1.072700934005726e-12 121.7880777484805
2.68041247708105      19.34775298309152      15.62572428353616   0.002706550380058038     0.7450263510380019     -11.36469624713937   6.63979846028322e-05     0.1258199003790121  0.0008722565898710527      14.18935402902122      338.1591230315911   0.006126318699764953     0.8005063046087069     0.5112552722740218     0.2776771725909267     0.4266891237337198    0.05576662601228899   0.002547695626771214    0.03161183666696599     0.9999052244924908  1.072700934005726e-12 121.7880777484791
2.68041247708105      19.34775298309152      15.62572428353616   0.002706550380058038     0.7450263510380019     -11.36469624713937   6.63979846028322e-05     0.1258199003790121  0.0008722565898710527      14.18935402902122      338.1591230315911   0.006126318699764953     0.8005063046087069     0.5112552722740218     0.2776771725909267     0.4266891237337198    0.05576662601228899   0.002547695626771214    0.03161182176580479      0.999905239393652  1.072700934005726e-12 121.7880777484932
2.68041247708105      19.34775298309152      15.62572428353616   0.002706550380058038     0.7450263510380019     -11.36469624713937   6.63979846028322e-05     0.1258199003790121  0.0008722565898710527      14.18935402902122      338.1591230315911   0.006126318699764953     0.8005063046087069     0.5112552722740218     0.2776771725909267     0.4266891237337198    0.05576662601228899   0.002547695626771214    0.03161182176580479     0.9999052244924908  1.490223389478166e-08 121.7880781052541
2.63355975126465      19.50970197001993      15.88075221938275   0.002671665267995924     0.7323742149120904     -11.53741206311329  1.325237923820403e-05      0.126674124988001  0.0008832711641134757      14.47645946237208      338.2239322663762   0.006212748109429392     0.8000253152304354     0.5168643218051242     0.2775680823465551     0.4157786859585477    0.05576954663132921   0.002547695626771214    0.03295738692367949     0.9890728634588436  1.578738557649703e-13 121.7845332775904
2.633559790507749      19.50970197001993      15.88075221938275   0.002671665267995924     0.7323742149120904     -11.53741206311329  1.325237923820403e-05      0.126674124988001  0.0008832711641134757      14.47645946237208      338.2239322663762   0.006212748109429392     0.8000253152304354     0.5168643218051242     0.2775680823465551     0.4157786859585477    0.05576954663132921   0.002547695626771214    0.03295738692367949     0.9890728634588436  1.578738557649703e-13 121.7845331648075
2.63355975126465      19.50970226073715      15.88075221938275   0.002671665267995924     0.7323742149120904     -11.53741206311329  1.325237923820403e-05      0.126674124988001  0.0008832711641134757      14.47645946237208      338.2239322663762   0.006212748109429392     0.8000253152304354     0.5168643218051242     0.2775680823465551     0.4157786859585477    0.05576954663132921   0.002547695626771214    0.03295738692367949     0.9890728634588436  1.578738557649703e-13 121.7845332376505
2.63355975126465      19.50970197001993       15.8807524560244   0.002671665267995924     0.7323742149120904     -11.53741206311329  1.325237923820403e-05      0.126674124988001  0.0008832711641134757      14.47645946237208      338.2239322663762   0.006212748109429392     0.8000253152304354     0.5168643218051242     0.2775680823465551     0.4157786859585477    0.05576954663132921   0.002547695626771214    0.03295738692367949     0.9890728634588436  1.578738557649703e-13 121.7845332690598
2.63355975126465      19.50970197001993      15.88075221938275   0.002671680169157118     0.7323742149120904     -11.53741206311329  1.325237923820403e-05      0.126674124988001  0.0008832711641134757      14.47645946237208      338.2239322663762   0.006212748109429392     0.8000253152304354     0.5168643218051242     0.2775680823465551     0.4157786859585477    0.05576954663132921   0.002547695626771214    0.03295738692367949     0.9890728634588436  1.578738557649703e-13 121.784532300695
2.63355975126465      19.50970197001993      15.88075221938275   0.002671665267995924     0.7323742298132516     -11.53741206311329  1.325237923820403e-05      0.126674124988001  0.0008832711641134757      14.47645946237208      338.2239322663762   0.006212748109429392     0.8000253152304354     0.5168643218051242     0.2775680823465551     0.4157786859585477    0.05576954663132921   0.002547695626771214    0.03295738692367949     0.9890728634588436  1.578738557649703e-13 121.7845332644144
2.63355975126465      19.50970197001993      15.88075221938275   0.002671665267995924     0.7323742149120904     -11.53741223503412  1.325237923820403e-05      0.126674124988001  0.0008832711641134757      14.47645946237208      338.2239322663762   0.006212748109429392     0.8000253152304354     0.5168643218051242     0.2775680823465551     0.4157786859585477    0.05576954663132921   0.002547695626771214    0.03295738692367949     0.9890728634588436  1.578738557649703e-13 121.7845332114628
2.63355975126465      19.50970197001993      15.88075221938275   0.002671665267995924     0.7323742149120904     -11.53741206311329  1.326728039939788e-05      0.126674124988001  0.0008832711641134757      14.47645946237208      338.2239322663762   0.006212748109429392     0.8000253152304354     0.5168643218051242     0.2775680823465551     0.4157786859585477    0.05576954663132921   0.002547695626771214    0.03295738692367949     0.9890728634588436  1.578738557649703e-13 121.7845376319647
2.63355975126465      19.50970197001993      15.88075221938275   0.002671665267995924     0.7323742149120904     -11.53741206311329  1.325237923820403e-05     0.1266741398891622  0.0008832711641134757      14.47645946237208      338.2239322663762   0.006212748109429392     0.8000253152304354     0.5168643218051242     0.2775680823465551     0.4157786859585477    0.05576954663132921   0.002547695626771214    0.03295738692367949     0.9890728634588436  1.578738557649703e-13 121.7845332975784
2.63355975126465      19.50970197001993      15.88075221938275   0.002671665267995924     0.7323742149120904     -11.53741206311329  1.325237923820403e-05      0.126674124988001  0.0008832860652746695      14.47645946237208      338.2239322663762   0.006212748109429392     0.8000253152304354     0.5168643218051242     0.2775680823465551     0.4157786859585477    0.05576954663132921   0.002547695626771214    0.03295738692367949     0.9890728634588436  1.578738557649703e-13 121.7845353038316
2.63355975126465      19.50970197001993      15.88075221938275   0.002671665267995924     0.7323742149120904     -11.53741206311329  1.325237923820403e-05      0.126674124988001  0.0008832711641134757      14.47645967808814      338.2239322663762   0.006212748109429392     0.8000253152304354     0.5168643218051242     0.2775680823465551     0.4157786859585477    0.05576954663132921   0.002547695626771214    0.03295738692367949     0.9890728634588436  1.578738557649703e-13 121.7845332642682
2.63355975126465      19.50970197001993      15.88075221938275   0.002671665267995924     0.7323742149120904     -11.53741206311329  1.325237923820403e-05      0.126674124988001  0.0008832711641134757      14.47645946237208      338.2239373063055   0.006212748109429392     0.8000253152304354     0.5168643218051242     0.2775680823465551     0.4157786859585477    0.05576954663132921   0.002547695626771214    0.03295738692367949     0.9890728634588436  1.578738557649703e-13 121.7845332621068
2.63355975126465      19.50970197001993      15.88075221938275   0.002671665267995924     0.7323742149120904     -11.53741206311329  1.325237923820403e-05      0.126674124988001  0.0008832711641134757      14.47645946237208      338.2239322663762   0.006212763010590585     0.8000253152304354     0.5168643218051242     0.2775680823465551     0.4157786859585477    0.05576954663132921   0.002547695626771214    0.03295738692367949     0.9890728634588436  1.578738557649703e-13 121.7845377544609
2.63355975126465      19.50970197001993      15.88075221938275   0.002671665267995924     0.7323742149120904     -11.53741206311329  1.325237923820403e-05      0.126674124988001  0.0008832711641134757      14.47645946237208      338.2239322663762   0.006212748109429392     0.8000253301315966     0.5168643218051242     0.2775680823465551     0.4157786859585477    0.05576954663132921   0.002547695626771214    0.03295738692367949     0.9890728634588436  1.578738557649703e-13 121.7845338084616
2.63355975126465      19.50970197001993      15.88075221938275   0.002671665267995924     0.7323742149120904     -11.53741206311329  1.325237923820403e-05      0.126674124988001  0.0008832711641134757      14.47645946237208      338.2239322663762   0.006212748109429392     0.8000253152304354     0.5168643367062854     0.2775680823465551     0.4157786859585477    0.05576954663132921   0.002547695626771214    0.03295738692367949     0.9890728634588436  1.578738557649703e-13 121.7845331665535
2.63355975126465      19.50970197001993      15.88075221938275   0.002671665267995924     0.7323742149120904     -11.53741206311329  1.325237923820403e-05      0.126674124988001  0.0008832711641134757      14.47645946237208      338.2239322663762   0.006212748109429392     0.8000253152304354     0.5168643218051242     0.2775680972477163     0.4157786859585477    0.05576954663132921   0.002547695626771214    0.03295738692367949     0.9890728634588436  1.578738557649703e-13 121.7845334626864
2.63355975126465      19.50970197001993      15.88075221938275   0.002671665267995924     0.7323742149120904     -11.53741206311329  1.325237923820403e-05      0.126674124988001  0.0008832711641134757      14.47645946237208      338.2239322663762   0.006212748109429392     0.8000253152304354     0.5168643218051242     0.2775680823465551     0.4157787008597089    0.05576954663132921   0.002547695626771214    0.03295738692367949     0.9890728634588436  1.578738557649703e-13 121.7845332325024
2.63355975126465      19.50970197001993      15.88075221938275   0.002671665267995924     0.7323742149120904     -11.53741206311329  1.325237923820403e-05      0.126674124988001  0.0008832711641134757      14.47645946237208      338.2239322663762   0.006212748109429392     0.8000253152304354     0.5168643218051242     0.2775680823465551     0.4157786859585477    0.05576956153249041   0.002547695626771214    0.03295738692367949     0.9890728634588436  1.578738557649703e-13 121.7845332776729
2.63355975126465      19.50970197001993      15.88075221938275   0.002671665267995924     0.7323742149120904     -11.53741206311329  1.325237923820403e-05      0.126674124988001  0.0008832711641134757      14.47645946237208      338.2239322663762   0.006212748109429392     0.8000253152304354     0.5168643218051242     0.2775680823465551     0.4157786859585477    0.05576954663132921   0.002547710527932408    0.03295738692367949     0.9890728634588436  1.578738557649703e-13 121.7845332775904
2.63355975126465      19.50970197001993      15.88075221938275   0.002671665267995924     0.7323742149120904     -11.53741206311329  1.325237923820403e-05      0.126674124988001  0.0008832711641134757      14.47645946237208      338.2239322663762   0.006212748109429392     0.8000253152304354     0.5168643218051242     0.2775680823465551     0.4157786859585477    0.05576954663132921   0.002547695626771214    0.03295740182484068     0.9890728634588436  1.578738557649703e-13 121.7845332775841
2.63355975126465      19.50970197001993      15.88075221938275   0.002671665267995924     0.7323742149120904     -11.53741206311329  1.325237923820403e-05      0.126674124988001  0.0008832711641134757      14.47645946237208      338.2239322663762   0.006212748109429392     0.8000253152304354     0.5168643218051242     0.2775680823465551     0.4157786859585477    0.05576954663132921   0.002547695626771214    0.03295738692367949     0.9890728783600048  1.578738557649703e-13 121.7845332775897
2.63355975126465      19.50970197001993      15.88075221938275   0.002671665267995924     0.7323742149120904     -11.53741206311329  1.325237923820403e-05      0.126674124988001  0.0008832711641134757      14.47645946237208      338.2239322663762   0.006212748109429392     0.8000253152304354     0.5168643218051242     0.2775680823465551     0.4157786859585477    0.05576954663132921   0.002547695626771214    0.03295738692367949     0.9890728634588436  1.490131906770342e-08 121.7845336347996
2.637537081074138      19.56637278621508       15.9614019482972   0.002670695189711268     0.7323742123017289     -11.59145453132499  1.333688555786606e-05     0.1266677267303775  0.0008832092250821507      14.45662424112436      338.2320197000871   0.006241849428883981     0.8000218600990174     0.5172750429952959     0.2770416034318391      0.419802889260523    0.05546959754731747   0.002547695626771214    0.03338130404035052     0.9890737154712724  1.372848662016326e-13 121.7744049592409
2.637537120376503      19.56637278621508       15.9614019482972   0.002670695189711268     0.7323742123017289     -11.59145453132499  1.333688555786606e-05     0.1266677267303775  0.0008832092250821507      14.45662424112436      338.2320197000871   0.006241849428883981     0.8000218600990174     0.5172750429952959     0.2770416034318391      0.419802889260523    0.05546959754731747   0.002547695626771214    0.03338130404035052     0.9890737154712724  1.372848662016326e-13 121.7744048861419
2.637537081074138      19.56637307777676       15.9614019482972   0.002670695189711268     0.7323742123017289     -11.59145453132499  1.333688555786606e-05     0.1266677267303775  0.0008832092250821507      14.45662424112436      338.2320197000871   0.006241849428883981     0.8000218600990174     0.5172750429952959     0.2770416034318391      0.419802889260523    0.05546959754731747   0.002547695626771214    0.03338130404035052     0.9890737154712724  1.372848662016326e-13 121.7744049807396
2.637537081074138      19.56637278621508      15.96140218614062   0.002670695189711268     0.7323742123017289     -11.59145453132499  1.333688555786606e-05     0.1266677267303775  0.0008832092250821507      14.45662424112436      338.2320197000871   0.006241849428883981     0.8000218600990174     0.5172750429952959     0.2770416034318391      0.419802889260523    0.05546959754731747   0.002547695626771214    0.03338130404035052     0.9890737154712724  1.372848662016326e-13 121.7744049747372
2.637537081074138      19.56637278621508       15.9614019482972   0.002670710090872462     0.7323742123017289     -11.59145453132499  1.333688555786606e-05     0.1266677267303775  0.0008832092250821507      14.45662424112436      338.2320197000871   0.006241849428883981     0.8000218600990174     0.5172750429952959     0.2770416034318391      0.419802889260523    0.05546959754731747   0.002547695626771214    0.03338130404035052     0.9890737154712724  1.372848662016326e-13 121.7744045782125
2.637537081074138      19.56637278621508       15.9614019482972   0.002670695189711268     0.7323742272028901     -11.59145453132499  1.333688555786606e-05     0.1266677267303775  0.0008832092250821507      14.45662424112436      338.2320197000871   0.006241849428883981     0.8000218600990174     0.5172750429952959     0.2770416034318391      0.419802889260523    0.05546959754731747   0.002547695626771214    0.03338130404035052     0.9890737154712724  1.372848662016326e-13 121.7744049858123
2.637537081074138      19.56637278621508       15.9614019482972   0.002670695189711268     0.7323742123017289     -11.59145470405112  1.333688555786606e-05     0.1266677267303775  0.0008832092250821507      14.45662424112436      338.2320197000871   0.006241849428883981     0.8000218600990174     0.5172750429952959     0.2770416034318391      0.419802889260523    0.05546959754731747   0.002547695626771214    0.03338130404035052     0.9890737154712724  1.372848662016326e-13 121.7744049506742
2.637537081074138      19.56637278621508       15.9614019482972   0.002670695189711268     0.7323742123017289     -11.59145453132499  1.335178671905991e-05     0.1266677267303775  0.0008832092250821507      14.45662424112436      338.2320197000871   0.006241849428883981     0.8000218600990174     0.5172750429952959     0.2770416034318391      0.419802889260523    0.05546959754731747   0.002547695626771214    0.03338130404035052     0.9890737154712724  1.372848662016326e-13 121.7744093087319
2.637537081074138      19.56637278621508       15.9614019482972   0.002670695189711268     0.7323742123017289     -11.59145453132499  1.333688555786606e-05     0.1266677416315387  0.0008832092250821507      14.45662424112436      338.2320197000871   0.006241849428883981     0.8000218600990174     0.5172750429952959     0.2770416034318391      0.419802889260523    0.05546959754731747   0.002547695626771214    0.03338130404035052     0.9890737154712724  1.372848662016326e-13 121.7744049510652
2.637537081074138      19.56637278621508       15.9614019482972   0.002670695189711268     0.7323742123017289     -11.59145453132499  1.333688555786606e-05     0.1266677267303775  0.0008832241262433445      14.45662424112436      338.2320197000871   0.006241849428883981     0.8000218600990174     0.5172750429952959     0.2770416034318391      0.419802889260523    0.05546959754731747   0.002547695626771214    0.03338130404035052     0.9890737154712724  1.372848662016326e-13 121.7744062701202
2.637537081074138      19.56637278621508       15.9614019482972   0.002670695189711268     0.7323742123017289     -11.59145453132499  1.333688555786606e-05     0.1266677267303775  0.0008832092250821507      14.45662445654485      338.2320197000871   0.006241849428883981     0.8000218600990174     0.5172750429952959     0.2770416034318391      0.419802889260523    0.05546959754731747   0.002547695626771214    0.03338130404035052     0.9890737154712724  1.372848662016326e-13 121.7744050311539
2.637537081074138      19.56637278621508       15.9614019482972   0.002670695189711268     0.7323742123017289     -11.59145453132499  1.333688555786606e-05     0.1266677267303775  0.0008832092250821507      14.45662424112436       338.232024740137   0.006241849428883981     0.8000218600990174     0.5172750429952959     0.2770416034318391      0.419802889260523    0.05546959754731747   0.002547695626771214    0.03338130404035052     0.9890737154712724  1.372848662016326e-13 121.7744050060338
2.637537081074138      19.56637278621508       15.9614019482972   0.002670695189711268     0.7323742123017289     -11.59145453132499  1.333688555786606e-05     0.1266677267303775  0.0008832092250821507      14.45662424112436      338.2320197000871   0.006241864330045175     0.8000218600990174     0.5172750429952959     0.2770416034318391      0.419802889260523    0.05546959754731747   0.002547695626771214    0.03338130404035052     0.9890737154712724  1.372848662016326e-13 121.7744142564417
2.637537081074138      19.56637278621508       15.9614019482972   0.002670695189711268     0.7323742123017289     -11.59145453132499  1.333688555786606e-05     0.1266677267303775  0.0008832092250821507      14.45662424112436      338.2320197000871   0.006241849428883981     0.8000218750001786     0.5172750429952959     0.2770416034318391      0.419802889260523    0.05546959754731747   0.002547695626771214    0.03338130404035052     0.9890737154712724  1.372848662016326e-13 121.7744055269375
2.637537081074138      19.56637278621508       15.9614019482972   0.002670695189711268     0.7323742123017289     -11.59145453132499  1.333688555786606e-05     0.1266677267303775  0.0008832092250821507      14.45662424112436      338.2320197000871   0.006241849428883981     0.8000218600990174     0.5172750578964571     0.2770416034318391      0.419802889260523    0.05546959754731747   0.002547695626771214    0.03338130404035052     0.9890737154712724  1.372848662016326e-13 121.7744047674644
2.637537081074138      19.56637278621508       15.9614019482972   0.002670695189711268     0.7323742123017289     -11.59145453132499  1.333688555786606e-05     0.1266677267303775  0.0008832092250821507      14.45662424112436      338.2320197000871   0.006241849428883981     0.8000218600990174     0.5172750429952959     0.2770416183330003      0.419802889260523    0.05546959754731747   0.002547695626771214    0.03338130404035052     0.9890737154712724  1.372848662016326e-13 121.7744052850564
2.637537081074138      19.56637278621508       15.9614019482972   0.002670695189711268     0.7323742123017289     -11.59145453132499  1.333688555786606e-05     0.1266677267303775  0.0008832092250821507      14.45662424112436      338.2320197000871   0.006241849428883981     0.8000218600990174     0.5172750429952959     0.2770416034318391     0.4198029041616842    0.05546959754731747   0.002547695626771214    0.03338130404035052     0.9890737154712724  1.372848662016326e-13 121.7744049609302
2.637537081074138      19.56637278621508       15.9614019482972   0.002670695189711268     0.7323742123017289     -11.59145453132499  1.333688555786606e-05     0.1266677267303775  0.0008832092250821507      14.45662424112436      338.2320197000871   0.006241849428883981     0.8000218600990174     0.5172750429952959     0.2770416034318391      0.419802889260523    0.05546961244847866   0.002547695626771214    0.03338130404035052     0.9890737154712724  1.372848662016326e-13 121.7744049519869
2.637537081074138      19.56637278621508       15.9614019482972   0.002670695189711268     0.7323742123017289     -11.59145453132499  1.333688555786606e-05     0.1266677267303775  0.0008832092250821507      14.45662424112436      338.2320197000871   0.006241849428883981     0.8000218600990174     0.5172750429952959     0.2770416034318391      0.419802889260523    0.05546959754731747   0.002547710527932408    0.03338130404035052     0.9890737154712724  1.372848662016326e-13 121.7744049592409
2.637537081074138      19.56637278621508       15.9614019482972   0.002670695189711268     0.7323742123017289     -11.59145453132499  1.333688555786606e-05     0.1266677267303775  0.0008832092250821507      14.45662424112436      338.2320197000871   0.006241849428883981     0.8000218600990174     0.5172750429952959     0.2770416034318391      0.419802889260523    0.05546959754731747   0.002547695626771214    0.03338131894151172     0.9890737154712724  1.372848662016326e-13 121.7744049592438
2.637537081074138      19.56637278621508       15.9614019482972   0.002670695189711268     0.7323742123017289     -11.59145453132499  1.333688555786606e-05     0.1266677267303775  0.0008832092250821507      14.45662424112436      338.2320197000871   0.006241849428883981     0.8000218600990174     0.5172750429952959     0.2770416034318391      0.419802889260523    0.05546959754731747   0.002547695626771214    0.03338130404035052     0.9890737303724336  1.372848662016326e-13 121.7744049592382
2.637537081074138      19.56637278621508       15.9614019482972   0.002670695189711268     0.7323742123017289     -11.59145453132499  1.333688555786606e-05     0.1266677267303775  0.0008832092250821507      14.45662424112436      338.2320197000871   0.006241849428883981     0.8000218600990174     0.5172750429952959     0.2770416034318391      0.419802889260523    0.05546959754731747   0.002547695626771214    0.03338130404035052     0.9890737154712724  1.490129847871386e-08 121.7744053161498
2.63784894545651      19.56208010456402      15.95536676261662   0.002670915370412703     0.7321316496074807     -11.58920202945556  1.310423405389687e-05     0.1266716499139084  0.0008832934543606492      14.43876057870259      337.7317919460001   0.006243268531770227     0.8000215657009233     0.5173047073674745     0.2769819361664583     0.4200224454749144    0.05547566037895322   0.002547695626771214    0.03338033996170293     0.9890739198746616  1.356265532159453e-13 121.7709559176299
2.637848984763522      19.56208010456402      15.95536676261662   0.002670915370412703     0.7321316496074807     -11.58920202945556  1.310423405389687e-05     0.1266716499139084  0.0008832934543606492      14.43876057870259      337.7317919460001   0.006243268531770227     0.8000215657009233     0.5173047073674745     0.2769819361664583     0.4200224454749144    0.05547566037895322   0.002547695626771214    0.03338033996170293     0.9890739198746616  1.356265532159453e-13 121.7709558398015
2.63784894545651      19.56208039606173      15.95536676261662   0.002670915370412703     0.7321316496074807     -11.58920202945556  1.310423405389687e-05     0.1266716499139084  0.0008832934543606492      14.43876057870259      337.7317919460001   0.006243268531770227     0.8000215657009233     0.5173047073674745     0.2769819361664583     0.4200224454749144    0.05547566037895322   0.002547695626771214    0.03338033996170293     0.9890739198746616  1.356265532159453e-13 121.7709558703981
2.63784894545651      19.56208010456402      15.95536700037012   0.002670915370412703     0.7321316496074807     -11.58920202945556  1.310423405389687e-05     0.1266716499139084  0.0008832934543606492      14.43876057870259      337.7317919460001   0.006243268531770227     0.8000215657009233     0.5173047073674745     0.2769819361664583     0.4200224454749144    0.05547566037895322   0.002547695626771214    0.03338033996170293     0.9890739198746616  1.356265532159453e-13 121.7709559147531
2.63784894545651      19.56208010456402      15.95536676261662   0.002670930271573897     0.7321316496074807     -11.58920202945556  1.310423405389687e-05     0.1266716499139084  0.0008832934543606492      14.43876057870259      337.7317919460001   0.006243268531770227     0.8000215657009233     0.5173047073674745     0.2769819361664583     0.4200224454749144    0.05547566037895322   0.002547695626771214    0.03338033996170293     0.9890739198746616  1.356265532159453e-13 121.7709572721122
2.63784894545651      19.56208010456402      15.95536676261662   0.002670915370412703     0.7321316645086419     -11.58920202945556  1.310423405389687e-05     0.1266716499139084  0.0008832934543606492      14.43876057870259      337.7317919460001   0.006243268531770227     0.8000215657009233     0.5173047073674745     0.2769819361664583     0.4200224454749144    0.05547566037895322   0.002547695626771214    0.03338033996170293     0.9890739198746616  1.356265532159453e-13 121.770955942848
2.63784894545651      19.56208010456402      15.95536676261662   0.002670915370412703     0.7321316496074807     -11.58920220214812  1.310423405389687e-05     0.1266716499139084  0.0008832934543606492      14.43876057870259      337.7317919460001   0.006243268531770227     0.8000215657009233     0.5173047073674745     0.2769819361664583     0.4200224454749144    0.05547566037895322   0.002547695626771214    0.03338033996170293     0.9890739198746616  1.356265532159453e-13 121.7709559585298
2.63784894545651      19.56208010456402      15.95536676261662   0.002670915370412703     0.7321316496074807     -11.58920202945556  1.311913521509072e-05     0.1266716499139084  0.0008832934543606492      14.43876057870259      337.7317919460001   0.006243268531770227     0.8000215657009233     0.5173047073674745     0.2769819361664583     0.4200224454749144    0.05547566037895322   0.002547695626771214    0.03338033996170293     0.9890739198746616  1.356265532159453e-13 121.7709601769114
2.63784894545651      19.56208010456402      15.95536676261662   0.002670915370412703     0.7321316496074807     -11.58920202945556  1.310423405389687e-05     0.1266716648150696  0.0008832934543606492      14.43876057870259      337.7317919460001   0.006243268531770227     0.8000215657009233     0.5173047073674745     0.2769819361664583     0.4200224454749144    0.05547566037895322   0.002547695626771214    0.03338033996170293     0.9890739198746616  1.356265532159453e-13 121.7709559265572
2.63784894545651      19.56208010456402      15.95536676261662   0.002670915370412703     0.7321316496074807     -11.58920202945556  1.310423405389687e-05     0.1266716499139084  0.0008833083555218431      14.43876057870259      337.7317919460001   0.006243268531770227     0.8000215657009233     0.5173047073674745     0.2769819361664583     0.4200224454749144    0.05547566037895322   0.002547695626771214    0.03338033996170293     0.9890739198746616  1.356265532159453e-13 121.7709567953209
2.63784894545651      19.56208010456402      15.95536676261662   0.002670915370412703     0.7321316496074807     -11.58920202945556  1.310423405389687e-05     0.1266716499139084  0.0008832934543606492      14.43876079385689      337.7317919460001   0.006243268531770227     0.8000215657009233     0.5173047073674745     0.2769819361664583     0.4200224454749144    0.05547566037895322   0.002547695626771214    0.03338033996170293     0.9890739198746616  1.356265532159453e-13 121.7709558322944
2.63784894545651      19.56208010456402      15.95536676261662   0.002670915370412703     0.7321316496074807     -11.58920202945556  1.310423405389687e-05     0.1266716499139084  0.0008832934543606492      14.43876057870259       337.731796978596   0.006243268531770227     0.8000215657009233     0.5173047073674745     0.2769819361664583     0.4200224454749144    0.05547566037895322   0.002547695626771214    0.03338033996170293     0.9890739198746616  1.356265532159453e-13 121.7709559001822
2.63784894545651      19.56208010456402      15.95536676261662   0.002670915370412703     0.7321316496074807     -11.58920202945556  1.310423405389687e-05     0.1266716499139084  0.0008832934543606492      14.43876057870259      337.7317919460001    0.00624328343293142     0.8000215657009233     0.5173047073674745     0.2769819361664583     0.4200224454749144    0.05547566037895322   0.002547695626771214    0.03338033996170293     0.9890739198746616  1.356265532159453e-13 121.7709643412606
2.63784894545651      19.56208010456402      15.95536676261662   0.002670915370412703     0.7321316496074807     -11.58920202945556  1.310423405389687e-05     0.1266716499139084  0.0008832934543606492      14.43876057870259      337.7317919460001   0.006243268531770227     0.8000215806020845     0.5173047073674745     0.2769819361664583     0.4200224454749144    0.05547566037895322   0.002547695626771214    0.03338033996170293     0.9890739198746616  1.356265532159453e-13 121.7709565058702
2.63784894545651      19.56208010456402      15.95536676261662   0.002670915370412703     0.7321316496074807     -11.58920202945556  1.310423405389687e-05     0.1266716499139084  0.0008832934543606492      14.43876057870259      337.7317919460001   0.006243268531770227     0.8000215657009233     0.5173047222686357     0.2769819361664583     0.4200224454749144    0.05547566037895322   0.002547695626771214    0.03338033996170293     0.9890739198746616  1.356265532159453e-13 121.7709557724143
2.63784894545651      19.56208010456402      15.95536676261662   0.002670915370412703     0.7321316496074807     -11.58920202945556  1.310423405389687e-05     0.1266716499139084  0.0008832934543606492      14.43876057870259      337.7317919460001   0.006243268531770227     0.8000215657009233     0.5173047073674745     0.2769819510676195     0.4200224454749144    0.05547566037895322   0.002547695626771214    0.03338033996170293     0.9890739198746616  1.356265532159453e-13 121.7709562250519
2.63784894545651      19.56208010456402      15.95536676261662   0.002670915370412703     0.7321316496074807     -11.58920202945556  1.310423405389687e-05     0.1266716499139084  0.0008832934543606492      14.43876057870259      337.7317919460001   0.006243268531770227     0.8000215657009233     0.5173047073674745     0.2769819361664583     0.4200224603760756    0.05547566037895322   0.002547695626771214    0.03338033996170293     0.9890739198746616  1.356265532159453e-13 121.7709559484821
2.63784894545651      19.56208010456402      15.95536676261662   0.002670915370412703     0.7321316496074807     -11.58920202945556  1.310423405389687e-05     0.1266716499139084  0.0008832934543606492      14.43876057870259      337.7317919460001   0.006243268531770227     0.8000215657009233     0.5173047073674745     0.2769819361664583     0.4200224454749144    0.05547567528011441   0.002547695626771214    0.03338033996170293     0.9890739198746616  1.356265532159453e-13 121.7709558894025
2.63784894545651      19.56208010456402      15.95536676261662   0.002670915370412703     0.7321316496074807     -11.58920202945556  1.310423405389687e-05     0.1266716499139084  0.0008832934543606492      14.43876057870259      337.7317919460001   0.006243268531770227     0.8000215657009233     0.5173047073674745     0.2769819361664583     0.4200224454749144    0.05547566037895322   0.002547710527932408    0.03338033996170293     0.9890739198746616  1.356265532159453e-13 121.7709559176299
2.63784894545651      19.56208010456402      15.95536676261662   0.002670915370412703     0.7321316496074807     -11.58920202945556  1.310423405389687e-05     0.1266716499139084  0.0008832934543606492      14.43876057870259      337.7317919460001   0.006243268531770227     0.8000215657009233     0.5173047073674745     0.2769819361664583     0.4200224454749144    0.05547566037895322   0.002547695626771214    0.03338035486286412     0.9890739198746616  1.356265532159453e-13 121.7709559176368
2.63784894545651      19.56208010456402      15.95536676261662   0.002670915370412703     0.7321316496074807     -11.58920202945556  1.310423405389687e-05     0.1266716499139084  0.0008832934543606492      14.43876057870259      337.7317919460001   0.006243268531770227     0.8000215657009233     0.5173047073674745     0.2769819361664583     0.4200224454749144    0.05547566037895322   0.002547695626771214    0.03338033996170293     0.9890739347758228  1.356265532159453e-13 121.7709559176212
2.63784894545651      19.56208010456402      15.95536676261662   0.002670915370412703     0.7321316496074807     -11.58920202945556  1.310423405389687e-05     0.1266716499139084  0.0008832934543606492      14.43876057870259      337.7317919460001   0.006243268531770227     0.8000215657009233     0.5173047073674745     0.2769819361664583     0.4200224454749144    0.05547566037895322   0.002547695626771214    0.03338033996170293     0.9890739198746616  1.490129682040087e-08 121.7709562744565
2.635716003561285       19.5639632200473      15.94818962455277   0.002662294936172502     0.7305024421725838     -11.59163358847008  1.261417755417535e-05     0.1266757960734747  0.0008829086835616445      14.46563468014565      337.7341928026669   0.006248910145014793     0.8000202426578695     0.5177379698127664     0.2767978773371972     0.4174986824484864    0.05549741400453859   0.002547695626771214    0.03337693947888935     0.9890752328760682  1.253000683147241e-13 121.7707379855582
2.635716042836514       19.5639632200473      15.94818962455277   0.002662294936172502     0.7305024421725838     -11.59163358847008  1.261417755417535e-05     0.1266757960734747  0.0008829086835616445      14.46563468014565      337.7341928026669   0.006248910145014793     0.8000202426578695     0.5177379698127664     0.2767978773371972     0.4174986824484864    0.05549741400453859   0.002547695626771214    0.03337693947888935     0.9890752328760682  1.253000683147241e-13 121.7707379371133
2.635716003561285      19.56396351157306      15.94818962455277   0.002662294936172502     0.7305024421725838     -11.59163358847008  1.261417755417535e-05     0.1266757960734747  0.0008829086835616445      14.46563468014565      337.7341928026669   0.006248910145014793     0.8000202426578695     0.5177379698127664     0.2767978773371972     0.4174986824484864    0.05549741400453859   0.002547695626771214    0.03337693947888935     0.9890752328760682  1.253000683147241e-13 121.7707379854738
2.635716003561285       19.5639632200473      15.94818986219931   0.002662294936172502     0.7305024421725838     -11.59163358847008  1.261417755417535e-05     0.1266757960734747  0.0008829086835616445      14.46563468014565      337.7341928026669   0.006248910145014793     0.8000202426578695     0.5177379698127664     0.2767978773371972     0.4174986824484864    0.05549741400453859   0.002547695626771214    0.03337693947888935     0.9890752328760682  1.253000683147241e-13 121.7707379808695
2.635716003561285       19.5639632200473      15.94818962455277   0.002662309837333696     0.7305024421725838     -11.59163358847008  1.261417755417535e-05     0.1266757960734747  0.0008829086835616445      14.46563468014565      337.7341928026669   0.006248910145014793     0.8000202426578695     0.5177379698127664     0.2767978773371972     0.4174986824484864    0.05549741400453859   0.002547695626771214    0.03337693947888935     0.9890752328760682  1.253000683147241e-13 121.7707394175431
2.635716003561285       19.5639632200473      15.94818962455277   0.002662294936172502      0.730502457073745     -11.59163358847008  1.261417755417535e-05     0.1266757960734747  0.0008829086835616445      14.46563468014565      337.7341928026669   0.006248910145014793     0.8000202426578695     0.5177379698127664     0.2767978773371972     0.4174986824484864    0.05549741400453859   0.002547695626771214    0.03337693947888935     0.9890752328760682  1.253000683147241e-13 121.7707379921374
2.635716003561285       19.5639632200473      15.94818962455277   0.002662294936172502     0.7305024421725838     -11.59163376119888  1.261417755417535e-05     0.1266757960734747  0.0008829086835616445      14.46563468014565      337.7341928026669   0.006248910145014793     0.8000202426578695     0.5177379698127664     0.2767978773371972     0.4174986824484864    0.05549741400453859   0.002547695626771214    0.03337693947888935     0.9890752328760682  1.253000683147241e-13 121.7707380269396
2.635716003561285       19.5639632200473      15.94818962455277   0.002662294936172502     0.7305024421725838     -11.59163358847008   1.26290787153692e-05     0.1266757960734747  0.0008829086835616445      14.46563468014565      337.7341928026669   0.006248910145014793     0.8000202426578695     0.5177379698127664     0.2767978773371972     0.4174986824484864    0.05549741400453859   0.002547695626771214    0.03337693947888935     0.9890752328760682  1.253000683147241e-13 121.770741472424
2.635716003561285       19.5639632200473      15.94818962455277   0.002662294936172502     0.7305024421725838     -11.59163358847008  1.261417755417535e-05     0.1266758109746359  0.0008829086835616445      14.46563468014565      337.7341928026669   0.006248910145014793     0.8000202426578695     0.5177379698127664     0.2767978773371972     0.4174986824484864    0.05549741400453859   0.002547695626771214    0.03337693947888935     0.9890752328760682  1.253000683147241e-13 121.7707380114353
2.635716003561285       19.5639632200473      15.94818962455277   0.002662294936172502     0.7305024421725838     -11.59163358847008  1.261417755417535e-05     0.1266757960734747  0.0008829235847228384      14.46563468014565      337.7341928026669   0.006248910145014793     0.8000202426578695     0.5177379698127664     0.2767978773371972     0.4174986824484864    0.05549741400453859   0.002547695626771214    0.03337693947888935     0.9890752328760682  1.253000683147241e-13 121.7707385112564
2.635716003561285       19.5639632200473      15.94818962455277   0.002662294936172502     0.7305024421725838     -11.59163358847008  1.261417755417535e-05     0.1266757960734747  0.0008829086835616445      14.46563489570041      337.7341928026669   0.006248910145014793     0.8000202426578695     0.5177379698127664     0.2767978773371972     0.4174986824484864    0.05549741400453859   0.002547695626771214    0.03337693947888935     0.9890752328760682  1.253000683147241e-13 121.7707380155072
2.635716003561285       19.5639632200473      15.94818962455277   0.002662294936172502     0.7305024421725838     -11.59163358847008  1.261417755417535e-05     0.1266757960734747  0.0008829086835616445      14.46563468014565      337.7341978352986   0.006248910145014793     0.8000202426578695     0.5177379698127664     0.2767978773371972     0.4174986824484864    0.05549741400453859   0.002547695626771214    0.03337693947888935     0.9890752328760682  1.253000683147241e-13 121.7707379696183
2.635716003561285       19.5639632200473      15.94818962455277   0.002662294936172502     0.7305024421725838     -11.59163358847008  1.261417755417535e-05     0.1266757960734747  0.0008829086835616445      14.46563468014565      337.7341928026669   0.006248925046175986     0.8000202426578695     0.5177379698127664     0.2767978773371972     0.4174986824484864    0.05549741400453859   0.002547695626771214    0.03337693947888935     0.9890752328760682  1.253000683147241e-13 121.7707389310225
2.635716003561285       19.5639632200473      15.94818962455277   0.002662294936172502     0.7305024421725838     -11.59163358847008  1.261417755417535e-05     0.1266757960734747  0.0008829086835616445      14.46563468014565      337.7341928026669   0.006248910145014793     0.8000202575590307     0.5177379698127664     0.2767978773371972     0.4174986824484864    0.05549741400453859   0.002547695626771214    0.03337693947888935     0.9890752328760682  1.253000683147241e-13 121.7707385573345
2.635716003561285       19.5639632200473      15.94818962455277   0.002662294936172502     0.7305024421725838     -11.59163358847008  1.261417755417535e-05     0.1266757960734747  0.0008829086835616445      14.46563468014565      337.7341928026669   0.006248910145014793     0.8000202426578695     0.5177379847139276     0.2767978773371972     0.4174986824484864    0.05549741400453859   0.002547695626771214    0.03337693947888935     0.9890752328760682  1.253000683147241e-13 121.7707379284499
2.635716003561285       19.5639632200473      15.94818962455277   0.002662294936172502     0.7305024421725838     -11.59163358847008  1.261417755417535e-05     0.1266757960734747  0.0008829086835616445      14.46563468014565      337.7341928026669   0.006248910145014793     0.8000202426578695     0.5177379698127664     0.2767978922383584     0.4174986824484864    0.05549741400453859   0.002547695626771214    0.03337693947888935     0.9890752328760682  1.253000683147241e-13 121.7707380394308
2.635716003561285       19.5639632200473      15.94818962455277   0.002662294936172502     0.7305024421725838     -11.59163358847008  1.261417755417535e-05     0.1266757960734747  0.0008829086835616445      14.46563468014565      337.7341928026669   0.006248910145014793     0.8000202426578695     0.5177379698127664     0.2767978773371972     0.4174986973496476    0.05549741400453859   0.002547695626771214    0.03337693947888935     0.9890752328760682  1.253000683147241e-13 121.7707380138622
2.635716003561285       19.5639632200473      15.94818962455277   0.002662294936172502     0.7305024421725838     -11.59163358847008  1.261417755417535e-05     0.1266757960734747  0.0008829086835616445      14.46563468014565      337.7341928026669   0.006248910145014793     0.8000202426578695     0.5177379698127664     0.2767978773371972     0.4174986824484864    0.05549742890569979   0.002547695626771214    0.03337693947888935     0.9890752328760682  1.253000683147241e-13 121.7707379740705
2.635716003561285       19.5639632200473      15.94818962455277   0.002662294936172502     0.7305024421725838     -11.59163358847008  1.261417755417535e-05     0.1266757960734747  0.0008829086835616445      14.46563468014565      337.7341928026669   0.006248910145014793     0.8000202426578695     0.5177379698127664     0.2767978773371972     0.4174986824484864    0.05549741400453859   0.002547710527932408    0.03337693947888935     0.9890752328760682  1.253000683147241e-13 121.7707379855582
2.635716003561285       19.5639632200473      15.94818962455277   0.002662294936172502     0.7305024421725838     -11.59163358847008  1.261417755417535e-05     0.1266757960734747  0.0008829086835616445      14.46563468014565      337.7341928026669   0.006248910145014793     0.8000202426578695     0.5177379698127664     0.2767978773371972     0.4174986824484864    0.05549741400453859   0.002547695626771214    0.03337695438005055     0.9890752328760682  1.253000683147241e-13 121.7707379851176
2.635716003561285       19.5639632200473      15.94818962455277   0.002662294936172502     0.7305024421725838     -11.59163358847008  1.261417755417535e-05     0.1266757960734747  0.0008829086835616445      14.46563468014565      337.7341928026669   0.006248910145014793     0.8000202426578695     0.5177379698127664     0.2767978773371972     0.4174986824484864    0.05549741400453859   0.002547695626771214    0.03337693947888935     0.9890752477772294  1.253000683147241e-13 121.7707379852399
2.635716003561285       19.5639632200473      15.94818962455277   0.002662294936172502     0.7305024421725838     -11.59163358847008  1.261417755417535e-05     0.1266757960734747  0.0008829086835616445      14.46563468014565      337.7341928026669   0.006248910145014793     0.8000202426578695     0.5177379698127664     0.2767978773371972     0.4174986824484864    0.05549741400453859   0.002547695626771214    0.03337693947888935     0.9890752328760682  1.490128649391597e-08 121.7707383418441
2.63580790943195      19.56170098136279      15.94439318110854   0.002660303082717309     0.7305283242246925     -11.58981381460788  1.254785344920071e-05     0.1266755155713573  0.0008828233053613347      14.46497012783823      337.7343893848087    0.00624754963987845      0.800020019027842     0.5177388265958715     0.2767868972981535     0.4174182353087503    0.05549722740752446   0.002547695626771214    0.03860114475047723     0.9891230729675057  1.249921019067853e-13 121.7703087157127
2.635807948708548      19.56170098136279      15.94439318110854   0.002660303082717309     0.7305283242246925     -11.58981381460788  1.254785344920071e-05     0.1266755155713573  0.0008828233053613347      14.46497012783823      337.7343893848087    0.00624754963987845      0.800020019027842     0.5177388265958715     0.2767868972981535     0.4174182353087503    0.05549722740752446   0.002547695626771214    0.03860114475047723     0.9891230729675057  1.249921019067853e-13 121.7703086606576
2.63580790943195      19.56170127285485      15.94439318110854   0.002660303082717309     0.7305283242246925     -11.58981381460788  1.254785344920071e-05     0.1266755155713573  0.0008828233053613347      14.46497012783823      337.7343893848087    0.00624754963987845      0.800020019027842     0.5177388265958715     0.2767868972981535     0.4174182353087503    0.05549722740752446   0.002547695626771214    0.03860114475047723     0.9891230729675057  1.249921019067853e-13 121.7703087055034
2.63580790943195      19.56170098136279      15.94439341869852   0.002660303082717309     0.7305283242246925     -11.58981381460788  1.254785344920071e-05     0.1266755155713573  0.0008828233053613347      14.46497012783823      337.7343893848087    0.00624754963987845      0.800020019027842     0.5177388265958715     0.2767868972981535     0.4174182353087503    0.05549722740752446   0.002547695626771214    0.03860114475047723     0.9891230729675057  1.249921019067853e-13 121.7703087086953
2.63580790943195      19.56170098136279      15.94439318110854   0.002660317983878503     0.7305283242246925     -11.58981381460788  1.254785344920071e-05     0.1266755155713573  0.0008828233053613347      14.46497012783823      337.7343893848087    0.00624754963987845      0.800020019027842     0.5177388265958715     0.2767868972981535     0.4174182353087503    0.05549722740752446   0.002547695626771214    0.03860114475047723     0.9891230729675057  1.249921019067853e-13 121.7703097271914
2.63580790943195      19.56170098136279      15.94439318110854   0.002660303082717309     0.7305283391258537     -11.58981381460788  1.254785344920071e-05     0.1266755155713573  0.0008828233053613347      14.46497012783823      337.7343893848087    0.00624754963987845      0.800020019027842     0.5177388265958715     0.2767868972981535     0.4174182353087503    0.05549722740752446   0.002547695626771214    0.03860114475047723     0.9891230729675057  1.249921019067853e-13 121.7703087386251
2.63580790943195      19.56170098136279      15.94439318110854   0.002660303082717309     0.7305283242246925     -11.58981398730956  1.254785344920071e-05     0.1266755155713573  0.0008828233053613347      14.46497012783823      337.7343893848087    0.00624754963987845      0.800020019027842     0.5177388265958715     0.2767868972981535     0.4174182353087503    0.05549722740752446   0.002547695626771214    0.03860114475047723     0.9891230729675057  1.249921019067853e-13 121.7703087251617
2.63580790943195      19.56170098136279      15.94439318110854   0.002660303082717309     0.7305283242246925     -11.58981381460788  1.256275461039456e-05     0.1266755155713573  0.0008828233053613347      14.46497012783823      337.7343893848087    0.00624754963987845      0.800020019027842     0.5177388265958715     0.2767868972981535     0.4174182353087503    0.05549722740752446   0.002547695626771214    0.03860114475047723     0.9891230729675057  1.249921019067853e-13 121.7703120185014
2.63580790943195      19.56170098136279      15.94439318110854   0.002660303082717309     0.7305283242246925     -11.58981381460788  1.254785344920071e-05     0.1266755304725185  0.0008828233053613347      14.46497012783823      337.7343893848087    0.00624754963987845      0.800020019027842     0.5177388265958715     0.2767868972981535     0.4174182353087503    0.05549722740752446   0.002547695626771214    0.03860114475047723     0.9891230729675057  1.249921019067853e-13 121.7703087364557
2.63580790943195      19.56170098136279      15.94439318110854   0.002660303082717309     0.7305283242246925     -11.58981381460788  1.254785344920071e-05     0.1266755155713573  0.0008828382065225285      14.46497012783823      337.7343893848087    0.00624754963987845      0.800020019027842     0.5177388265958715     0.2767868972981535     0.4174182353087503    0.05549722740752446   0.002547695626771214    0.03860114475047723     0.9891230729675057  1.249921019067853e-13 121.7703092061907
2.63580790943195      19.56170098136279      15.94439318110854   0.002660303082717309     0.7305283242246925     -11.58981381460788  1.254785344920071e-05     0.1266755155713573  0.0008828233053613347      14.46497034338308      337.7343893848087    0.00624754963987845      0.800020019027842     0.5177388265958715     0.2767868972981535     0.4174182353087503    0.05549722740752446   0.002547695626771214    0.03860114475047723     0.9891230729675057  1.249921019067853e-13 121.7703087460388
2.63580790943195      19.56170098136279      15.94439318110854   0.002660303082717309     0.7305283242246925     -11.58981381460788  1.254785344920071e-05     0.1266755155713573  0.0008828233053613347      14.46497012783823      337.7343944174433    0.00624754963987845      0.800020019027842     0.5177388265958715     0.2767868972981535     0.4174182353087503    0.05549722740752446   0.002547695626771214    0.03860114475047723     0.9891230729675057  1.249921019067853e-13 121.7703087195465
2.63580790943195      19.56170098136279      15.94439318110854   0.002660303082717309     0.7305283242246925     -11.58981381460788  1.254785344920071e-05     0.1266755155713573  0.0008828233053613347      14.46497012783823      337.7343893848087   0.006247564541039644      0.800020019027842     0.5177388265958715     0.2767868972981535     0.4174182353087503    0.05549722740752446   0.002547695626771214    0.03860114475047723     0.9891230729675057  1.249921019067853e-13 121.7703080344599
2.63580790943195      19.56170098136279      15.94439318110854   0.002660303082717309     0.7305283242246925     -11.58981381460788  1.254785344920071e-05     0.1266755155713573  0.0008828233053613347      14.46497012783823      337.7343893848087    0.00624754963987845     0.8000200339290032     0.5177388265958715     0.2767868972981535     0.4174182353087503    0.05549722740752446   0.002547695626771214    0.03860114475047723     0.9891230729675057  1.249921019067853e-13 121.7703092949377
2.63580790943195      19.56170098136279      15.94439318110854   0.002660303082717309     0.7305283242246925     -11.58981381460788  1.254785344920071e-05     0.1266755155713573  0.0008828233053613347      14.46497012783823      337.7343893848087    0.00624754963987845      0.800020019027842     0.5177388414970326     0.2767868972981535     0.4174182353087503    0.05549722740752446   0.002547695626771214    0.03860114475047723     0.9891230729675057  1.249921019067853e-13 121.7703086918987
2.63580790943195      19.56170098136279      15.94439318110854   0.002660303082717309     0.7305283242246925     -11.58981381460788  1.254785344920071e-05     0.1266755155713573  0.0008828233053613347      14.46497012783823      337.7343893848087    0.00624754963987845      0.800020019027842     0.5177388265958715     0.2767869121993147     0.4174182353087503    0.05549722740752446   0.002547695626771214    0.03860114475047723     0.9891230729675057  1.249921019067853e-13 121.7703087043953
2.63580790943195      19.56170098136279      15.94439318110854   0.002660303082717309     0.7305283242246925     -11.58981381460788  1.254785344920071e-05     0.1266755155713573  0.0008828233053613347      14.46497012783823      337.7343893848087    0.00624754963987845      0.800020019027842     0.5177388265958715     0.2767868972981535     0.4174182502099115    0.05549722740752446   0.002547695626771214    0.03860114475047723     0.9891230729675057  1.249921019067853e-13 121.7703087181913
2.63580790943195      19.56170098136279      15.94439318110854   0.002660303082717309     0.7305283242246925     -11.58981381460788  1.254785344920071e-05     0.1266755155713573  0.0008828233053613347      14.46497012783823      337.7343893848087    0.00624754963987845      0.800020019027842     0.5177388265958715     0.2767868972981535     0.4174182353087503    0.05549724230868566   0.002547695626771214    0.03860114475047723     0.9891230729675057  1.249921019067853e-13 121.770308715683
2.63580790943195      19.56170098136279      15.94439318110854   0.002660303082717309     0.7305283242246925     -11.58981381460788  1.254785344920071e-05     0.1266755155713573  0.0008828233053613347      14.46497012783823      337.7343893848087    0.00624754963987845      0.800020019027842     0.5177388265958715     0.2767868972981535     0.4174182353087503    0.05549722740752446   0.002547710527932408    0.03860114475047723     0.9891230729675057  1.249921019067853e-13 121.7703087157127
2.63580790943195      19.56170098136279      15.94439318110854   0.002660303082717309     0.7305283242246925     -11.58981381460788  1.254785344920071e-05     0.1266755155713573  0.0008828233053613347      14.46497012783823      337.7343893848087    0.00624754963987845      0.800020019027842     0.5177388265958715     0.2767868972981535     0.4174182353087503    0.05549722740752446   0.002547695626771214    0.03860115965163842     0.9891230729675057  1.249921019067853e-13 121.7703087157143
2.63580790943195      19.56170098136279      15.94439318110854   0.002660303082717309     0.7305283242246925     -11.58981381460788  1.254785344920071e-05     0.1266755155713573  0.0008828233053613347      14.46497012783823      337.7343893848087    0.00624754963987845      0.800020019027842     0.5177388265958715     0.2767868972981535     0.4174182353087503    0.05549722740752446   0.002547695626771214    0.03860114475047723     0.9891230878686669  1.249921019067853e-13 121.7703087157158
2.63580790943195      19.56170098136279      15.94439318110854   0.002660303082717309     0.7305283242246925     -11.58981381460788  1.254785344920071e-05     0.1266755155713573  0.0008828233053613347      14.46497012783823      337.7343893848087    0.00624754963987845      0.800020019027842     0.5177388265958715     0.2767868972981535     0.4174182353087503    0.05549722740752446   0.002547695626771214    0.03860114475047723     0.9891230729675057  1.490128618594956e-08 121.7703090724692
2.636104972125339      19.56115018245227      15.94543644092136   0.002657932281111958     0.7302347097482014     -11.59120716866223   1.23656146410917e-05     0.1266776345071503  0.0008829189088847968      14.45891270692111      337.6109519794398   0.006247228421280793     0.8000197383731851     0.5176894418759681     0.2767937620636033     0.4175485730763655    0.05549733695499333   0.002547695626771214    0.03860051628851767       0.98909255468362  1.233008759444206e-13 121.7688849497723
2.636105011406364      19.56115018245227      15.94543644092136   0.002657932281111958     0.7302347097482014     -11.59120716866223   1.23656146410917e-05     0.1266776345071503  0.0008829189088847968      14.45891270692111      337.6109519794398   0.006247228421280793     0.8000197383731851     0.5176894418759681     0.2767937620636033     0.4175485730763655    0.05549733695499333   0.002547695626771214    0.03860051628851767       0.98909255468362  1.233008759444206e-13 121.7688848773956
2.636104972125339      19.56115047393612      15.94543644092136   0.002657932281111958     0.7302347097482014     -11.59120716866223   1.23656146410917e-05     0.1266776345071503  0.0008829189088847968      14.45891270692111      337.6109519794398   0.006247228421280793     0.8000197383731851     0.5176894418759681     0.2767937620636033     0.4175485730763655    0.05549733695499333   0.002547695626771214    0.03860051628851767       0.98909255468362  1.233008759444206e-13 121.7688849584214
2.636104972125339      19.56115018245227      15.94543667852688   0.002657932281111958     0.7302347097482014     -11.59120716866223   1.23656146410917e-05     0.1266776345071503  0.0008829189088847968      14.45891270692111      337.6109519794398   0.006247228421280793     0.8000197383731851     0.5176894418759681     0.2767937620636033     0.4175485730763655    0.05549733695499333   0.002547695626771214    0.03860051628851767       0.98909255468362  1.233008759444206e-13 121.7688849455743
2.636104972125339      19.56115018245227      15.94543644092136   0.002657947182273152     0.7302347097482014     -11.59120716866223   1.23656146410917e-05     0.1266776345071503  0.0008829189088847968      14.45891270692111      337.6109519794398   0.006247228421280793     0.8000197383731851     0.5176894418759681     0.2767937620636033     0.4175485730763655    0.05549733695499333   0.002547695626771214    0.03860051628851767       0.98909255468362  1.233008759444206e-13 121.7688859108185
2.636104972125339      19.56115018245227      15.94543644092136   0.002657932281111958     0.7302347246493626     -11.59120716866223   1.23656146410917e-05     0.1266776345071503  0.0008829189088847968      14.45891270692111      337.6109519794398   0.006247228421280793     0.8000197383731851     0.5176894418759681     0.2767937620636033     0.4175485730763655    0.05549733695499333   0.002547695626771214    0.03860051628851767       0.98909255468362  1.233008759444206e-13 121.7688849472982
2.636104972125339      19.56115018245227      15.94543644092136   0.002657932281111958     0.7302347097482014     -11.59120734138467   1.23656146410917e-05     0.1266776345071503  0.0008829189088847968      14.45891270692111      337.6109519794398   0.006247228421280793     0.8000197383731851     0.5176894418759681     0.2767937620636033     0.4175485730763655    0.05549733695499333   0.002547695626771214    0.03860051628851767       0.98909255468362  1.233008759444206e-13 121.7688849605768
2.636104972125339      19.56115018245227      15.94543644092136   0.002657932281111958     0.7302347097482014     -11.59120716866223  1.238051580228555e-05     0.1266776345071503  0.0008829189088847968      14.45891270692111      337.6109519794398   0.006247228421280793     0.8000197383731851     0.5176894418759681     0.2767937620636033     0.4175485730763655    0.05549733695499333   0.002547695626771214    0.03860051628851767       0.98909255468362  1.233008759444206e-13 121.7688882624114
2.636104972125339      19.56115018245227      15.94543644092136   0.002657932281111958     0.7302347097482014     -11.59120716866223   1.23656146410917e-05     0.1266776494083115  0.0008829189088847968      14.45891270692111      337.6109519794398   0.006247228421280793     0.8000197383731851     0.5176894418759681     0.2767937620636033     0.4175485730763655    0.05549733695499333   0.002547695626771214    0.03860051628851767       0.98909255468362  1.233008759444206e-13 121.7688849661646
2.636104972125339      19.56115018245227      15.94543644092136   0.002657932281111958     0.7302347097482014     -11.59120716866223   1.23656146410917e-05     0.1266776345071503  0.0008829338100459906      14.45891270692111      337.6109519794398   0.006247228421280793     0.8000197383731851     0.5176894418759681     0.2767937620636033     0.4175485730763655    0.05549733695499333   0.002547695626771214    0.03860051628851767       0.98909255468362  1.233008759444206e-13 121.7688853767827
2.636104972125339      19.56115018245227      15.94543644092136   0.002657932281111958     0.7302347097482014     -11.59120716866223   1.23656146410917e-05     0.1266776345071503  0.0008829189088847968       14.4589129223757      337.6109519794398   0.006247228421280793     0.8000197383731851     0.5176894418759681     0.2767937620636033     0.4175485730763655    0.05549733695499333   0.002547695626771214    0.03860051628851767       0.98909255468362  1.233008759444206e-13 121.7688849588425
2.636104972125339      19.56115018245227      15.94543644092136   0.002657932281111958     0.7302347097482014     -11.59120716866223   1.23656146410917e-05     0.1266776345071503  0.0008829189088847968      14.45891270692111       337.610957010235   0.006247228421280793     0.8000197383731851     0.5176894418759681     0.2767937620636033     0.4175485730763655    0.05549733695499333   0.002547695626771214    0.03860051628851767       0.98909255468362  1.233008759444206e-13 121.7688849620188
2.636104972125339      19.56115018245227      15.94543644092136   0.002657932281111958     0.7302347097482014     -11.59120716866223   1.23656146410917e-05     0.1266776345071503  0.0008829189088847968      14.45891270692111      337.6109519794398   0.006247243322441987     0.8000197383731851     0.5176894418759681     0.2767937620636033     0.4175485730763655    0.05549733695499333   0.002547695626771214    0.03860051628851767       0.98909255468362  1.233008759444206e-13 121.768885045467
2.636104972125339      19.56115018245227      15.94543644092136   0.002657932281111958     0.7302347097482014     -11.59120716866223   1.23656146410917e-05     0.1266776345071503  0.0008829189088847968      14.45891270692111      337.6109519794398   0.006247228421280793     0.8000197532743463     0.5176894418759681     0.2767937620636033     0.4175485730763655    0.05549733695499333   0.002547695626771214    0.03860051628851767       0.98909255468362  1.233008759444206e-13 121.768885515801
2.636104972125339      19.56115018245227      15.94543644092136   0.002657932281111958     0.7302347097482014     -11.59120716866223   1.23656146410917e-05     0.1266776345071503  0.0008829189088847968      14.45891270692111      337.6109519794398   0.006247228421280793     0.8000197383731851     0.5176894567771293     0.2767937620636033     0.4175485730763655    0.05549733695499333   0.002547695626771214    0.03860051628851767       0.98909255468362  1.233008759444206e-13 121.7688849151829
2.636104972125339      19.56115018245227      15.94543644092136   0.002657932281111958     0.7302347097482014     -11.59120716866223   1.23656146410917e-05     0.1266776345071503  0.0008829189088847968      14.45891270692111      337.6109519794398   0.006247228421280793     0.8000197383731851     0.5176894418759681     0.2767937769647645     0.4175485730763655    0.05549733695499333   0.002547695626771214    0.03860051628851767       0.98909255468362  1.233008759444206e-13 121.7688849806748
2.636104972125339      19.56115018245227      15.94543644092136   0.002657932281111958     0.7302347097482014     -11.59120716866223   1.23656146410917e-05     0.1266776345071503  0.0008829189088847968      14.45891270692111      337.6109519794398   0.006247228421280793     0.8000197383731851     0.5176894418759681     0.2767937620636033     0.4175485879775267    0.05549733695499333   0.002547695626771214    0.03860051628851767       0.98909255468362  1.233008759444206e-13 121.76888495468
2.636104972125339      19.56115018245227      15.94543644092136   0.002657932281111958     0.7302347097482014     -11.59120716866223   1.23656146410917e-05     0.1266776345071503  0.0008829189088847968      14.45891270692111      337.6109519794398   0.006247228421280793     0.8000197383731851     0.5176894418759681     0.2767937620636033     0.4175485730763655    0.05549735185615452   0.002547695626771214    0.03860051628851767       0.98909255468362  1.233008759444206e-13 121.7688849500006
2.636104972125339      19.56115018245227      15.94543644092136   0.002657932281111958     0.7302347097482014     -11.59120716866223   1.23656146410917e-05     0.1266776345071503  0.0008829189088847968      14.45891270692111      337.6109519794398   0.006247228421280793     0.8000197383731851     0.5176894418759681     0.2767937620636033     0.4175485730763655    0.05549733695499333   0.002547710527932408    0.03860051628851767       0.98909255468362  1.233008759444206e-13 121.7688849497723
2.636104972125339      19.56115018245227      15.94543644092136   0.002657932281111958     0.7302347097482014     -11.59120716866223   1.23656146410917e-05     0.1266776345071503  0.0008829189088847968      14.45891270692111      337.6109519794398   0.006247228421280793     0.8000197383731851     0.5176894418759681     0.2767937620636033     0.4175485730763655    0.05549733695499333   0.002547695626771214    0.03860053118967886       0.98909255468362  1.233008759444206e-13 121.7688849493442
2.636104972125339      19.56115018245227      15.94543644092136   0.002657932281111958     0.7302347097482014     -11.59120716866223   1.23656146410917e-05     0.1266776345071503  0.0008829189088847968      14.45891270692111      337.6109519794398   0.006247228421280793     0.8000197383731851     0.5176894418759681     0.2767937620636033     0.4175485730763655    0.05549733695499333   0.002547695626771214    0.03860051628851767     0.9890925695847812  1.233008759444206e-13 121.7688849498068
2.636104972125339      19.56115018245227      15.94543644092136   0.002657932281111958     0.7302347097482014     -11.59120716866223   1.23656146410917e-05     0.1266776345071503  0.0008829189088847968      14.45891270692111      337.6109519794398   0.006247228421280793     0.8000197383731851     0.5176894418759681     0.2767937620636033     0.4175485730763655    0.05549733695499333   0.002547695626771214    0.03860051628851767       0.98909255468362   1.49012844947236e-08 121.7688853064112
2.636556918562618      19.55864143144866      15.94155642960288   0.002654616439276821     0.7303438102856192     -11.58931820276004  1.219730909451608e-05      0.126677629645947   0.000882666941913843      14.45574835344693      337.5951775531931   0.006245974785132626     0.8000194545404719     0.5176564828591426     0.2767849157331503     0.4177128955640381    0.05504890866815552   0.002547695626771214    0.05147480627617555     0.9874954472795334  1.214267413773334e-13 121.7677856745833
2.636556957850377      19.55864143144866      15.94155642960288   0.002654616439276821     0.7303438102856192     -11.58931820276004  1.219730909451608e-05      0.126677629645947   0.000882666941913843      14.45574835344693      337.5951775531931   0.006245974785132626     0.8000194545404719     0.5176564828591426     0.2767849157331503     0.4177128955640381    0.05504890866815552   0.002547695626771214    0.05147480627617555     0.9874954472795334  1.214267413773334e-13 121.7677855556748
2.636556918562618      19.55864172289513      15.94155642960288   0.002654616439276821     0.7303438102856192     -11.58931820276004  1.219730909451608e-05      0.126677629645947   0.000882666941913843      14.45574835344693      337.5951775531931   0.006245974785132626     0.8000194545404719     0.5176564828591426     0.2767849157331503     0.4177128955640381    0.05504890866815552   0.002547695626771214    0.05147480627617555     0.9874954472795334  1.214267413773334e-13 121.7677856891186
2.636556918562618      19.55864143144866      15.94155666715058   0.002654616439276821     0.7303438102856192     -11.58931820276004  1.219730909451608e-05      0.126677629645947   0.000882666941913843      14.45574835344693      337.5951775531931   0.006245974785132626     0.8000194545404719     0.5176564828591426     0.2767849157331503     0.4177128955640381    0.05504890866815552   0.002547695626771214    0.05147480627617555     0.9874954472795334  1.214267413773334e-13 121.7677856820148
2.636556918562618      19.55864143144866      15.94155642960288   0.002654631340438015     0.7303438102856192     -11.58931820276004  1.219730909451608e-05      0.126677629645947   0.000882666941913843      14.45574835344693      337.5951775531931   0.006245974785132626     0.8000194545404719     0.5176564828591426     0.2767849157331503     0.4177128955640381    0.05504890866815552   0.002547695626771214    0.05147480627617555     0.9874954472795334  1.214267413773334e-13 121.7677856157593
2.636556918562618      19.55864143144866      15.94155642960288   0.002654616439276821     0.7303438251867804     -11.58931820276004  1.219730909451608e-05      0.126677629645947   0.000882666941913843      14.45574835344693      337.5951775531931   0.006245974785132626     0.8000194545404719     0.5176564828591426     0.2767849157331503     0.4177128955640381    0.05504890866815552   0.002547695626771214    0.05147480627617555     0.9874954472795334  1.214267413773334e-13 121.7677856860539
2.636556918562618      19.55864143144866      15.94155642960288   0.002654616439276821     0.7303438102856192     -11.58931837545434  1.219730909451608e-05      0.126677629645947   0.000882666941913843      14.45574835344693      337.5951775531931   0.006245974785132626     0.8000194545404719     0.5176564828591426     0.2767849157331503     0.4177128955640381    0.05504890866815552   0.002547695626771214    0.05147480627617555     0.9874954472795334  1.214267413773334e-13 121.7677856584412
2.636556918562618      19.55864143144866      15.94155642960288   0.002654616439276821     0.7303438102856192     -11.58931820276004  1.221221025570993e-05      0.126677629645947   0.000882666941913843      14.45574835344693      337.5951775531931   0.006245974785132626     0.8000194545404719     0.5176564828591426     0.2767849157331503     0.4177128955640381    0.05504890866815552   0.002547695626771214    0.05147480627617555     0.9874954472795334  1.214267413773334e-13 121.7677888202951
2.636556918562618      19.55864143144866      15.94155642960288   0.002654616439276821     0.7303438102856192     -11.58931820276004  1.219730909451608e-05     0.1266776445471081   0.000882666941913843      14.45574835344693      337.5951775531931   0.006245974785132626     0.8000194545404719     0.5176564828591426     0.2767849157331503     0.4177128955640381    0.05504890866815552   0.002547695626771214    0.05147480627617555     0.9874954472795334  1.214267413773334e-13 121.7677856741251
2.636556918562618      19.55864143144866      15.94155642960288   0.002654616439276821     0.7303438102856192     -11.58931820276004  1.219730909451608e-05      0.126677629645947  0.0008826818430750368      14.45574835344693      337.5951775531931   0.006245974785132626     0.8000194545404719     0.5176564828591426     0.2767849157331503     0.4177128955640381    0.05504890866815552   0.002547695626771214    0.05147480627617555     0.9874954472795334  1.214267413773334e-13 121.7677860457573
2.636556918562618      19.55864143144866      15.94155642960288   0.002654616439276821     0.7303438102856192     -11.58931820276004  1.219730909451608e-05      0.126677629645947   0.000882666941913843      14.45574856885437      337.5951775531931   0.006245974785132626     0.8000194545404719     0.5176564828591426     0.2767849157331503     0.4177128955640381    0.05504890866815552   0.002547695626771214    0.05147480627617555     0.9874954472795334  1.214267413773334e-13 121.7677856822237
2.636556918562618      19.55864143144866      15.94155642960288   0.002654616439276821     0.7303438102856192     -11.58931820276004  1.219730909451608e-05      0.126677629645947   0.000882666941913843      14.45574835344693      337.5951825837533   0.006245974785132626     0.8000194545404719     0.5176564828591426     0.2767849157331503     0.4177128955640381    0.05504890866815552   0.002547695626771214    0.05147480627617555     0.9874954472795334  1.214267413773334e-13 121.767785706413
2.636556918562618      19.55864143144866      15.94155642960288   0.002654616439276821     0.7303438102856192     -11.58931820276004  1.219730909451608e-05      0.126677629645947   0.000882666941913843      14.45574835344693      337.5951775531931    0.00624598968629382     0.8000194545404719     0.5176564828591426     0.2767849157331503     0.4177128955640381    0.05504890866815552   0.002547695626771214    0.05147480627617555     0.9874954472795334  1.214267413773334e-13 121.7677849308301
2.636556918562618      19.55864143144866      15.94155642960288   0.002654616439276821     0.7303438102856192     -11.58931820276004  1.219730909451608e-05      0.126677629645947   0.000882666941913843      14.45574835344693      337.5951775531931   0.006245974785132626     0.8000194694416331     0.5176564828591426     0.2767849157331503     0.4177128955640381    0.05504890866815552   0.002547695626771214    0.05147480627617555     0.9874954472795334  1.214267413773334e-13 121.7677862342353
2.636556918562618      19.55864143144866      15.94155642960288   0.002654616439276821     0.7303438102856192     -11.58931820276004  1.219730909451608e-05      0.126677629645947   0.000882666941913843      14.45574835344693      337.5951775531931   0.006245974785132626     0.8000194545404719     0.5176564977603038     0.2767849157331503     0.4177128955640381    0.05504890866815552   0.002547695626771214    0.05147480627617555     0.9874954472795334  1.214267413773334e-13 121.7677856343631
2.636556918562618      19.55864143144866      15.94155642960288   0.002654616439276821     0.7303438102856192     -11.58931820276004  1.219730909451608e-05      0.126677629645947   0.000882666941913843      14.45574835344693      337.5951775531931   0.006245974785132626     0.8000194545404719     0.5176564828591426     0.2767849306343115     0.4177128955640381    0.05504890866815552   0.002547695626771214    0.05147480627617555     0.9874954472795334  1.214267413773334e-13 121.7677856493946
2.636556918562618      19.55864143144866      15.94155642960288   0.002654616439276821     0.7303438102856192     -11.58931820276004  1.219730909451608e-05      0.126677629645947   0.000882666941913843      14.45574835344693      337.5951775531931   0.006245974785132626     0.8000194545404719     0.5176564828591426     0.2767849157331503     0.4177129104651993    0.05504890866815552   0.002547695626771214    0.05147480627617555     0.9874954472795334  1.214267413773334e-13 121.7677856785542
2.636556918562618      19.55864143144866      15.94155642960288   0.002654616439276821     0.7303438102856192     -11.58931820276004  1.219730909451608e-05      0.126677629645947   0.000882666941913843      14.45574835344693      337.5951775531931   0.006245974785132626     0.8000194545404719     0.5176564828591426     0.2767849157331503     0.4177128955640381    0.05504892356931671   0.002547695626771214    0.05147480627617555     0.9874954472795334  1.214267413773334e-13 121.7677856745031
2.636556918562618      19.55864143144866      15.94155642960288   0.002654616439276821     0.7303438102856192     -11.58931820276004  1.219730909451608e-05      0.126677629645947   0.000882666941913843      14.45574835344693      337.5951775531931   0.006245974785132626     0.8000194545404719     0.5176564828591426     0.2767849157331503     0.4177128955640381    0.05504890866815552   0.002547710527932408    0.05147480627617555     0.9874954472795334  1.214267413773334e-13 121.7677856745833
2.636556918562618      19.55864143144866      15.94155642960288   0.002654616439276821     0.7303438102856192     -11.58931820276004  1.219730909451608e-05      0.126677629645947   0.000882666941913843      14.45574835344693      337.5951775531931   0.006245974785132626     0.8000194545404719     0.5176564828591426     0.2767849157331503     0.4177128955640381    0.05504890866815552   0.002547695626771214    0.05147482117733674     0.9874954472795334  1.214267413773334e-13 121.7677856745853
2.636556918562618      19.55864143144866      15.94155642960288   0.002654616439276821     0.7303438102856192     -11.58931820276004  1.219730909451608e-05      0.126677629645947   0.000882666941913843      14.45574835344693      337.5951775531931   0.006245974785132626     0.8000194545404719     0.5176564828591426     0.2767849157331503     0.4177128955640381    0.05504890866815552   0.002547695626771214    0.05147480627617555     0.9874954621806946  1.214267413773334e-13 121.7677856745884
2.636556918562618      19.55864143144866      15.94155642960288   0.002654616439276821     0.7303438102856192     -11.58931820276004  1.219730909451608e-05      0.126677629645947   0.000882666941913843      14.45574835344693      337.5951775531931   0.006245974785132626     0.8000194545404719     0.5176564828591426     0.2767849157331503     0.4177128955640381    0.05504890866815552   0.002547695626771214    0.05147480627617555     0.9874954472795334  1.490128262058904e-08 121.7677860315221
2.637240507809994      19.55606804419426      15.93920323398516   0.002652040778226295     0.7301326191387781     -11.58909932079205  1.193764681396738e-05     0.1266810614644845  0.0008828171924346713      14.44420666858443       337.346882985868    0.00624463574676234     0.8000190760992594     0.5175706978252191      0.276790114677719      0.417986159039262    0.05504986909696195   0.002547695626771214    0.05147283428881901     0.9874063748940554  1.190337864692642e-13 121.7652517178093
2.63724054710794      19.55606804419426      15.93920323398516   0.002652040778226295     0.7301326191387781     -11.58909932079205  1.193764681396738e-05     0.1266810614644845  0.0008828171924346713      14.44420666858443       337.346882985868    0.00624463574676234     0.8000190760992594     0.5175706978252191      0.276790114677719      0.417986159039262    0.05504986909696195   0.002547695626771214    0.05147283428881901     0.9874063748940554  1.190337864692642e-13 121.7652516475063
2.637240507809994      19.55606833560238      15.93920323398516   0.002652040778226295     0.7301326191387781     -11.58909932079205  1.193764681396738e-05     0.1266810614644845  0.0008828171924346713      14.44420666858443       337.346882985868    0.00624463574676234     0.8000190760992594     0.5175706978252191      0.276790114677719      0.417986159039262    0.05504986909696195   0.002547695626771214    0.05147283428881901     0.9874063748940554  1.190337864692642e-13 121.7652517265546
2.637240507809994      19.55606804419426       15.9392034714978   0.002652040778226295     0.7301326191387781     -11.58909932079205  1.193764681396738e-05     0.1266810614644845  0.0008828171924346713      14.44420666858443       337.346882985868    0.00624463574676234     0.8000190760992594     0.5175706978252191      0.276790114677719      0.417986159039262    0.05504986909696195   0.002547695626771214    0.05147283428881901     0.9874063748940554  1.190337864692642e-13 121.7652517225905
2.637240507809994      19.55606804419426      15.93920323398516   0.002652055679387489     0.7301326191387781     -11.58909932079205  1.193764681396738e-05     0.1266810614644845  0.0008828171924346713      14.44420666858443       337.346882985868    0.00624463574676234     0.8000190760992594     0.5175706978252191      0.276790114677719      0.417986159039262    0.05504986909696195   0.002547695626771214    0.05147283428881901     0.9874063748940554  1.190337864692642e-13 121.7652520000541
2.637240507809994      19.55606804419426      15.93920323398516   0.002652040778226295     0.7301326340399393     -11.58909932079205  1.193764681396738e-05     0.1266810614644845  0.0008828171924346713      14.44420666858443       337.346882985868    0.00624463574676234     0.8000190760992594     0.5175706978252191      0.276790114677719      0.417986159039262    0.05504986909696195   0.002547695626771214    0.05147283428881901     0.9874063748940554  1.190337864692642e-13 121.7652517258988
2.637240507809994      19.55606804419426      15.93920323398516   0.002652040778226295     0.7301326191387781     -11.58909949348309  1.193764681396738e-05     0.1266810614644845  0.0008828171924346713      14.44420666858443       337.346882985868    0.00624463574676234     0.8000190760992594     0.5175706978252191      0.276790114677719      0.417986159039262    0.05504986909696195   0.002547695626771214    0.05147283428881901     0.9874063748940554  1.190337864692642e-13 121.7652517048701
2.637240507809994      19.55606804419426      15.93920323398516   0.002652040778226295     0.7301326191387781     -11.58909932079205  1.195254797516123e-05     0.1266810614644845  0.0008828171924346713      14.44420666858443       337.346882985868    0.00624463574676234     0.8000190760992594     0.5175706978252191      0.276790114677719      0.417986159039262    0.05504986909696195   0.002547695626771214    0.05147283428881901     0.9874063748940554  1.190337864692642e-13 121.7652548810727
2.637240507809994      19.55606804419426      15.93920323398516   0.002652040778226295     0.7301326191387781     -11.58909932079205  1.193764681396738e-05     0.1266810763656457  0.0008828171924346713      14.44420666858443       337.346882985868    0.00624463574676234     0.8000190760992594     0.5175706978252191      0.276790114677719      0.417986159039262    0.05504986909696195   0.002547695626771214    0.05147283428881901     0.9874063748940554  1.190337864692642e-13 121.765251720338
2.637240507809994      19.55606804419426      15.93920323398516   0.002652040778226295     0.7301326191387781     -11.58909932079205  1.193764681396738e-05     0.1266810614644845  0.0008828320935958652      14.44420666858443       337.346882985868    0.00624463574676234     0.8000190760992594     0.5175706978252191      0.276790114677719      0.417986159039262    0.05504986909696195   0.002547695626771214    0.05147283428881901     0.9874063748940554  1.190337864692642e-13 121.7652519292664
2.637240507809994      19.55606804419426      15.93920323398516   0.002652040778226295     0.7301326191387781     -11.58909932079205  1.193764681396738e-05     0.1266810614644845  0.0008828171924346713      14.44420688381989       337.346882985868    0.00624463574676234     0.8000190760992594     0.5175706978252191      0.276790114677719      0.417986159039262    0.05504986909696195   0.002547695626771214    0.05147283428881901     0.9874063748940554  1.190337864692642e-13 121.7652517385842
2.637240507809994      19.55606804419426      15.93920323398516   0.002652040778226295     0.7301326191387781     -11.58909932079205  1.193764681396738e-05     0.1266810614644845  0.0008828171924346713      14.44420666858443      337.3468880127283    0.00624463574676234     0.8000190760992594     0.5175706978252191      0.276790114677719      0.417986159039262    0.05504986909696195   0.002547695626771214    0.05147283428881901     0.9874063748940554  1.190337864692642e-13 121.7652517291559
2.637240507809994      19.55606804419426      15.93920323398516   0.002652040778226295     0.7301326191387781     -11.58909932079205  1.193764681396738e-05     0.1266810614644845  0.0008828171924346713      14.44420666858443       337.346882985868   0.006244650647923533     0.8000190760992594     0.5175706978252191      0.276790114677719      0.417986159039262    0.05504986909696195   0.002547695626771214    0.05147283428881901     0.9874063748940554  1.190337864692642e-13 121.7652513249194
2.637240507809994      19.55606804419426      15.93920323398516   0.002652040778226295     0.7301326191387781     -11.58909932079205  1.193764681396738e-05     0.1266810614644845  0.0008828171924346713      14.44420666858443       337.346882985868    0.00624463574676234     0.8000190910004206     0.5175706978252191      0.276790114677719      0.417986159039262    0.05504986909696195   0.002547695626771214    0.05147283428881901     0.9874063748940554  1.190337864692642e-13 121.7652522460782
2.637240507809994      19.55606804419426      15.93920323398516   0.002652040778226295     0.7301326191387781     -11.58909932079205  1.193764681396738e-05     0.1266810614644845  0.0008828171924346713      14.44420666858443       337.346882985868    0.00624463574676234     0.8000190760992594     0.5175707127263803      0.276790114677719      0.417986159039262    0.05504986909696195   0.002547695626771214    0.05147283428881901     0.9874063748940554  1.190337864692642e-13 121.7652516713816
2.637240507809994      19.55606804419426      15.93920323398516   0.002652040778226295     0.7301326191387781     -11.58909932079205  1.193764681396738e-05     0.1266810614644845  0.0008828171924346713      14.44420666858443       337.346882985868    0.00624463574676234     0.8000190760992594     0.5175706978252191     0.2767901295788802      0.417986159039262    0.05504986909696195   0.002547695626771214    0.05147283428881901     0.9874063748940554  1.190337864692642e-13 121.7652517080055
2.637240507809994      19.55606804419426      15.93920323398516   0.002652040778226295     0.7301326191387781     -11.58909932079205  1.193764681396738e-05     0.1266810614644845  0.0008828171924346713      14.44420666858443       337.346882985868    0.00624463574676234     0.8000190760992594     0.5175706978252191      0.276790114677719     0.4179861739404231    0.05504986909696195   0.002547695626771214    0.05147283428881901     0.9874063748940554  1.190337864692642e-13 121.7652517055626
2.637240507809994      19.55606804419426      15.93920323398516   0.002652040778226295     0.7301326191387781     -11.58909932079205  1.193764681396738e-05     0.1266810614644845  0.0008828171924346713      14.44420666858443       337.346882985868    0.00624463574676234     0.8000190760992594     0.5175706978252191      0.276790114677719      0.417986159039262    0.05504988399812315   0.002547695626771214    0.05147283428881901     0.9874063748940554  1.190337864692642e-13 121.7652517178562
2.637240507809994      19.55606804419426      15.93920323398516   0.002652040778226295     0.7301326191387781     -11.58909932079205  1.193764681396738e-05     0.1266810614644845  0.0008828171924346713      14.44420666858443       337.346882985868    0.00624463574676234     0.8000190760992594     0.5175706978252191      0.276790114677719      0.417986159039262    0.05504986909696195   0.002547710527932408    0.05147283428881901     0.9874063748940554  1.190337864692642e-13 121.7652517178093
2.637240507809994      19.55606804419426      15.93920323398516   0.002652040778226295     0.7301326191387781     -11.58909932079205  1.193764681396738e-05     0.1266810614644845  0.0008828171924346713      14.44420666858443       337.346882985868    0.00624463574676234     0.8000190760992594     0.5175706978252191      0.276790114677719      0.417986159039262    0.05504986909696195   0.002547695626771214     0.0514728491899802     0.9874063748940554  1.190337864692642e-13 121.7652517178062
2.637240507809994      19.55606804419426      15.93920323398516   0.002652040778226295     0.7301326191387781     -11.58909932079205  1.193764681396738e-05     0.1266810614644845  0.0008828171924346713      14.44420666858443       337.346882985868    0.00624463574676234     0.8000190760992594     0.5175706978252191      0.276790114677719      0.417986159039262    0.05504986909696195   0.002547695626771214    0.05147283428881901     0.9874063897952166  1.190337864692642e-13 121.7652517177986
2.637240507809994      19.55606804419426      15.93920323398516   0.002652040778226295     0.7301326191387781     -11.58909932079205  1.193764681396738e-05     0.1266810614644845  0.0008828171924346713      14.44420666858443       337.346882985868    0.00624463574676234     0.8000190760992594     0.5175706978252191      0.276790114677719      0.417986159039262    0.05504986909696195   0.002547695626771214    0.05147283428881901     0.9874063748940554  1.490128022763413e-08 121.7652520747006
2.638468705892946      19.55264839507809      15.93587946787556   0.002646877745449631     0.7298779062725075     -11.58915889953961  1.155752220108322e-05     0.1266858503113649  0.0008830767343008652      14.42878724006487      337.1137628984826   0.006244985187835258     0.8000184583703821     0.5175008858334632      0.276745634742025     0.4189451092992749    0.05498632590746434   0.002547695626771214    0.05154050226902932      0.987409618139276   1.15281128724128e-13 121.7614569766797
2.638468745209194      19.55264839507809      15.93587946787556   0.002646877745449631     0.7298779062725075     -11.58915889953961  1.155752220108322e-05     0.1266858503113649  0.0008830767343008652      14.42878724006487      337.1137628984826   0.006244985187835258     0.8000184583703821     0.5175008858334632      0.276745634742025     0.4189451092992749    0.05498632590746434   0.002547695626771214    0.05154050226902932      0.987409618139276   1.15281128724128e-13 121.7614568989909
2.638468705892946      19.55264868643526      15.93587946787556   0.002646877745449631     0.7298779062725075     -11.58915889953961  1.155752220108322e-05     0.1266858503113649  0.0008830767343008652      14.42878724006487      337.1137628984826   0.006244985187835258     0.8000184583703821     0.5175008858334632      0.276745634742025     0.4189451092992749    0.05498632590746434   0.002547695626771214    0.05154050226902932      0.987409618139276   1.15281128724128e-13 121.7614569967391
2.638468705892946      19.55264839507809      15.93587970533867   0.002646877745449631     0.7298779062725075     -11.58915889953961  1.155752220108322e-05     0.1266858503113649  0.0008830767343008652      14.42878724006487      337.1137628984826   0.006244985187835258     0.8000184583703821     0.5175008858334632      0.276745634742025     0.4189451092992749    0.05498632590746434   0.002547695626771214    0.05154050226902932      0.987409618139276   1.15281128724128e-13 121.7614569993475
2.638468705892946      19.55264839507809      15.93587946787556   0.002646892646610825     0.7298779062725075     -11.58915889953961  1.155752220108322e-05     0.1266858503113649  0.0008830767343008652      14.42878724006487      337.1137628984826   0.006244985187835258     0.8000184583703821     0.5175008858334632      0.276745634742025     0.4189451092992749    0.05498632590746434   0.002547695626771214    0.05154050226902932      0.987409618139276   1.15281128724128e-13 121.7614572488151
2.638468705892946      19.55264839507809      15.93587946787556   0.002646877745449631     0.7298779211736687     -11.58915889953961  1.155752220108322e-05     0.1266858503113649  0.0008830767343008652      14.42878724006487      337.1137628984826   0.006244985187835258     0.8000184583703821     0.5175008858334632      0.276745634742025     0.4189451092992749    0.05498632590746434   0.002547695626771214    0.05154050226902932      0.987409618139276   1.15281128724128e-13 121.7614569889027
2.638468705892946      19.55264839507809      15.93587946787556   0.002646877745449631     0.7298779062725075     -11.58915907223153  1.155752220108322e-05     0.1266858503113649  0.0008830767343008652      14.42878724006487      337.1137628984826   0.006244985187835258     0.8000184583703821     0.5175008858334632      0.276745634742025     0.4189451092992749    0.05498632590746434   0.002547695626771214    0.05154050226902932      0.987409618139276   1.15281128724128e-13 121.7614569825613
2.638468705892946      19.55264839507809      15.93587946787556   0.002646877745449631     0.7298779062725075     -11.58915889953961  1.157242336227707e-05     0.1266858503113649  0.0008830767343008652      14.42878724006487      337.1137628984826   0.006244985187835258     0.8000184583703821     0.5175008858334632      0.276745634742025     0.4189451092992749    0.05498632590746434   0.002547695626771214    0.05154050226902932      0.987409618139276   1.15281128724128e-13 121.7614601583133
2.638468705892946      19.55264839507809      15.93587946787556   0.002646877745449631     0.7298779062725075     -11.58915889953961  1.155752220108322e-05     0.1266858652125261  0.0008830767343008652      14.42878724006487      337.1137628984826   0.006244985187835258     0.8000184583703821     0.5175008858334632      0.276745634742025     0.4189451092992749    0.05498632590746434   0.002547695626771214    0.05154050226902932      0.987409618139276   1.15281128724128e-13 121.761456973041
2.638468705892946      19.55264839507809      15.93587946787556   0.002646877745449631     0.7298779062725075     -11.58915889953961  1.155752220108322e-05     0.1266858503113649  0.0008830916354620591      14.42878724006487      337.1137628984826   0.006244985187835258     0.8000184583703821     0.5175008858334632      0.276745634742025     0.4189451092992749    0.05498632590746434   0.002547695626771214    0.05154050226902932      0.987409618139276   1.15281128724128e-13 121.7614570618244
2.638468705892946      19.55264839507809      15.93587946787556   0.002646877745449631     0.7298779062725075     -11.58915889953961  1.155752220108322e-05     0.1266858503113649  0.0008830767343008652      14.42878745507055      337.1137628984826   0.006244985187835258     0.8000184583703821     0.5175008858334632      0.276745634742025     0.4189451092992749    0.05498632590746434   0.002547695626771214    0.05154050226902932      0.987409618139276   1.15281128724128e-13 121.761457010329
2.638468705892946      19.55264839507809      15.93587946787556   0.002646877745449631     0.7298779062725075     -11.58915889953961  1.155752220108322e-05     0.1266858503113649  0.0008830767343008652      14.42878724006487      337.1137679218691   0.006244985187835258     0.8000184583703821     0.5175008858334632      0.276745634742025     0.4189451092992749    0.05498632590746434   0.002547695626771214    0.05154050226902932      0.987409618139276   1.15281128724128e-13 121.7614571188744
2.638468705892946      19.55264839507809      15.93587946787556   0.002646877745449631     0.7298779062725075     -11.58915889953961  1.155752220108322e-05     0.1266858503113649  0.0008830767343008652      14.42878724006487      337.1137628984826   0.006245000088996452     0.8000184583703821     0.5175008858334632      0.276745634742025     0.4189451092992749    0.05498632590746434   0.002547695626771214    0.05154050226902932      0.987409618139276   1.15281128724128e-13 121.7614569320021
2.638468705892946      19.55264839507809      15.93587946787556   0.002646877745449631     0.7298779062725075     -11.58915889953961  1.155752220108322e-05     0.1266858503113649  0.0008830767343008652      14.42878724006487      337.1137628984826   0.006244985187835258     0.8000184732715433     0.5175008858334632      0.276745634742025     0.4189451092992749    0.05498632590746434   0.002547695626771214    0.05154050226902932      0.987409618139276   1.15281128724128e-13 121.7614575519742
2.638468705892946      19.55264839507809      15.93587946787556   0.002646877745449631     0.7298779062725075     -11.58915889953961  1.155752220108322e-05     0.1266858503113649  0.0008830767343008652      14.42878724006487      337.1137628984826   0.006244985187835258     0.8000184583703821     0.5175009007346244      0.276745634742025     0.4189451092992749    0.05498632590746434   0.002547695626771214    0.05154050226902932      0.987409618139276   1.15281128724128e-13 121.761456936721
2.638468705892946      19.55264839507809      15.93587946787556   0.002646877745449631     0.7298779062725075     -11.58915889953961  1.155752220108322e-05     0.1266858503113649  0.0008830767343008652      14.42878724006487      337.1137628984826   0.006244985187835258     0.8000184583703821     0.5175008858334632     0.2767456496431862     0.4189451092992749    0.05498632590746434   0.002547695626771214    0.05154050226902932      0.987409618139276   1.15281128724128e-13 121.7614569863294
2.638468705892946      19.55264839507809      15.93587946787556   0.002646877745449631     0.7298779062725075     -11.58915889953961  1.155752220108322e-05     0.1266858503113649  0.0008830767343008652      14.42878724006487      337.1137628984826   0.006244985187835258     0.8000184583703821     0.5175008858334632      0.276745634742025     0.4189451242004361    0.05498632590746434   0.002547695626771214    0.05154050226902932      0.987409618139276   1.15281128724128e-13 121.7614569839463
2.638468705892946      19.55264839507809      15.93587946787556   0.002646877745449631     0.7298779062725075     -11.58915889953961  1.155752220108322e-05     0.1266858503113649  0.0008830767343008652      14.42878724006487      337.1137628984826   0.006244985187835258     0.8000184583703821     0.5175008858334632      0.276745634742025     0.4189451092992749    0.05498634080862553   0.002547695626771214    0.05154050226902932      0.987409618139276   1.15281128724128e-13 121.761456976668
2.638468705892946      19.55264839507809      15.93587946787556   0.002646877745449631     0.7298779062725075     -11.58915889953961  1.155752220108322e-05     0.1266858503113649  0.0008830767343008652      14.42878724006487      337.1137628984826   0.006244985187835258     0.8000184583703821     0.5175008858334632      0.276745634742025     0.4189451092992749    0.05498632590746434   0.002547710527932408    0.05154050226902932      0.987409618139276   1.15281128724128e-13 121.7614569766797
2.638468705892946      19.55264839507809      15.93587946787556   0.002646877745449631     0.7298779062725075     -11.58915889953961  1.155752220108322e-05     0.1266858503113649  0.0008830767343008652      14.42878724006487      337.1137628984826   0.006244985187835258     0.8000184583703821     0.5175008858334632      0.276745634742025     0.4189451092992749    0.05498632590746434   0.002547695626771214    0.05154051717019051      0.987409618139276   1.15281128724128e-13 121.7614569766818
2.638468705892946      19.55264839507809      15.93587946787556   0.002646877745449631     0.7298779062725075     -11.58915889953961  1.155752220108322e-05     0.1266858503113649  0.0008830767343008652      14.42878724006487      337.1137628984826   0.006244985187835258     0.8000184583703821     0.5175008858334632      0.276745634742025     0.4189451092992749    0.05498632590746434   0.002547695626771214    0.05154050226902932     0.9874096330404372   1.15281128724128e-13 121.7614569766695
2.638468705892946      19.55264839507809      15.93587946787556   0.002646877745449631     0.7298779062725075     -11.58915889953961  1.155752220108322e-05     0.1266858503113649  0.0008830767343008652      14.42878724006487      337.1137628984826   0.006244985187835258     0.8000184583703821     0.5175008858334632      0.276745634742025     0.4189451092992749    0.05498632590746434   0.002547695626771214    0.05154050226902932      0.987409618139276  1.490127647497638e-08 121.7614573335551
2.638255992882024      19.55086115541764      15.93287530087846   0.002645810542703227     0.7298449082592452     -11.58776159331067  1.149830074013463e-05     0.1266881821441511   0.000883043579510719       14.4230346787184      336.8613543235946   0.006246719758478984      0.800018399003807      0.517536568771781     0.2767366568964487      0.418855739054031    0.05498634960537734   0.002547695626771214    0.05154022952657676     0.9874099456971851  1.149151038771707e-13 121.7610570569187
2.638256032195101      19.55086115541764      15.93287530087846   0.002645810542703227     0.7298449082592452     -11.58776159331067  1.149830074013463e-05     0.1266881821441511   0.000883043579510719       14.4230346787184      336.8613543235946   0.006246719758478984      0.800018399003807      0.517536568771781     0.2767366568964487      0.418855739054031    0.05498634960537734   0.002547695626771214    0.05154022952657676     0.9874099456971851  1.149151038771707e-13 121.7610569835761
2.638255992882024      19.55086144674818      15.93287530087846   0.002645810542703227     0.7298449082592452     -11.58776159331067  1.149830074013463e-05     0.1266881821441511   0.000883043579510719       14.4230346787184      336.8613543235946   0.006246719758478984      0.800018399003807      0.517536568771781     0.2767366568964487      0.418855739054031    0.05498634960537734   0.002547695626771214    0.05154022952657676     0.9874099456971851  1.149151038771707e-13 121.7610570770455
2.638255992882024      19.55086115541764      15.93287553829681   0.002645810542703227     0.7298449082592452     -11.58776159331067  1.149830074013463e-05     0.1266881821441511   0.000883043579510719       14.4230346787184      336.8613543235946   0.006246719758478984      0.800018399003807      0.517536568771781     0.2767366568964487      0.418855739054031    0.05498634960537734   0.002547695626771214    0.05154022952657676     0.9874099456971851  1.149151038771707e-13 121.7610570390772
2.638255992882024      19.55086115541764      15.93287530087846   0.002645825443864421     0.7298449082592452     -11.58776159331067  1.149830074013463e-05     0.1266881821441511   0.000883043579510719       14.4230346787184      336.8613543235946   0.006246719758478984      0.800018399003807      0.517536568771781     0.2767366568964487      0.418855739054031    0.05498634960537734   0.002547695626771214    0.05154022952657676     0.9874099456971851  1.149151038771707e-13 121.761057161933
2.638255992882024      19.55086115541764      15.93287530087846   0.002645810542703227     0.7298449231604064     -11.58776159331067  1.149830074013463e-05     0.1266881821441511   0.000883043579510719       14.4230346787184      336.8613543235946   0.006246719758478984      0.800018399003807      0.517536568771781     0.2767366568964487      0.418855739054031    0.05498634960537734   0.002547695626771214    0.05154022952657676     0.9874099456971851  1.149151038771707e-13 121.7610570683338
2.638255992882024      19.55086115541764      15.93287530087846   0.002645810542703227     0.7298449082592452     -11.58776176598177  1.149830074013463e-05     0.1266881821441511   0.000883043579510719       14.4230346787184      336.8613543235946   0.006246719758478984      0.800018399003807      0.517536568771781     0.2767366568964487      0.418855739054031    0.05498634960537734   0.002547695626771214    0.05154022952657676     0.9874099456971851  1.149151038771707e-13 121.7610570470736
2.638255992882024      19.55086115541764      15.93287530087846   0.002645810542703227     0.7298449082592452     -11.58776159331067  1.151320190132848e-05     0.1266881821441511   0.000883043579510719       14.4230346787184      336.8613543235946   0.006246719758478984      0.800018399003807      0.517536568771781     0.2767366568964487      0.418855739054031    0.05498634960537734   0.002547695626771214    0.05154022952657676     0.9874099456971851  1.149151038771707e-13 121.7610603220865
2.638255992882024      19.55086115541764      15.93287530087846   0.002645810542703227     0.7298449082592452     -11.58776159331067  1.149830074013463e-05     0.1266881970453123   0.000883043579510719       14.4230346787184      336.8613543235946   0.006246719758478984      0.800018399003807      0.517536568771781     0.2767366568964487      0.418855739054031    0.05498634960537734   0.002547695626771214    0.05154022952657676     0.9874099456971851  1.149151038771707e-13 121.7610570801708
2.638255992882024      19.55086115541764      15.93287530087846   0.002645810542703227     0.7298449082592452     -11.58776159331067  1.149830074013463e-05     0.1266881821441511  0.0008830584806719128       14.4230346787184      336.8613543235946   0.006246719758478984      0.800018399003807      0.517536568771781     0.2767366568964487      0.418855739054031    0.05498634960537734   0.002547695626771214    0.05154022952657676     0.9874099456971851  1.149151038771707e-13 121.7610571689118
2.638255992882024      19.55086115541764      15.93287530087846   0.002645810542703227     0.7298449082592452     -11.58776159331067  1.149830074013463e-05     0.1266881821441511   0.000883043579510719      14.42303489363837      336.8613543235946   0.006246719758478984      0.800018399003807      0.517536568771781     0.2767366568964487      0.418855739054031    0.05498634960537734   0.002547695626771214    0.05154022952657676     0.9874099456971851  1.149151038771707e-13 121.7610570817077
2.638255992882024      19.55086115541764      15.93287530087846   0.002645810542703227     0.7298449082592452     -11.58776159331067  1.149830074013463e-05     0.1266881821441511   0.000883043579510719       14.4230346787184      336.8613593432199   0.006246719758478984      0.800018399003807      0.517536568771781     0.2767366568964487      0.418855739054031    0.05498634960537734   0.002547695626771214    0.05154022952657676     0.9874099456971851  1.149151038771707e-13 121.7610570430883
2.638255992882024      19.55086115541764      15.93287530087846   0.002645810542703227     0.7298449082592452     -11.58776159331067  1.149830074013463e-05     0.1266881821441511   0.000883043579510719       14.4230346787184      336.8613543235946   0.006246734659640178      0.800018399003807      0.517536568771781     0.2767366568964487      0.418855739054031    0.05498634960537734   0.002547695626771214    0.05154022952657676     0.9874099456971851  1.149151038771707e-13 121.7610580142303
2.638255992882024      19.55086115541764      15.93287530087846   0.002645810542703227     0.7298449082592452     -11.58776159331067  1.149830074013463e-05     0.1266881821441511   0.000883043579510719       14.4230346787184      336.8613543235946   0.006246719758478984     0.8000184139049682      0.517536568771781     0.2767366568964487      0.418855739054031    0.05498634960537734   0.002547695626771214    0.05154022952657676     0.9874099456971851  1.149151038771707e-13 121.7610576025952
2.638255992882024      19.55086115541764      15.93287530087846   0.002645810542703227     0.7298449082592452     -11.58776159331067  1.149830074013463e-05     0.1266881821441511   0.000883043579510719       14.4230346787184      336.8613543235946   0.006246719758478984      0.800018399003807     0.5175365836729422     0.2767366568964487      0.418855739054031    0.05498634960537734   0.002547695626771214    0.05154022952657676     0.9874099456971851  1.149151038771707e-13 121.7610570022652
2.638255992882024      19.55086115541764      15.93287530087846   0.002645810542703227     0.7298449082592452     -11.58776159331067  1.149830074013463e-05     0.1266881821441511   0.000883043579510719       14.4230346787184      336.8613543235946   0.006246719758478984      0.800018399003807      0.517536568771781     0.2767366717976099      0.418855739054031    0.05498634960537734   0.002547695626771214    0.05154022952657676     0.9874099456971851  1.149151038771707e-13 121.7610570850835
2.638255992882024      19.55086115541764      15.93287530087846   0.002645810542703227     0.7298449082592452     -11.58776159331067  1.149830074013463e-05     0.1266881821441511   0.000883043579510719       14.4230346787184      336.8613543235946   0.006246719758478984      0.800018399003807      0.517536568771781     0.2767366568964487     0.4188557539551921    0.05498634960537734   0.002547695626771214    0.05154022952657676     0.9874099456971851  1.149151038771707e-13 121.7610570523507
2.638255992882024      19.55086115541764      15.93287530087846   0.002645810542703227     0.7298449082592452     -11.58776159331067  1.149830074013463e-05     0.1266881821441511   0.000883043579510719       14.4230346787184      336.8613543235946   0.006246719758478984      0.800018399003807      0.517536568771781     0.2767366568964487      0.418855739054031    0.05498636450653854   0.002547695626771214    0.05154022952657676     0.9874099456971851  1.149151038771707e-13 121.7610570569179
2.638255992882024      19.55086115541764      15.93287530087846   0.002645810542703227     0.7298449082592452     -11.58776159331067  1.149830074013463e-05     0.1266881821441511   0.000883043579510719       14.4230346787184      336.8613543235946   0.006246719758478984      0.800018399003807      0.517536568771781     0.2767366568964487      0.418855739054031    0.05498634960537734   0.002547710527932408    0.05154022952657676     0.9874099456971851  1.149151038771707e-13 121.7610570569187
2.638255992882024      19.55086115541764      15.93287530087846   0.002645810542703227     0.7298449082592452     -11.58776159331067  1.149830074013463e-05     0.1266881821441511   0.000883043579510719       14.4230346787184      336.8613543235946   0.006246719758478984      0.800018399003807      0.517536568771781     0.2767366568964487      0.418855739054031    0.05498634960537734   0.002547695626771214    0.05154024442773796     0.9874099456971851  1.149151038771707e-13 121.7610570569014
2.638255992882024      19.55086115541764      15.93287530087846   0.002645810542703227     0.7298449082592452     -11.58776159331067  1.149830074013463e-05     0.1266881821441511   0.000883043579510719       14.4230346787184      336.8613543235946   0.006246719758478984      0.800018399003807      0.517536568771781     0.2767366568964487      0.418855739054031    0.05498634960537734   0.002547695626771214    0.05154022952657676     0.9874099605983463  1.149151038771707e-13 121.7610570569041
2.638255992882024      19.55086115541764      15.93287530087846   0.002645810542703227     0.7298449082592452     -11.58776159331067  1.149830074013463e-05     0.1266881821441511   0.000883043579510719       14.4230346787184      336.8613543235946   0.006246719758478984      0.800018399003807      0.517536568771781     0.2767366568964487      0.418855739054031    0.05498634960537734   0.002547695626771214    0.05154022952657676     0.9874099456971851  1.490127610895153e-08 121.7610574137919
2.638871203908873       19.5508876592618      15.93535628598532   0.002643656992098927      0.729652195525583     -11.58976935383504  1.142100186927795e-05     0.1266859226768416  0.0008831951579159207      14.41854108798326      336.8615586440258   0.006246544159266091     0.8000181162043825     0.5175143827685206     0.2767007234389438     0.4191591651775968    0.05498635701295247   0.002547695626771214    0.05167609891787666     0.9874114991088148  1.131168799792731e-13 121.7594385391999
2.638871243231118       19.5508876592618      15.93535628598532   0.002643656992098927      0.729652195525583     -11.58976935383504  1.142100186927795e-05     0.1266859226768416  0.0008831951579159207      14.41854108798326      336.8615586440258   0.006246544159266091     0.8000181162043825     0.5175143827685206     0.2767007234389438     0.4191591651775968    0.05498635701295247   0.002547695626771214    0.05167609891787666     0.9874114991088148  1.131168799792731e-13 121.7594384522872
2.638871203908873      19.55088795059272      15.93535628598532   0.002643656992098927      0.729652195525583     -11.58976935383504  1.142100186927795e-05     0.1266859226768416  0.0008831951579159207      14.41854108798326      336.8615586440258   0.006246544159266091     0.8000181162043825     0.5175143827685206     0.2767007234389438     0.4191591651775968    0.05498635701295247   0.002547695626771214    0.05167609891787666     0.9874114991088148  1.131168799792731e-13 121.7594385449333
2.638871203908873       19.5508876592618      15.93535652344063   0.002643656992098927      0.729652195525583     -11.58976935383504  1.142100186927795e-05     0.1266859226768416  0.0008831951579159207      14.41854108798326      336.8615586440258   0.006246544159266091     0.8000181162043825     0.5175143827685206     0.2767007234389438     0.4191591651775968    0.05498635701295247   0.002547695626771214    0.05167609891787666     0.9874114991088148  1.131168799792731e-13 121.7594385585282
2.638871203908873       19.5508876592618      15.93535628598532   0.002643671893260121      0.729652195525583     -11.58976935383504  1.142100186927795e-05     0.1266859226768416  0.0008831951579159207      14.41854108798326      336.8615586440258   0.006246544159266091     0.8000181162043825     0.5175143827685206     0.2767007234389438     0.4191591651775968    0.05498635701295247   0.002547695626771214    0.05167609891787666     0.9874114991088148  1.131168799792731e-13 121.7594386373639
2.638871203908873       19.5508876592618      15.93535628598532   0.002643656992098927     0.7296522104267442     -11.58976935383504  1.142100186927795e-05     0.1266859226768416  0.0008831951579159207      14.41854108798326      336.8615586440258   0.006246544159266091     0.8000181162043825     0.5175143827685206     0.2767007234389438     0.4191591651775968    0.05498635701295247   0.002547695626771214    0.05167609891787666     0.9874114991088148  1.131168799792731e-13 121.7594385430065
2.638871203908873       19.5508876592618      15.93535628598532   0.002643656992098927      0.729652195525583     -11.58976952653606  1.142100186927795e-05     0.1266859226768416  0.0008831951579159207      14.41854108798326      336.8615586440258   0.006246544159266091     0.8000181162043825     0.5175143827685206     0.2767007234389438     0.4191591651775968    0.05498635701295247   0.002547695626771214    0.05167609891787666     0.9874114991088148  1.131168799792731e-13 121.7594385355524
2.638871203908873       19.5508876592618      15.93535628598532   0.002643656992098927      0.729652195525583     -11.58976935383504   1.14359030304718e-05     0.1266859226768416  0.0008831951579159207      14.41854108798326      336.8615586440258   0.006246544159266091     0.8000181162043825     0.5175143827685206     0.2767007234389438     0.4191591651775968    0.05498635701295247   0.002547695626771214    0.05167609891787666     0.9874114991088148  1.131168799792731e-13 121.7594416664836
2.638871203908873       19.5508876592618      15.93535628598532   0.002643656992098927      0.729652195525583     -11.58976935383504  1.142100186927795e-05     0.1266859375780028  0.0008831951579159207      14.41854108798326      336.8615586440258   0.006246544159266091     0.8000181162043825     0.5175143827685206     0.2767007234389438     0.4191591651775968    0.05498635701295247   0.002547695626771214    0.05167609891787666     0.9874114991088148  1.131168799792731e-13 121.759438528564
2.638871203908873       19.5508876592618      15.93535628598532   0.002643656992098927      0.729652195525583     -11.58976935383504  1.142100186927795e-05     0.1266859226768416  0.0008832100590771146      14.41854108798326      336.8615586440258   0.006246544159266091     0.8000181162043825     0.5175143827685206     0.2767007234389438     0.4191591651775968    0.05498635701295247   0.002547695626771214    0.05167609891787666     0.9874114991088148  1.131168799792731e-13 121.7594385505073
2.638871203908873       19.5508876592618      15.93535628598532   0.002643656992098927      0.729652195525583     -11.58976935383504  1.142100186927795e-05     0.1266859226768416  0.0008831951579159207      14.41854130283627      336.8615586440258   0.006246544159266091     0.8000181162043825     0.5175143827685206     0.2767007234389438     0.4191591651775968    0.05498635701295247   0.002547695626771214    0.05167609891787666     0.9874114991088148  1.131168799792731e-13 121.7594385587312
2.638871203908873       19.5508876592618      15.93535628598532   0.002643656992098927      0.729652195525583     -11.58976935383504  1.142100186927795e-05     0.1266859226768416  0.0008831951579159207      14.41854108798326      336.8615636636542   0.006246544159266091     0.8000181162043825     0.5175143827685206     0.2767007234389438     0.4191591651775968    0.05498635701295247   0.002547695626771214    0.05167609891787666     0.9874114991088148  1.131168799792731e-13 121.7594385249855
2.638871203908873       19.5508876592618      15.93535628598532   0.002643656992098927      0.729652195525583     -11.58976935383504  1.142100186927795e-05     0.1266859226768416  0.0008831951579159207      14.41854108798326      336.8615586440258   0.006246559060427284     0.8000181162043825     0.5175143827685206     0.2767007234389438     0.4191591651775968    0.05498635701295247   0.002547695626771214    0.05167609891787666     0.9874114991088148  1.131168799792731e-13 121.7594385578453
2.638871203908873       19.5508876592618      15.93535628598532   0.002643656992098927      0.729652195525583     -11.58976935383504  1.142100186927795e-05     0.1266859226768416  0.0008831951579159207      14.41854108798326      336.8615586440258   0.006246544159266091     0.8000181311055437     0.5175143827685206     0.2767007234389438     0.4191591651775968    0.05498635701295247   0.002547695626771214    0.05167609891787666     0.9874114991088148  1.131168799792731e-13 121.7594391033666
2.638871203908873       19.5508876592618      15.93535628598532   0.002643656992098927      0.729652195525583     -11.58976935383504  1.142100186927795e-05     0.1266859226768416  0.0008831951579159207      14.41854108798326      336.8615586440258   0.006246544159266091     0.8000181162043825     0.5175143976696818     0.2767007234389438     0.4191591651775968    0.05498635701295247   0.002547695626771214    0.05167609891787666     0.9874114991088148  1.131168799792731e-13 121.7594385042544
2.638871203908873       19.5508876592618      15.93535628598532   0.002643656992098927      0.729652195525583     -11.58976935383504  1.142100186927795e-05     0.1266859226768416  0.0008831951579159207      14.41854108798326      336.8615586440258   0.006246544159266091     0.8000181162043825     0.5175143827685206      0.276700738340105     0.4191591651775968    0.05498635701295247   0.002547695626771214    0.05167609891787666     0.9874114991088148  1.131168799792731e-13 121.7594385366387
2.638871203908873       19.5508876592618      15.93535628598532   0.002643656992098927      0.729652195525583     -11.58976935383504  1.142100186927795e-05     0.1266859226768416  0.0008831951579159207      14.41854108798326      336.8615586440258   0.006246544159266091     0.8000181162043825     0.5175143827685206     0.2767007234389438      0.419159180078758    0.05498635701295247   0.002547695626771214    0.05167609891787666     0.9874114991088148  1.131168799792731e-13 121.7594385477861
2.638871203908873       19.5508876592618      15.93535628598532   0.002643656992098927      0.729652195525583     -11.58976935383504  1.142100186927795e-05     0.1266859226768416  0.0008831951579159207      14.41854108798326      336.8615586440258   0.006246544159266091     0.8000181162043825     0.5175143827685206     0.2767007234389438     0.4191591651775968    0.05498637191411367   0.002547695626771214    0.05167609891787666     0.9874114991088148  1.131168799792731e-13 121.759438539216
2.638871203908873       19.5508876592618      15.93535628598532   0.002643656992098927      0.729652195525583     -11.58976935383504  1.142100186927795e-05     0.1266859226768416  0.0008831951579159207      14.41854108798326      336.8615586440258   0.006246544159266091     0.8000181162043825     0.5175143827685206     0.2767007234389438     0.4191591651775968    0.05498635701295247   0.002547710527932408    0.05167609891787666     0.9874114991088148  1.131168799792731e-13 121.7594385391999
2.638871203908873       19.5508876592618      15.93535628598532   0.002643656992098927      0.729652195525583     -11.58976935383504  1.142100186927795e-05     0.1266859226768416  0.0008831951579159207      14.41854108798326      336.8615586440258   0.006246544159266091     0.8000181162043825     0.5175143827685206     0.2767007234389438     0.4191591651775968    0.05498635701295247   0.002547695626771214    0.05167611381903785     0.9874114991088148  1.131168799792731e-13 121.759438539187
2.638871203908873       19.5508876592618      15.93535628598532   0.002643656992098927      0.729652195525583     -11.58976935383504  1.142100186927795e-05     0.1266859226768416  0.0008831951579159207      14.41854108798326      336.8615586440258   0.006246544159266091     0.8000181162043825     0.5175143827685206     0.2767007234389438     0.4191591651775968    0.05498635701295247   0.002547695626771214    0.05167609891787666      0.987411514009976  1.131168799792731e-13 121.7594385391933
2.638871203908873       19.5508876592618      15.93535628598532   0.002643656992098927      0.729652195525583     -11.58976935383504  1.142100186927795e-05     0.1266859226768416  0.0008831951579159207      14.41854108798326      336.8615586440258   0.006246544159266091     0.8000181162043825     0.5175143827685206     0.2767007234389438     0.4191591651775968    0.05498635701295247   0.002547695626771214    0.05167609891787666     0.9874114991088148  1.490127431072764e-08 121.7594388960705
2.639178070862156       19.5493296435054       15.9324273110317   0.002641266368096382     0.7296551929146846     -11.58863390096825  1.117934776985873e-05     0.1267411242962845  0.0008832192864614501      14.41687481786186      336.8618267980802   0.006245765503576318     0.8000179633368464     0.5175726140149457     0.2767103518550402     0.4192148400471055     0.0549827024740633   0.002547695626771214    0.05172757864270596     0.9874118632850664  1.122410432638075e-13 121.758655505446
2.639178110188973       19.5493296435054       15.9324273110317   0.002641266368096382     0.7296551929146846     -11.58863390096825  1.117934776985873e-05     0.1267411242962845  0.0008832192864614501      14.41687481786186      336.8618267980802   0.006245765503576318     0.8000179633368464     0.5175726140149457     0.2767103518550402     0.4192148400471055     0.0549827024740633   0.002547695626771214    0.05172757864270596     0.9874118632850664  1.122410432638075e-13 121.7586554932073
2.639178070862156      19.54932993481311       15.9324273110317   0.002641266368096382     0.7296551929146846     -11.58863390096825  1.117934776985873e-05     0.1267411242962845  0.0008832192864614501      14.41687481786186      336.8618267980802   0.006245765503576318     0.8000179633368464     0.5175726140149457     0.2767103518550402     0.4192148400471055     0.0549827024740633   0.002547695626771214    0.05172757864270596     0.9874118632850664  1.122410432638075e-13 121.7586555382194
2.639178070862156       19.5493296435054      15.93242754844337   0.002641266368096382     0.7296551929146846     -11.58863390096825  1.117934776985873e-05     0.1267411242962845  0.0008832192864614501      14.41687481786186      336.8618267980802   0.006245765503576318     0.8000179633368464     0.5175726140149457     0.2767103518550402     0.4192148400471055     0.0549827024740633   0.002547695626771214    0.05172757864270596     0.9874118632850664  1.122410432638075e-13 121.758655523501
2.639178070862156       19.5493296435054       15.9324273110317   0.002641281269257576     0.7296551929146846     -11.58863390096825  1.117934776985873e-05     0.1267411242962845  0.0008832192864614501      14.41687481786186      336.8618267980802   0.006245765503576318     0.8000179633368464     0.5175726140149457     0.2767103518550402     0.4192148400471055     0.0549827024740633   0.002547695626771214    0.05172757864270596     0.9874118632850664  1.122410432638075e-13 121.7586551338241
2.639178070862156       19.5493296435054       15.9324273110317   0.002641266368096382     0.7296552078158458     -11.58863390096825  1.117934776985873e-05     0.1267411242962845  0.0008832192864614501      14.41687481786186      336.8618267980802   0.006245765503576318     0.8000179633368464     0.5175726140149457     0.2767103518550402     0.4192148400471055     0.0549827024740633   0.002547695626771214    0.05172757864270596     0.9874118632850664  1.122410432638075e-13 121.7586555480467
2.639178070862156       19.5493296435054       15.9324273110317   0.002641266368096382     0.7296551929146846     -11.58863407365235  1.117934776985873e-05     0.1267411242962845  0.0008832192864614501      14.41687481786186      336.8618267980802   0.006245765503576318     0.8000179633368464     0.5175726140149457     0.2767103518550402     0.4192148400471055     0.0549827024740633   0.002547695626771214    0.05172757864270596     0.9874118632850664  1.122410432638075e-13 121.758655504615
2.639178070862156       19.5493296435054       15.9324273110317   0.002641266368096382     0.7296551929146846     -11.58863390096825  1.119424893105258e-05     0.1267411242962845  0.0008832192864614501      14.41687481786186      336.8618267980802   0.006245765503576318     0.8000179633368464     0.5175726140149457     0.2767103518550402     0.4192148400471055     0.0549827024740633   0.002547695626771214    0.05172757864270596     0.9874118632850664  1.122410432638075e-13 121.7586593452819
2.639178070862156       19.5493296435054       15.9324273110317   0.002641266368096382     0.7296551929146846     -11.58863390096825  1.117934776985873e-05     0.1267411391974457  0.0008832192864614501      14.41687481786186      336.8618267980802   0.006245765503576318     0.8000179633368464     0.5175726140149457     0.2767103518550402     0.4192148400471055     0.0549827024740633   0.002547695626771214    0.05172757864270596     0.9874118632850664  1.122410432638075e-13 121.7586555372306
2.639178070862156       19.5493296435054       15.9324273110317   0.002641266368096382     0.7296551929146846     -11.58863390096825  1.117934776985873e-05     0.1267411242962845   0.000883234187622644      14.41687481786186      336.8618267980802   0.006245765503576318     0.8000179633368464     0.5175726140149457     0.2767103518550402     0.4192148400471055     0.0549827024740633   0.002547695626771214    0.05172757864270596     0.9874118632850664  1.122410432638075e-13 121.7586561943169
2.639178070862156       19.5493296435054       15.9324273110317   0.002641266368096382     0.7296551929146846     -11.58863390096825  1.117934776985873e-05     0.1267411242962845  0.0008832192864614501      14.41687503269004      336.8618267980802   0.006245765503576318     0.8000179633368464     0.5175726140149457     0.2767103518550402     0.4192148400471055     0.0549827024740633   0.002547695626771214    0.05172757864270596     0.9874118632850664  1.122410432638075e-13 121.7586555087008
2.639178070862156       19.5493296435054       15.9324273110317   0.002641266368096382     0.7296551929146846     -11.58863390096825  1.117934776985873e-05     0.1267411242962845  0.0008832192864614501      14.41687481786186      336.8618318177126   0.006245765503576318     0.8000179633368464     0.5175726140149457     0.2767103518550402     0.4192148400471055     0.0549827024740633   0.002547695626771214    0.05172757864270596     0.9874118632850664  1.122410432638075e-13 121.7586555188462
2.639178070862156       19.5493296435054       15.9324273110317   0.002641266368096382     0.7296551929146846     -11.58863390096825  1.117934776985873e-05     0.1267411242962845  0.0008832192864614501      14.41687481786186      336.8618267980802   0.006245780404737512     0.8000179633368464     0.5175726140149457     0.2767103518550402     0.4192148400471055     0.0549827024740633   0.002547695626771214    0.05172757864270596     0.9874118632850664  1.122410432638075e-13 121.7586542911125
2.639178070862156       19.5493296435054       15.9324273110317   0.002641266368096382     0.7296551929146846     -11.58863390096825  1.117934776985873e-05     0.1267411242962845  0.0008832192864614501      14.41687481786186      336.8618267980802   0.006245765503576318     0.8000179782380076     0.5175726140149457     0.2767103518550402     0.4192148400471055     0.0549827024740633   0.002547695626771214    0.05172757864270596     0.9874118632850664  1.122410432638075e-13 121.758656060059
2.639178070862156       19.5493296435054       15.9324273110317   0.002641266368096382     0.7296551929146846     -11.58863390096825  1.117934776985873e-05     0.1267411242962845  0.0008832192864614501      14.41687481786186      336.8618267980802   0.006245765503576318     0.8000179633368464     0.5175726289161069     0.2767103518550402     0.4192148400471055     0.0549827024740633   0.002547695626771214    0.05172757864270596     0.9874118632850664  1.122410432638075e-13 121.7586554929279
2.639178070862156       19.5493296435054       15.9324273110317   0.002641266368096382     0.7296551929146846     -11.58863390096825  1.117934776985873e-05     0.1267411242962845  0.0008832192864614501      14.41687481786186      336.8618267980802   0.006245765503576318     0.8000179633368464     0.5175726140149457     0.2767103667562014     0.4192148400471055     0.0549827024740633   0.002547695626771214    0.05172757864270596     0.9874118632850664  1.122410432638075e-13 121.7586554918059
2.639178070862156       19.5493296435054       15.9324273110317   0.002641266368096382     0.7296551929146846     -11.58863390096825  1.117934776985873e-05     0.1267411242962845  0.0008832192864614501      14.41687481786186      336.8618267980802   0.006245765503576318     0.8000179633368464     0.5175726140149457     0.2767103518550402     0.4192148549482667     0.0549827024740633   0.002547695626771214    0.05172757864270596     0.9874118632850664  1.122410432638075e-13 121.7586555254857
2.639178070862156       19.5493296435054       15.9324273110317   0.002641266368096382     0.7296551929146846     -11.58863390096825  1.117934776985873e-05     0.1267411242962845  0.0008832192864614501      14.41687481786186      336.8618267980802   0.006245765503576318     0.8000179633368464     0.5175726140149457     0.2767103518550402     0.4192148400471055     0.0549827173752245   0.002547695626771214    0.05172757864270596     0.9874118632850664  1.122410432638075e-13 121.7586555054596
2.639178070862156       19.5493296435054       15.9324273110317   0.002641266368096382     0.7296551929146846     -11.58863390096825  1.117934776985873e-05     0.1267411242962845  0.0008832192864614501      14.41687481786186      336.8618267980802   0.006245765503576318     0.8000179633368464     0.5175726140149457     0.2767103518550402     0.4192148400471055     0.0549827024740633   0.002547710527932408    0.05172757864270596     0.9874118632850664  1.122410432638075e-13 121.758655505446
2.639178070862156       19.5493296435054       15.9324273110317   0.002641266368096382     0.7296551929146846     -11.58863390096825  1.117934776985873e-05     0.1267411242962845  0.0008832192864614501      14.41687481786186      336.8618267980802   0.006245765503576318     0.8000179633368464     0.5175726140149457     0.2767103518550402     0.4192148400471055     0.0549827024740633   0.002547695626771214    0.05172759354386716     0.9874118632850664  1.122410432638075e-13 121.7586555054483
2.639178070862156       19.5493296435054       15.9324273110317   0.002641266368096382     0.7296551929146846     -11.58863390096825  1.117934776985873e-05     0.1267411242962845  0.0008832192864614501      14.41687481786186      336.8618267980802   0.006245765503576318     0.8000179633368464     0.5175726140149457     0.2767103518550402     0.4192148400471055     0.0549827024740633   0.002547695626771214    0.05172757864270596     0.9874118781862276  1.122410432638075e-13 121.7586555054464
2.639178070862156       19.5493296435054       15.9324273110317   0.002641266368096382     0.7296551929146846     -11.58863390096825  1.117934776985873e-05     0.1267411242962845  0.0008832192864614501      14.41687481786186      336.8618267980802   0.006245765503576318     0.8000179633368464     0.5175726140149457     0.2767103518550402     0.4192148400471055     0.0549827024740633   0.002547695626771214    0.05172757864270596     0.9874118632850664  1.490127343489092e-08 121.7586558622927
2.639039820954703       19.5479732502817       15.9303919123852   0.002641390911480844     0.7295546484255583     -11.58785583517811  1.115745011663123e-05     0.1267413177223884  0.0008832201858882348      14.41644551432427      336.8162666344591   0.006246945530333761      0.800017916200329     0.5176012701277067     0.2766967513899696     0.4191273103990891    0.05498080625584824   0.002547695626771214    0.05172716360293635     0.9874092856587348  1.119433420900457e-13 121.7585872918261
2.639039860279461       19.5479732502817       15.9303919123852   0.002641390911480844     0.7295546484255583     -11.58785583517811  1.115745011663123e-05     0.1267413177223884  0.0008832201858882348      14.41644551432427      336.8162666344591   0.006246945530333761      0.800017916200329     0.5176012701277067     0.2766967513899696     0.4191273103990891    0.05498080625584824   0.002547695626771214    0.05172716360293635     0.9874092856587348  1.119433420900457e-13 121.7585872189205
2.639039820954703       19.5479735415692       15.9303919123852   0.002641390911480844     0.7295546484255583     -11.58785583517811  1.115745011663123e-05     0.1267413177223884  0.0008832201858882348      14.41644551432427      336.8162666344591   0.006246945530333761      0.800017916200329     0.5176012701277067     0.2766967513899696     0.4191273103990891    0.05498080625584824   0.002547695626771214    0.05172716360293635     0.9874092856587348  1.119433420900457e-13 121.7585873097831
2.639039820954703       19.5479732502817      15.93039214976654   0.002641390911480844     0.7295546484255583     -11.58785583517811  1.115745011663123e-05     0.1267413177223884  0.0008832201858882348      14.41644551432427      336.8162666344591   0.006246945530333761      0.800017916200329     0.5176012701277067     0.2766967513899696     0.4191273103990891    0.05498080625584824   0.002547695626771214    0.05172716360293635     0.9874092856587348  1.119433420900457e-13 121.758587298502
2.639039820954703       19.5479732502817       15.9303919123852   0.002641405812642038     0.7295546484255583     -11.58785583517811  1.115745011663123e-05     0.1267413177223884  0.0008832201858882348      14.41644551432427      336.8162666344591   0.006246945530333761      0.800017916200329     0.5176012701277067     0.2766967513899696     0.4191273103990891    0.05498080625584824   0.002547695626771214    0.05172716360293635     0.9874092856587348  1.119433420900457e-13 121.7585874957841
2.639039820954703       19.5479732502817       15.9303919123852   0.002641390911480844     0.7295546633267195     -11.58785583517811  1.115745011663123e-05     0.1267413177223884  0.0008832201858882348      14.41644551432427      336.8162666344591   0.006246945530333761      0.800017916200329     0.5176012701277067     0.2766967513899696     0.4191273103990891    0.05498080625584824   0.002547695626771214    0.05172716360293635     0.9874092856587348  1.119433420900457e-13 121.7585873210379
2.639039820954703       19.5479732502817       15.9303919123852   0.002641390911480844     0.7295546484255583     -11.58785600785062  1.115745011663123e-05     0.1267413177223884  0.0008832201858882348      14.41644551432427      336.8162666344591   0.006246945530333761      0.800017916200329     0.5176012701277067     0.2766967513899696     0.4191273103990891    0.05498080625584824   0.002547695626771214    0.05172716360293635     0.9874092856587348  1.119433420900457e-13 121.7585872796493
2.639039820954703       19.5479732502817       15.9303919123852   0.002641390911480844     0.7295546484255583     -11.58785583517811  1.117235127782508e-05     0.1267413177223884  0.0008832201858882348      14.41644551432427      336.8162666344591   0.006246945530333761      0.800017916200329     0.5176012701277067     0.2766967513899696     0.4191273103990891    0.05498080625584824   0.002547695626771214    0.05172716360293635     0.9874092856587348  1.119433420900457e-13 121.7585911557398
2.639039820954703       19.5479732502817       15.9303919123852   0.002641390911480844     0.7295546484255583     -11.58785583517811  1.115745011663123e-05     0.1267413326235496  0.0008832201858882348      14.41644551432427      336.8162666344591   0.006246945530333761      0.800017916200329     0.5176012701277067     0.2766967513899696     0.4191273103990891    0.05498080625584824   0.002547695626771214    0.05172716360293635     0.9874092856587348  1.119433420900457e-13 121.7585873396678
2.639039820954703       19.5479732502817       15.9303919123852   0.002641390911480844     0.7295546484255583     -11.58785583517811  1.115745011663123e-05     0.1267413177223884  0.0008832350870494287      14.41644551432427      336.8162666344591   0.006246945530333761      0.800017916200329     0.5176012701277067     0.2766967513899696     0.4191273103990891    0.05498080625584824   0.002547695626771214    0.05172716360293635     0.9874092856587348  1.119433420900457e-13 121.7585878972707
2.639039820954703       19.5479732502817       15.9303919123852   0.002641390911480844     0.7295546484255583     -11.58785583517811  1.115745011663123e-05     0.1267413177223884  0.0008832201858882348      14.41644572914605      336.8162666344591   0.006246945530333761      0.800017916200329     0.5176012701277067     0.2766967513899696     0.4191273103990891    0.05498080625584824   0.002547695626771214    0.05172716360293635     0.9874092856587348  1.119433420900457e-13 121.7585873195786
2.639039820954703       19.5479732502817       15.9303919123852   0.002641390911480844     0.7295546484255583     -11.58785583517811  1.115745011663123e-05     0.1267413177223884  0.0008832201858882348      14.41644551432427      336.8162716534125   0.006246945530333761      0.800017916200329     0.5176012701277067     0.2766967513899696     0.4191273103990891    0.05498080625584824   0.002547695626771214    0.05172716360293635     0.9874092856587348  1.119433420900457e-13 121.758587302539
2.639039820954703       19.5479732502817       15.9303919123852   0.002641390911480844     0.7295546484255583     -11.58785583517811  1.115745011663123e-05     0.1267413177223884  0.0008832201858882348      14.41644551432427      336.8162666344591   0.006246960431494955      0.800017916200329     0.5176012701277067     0.2766967513899696     0.4191273103990891    0.05498080625584824   0.002547695626771214    0.05172716360293635     0.9874092856587348  1.119433420900457e-13 121.7585863391267
2.639039820954703       19.5479732502817       15.9303919123852   0.002641390911480844     0.7295546484255583     -11.58785583517811  1.115745011663123e-05     0.1267413177223884  0.0008832201858882348      14.41644551432427      336.8162666344591   0.006246945530333761     0.8000179311014902     0.5176012701277067     0.2766967513899696     0.4191273103990891    0.05498080625584824   0.002547695626771214    0.05172716360293635     0.9874092856587348  1.119433420900457e-13 121.7585878633893
2.639039820954703       19.5479732502817       15.9303919123852   0.002641390911480844     0.7295546484255583     -11.58785583517811  1.115745011663123e-05     0.1267413177223884  0.0008832201858882348      14.41644551432427      336.8162666344591   0.006246945530333761      0.800017916200329     0.5176012850288679     0.2766967513899696     0.4191273103990891    0.05498080625584824   0.002547695626771214    0.05172716360293635     0.9874092856587348  1.119433420900457e-13 121.7585872804862
2.639039820954703       19.5479732502817       15.9303919123852   0.002641390911480844     0.7295546484255583     -11.58785583517811  1.115745011663123e-05     0.1267413177223884  0.0008832201858882348      14.41644551432427      336.8162666344591   0.006246945530333761      0.800017916200329     0.5176012701277067     0.2766967662911308     0.4191273103990891    0.05498080625584824   0.002547695626771214    0.05172716360293635     0.9874092856587348  1.119433420900457e-13 121.7585872933619
2.639039820954703       19.5479732502817       15.9303919123852   0.002641390911480844     0.7295546484255583     -11.58785583517811  1.115745011663123e-05     0.1267413177223884  0.0008832201858882348      14.41644551432427      336.8162666344591   0.006246945530333761      0.800017916200329     0.5176012701277067     0.2766967513899696     0.4191273253002503    0.05498080625584824   0.002547695626771214    0.05172716360293635     0.9874092856587348  1.119433420900457e-13 121.7585873031905
2.639039820954703       19.5479732502817       15.9303919123852   0.002641390911480844     0.7295546484255583     -11.58785583517811  1.115745011663123e-05     0.1267413177223884  0.0008832201858882348      14.41644551432427      336.8162666344591   0.006246945530333761      0.800017916200329     0.5176012701277067     0.2766967513899696     0.4191273103990891    0.05498082115700943   0.002547695626771214    0.05172716360293635     0.9874092856587348  1.119433420900457e-13 121.7585872915753
2.639039820954703       19.5479732502817       15.9303919123852   0.002641390911480844     0.7295546484255583     -11.58785583517811  1.115745011663123e-05     0.1267413177223884  0.0008832201858882348      14.41644551432427      336.8162666344591   0.006246945530333761      0.800017916200329     0.5176012701277067     0.2766967513899696     0.4191273103990891    0.05498080625584824   0.002547710527932408    0.05172716360293635     0.9874092856587348  1.119433420900457e-13 121.7585872918261
2.639039820954703       19.5479732502817       15.9303919123852   0.002641390911480844     0.7295546484255583     -11.58785583517811  1.115745011663123e-05     0.1267413177223884  0.0008832201858882348      14.41644551432427      336.8162666344591   0.006246945530333761      0.800017916200329     0.5176012701277067     0.2766967513899696     0.4191273103990891    0.05498080625584824   0.002547695626771214    0.05172717850409755     0.9874092856587348  1.119433420900457e-13 121.7585872918087
2.639039820954703       19.5479732502817       15.9303919123852   0.002641390911480844     0.7295546484255583     -11.58785583517811  1.115745011663123e-05     0.1267413177223884  0.0008832201858882348      14.41644551432427      336.8162666344591   0.006246945530333761      0.800017916200329     0.5176012701277067     0.2766967513899696     0.4191273103990891    0.05498080625584824   0.002547695626771214    0.05172716360293635      0.987409300559896  1.119433420900457e-13 121.7585872918091
2.639039820954703       19.5479732502817       15.9303919123852   0.002641390911480844     0.7295546484255583     -11.58785583517811  1.115745011663123e-05     0.1267413177223884  0.0008832201858882348      14.41644551432427      336.8162666344591   0.006246945530333761      0.800017916200329     0.5176012701277067     0.2766967513899696     0.4191273103990891    0.05498080625584824   0.002547695626771214    0.05172716360293635     0.9874092856587348  1.490127313718975e-08 121.7585876486489
2.639080277121459      19.54780071425273      15.93036496411193   0.002640968613231604     0.7295086783028957      -11.5879963194891  1.114230437614413e-05     0.1267411848658088  0.0008832275527863396      14.41570741695155      336.8008432861425   0.006247699689853652     0.8000178848809555      0.517593291956152     0.2766986399886116     0.4191404713576266    0.05498106332389711   0.002547695626771214    0.05175141847285417     0.9874095960447192  1.117612167320979e-13 121.7583884911469
2.63908031644682      19.54780071425273      15.93036496411193   0.002640968613231604     0.7295086783028957      -11.5879963194891  1.114230437614413e-05     0.1267411848658088  0.0008832275527863396      14.41570741695155      336.8008432861425   0.006247699689853652     0.8000178848809555      0.517593291956152     0.2766986399886116     0.4191404713576266    0.05498106332389711   0.002547695626771214    0.05175141847285417     0.9874095960447192  1.117612167320979e-13 121.7583884655674
2.639080277121459      19.54780100553766      15.93036496411193   0.002640968613231604     0.7295086783028957      -11.5879963194891  1.114230437614413e-05     0.1267411848658088  0.0008832275527863396      14.41570741695155      336.8008432861425   0.006247699689853652     0.8000178848809555      0.517593291956152     0.2766986399886116     0.4191404713576266    0.05498106332389711   0.002547695626771214    0.05175141847285417     0.9874095960447192  1.117612167320979e-13 121.758388504141
2.639080277121459      19.54780071425273      15.93036520149287   0.002640968613231604     0.7295086783028957      -11.5879963194891  1.114230437614413e-05     0.1267411848658088  0.0008832275527863396      14.41570741695155      336.8008432861425   0.006247699689853652     0.8000178848809555      0.517593291956152     0.2766986399886116     0.4191404713576266    0.05498106332389711   0.002547695626771214    0.05175141847285417     0.9874095960447192  1.117612167320979e-13 121.7583885074945
2.639080277121459      19.54780071425273      15.93036496411193   0.002640983514392797     0.7295086783028957      -11.5879963194891  1.114230437614413e-05     0.1267411848658088  0.0008832275527863396      14.41570741695155      336.8008432861425   0.006247699689853652     0.8000178848809555      0.517593291956152     0.2766986399886116     0.4191404713576266    0.05498106332389711   0.002547695626771214    0.05175141847285417     0.9874095960447192  1.117612167320979e-13 121.7583886349246
2.639080277121459      19.54780071425273      15.93036496411193   0.002640968613231604     0.7295086932040569      -11.5879963194891  1.114230437614413e-05     0.1267411848658088  0.0008832275527863396      14.41570741695155      336.8008432861425   0.006247699689853652     0.8000178848809555      0.517593291956152     0.2766986399886116     0.4191404713576266    0.05498106332389711   0.002547695626771214    0.05175141847285417     0.9874095960447192  1.117612167320979e-13 121.7583885177862
2.639080277121459      19.54780071425273      15.93036496411193   0.002640968613231604     0.7295086783028957      -11.5879964921637  1.114230437614413e-05     0.1267411848658088  0.0008832275527863396      14.41570741695155      336.8008432861425   0.006247699689853652     0.8000178848809555      0.517593291956152     0.2766986399886116     0.4191404713576266    0.05498106332389711   0.002547695626771214    0.05175141847285417     0.9874095960447192  1.117612167320979e-13 121.7583884919398
2.639080277121459      19.54780071425273      15.93036496411193   0.002640968613231604     0.7295086783028957      -11.5879963194891  1.115720553733798e-05     0.1267411848658088  0.0008832275527863396      14.41570741695155      336.8008432861425   0.006247699689853652     0.8000178848809555      0.517593291956152     0.2766986399886116     0.4191404713576266    0.05498106332389711   0.002547695626771214    0.05175141847285417     0.9874095960447192  1.117612167320979e-13 121.7583924026733
2.639080277121459      19.54780071425273      15.93036496411193   0.002640968613231604     0.7295086783028957      -11.5879963194891  1.114230437614413e-05       0.12674119976697  0.0008832275527863396      14.41570741695155      336.8008432861425   0.006247699689853652     0.8000178848809555      0.517593291956152     0.2766986399886116     0.4191404713576266    0.05498106332389711   0.002547695626771214    0.05175141847285417     0.9874095960447192  1.117612167320979e-13 121.7583885280972
2.639080277121459      19.54780071425273      15.93036496411193   0.002640968613231604     0.7295086783028957      -11.5879963194891  1.114230437614413e-05     0.1267411848658088  0.0008832424539475334      14.41570741695155      336.8008432861425   0.006247699689853652     0.8000178848809555      0.517593291956152     0.2766986399886116     0.4191404713576266    0.05498106332389711   0.002547695626771214    0.05175141847285417     0.9874095960447192  1.117612167320979e-13 121.7583890687849
2.639080277121459      19.54780071425273      15.93036496411193   0.002640968613231604     0.7295086783028957      -11.5879963194891  1.114230437614413e-05     0.1267411848658088  0.0008832275527863396      14.41570763176233      336.8008432861425   0.006247699689853652     0.8000178848809555      0.517593291956152     0.2766986399886116     0.4191404713576266    0.05498106332389711   0.002547695626771214    0.05175141847285417     0.9874095960447192  1.117612167320979e-13 121.7583885382158
2.639080277121459      19.54780071425273      15.93036496411193   0.002640968613231604     0.7295086783028957      -11.5879963194891  1.114230437614413e-05     0.1267411848658088  0.0008832275527863396      14.41570741695155      336.8008483048661   0.006247699689853652     0.8000178848809555      0.517593291956152     0.2766986399886116     0.4191404713576266    0.05498106332389711   0.002547695626771214    0.05175141847285417     0.9874095960447192  1.117612167320979e-13 121.7583884030325
2.639080277121459      19.54780071425273      15.93036496411193   0.002640968613231604     0.7295086783028957      -11.5879963194891  1.114230437614413e-05     0.1267411848658088  0.0008832275527863396      14.41570741695155      336.8008432861425   0.006247714591014846     0.8000178848809555      0.517593291956152     0.2766986399886116     0.4191404713576266    0.05498106332389711   0.002547695626771214    0.05175141847285417     0.9874095960447192  1.117612167320979e-13 121.7583884946716
2.639080277121459      19.54780071425273      15.93036496411193   0.002640968613231604     0.7295086783028957      -11.5879963194891  1.114230437614413e-05     0.1267411848658088  0.0008832275527863396      14.41570741695155      336.8008432861425   0.006247699689853652     0.8000178997821167      0.517593291956152     0.2766986399886116     0.4191404713576266    0.05498106332389711   0.002547695626771214    0.05175141847285417     0.9874095960447192  1.117612167320979e-13 121.7583890311998
2.639080277121459      19.54780071425273      15.93036496411193   0.002640968613231604     0.7295086783028957      -11.5879963194891  1.114230437614413e-05     0.1267411848658088  0.0008832275527863396      14.41570741695155      336.8008432861425   0.006247699689853652     0.8000178848809555     0.5175933068573132     0.2766986399886116     0.4191404713576266    0.05498106332389711   0.002547695626771214    0.05175141847285417     0.9874095960447192  1.117612167320979e-13 121.7583884480612
2.639080277121459      19.54780071425273      15.93036496411193   0.002640968613231604     0.7295086783028957      -11.5879963194891  1.114230437614413e-05     0.1267411848658088  0.0008832275527863396      14.41570741695155      336.8008432861425   0.006247699689853652     0.8000178848809555      0.517593291956152     0.2766986548897727     0.4191404713576266    0.05498106332389711   0.002547695626771214    0.05175141847285417     0.9874095960447192  1.117612167320979e-13 121.758388510326
2.639080277121459      19.54780071425273      15.93036496411193   0.002640968613231604     0.7295086783028957      -11.5879963194891  1.114230437614413e-05     0.1267411848658088  0.0008832275527863396      14.41570741695155      336.8008432861425   0.006247699689853652     0.8000178848809555      0.517593291956152     0.2766986399886116     0.4191404862587878    0.05498106332389711   0.002547695626771214    0.05175141847285417     0.9874095960447192  1.117612167320979e-13 121.758388483048
2.639080277121459      19.54780071425273      15.93036496411193   0.002640968613231604     0.7295086783028957      -11.5879963194891  1.114230437614413e-05     0.1267411848658088  0.0008832275527863396      14.41570741695155      336.8008432861425   0.006247699689853652     0.8000178848809555      0.517593291956152     0.2766986399886116     0.4191404713576266    0.05498107822505831   0.002547695626771214    0.05175141847285417     0.9874095960447192  1.117612167320979e-13 121.7583884909648
2.639080277121459      19.54780071425273      15.93036496411193   0.002640968613231604     0.7295086783028957      -11.5879963194891  1.114230437614413e-05     0.1267411848658088  0.0008832275527863396      14.41570741695155      336.8008432861425   0.006247699689853652     0.8000178848809555      0.517593291956152     0.2766986399886116     0.4191404713576266    0.05498106332389711   0.002547710527932408    0.05175141847285417     0.9874095960447192  1.117612167320979e-13 121.7583884911469
2.639080277121459      19.54780071425273      15.93036496411193   0.002640968613231604     0.7295086783028957      -11.5879963194891  1.114230437614413e-05     0.1267411848658088  0.0008832275527863396      14.41570741695155      336.8008432861425   0.006247699689853652     0.8000178848809555      0.517593291956152     0.2766986399886116     0.4191404713576266    0.05498106332389711   0.002547695626771214    0.05175143337401537     0.9874095960447192  1.117612167320979e-13 121.7583884911437
2.639080277121459      19.54780071425273      15.93036496411193   0.002640968613231604     0.7295086783028957      -11.5879963194891  1.114230437614413e-05     0.1267411848658088  0.0008832275527863396      14.41570741695155      336.8008432861425   0.006247699689853652     0.8000178848809555      0.517593291956152     0.2766986399886116     0.4191404713576266    0.05498106332389711   0.002547695626771214    0.05175141847285417     0.9874096109458804  1.117612167320979e-13 121.7583884911322
2.639080277121459      19.54780071425273      15.93036496411193   0.002640968613231604     0.7295086783028957      -11.5879963194891  1.114230437614413e-05     0.1267411848658088  0.0008832275527863396      14.41570741695155      336.8008432861425   0.006247699689853652     0.8000178848809555      0.517593291956152     0.2766986399886116     0.4191404713576266    0.05498106332389711   0.002547695626771214    0.05175141847285417     0.9874095960447192  1.490127295506439e-08 121.7583888479702
2.639145603472602      19.54735106190777      15.92972943065919   0.002638731571466968     0.7293895532475989     -11.58777935400295  1.090913616176758e-05     0.1267176457085187  0.0008806911576530116      14.41511945624764      336.8010588534201   0.006248710256104043      0.800017812798565     0.5176933615673226     0.2766709802658569     0.4192175789409977    0.05498118899344348   0.002547695626771214    0.05175443012894294     0.9874097754303757  1.114303483931478e-13 121.7580286380153
2.639145642798936      19.54735106190777      15.92972943065919   0.002638731571466968     0.7293895532475989     -11.58777935400295  1.090913616176758e-05     0.1267176457085187  0.0008806911576530116      14.41511945624764      336.8010588534201   0.006248710256104043      0.800017812798565     0.5176933615673226     0.2766709802658569     0.4192175789409977    0.05498118899344348   0.002547695626771214    0.05175443012894294     0.9874097754303757  1.114303483931478e-13 121.7580285398466
2.639145603472602        19.547351353186      15.92972943065919   0.002638731571466968     0.7293895532475989     -11.58777935400295  1.090913616176758e-05     0.1267176457085187  0.0008806911576530116      14.41511945624764      336.8010588534201   0.006248710256104043      0.800017812798565     0.5176933615673226     0.2766709802658569     0.4192175789409977    0.05498118899344348   0.002547695626771214    0.05175443012894294     0.9874097754303757  1.114303483931478e-13 121.7580286292424
2.639145603472602      19.54735106190777      15.92972966803066   0.002638731571466968     0.7293895532475989     -11.58777935400295  1.090913616176758e-05     0.1267176457085187  0.0008806911576530116      14.41511945624764      336.8010588534201   0.006248710256104043      0.800017812798565     0.5176933615673226     0.2766709802658569     0.4192175789409977    0.05498118899344348   0.002547695626771214    0.05175443012894294     0.9874097754303757  1.114303483931478e-13 121.7580286532872
2.639145603472602      19.54735106190777      15.92972943065919   0.002638746472628162     0.7293895532475989     -11.58777935400295  1.090913616176758e-05     0.1267176457085187  0.0008806911576530116      14.41511945624764      336.8010588534201   0.006248710256104043      0.800017812798565     0.5176933615673226     0.2766709802658569     0.4192175789409977    0.05498118899344348   0.002547695626771214    0.05175443012894294     0.9874097754303757  1.114303483931478e-13 121.7580281173588
2.639145603472602      19.54735106190777      15.92972943065919   0.002638731571466968     0.7293895681487601     -11.58777935400295  1.090913616176758e-05     0.1267176457085187  0.0008806911576530116      14.41511945624764      336.8010588534201   0.006248710256104043      0.800017812798565     0.5176933615673226     0.2766709802658569     0.4192175789409977    0.05498118899344348   0.002547695626771214    0.05175443012894294     0.9874097754303757  1.114303483931478e-13 121.758028676659
2.639145603472602      19.54735106190777      15.92972943065919   0.002638731571466968     0.7293895532475989     -11.58777952667431  1.090913616176758e-05     0.1267176457085187  0.0008806911576530116      14.41511945624764      336.8010588534201   0.006248710256104043      0.800017812798565     0.5176933615673226     0.2766709802658569     0.4192175789409977    0.05498118899344348   0.002547695626771214    0.05175443012894294     0.9874097754303757  1.114303483931478e-13 121.7580286225092
2.639145603472602      19.54735106190777      15.92972943065919   0.002638731571466968     0.7293895532475989     -11.58777935400295  1.092403732296143e-05     0.1267176457085187  0.0008806911576530116      14.41511945624764      336.8010588534201   0.006248710256104043      0.800017812798565     0.5176933615673226     0.2766709802658569     0.4192175789409977    0.05498118899344348   0.002547695626771214    0.05175443012894294     0.9874097754303757  1.114303483931478e-13 121.7580313080617
2.639145603472602      19.54735106190777      15.92972943065919   0.002638731571466968     0.7293895532475989     -11.58777935400295  1.090913616176758e-05     0.1267176606096799  0.0008806911576530116      14.41511945624764      336.8010588534201   0.006248710256104043      0.800017812798565     0.5176933615673226     0.2766709802658569     0.4192175789409977    0.05498118899344348   0.002547695626771214    0.05175443012894294     0.9874097754303757  1.114303483931478e-13 121.7580286448635
2.639145603472602      19.54735106190777      15.92972943065919   0.002638731571466968     0.7293895532475989     -11.58777935400295  1.090913616176758e-05     0.1267176457085187  0.0008807060588142054      14.41511945624764      336.8010588534201   0.006248710256104043      0.800017812798565     0.5176933615673226     0.2766709802658569     0.4192175789409977    0.05498118899344348   0.002547695626771214    0.05175443012894294     0.9874097754303757  1.114303483931478e-13 121.7580275553018
2.639145603472602      19.54735106190777      15.92972943065919   0.002638731571466968     0.7293895532475989     -11.58777935400295  1.090913616176758e-05     0.1267176457085187  0.0008806911576530116      14.41511967104966      336.8010588534201   0.006248710256104043      0.800017812798565     0.5176933615673226     0.2766709802658569     0.4192175789409977    0.05498118899344348   0.002547695626771214    0.05175443012894294     0.9874097754303757  1.114303483931478e-13 121.7580286337465
2.639145603472602      19.54735106190777      15.92972943065919   0.002638731571466968     0.7293895532475989     -11.58777935400295  1.090913616176758e-05     0.1267176457085187  0.0008806911576530116      14.41511945624764       336.801063872147   0.006248710256104043      0.800017812798565     0.5176933615673226     0.2766709802658569     0.4192175789409977    0.05498118899344348   0.002547695626771214    0.05175443012894294     0.9874097754303757  1.114303483931478e-13 121.758028643112
2.639145603472602      19.54735106190777      15.92972943065919   0.002638731571466968     0.7293895532475989     -11.58777935400295  1.090913616176758e-05     0.1267176457085187  0.0008806911576530116      14.41511945624764      336.8010588534201   0.006248725157265237      0.800017812798565     0.5176933615673226     0.2766709802658569     0.4192175789409977    0.05498118899344348   0.002547695626771214    0.05175443012894294     0.9874097754303757  1.114303483931478e-13 121.758027332297
2.639145603472602      19.54735106190777      15.92972943065919   0.002638731571466968     0.7293895532475989     -11.58777935400295  1.090913616176758e-05     0.1267176457085187  0.0008806911576530116      14.41511945624764      336.8010588534201   0.006248710256104043     0.8000178276997262     0.5176933615673226     0.2766709802658569     0.4192175789409977    0.05498118899344348   0.002547695626771214    0.05175443012894294     0.9874097754303757  1.114303483931478e-13 121.7580291819068
2.639145603472602      19.54735106190777      15.92972943065919   0.002638731571466968     0.7293895532475989     -11.58777935400295  1.090913616176758e-05     0.1267176457085187  0.0008806911576530116      14.41511945624764      336.8010588534201   0.006248710256104043      0.800017812798565     0.5176933764684838     0.2766709802658569     0.4192175789409977    0.05498118899344348   0.002547695626771214    0.05175443012894294     0.9874097754303757  1.114303483931478e-13 121.7580286272276
2.639145603472602      19.54735106190777      15.92972943065919   0.002638731571466968     0.7293895532475989     -11.58777935400295  1.090913616176758e-05     0.1267176457085187  0.0008806911576530116      14.41511945624764      336.8010588534201   0.006248710256104043      0.800017812798565     0.5176933615673226      0.276670995167018     0.4192175789409977    0.05498118899344348   0.002547695626771214    0.05175443012894294     0.9874097754303757  1.114303483931478e-13 121.758028615289
2.639145603472602      19.54735106190777      15.92972943065919   0.002638731571466968     0.7293895532475989     -11.58777935400295  1.090913616176758e-05     0.1267176457085187  0.0008806911576530116      14.41511945624764      336.8010588534201   0.006248710256104043      0.800017812798565     0.5176933615673226     0.2766709802658569     0.4192175938421588    0.05498118899344348   0.002547695626771214    0.05175443012894294     0.9874097754303757  1.114303483931478e-13 121.7580286574867
2.639145603472602      19.54735106190777      15.92972943065919   0.002638731571466968     0.7293895532475989     -11.58777935400295  1.090913616176758e-05     0.1267176457085187  0.0008806911576530116      14.41511945624764      336.8010588534201   0.006248710256104043      0.800017812798565     0.5176933615673226     0.2766709802658569     0.4192175789409977    0.05498120389460467   0.002547695626771214    0.05175443012894294     0.9874097754303757  1.114303483931478e-13 121.758028638021
2.639145603472602      19.54735106190777      15.92972943065919   0.002638731571466968     0.7293895532475989     -11.58777935400295  1.090913616176758e-05     0.1267176457085187  0.0008806911576530116      14.41511945624764      336.8010588534201   0.006248710256104043      0.800017812798565     0.5176933615673226     0.2766709802658569     0.4192175789409977    0.05498118899344348   0.002547710527932408    0.05175443012894294     0.9874097754303757  1.114303483931478e-13 121.7580286380153
2.639145603472602      19.54735106190777      15.92972943065919   0.002638731571466968     0.7293895532475989     -11.58777935400295  1.090913616176758e-05     0.1267176457085187  0.0008806911576530116      14.41511945624764      336.8010588534201   0.006248710256104043      0.800017812798565     0.5176933615673226     0.2766709802658569     0.4192175789409977    0.05498118899344348   0.002547695626771214    0.05175444503010413     0.9874097754303757  1.114303483931478e-13 121.7580286380119
2.639145603472602      19.54735106190777      15.92972943065919   0.002638731571466968     0.7293895532475989     -11.58777935400295  1.090913616176758e-05     0.1267176457085187  0.0008806911576530116      14.41511945624764      336.8010588534201   0.006248710256104043      0.800017812798565     0.5176933615673226     0.2766709802658569     0.4192175789409977    0.05498118899344348   0.002547695626771214    0.05175443012894294     0.9874097903315369  1.114303483931478e-13 121.7580286380203
2.639145603472602      19.54735106190777      15.92972943065919   0.002638731571466968     0.7293895532475989     -11.58777935400295  1.090913616176758e-05     0.1267176457085187  0.0008806911576530116      14.41511945624764      336.8010588534201   0.006248710256104043      0.800017812798565     0.5176933615673226     0.2766709802658569     0.4192175789409977    0.05498118899344348   0.002547695626771214    0.05175443012894294     0.9874097754303757  1.490127262419605e-08 121.7580289948269
2.639234939406144      19.54728256979855       15.9297591972691   0.002639098901110221     0.7293066289444996     -11.58810265211655  1.089395263761941e-05     0.1267172705048933  0.0008827899494513391      14.41511852659347      336.8159779654529   0.006248651618546999     0.8000177704092084     0.5176821948706906     0.2766710890712827      0.419219202477095    0.05498036323899316   0.002547695626771214    0.05176448683713999     0.9873992878433151  1.111889549122198e-13 121.7577049878007
2.639234978733809      19.54728256979855       15.9297591972691   0.002639098901110221     0.7293066289444996     -11.58810265211655  1.089395263761941e-05     0.1267172705048933  0.0008827899494513391      14.41511852659347      336.8159779654529   0.006248651618546999     0.8000177704092084     0.5176821948706906     0.2766710890712827      0.419219202477095    0.05498036323899316   0.002547695626771214    0.05176448683713999     0.9873992878433151  1.111889549122198e-13 121.7577049852831
2.639234939406144      19.54728286107576       15.9297591972691   0.002639098901110221     0.7293066289444996     -11.58810265211655  1.089395263761941e-05     0.1267172705048933  0.0008827899494513391      14.41511852659347      336.8159779654529   0.006248651618546999     0.8000177704092084     0.5176821948706906     0.2766710890712827      0.419219202477095    0.05498036323899316   0.002547695626771214    0.05176448683713999     0.9873992878433151  1.111889549122198e-13 121.7577049920253
2.639234939406144      19.54728256979855      15.92975943464101   0.002639098901110221     0.7293066289444996     -11.58810265211655  1.089395263761941e-05     0.1267172705048933  0.0008827899494513391      14.41511852659347      336.8159779654529   0.006248651618546999     0.8000177704092084     0.5176821948706906     0.2766710890712827      0.419219202477095    0.05498036323899316   0.002547695626771214    0.05176448683713999     0.9873992878433151  1.111889549122198e-13 121.7577049962417
2.639234939406144      19.54728256979855       15.9297591972691   0.002639113802271415     0.7293066289444996     -11.58810265211655  1.089395263761941e-05     0.1267172705048933  0.0008827899494513391      14.41511852659347      336.8159779654529   0.006248651618546999     0.8000177704092084     0.5176821948706906     0.2766710890712827      0.419219202477095    0.05498036323899316   0.002547695626771214    0.05176448683713999     0.9873992878433151  1.111889549122198e-13 121.7577047440323
2.639234939406144      19.54728256979855       15.9297591972691   0.002639098901110221     0.7293066438456608     -11.58810265211655  1.089395263761941e-05     0.1267172705048933  0.0008827899494513391      14.41511852659347      336.8159779654529   0.006248651618546999     0.8000177704092084     0.5176821948706906     0.2766710890712827      0.419219202477095    0.05498036323899316   0.002547695626771214    0.05176448683713999     0.9873992878433151  1.111889549122198e-13 121.7577050075344
2.639234939406144      19.54728256979855       15.9297591972691   0.002639098901110221     0.7293066289444996     -11.58810282479273  1.089395263761941e-05     0.1267172705048933  0.0008827899494513391      14.41511852659347      336.8159779654529   0.006248651618546999     0.8000177704092084     0.5176821948706906     0.2766710890712827      0.419219202477095    0.05498036323899316   0.002547695626771214    0.05176448683713999     0.9873992878433151  1.111889549122198e-13 121.7577049643068
2.639234939406144      19.54728256979855       15.9297591972691   0.002639098901110221     0.7293066289444996     -11.58810265211655  1.090885379881325e-05     0.1267172705048933  0.0008827899494513391      14.41511852659347      336.8159779654529   0.006248651618546999     0.8000177704092084     0.5176821948706906     0.2766710890712827      0.419219202477095    0.05498036323899316   0.002547695626771214    0.05176448683713999     0.9873992878433151  1.111889549122198e-13 121.7577081663746
2.639234939406144      19.54728256979855       15.9297591972691   0.002639098901110221     0.7293066289444996     -11.58810265211655  1.089395263761941e-05     0.1267172854060545  0.0008827899494513391      14.41511852659347      336.8159779654529   0.006248651618546999     0.8000177704092084     0.5176821948706906     0.2766710890712827      0.419219202477095    0.05498036323899316   0.002547695626771214    0.05176448683713999     0.9873992878433151  1.111889549122198e-13 121.7577049966232
2.639234939406144      19.54728256979855       15.9297591972691   0.002639098901110221     0.7293066289444996     -11.58810265211655  1.089395263761941e-05     0.1267172705048933  0.0008828048506125329      14.41511852659347      336.8159779654529   0.006248651618546999     0.8000177704092084     0.5176821948706906     0.2766710890712827      0.419219202477095    0.05498036323899316   0.002547695626771214    0.05176448683713999     0.9873992878433151  1.111889549122198e-13 121.7577048259259
2.639234939406144      19.54728256979855       15.9297591972691   0.002639098901110221     0.7293066289444996     -11.58810265211655  1.089395263761941e-05     0.1267172705048933  0.0008827899494513391      14.41511874139548      336.8159779654529   0.006248651618546999     0.8000177704092084     0.5176821948706906     0.2766710890712827      0.419219202477095    0.05498036323899316   0.002547695626771214    0.05176448683713999     0.9873992878433151  1.111889549122198e-13 121.7577050376666
2.639234939406144      19.54728256979855       15.9297591972691   0.002639098901110221     0.7293066289444996     -11.58810265211655  1.089395263761941e-05     0.1267172705048933  0.0008827899494513391      14.41511852659347      336.8159829844021   0.006248651618546999     0.8000177704092084     0.5176821948706906     0.2766710890712827      0.419219202477095    0.05498036323899316   0.002547695626771214    0.05176448683713999     0.9873992878433151  1.111889549122198e-13 121.7577050192063
2.639234939406144      19.54728256979855       15.9297591972691   0.002639098901110221     0.7293066289444996     -11.58810265211655  1.089395263761941e-05     0.1267172705048933  0.0008827899494513391      14.41511852659347      336.8159779654529   0.006248666519708193     0.8000177704092084     0.5176821948706906     0.2766710890712827      0.419219202477095    0.05498036323899316   0.002547695626771214    0.05176448683713999     0.9873992878433151  1.111889549122198e-13 121.757703811096
2.639234939406144      19.54728256979855       15.9297591972691   0.002639098901110221     0.7293066289444996     -11.58810265211655  1.089395263761941e-05     0.1267172705048933  0.0008827899494513391      14.41511852659347      336.8159779654529   0.006248651618546999     0.8000177853103696     0.5176821948706906     0.2766710890712827      0.419219202477095    0.05498036323899316   0.002547695626771214    0.05176448683713999     0.9873992878433151  1.111889549122198e-13 121.7577055256368
2.639234939406144      19.54728256979855       15.9297591972691   0.002639098901110221     0.7293066289444996     -11.58810265211655  1.089395263761941e-05     0.1267172705048933  0.0008827899494513391      14.41511852659347      336.8159779654529   0.006248651618546999     0.8000177704092084     0.5176822097718518     0.2766710890712827      0.419219202477095    0.05498036323899316   0.002547695626771214    0.05176448683713999     0.9873992878433151  1.111889549122198e-13 121.7577049982864
2.639234939406144      19.54728256979855       15.9297591972691   0.002639098901110221     0.7293066289444996     -11.58810265211655  1.089395263761941e-05     0.1267172705048933  0.0008827899494513391      14.41511852659347      336.8159779654529   0.006248651618546999     0.8000177704092084     0.5176821948706906     0.2766711039724439      0.419219202477095    0.05498036323899316   0.002547695626771214    0.05176448683713999     0.9873992878433151  1.111889549122198e-13 121.7577049565072
2.639234939406144      19.54728256979855       15.9297591972691   0.002639098901110221     0.7293066289444996     -11.58810265211655  1.089395263761941e-05     0.1267172705048933  0.0008827899494513391      14.41511852659347      336.8159779654529   0.006248651618546999     0.8000177704092084     0.5176821948706906     0.2766710890712827     0.4192192173782562    0.05498036323899316   0.002547695626771214    0.05176448683713999     0.9873992878433151  1.111889549122198e-13 121.7577049897978
2.639234939406144      19.54728256979855       15.9297591972691   0.002639098901110221     0.7293066289444996     -11.58810265211655  1.089395263761941e-05     0.1267172705048933  0.0008827899494513391      14.41511852659347      336.8159779654529   0.006248651618546999     0.8000177704092084     0.5176821948706906     0.2766710890712827      0.419219202477095    0.05498037814015436   0.002547695626771214    0.05176448683713999     0.9873992878433151  1.111889549122198e-13 121.7577049878651
2.639234939406144      19.54728256979855       15.9297591972691   0.002639098901110221     0.7293066289444996     -11.58810265211655  1.089395263761941e-05     0.1267172705048933  0.0008827899494513391      14.41511852659347      336.8159779654529   0.006248651618546999     0.8000177704092084     0.5176821948706906     0.2766710890712827      0.419219202477095    0.05498036323899316   0.002547710527932408    0.05176448683713999     0.9873992878433151  1.111889549122198e-13 121.7577049878007
2.639234939406144      19.54728256979855       15.9297591972691   0.002639098901110221     0.7293066289444996     -11.58810265211655  1.089395263761941e-05     0.1267172705048933  0.0008827899494513391      14.41511852659347      336.8159779654529   0.006248651618546999     0.8000177704092084     0.5176821948706906     0.2766710890712827      0.419219202477095    0.05498036323899316   0.002547695626771214    0.05176450173830118     0.9873992878433151  1.111889549122198e-13 121.7577049878042
2.639234939406144      19.54728256979855       15.9297591972691   0.002639098901110221     0.7293066289444996     -11.58810265211655  1.089395263761941e-05     0.1267172705048933  0.0008827899494513391      14.41511852659347      336.8159779654529   0.006248651618546999     0.8000177704092084     0.5176821948706906     0.2766710890712827      0.419219202477095    0.05498036323899316   0.002547695626771214    0.05176448683713999     0.9873993027444763  1.111889549122198e-13 121.7577049878039
2.639234939406144      19.54728256979855       15.9297591972691   0.002639098901110221     0.7293066289444996     -11.58810265211655  1.089395263761941e-05     0.1267172705048933  0.0008827899494513391      14.41511852659347      336.8159779654529   0.006248651618546999     0.8000177704092084     0.5176821948706906     0.2766710890712827      0.419219202477095    0.05498036323899316   0.002547695626771214    0.05176448683713999     0.9873992878433151  1.490127238280257e-08 121.7577053446465
2.639220803708458      19.54730812531005      15.92984353529237   0.002639823681543469     0.7292962900889465     -11.58816737533617  1.088701835573411e-05     0.1267174096586213  0.0008833029043621171      14.41469724822642      336.7997899958339   0.006248897742950951     0.8000177628807521     0.5176843842574177     0.2766703227011546     0.4192130547807852    0.05497907791159066   0.002547695626771214    0.05176441045377002     0.9873978914094268  1.111440009890897e-13 121.7576521035388
2.639220843035913      19.54730812531005      15.92984353529237   0.002639823681543469     0.7292962900889465     -11.58816737533617  1.088701835573411e-05     0.1267174096586213  0.0008833029043621171      14.41469724822642      336.7997899958339   0.006248897742950951     0.8000177628807521     0.5176843842574177     0.2766703227011546     0.4192130547807852    0.05497907791159066   0.002547695626771214    0.05176441045377002     0.9873978914094268  1.111440009890897e-13 121.7576520751986
2.639220803708458      19.54730841658764      15.92984353529237   0.002639823681543469     0.7292962900889465     -11.58816737533617  1.088701835573411e-05     0.1267174096586213  0.0008833029043621171      14.41469724822642      336.7997899958339   0.006248897742950951     0.8000177628807521     0.5176843842574177     0.2766703227011546     0.4192130547807852    0.05497907791159066   0.002547695626771214    0.05176441045377002     0.9873978914094268  1.111440009890897e-13 121.7576521027217
2.639220803708458      19.54730812531005      15.92984377266554   0.002639823681543469     0.7292962900889465     -11.58816737533617  1.088701835573411e-05     0.1267174096586213  0.0008833029043621171      14.41469724822642      336.7997899958339   0.006248897742950951     0.8000177628807521     0.5176843842574177     0.2766703227011546     0.4192130547807852    0.05497907791159066   0.002547695626771214    0.05176441045377002     0.9873978914094268  1.111440009890897e-13 121.7576520794386
2.639220803708458      19.54730812531005      15.92984353529237   0.002639838582704663     0.7292962900889465     -11.58816737533617  1.088701835573411e-05     0.1267174096586213  0.0008833029043621171      14.41469724822642      336.7997899958339   0.006248897742950951     0.8000177628807521     0.5176843842574177     0.2766703227011546     0.4192130547807852    0.05497907791159066   0.002547695626771214    0.05176441045377002     0.9873978914094268  1.111440009890897e-13 121.7576522016754
2.639220803708458      19.54730812531005      15.92984353529237   0.002639823681543469     0.7292963049901077     -11.58816737533617  1.088701835573411e-05     0.1267174096586213  0.0008833029043621171      14.41469724822642      336.7997899958339   0.006248897742950951     0.8000177628807521     0.5176843842574177     0.2766703227011546     0.4192130547807852    0.05497907791159066   0.002547695626771214    0.05176441045377002     0.9873978914094268  1.111440009890897e-13 121.7576521149208
2.639220803708458      19.54730812531005      15.92984353529237   0.002639823681543469     0.7292962900889465     -11.58816754801332  1.088701835573411e-05     0.1267174096586213  0.0008833029043621171      14.41469724822642      336.7997899958339   0.006248897742950951     0.8000177628807521     0.5176843842574177     0.2766703227011546     0.4192130547807852    0.05497907791159066   0.002547695626771214    0.05176441045377002     0.9873978914094268  1.111440009890897e-13 121.7576520697454
2.639220803708458      19.54730812531005      15.92984353529237   0.002639823681543469     0.7292962900889465     -11.58816737533617  1.090191951692796e-05     0.1267174096586213  0.0008833029043621171      14.41469724822642      336.7997899958339   0.006248897742950951     0.8000177628807521     0.5176843842574177     0.2766703227011546     0.4192130547807852    0.05497907791159066   0.002547695626771214    0.05176441045377002     0.9873978914094268  1.111440009890897e-13 121.7576554292198
2.639220803708458      19.54730812531005      15.92984353529237   0.002639823681543469     0.7292962900889465     -11.58816737533617  1.088701835573411e-05     0.1267174245597825  0.0008833029043621171      14.41469724822642      336.7997899958339   0.006248897742950951     0.8000177628807521     0.5176843842574177     0.2766703227011546     0.4192130547807852    0.05497907791159066   0.002547695626771214    0.05176441045377002     0.9873978914094268  1.111440009890897e-13 121.7576520641464
2.639220803708458      19.54730812531005      15.92984353529237   0.002639823681543469     0.7292962900889465     -11.58816737533617  1.088701835573411e-05     0.1267174096586213  0.0008833178055233109      14.41469724822642      336.7997899958339   0.006248897742950951     0.8000177628807521     0.5176843842574177     0.2766703227011546     0.4192130547807852    0.05497907791159066   0.002547695626771214    0.05176441045377002     0.9873978914094268  1.111440009890897e-13 121.7576521695327
2.639220803708458      19.54730812531005      15.92984353529237   0.002639823681543469     0.7292962900889465     -11.58816737533617  1.088701835573411e-05     0.1267174096586213  0.0008833029043621171      14.41469746302215      336.7997899958339   0.006248897742950951     0.8000177628807521     0.5176843842574177     0.2766703227011546     0.4192130547807852    0.05497907791159066   0.002547695626771214    0.05176441045377002     0.9873978914094268  1.111440009890897e-13 121.7576521037282
2.639220803708458      19.54730812531005      15.92984353529237   0.002639823681543469     0.7292962900889465     -11.58816737533617  1.088701835573411e-05     0.1267174096586213  0.0008833029043621171      14.41469724822642      336.7997950145419   0.006248897742950951     0.8000177628807521     0.5176843842574177     0.2766703227011546     0.4192130547807852    0.05497907791159066   0.002547695626771214    0.05176441045377002     0.9873978914094268  1.111440009890897e-13 121.7576522323886
2.639220803708458      19.54730812531005      15.92984353529237   0.002639823681543469     0.7292962900889465     -11.58816737533617  1.088701835573411e-05     0.1267174096586213  0.0008833029043621171      14.41469724822642      336.7997899958339   0.006248912644112144     0.8000177628807521     0.5176843842574177     0.2766703227011546     0.4192130547807852    0.05497907791159066   0.002547695626771214    0.05176441045377002     0.9873978914094268  1.111440009890897e-13 121.757651046949
2.639220803708458      19.54730812531005      15.92984353529237   0.002639823681543469     0.7292962900889465     -11.58816737533617  1.088701835573411e-05     0.1267174096586213  0.0008833029043621171      14.41469724822642      336.7997899958339   0.006248897742950951     0.8000177777819133     0.5176843842574177     0.2766703227011546     0.4192130547807852    0.05497907791159066   0.002547695626771214    0.05176441045377002     0.9873978914094268  1.111440009890897e-13 121.7576526547267
2.639220803708458      19.54730812531005      15.92984353529237   0.002639823681543469     0.7292962900889465     -11.58816737533617  1.088701835573411e-05     0.1267174096586213  0.0008833029043621171      14.41469724822642      336.7997899958339   0.006248897742950951     0.8000177628807521     0.5176843991585789     0.2766703227011546     0.4192130547807852    0.05497907791159066   0.002547695626771214    0.05176441045377002     0.9873978914094268  1.111440009890897e-13 121.7576520725372
2.639220803708458      19.54730812531005      15.92984353529237   0.002639823681543469     0.7292962900889465     -11.58816737533617  1.088701835573411e-05     0.1267174096586213  0.0008833029043621171      14.41469724822642      336.7997899958339   0.006248897742950951     0.8000177628807521     0.5176843842574177     0.2766703376023157     0.4192130547807852    0.05497907791159066   0.002547695626771214    0.05176441045377002     0.9873978914094268  1.111440009890897e-13 121.7576520365015
2.639220803708458      19.54730812531005      15.92984353529237   0.002639823681543469     0.7292962900889465     -11.58816737533617  1.088701835573411e-05     0.1267174096586213  0.0008833029043621171      14.41469724822642      336.7997899958339   0.006248897742950951     0.8000177628807521     0.5176843842574177     0.2766703227011546     0.4192130696819464    0.05497907791159066   0.002547695626771214    0.05176441045377002     0.9873978914094268  1.111440009890897e-13 121.7576520877838
2.639220803708458      19.54730812531005      15.92984353529237   0.002639823681543469     0.7292962900889465     -11.58816737533617  1.088701835573411e-05     0.1267174096586213  0.0008833029043621171      14.41469724822642      336.7997899958339   0.006248897742950951     0.8000177628807521     0.5176843842574177     0.2766703227011546     0.4192130547807852    0.05497909281275185   0.002547695626771214    0.05176441045377002     0.9873978914094268  1.111440009890897e-13 121.7576521035383
2.639220803708458      19.54730812531005      15.92984353529237   0.002639823681543469     0.7292962900889465     -11.58816737533617  1.088701835573411e-05     0.1267174096586213  0.0008833029043621171      14.41469724822642      336.7997899958339   0.006248897742950951     0.8000177628807521     0.5176843842574177     0.2766703227011546     0.4192130547807852    0.05497907791159066   0.002547710527932408    0.05176441045377002     0.9873978914094268  1.111440009890897e-13 121.7576521035388
2.639220803708458      19.54730812531005      15.92984353529237   0.002639823681543469     0.7292962900889465     -11.58816737533617  1.088701835573411e-05     0.1267174096586213  0.0008833029043621171      14.41469724822642      336.7997899958339   0.006248897742950951     0.8000177628807521     0.5176843842574177     0.2766703227011546     0.4192130547807852    0.05497907791159066   0.002547695626771214    0.05176442535493121     0.9873978914094268  1.111440009890897e-13 121.7576521035258
2.639220803708458      19.54730812531005      15.92984353529237   0.002639823681543469     0.7292962900889465     -11.58816737533617  1.088701835573411e-05     0.1267174096586213  0.0008833029043621171      14.41469724822642      336.7997899958339   0.006248897742950951     0.8000177628807521     0.5176843842574177     0.2766703227011546     0.4192130547807852    0.05497907791159066   0.002547695626771214    0.05176441045377002      0.987397906310588  1.111440009890897e-13 121.7576521035383
2.639220803708458      19.54730812531005      15.92984353529237   0.002639823681543469     0.7292962900889465     -11.58816737533617  1.088701835573411e-05     0.1267174096586213  0.0008833029043621171      14.41469724822642      336.7997899958339   0.006248897742950951     0.8000177628807521     0.5176843842574177     0.2766703227011546     0.4192130547807852    0.05497907791159066   0.002547695626771214    0.05176441045377002     0.9873978914094268  1.490127233784865e-08 121.7576524603712
2.639217080313534      19.54734508887258      15.92991422893352   0.002639826798497339     0.7292942490198499      -11.5882044581172  1.088531841209956e-05     0.1267182389334721  0.0008833009031522547      14.41461251761822      336.7960340536343   0.006249988636505032      0.800017761799489     0.5176855238273249     0.2766709873284424     0.4192126928500511     0.0549790779397831   0.002547695626771214    0.05176495834956103      0.987397892040314  1.111372312199427e-13 121.7576124707722
2.639217119640933      19.54734508887258      15.92991422893352   0.002639826798497339     0.7292942490198499      -11.5882044581172  1.088531841209956e-05     0.1267182389334721  0.0008833009031522547      14.41461251761822      336.7960340536343   0.006249988636505032      0.800017761799489     0.5176855238273249     0.2766709873284424     0.4192126928500511     0.0549790779397831   0.002547695626771214    0.05176495834956103      0.987397892040314  1.111372312199427e-13 121.7576123961632
2.639217080313534      19.54734538015072      15.92991422893352   0.002639826798497339     0.7292942490198499      -11.5882044581172  1.088531841209956e-05     0.1267182389334721  0.0008833009031522547      14.41461251761822      336.7960340536343   0.006249988636505032      0.800017761799489     0.5176855238273249     0.2766709873284424     0.4192126928500511     0.0549790779397831   0.002547695626771214    0.05176495834956103      0.987397892040314  1.111372312199427e-13 121.7576124753069
2.639217080313534      19.54734508887258      15.92991446630774   0.002639826798497339     0.7292942490198499      -11.5882044581172  1.088531841209956e-05     0.1267182389334721  0.0008833009031522547      14.41461251761822      336.7960340536343   0.006249988636505032      0.800017761799489     0.5176855238273249     0.2766709873284424     0.4192126928500511     0.0549790779397831   0.002547695626771214    0.05176495834956103      0.987397892040314  1.111372312199427e-13 121.7576124794425
2.639217080313534      19.54734508887258      15.92991422893352   0.002639841699658533     0.7292942490198499      -11.5882044581172  1.088531841209956e-05     0.1267182389334721  0.0008833009031522547      14.41461251761822      336.7960340536343   0.006249988636505032      0.800017761799489     0.5176855238273249     0.2766709873284424     0.4192126928500511     0.0549790779397831   0.002547695626771214    0.05176495834956103      0.987397892040314  1.111372312199427e-13 121.7576124955139
2.639217080313534      19.54734508887258      15.92991422893352   0.002639826798497339      0.729294263921011      -11.5882044581172  1.088531841209956e-05     0.1267182389334721  0.0008833009031522547      14.41461251761822      336.7960340536343   0.006249988636505032      0.800017761799489     0.5176855238273249     0.2766709873284424     0.4192126928500511     0.0549790779397831   0.002547695626771214    0.05176495834956103      0.987397892040314  1.111372312199427e-13 121.7576124807953
2.639217080313534      19.54734508887258      15.92991422893352   0.002639826798497339     0.7292942490198499      -11.5882046307949  1.088531841209956e-05     0.1267182389334721  0.0008833009031522547      14.41461251761822      336.7960340536343   0.006249988636505032      0.800017761799489     0.5176855238273249     0.2766709873284424     0.4192126928500511     0.0549790779397831   0.002547695626771214    0.05176495834956103      0.987397892040314  1.111372312199427e-13 121.7576124339747
2.639217080313534      19.54734508887258      15.92991422893352   0.002639826798497339     0.7292942490198499      -11.5882044581172   1.09002195732934e-05     0.1267182389334721  0.0008833009031522547      14.41461251761822      336.7960340536343   0.006249988636505032      0.800017761799489     0.5176855238273249     0.2766709873284424     0.4192126928500511     0.0549790779397831   0.002547695626771214    0.05176495834956103      0.987397892040314  1.111372312199427e-13 121.7576158972618
2.639217080313534      19.54734508887258      15.92991422893352   0.002639826798497339     0.7292942490198499      -11.5882044581172  1.088531841209956e-05     0.1267182538346333  0.0008833009031522547      14.41461251761822      336.7960340536343   0.006249988636505032      0.800017761799489     0.5176855238273249     0.2766709873284424     0.4192126928500511     0.0549790779397831   0.002547695626771214    0.05176495834956103      0.987397892040314  1.111372312199427e-13 121.7576124877427
2.639217080313534      19.54734508887258      15.92991422893352   0.002639826798497339     0.7292942490198499      -11.5882044581172  1.088531841209956e-05     0.1267182389334721  0.0008833158043134485      14.41461251761822      336.7960340536343   0.006249988636505032      0.800017761799489     0.5176855238273249     0.2766709873284424     0.4192126928500511     0.0549790779397831   0.002547695626771214    0.05176495834956103      0.987397892040314  1.111372312199427e-13 121.7576125797449
2.639217080313534      19.54734508887258      15.92991422893352   0.002639826798497339     0.7292942490198499      -11.5882044581172  1.088531841209956e-05     0.1267182389334721  0.0008833009031522547      14.41461273241268      336.7960340536343   0.006249988636505032      0.800017761799489     0.5176855238273249     0.2766709873284424     0.4192126928500511     0.0549790779397831   0.002547695626771214    0.05176495834956103      0.987397892040314  1.111372312199427e-13 121.7576124543033
2.639217080313534      19.54734508887258      15.92991422893352   0.002639826798497339     0.7292942490198499      -11.5882044581172  1.088531841209956e-05     0.1267182389334721  0.0008833009031522547      14.41461251761822      336.7960390722863   0.006249988636505032      0.800017761799489     0.5176855238273249     0.2766709873284424     0.4192126928500511     0.0549790779397831   0.002547695626771214    0.05176495834956103      0.987397892040314  1.111372312199427e-13 121.7576124694057
2.639217080313534      19.54734508887258      15.92991422893352   0.002639826798497339     0.7292942490198499      -11.5882044581172  1.088531841209956e-05     0.1267182389334721  0.0008833009031522547      14.41461251761822      336.7960340536343   0.006250003537666225      0.800017761799489     0.5176855238273249     0.2766709873284424     0.4192126928500511     0.0549790779397831   0.002547695626771214    0.05176495834956103      0.987397892040314  1.111372312199427e-13 121.7576125228384
2.639217080313534      19.54734508887258      15.92991422893352   0.002639826798497339     0.7292942490198499      -11.5882044581172  1.088531841209956e-05     0.1267182389334721  0.0008833009031522547      14.41461251761822      336.7960340536343   0.006249988636505032     0.8000177767006502     0.5176855238273249     0.2766709873284424     0.4192126928500511     0.0549790779397831   0.002547695626771214    0.05176495834956103      0.987397892040314  1.111372312199427e-13 121.7576130032053
2.639217080313534      19.54734508887258      15.92991422893352   0.002639826798497339     0.7292942490198499      -11.5882044581172  1.088531841209956e-05     0.1267182389334721  0.0008833009031522547      14.41461251761822      336.7960340536343   0.006249988636505032      0.800017761799489     0.5176855387284861     0.2766709873284424     0.4192126928500511     0.0549790779397831   0.002547695626771214    0.05176495834956103      0.987397892040314  1.111372312199427e-13 121.7576124375291
2.639217080313534      19.54734508887258      15.92991422893352   0.002639826798497339     0.7292942490198499      -11.5882044581172  1.088531841209956e-05     0.1267182389334721  0.0008833009031522547      14.41461251761822      336.7960340536343   0.006249988636505032      0.800017761799489     0.5176855238273249     0.2766710022296036     0.4192126928500511     0.0549790779397831   0.002547695626771214    0.05176495834956103      0.987397892040314  1.111372312199427e-13 121.7576124791011
2.639217080313534      19.54734508887258      15.92991422893352   0.002639826798497339     0.7292942490198499      -11.5882044581172  1.088531841209956e-05     0.1267182389334721  0.0008833009031522547      14.41461251761822      336.7960340536343   0.006249988636505032      0.800017761799489     0.5176855238273249     0.2766709873284424     0.4192127077512123     0.0549790779397831   0.002547695626771214    0.05176495834956103      0.987397892040314  1.111372312199427e-13 121.757612461906
2.639217080313534      19.54734508887258      15.92991422893352   0.002639826798497339     0.7292942490198499      -11.5882044581172  1.088531841209956e-05     0.1267182389334721  0.0008833009031522547      14.41461251761822      336.7960340536343   0.006249988636505032      0.800017761799489     0.5176855238273249     0.2766709873284424     0.4192126928500511    0.05497909284094429   0.002547695626771214    0.05176495834956103      0.987397892040314  1.111372312199427e-13 121.7576124707657
2.639217080313534      19.54734508887258      15.92991422893352   0.002639826798497339     0.7292942490198499      -11.5882044581172  1.088531841209956e-05     0.1267182389334721  0.0008833009031522547      14.41461251761822      336.7960340536343   0.006249988636505032      0.800017761799489     0.5176855238273249     0.2766709873284424     0.4192126928500511     0.0549790779397831   0.002547710527932408    0.05176495834956103      0.987397892040314  1.111372312199427e-13 121.7576124707722
2.639217080313534      19.54734508887258      15.92991422893352   0.002639826798497339     0.7292942490198499      -11.5882044581172  1.088531841209956e-05     0.1267182389334721  0.0008833009031522547      14.41461251761822      336.7960340536343   0.006249988636505032      0.800017761799489     0.5176855238273249     0.2766709873284424     0.4192126928500511     0.0549790779397831   0.002547695626771214    0.05176497325072222      0.987397892040314  1.111372312199427e-13 121.7576124707677
2.639217080313534      19.54734508887258      15.92991422893352   0.002639826798497339     0.7292942490198499      -11.5882044581172  1.088531841209956e-05     0.1267182389334721  0.0008833009031522547      14.41461251761822      336.7960340536343   0.006249988636505032      0.800017761799489     0.5176855238273249     0.2766709873284424     0.4192126928500511     0.0549790779397831   0.002547695626771214    0.05176495834956103     0.9873979069414752  1.111372312199427e-13 121.7576124707622
2.639217080313534      19.54734508887258      15.92991422893352   0.002639826798497339     0.7292942490198499      -11.5882044581172  1.088531841209956e-05     0.1267182389334721  0.0008833009031522547      14.41461251761822      336.7960340536343   0.006249988636505032      0.800017761799489     0.5176855238273249     0.2766709873284424     0.4192126928500511     0.0549790779397831   0.002547695626771214    0.05176495834956103      0.987397892040314  1.490127233107888e-08 121.7576128275917
2.639257350526586      19.54740123594759       15.9300368754824   0.002639591496684205     0.7292648786257612      -11.5883301519991  1.078517908229686e-05     0.1267126689617225  0.0008830653489051655      14.41455223279933      336.7960616824156   0.006249264354132288     0.8000177269258452      0.517726090338362     0.2766647547117195     0.4192468836111907    0.05497908014813371   0.002547695626771214    0.05176661484649126     0.9873979463463376  1.109757433473109e-13 121.757516436746
2.639257389854585      19.54740123594759       15.9300368754824   0.002639591496684205     0.7292648786257612      -11.5883301519991  1.078517908229686e-05     0.1267126689617225  0.0008830653489051655      14.41455223279933      336.7960616824156   0.006249264354132288     0.8000177269258452      0.517726090338362     0.2766647547117195     0.4192468836111907    0.05497908014813371   0.002547695626771214    0.05176661484649126     0.9873979463463376  1.109757433473109e-13 121.7575164091067
2.639257350526586      19.54740152722657       15.9300368754824   0.002639591496684205     0.7292648786257612      -11.5883301519991  1.078517908229686e-05     0.1267126689617225  0.0008830653489051655      14.41455223279933      336.7960616824156   0.006249264354132288     0.8000177269258452      0.517726090338362     0.2766647547117195     0.4192468836111907    0.05497908014813371   0.002547695626771214    0.05176661484649126     0.9873979463463376  1.109757433473109e-13 121.7575164499165
2.639257350526586      19.54740123594759      15.93003711285845   0.002639591496684205     0.7292648786257612      -11.5883301519991  1.078517908229686e-05     0.1267126689617225  0.0008830653489051655      14.41455223279933      336.7960616824156   0.006249264354132288     0.8000177269258452      0.517726090338362     0.2766647547117195     0.4192468836111907    0.05497908014813371   0.002547695626771214    0.05176661484649126     0.9873979463463376  1.109757433473109e-13 121.7575164519346
2.639257350526586      19.54740123594759       15.9300368754824   0.002639606397845399     0.7292648786257612      -11.5883301519991  1.078517908229686e-05     0.1267126689617225  0.0008830653489051655      14.41455223279933      336.7960616824156   0.006249264354132288     0.8000177269258452      0.517726090338362     0.2766647547117195     0.4192468836111907    0.05497908014813371   0.002547695626771214    0.05176661484649126     0.9873979463463376  1.109757433473109e-13 121.7575165196552
2.639257350526586      19.54740123594759       15.9300368754824   0.002639591496684205     0.7292648935269224      -11.5883301519991  1.078517908229686e-05     0.1267126689617225  0.0008830653489051655      14.41455223279933      336.7960616824156   0.006249264354132288     0.8000177269258452      0.517726090338362     0.2766647547117195     0.4192468836111907    0.05497908014813371   0.002547695626771214    0.05176661484649126     0.9873979463463376  1.109757433473109e-13 121.7575164300021
2.639257350526586      19.54740123594759       15.9300368754824   0.002639591496684205     0.7292648786257612     -11.58833032467868  1.078517908229686e-05     0.1267126689617225  0.0008830653489051655      14.41455223279933      336.7960616824156   0.006249264354132288     0.8000177269258452      0.517726090338362     0.2766647547117195     0.4192468836111907    0.05497908014813371   0.002547695626771214    0.05176661484649126     0.9873979463463376  1.109757433473109e-13 121.7575164000114
2.639257350526586      19.54740123594759       15.9300368754824   0.002639591496684205     0.7292648786257612      -11.5883301519991  1.080008024349071e-05     0.1267126689617225  0.0008830653489051655      14.41455223279933      336.7960616824156   0.006249264354132288     0.8000177269258452      0.517726090338362     0.2766647547117195     0.4192468836111907    0.05497908014813371   0.002547695626771214    0.05176661484649126     0.9873979463463376  1.109757433473109e-13 121.7575195583024
2.639257350526586      19.54740123594759       15.9300368754824   0.002639591496684205     0.7292648786257612      -11.5883301519991  1.078517908229686e-05     0.1267126838628837  0.0008830653489051655      14.41455223279933      336.7960616824156   0.006249264354132288     0.8000177269258452      0.517726090338362     0.2766647547117195     0.4192468836111907    0.05497908014813371   0.002547695626771214    0.05176661484649126     0.9873979463463376  1.109757433473109e-13 121.7575164534859
2.639257350526586      19.54740123594759       15.9300368754824   0.002639591496684205     0.7292648786257612      -11.5883301519991  1.078517908229686e-05     0.1267126689617225  0.0008830802500663594      14.41455223279933      336.7960616824156   0.006249264354132288     0.8000177269258452      0.517726090338362     0.2766647547117195     0.4192468836111907    0.05497908014813371   0.002547695626771214    0.05176661484649126     0.9873979463463376  1.109757433473109e-13 121.757516279781
2.639257350526586      19.54740123594759       15.9300368754824   0.002639591496684205     0.7292648786257612      -11.5883301519991  1.078517908229686e-05     0.1267126689617225  0.0008830653489051655       14.4145524475929      336.7960616824156   0.006249264354132288     0.8000177269258452      0.517726090338362     0.2766647547117195     0.4192468836111907    0.05497908014813371   0.002547695626771214    0.05176661484649126     0.9873979463463376  1.109757433473109e-13 121.7575164526197
2.639257350526586      19.54740123594759       15.9300368754824   0.002639591496684205     0.7292648786257612      -11.5883301519991  1.078517908229686e-05     0.1267126689617225  0.0008830653489051655      14.41455223279933       336.796066701068   0.006249264354132288     0.8000177269258452      0.517726090338362     0.2766647547117195     0.4192468836111907    0.05497908014813371   0.002547695626771214    0.05176661484649126     0.9873979463463376  1.109757433473109e-13 121.7575164347907
2.639257350526586      19.54740123594759       15.9300368754824   0.002639591496684205     0.7292648786257612      -11.5883301519991  1.078517908229686e-05     0.1267126689617225  0.0008830653489051655      14.41455223279933      336.7960616824156   0.006249279255293482     0.8000177269258452      0.517726090338362     0.2766647547117195     0.4192468836111907    0.05497908014813371   0.002547695626771214    0.05176661484649126     0.9873979463463376  1.109757433473109e-13 121.7575149734484
2.639257350526586      19.54740123594759       15.9300368754824   0.002639591496684205     0.7292648786257612      -11.5883301519991  1.078517908229686e-05     0.1267126689617225  0.0008830653489051655      14.41455223279933      336.7960616824156   0.006249264354132288     0.8000177418270064      0.517726090338362     0.2766647547117195     0.4192468836111907    0.05497908014813371   0.002547695626771214    0.05176661484649126     0.9873979463463376  1.109757433473109e-13 121.7575169812136
2.639257350526586      19.54740123594759       15.9300368754824   0.002639591496684205     0.7292648786257612      -11.5883301519991  1.078517908229686e-05     0.1267126689617225  0.0008830653489051655      14.41455223279933      336.7960616824156   0.006249264354132288     0.8000177269258452     0.5177261052395232     0.2766647547117195     0.4192468836111907    0.05497908014813371   0.002547695626771214    0.05176661484649126     0.9873979463463376  1.109757433473109e-13 121.7575164445022
2.639257350526586      19.54740123594759       15.9300368754824   0.002639591496684205     0.7292648786257612      -11.5883301519991  1.078517908229686e-05     0.1267126689617225  0.0008830653489051655      14.41455223279933      336.7960616824156   0.006249264354132288     0.8000177269258452      0.517726090338362     0.2766647696128807     0.4192468836111907    0.05497908014813371   0.002547695626771214    0.05176661484649126     0.9873979463463376  1.109757433473109e-13 121.7575164215354
2.639257350526586      19.54740123594759       15.9300368754824   0.002639591496684205     0.7292648786257612      -11.5883301519991  1.078517908229686e-05     0.1267126689617225  0.0008830653489051655      14.41455223279933      336.7960616824156   0.006249264354132288     0.8000177269258452      0.517726090338362     0.2766647547117195     0.4192468985123519    0.05497908014813371   0.002547695626771214    0.05176661484649126     0.9873979463463376  1.109757433473109e-13 121.7575164403275
2.639257350526586      19.54740123594759       15.9300368754824   0.002639591496684205     0.7292648786257612      -11.5883301519991  1.078517908229686e-05     0.1267126689617225  0.0008830653489051655      14.41455223279933      336.7960616824156   0.006249264354132288     0.8000177269258452      0.517726090338362     0.2766647547117195     0.4192468836111907     0.0549790950492949   0.002547695626771214    0.05176661484649126     0.9873979463463376  1.109757433473109e-13 121.7575164367522
2.639257350526586      19.54740123594759       15.9300368754824   0.002639591496684205     0.7292648786257612      -11.5883301519991  1.078517908229686e-05     0.1267126689617225  0.0008830653489051655      14.41455223279933      336.7960616824156   0.006249264354132288     0.8000177269258452      0.517726090338362     0.2766647547117195     0.4192468836111907    0.05497908014813371   0.002547710527932408    0.05176661484649126     0.9873979463463376  1.109757433473109e-13 121.757516436746
2.639257350526586      19.54740123594759       15.9300368754824   0.002639591496684205     0.7292648786257612      -11.5883301519991  1.078517908229686e-05     0.1267126689617225  0.0008830653489051655      14.41455223279933      336.7960616824156   0.006249264354132288     0.8000177269258452      0.517726090338362     0.2766647547117195     0.4192468836111907    0.05497908014813371   0.002547695626771214    0.05176662974765246     0.9873979463463376  1.109757433473109e-13 121.7575164367429
2.639257350526586      19.54740123594759       15.9300368754824   0.002639591496684205     0.7292648786257612      -11.5883301519991  1.078517908229686e-05     0.1267126689617225  0.0008830653489051655      14.41455223279933      336.7960616824156   0.006249264354132288     0.8000177269258452      0.517726090338362     0.2766647547117195     0.4192468836111907    0.05497908014813371   0.002547695626771214    0.05176661484649126     0.9873979612474988  1.109757433473109e-13 121.7575164367534
2.639257350526586      19.54740123594759       15.9300368754824   0.002639591496684205     0.7292648786257612      -11.5883301519991  1.078517908229686e-05     0.1267126689617225  0.0008830653489051655      14.41455223279933      336.7960616824156   0.006249264354132288     0.8000177269258452      0.517726090338362     0.2766647547117195     0.4192468836111907    0.05497908014813371   0.002547695626771214    0.05176661484649126     0.9873979463463376    1.4901272169591e-08 121.7575167935791
2.639320637594907       19.5474294364246      15.92999175973722   0.002639292074515666     0.7292689101164029     -11.58847740427635    1.0750431505221e-05     0.1267131414037734  0.0008841678503669528      14.41411506385925      336.7960642508241   0.006249643465403626     0.8000176663541666     0.5177197043398903     0.2766647587489162     0.4192658138198178    0.05497898197878143   0.002547695626771214    0.05176744744161139     0.9873958684625014  1.106143684473351e-13 121.7573453413704
2.639320676923849       19.5474294364246      15.92999175973722   0.002639292074515666     0.7292689101164029     -11.58847740427635    1.0750431505221e-05     0.1267131414037734  0.0008841678503669528      14.41411506385925      336.7960642508241   0.006249643465403626     0.8000176663541666     0.5177197043398903     0.2766647587489162     0.4192658138198178    0.05497898197878143   0.002547695626771214    0.05176744744161139     0.9873958684625014  1.106143684473351e-13 121.7573452092617
2.639320637594907      19.54742972770399      15.92999175973722   0.002639292074515666     0.7292689101164029     -11.58847740427635    1.0750431505221e-05     0.1267131414037734  0.0008841678503669528      14.41411506385925      336.7960642508241   0.006249643465403626     0.8000176663541666     0.5177197043398903     0.2766647587489162     0.4192658138198178    0.05497898197878143   0.002547695626771214    0.05176744744161139     0.9873958684625014  1.106143684473351e-13 121.75734534353
2.639320637594907       19.5474294364246       15.9299919971126   0.002639292074515666     0.7292689101164029     -11.58847740427635    1.0750431505221e-05     0.1267131414037734  0.0008841678503669528      14.41411506385925      336.7960642508241   0.006249643465403626     0.8000176663541666     0.5177197043398903     0.2766647587489162     0.4192658138198178    0.05497898197878143   0.002547695626771214    0.05176744744161139     0.9873958684625014  1.106143684473351e-13 121.7573453446181
2.639320637594907       19.5474294364246      15.92999175973722   0.002639306975676859     0.7292689101164029     -11.58847740427635    1.0750431505221e-05     0.1267131414037734  0.0008841678503669528      14.41411506385925      336.7960642508241   0.006249643465403626     0.8000176663541666     0.5177197043398903     0.2766647587489162     0.4192658138198178    0.05497898197878143   0.002547695626771214    0.05176744744161139     0.9873958684625014  1.106143684473351e-13 121.7573453359716
2.639320637594907       19.5474294364246      15.92999175973722   0.002639292074515666     0.7292689250175641     -11.58847740427635    1.0750431505221e-05     0.1267131414037734  0.0008841678503669528      14.41411506385925      336.7960642508241   0.006249643465403626     0.8000176663541666     0.5177197043398903     0.2766647587489162     0.4192658138198178    0.05497898197878143   0.002547695626771214    0.05176744744161139     0.9873958684625014  1.106143684473351e-13 121.7573453540839
2.639320637594907       19.5474294364246      15.92999175973722   0.002639292074515666     0.7292689101164029     -11.58847757695812    1.0750431505221e-05     0.1267131414037734  0.0008841678503669528      14.41411506385925      336.7960642508241   0.006249643465403626     0.8000176663541666     0.5177197043398903     0.2766647587489162     0.4192658138198178    0.05497898197878143   0.002547695626771214    0.05176744744161139     0.9873958684625014  1.106143684473351e-13 121.7573453275422
2.639320637594907       19.5474294364246      15.92999175973722   0.002639292074515666     0.7292689101164029     -11.58847740427635  1.076533266641484e-05     0.1267131414037734  0.0008841678503669528      14.41411506385925      336.7960642508241   0.006249643465403626     0.8000176663541666     0.5177197043398903     0.2766647587489162     0.4192658138198178    0.05497898197878143   0.002547695626771214    0.05176744744161139     0.9873958684625014  1.106143684473351e-13 121.757348807272
2.639320637594907       19.5474294364246      15.92999175973722   0.002639292074515666     0.7292689101164029     -11.58847740427635    1.0750431505221e-05     0.1267131563049345  0.0008841678503669528      14.41411506385925      336.7960642508241   0.006249643465403626     0.8000176663541666     0.5177197043398903     0.2766647587489162     0.4192658138198178    0.05497898197878143   0.002547695626771214    0.05176744744161139     0.9873958684625014  1.106143684473351e-13 121.7573453551746
2.639320637594907       19.5474294364246      15.92999175973722   0.002639292074515666     0.7292689101164029     -11.58847740427635    1.0750431505221e-05     0.1267131414037734  0.0008841827515281466      14.41411506385925      336.7960642508241   0.006249643465403626     0.8000176663541666     0.5177197043398903     0.2766647587489162     0.4192658138198178    0.05497898197878143   0.002547695626771214    0.05176744744161139     0.9873958684625014  1.106143684473351e-13 121.7573457419266
2.639320637594907       19.5474294364246      15.92999175973722   0.002639292074515666     0.7292689101164029     -11.58847740427635    1.0750431505221e-05     0.1267131414037734  0.0008841678503669528       14.4141152786463      336.7960642508241   0.006249643465403626     0.8000176663541666     0.5177197043398903     0.2766647587489162     0.4192658138198178    0.05497898197878143   0.002547695626771214    0.05176744744161139     0.9873958684625014  1.106143684473351e-13 121.7573452976771
2.639320637594907       19.5474294364246      15.92999175973722   0.002639292074515666     0.7292689101164029     -11.58847740427635    1.0750431505221e-05     0.1267131414037734  0.0008841678503669528      14.41411506385925      336.7960692694766   0.006249643465403626     0.8000176663541666     0.5177197043398903     0.2766647587489162     0.4192658138198178    0.05497898197878143   0.002547695626771214    0.05176744744161139     0.9873958684625014  1.106143684473351e-13 121.7573453745998
2.639320637594907       19.5474294364246      15.92999175973722   0.002639292074515666     0.7292689101164029     -11.58847740427635    1.0750431505221e-05     0.1267131414037734  0.0008841678503669528      14.41411506385925      336.7960642508241    0.00624965836656482     0.8000176663541666     0.5177197043398903     0.2766647587489162     0.4192658138198178    0.05497898197878143   0.002547695626771214    0.05176744744161139     0.9873958684625014  1.106143684473351e-13 121.7573444112343
2.639320637594907       19.5474294364246      15.92999175973722   0.002639292074515666     0.7292689101164029     -11.58847740427635    1.0750431505221e-05     0.1267131414037734  0.0008841678503669528      14.41411506385925      336.7960642508241   0.006249643465403626     0.8000176812553278     0.5177197043398903     0.2766647587489162     0.4192658138198178    0.05497898197878143   0.002547695626771214    0.05176744744161139     0.9873958684625014  1.106143684473351e-13 121.7573458838112
2.639320637594907       19.5474294364246      15.92999175973722   0.002639292074515666     0.7292689101164029     -11.58847740427635    1.0750431505221e-05     0.1267131414037734  0.0008841678503669528      14.41411506385925      336.7960642508241   0.006249643465403626     0.8000176663541666     0.5177197192410515     0.2766647587489162     0.4192658138198178    0.05497898197878143   0.002547695626771214    0.05176744744161139     0.9873958684625014  1.106143684473351e-13 121.7573453283063
2.639320637594907       19.5474294364246      15.92999175973722   0.002639292074515666     0.7292689101164029     -11.58847740427635    1.0750431505221e-05     0.1267131414037734  0.0008841678503669528      14.41411506385925      336.7960642508241   0.006249643465403626     0.8000176663541666     0.5177197043398903     0.2766647736500774     0.4192658138198178    0.05497898197878143   0.002547695626771214    0.05176744744161139     0.9873958684625014  1.106143684473351e-13 121.7573453534148
2.639320637594907       19.5474294364246      15.92999175973722   0.002639292074515666     0.7292689101164029     -11.58847740427635    1.0750431505221e-05     0.1267131414037734  0.0008841678503669528      14.41411506385925      336.7960642508241   0.006249643465403626     0.8000176663541666     0.5177197043398903     0.2766647587489162      0.419265828720979    0.05497898197878143   0.002547695626771214    0.05176744744161139     0.9873958684625014  1.106143684473351e-13 121.7573453469618
2.639320637594907       19.5474294364246      15.92999175973722   0.002639292074515666     0.7292689101164029     -11.58847740427635    1.0750431505221e-05     0.1267131414037734  0.0008841678503669528      14.41411506385925      336.7960642508241   0.006249643465403626     0.8000176663541666     0.5177197043398903     0.2766647587489162     0.4192658138198178    0.05497899687994263   0.002547695626771214    0.05176744744161139     0.9873958684625014  1.106143684473351e-13 121.7573453415274
2.639320637594907       19.5474294364246      15.92999175973722   0.002639292074515666     0.7292689101164029     -11.58847740427635    1.0750431505221e-05     0.1267131414037734  0.0008841678503669528      14.41411506385925      336.7960642508241   0.006249643465403626     0.8000176663541666     0.5177197043398903     0.2766647587489162     0.4192658138198178    0.05497898197878143   0.002547710527932408    0.05176744744161139     0.9873958684625014  1.106143684473351e-13 121.7573453413704
2.639320637594907       19.5474294364246      15.92999175973722   0.002639292074515666     0.7292689101164029     -11.58847740427635    1.0750431505221e-05     0.1267131414037734  0.0008841678503669528      14.41411506385925      336.7960642508241   0.006249643465403626     0.8000176663541666     0.5177197043398903     0.2766647587489162     0.4192658138198178    0.05497898197878143   0.002547695626771214    0.05176746234277259     0.9873958684625014  1.106143684473351e-13 121.7573453413595
2.639320637594907       19.5474294364246      15.92999175973722   0.002639292074515666     0.7292689101164029     -11.58847740427635    1.0750431505221e-05     0.1267131414037734  0.0008841678503669528      14.41411506385925      336.7960642508241   0.006249643465403626     0.8000176663541666     0.5177197043398903     0.2766647587489162     0.4192658138198178    0.05497898197878143   0.002547695626771214    0.05176744744161139     0.9873958833636626  1.106143684473351e-13 121.7573453413606
2.639320637594907       19.5474294364246      15.92999175973722   0.002639292074515666     0.7292689101164029     -11.58847740427635    1.0750431505221e-05     0.1267131414037734  0.0008841678503669528      14.41411506385925      336.7960642508241   0.006249643465403626     0.8000176663541666     0.5177197043398903     0.2766647587489162     0.4192658138198178    0.05497898197878143   0.002547695626771214    0.05176744744161139     0.9873958684625014   1.49012718082161e-08 121.7573456982106
2.63936450054547      19.54750900758981      15.93013282273837   0.002639352208778189     0.7292554862665884     -11.58862728346918  1.074423472236994e-05     0.1267130671159631  0.0008841670867554085      14.41416683973342      336.8029811842797   0.006250601566714076     0.8000176480238472     0.5177176924749188     0.2766630796192765     0.4192806506830659    0.05497131708721682   0.002547695626771214    0.05177793148980851     0.9873959925558032  1.104874357225636e-13 121.7572390511576
2.639364539875066      19.54750900758981      15.93013282273837   0.002639352208778189     0.7292554862665884     -11.58862728346918  1.074423472236994e-05     0.1267130671159631  0.0008841670867554085      14.41416683973342      336.8029811842797   0.006250601566714076     0.8000176480238472     0.5177176924749188     0.2766630796192765     0.4192806506830659    0.05497131708721682   0.002547695626771214    0.05177793148980851     0.9873959925558032  1.104874357225636e-13 121.7572389232902
2.63936450054547      19.54750929887039      15.93013282273837   0.002639352208778189     0.7292554862665884     -11.58862728346918  1.074423472236994e-05     0.1267130671159631  0.0008841670867554085      14.41416683973342      336.8029811842797   0.006250601566714076     0.8000176480238472     0.5177176924749188     0.2766630796192765     0.4192806506830659    0.05497131708721682   0.002547695626771214    0.05177793148980851     0.9873959925558032  1.104874357225636e-13 121.757239050902
2.63936450054547      19.54750900758981      15.93013306011585   0.002639352208778189     0.7292554862665884     -11.58862728346918  1.074423472236994e-05     0.1267130671159631  0.0008841670867554085      14.41416683973342      336.8029811842797   0.006250601566714076     0.8000176480238472     0.5177176924749188     0.2766630796192765     0.4192806506830659    0.05497131708721682   0.002547695626771214    0.05177793148980851     0.9873959925558032  1.104874357225636e-13 121.7572390444809
2.63936450054547      19.54750900758981      15.93013282273837   0.002639367109939383     0.7292554862665884     -11.58862728346918  1.074423472236994e-05     0.1267130671159631  0.0008841670867554085      14.41416683973342      336.8029811842797   0.006250601566714076     0.8000176480238472     0.5177176924749188     0.2766630796192765     0.4192806506830659    0.05497131708721682   0.002547695626771214    0.05177793148980851     0.9873959925558032  1.104874357225636e-13 121.7572389985732
2.63936450054547      19.54750900758981      15.93013282273837   0.002639352208778189     0.7292555011677496     -11.58862728346918  1.074423472236994e-05     0.1267130671159631  0.0008841670867554085      14.41416683973342      336.8029811842797   0.006250601566714076     0.8000176480238472     0.5177176924749188     0.2766630796192765     0.4192806506830659    0.05497131708721682   0.002547695626771214    0.05177793148980851     0.9873959925558032  1.104874357225636e-13 121.7572390309289
2.63936450054547      19.54750900758981      15.93013282273837   0.002639352208778189     0.7292554862665884     -11.58862745615318  1.074423472236994e-05     0.1267130671159631  0.0008841670867554085      14.41416683973342      336.8029811842797   0.006250601566714076     0.8000176480238472     0.5177176924749188     0.2766630796192765     0.4192806506830659    0.05497131708721682   0.002547695626771214    0.05177793148980851     0.9873959925558032  1.104874357225636e-13 121.7572389784632
2.63936450054547      19.54750900758981      15.93013282273837   0.002639352208778189     0.7292554862665884     -11.58862728346918  1.075913588356378e-05     0.1267130671159631  0.0008841670867554085      14.41416683973342      336.8029811842797   0.006250601566714076     0.8000176480238472     0.5177176924749188     0.2766630796192765     0.4192806506830659    0.05497131708721682   0.002547695626771214    0.05177793148980851     0.9873959925558032  1.104874357225636e-13 121.7572425520685
2.63936450054547      19.54750900758981      15.93013282273837   0.002639352208778189     0.7292554862665884     -11.58862728346918  1.074423472236994e-05     0.1267130820171243  0.0008841670867554085      14.41416683973342      336.8029811842797   0.006250601566714076     0.8000176480238472     0.5177176924749188     0.2766630796192765     0.4192806506830659    0.05497131708721682   0.002547695626771214    0.05177793148980851     0.9873959925558032  1.104874357225636e-13 121.7572390413645
2.63936450054547      19.54750900758981      15.93013282273837   0.002639352208778189     0.7292554862665884     -11.58862728346918  1.074423472236994e-05     0.1267130671159631  0.0008841819879166023      14.41416683973342      336.8029811842797   0.006250601566714076     0.8000176480238472     0.5177176924749188     0.2766630796192765     0.4192806506830659    0.05497131708721682   0.002547695626771214    0.05177793148980851     0.9873959925558032  1.104874357225636e-13 121.7572394598755
2.63936450054547      19.54750900758981      15.93013282273837   0.002639352208778189     0.7292554862665884     -11.58862728346918  1.074423472236994e-05     0.1267130671159631  0.0008841670867554085      14.41416705452125      336.8029811842797   0.006250601566714076     0.8000176480238472     0.5177176924749188     0.2766630796192765     0.4192806506830659    0.05497131708721682   0.002547695626771214    0.05177793148980851     0.9873959925558032  1.104874357225636e-13 121.7572390210774
2.63936450054547      19.54750900758981      15.93013282273837   0.002639352208778189     0.7292554862665884     -11.58862728346918  1.074423472236994e-05     0.1267130671159631  0.0008841670867554085      14.41416683973342      336.8029862030352   0.006250601566714076     0.8000176480238472     0.5177176924749188     0.2766630796192765     0.4192806506830659    0.05497131708721682   0.002547695626771214    0.05177793148980851     0.9873959925558032  1.104874357225636e-13 121.7572389301658
2.63936450054547      19.54750900758981      15.93013282273837   0.002639352208778189     0.7292554862665884     -11.58862728346918  1.074423472236994e-05     0.1267130671159631  0.0008841670867554085      14.41416683973342      336.8029811842797    0.00625061646787527     0.8000176480238472     0.5177176924749188     0.2766630796192765     0.4192806506830659    0.05497131708721682   0.002547695626771214    0.05177793148980851     0.9873959925558032  1.104874357225636e-13 121.7572390236562
2.63936450054547      19.54750900758981      15.93013282273837   0.002639352208778189     0.7292554862665884     -11.58862728346918  1.074423472236994e-05     0.1267130671159631  0.0008841670867554085      14.41416683973342      336.8029811842797   0.006250601566714076     0.8000176629250084     0.5177176924749188     0.2766630796192765     0.4192806506830659    0.05497131708721682   0.002547695626771214    0.05177793148980851     0.9873959925558032  1.104874357225636e-13 121.757239575393
2.63936450054547      19.54750900758981      15.93013282273837   0.002639352208778189     0.7292554862665884     -11.58862728346918  1.074423472236994e-05     0.1267130671159631  0.0008841670867554085      14.41416683973342      336.8029811842797   0.006250601566714076     0.8000176480238472       0.51771770737608     0.2766630796192765     0.4192806506830659    0.05497131708721682   0.002547695626771214    0.05177793148980851     0.9873959925558032  1.104874357225636e-13 121.7572390195659
2.63936450054547      19.54750900758981      15.93013282273837   0.002639352208778189     0.7292554862665884     -11.58862728346918  1.074423472236994e-05     0.1267130671159631  0.0008841670867554085      14.41416683973342      336.8029811842797   0.006250601566714076     0.8000176480238472     0.5177176924749188     0.2766630945204377     0.4192806506830659    0.05497131708721682   0.002547695626771214    0.05177793148980851     0.9873959925558032  1.104874357225636e-13 121.7572390553189
2.63936450054547      19.54750900758981      15.93013282273837   0.002639352208778189     0.7292554862665884     -11.58862728346918  1.074423472236994e-05     0.1267130671159631  0.0008841670867554085      14.41416683973342      336.8029811842797   0.006250601566714076     0.8000176480238472     0.5177176924749188     0.2766630796192765     0.4192806655842271    0.05497131708721682   0.002547695626771214    0.05177793148980851     0.9873959925558032  1.104874357225636e-13 121.7572390455251
2.63936450054547      19.54750900758981      15.93013282273837   0.002639352208778189     0.7292554862665884     -11.58862728346918  1.074423472236994e-05     0.1267130671159631  0.0008841670867554085      14.41416683973342      336.8029811842797   0.006250601566714076     0.8000176480238472     0.5177176924749188     0.2766630796192765     0.4192806506830659    0.05497133198837801   0.002547695626771214    0.05177793148980851     0.9873959925558032  1.104874357225636e-13 121.757239051171
2.63936450054547      19.54750900758981      15.93013282273837   0.002639352208778189     0.7292554862665884     -11.58862728346918  1.074423472236994e-05     0.1267130671159631  0.0008841670867554085      14.41416683973342      336.8029811842797   0.006250601566714076     0.8000176480238472     0.5177176924749188     0.2766630796192765     0.4192806506830659    0.05497131708721682   0.002547710527932408    0.05177793148980851     0.9873959925558032  1.104874357225636e-13 121.7572390511576
2.63936450054547      19.54750900758981      15.93013282273837   0.002639352208778189     0.7292554862665884     -11.58862728346918  1.074423472236994e-05     0.1267130671159631  0.0008841670867554085      14.41416683973342      336.8029811842797   0.006250601566714076     0.8000176480238472     0.5177176924749188     0.2766630796192765     0.4192806506830659    0.05497131708721682   0.002547695626771214     0.0517779463909697     0.9873959925558032  1.104874357225636e-13 121.7572390511571
2.63936450054547      19.54750900758981      15.93013282273837   0.002639352208778189     0.7292554862665884     -11.58862728346918  1.074423472236994e-05     0.1267130671159631  0.0008841670867554085      14.41416683973342      336.8029811842797   0.006250601566714076     0.8000176480238472     0.5177176924749188     0.2766630796192765     0.4192806506830659    0.05497131708721682   0.002547695626771214    0.05177793148980851     0.9873960074569644  1.104874357225636e-13 121.757239051155
2.63936450054547      19.54750900758981      15.93013282273837   0.002639352208778189     0.7292554862665884     -11.58862728346918  1.074423472236994e-05     0.1267130671159631  0.0008841670867554085      14.41416683973342      336.8029811842797   0.006250601566714076     0.8000176480238472     0.5177176924749188     0.2766630796192765     0.4192806506830659    0.05497131708721682   0.002547695626771214    0.05177793148980851     0.9873959925558032  1.490127168128338e-08 121.7572394080169
2.639365405235959       19.5475066698667      15.93012676852571   0.002639538846774686     0.7292556825717469      -11.5886252818712  1.074416970268822e-05     0.1267130957926518  0.0008841660236055516      14.41417572295216      336.8034291152945   0.006250610646102154     0.8000176479290468     0.5177177547441449     0.2766630006691154       0.41928101664745    0.05497053078547844   0.002547695626771214    0.05177925490147555     0.9873960287574448  1.104889138138025e-13 121.7572391806762
2.639365444565568       19.5475066698667      15.93012676852571   0.002639538846774686     0.7292556825717469      -11.5886252818712  1.074416970268822e-05     0.1267130957926518  0.0008841660236055516      14.41417572295216      336.8034291152945   0.006250610646102154     0.8000176479290468     0.5177177547441449     0.2766630006691154       0.41928101664745    0.05497053078547844   0.002547695626771214    0.05177925490147555     0.9873960287574448  1.104889138138025e-13 121.7572390738709
2.639365405235959      19.54750696114725      15.93012676852571   0.002639538846774686     0.7292556825717469      -11.5886252818712  1.074416970268822e-05     0.1267130957926518  0.0008841660236055516      14.41417572295216      336.8034291152945   0.006250610646102154     0.8000176479290468     0.5177177547441449     0.2766630006691154       0.41928101664745    0.05497053078547844   0.002547695626771214    0.05177925490147555     0.9873960287574448  1.104889138138025e-13 121.757239195779
2.639365405235959       19.5475066698667      15.93012700590309   0.002639538846774686     0.7292556825717469      -11.5886252818712  1.074416970268822e-05     0.1267130957926518  0.0008841660236055516      14.41417572295216      336.8034291152945   0.006250610646102154     0.8000176479290468     0.5177177547441449     0.2766630006691154       0.41928101664745    0.05497053078547844   0.002547695626771214    0.05177925490147555     0.9873960287574448  1.104889138138025e-13 121.7572391818935
2.639365405235959       19.5475066698667      15.93012676852571    0.00263955374793588     0.7292556825717469      -11.5886252818712  1.074416970268822e-05     0.1267130957926518  0.0008841660236055516      14.41417572295216      336.8034291152945   0.006250610646102154     0.8000176479290468     0.5177177547441449     0.2766630006691154       0.41928101664745    0.05497053078547844   0.002547695626771214    0.05177925490147555     0.9873960287574448  1.104889138138025e-13 121.757239289599
2.639365405235959       19.5475066698667      15.93012676852571   0.002639538846774686     0.7292556974729081      -11.5886252818712  1.074416970268822e-05     0.1267130957926518  0.0008841660236055516      14.41417572295216      336.8034291152945   0.006250610646102154     0.8000176479290468     0.5177177547441449     0.2766630006691154       0.41928101664745    0.05497053078547844   0.002547695626771214    0.05177925490147555     0.9873960287574448  1.104889138138025e-13 121.7572391938063
2.639365405235959       19.5475066698667      15.93012676852571   0.002639538846774686     0.7292556825717469     -11.58862545455517  1.074416970268822e-05     0.1267130957926518  0.0008841660236055516      14.41417572295216      336.8034291152945   0.006250610646102154     0.8000176479290468     0.5177177547441449     0.2766630006691154       0.41928101664745    0.05497053078547844   0.002547695626771214    0.05177925490147555     0.9873960287574448  1.104889138138025e-13 121.7572391616072
2.639365405235959       19.5475066698667      15.93012676852571   0.002639538846774686     0.7292556825717469      -11.5886252818712  1.075907086388207e-05     0.1267130957926518  0.0008841660236055516      14.41417572295216      336.8034291152945   0.006250610646102154     0.8000176479290468     0.5177177547441449     0.2766630006691154       0.41928101664745    0.05497053078547844   0.002547695626771214    0.05177925490147555     0.9873960287574448  1.104889138138025e-13 121.7572427066056
2.639365405235959       19.5475066698667      15.93012676852571   0.002639538846774686     0.7292556825717469      -11.5886252818712  1.074416970268822e-05      0.126713110693813  0.0008841660236055516      14.41417572295216      336.8034291152945   0.006250610646102154     0.8000176479290468     0.5177177547441449     0.2766630006691154       0.41928101664745    0.05497053078547844   0.002547695626771214    0.05177925490147555     0.9873960287574448  1.104889138138025e-13 121.7572392150746
2.639365405235959       19.5475066698667      15.93012676852571   0.002639538846774686     0.7292556825717469      -11.5886252818712  1.074416970268822e-05     0.1267130957926518  0.0008841809247667454      14.41417572295216      336.8034291152945   0.006250610646102154     0.8000176479290468     0.5177177547441449     0.2766630006691154       0.41928101664745    0.05497053078547844   0.002547695626771214    0.05177925490147555     0.9873960287574448  1.104889138138025e-13 121.7572395723345
2.639365405235959       19.5475066698667      15.93012676852571   0.002639538846774686     0.7292556825717469      -11.5886252818712  1.074416970268822e-05     0.1267130957926518  0.0008841660236055516      14.41417593774012      336.8034291152945   0.006250610646102154     0.8000176479290468     0.5177177547441449     0.2766630006691154       0.41928101664745    0.05497053078547844   0.002547695626771214    0.05177925490147555     0.9873960287574448  1.104889138138025e-13 121.7572392136067
2.639365405235959       19.5475066698667      15.93012676852571   0.002639538846774686     0.7292556825717469      -11.5886252818712  1.074416970268822e-05     0.1267130957926518  0.0008841660236055516      14.41417572295216      336.8034341340567   0.006250610646102154     0.8000176479290468     0.5177177547441449     0.2766630006691154       0.41928101664745    0.05497053078547844   0.002547695626771214    0.05177925490147555     0.9873960287574448  1.104889138138025e-13 121.7572391758118
2.639365405235959       19.5475066698667      15.93012676852571   0.002639538846774686     0.7292556825717469      -11.5886252818712  1.074416970268822e-05     0.1267130957926518  0.0008841660236055516      14.41417572295216      336.8034291152945   0.006250625547263348     0.8000176479290468     0.5177177547441449     0.2766630006691154       0.41928101664745    0.05497053078547844   0.002547695626771214    0.05177925490147555     0.9873960287574448  1.104889138138025e-13 121.7572391616105
2.639365405235959       19.5475066698667      15.93012676852571   0.002639538846774686     0.7292556825717469      -11.5886252818712  1.074416970268822e-05     0.1267130957926518  0.0008841660236055516      14.41417572295216      336.8034291152945   0.006250610646102154      0.800017662830208     0.5177177547441449     0.2766630006691154       0.41928101664745    0.05497053078547844   0.002547695626771214    0.05177925490147555     0.9873960287574448  1.104889138138025e-13 121.7572397296552
2.639365405235959       19.5475066698667      15.93012676852571   0.002639538846774686     0.7292556825717469      -11.5886252818712  1.074416970268822e-05     0.1267130957926518  0.0008841660236055516      14.41417572295216      336.8034291152945   0.006250610646102154     0.8000176479290468     0.5177177696453061     0.2766630006691154       0.41928101664745    0.05497053078547844   0.002547695626771214    0.05177925490147555     0.9873960287574448  1.104889138138025e-13 121.7572391690182
2.639365405235959       19.5475066698667      15.93012676852571   0.002639538846774686     0.7292556825717469      -11.5886252818712  1.074416970268822e-05     0.1267130957926518  0.0008841660236055516      14.41417572295216      336.8034291152945   0.006250610646102154     0.8000176479290468     0.5177177547441449     0.2766630155702766       0.41928101664745    0.05497053078547844   0.002547695626771214    0.05177925490147555     0.9873960287574448  1.104889138138025e-13 121.7572392277697
2.639365405235959       19.5475066698667      15.93012676852571   0.002639538846774686     0.7292556825717469      -11.5886252818712  1.074416970268822e-05     0.1267130957926518  0.0008841660236055516      14.41417572295216      336.8034291152945   0.006250610646102154     0.8000176479290468     0.5177177547441449     0.2766630006691154     0.4192810315486112    0.05497053078547844   0.002547695626771214    0.05177925490147555     0.9873960287574448  1.104889138138025e-13 121.7572391769839
2.639365405235959       19.5475066698667      15.93012676852571   0.002639538846774686     0.7292556825717469      -11.5886252818712  1.074416970268822e-05     0.1267130957926518  0.0008841660236055516      14.41417572295216      336.8034291152945   0.006250610646102154     0.8000176479290468     0.5177177547441449     0.2766630006691154       0.41928101664745    0.05497054568663963   0.002547695626771214    0.05177925490147555     0.9873960287574448  1.104889138138025e-13 121.7572391806749
2.639365405235959       19.5475066698667      15.93012676852571   0.002639538846774686     0.7292556825717469      -11.5886252818712  1.074416970268822e-05     0.1267130957926518  0.0008841660236055516      14.41417572295216      336.8034291152945   0.006250610646102154     0.8000176479290468     0.5177177547441449     0.2766630006691154       0.41928101664745    0.05497053078547844   0.002547710527932408    0.05177925490147555     0.9873960287574448  1.104889138138025e-13 121.7572391806762
2.639365405235959       19.5475066698667      15.93012676852571   0.002639538846774686     0.7292556825717469      -11.5886252818712  1.074416970268822e-05     0.1267130957926518  0.0008841660236055516      14.41417572295216      336.8034291152945   0.006250610646102154     0.8000176479290468     0.5177177547441449     0.2766630006691154       0.41928101664745    0.05497053078547844   0.002547695626771214    0.05177926980263675     0.9873960287574448  1.104889138138025e-13 121.7572391806724
2.639365405235959       19.5475066698667      15.93012676852571   0.002639538846774686     0.7292556825717469      -11.5886252818712  1.074416970268822e-05     0.1267130957926518  0.0008841660236055516      14.41417572295216      336.8034291152945   0.006250610646102154     0.8000176479290468     0.5177177547441449     0.2766630006691154       0.41928101664745    0.05497053078547844   0.002547695626771214    0.05177925490147555      0.987396043658606  1.104889138138025e-13 121.7572391806842
2.639365405235959       19.5475066698667      15.93012676852571   0.002639538846774686     0.7292556825717469      -11.5886252818712  1.074416970268822e-05     0.1267130957926518  0.0008841660236055516      14.41417572295216      336.8034291152945   0.006250610646102154     0.8000176479290468     0.5177177547441449     0.2766630006691154       0.41928101664745    0.05497053078547844   0.002547695626771214    0.05177925490147555     0.9873960287574448  1.490127168276147e-08 121.757239537514
2.639364770631986      19.54750842319953      15.93013131025817   0.002639540617353617     0.7292555861897474     -11.58862679884433  1.074412398798208e-05     0.1267130989171646  0.0008841659213904508      14.41416906575526      336.8030931665027   0.006250608228721041      0.800017647976892     0.5177177463436974     0.2766630569961943     0.4192807563310083     0.0549711205124396   0.002547695626771214    0.05177826233947021     0.9873960016061792  1.104877061321267e-13 121.757239484456
2.639364809961586      19.54750842319953      15.93013131025817   0.002639540617353617     0.7292555861897474     -11.58862679884433  1.074412398798208e-05     0.1267130989171646  0.0008841659213904508      14.41416906575526      336.8030931665027   0.006250608228721041      0.800017647976892     0.5177177463436974     0.2766630569961943     0.4192807563310083     0.0549711205124396   0.002547695626771214    0.05177826233947021     0.9873960016061792  1.104877061321267e-13 121.7572393998656
2.639364770631986       19.5475087144801      15.93013131025817   0.002639540617353617     0.7292555861897474     -11.58862679884433  1.074412398798208e-05     0.1267130989171646  0.0008841659213904508      14.41416906575526      336.8030931665027   0.006250608228721041      0.800017647976892     0.5177177463436974     0.2766630569961943     0.4192807563310083     0.0549711205124396   0.002547695626771214    0.05177826233947021     0.9873960016061792  1.104877061321267e-13 121.7572394848481
2.639364770631986      19.54750842319953      15.93013154763562   0.002639540617353617     0.7292555861897474     -11.58862679884433  1.074412398798208e-05     0.1267130989171646  0.0008841659213904508      14.41416906575526      336.8030931665027   0.006250608228721041      0.800017647976892     0.5177177463436974     0.2766630569961943     0.4192807563310083     0.0549711205124396   0.002547695626771214    0.05177826233947021     0.9873960016061792  1.104877061321267e-13 121.7572394795671
2.639364770631986      19.54750842319953      15.93013131025817   0.002639555518514811     0.7292555861897474     -11.58862679884433  1.074412398798208e-05     0.1267130989171646  0.0008841659213904508      14.41416906575526      336.8030931665027   0.006250608228721041      0.800017647976892     0.5177177463436974     0.2766630569961943     0.4192807563310083     0.0549711205124396   0.002547695626771214    0.05177826233947021     0.9873960016061792  1.104877061321267e-13 121.7572395844536
2.639364770631986      19.54750842319953      15.93013131025817   0.002639540617353617     0.7292556010909086     -11.58862679884433  1.074412398798208e-05     0.1267130989171646  0.0008841659213904508      14.41416906575526      336.8030931665027   0.006250608228721041      0.800017647976892     0.5177177463436974     0.2766630569961943     0.4192807563310083     0.0549711205124396   0.002547695626771214    0.05177826233947021     0.9873960016061792  1.104877061321267e-13 121.7572394861012
2.639364770631986      19.54750842319953      15.93013131025817   0.002639540617353617     0.7292555861897474     -11.58862697152833  1.074412398798208e-05     0.1267130989171646  0.0008841659213904508      14.41416906575526      336.8030931665027   0.006250608228721041      0.800017647976892     0.5177177463436974     0.2766630569961943     0.4192807563310083     0.0549711205124396   0.002547695626771214    0.05177826233947021     0.9873960016061792  1.104877061321267e-13 121.7572394795196
2.639364770631986      19.54750842319953      15.93013131025817   0.002639540617353617     0.7292555861897474     -11.58862679884433  1.075902514917593e-05     0.1267130989171646  0.0008841659213904508      14.41416906575526      336.8030931665027   0.006250608228721041      0.800017647976892     0.5177177463436974     0.2766630569961943     0.4192807563310083     0.0549711205124396   0.002547695626771214    0.05177826233947021     0.9873960016061792  1.104877061321267e-13 121.7572430040991
2.639364770631986      19.54750842319953      15.93013131025817   0.002639540617353617     0.7292555861897474     -11.58862679884433  1.074412398798208e-05     0.1267131138183258  0.0008841659213904508      14.41416906575526      336.8030931665027   0.006250608228721041      0.800017647976892     0.5177177463436974     0.2766630569961943     0.4192807563310083     0.0549711205124396   0.002547695626771214    0.05177826233947021     0.9873960016061792  1.104877061321267e-13 121.7572394951325
2.639364770631986      19.54750842319953      15.93013131025817   0.002639540617353617     0.7292555861897474     -11.58862679884433  1.074412398798208e-05     0.1267130989171646  0.0008841808225516447      14.41416906575526      336.8030931665027   0.006250608228721041      0.800017647976892     0.5177177463436974     0.2766630569961943     0.4192807563310083     0.0549711205124396   0.002547695626771214    0.05177826233947021     0.9873960016061792  1.104877061321267e-13 121.757239867339
2.639364770631986      19.54750842319953      15.93013131025817   0.002639540617353617     0.7292555861897474     -11.58862679884433  1.074412398798208e-05     0.1267130989171646  0.0008841659213904508      14.41416928054312      336.8030931665027   0.006250608228721041      0.800017647976892     0.5177177463436974     0.2766630569961943     0.4192807563310083     0.0549711205124396   0.002547695626771214    0.05177826233947021     0.9873960016061792  1.104877061321267e-13 121.757239480513
2.639364770631986      19.54750842319953      15.93013131025817   0.002639540617353617     0.7292555861897474     -11.58862679884433  1.074412398798208e-05     0.1267130989171646  0.0008841659213904508      14.41416906575526      336.8030981852599   0.006250608228721041      0.800017647976892     0.5177177463436974     0.2766630569961943     0.4192807563310083     0.0549711205124396   0.002547695626771214    0.05177826233947021     0.9873960016061792  1.104877061321267e-13 121.7572394898745
2.639364770631986      19.54750842319953      15.93013131025817   0.002639540617353617     0.7292555861897474     -11.58862679884433  1.074412398798208e-05     0.1267130989171646  0.0008841659213904508      14.41416906575526      336.8030931665027   0.006250623129882235      0.800017647976892     0.5177177463436974     0.2766630569961943     0.4192807563310083     0.0549711205124396   0.002547695626771214    0.05177826233947021     0.9873960016061792  1.104877061321267e-13 121.757239457844
2.639364770631986      19.54750842319953      15.93013131025817   0.002639540617353617     0.7292555861897474     -11.58862679884433  1.074412398798208e-05     0.1267130989171646  0.0008841659213904508      14.41416906575526      336.8030931665027   0.006250608228721041     0.8000176628780532     0.5177177463436974     0.2766630569961943     0.4192807563310083     0.0549711205124396   0.002547695626771214    0.05177826233947021     0.9873960016061792  1.104877061321267e-13 121.7572400344011
2.639364770631986      19.54750842319953      15.93013131025817   0.002639540617353617     0.7292555861897474     -11.58862679884433  1.074412398798208e-05     0.1267130989171646  0.0008841659213904508      14.41416906575526      336.8030931665027   0.006250608228721041      0.800017647976892     0.5177177612448586     0.2766630569961943     0.4192807563310083     0.0549711205124396   0.002547695626771214    0.05177826233947021     0.9873960016061792  1.104877061321267e-13 121.757239479267
2.639364770631986      19.54750842319953      15.93013131025817   0.002639540617353617     0.7292555861897474     -11.58862679884433  1.074412398798208e-05     0.1267130989171646  0.0008841659213904508      14.41416906575526      336.8030931665027   0.006250608228721041      0.800017647976892     0.5177177463436974     0.2766630718973555     0.4192807563310083     0.0549711205124396   0.002547695626771214    0.05177826233947021     0.9873960016061792  1.104877061321267e-13 121.757239519594
2.639364770631986      19.54750842319953      15.93013131025817   0.002639540617353617     0.7292555861897474     -11.58862679884433  1.074412398798208e-05     0.1267130989171646  0.0008841659213904508      14.41416906575526      336.8030931665027   0.006250608228721041      0.800017647976892     0.5177177463436974     0.2766630569961943     0.4192807712321695     0.0549711205124396   0.002547695626771214    0.05177826233947021     0.9873960016061792  1.104877061321267e-13 121.757239489835
2.639364770631986      19.54750842319953      15.93013131025817   0.002639540617353617     0.7292555861897474     -11.58862679884433  1.074412398798208e-05     0.1267130989171646  0.0008841659213904508      14.41416906575526      336.8030931665027   0.006250608228721041      0.800017647976892     0.5177177463436974     0.2766630569961943     0.4192807563310083    0.05497113541360079   0.002547695626771214    0.05177826233947021     0.9873960016061792  1.104877061321267e-13 121.7572394844596
2.639364770631986      19.54750842319953      15.93013131025817   0.002639540617353617     0.7292555861897474     -11.58862679884433  1.074412398798208e-05     0.1267130989171646  0.0008841659213904508      14.41416906575526      336.8030931665027   0.006250608228721041      0.800017647976892     0.5177177463436974     0.2766630569961943     0.4192807563310083     0.0549711205124396   0.002547710527932408    0.05177826233947021     0.9873960016061792  1.104877061321267e-13 121.757239484456
2.639364770631986      19.54750842319953      15.93013131025817   0.002639540617353617     0.7292555861897474     -11.58862679884433  1.074412398798208e-05     0.1267130989171646  0.0008841659213904508      14.41416906575526      336.8030931665027   0.006250608228721041      0.800017647976892     0.5177177463436974     0.2766630569961943     0.4192807563310083     0.0549711205124396   0.002547695626771214    0.05177827724063141     0.9873960016061792  1.104877061321267e-13 121.7572394844529
2.639364770631986      19.54750842319953      15.93013131025817   0.002639540617353617     0.7292555861897474     -11.58862679884433  1.074412398798208e-05     0.1267130989171646  0.0008841659213904508      14.41416906575526      336.8030931665027   0.006250608228721041      0.800017647976892     0.5177177463436974     0.2766630569961943     0.4192807563310083     0.0549711205124396   0.002547695626771214    0.05177826233947021     0.9873960165073404  1.104877061321267e-13 121.7572394844487
2.639364770631986      19.54750842319953      15.93013131025817   0.002639540617353617     0.7292555861897474     -11.58862679884433  1.074412398798208e-05     0.1267130989171646  0.0008841659213904508      14.41416906575526      336.8030931665027   0.006250608228721041      0.800017647976892     0.5177177463436974     0.2766630569961943     0.4192807563310083     0.0549711205124396   0.002547695626771214    0.05177826233947021     0.9873960016061792  1.490127168155379e-08 121.7572398412988
2.639364611977236      19.54750886153673      15.93013244570158    0.00263954105254527     0.7292555620913527     -11.58862717809025  1.074411256417165e-05     0.1267130996970041  0.0008841658958837674      14.41416740144057      336.8030091785386   0.006250607624139187     0.8000176479888547     0.5177177442415514     0.2766630710782443     0.4192806912505594    0.05497126794552489   0.002547695626771214    0.05177801419670523      0.987395994818301  1.104874042141675e-13 121.7572395699611
2.639364651306833      19.54750886153673      15.93013244570158    0.00263954105254527     0.7292555620913527     -11.58862717809025  1.074411256417165e-05     0.1267130996970041  0.0008841658958837674      14.41416740144057      336.8030091785386   0.006250607624139187     0.8000176479888547     0.5177177442415514     0.2766630710782443     0.4192806912505594    0.05497126794552489   0.002547695626771214    0.05177801419670523      0.987395994818301  1.104874042141675e-13 121.7572395089476
2.639364611977236      19.54750915281732      15.93013244570158    0.00263954105254527     0.7292555620913527     -11.58862717809025  1.074411256417165e-05     0.1267130996970041  0.0008841658958837674      14.41416740144057      336.8030091785386   0.006250607624139187     0.8000176479888547     0.5177177442415514     0.2766630710782443     0.4192806912505594    0.05497126794552489   0.002547695626771214    0.05177801419670523      0.987395994818301  1.104874042141675e-13 121.7572395686426
2.639364611977236      19.54750886153673      15.93013268307906    0.00263954105254527     0.7292555620913527     -11.58862717809025  1.074411256417165e-05     0.1267130996970041  0.0008841658958837674      14.41416740144057      336.8030091785386   0.006250607624139187     0.8000176479888547     0.5177177442415514     0.2766630710782443     0.4192806912505594    0.05497126794552489   0.002547695626771214    0.05177801419670523      0.987395994818301  1.104874042141675e-13 121.7572395703809
2.639364611977236      19.54750886153673      15.93013244570158   0.002639555953706464     0.7292555620913527     -11.58862717809025  1.074411256417165e-05     0.1267130996970041  0.0008841658958837674      14.41416740144057      336.8030091785386   0.006250607624139187     0.8000176479888547     0.5177177442415514     0.2766630710782443     0.4192806912505594    0.05497126794552489   0.002547695626771214    0.05177801419670523      0.987395994818301  1.104874042141675e-13 121.7572396712099
2.639364611977236      19.54750886153673      15.93013244570158    0.00263954105254527     0.7292555769925139     -11.58862717809025  1.074411256417165e-05     0.1267130996970041  0.0008841658958837674      14.41416740144057      336.8030091785386   0.006250607624139187     0.8000176479888547     0.5177177442415514     0.2766630710782443     0.4192806912505594    0.05497126794552489   0.002547695626771214    0.05177801419670523      0.987395994818301  1.104874042141675e-13 121.7572395782583
2.639364611977236      19.54750886153673      15.93013244570158    0.00263954105254527     0.7292555620913527     -11.58862735077425  1.074411256417165e-05     0.1267130996970041  0.0008841658958837674      14.41416740144057      336.8030091785386   0.006250607624139187     0.8000176479888547     0.5177177442415514     0.2766630710782443     0.4192806912505594    0.05497126794552489   0.002547695626771214    0.05177801419670523      0.987395994818301  1.104874042141675e-13 121.7572395479293
2.639364611977236      19.54750886153673      15.93013244570158    0.00263954105254527     0.7292555620913527     -11.58862717809025  1.075901372536549e-05     0.1267130996970041  0.0008841658958837674      14.41416740144057      336.8030091785386   0.006250607624139187     0.8000176479888547     0.5177177442415514     0.2766630710782443     0.4192806912505594    0.05497126794552489   0.002547695626771214    0.05177801419670523      0.987395994818301  1.104874042141675e-13 121.7572430886781
2.639364611977236      19.54750886153673      15.93013244570158    0.00263954105254527     0.7292555620913527     -11.58862717809025  1.074411256417165e-05     0.1267131145981653  0.0008841658958837674      14.41416740144057      336.8030091785386   0.006250607624139187     0.8000176479888547     0.5177177442415514     0.2766630710782443     0.4192806912505594    0.05497126794552489   0.002547695626771214    0.05177801419670523      0.987395994818301  1.104874042141675e-13 121.7572395749633
2.639364611977236      19.54750886153673      15.93013244570158    0.00263954105254527     0.7292555620913527     -11.58862717809025  1.074411256417165e-05     0.1267130996970041  0.0008841807970449612      14.41416740144057      336.8030091785386   0.006250607624139187     0.8000176479888547     0.5177177442415514     0.2766630710782443     0.4192806912505594    0.05497126794552489   0.002547695626771214    0.05177801419670523      0.987395994818301  1.104874042141675e-13 121.757239939099
2.639364611977236      19.54750886153673      15.93013244570158    0.00263954105254527     0.7292555620913527     -11.58862717809025  1.074411256417165e-05     0.1267130996970041  0.0008841658958837674      14.41416761622841      336.8030091785386   0.006250607624139187     0.8000176479888547     0.5177177442415514     0.2766630710782443     0.4192806912505594    0.05497126794552489   0.002547695626771214    0.05177801419670523      0.987395994818301  1.104874042141675e-13 121.7572395557336
2.639364611977236      19.54750886153673      15.93013244570158    0.00263954105254527     0.7292555620913527     -11.58862717809025  1.074411256417165e-05     0.1267130996970041  0.0008841658958837674      14.41416740144057      336.8030141972945   0.006250607624139187     0.8000176479888547     0.5177177442415514     0.2766630710782443     0.4192806912505594    0.05497126794552489   0.002547695626771214    0.05177801419670523      0.987395994818301  1.104874042141675e-13 121.757239576585
2.639364611977236      19.54750886153673      15.93013244570158    0.00263954105254527     0.7292555620913527     -11.58862717809025  1.074411256417165e-05     0.1267130996970041  0.0008841658958837674      14.41416740144057      336.8030091785386    0.00625062252530038     0.8000176479888547     0.5177177442415514     0.2766630710782443     0.4192806912505594    0.05497126794552489   0.002547695626771214    0.05177801419670523      0.987395994818301  1.104874042141675e-13 121.7572395328943
2.639364611977236      19.54750886153673      15.93013244570158    0.00263954105254527     0.7292555620913527     -11.58862717809025  1.074411256417165e-05     0.1267130996970041  0.0008841658958837674      14.41416740144057      336.8030091785386   0.006250607624139187     0.8000176628900159     0.5177177442415514     0.2766630710782443     0.4192806912505594    0.05497126794552489   0.002547695626771214    0.05177801419670523      0.987395994818301  1.104874042141675e-13 121.7572401110596
2.639364611977236      19.54750886153673      15.93013244570158    0.00263954105254527     0.7292555620913527     -11.58862717809025  1.074411256417165e-05     0.1267130996970041  0.0008841658958837674      14.41416740144057      336.8030091785386   0.006250607624139187     0.8000176479888547     0.5177177591427126     0.2766630710782443     0.4192806912505594    0.05497126794552489   0.002547695626771214    0.05177801419670523      0.987395994818301  1.104874042141675e-13 121.7572395440404
2.639364611977236      19.54750886153673      15.93013244570158    0.00263954105254527     0.7292555620913527     -11.58862717809025  1.074411256417165e-05     0.1267130996970041  0.0008841658958837674      14.41416740144057      336.8030091785386   0.006250607624139187     0.8000176479888547     0.5177177442415514     0.2766630859794055     0.4192806912505594    0.05497126794552489   0.002547695626771214    0.05177801419670523      0.987395994818301  1.104874042141675e-13 121.7572396114005
2.639364611977236      19.54750886153673      15.93013244570158    0.00263954105254527     0.7292555620913527     -11.58862717809025  1.074411256417165e-05     0.1267130996970041  0.0008841658958837674      14.41416740144057      336.8030091785386   0.006250607624139187     0.8000176479888547     0.5177177442415514     0.2766630710782443     0.4192807061517206    0.05497126794552489   0.002547695626771214    0.05177801419670523      0.987395994818301  1.104874042141675e-13 121.7572395613543
2.639364611977236      19.54750886153673      15.93013244570158    0.00263954105254527     0.7292555620913527     -11.58862717809025  1.074411256417165e-05     0.1267130996970041  0.0008841658958837674      14.41416740144057      336.8030091785386   0.006250607624139187     0.8000176479888547     0.5177177442415514     0.2766630710782443     0.4192806912505594    0.05497128284668609   0.002547695626771214    0.05177801419670523      0.987395994818301  1.104874042141675e-13 121.7572395699511
2.639364611977236      19.54750886153673      15.93013244570158    0.00263954105254527     0.7292555620913527     -11.58862717809025  1.074411256417165e-05     0.1267130996970041  0.0008841658958837674      14.41416740144057      336.8030091785386   0.006250607624139187     0.8000176479888547     0.5177177442415514     0.2766630710782443     0.4192806912505594    0.05497126794552489   0.002547710527932408    0.05177801419670523      0.987395994818301  1.104874042141675e-13 121.7572395699611
2.639364611977236      19.54750886153673      15.93013244570158    0.00263954105254527     0.7292555620913527     -11.58862717809025  1.074411256417165e-05     0.1267130996970041  0.0008841658958837674      14.41416740144057      336.8030091785386   0.006250607624139187     0.8000176479888547     0.5177177442415514     0.2766630710782443     0.4192806912505594    0.05497126794552489   0.002547695626771214    0.05177802909786643      0.987395994818301  1.104874042141675e-13 121.7572395699633
2.639364611977236      19.54750886153673      15.93013244570158    0.00263954105254527     0.7292555620913527     -11.58862717809025  1.074411256417165e-05     0.1267130996970041  0.0008841658958837674      14.41416740144057      336.8030091785386   0.006250607624139187     0.8000176479888547     0.5177177442415514     0.2766630710782443     0.4192806912505594    0.05497126794552489   0.002547695626771214    0.05177801419670523     0.9873960097194622  1.104874042141675e-13 121.7572395699734
2.639364611977236      19.54750886153673      15.93013244570158    0.00263954105254527     0.7292555620913527     -11.58862717809025  1.074411256417165e-05     0.1267130996970041  0.0008841658958837674      14.41416740144057      336.8030091785386   0.006250607624139187     0.8000176479888547     0.5177177442415514     0.2766630710782443     0.4192806912505594    0.05497126794552489   0.002547695626771214    0.05177801419670523      0.987395994818301  1.490127168125187e-08 121.7572399268101
2.639364572298512      19.54750897113702      15.93013272960365   0.002639541131513159     0.7292555560551686     -11.58862727291225  1.074410972769525e-05      0.126713099886806  0.0008841658896955758      14.41416698530007      336.8029881784829   0.006250607472046873     0.8000176479918507     0.5177177437078737     0.2766630745998782     0.4192806749750915    0.05497130480917604   0.002547695626771214    0.05177795215195971     0.9873959931210836  1.104873287445291e-13 121.7572396263998
2.639364611628109      19.54750897113702      15.93013272960365   0.002639541131513159     0.7292555560551686     -11.58862727291225  1.074410972769525e-05      0.126713099886806  0.0008841658896955758      14.41416698530007      336.8029881784829   0.006250607472046873     0.8000176479918507     0.5177177437078737     0.2766630745998782     0.4192806749750915    0.05497130480917604   0.002547695626771214    0.05177795215195971     0.9873959931210836  1.104873287445291e-13 121.757239546385
2.639364572298512       19.5475092624176      15.93013272960365   0.002639541131513159     0.7292555560551686     -11.58862727291225  1.074410972769525e-05      0.126713099886806  0.0008841658896955758      14.41416698530007      336.8029881784829   0.006250607472046873     0.8000176479918507     0.5177177437078737     0.2766630745998782     0.4192806749750915    0.05497130480917604   0.002547695626771214    0.05177795215195971     0.9873959931210836  1.104873287445291e-13 121.757239635311
2.639364572298512      19.54750897113702      15.93013296698112   0.002639541131513159     0.7292555560551686     -11.58862727291225  1.074410972769525e-05      0.126713099886806  0.0008841658896955758      14.41416698530007      336.8029881784829   0.006250607472046873     0.8000176479918507     0.5177177437078737     0.2766630745998782     0.4192806749750915    0.05497130480917604   0.002547695626771214    0.05177795215195971     0.9873959931210836  1.104873287445291e-13 121.7572396333624
2.639364572298512      19.54750897113702      15.93013272960365   0.002639556032674352     0.7292555560551686     -11.58862727291225  1.074410972769525e-05      0.126713099886806  0.0008841658896955758      14.41416698530007      336.8029881784829   0.006250607472046873     0.8000176479918507     0.5177177437078737     0.2766630745998782     0.4192806749750915    0.05497130480917604   0.002547695626771214    0.05177795215195971     0.9873959931210836  1.104873287445291e-13 121.7572397345156
2.639364572298512      19.54750897113702      15.93013272960365   0.002639541131513159     0.7292555709563298     -11.58862727291225  1.074410972769525e-05      0.126713099886806  0.0008841658896955758      14.41416698530007      336.8029881784829   0.006250607472046873     0.8000176479918507     0.5177177437078737     0.2766630745998782     0.4192806749750915    0.05497130480917604   0.002547695626771214    0.05177795215195971     0.9873959931210836  1.104873287445291e-13 121.7572396362093
2.639364572298512      19.54750897113702      15.93013272960365   0.002639541131513159     0.7292555560551686     -11.58862744559625  1.074410972769525e-05      0.126713099886806  0.0008841658896955758      14.41416698530007      336.8029881784829   0.006250607472046873     0.8000176479918507     0.5177177437078737     0.2766630745998782     0.4192806749750915    0.05497130480917604   0.002547695626771214    0.05177795215195971     0.9873959931210836  1.104873287445291e-13 121.757239613861
2.639364572298512      19.54750897113702      15.93013272960365   0.002639541131513159     0.7292555560551686     -11.58862727291225  1.075901088888909e-05      0.126713099886806  0.0008841658896955758      14.41416698530007      336.8029881784829   0.006250607472046873     0.8000176479918507     0.5177177437078737     0.2766630745998782     0.4192806749750915    0.05497130480917604   0.002547695626771214    0.05177795215195971     0.9873959931210836  1.104873287445291e-13 121.7572431542289
2.639364572298512      19.54750897113702      15.93013272960365   0.002639541131513159     0.7292555560551686     -11.58862727291225  1.074410972769525e-05     0.1267131147879672  0.0008841658896955758      14.41416698530007      336.8029881784829   0.006250607472046873     0.8000176479918507     0.5177177437078737     0.2766630745998782     0.4192806749750915    0.05497130480917604   0.002547695626771214    0.05177795215195971     0.9873959931210836  1.104873287445291e-13 121.7572396484921
2.639364572298512      19.54750897113702      15.93013272960365   0.002639541131513159     0.7292555560551686     -11.58862727291225  1.074410972769525e-05      0.126713099886806  0.0008841807908567697      14.41416698530007      336.8029881784829   0.006250607472046873     0.8000176479918507     0.5177177437078737     0.2766630745998782     0.4192806749750915    0.05497130480917604   0.002547695626771214    0.05177795215195971     0.9873959931210836  1.104873287445291e-13 121.7572400088955
2.639364572298512      19.54750897113702      15.93013272960365   0.002639541131513159     0.7292555560551686     -11.58862727291225  1.074410972769525e-05      0.126713099886806  0.0008841658896955758       14.4141672000879      336.8029881784829   0.006250607472046873     0.8000176479918507     0.5177177437078737     0.2766630745998782     0.4192806749750915    0.05497130480917604   0.002547695626771214    0.05177795215195971     0.9873959931210836  1.104873287445291e-13 121.7572395839602
2.639364572298512      19.54750897113702      15.93013272960365   0.002639541131513159     0.7292555560551686     -11.58862727291225  1.074410972769525e-05      0.126713099886806  0.0008841658896955758      14.41416698530007      336.8029931972385   0.006250607472046873     0.8000176479918507     0.5177177437078737     0.2766630745998782     0.4192806749750915    0.05497130480917604   0.002547695626771214    0.05177795215195971     0.9873959931210836  1.104873287445291e-13 121.7572395846015
2.639364572298512      19.54750897113702      15.93013272960365   0.002639541131513159     0.7292555560551686     -11.58862727291225  1.074410972769525e-05      0.126713099886806  0.0008841658896955758      14.41416698530007      336.8029881784829   0.006250622373208067     0.8000176479918507     0.5177177437078737     0.2766630745998782     0.4192806749750915    0.05497130480917604   0.002547695626771214    0.05177795215195971     0.9873959931210836  1.104873287445291e-13 121.7572396004133
2.639364572298512      19.54750897113702      15.93013272960365   0.002639541131513159     0.7292555560551686     -11.58862727291225  1.074410972769525e-05      0.126713099886806  0.0008841658896955758      14.41416698530007      336.8029881784829   0.006250607472046873     0.8000176628930119     0.5177177437078737     0.2766630745998782     0.4192806749750915    0.05497130480917604   0.002547695626771214    0.05177795215195971     0.9873959931210836  1.104873287445291e-13 121.7572401768528
2.639364572298512      19.54750897113702      15.93013272960365   0.002639541131513159     0.7292555560551686     -11.58862727291225  1.074410972769525e-05      0.126713099886806  0.0008841658896955758      14.41416698530007      336.8029881784829   0.006250607472046873     0.8000176479918507     0.5177177586090349     0.2766630745998782     0.4192806749750915    0.05497130480917604   0.002547695626771214    0.05177795215195971     0.9873959931210836  1.104873287445291e-13 121.7572396135297
2.639364572298512      19.54750897113702      15.93013272960365   0.002639541131513159     0.7292555560551686     -11.58862727291225  1.074410972769525e-05      0.126713099886806  0.0008841658896955758      14.41416698530007      336.8029881784829   0.006250607472046873     0.8000176479918507     0.5177177437078737     0.2766630895010394     0.4192806749750915    0.05497130480917604   0.002547695626771214    0.05177795215195971     0.9873959931210836  1.104873287445291e-13 121.757239656453
2.639364572298512      19.54750897113702      15.93013272960365   0.002639541131513159     0.7292555560551686     -11.58862727291225  1.074410972769525e-05      0.126713099886806  0.0008841658896955758      14.41416698530007      336.8029881784829   0.006250607472046873     0.8000176479918507     0.5177177437078737     0.2766630745998782     0.4192806898762527    0.05497130480917604   0.002547695626771214    0.05177795215195971     0.9873959931210836  1.104873287445291e-13 121.7572396305843
2.639364572298512      19.54750897113702      15.93013272960365   0.002639541131513159     0.7292555560551686     -11.58862727291225  1.074410972769525e-05      0.126713099886806  0.0008841658896955758      14.41416698530007      336.8029881784829   0.006250607472046873     0.8000176479918507     0.5177177437078737     0.2766630745998782     0.4192806749750915    0.05497131971033724   0.002547695626771214    0.05177795215195971     0.9873959931210836  1.104873287445291e-13 121.7572396264053
2.639364572298512      19.54750897113702      15.93013272960365   0.002639541131513159     0.7292555560551686     -11.58862727291225  1.074410972769525e-05      0.126713099886806  0.0008841658896955758      14.41416698530007      336.8029881784829   0.006250607472046873     0.8000176479918507     0.5177177437078737     0.2766630745998782     0.4192806749750915    0.05497130480917604   0.002547710527932408    0.05177795215195971     0.9873959931210836  1.104873287445291e-13 121.7572396263998
2.639364572298512      19.54750897113702      15.93013272960365   0.002639541131513159     0.7292555560551686     -11.58862727291225  1.074410972769525e-05      0.126713099886806  0.0008841658896955758      14.41416698530007      336.8029881784829   0.006250607472046873     0.8000176479918507     0.5177177437078737     0.2766630745998782     0.4192806749750915    0.05497130480917604   0.002547695626771214    0.05177796705312091     0.9873959931210836  1.104873287445291e-13 121.7572396263972
2.639364572298512      19.54750897113702      15.93013272960365   0.002639541131513159     0.7292555560551686     -11.58862727291225  1.074410972769525e-05      0.126713099886806  0.0008841658896955758      14.41416698530007      336.8029881784829   0.006250607472046873     0.8000176479918507     0.5177177437078737     0.2766630745998782     0.4192806749750915    0.05497130480917604   0.002547695626771214    0.05177795215195971     0.9873960080222448  1.104873287445291e-13 121.7572396264009
2.639364572298512      19.54750897113702      15.93013272960365   0.002639541131513159     0.7292555560551686     -11.58862727291225  1.074410972769525e-05      0.126713099886806  0.0008841658896955758      14.41416698530007      336.8029881784829   0.006250607472046873     0.8000176479918507     0.5177177437078737     0.2766630745998782     0.4192806749750915    0.05497130480917604   0.002547695626771214    0.05177795215195971     0.9873959931210836   1.49012716811764e-08 121.7572399832432
2.639364562371117      19.54750899860156       15.9301328007465   0.002639541201719451     0.7292555545606584     -11.58862729667912  1.074410898330329e-05     0.1267130999431294  0.0008841658878249235      14.41416688102209      336.8029829161195   0.006250607435496576     0.8000176479925932     0.5177177435877636     0.2766630754813313      0.419280670901689    0.05497131404676709   0.002547695626771214    0.05177793660428617     0.9873959926957813  1.104873097974859e-13 121.7572396239862
2.639364601700714      19.54750899860156       15.9301328007465   0.002639541201719451     0.7292555545606584     -11.58862729667912  1.074410898330329e-05     0.1267130999431294  0.0008841658878249235      14.41416688102209      336.8029829161195   0.006250607435496576     0.8000176479925932     0.5177177435877636     0.2766630754813313      0.419280670901689    0.05497131404676709   0.002547695626771214    0.05177793660428617     0.9873959926957813  1.104873097974859e-13 121.7572395398122
2.639364562371117      19.54750928988214       15.9301328007465   0.002639541201719451     0.7292555545606584     -11.58862729667912  1.074410898330329e-05     0.1267130999431294  0.0008841658878249235      14.41416688102209      336.8029829161195   0.006250607435496576     0.8000176479925932     0.5177177435877636     0.2766630754813313      0.419280670901689    0.05497131404676709   0.002547695626771214    0.05177793660428617     0.9873959926957813  1.104873097974859e-13 121.75723963171
2.639364562371117      19.54750899860156      15.93013303812397   0.002639541201719451     0.7292555545606584     -11.58862729667912  1.074410898330329e-05     0.1267130999431294  0.0008841658878249235      14.41416688102209      336.8029829161195   0.006250607435496576     0.8000176479925932     0.5177177435877636     0.2766630754813313      0.419280670901689    0.05497131404676709   0.002547695626771214    0.05177793660428617     0.9873959926957813  1.104873097974859e-13 121.7572396306925
2.639364562371117      19.54750899860156       15.9301328007465   0.002639556102880645     0.7292555545606584     -11.58862729667912  1.074410898330329e-05     0.1267130999431294  0.0008841658878249235      14.41416688102209      336.8029829161195   0.006250607435496576     0.8000176479925932     0.5177177435877636     0.2766630754813313      0.419280670901689    0.05497131404676709   0.002547695626771214    0.05177793660428617     0.9873959926957813  1.104873097974859e-13 121.757239732197
2.639364562371117      19.54750899860156       15.9301328007465   0.002639541201719451     0.7292555694618196     -11.58862729667912  1.074410898330329e-05     0.1267130999431294  0.0008841658878249235      14.41416688102209      336.8029829161195   0.006250607435496576     0.8000176479925932     0.5177177435877636     0.2766630754813313      0.419280670901689    0.05497131404676709   0.002547695626771214    0.05177793660428617     0.9873959926957813  1.104873097974859e-13 121.757239632878
2.639364562371117      19.54750899860156       15.9301328007465   0.002639541201719451     0.7292555545606584     -11.58862746936312  1.074410898330329e-05     0.1267130999431294  0.0008841658878249235      14.41416688102209      336.8029829161195   0.006250607435496576     0.8000176479925932     0.5177177435877636     0.2766630754813313      0.419280670901689    0.05497131404676709   0.002547695626771214    0.05177793660428617     0.9873959926957813  1.104873097974859e-13 121.7572396127493
2.639364562371117      19.54750899860156       15.9301328007465   0.002639541201719451     0.7292555545606584     -11.58862729667912  1.075901014449714e-05     0.1267130999431294  0.0008841658878249235      14.41416688102209      336.8029829161195   0.006250607435496576     0.8000176479925932     0.5177177435877636     0.2766630754813313      0.419280670901689    0.05497131404676709   0.002547695626771214    0.05177793660428617     0.9873959926957813  1.104873097974859e-13 121.7572431519871
2.639364562371117      19.54750899860156       15.9301328007465   0.002639541201719451     0.7292555545606584     -11.58862729667912  1.074410898330329e-05     0.1267131148442905  0.0008841658878249235      14.41416688102209      336.8029829161195   0.006250607435496576     0.8000176479925932     0.5177177435877636     0.2766630754813313      0.419280670901689    0.05497131404676709   0.002547695626771214    0.05177793660428617     0.9873959926957813  1.104873097974859e-13 121.7572396597508
2.639364562371117      19.54750899860156       15.9301328007465   0.002639541201719451     0.7292555545606584     -11.58862729667912  1.074410898330329e-05     0.1267130999431294  0.0008841807889861174      14.41416688102209      336.8029829161195   0.006250607435496576     0.8000176479925932     0.5177177435877636     0.2766630754813313      0.419280670901689    0.05497131404676709   0.002547695626771214    0.05177793660428617     0.9873959926957813  1.104873097974859e-13 121.7572400059998
2.639364562371117      19.54750899860156       15.9301328007465   0.002639541201719451     0.7292555545606584     -11.58862729667912  1.074410898330329e-05     0.1267130999431294  0.0008841658878249235      14.41416709580991      336.8029829161195   0.006250607435496576     0.8000176479925932     0.5177177435877636     0.2766630754813313      0.419280670901689    0.05497131404676709   0.002547695626771214    0.05177793660428617     0.9873959926957813  1.104873097974859e-13 121.7572395317119
2.639364562371117      19.54750899860156       15.9301328007465   0.002639541201719451     0.7292555545606584     -11.58862729667912  1.074410898330329e-05     0.1267130999431294  0.0008841658878249235      14.41416688102209       336.802987934875   0.006250607435496576     0.8000176479925932     0.5177177435877636     0.2766630754813313      0.419280670901689    0.05497131404676709   0.002547695626771214    0.05177793660428617     0.9873959926957813  1.104873097974859e-13 121.7572396391104
2.639364562371117      19.54750899860156       15.9301328007465   0.002639541201719451     0.7292555545606584     -11.58862729667912  1.074410898330329e-05     0.1267130999431294  0.0008841658878249235      14.41416688102209      336.8029829161195   0.006250622336657769     0.8000176479925932     0.5177177435877636     0.2766630754813313      0.419280670901689    0.05497131404676709   0.002547695626771214    0.05177793660428617     0.9873959926957813  1.104873097974859e-13 121.7572396185934
2.639364562371117      19.54750899860156       15.9301328007465   0.002639541201719451     0.7292555545606584     -11.58862729667912  1.074410898330329e-05     0.1267130999431294  0.0008841658878249235      14.41416688102209      336.8029829161195   0.006250607435496576     0.8000176628937544     0.5177177435877636     0.2766630754813313      0.419280670901689    0.05497131404676709   0.002547695626771214    0.05177793660428617     0.9873959926957813  1.104873097974859e-13 121.7572401722738
2.639364562371117      19.54750899860156       15.9301328007465   0.002639541201719451     0.7292555545606584     -11.58862729667912  1.074410898330329e-05     0.1267130999431294  0.0008841658878249235      14.41416688102209      336.8029829161195   0.006250607435496576     0.8000176479925932     0.5177177584889248     0.2766630754813313      0.419280670901689    0.05497131404676709   0.002547695626771214    0.05177793660428617     0.9873959926957813  1.104873097974859e-13 121.7572396097707
2.639364562371117      19.54750899860156       15.9301328007465   0.002639541201719451     0.7292555545606584     -11.58862729667912  1.074410898330329e-05     0.1267130999431294  0.0008841658878249235      14.41416688102209      336.8029829161195   0.006250607435496576     0.8000176479925932     0.5177177435877636     0.2766630903824925      0.419280670901689    0.05497131404676709   0.002547695626771214    0.05177793660428617     0.9873959926957813  1.104873097974859e-13 121.7572396577385
2.639364562371117      19.54750899860156       15.9301328007465   0.002639541201719451     0.7292555545606584     -11.58862729667912  1.074410898330329e-05     0.1267130999431294  0.0008841658878249235      14.41416688102209      336.8029829161195   0.006250607435496576     0.8000176479925932     0.5177177435877636     0.2766630754813313     0.4192806858028502    0.05497131404676709   0.002547695626771214    0.05177793660428617     0.9873959926957813  1.104873097974859e-13 121.7572396261083
2.639364562371117      19.54750899860156       15.9301328007465   0.002639541201719451     0.7292555545606584     -11.58862729667912  1.074410898330329e-05     0.1267130999431294  0.0008841658878249235      14.41416688102209      336.8029829161195   0.006250607435496576     0.8000176479925932     0.5177177435877636     0.2766630754813313      0.419280670901689    0.05497132894792828   0.002547695626771214    0.05177793660428617     0.9873959926957813  1.104873097974859e-13 121.7572396239855
2.639364562371117      19.54750899860156       15.9301328007465   0.002639541201719451     0.7292555545606584     -11.58862729667912  1.074410898330329e-05     0.1267130999431294  0.0008841658878249235      14.41416688102209      336.8029829161195   0.006250607435496576     0.8000176479925932     0.5177177435877636     0.2766630754813313      0.419280670901689    0.05497131404676709   0.002547710527932408    0.05177793660428617     0.9873959926957813  1.104873097974859e-13 121.7572396239862
2.639364562371117      19.54750899860156       15.9301328007465   0.002639541201719451     0.7292555545606584     -11.58862729667912  1.074410898330329e-05     0.1267130999431294  0.0008841658878249235      14.41416688102209      336.8029829161195   0.006250607435496576     0.8000176479925932     0.5177177435877636     0.2766630754813313      0.419280670901689    0.05497131404676709   0.002547695626771214    0.05177795150544737     0.9873959926957813  1.104873097974859e-13 121.7572396239805
2.639364562371117      19.54750899860156       15.9301328007465   0.002639541201719451     0.7292555545606584     -11.58862729667912  1.074410898330329e-05     0.1267130999431294  0.0008841658878249235      14.41416688102209      336.8029829161195   0.006250607435496576     0.8000176479925932     0.5177177435877636     0.2766630754813313      0.419280670901689    0.05497131404676709   0.002547695626771214    0.05177793660428617     0.9873960075969425  1.104873097974859e-13 121.7572396239783
2.639364562371117      19.54750899860156       15.9301328007465   0.002639541201719451     0.7292555545606584     -11.58862729667912  1.074410898330329e-05     0.1267130999431294  0.0008841658878249235      14.41416688102209      336.8029829161195   0.006250607435496576     0.8000176479925932     0.5177177435877636     0.2766630754813313      0.419280670901689    0.05497131404676709   0.002547695626771214    0.05177793660428617     0.9873959926957813  1.490127168115745e-08 121.7572399808253
2.639364559780935      19.54750900575792      15.93013281928393   0.002639541208954323     0.7292555541672706     -11.58862730287076  1.074410879670976e-05     0.1267130999558837  0.0008841658874076732      14.41416685385022      336.8029815449183   0.006250607425630098     0.8000176479927885     0.5177177435534788     0.2766630757112345      0.419280669839188    0.05497131645378353   0.002547695626771214    0.05177793255306717     0.9873959925849613  1.104873048682336e-13 121.7572395559411
2.639364599110532      19.54750900575792      15.93013281928393   0.002639541208954323     0.7292555541672706     -11.58862730287076  1.074410879670976e-05     0.1267130999558837  0.0008841658874076732      14.41416685385022      336.8029815449183   0.006250607425630098     0.8000176479927885     0.5177177435534788     0.2766630757112345      0.419280669839188    0.05497131645378353   0.002547695626771214    0.05177793255306717     0.9873959925849613  1.104873048682336e-13 121.7572394494491
2.639364559780935      19.54750929703851      15.93013281928393   0.002639541208954323     0.7292555541672706     -11.58862730287076  1.074410879670976e-05     0.1267130999558837  0.0008841658874076732      14.41416685385022      336.8029815449183   0.006250607425630098     0.8000176479927885     0.5177177435534788     0.2766630757112345      0.419280669839188    0.05497131645378353   0.002547695626771214    0.05177793255306717     0.9873959925849613  1.104873048682336e-13 121.7572395647468
2.639364559780935      19.54750900575792      15.93013305666141   0.002639541208954323     0.7292555541672706     -11.58862730287076  1.074410879670976e-05     0.1267130999558837  0.0008841658874076732      14.41416685385022      336.8029815449183   0.006250607425630098     0.8000176479927885     0.5177177435534788     0.2766630757112345      0.419280669839188    0.05497131645378353   0.002547695626771214    0.05177793255306717     0.9873959925849613  1.104873048682336e-13 121.7572395625625
2.639364559780935      19.54750900575792      15.93013281928393   0.002639556110115517     0.7292555541672706     -11.58862730287076  1.074410879670976e-05     0.1267130999558837  0.0008841658874076732      14.41416685385022      336.8029815449183   0.006250607425630098     0.8000176479927885     0.5177177435534788     0.2766630757112345      0.419280669839188    0.05497131645378353   0.002547695626771214    0.05177793255306717     0.9873959925849613  1.104873048682336e-13 121.7572396635847
2.639364559780935      19.54750900575792      15.93013281928393   0.002639541208954323     0.7292555690684318     -11.58862730287076  1.074410879670976e-05     0.1267130999558837  0.0008841658874076732      14.41416685385022      336.8029815449183   0.006250607425630098     0.8000176479927885     0.5177177435534788     0.2766630757112345      0.419280669839188    0.05497131645378353   0.002547695626771214    0.05177793255306717     0.9873959925849613  1.104873048682336e-13 121.7572395656349
2.639364559780935      19.54750900575792      15.93013281928393   0.002639541208954323     0.7292555541672706     -11.58862747555476  1.074410879670976e-05     0.1267130999558837  0.0008841658874076732      14.41416685385022      336.8029815449183   0.006250607425630098     0.8000176479927885     0.5177177435534788     0.2766630757112345      0.419280669839188    0.05497131645378353   0.002547695626771214    0.05177793255306717     0.9873959925849613  1.104873048682336e-13 121.7572395430151
2.639364559780935      19.54750900575792      15.93013281928393   0.002639541208954323     0.7292555541672706     -11.58862730287076  1.075900995790361e-05     0.1267130999558837  0.0008841658874076732      14.41416685385022      336.8029815449183   0.006250607425630098     0.8000176479927885     0.5177177435534788     0.2766630757112345      0.419280669839188    0.05497131645378353   0.002547695626771214    0.05177793255306717     0.9873959925849613  1.104873048682336e-13 121.7572431212407
2.639364559780935      19.54750900575792      15.93013281928393   0.002639541208954323     0.7292555541672706     -11.58862730287076  1.074410879670976e-05     0.1267131148570449  0.0008841658874076732      14.41416685385022      336.8029815449183   0.006250607425630098     0.8000176479927885     0.5177177435534788     0.2766630757112345      0.419280669839188    0.05497131645378353   0.002547695626771214    0.05177793255306717     0.9873959925849613  1.104873048682336e-13 121.7572395927778
2.639364559780935      19.54750900575792      15.93013281928393   0.002639541208954323     0.7292555541672706     -11.58862730287076  1.074410879670976e-05     0.1267130999558837   0.000884180788568867      14.41416685385022      336.8029815449183   0.006250607425630098     0.8000176479927885     0.5177177435534788     0.2766630757112345      0.419280669839188    0.05497131645378353   0.002547695626771214    0.05177793255306717     0.9873959925849613  1.104873048682336e-13 121.7572399373945
2.639364559780935      19.54750900575792      15.93013281928393   0.002639541208954323     0.7292555541672706     -11.58862730287076  1.074410879670976e-05     0.1267130999558837  0.0008841658874076732      14.41416706863804      336.8029815449183   0.006250607425630098     0.8000176479927885     0.5177177435534788     0.2766630757112345      0.419280669839188    0.05497131645378353   0.002547695626771214    0.05177793255306717     0.9873959925849613  1.104873048682336e-13 121.757239536123
2.639364559780935      19.54750900575792      15.93013281928393   0.002639541208954323     0.7292555541672706     -11.58862730287076  1.074410879670976e-05     0.1267130999558837  0.0008841658874076732      14.41416685385022      336.8029865636739   0.006250607425630098     0.8000176479927885     0.5177177435534788     0.2766630757112345      0.419280669839188    0.05497131645378353   0.002547695626771214    0.05177793255306717     0.9873959925849613  1.104873048682336e-13 121.7572396228638
2.639364559780935      19.54750900575792      15.93013281928393   0.002639541208954323     0.7292555541672706     -11.58862730287076  1.074410879670976e-05     0.1267130999558837  0.0008841658874076732      14.41416685385022      336.8029815449183   0.006250622326791292     0.8000176479927885     0.5177177435534788     0.2766630757112345      0.419280669839188    0.05497131645378353   0.002547695626771214    0.05177793255306717     0.9873959925849613  1.104873048682336e-13 121.7572395298195
2.639364559780935      19.54750900575792      15.93013281928393   0.002639541208954323     0.7292555541672706     -11.58862730287076  1.074410879670976e-05     0.1267130999558837  0.0008841658874076732      14.41416685385022      336.8029815449183   0.006250607425630098     0.8000176628939497     0.5177177435534788     0.2766630757112345      0.419280669839188    0.05497131645378353   0.002547695626771214    0.05177793255306717     0.9873959925849613  1.104873048682336e-13 121.7572401043042
2.639364559780935      19.54750900575792      15.93013281928393   0.002639541208954323     0.7292555541672706     -11.58862730287076  1.074410879670976e-05     0.1267130999558837  0.0008841658874076732      14.41416685385022      336.8029815449183   0.006250607425630098     0.8000176479927885       0.51771775845464     0.2766630757112345      0.419280669839188    0.05497131645378353   0.002547695626771214    0.05177793255306717     0.9873959925849613  1.104873048682336e-13 121.7572395559849
2.639364559780935      19.54750900575792      15.93013281928393   0.002639541208954323     0.7292555541672706     -11.58862730287076  1.074410879670976e-05     0.1267130999558837  0.0008841658874076732      14.41416685385022      336.8029815449183   0.006250607425630098     0.8000176479927885     0.5177177435534788     0.2766630906123957      0.419280669839188    0.05497131645378353   0.002547695626771214    0.05177793255306717     0.9873959925849613  1.104873048682336e-13 121.7572395878652
2.639364559780935      19.54750900575792      15.93013281928393   0.002639541208954323     0.7292555541672706     -11.58862730287076  1.074410879670976e-05     0.1267130999558837  0.0008841658874076732      14.41416685385022      336.8029815449183   0.006250607425630098     0.8000176479927885     0.5177177435534788     0.2766630757112345     0.4192806847403492    0.05497131645378353   0.002547695626771214    0.05177793255306717     0.9873959925849613  1.104873048682336e-13 121.7572395603828
2.639364559780935      19.54750900575792      15.93013281928393   0.002639541208954323     0.7292555541672706     -11.58862730287076  1.074410879670976e-05     0.1267130999558837  0.0008841658874076732      14.41416685385022      336.8029815449183   0.006250607425630098     0.8000176479927885     0.5177177435534788     0.2766630757112345      0.419280669839188    0.05497133135494473   0.002547695626771214    0.05177793255306717     0.9873959925849613  1.104873048682336e-13 121.7572395559416
2.639364559780935      19.54750900575792      15.93013281928393   0.002639541208954323     0.7292555541672706     -11.58862730287076  1.074410879670976e-05     0.1267130999558837  0.0008841658874076732      14.41416685385022      336.8029815449183   0.006250607425630098     0.8000176479927885     0.5177177435534788     0.2766630757112345      0.419280669839188    0.05497131645378353   0.002547710527932408    0.05177793255306717     0.9873959925849613  1.104873048682336e-13 121.7572395559411
2.639364559780935      19.54750900575792      15.93013281928393   0.002639541208954323     0.7292555541672706     -11.58862730287076  1.074410879670976e-05     0.1267130999558837  0.0008841658874076732      14.41416685385022      336.8029815449183   0.006250607425630098     0.8000176479927885     0.5177177435534788     0.2766630757112345      0.419280669839188    0.05497131645378353   0.002547695626771214    0.05177794745422837     0.9873959925849613  1.104873048682336e-13 121.757239555948
2.639364559780935      19.54750900575792      15.93013281928393   0.002639541208954323     0.7292555541672706     -11.58862730287076  1.074410879670976e-05     0.1267130999558837  0.0008841658874076732      14.41416685385022      336.8029815449183   0.006250607425630098     0.8000176479927885     0.5177177435534788     0.2766630757112345      0.419280669839188    0.05497131645378353   0.002547695626771214    0.05177793255306717     0.9873960074861224  1.104873048682336e-13 121.7572395559449
2.639364559780935      19.54750900575792      15.93013281928393   0.002639541208954323     0.7292555541672706     -11.58862730287076  1.074410879670976e-05     0.1267130999558837  0.0008841658874076732      14.41416685385022      336.8029815449183   0.006250607425630098     0.8000176479927885     0.5177177435534788     0.2766630757112345      0.419280669839188    0.05497131645378353   0.002547695626771214    0.05177793255306717     0.9873959925849613  1.490127168115253e-08 121.7572399127856
