# Supplementary material for: Model-Based Quantification of the Systemic Interplay between Glucose and Fatty Acids in the Postprandial State
Source: PLoS One. 2015 Sep 10;10(9):e0135665. doi: 10.1371/journal.pone.0135665 (PMC4565650; doi:10.1371/journal.pone.0135665)
Supplement: S3 File — Zip file containing all Matlab m-files to generate figures. The zip-file includes a README file, containing an overview of the simulation files and basic instructions. (ZIP) [file pone.0135665.s004.zip › GlcNEFA/OPT parameters/OPT_solver1_seed100000000_n100_r25/parameters_it34.txt]

2.39841144397909      21.29173628294944      16.58020585406799    0.00215894354071122     0.5701591114792342     -12.92283693633026  8.383355393983745e-06     0.1204979216468499   0.001195335666405973      15.56366125058265      345.6316000440433    0.00523212072446348     0.8468043063818637     0.5233130917200733     0.3337335584480165     0.2119263642370421   0.002040076637246895     0.2740786930629601     0.1135385908160392    0.06664440662596517  2.220446049250313e-14 172.6865375658007
2.398411479718206      21.29173628294944      16.58020585406799    0.00215894354071122     0.5701591114792342     -12.92283693633026  8.383355393983745e-06     0.1204979216468499   0.001195335666405973      15.56366125058265      345.6316000440433    0.00523212072446348     0.8468043063818637     0.5233130917200733     0.3337335584480165     0.2119263642370421   0.002040076637246895     0.2740786930629601     0.1135385908160392    0.06664440662596517  2.220446049250313e-14 172.6865371789277
2.39841144397909      21.29173660022103      16.58020585406799    0.00215894354071122     0.5701591114792342     -12.92283693633026  8.383355393983745e-06     0.1204979216468499   0.001195335666405973      15.56366125058265      345.6316000440433    0.00523212072446348     0.8468043063818637     0.5233130917200733     0.3337335584480165     0.2119263642370421   0.002040076637246895     0.2740786930629601     0.1135385908160392    0.06664440662596517  2.220446049250313e-14 172.6865371579378
2.39841144397909      21.29173628294944      16.58020610113231    0.00215894354071122     0.5701591114792342     -12.92283693633026  8.383355393983745e-06     0.1204979216468499   0.001195335666405973      15.56366125058265      345.6316000440433    0.00523212072446348     0.8468043063818637     0.5233130917200733     0.3337335584480165     0.2119263642370421   0.002040076637246895     0.2740786930629601     0.1135385908160392    0.06664440662596517  2.220446049250313e-14 172.6865370443025
2.39841144397909      21.29173628294944      16.58020585406799   0.002158958441872414     0.5701591114792342     -12.92283693633026  8.383355393983745e-06     0.1204979216468499   0.001195335666405973      15.56366125058265      345.6316000440433    0.00523212072446348     0.8468043063818637     0.5233130917200733     0.3337335584480165     0.2119263642370421   0.002040076637246895     0.2740786930629601     0.1135385908160392    0.06664440662596517  2.220446049250313e-14 172.6865294932591
2.39841144397909      21.29173628294944      16.58020585406799    0.00215894354071122     0.5701591263803953     -12.92283693633026  8.383355393983745e-06     0.1204979216468499   0.001195335666405973      15.56366125058265      345.6316000440433    0.00523212072446348     0.8468043063818637     0.5233130917200733     0.3337335584480165     0.2119263642370421   0.002040076637246895     0.2740786930629601     0.1135385908160392    0.06664440662596517  2.220446049250313e-14 172.6865375986548
2.39841144397909      21.29173628294944      16.58020585406799    0.00215894354071122     0.5701591114792342     -12.92283712889554  8.383355393983745e-06     0.1204979216468499   0.001195335666405973      15.56366125058265      345.6316000440433    0.00523212072446348     0.8468043063818637     0.5233130917200733     0.3337335584480165     0.2119263642370421   0.002040076637246895     0.2740786930629601     0.1135385908160392    0.06664440662596517  2.220446049250313e-14 172.6865382197269
2.39841144397909      21.29173628294944      16.58020585406799    0.00215894354071122     0.5701591114792342     -12.92283693633026  8.398256555177593e-06     0.1204979216468499   0.001195335666405973      15.56366125058265      345.6316000440433    0.00523212072446348     0.8468043063818637     0.5233130917200733     0.3337335584480165     0.2119263642370421   0.002040076637246895     0.2740786930629601     0.1135385908160392    0.06664440662596517  2.220446049250313e-14 172.6866402890913
2.39841144397909      21.29173628294944      16.58020585406799    0.00215894354071122     0.5701591114792342     -12.92283693633026  8.383355393983745e-06     0.1204979365480111   0.001195335666405973      15.56366125058265      345.6316000440433    0.00523212072446348     0.8468043063818637     0.5233130917200733     0.3337335584480165     0.2119263642370421   0.002040076637246895     0.2740786930629601     0.1135385908160392    0.06664440662596517  2.220446049250313e-14 172.6865349526786
2.39841144397909      21.29173628294944      16.58020585406799    0.00215894354071122     0.5701591114792342     -12.92283693633026  8.383355393983745e-06     0.1204979216468499   0.001195350567567166      15.56366125058265      345.6316000440433    0.00523212072446348     0.8468043063818637     0.5233130917200733     0.3337335584480165     0.2119263642370421   0.002040076637246895     0.2740786930629601     0.1135385908160392    0.06664440662596517  2.220446049250313e-14 172.6864833317432
2.39841144397909      21.29173628294944      16.58020585406799    0.00215894354071122     0.5701591114792342     -12.92283693633026  8.383355393983745e-06     0.1204979216468499   0.001195335666405973      15.56366148249928      345.6316000440433    0.00523212072446348     0.8468043063818637     0.5233130917200733     0.3337335584480165     0.2119263642370421   0.002040076637246895     0.2740786930629601     0.1135385908160392    0.06664440662596517  2.220446049250313e-14 172.6865363800893
2.39841144397909      21.29173628294944      16.58020585406799    0.00215894354071122     0.5701591114792342     -12.92283693633026  8.383355393983745e-06     0.1204979216468499   0.001195335666405973      15.56366125058265      345.6316051943555    0.00523212072446348     0.8468043063818637     0.5233130917200733     0.3337335584480165     0.2119263642370421   0.002040076637246895     0.2740786930629601     0.1135385908160392    0.06664440662596517  2.220446049250313e-14 172.6865383512756
2.39841144397909      21.29173628294944      16.58020585406799    0.00215894354071122     0.5701591114792342     -12.92283693633026  8.383355393983745e-06     0.1204979216468499   0.001195335666405973      15.56366125058265      345.6316000440433   0.005232135625624673     0.8468043063818637     0.5233130917200733     0.3337335584480165     0.2119263642370421   0.002040076637246895     0.2740786930629601     0.1135385908160392    0.06664440662596517  2.220446049250313e-14 172.6873167430613
2.39841144397909      21.29173628294944      16.58020585406799    0.00215894354071122     0.5701591114792342     -12.92283693633026  8.383355393983745e-06     0.1204979216468499   0.001195335666405973      15.56366125058265      345.6316000440433    0.00523212072446348     0.8468043212830249     0.5233130917200733     0.3337335584480165     0.2119263642370421   0.002040076637246895     0.2740786930629601     0.1135385908160392    0.06664440662596517  2.220446049250313e-14 172.6865386165591
2.39841144397909      21.29173628294944      16.58020585406799    0.00215894354071122     0.5701591114792342     -12.92283693633026  8.383355393983745e-06     0.1204979216468499   0.001195335666405973      15.56366125058265      345.6316000440433    0.00523212072446348     0.8468043063818637     0.5233131066212345     0.3337335584480165     0.2119263642370421   0.002040076637246895     0.2740786930629601     0.1135385908160392    0.06664440662596517  2.220446049250313e-14 172.686538854547
2.39841144397909      21.29173628294944      16.58020585406799    0.00215894354071122     0.5701591114792342     -12.92283693633026  8.383355393983745e-06     0.1204979216468499   0.001195335666405973      15.56366125058265      345.6316000440433    0.00523212072446348     0.8468043063818637     0.5233130917200733     0.3337335733491777     0.2119263642370421   0.002040076637246895     0.2740786930629601     0.1135385908160392    0.06664440662596517  2.220446049250313e-14 172.6865796425942
2.39841144397909      21.29173628294944      16.58020585406799    0.00215894354071122     0.5701591114792342     -12.92283693633026  8.383355393983745e-06     0.1204979216468499   0.001195335666405973      15.56366125058265      345.6316000440433    0.00523212072446348     0.8468043063818637     0.5233130917200733     0.3337335584480165     0.2119263791382033   0.002040076637246895     0.2740786930629601     0.1135385908160392    0.06664440662596517  2.220446049250313e-14 172.6865370763981
2.39841144397909      21.29173628294944      16.58020585406799    0.00215894354071122     0.5701591114792342     -12.92283693633026  8.383355393983745e-06     0.1204979216468499   0.001195335666405973      15.56366125058265      345.6316000440433    0.00523212072446348     0.8468043063818637     0.5233130917200733     0.3337335584480165     0.2119263642370421   0.002040091538408089     0.2740786930629601     0.1135385908160392    0.06664440662596517  2.220446049250313e-14 172.6865375479745
2.39841144397909      21.29173628294944      16.58020585406799    0.00215894354071122     0.5701591114792342     -12.92283693633026  8.383355393983745e-06     0.1204979216468499   0.001195335666405973      15.56366125058265      345.6316000440433    0.00523212072446348     0.8468043063818637     0.5233130917200733     0.3337335584480165     0.2119263642370421   0.002040076637246895     0.2740787079641213     0.1135385908160392    0.06664440662596517  2.220446049250313e-14 172.6865375658007
2.39841144397909      21.29173628294944      16.58020585406799    0.00215894354071122     0.5701591114792342     -12.92283693633026  8.383355393983745e-06     0.1204979216468499   0.001195335666405973      15.56366125058265      345.6316000440433    0.00523212072446348     0.8468043063818637     0.5233130917200733     0.3337335584480165     0.2119263642370421   0.002040076637246895     0.2740786930629601     0.1135386057172004    0.06664440662596517  2.220446049250313e-14 172.6865375657191
2.39841144397909      21.29173628294944      16.58020585406799    0.00215894354071122     0.5701591114792342     -12.92283693633026  8.383355393983745e-06     0.1204979216468499   0.001195335666405973      15.56366125058265      345.6316000440433    0.00523212072446348     0.8468043063818637     0.5233130917200733     0.3337335584480165     0.2119263642370421   0.002040076637246895     0.2740786930629601     0.1135385908160392    0.06664442152712637  2.220446049250313e-14 172.686537569332
2.39841144397909      21.29173628294944      16.58020585406799    0.00215894354071122     0.5701591114792342     -12.92283693633026  8.383355393983745e-06     0.1204979216468499   0.001195335666405973      15.56366125058265      345.6316000440433    0.00523212072446348     0.8468043063818637     0.5233130917200733     0.3337335584480165     0.2119263642370421   0.002040076637246895     0.2740786930629601     0.1135385908160392    0.06664440662596517  1.490118339830815e-08 172.68657464709
2.57747503053796      20.10367352443534      17.37262919036671   0.002409385020049859     0.5489370356615398     -12.55507688250965  8.782891572977269e-06     0.1219965509272064   0.001120187377001364      14.82405001937364      343.4951473264313   0.004950367232613555     0.8362947645139379     0.4995229015705945     0.3102923475744263     0.2675370310108248    0.03525758524220073     0.2740786930629601     0.1168155623662447    0.04766675081052804  2.220446049250313e-14 126.7054884454412
2.577475068945331      20.10367352443534      17.37262919036671   0.002409385020049859     0.5489370356615398     -12.55507688250965  8.782891572977269e-06     0.1219965509272064   0.001120187377001364      14.82405001937364      343.4951473264313   0.004950367232613555     0.8362947645139379     0.4995229015705945     0.3102923475744263     0.2675370310108248    0.03525758524220073     0.2740786930629601     0.1168155623662447    0.04766675081052804  2.220446049250313e-14 126.7054885454009
2.57747503053796      20.10367382400342      17.37262919036671   0.002409385020049859     0.5489370356615398     -12.55507688250965  8.782891572977269e-06     0.1219965509272064   0.001120187377001364      14.82405001937364      343.4951473264313   0.004950367232613555     0.8362947645139379     0.4995229015705945     0.3102923475744263     0.2675370310108248    0.03525758524220073     0.2740786930629601     0.1168155623662447    0.04766675081052804  2.220446049250313e-14 126.7054882207272
2.57747503053796      20.10367352443534      17.37262944923906   0.002409385020049859     0.5489370356615398     -12.55507688250965  8.782891572977269e-06     0.1219965509272064   0.001120187377001364      14.82405001937364      343.4951473264313   0.004950367232613555     0.8362947645139379     0.4995229015705945     0.3102923475744263     0.2675370310108248    0.03525758524220073     0.2740786930629601     0.1168155623662447    0.04766675081052804  2.220446049250313e-14 126.7054883291759
2.57747503053796      20.10367352443534      17.37262919036671   0.002409399921211053     0.5489370356615398     -12.55507688250965  8.782891572977269e-06     0.1219965509272064   0.001120187377001364      14.82405001937364      343.4951473264313   0.004950367232613555     0.8362947645139379     0.4995229015705945     0.3102923475744263     0.2675370310108248    0.03525758524220073     0.2740786930629601     0.1168155623662447    0.04766675081052804  2.220446049250313e-14 126.7055008517569
2.57747503053796      20.10367352443534      17.37262919036671   0.002409385020049859      0.548937050562701     -12.55507688250965  8.782891572977269e-06     0.1219965509272064   0.001120187377001364      14.82405001937364      343.4951473264313   0.004950367232613555     0.8362947645139379     0.4995229015705945     0.3102923475744263     0.2675370310108248    0.03525758524220073     0.2740786930629601     0.1168155623662447    0.04766675081052804  2.220446049250313e-14 126.7054882822517
2.57747503053796      20.10367352443534      17.37262919036671   0.002409385020049859     0.5489370356615398     -12.55507706959487  8.782891572977269e-06     0.1219965509272064   0.001120187377001364      14.82405001937364      343.4951473264313   0.004950367232613555     0.8362947645139379     0.4995229015705945     0.3102923475744263     0.2675370310108248    0.03525758524220073     0.2740786930629601     0.1168155623662447    0.04766675081052804  2.220446049250313e-14 126.7054885738494
2.57747503053796      20.10367352443534      17.37262919036671   0.002409385020049859     0.5489370356615398     -12.55507688250965  8.797792734171117e-06     0.1219965509272064   0.001120187377001364      14.82405001937364      343.4951473264313   0.004950367232613555     0.8362947645139379     0.4995229015705945     0.3102923475744263     0.2675370310108248    0.03525758524220073     0.2740786930629601     0.1168155623662447    0.04766675081052804  2.220446049250313e-14 126.7054961992079
2.57747503053796      20.10367352443534      17.37262919036671   0.002409385020049859     0.5489370356615398     -12.55507688250965  8.782891572977269e-06     0.1219965658283676   0.001120187377001364      14.82405001937364      343.4951473264313   0.004950367232613555     0.8362947645139379     0.4995229015705945     0.3102923475744263     0.2675370310108248    0.03525758524220073     0.2740786930629601     0.1168155623662447    0.04766675081052804  2.220446049250313e-14 126.7054874676567
2.57747503053796      20.10367352443534      17.37262919036671   0.002409385020049859     0.5489370356615398     -12.55507688250965  8.782891572977269e-06     0.1219965509272064   0.001120202278162558      14.82405001937364      343.4951473264313   0.004950367232613555     0.8362947645139379     0.4995229015705945     0.3102923475744263     0.2675370310108248    0.03525758524220073     0.2740786930629601     0.1168155623662447    0.04766675081052804  2.220446049250313e-14 126.705483368215
2.57747503053796      20.10367352443534      17.37262919036671   0.002409385020049859     0.5489370356615398     -12.55507688250965  8.782891572977269e-06     0.1219965509272064   0.001120187377001364       14.8240502402692      343.4951473264313   0.004950367232613555     0.8362947645139379     0.4995229015705945     0.3102923475744263     0.2675370310108248    0.03525758524220073     0.2740786930629601     0.1168155623662447    0.04766675081052804  2.220446049250313e-14 126.7054881685819
2.57747503053796      20.10367352443534      17.37262919036671   0.002409385020049859     0.5489370356615398     -12.55507688250965  8.782891572977269e-06     0.1219965509272064   0.001120187377001364      14.82405001937364      343.4951524449078   0.004950367232613555     0.8362947645139379     0.4995229015705945     0.3102923475744263     0.2675370310108248    0.03525758524220073     0.2740786930629601     0.1168155623662447    0.04766675081052804  2.220446049250313e-14 126.705488684559
2.57747503053796      20.10367352443534      17.37262919036671   0.002409385020049859     0.5489370356615398     -12.55507688250965  8.782891572977269e-06     0.1219965509272064   0.001120187377001364      14.82405001937364      343.4951473264313   0.004950382133774749     0.8362947645139379     0.4995229015705945     0.3102923475744263     0.2675370310108248    0.03525758524220073     0.2740786930629601     0.1168155623662447    0.04766675081052804  2.220446049250313e-14 126.705582352781
2.57747503053796      20.10367352443534      17.37262919036671   0.002409385020049859     0.5489370356615398     -12.55507688250965  8.782891572977269e-06     0.1219965509272064   0.001120187377001364      14.82405001937364      343.4951473264313   0.004950367232613555     0.8362947794150991     0.4995229015705945     0.3102923475744263     0.2675370310108248    0.03525758524220073     0.2740786930629601     0.1168155623662447    0.04766675081052804  2.220446049250313e-14 126.705488492783
2.57747503053796      20.10367352443534      17.37262919036671   0.002409385020049859     0.5489370356615398     -12.55507688250965  8.782891572977269e-06     0.1219965509272064   0.001120187377001364      14.82405001937364      343.4951473264313   0.004950367232613555     0.8362947645139379     0.4995229164717557     0.3102923475744263     0.2675370310108248    0.03525758524220073     0.2740786930629601     0.1168155623662447    0.04766675081052804  2.220446049250313e-14 126.7054891309788
2.57747503053796      20.10367352443534      17.37262919036671   0.002409385020049859     0.5489370356615398     -12.55507688250965  8.782891572977269e-06     0.1219965509272064   0.001120187377001364      14.82405001937364      343.4951473264313   0.004950367232613555     0.8362947645139379     0.4995229015705945     0.3102923624755875     0.2675370310108248    0.03525758524220073     0.2740786930629601     0.1168155623662447    0.04766675081052804  2.220446049250313e-14 126.705495081933
2.57747503053796      20.10367352443534      17.37262919036671   0.002409385020049859     0.5489370356615398     -12.55507688250965  8.782891572977269e-06     0.1219965509272064   0.001120187377001364      14.82405001937364      343.4951473264313   0.004950367232613555     0.8362947645139379     0.4995229015705945     0.3102923475744263      0.267537045911986    0.03525758524220073     0.2740786930629601     0.1168155623662447    0.04766675081052804  2.220446049250313e-14 126.7054881717062
2.57747503053796      20.10367352443534      17.37262919036671   0.002409385020049859     0.5489370356615398     -12.55507688250965  8.782891572977269e-06     0.1219965509272064   0.001120187377001364      14.82405001937364      343.4951473264313   0.004950367232613555     0.8362947645139379     0.4995229015705945     0.3102923475744263     0.2675370310108248    0.03525760014336192     0.2740786930629601     0.1168155623662447    0.04766675081052804  2.220446049250313e-14 126.7054884448724
2.57747503053796      20.10367352443534      17.37262919036671   0.002409385020049859     0.5489370356615398     -12.55507688250965  8.782891572977269e-06     0.1219965509272064   0.001120187377001364      14.82405001937364      343.4951473264313   0.004950367232613555     0.8362947645139379     0.4995229015705945     0.3102923475744263     0.2675370310108248    0.03525758524220073     0.2740787079641213     0.1168155623662447    0.04766675081052804  2.220446049250313e-14 126.7054884454412
2.57747503053796      20.10367352443534      17.37262919036671   0.002409385020049859     0.5489370356615398     -12.55507688250965  8.782891572977269e-06     0.1219965509272064   0.001120187377001364      14.82405001937364      343.4951473264313   0.004950367232613555     0.8362947645139379     0.4995229015705945     0.3102923475744263     0.2675370310108248    0.03525758524220073     0.2740786930629601     0.1168155772674059    0.04766675081052804  2.220446049250313e-14 126.7054884454285
2.57747503053796      20.10367352443534      17.37262919036671   0.002409385020049859     0.5489370356615398     -12.55507688250965  8.782891572977269e-06     0.1219965509272064   0.001120187377001364      14.82405001937364      343.4951473264313   0.004950367232613555     0.8362947645139379     0.4995229015705945     0.3102923475744263     0.2675370310108248    0.03525758524220073     0.2740786930629601     0.1168155623662447    0.04766676571168924  2.220446049250313e-14 126.7054884442985
2.57747503053796      20.10367352443534      17.37262919036671   0.002409385020049859     0.5489370356615398     -12.55507688250965  8.782891572977269e-06     0.1219965509272064   0.001120187377001364      14.82405001937364      343.4951473264313   0.004950367232613555     0.8362947645139379     0.4995229015705945     0.3102923475744263     0.2675370310108248    0.03525758524220073     0.2740786930629601     0.1168155623662447    0.04766675081052804  1.490118339830815e-08 126.7055263826087
2.674630670547671      20.06765371629145      16.71135760659363   0.002163015434256195     0.6248687605527722     -12.37049236432225  3.211523174073096e-05      0.122742336049327   0.001043670661650464      13.72441859678536      331.5160815654233   0.005027717691900777     0.8216988168905726     0.4877546496228275     0.2970194490099142     0.3582816450378038    0.04337419346784913     0.2740786930629601     0.1264906414581236     0.6740328127557846  2.263327897212829e-14 123.494407384166
2.674630710402774      20.06765371629145      16.71135760659363   0.002163015434256195     0.6248687605527722     -12.37049236432225  3.211523174073096e-05      0.122742336049327   0.001043670661650464      13.72441859678536      331.5160815654233   0.005027717691900777     0.8216988168905726     0.4877546496228275     0.2970194490099142     0.3582816450378038    0.04337419346784913     0.2740786930629601     0.1264906414581236     0.6740328127557846  2.263327897212829e-14 123.4944069617864
2.674630670547671      20.06765401532279      16.71135760659363   0.002163015434256195     0.6248687605527722     -12.37049236432225  3.211523174073096e-05      0.122742336049327   0.001043670661650464      13.72441859678536      331.5160815654233   0.005027717691900777     0.8216988168905726     0.4877546496228275     0.2970194490099142     0.3582816450378038    0.04337419346784913     0.2740786930629601     0.1264906414581236     0.6740328127557846  2.263327897212829e-14 123.4944082284961
2.674630670547671      20.06765371629145      16.71135785561227   0.002163015434256195     0.6248687605527722     -12.37049236432225  3.211523174073096e-05      0.122742336049327   0.001043670661650464      13.72441859678536      331.5160815654233   0.005027717691900777     0.8216988168905726     0.4877546496228275     0.2970194490099142     0.3582816450378038    0.04337419346784913     0.2740786930629601     0.1264906414581236     0.6740328127557846  2.263327897212829e-14 123.4944075522094
2.674630670547671      20.06765371629145      16.71135760659363   0.002163030335417389     0.6248687605527722     -12.37049236432225  3.211523174073096e-05      0.122742336049327   0.001043670661650464      13.72441859678536      331.5160815654233   0.005027717691900777     0.8216988168905726     0.4877546496228275     0.2970194490099142     0.3582816450378038    0.04337419346784913     0.2740786930629601     0.1264906414581236     0.6740328127557846  2.263327897212829e-14 123.4943821707633
2.674630670547671      20.06765371629145      16.71135760659363   0.002163015434256195     0.6248687754539334     -12.37049236432225  3.211523174073096e-05      0.122742336049327   0.001043670661650464      13.72441859678536      331.5160815654233   0.005027717691900777     0.8216988168905726     0.4877546496228275     0.2970194490099142     0.3582816450378038    0.04337419346784913     0.2740786930629601     0.1264906414581236     0.6740328127557846  2.263327897212829e-14 123.4944072450142
2.674630670547671      20.06765371629145      16.71135760659363   0.002163015434256195     0.6248687605527722     -12.37049254865695  3.211523174073096e-05      0.122742336049327   0.001043670661650464      13.72441859678536      331.5160815654233   0.005027717691900777     0.8216988168905726     0.4877546496228275     0.2970194490099142     0.3582816450378038    0.04337419346784913     0.2740786930629601     0.1264906414581236     0.6740328127557846  2.263327897212829e-14 123.4944067076273
2.674630670547671      20.06765371629145      16.71135760659363   0.002163015434256195     0.6248687605527722     -12.37049236432225  3.213013290192481e-05      0.122742336049327   0.001043670661650464      13.72441859678536      331.5160815654233   0.005027717691900777     0.8216988168905726     0.4877546496228275     0.2970194490099142     0.3582816450378038    0.04337419346784913     0.2740786930629601     0.1264906414581236     0.6740328127557846  2.263327897212829e-14 123.4943983822745
2.674630670547671      20.06765371629145      16.71135760659363   0.002163015434256195     0.6248687605527722     -12.37049236432225  3.211523174073096e-05     0.1227423509504882   0.001043670661650464      13.72441859678536      331.5160815654233   0.005027717691900777     0.8216988168905726     0.4877546496228275     0.2970194490099142     0.3582816450378038    0.04337419346784913     0.2740786930629601     0.1264906414581236     0.6740328127557846  2.263327897212829e-14 123.4944062255471
2.674630670547671      20.06765371629145      16.71135760659363   0.002163015434256195     0.6248687605527722     -12.37049236432225  3.211523174073096e-05      0.122742336049327   0.001043685562811658      13.72441859678536      331.5160815654233   0.005027717691900777     0.8216988168905726     0.4877546496228275     0.2970194490099142     0.3582816450378038    0.04337419346784913     0.2740786930629601     0.1264906414581236     0.6740328127557846  2.263327897212829e-14 123.494399482146
2.674630670547671      20.06765371629145      16.71135760659363   0.002163015434256195     0.6248687605527722     -12.37049236432225  3.211523174073096e-05      0.122742336049327   0.001043670661650464      13.72441880129514      331.5160815654233   0.005027717691900777     0.8216988168905726     0.4877546496228275     0.2970194490099142     0.3582816450378038    0.04337419346784913     0.2740786930629601     0.1264906414581236     0.6740328127557846  2.263327897212829e-14 123.494407132985
2.674630670547671      20.06765371629145      16.71135760659363   0.002163015434256195     0.6248687605527722     -12.37049236432225  3.211523174073096e-05      0.122742336049327   0.001043670661650464      13.72441859678536      331.5160865053979   0.005027717691900777     0.8216988168905726     0.4877546496228275     0.2970194490099142     0.3582816450378038    0.04337419346784913     0.2740786930629601     0.1264906414581236     0.6740328127557846  2.263327897212829e-14 123.4944075594826
2.674630670547671      20.06765371629145      16.71135760659363   0.002163015434256195     0.6248687605527722     -12.37049236432225  3.211523174073096e-05      0.122742336049327   0.001043670661650464      13.72441859678536      331.5160815654233   0.005027732593061971     0.8216988168905726     0.4877546496228275     0.2970194490099142     0.3582816450378038    0.04337419346784913     0.2740786930629601     0.1264906414581236     0.6740328127557846  2.263327897212829e-14 123.4944311188248
2.674630670547671      20.06765371629145      16.71135760659363   0.002163015434256195     0.6248687605527722     -12.37049236432225  3.211523174073096e-05      0.122742336049327   0.001043670661650464      13.72441859678536      331.5160815654233   0.005027717691900777     0.8216988317917338     0.4877546496228275     0.2970194490099142     0.3582816450378038    0.04337419346784913     0.2740786930629601     0.1264906414581236     0.6740328127557846  2.263327897212829e-14 123.4944084906386
2.674630670547671      20.06765371629145      16.71135760659363   0.002163015434256195     0.6248687605527722     -12.37049236432225  3.211523174073096e-05      0.122742336049327   0.001043670661650464      13.72441859678536      331.5160815654233   0.005027717691900777     0.8216988168905726     0.4877546645239887     0.2970194490099142     0.3582816450378038    0.04337419346784913     0.2740786930629601     0.1264906414581236     0.6740328127557846  2.263327897212829e-14 123.4944061335749
2.674630670547671      20.06765371629145      16.71135760659363   0.002163015434256195     0.6248687605527722     -12.37049236432225  3.211523174073096e-05      0.122742336049327   0.001043670661650464      13.72441859678536      331.5160815654233   0.005027717691900777     0.8216988168905726     0.4877546496228275     0.2970194639110754     0.3582816450378038    0.04337419346784913     0.2740786930629601     0.1264906414581236     0.6740328127557846  2.263327897212829e-14 123.4944073033333
2.674630670547671      20.06765371629145      16.71135760659363   0.002163015434256195     0.6248687605527722     -12.37049236432225  3.211523174073096e-05      0.122742336049327   0.001043670661650464      13.72441859678536      331.5160815654233   0.005027717691900777     0.8216988168905726     0.4877546496228275     0.2970194490099142      0.358281659938965    0.04337419346784913     0.2740786930629601     0.1264906414581236     0.6740328127557846  2.263327897212829e-14 123.4944074058205
2.674630670547671      20.06765371629145      16.71135760659363   0.002163015434256195     0.6248687605527722     -12.37049236432225  3.211523174073096e-05      0.122742336049327   0.001043670661650464      13.72441859678536      331.5160815654233   0.005027717691900777     0.8216988168905726     0.4877546496228275     0.2970194490099142     0.3582816450378038    0.04337420836901032     0.2740786930629601     0.1264906414581236     0.6740328127557846  2.263327897212829e-14 123.4944073828274
2.674630670547671      20.06765371629145      16.71135760659363   0.002163015434256195     0.6248687605527722     -12.37049236432225  3.211523174073096e-05      0.122742336049327   0.001043670661650464      13.72441859678536      331.5160815654233   0.005027717691900777     0.8216988168905726     0.4877546496228275     0.2970194490099142     0.3582816450378038    0.04337419346784913     0.2740787079641213     0.1264906414581236     0.6740328127557846  2.263327897212829e-14 123.494407384166
2.674630670547671      20.06765371629145      16.71135760659363   0.002163015434256195     0.6248687605527722     -12.37049236432225  3.211523174073096e-05      0.122742336049327   0.001043670661650464      13.72441859678536      331.5160815654233   0.005027717691900777     0.8216988168905726     0.4877546496228275     0.2970194490099142     0.3582816450378038    0.04337419346784913     0.2740786930629601     0.1264906563592848     0.6740328127557846  2.263327897212829e-14 123.4944073838897
2.674630670547671      20.06765371629145      16.71135760659363   0.002163015434256195     0.6248687605527722     -12.37049236432225  3.211523174073096e-05      0.122742336049327   0.001043670661650464      13.72441859678536      331.5160815654233   0.005027717691900777     0.8216988168905726     0.4877546496228275     0.2970194490099142     0.3582816450378038    0.04337419346784913     0.2740786930629601     0.1264906414581236     0.6740328276569458  2.263327897212829e-14 123.4944073838694
2.674630670547671      20.06765371629145      16.71135760659363   0.002163015434256195     0.6248687605527722     -12.37049236432225  3.211523174073096e-05      0.122742336049327   0.001043670661650464      13.72441859678536      331.5160815654233   0.005027717691900777     0.8216988168905726     0.4877546496228275     0.2970194490099142     0.3582816450378038    0.04337419346784913     0.2740786930629601     0.1264906414581236     0.6740328127557846  1.490118382712663e-08 123.4944455630283
2.663468220678055      19.43397174336142      15.89186098519874   0.002287389994623031     0.6724998468366132     -11.73687660959901   8.27174070114112e-05     0.1265632700453994  0.0009950294894290365      13.86254675210055      324.8147910824065   0.005458298687996243     0.8109498804151241     0.4973485565903658     0.2906055991728875     0.3665101690474553    0.05132449782972691     0.2740786930629601     0.2847835505452147     0.7368161154617365  2.303119271174927e-14 122.7284562765129
2.663468260366824      19.43397174336142      15.89186098519874   0.002287389994623031     0.6724998468366132     -11.73687660959901   8.27174070114112e-05     0.1265632700453994  0.0009950294894290365      13.86254675210055      324.8147910824065   0.005458298687996243     0.8109498804151241     0.4973485565903658     0.2906055991728875     0.3665101690474553    0.05132449782972691     0.2740786930629601     0.2847835505452147     0.7368161154617365  2.303119271174927e-14 122.7284562346328
2.663468220678055      19.43397203295017      15.89186098519874   0.002287389994623031     0.6724998468366132     -11.73687660959901   8.27174070114112e-05     0.1265632700453994  0.0009950294894290365      13.86254675210055      324.8147910824065   0.005458298687996243     0.8109498804151241     0.4973485565903658     0.2906055991728875     0.3665101690474553    0.05132449782972691     0.2740786930629601     0.2847835505452147     0.7368161154617365  2.303119271174927e-14 122.7284561599989
2.663468220678055      19.43397174336142      15.89186122200592   0.002287389994623031     0.6724998468366132     -11.73687660959901   8.27174070114112e-05     0.1265632700453994  0.0009950294894290365      13.86254675210055      324.8147910824065   0.005458298687996243     0.8109498804151241     0.4973485565903658     0.2906055991728875     0.3665101690474553    0.05132449782972691     0.2740786930629601     0.2847835505452147     0.7368161154617365  2.303119271174927e-14 122.7284561967863
2.663468220678055      19.43397174336142      15.89186098519874   0.002287404895784225     0.6724998468366132     -11.73687660959901   8.27174070114112e-05     0.1265632700453994  0.0009950294894290365      13.86254675210055      324.8147910824065   0.005458298687996243     0.8109498804151241     0.4973485565903658     0.2906055991728875     0.3665101690474553    0.05132449782972691     0.2740786930629601     0.2847835505452147     0.7368161154617365  2.303119271174927e-14 122.7284586042265
2.663468220678055      19.43397174336142      15.89186098519874   0.002287389994623031     0.6724998617377744     -11.73687660959901   8.27174070114112e-05     0.1265632700453994  0.0009950294894290365      13.86254675210055      324.8147910824065   0.005458298687996243     0.8109498804151241     0.4973485565903658     0.2906055991728875     0.3665101690474553    0.05132449782972691     0.2740786930629601     0.2847835505452147     0.7368161154617365  2.303119271174927e-14 122.7284562746331
2.663468220678055      19.43397174336142      15.89186098519874   0.002287389994623031     0.6724998468366132      -11.7368767844921   8.27174070114112e-05     0.1265632700453994  0.0009950294894290365      13.86254675210055      324.8147910824065   0.005458298687996243     0.8109498804151241     0.4973485565903658     0.2906055991728875     0.3665101690474553    0.05132449782972691     0.2740786930629601     0.2847835505452147     0.7368161154617365  2.303119271174927e-14 122.7284564350614
2.663468220678055      19.43397174336142      15.89186098519874   0.002287389994623031     0.6724998468366132     -11.73687660959901  8.273230817260505e-05     0.1265632700453994  0.0009950294894290365      13.86254675210055      324.8147910824065   0.005458298687996243     0.8109498804151241     0.4973485565903658     0.2906055991728875     0.3665101690474553    0.05132449782972691     0.2740786930629601     0.2847835505452147     0.7368161154617365  2.303119271174927e-14 122.728517315854
2.663468220678055      19.43397174336142      15.89186098519874   0.002287389994623031     0.6724998468366132     -11.73687660959901   8.27174070114112e-05     0.1265632849465606  0.0009950294894290365      13.86254675210055      324.8147910824065   0.005458298687996243     0.8109498804151241     0.4973485565903658     0.2906055991728875     0.3665101690474553    0.05132449782972691     0.2740786930629601     0.2847835505452147     0.7368161154617365  2.303119271174927e-14 122.7284587969646
2.663468220678055      19.43397174336142      15.89186098519874   0.002287389994623031     0.6724998468366132     -11.73687660959901   8.27174070114112e-05     0.1265632700453994  0.0009950443905902304      13.86254675210055      324.8147910824065   0.005458298687996243     0.8109498804151241     0.4973485565903658     0.2906055991728875     0.3665101690474553    0.05132449782972691     0.2740786930629601     0.2847835505452147     0.7368161154617365  2.303119271174927e-14 122.7285083293762
2.663468220678055      19.43397174336142      15.89186098519874   0.002287389994623031     0.6724998468366132     -11.73687660959901   8.27174070114112e-05     0.1265632700453994  0.0009950294894290365      13.86254695866859      324.8147910824065   0.005458298687996243     0.8109498804151241     0.4973485565903658     0.2906055991728875     0.3665101690474553    0.05132449782972691     0.2740786930629601     0.2847835505452147     0.7368161154617365  2.303119271174927e-14 122.7284563288581
2.663468220678055      19.43397174336142      15.89186098519874   0.002287389994623031     0.6724998468366132     -11.73687660959901   8.27174070114112e-05     0.1265632700453994  0.0009950294894290365      13.86254675210055      324.8147959225241   0.005458298687996243     0.8109498804151241     0.4973485565903658     0.2906055991728875     0.3665101690474553    0.05132449782972691     0.2740786930629601     0.2847835505452147     0.7368161154617365  2.303119271174927e-14 122.7284562349329
2.663468220678055      19.43397174336142      15.89186098519874   0.002287389994623031     0.6724998468366132     -11.73687660959901   8.27174070114112e-05     0.1265632700453994  0.0009950294894290365      13.86254675210055      324.8147910824065   0.005458313589157437     0.8109498804151241     0.4973485565903658     0.2906055991728875     0.3665101690474553    0.05132449782972691     0.2740786930629601     0.2847835505452147     0.7368161154617365  2.303119271174927e-14 122.728506393204
2.663468220678055      19.43397174336142      15.89186098519874   0.002287389994623031     0.6724998468366132     -11.73687660959901   8.27174070114112e-05     0.1265632700453994  0.0009950294894290365      13.86254675210055      324.8147910824065   0.005458298687996243     0.8109498953162853     0.4973485565903658     0.2906055991728875     0.3665101690474553    0.05132449782972691     0.2740786930629601     0.2847835505452147     0.7368161154617365  2.303119271174927e-14 122.7284568874134
2.663468220678055      19.43397174336142      15.89186098519874   0.002287389994623031     0.6724998468366132     -11.73687660959901   8.27174070114112e-05     0.1265632700453994  0.0009950294894290365      13.86254675210055      324.8147910824065   0.005458298687996243     0.8109498804151241      0.497348571491527     0.2906055991728875     0.3665101690474553    0.05132449782972691     0.2740786930629601     0.2847835505452147     0.7368161154617365  2.303119271174927e-14 122.7284551672579
2.663468220678055      19.43397174336142      15.89186098519874   0.002287389994623031     0.6724998468366132     -11.73687660959901   8.27174070114112e-05     0.1265632700453994  0.0009950294894290365      13.86254675210055      324.8147910824065   0.005458298687996243     0.8109498804151241     0.4973485565903658     0.2906056140740487     0.3665101690474553    0.05132449782972691     0.2740786930629601     0.2847835505452147     0.7368161154617365  2.303119271174927e-14 122.7284580812913
2.663468220678055      19.43397174336142      15.89186098519874   0.002287389994623031     0.6724998468366132     -11.73687660959901   8.27174070114112e-05     0.1265632700453994  0.0009950294894290365      13.86254675210055      324.8147910824065   0.005458298687996243     0.8109498804151241     0.4973485565903658     0.2906055991728875     0.3665101839486165    0.05132449782972691     0.2740786930629601     0.2847835505452147     0.7368161154617365  2.303119271174927e-14 122.728456271157
2.663468220678055      19.43397174336142      15.89186098519874   0.002287389994623031     0.6724998468366132     -11.73687660959901   8.27174070114112e-05     0.1265632700453994  0.0009950294894290365      13.86254675210055      324.8147910824065   0.005458298687996243     0.8109498804151241     0.4973485565903658     0.2906055991728875     0.3665101690474553     0.0513245127308881     0.2740786930629601     0.2847835505452147     0.7368161154617365  2.303119271174927e-14 122.7284562765037
2.663468220678055      19.43397174336142      15.89186098519874   0.002287389994623031     0.6724998468366132     -11.73687660959901   8.27174070114112e-05     0.1265632700453994  0.0009950294894290365      13.86254675210055      324.8147910824065   0.005458298687996243     0.8109498804151241     0.4973485565903658     0.2906055991728875     0.3665101690474553    0.05132449782972691     0.2740787079641213     0.2847835505452147     0.7368161154617365  2.303119271174927e-14 122.7284562765129
2.663468220678055      19.43397174336142      15.89186098519874   0.002287389994623031     0.6724998468366132     -11.73687660959901   8.27174070114112e-05     0.1265632700453994  0.0009950294894290365      13.86254675210055      324.8147910824065   0.005458298687996243     0.8109498804151241     0.4973485565903658     0.2906055991728875     0.3665101690474553    0.05132449782972691     0.2740786930629601     0.2847835654463758     0.7368161154617365  2.303119271174927e-14 122.728456276509
2.663468220678055      19.43397174336142      15.89186098519874   0.002287389994623031     0.6724998468366132     -11.73687660959901   8.27174070114112e-05     0.1265632700453994  0.0009950294894290365      13.86254675210055      324.8147910824065   0.005458298687996243     0.8109498804151241     0.4973485565903658     0.2906055991728875     0.3665101690474553    0.05132449782972691     0.2740786930629601     0.2847835505452147     0.7368161303628977  2.303119271174927e-14 122.7284562765123
2.663468220678055      19.43397174336142      15.89186098519874   0.002287389994623031     0.6724998468366132     -11.73687660959901   8.27174070114112e-05     0.1265632700453994  0.0009950294894290365      13.86254675210055      324.8147910824065   0.005458298687996243     0.8109498804151241     0.4973485565903658     0.2906055991728875     0.3665101690474553    0.05132449782972691     0.2740786930629601     0.2847835505452147     0.7368161154617365  1.490118422504037e-08 122.7284945602349
2.695380925559419      19.42367814149658      15.91371103593489   0.002341151981131117     0.6907644919843474     -11.70518124398694  7.714879233852025e-05     0.1240433066293127  0.0009709356639123601      13.59303158482546      324.8170348211193   0.005515655902712707     0.8009079906156745     0.4966710188345443     0.2869125889324453     0.4045064064247889    0.05132792595191509     0.2740786930629601     0.2850337752327746     0.7368435286377769  2.220446049250313e-14 121.8413257913746
2.695380965723724      19.42367814149658      15.91371103593489   0.002341151981131117     0.6907644919843474     -11.70518124398694  7.714879233852025e-05     0.1240433066293127  0.0009709356639123601      13.59303158482546      324.8170348211193   0.005515655902712707     0.8009079906156745     0.4966710188345443     0.2869125889324453     0.4045064064247889    0.05132792595191509     0.2740786930629601     0.2850337752327746     0.7368435286377769  2.220446049250313e-14 121.8413257085296
2.695380925559419      19.42367843093194      15.91371103593489   0.002341151981131117     0.6907644919843474     -11.70518124398694  7.714879233852025e-05     0.1240433066293127  0.0009709356639123601      13.59303158482546      324.8170348211193   0.005515655902712707     0.8009079906156745     0.4966710188345443     0.2869125889324453     0.4045064064247889    0.05132792595191509     0.2740786930629601     0.2850337752327746     0.7368435286377769  2.220446049250313e-14 121.8413257569101
2.695380925559419      19.42367814149658      15.91371127306767   0.002341151981131117     0.6907644919843474     -11.70518124398694  7.714879233852025e-05     0.1240433066293127  0.0009709356639123601      13.59303158482546      324.8170348211193   0.005515655902712707     0.8009079906156745     0.4966710188345443     0.2869125889324453     0.4045064064247889    0.05132792595191509     0.2740786930629601     0.2850337752327746     0.7368435286377769  2.220446049250313e-14 121.8413257282352
2.695380925559419      19.42367814149658      15.91371103593489   0.002341166882292311     0.6907644919843474     -11.70518124398694  7.714879233852025e-05     0.1240433066293127  0.0009709356639123601      13.59303158482546      324.8170348211193   0.005515655902712707     0.8009079906156745     0.4966710188345443     0.2869125889324453     0.4045064064247889    0.05132792595191509     0.2740786930629601     0.2850337752327746     0.7368435286377769  2.220446049250313e-14 121.8413290638375
2.695380925559419      19.42367814149658      15.91371103593489   0.002341151981131117     0.6907645068855086     -11.70518124398694  7.714879233852025e-05     0.1240433066293127  0.0009709356639123601      13.59303158482546      324.8170348211193   0.005515655902712707     0.8009079906156745     0.4966710188345443     0.2869125889324453     0.4045064064247889    0.05132792595191509     0.2740786930629601     0.2850337752327746     0.7368435286377769  2.220446049250313e-14 121.8413258078461
2.695380925559419      19.42367814149658      15.91371103593489   0.002341151981131117     0.6907644919843474     -11.70518141840774  7.714879233852025e-05     0.1240433066293127  0.0009709356639123601      13.59303158482546      324.8170348211193   0.005515655902712707     0.8009079906156745     0.4966710188345443     0.2869125889324453     0.4045064064247889    0.05132792595191509     0.2740786930629601     0.2850337752327746     0.7368435286377769  2.220446049250313e-14 121.8413259026239
2.695380925559419      19.42367814149658      15.91371103593489   0.002341151981131117     0.6907644919843474     -11.70518124398694   7.71636934997141e-05     0.1240433066293127  0.0009709356639123601      13.59303158482546      324.8170348211193   0.005515655902712707     0.8009079906156745     0.4966710188345443     0.2869125889324453     0.4045064064247889    0.05132792595191509     0.2740786930629601     0.2850337752327746     0.7368435286377769  2.220446049250313e-14 121.8413328440131
2.695380925559419      19.42367814149658      15.91371103593489   0.002341151981131117     0.6907644919843474     -11.70518124398694  7.714879233852025e-05     0.1240433215304739  0.0009709356639123601      13.59303158482546      324.8170348211193   0.005515655902712707     0.8009079906156745     0.4966710188345443     0.2869125889324453     0.4045064064247889    0.05132792595191509     0.2740786930629601     0.2850337752327746     0.7368435286377769  2.220446049250313e-14 121.841325844426
2.695380925559419      19.42367814149658      15.91371103593489   0.002341151981131117     0.6907644919843474     -11.70518124398694  7.714879233852025e-05     0.1240433066293127   0.000970950565073554      13.59303158482546      324.8170348211193   0.005515655902712707     0.8009079906156745     0.4966710188345443     0.2869125889324453     0.4045064064247889    0.05132792595191509     0.2740786930629601     0.2850337752327746     0.7368435286377769  2.220446049250313e-14 121.8413305382102
2.695380925559419      19.42367814149658      15.91371103593489   0.002341151981131117     0.6907644919843474     -11.70518124398694  7.714879233852025e-05     0.1240433066293127  0.0009709356639123601      13.59303178737742      324.8170348211193   0.005515655902712707     0.8009079906156745     0.4966710188345443     0.2869125889324453     0.4045064064247889    0.05132792595191509     0.2740786930629601     0.2850337752327746     0.7368435286377769  2.220446049250313e-14 121.8413258415919
2.695380925559419      19.42367814149658      15.91371103593489   0.002341151981131117     0.6907644919843474     -11.70518124398694  7.714879233852025e-05     0.1240433066293127  0.0009709356639123601      13.59303158482546      324.8170396612703   0.005515655902712707     0.8009079906156745     0.4966710188345443     0.2869125889324453     0.4045064064247889    0.05132792595191509     0.2740786930629601     0.2850337752327746     0.7368435286377769  2.220446049250313e-14 121.8413257126287
2.695380925559419      19.42367814149658      15.91371103593489   0.002341151981131117     0.6907644919843474     -11.70518124398694  7.714879233852025e-05     0.1240433066293127  0.0009709356639123601      13.59303158482546      324.8170348211193   0.005515670803873901     0.8009079906156745     0.4966710188345443     0.2869125889324453     0.4045064064247889    0.05132792595191509     0.2740786930629601     0.2850337752327746     0.7368435286377769  2.220446049250313e-14 121.8413286457056
2.695380925559419      19.42367814149658      15.91371103593489   0.002341151981131117     0.6907644919843474     -11.70518124398694  7.714879233852025e-05     0.1240433066293127  0.0009709356639123601      13.59303158482546      324.8170348211193   0.005515655902712707     0.8009080055168357     0.4966710188345443     0.2869125889324453     0.4045064064247889    0.05132792595191509     0.2740786930629601     0.2850337752327746     0.7368435286377769  2.220446049250313e-14 121.8413263430674
2.695380925559419      19.42367814149658      15.91371103593489   0.002341151981131117     0.6907644919843474     -11.70518124398694  7.714879233852025e-05     0.1240433066293127  0.0009709356639123601      13.59303158482546      324.8170348211193   0.005515655902712707     0.8009079906156745     0.4966710337357055     0.2869125889324453     0.4045064064247889    0.05132792595191509     0.2740786930629601     0.2850337752327746     0.7368435286377769  2.220446049250313e-14 121.8413258003052
2.695380925559419      19.42367814149658      15.91371103593489   0.002341151981131117     0.6907644919843474     -11.70518124398694  7.714879233852025e-05     0.1240433066293127  0.0009709356639123601      13.59303158482546      324.8170348211193   0.005515655902712707     0.8009079906156745     0.4966710188345443     0.2869126038336065     0.4045064064247889    0.05132792595191509     0.2740786930629601     0.2850337752327746     0.7368435286377769  2.220446049250313e-14 121.841326122576
2.695380925559419      19.42367814149658      15.91371103593489   0.002341151981131117     0.6907644919843474     -11.70518124398694  7.714879233852025e-05     0.1240433066293127  0.0009709356639123601      13.59303158482546      324.8170348211193   0.005515655902712707     0.8009079906156745     0.4966710188345443     0.2869125889324453     0.4045064213259501    0.05132792595191509     0.2740786930629601     0.2850337752327746     0.7368435286377769  2.220446049250313e-14 121.8413257118773
2.695380925559419      19.42367814149658      15.91371103593489   0.002341151981131117     0.6907644919843474     -11.70518124398694  7.714879233852025e-05     0.1240433066293127  0.0009709356639123601      13.59303158482546      324.8170348211193   0.005515655902712707     0.8009079906156745     0.4966710188345443     0.2869125889324453     0.4045064064247889    0.05132794085307629     0.2740786930629601     0.2850337752327746     0.7368435286377769  2.220446049250313e-14 121.8413257912057
2.695380925559419      19.42367814149658      15.91371103593489   0.002341151981131117     0.6907644919843474     -11.70518124398694  7.714879233852025e-05     0.1240433066293127  0.0009709356639123601      13.59303158482546      324.8170348211193   0.005515655902712707     0.8009079906156745     0.4966710188345443     0.2869125889324453     0.4045064064247889    0.05132792595191509     0.2740787079641213     0.2850337752327746     0.7368435286377769  2.220446049250313e-14 121.8413257913746
2.695380925559419      19.42367814149658      15.91371103593489   0.002341151981131117     0.6907644919843474     -11.70518124398694  7.714879233852025e-05     0.1240433066293127  0.0009709356639123601      13.59303158482546      324.8170348211193   0.005515655902712707     0.8009079906156745     0.4966710188345443     0.2869125889324453     0.4045064064247889    0.05132792595191509     0.2740786930629601     0.2850337901339358     0.7368435286377769  2.220446049250313e-14 121.8413257912186
2.695380925559419      19.42367814149658      15.91371103593489   0.002341151981131117     0.6907644919843474     -11.70518124398694  7.714879233852025e-05     0.1240433066293127  0.0009709356639123601      13.59303158482546      324.8170348211193   0.005515655902712707     0.8009079906156745     0.4966710188345443     0.2869125889324453     0.4045064064247889    0.05132792595191509     0.2740786930629601     0.2850337752327746     0.7368435435389381  2.220446049250313e-14 121.8413257911393
2.695380925559419      19.42367814149658      15.91371103593489   0.002341151981131117     0.6907644919843474     -11.70518124398694  7.714879233852025e-05     0.1240433066293127  0.0009709356639123601      13.59303158482546      324.8170348211193   0.005515655902712707     0.8009079906156745     0.4966710188345443     0.2869125889324453     0.4045064064247889    0.05132792595191509     0.2740786930629601     0.2850337752327746     0.7368435286377769  1.490118339830815e-08 121.8413643668376
2.794430359265984      19.06795528532758      15.61948529327642   0.002157444686600013     0.6912843133922194     -11.54095556073701  4.478065400429671e-05     0.1246887339479407  0.0009734237874768522      13.00529958801919      324.9686267961826   0.005388115039021552     0.8000707588437152     0.4873465863834599     0.2844805703614434     0.5030502909712623    0.05170829773027665     0.2740786930629601     0.3416989818273914     0.7672492597580711  2.228862838610948e-14 121.9098965528664
2.794430400906241      19.06795528532758      15.61948529327642   0.002157444686600013     0.6912843133922194     -11.54095556073701  4.478065400429671e-05     0.1246887339479407  0.0009734237874768522      13.00529958801919      324.9686267961826   0.005388115039021552     0.8000707588437152     0.4873465863834599     0.2844805703614434     0.5030502909712623    0.05170829773027665     0.2740786930629601     0.3416989818273914     0.7672492597580711  2.228862838610948e-14 121.9098965615182
2.794430359265984      19.06795556946226      15.61948529327642   0.002157444686600013     0.6912843133922194     -11.54095556073701  4.478065400429671e-05     0.1246887339479407  0.0009734237874768522      13.00529958801919      324.9686267961826   0.005388115039021552     0.8000707588437152     0.4873465863834599     0.2844805703614434     0.5030502909712623    0.05170829773027665     0.2740786930629601     0.3416989818273914     0.7672492597580711  2.228862838610948e-14 121.9098964806977
2.794430359265984      19.06795528532758      15.61948552602489   0.002157444686600013     0.6912843133922194     -11.54095556073701  4.478065400429671e-05     0.1246887339479407  0.0009734237874768522      13.00529958801919      324.9686267961826   0.005388115039021552     0.8000707588437152     0.4873465863834599     0.2844805703614434     0.5030502909712623    0.05170829773027665     0.2740786930629601     0.3416989818273914     0.7672492597580711  2.228862838610948e-14 121.9098965465483
2.794430359265984      19.06795528532758      15.61948529327642   0.002157459587761207     0.6912843133922194     -11.54095556073701  4.478065400429671e-05     0.1246887339479407  0.0009734237874768522      13.00529958801919      324.9686267961826   0.005388115039021552     0.8000707588437152     0.4873465863834599     0.2844805703614434     0.5030502909712623    0.05170829773027665     0.2740786930629601     0.3416989818273914     0.7672492597580711  2.228862838610948e-14 121.9098979866904
2.794430359265984      19.06795528532758      15.61948529327642   0.002157444686600013     0.6912843282933806     -11.54095556073701  4.478065400429671e-05     0.1246887339479407  0.0009734237874768522      13.00529958801919      324.9686267961826   0.005388115039021552     0.8000707588437152     0.4873465863834599     0.2844805703614434     0.5030502909712623    0.05170829773027665     0.2740786930629601     0.3416989818273914     0.7672492597580711  2.228862838610948e-14 121.9098965092456
2.794430359265984      19.06795528532758      15.61948529327642   0.002157444686600013     0.6912843133922194     -11.54095573271065  4.478065400429671e-05     0.1246887339479407  0.0009734237874768522      13.00529958801919      324.9686267961826   0.005388115039021552     0.8000707588437152     0.4873465863834599     0.2844805703614434     0.5030502909712623    0.05170829773027665     0.2740786930629601     0.3416989818273914     0.7672492597580711  2.228862838610948e-14 121.9098965593292
2.794430359265984      19.06795528532758      15.61948529327642   0.002157444686600013     0.6912843133922194     -11.54095556073701  4.479555516549056e-05     0.1246887339479407  0.0009734237874768522      13.00529958801919      324.9686267961826   0.005388115039021552     0.8000707588437152     0.4873465863834599     0.2844805703614434     0.5030502909712623    0.05170829773027665     0.2740786930629601     0.3416989818273914     0.7672492597580711  2.228862838610948e-14 121.9099004449007
2.794430359265984      19.06795528532758      15.61948529327642   0.002157444686600013     0.6912843133922194     -11.54095556073701  4.478065400429671e-05     0.1246887488491019  0.0009734237874768522      13.00529958801919      324.9686267961826   0.005388115039021552     0.8000707588437152     0.4873465863834599     0.2844805703614434     0.5030502909712623    0.05170829773027665     0.2740786930629601     0.3416989818273914     0.7672492597580711  2.228862838610948e-14 121.9098964883693
2.794430359265984      19.06795528532758      15.61948529327642   0.002157444686600013     0.6912843133922194     -11.54095556073701  4.478065400429671e-05     0.1246887339479407  0.0009734386886380461      13.00529958801919      324.9686267961826   0.005388115039021552     0.8000707588437152     0.4873465863834599     0.2844805703614434     0.5030502909712623    0.05170829773027665     0.2740786930629601     0.3416989818273914     0.7672492597580711  2.228862838610948e-14 121.9098923716325
2.794430359265984      19.06795528532758      15.61948529327642   0.002157444686600013     0.6912843133922194     -11.54095556073701  4.478065400429671e-05     0.1246887339479407  0.0009734237874768522      13.00529978181326      324.9686267961826   0.005388115039021552     0.8000707588437152     0.4873465863834599     0.2844805703614434     0.5030502909712623    0.05170829773027665     0.2740786930629601     0.3416989818273914     0.7672492597580711  2.228862838610948e-14 121.9098963592669
2.794430359265984      19.06795528532758      15.61948529327642   0.002157444686600013     0.6912843133922194     -11.54095556073701  4.478065400429671e-05     0.1246887339479407  0.0009734237874768522      13.00529958801919      324.9686316385925   0.005388115039021552     0.8000707588437152     0.4873465863834599     0.2844805703614434     0.5030502909712623    0.05170829773027665     0.2740786930629601     0.3416989818273914     0.7672492597580711  2.228862838610948e-14 121.9098964431206
2.794430359265984      19.06795528532758      15.61948529327642   0.002157444686600013     0.6912843133922194     -11.54095556073701  4.478065400429671e-05     0.1246887339479407  0.0009734237874768522      13.00529958801919      324.9686267961826   0.005388129940182746     0.8000707588437152     0.4873465863834599     0.2844805703614434     0.5030502909712623    0.05170829773027665     0.2740786930629601     0.3416989818273914     0.7672492597580711  2.228862838610948e-14 121.9099140830201
2.794430359265984      19.06795528532758      15.61948529327642   0.002157444686600013     0.6912843133922194     -11.54095556073701  4.478065400429671e-05     0.1246887339479407  0.0009734237874768522      13.00529958801919      324.9686267961826   0.005388115039021552     0.8000707737448763     0.4873465863834599     0.2844805703614434     0.5030502909712623    0.05170829773027665     0.2740786930629601     0.3416989818273914     0.7672492597580711  2.228862838610948e-14 121.9098971418643
2.794430359265984      19.06795528532758      15.61948529327642   0.002157444686600013     0.6912843133922194     -11.54095556073701  4.478065400429671e-05     0.1246887339479407  0.0009734237874768522      13.00529958801919      324.9686267961826   0.005388115039021552     0.8000707588437152      0.487346601284621     0.2844805703614434     0.5030502909712623    0.05170829773027665     0.2740786930629601     0.3416989818273914     0.7672492597580711  2.228862838610948e-14 121.9098961842028
2.794430359265984      19.06795528532758      15.61948529327642   0.002157444686600013     0.6912843133922194     -11.54095556073701  4.478065400429671e-05     0.1246887339479407  0.0009734237874768522      13.00529958801919      324.9686267961826   0.005388115039021552     0.8000707588437152     0.4873465863834599     0.2844805852626046     0.5030502909712623    0.05170829773027665     0.2740786930629601     0.3416989818273914     0.7672492597580711  2.228862838610948e-14 121.9098970601191
2.794430359265984      19.06795528532758      15.61948529327642   0.002157444686600013     0.6912843133922194     -11.54095556073701  4.478065400429671e-05     0.1246887339479407  0.0009734237874768522      13.00529958801919      324.9686267961826   0.005388115039021552     0.8000707588437152     0.4873465863834599     0.2844805703614434     0.5030503058724235    0.05170829773027665     0.2740786930629601     0.3416989818273914     0.7672492597580711  2.228862838610948e-14 121.9098965254372
2.794430359265984      19.06795528532758      15.61948529327642   0.002157444686600013     0.6912843133922194     -11.54095556073701  4.478065400429671e-05     0.1246887339479407  0.0009734237874768522      13.00529958801919      324.9686267961826   0.005388115039021552     0.8000707588437152     0.4873465863834599     0.2844805703614434     0.5030502909712623    0.05170831263143785     0.2740786930629601     0.3416989818273914     0.7672492597580711  2.228862838610948e-14 121.9098965528598
2.794430359265984      19.06795528532758      15.61948529327642   0.002157444686600013     0.6912843133922194     -11.54095556073701  4.478065400429671e-05     0.1246887339479407  0.0009734237874768522      13.00529958801919      324.9686267961826   0.005388115039021552     0.8000707588437152     0.4873465863834599     0.2844805703614434     0.5030502909712623    0.05170829773027665     0.2740787079641213     0.3416989818273914     0.7672492597580711  2.228862838610948e-14 121.9098965528664
2.794430359265984      19.06795528532758      15.61948529327642   0.002157444686600013     0.6912843133922194     -11.54095556073701  4.478065400429671e-05     0.1246887339479407  0.0009734237874768522      13.00529958801919      324.9686267961826   0.005388115039021552     0.8000707588437152     0.4873465863834599     0.2844805703614434     0.5030502909712623    0.05170829773027665     0.2740786930629601     0.3416989967285526     0.7672492597580711  2.228862838610948e-14 121.9098965528614
2.794430359265984      19.06795528532758      15.61948529327642   0.002157444686600013     0.6912843133922194     -11.54095556073701  4.478065400429671e-05     0.1246887339479407  0.0009734237874768522      13.00529958801919      324.9686267961826   0.005388115039021552     0.8000707588437152     0.4873465863834599     0.2844805703614434     0.5030502909712623    0.05170829773027665     0.2740786930629601     0.3416989818273914     0.7672492746592323  2.228862838610948e-14 121.9098965528719
2.794430359265984      19.06795528532758      15.61948529327642   0.002157444686600013     0.6912843133922194     -11.54095556073701  4.478065400429671e-05     0.1246887339479407  0.0009734237874768522      13.00529958801919      324.9686267961826   0.005388115039021552     0.8000707588437152     0.4873465863834599     0.2844805703614434     0.5030502909712623    0.05170829773027665     0.2740786930629601     0.3416989818273914     0.7672492597580711  1.490118348247604e-08 121.9099348726099
2.720134070316235      19.33478858248446      15.84018921003804     0.0022935027949873     0.6908917954587184     -11.66414147108183  6.893654386809072e-05     0.1242030903704985  0.0009705081989593283      13.44615447337268      324.8549155041106    0.00548020942790203     0.8006633012427632     0.4943399688346283     0.2862832131632302     0.4291492011092566    0.05142297549405917     0.2740786930629601     0.2991936108545926     0.7444414923146669   3.86862279640815e-14 121.8031700890071
2.720134110849392      19.33478858248446      15.84018921003804     0.0022935027949873     0.6908917954587184     -11.66414147108183  6.893654386809072e-05     0.1242030903704985  0.0009705081989593283      13.44615447337268      324.8549155041106    0.00548020942790203     0.8006633012427632     0.4943399688346283     0.2862832131632302     0.4291492011092566    0.05142297549405917     0.2740786930629601     0.2991936108545926     0.7444414923146669   3.86862279640815e-14 121.8031701372636
2.720134070316235      19.33478887059526      15.84018921003804     0.0022935027949873     0.6908917954587184     -11.66414147108183  6.893654386809072e-05     0.1242030903704985  0.0009705081989593283      13.44615447337268      324.8549155041106    0.00548020942790203     0.8006633012427632     0.4943399688346283     0.2862832131632302     0.4291492011092566    0.05142297549405917     0.2740786930629601     0.2991936108545926     0.7444414923146669   3.86862279640815e-14 121.8031700071638
2.720134070316235      19.33478858248446      15.84018944607525     0.0022935027949873     0.6908917954587184     -11.66414147108183  6.893654386809072e-05     0.1242030903704985  0.0009705081989593283      13.44615447337268      324.8549155041106    0.00548020942790203     0.8006633012427632     0.4943399688346283     0.2862832131632302     0.4291492011092566    0.05142297549405917     0.2740786930629601     0.2991936108545926     0.7444414923146669   3.86862279640815e-14 121.8031701515295
2.720134070316235      19.33478858248446      15.84018921003804   0.002293517696148494     0.6908917954587184     -11.66414147108183  6.893654386809072e-05     0.1242030903704985  0.0009705081989593283      13.44615447337268      324.8549155041106    0.00548020942790203     0.8006633012427632     0.4943399688346283     0.2862832131632302     0.4291492011092566    0.05142297549405917     0.2740786930629601     0.2991936108545926     0.7444414923146669   3.86862279640815e-14 121.8031725183716
2.720134070316235      19.33478858248446      15.84018921003804     0.0022935027949873     0.6908918103598796     -11.66414147108183  6.893654386809072e-05     0.1242030903704985  0.0009705081989593283      13.44615447337268      324.8549155041106    0.00548020942790203     0.8006633012427632     0.4943399688346283     0.2862832131632302     0.4291492011092566    0.05142297549405917     0.2740786930629601     0.2991936108545926     0.7444414923146669   3.86862279640815e-14 121.8031701527517
2.720134070316235      19.33478858248446      15.84018921003804     0.0022935027949873     0.6908917954587184     -11.66414164489108  6.893654386809072e-05     0.1242030903704985  0.0009705081989593283      13.44615447337268      324.8549155041106    0.00548020942790203     0.8006633012427632     0.4943399688346283     0.2862832131632302     0.4291492011092566    0.05142297549405917     0.2740786930629601     0.2991936108545926     0.7444414923146669   3.86862279640815e-14 121.8031701341132
2.720134070316235      19.33478858248446      15.84018921003804     0.0022935027949873     0.6908917954587184     -11.66414147108183  6.895144502928457e-05     0.1242030903704985  0.0009705081989593283      13.44615447337268      324.8549155041106    0.00548020942790203     0.8006633012427632     0.4943399688346283     0.2862832131632302     0.4291492011092566    0.05142297549405917     0.2740786930629601     0.2991936108545926     0.7444414923146669   3.86862279640815e-14 121.8031756143316
2.720134070316235      19.33478858248446      15.84018921003804     0.0022935027949873     0.6908917954587184     -11.66414147108183  6.893654386809072e-05     0.1242031052716597  0.0009705081989593283      13.44615447337268      324.8549155041106    0.00548020942790203     0.8006633012427632     0.4943399688346283     0.2862832131632302     0.4291492011092566    0.05142297549405917     0.2740786930629601     0.2991936108545926     0.7444414923146669   3.86862279640815e-14 121.8031701418496
2.720134070316235      19.33478858248446      15.84018921003804     0.0022935027949873     0.6908917954587184     -11.66414147108183  6.893654386809072e-05     0.1242030903704985  0.0009705231001205222      13.44615447337268      324.8549155041106    0.00548020942790203     0.8006633012427632     0.4943399688346283     0.2862832131632302     0.4291492011092566    0.05142297549405917     0.2740786930629601     0.2991936108545926     0.7444414923146669   3.86862279640815e-14 121.8031723153255
2.720134070316235      19.33478858248446      15.84018921003804     0.0022935027949873     0.6908917954587184     -11.66414147108183  6.893654386809072e-05     0.1242030903704985  0.0009705081989593283        13.446154673736      324.8549155041106    0.00548020942790203     0.8006633012427632     0.4943399688346283     0.2862832131632302     0.4291492011092566    0.05142297549405917     0.2740786930629601     0.2991936108545926     0.7444414923146669   3.86862279640815e-14 121.8031701374406
2.720134070316235      19.33478858248446      15.84018921003804     0.0022935027949873     0.6908917954587184     -11.66414147108183  6.893654386809072e-05     0.1242030903704985  0.0009705081989593283      13.44615447337268      324.8549203448261    0.00548020942790203     0.8006633012427632     0.4943399688346283     0.2862832131632302     0.4291492011092566    0.05142297549405917     0.2740786930629601     0.2991936108545926     0.7444414923146669   3.86862279640815e-14 121.8031701345311
2.720134070316235      19.33478858248446      15.84018921003804     0.0022935027949873     0.6908917954587184     -11.66414147108183  6.893654386809072e-05     0.1242030903704985  0.0009705081989593283      13.44615447337268      324.8549155041106   0.005480224329063223     0.8006633012427632     0.4943399688346283     0.2862832131632302     0.4291492011092566    0.05142297549405917     0.2740786930629601     0.2991936108545926     0.7444414923146669   3.86862279640815e-14 121.8031697399644
2.720134070316235      19.33478858248446      15.84018921003804     0.0022935027949873     0.6908917954587184     -11.66414147108183  6.893654386809072e-05     0.1242030903704985  0.0009705081989593283      13.44615447337268      324.8549155041106    0.00548020942790203     0.8006633161439244     0.4943399688346283     0.2862832131632302     0.4291492011092566    0.05142297549405917     0.2740786930629601     0.2991936108545926     0.7444414923146669   3.86862279640815e-14 121.8031707706248
2.720134070316235      19.33478858248446      15.84018921003804     0.0022935027949873     0.6908917954587184     -11.66414147108183  6.893654386809072e-05     0.1242030903704985  0.0009705081989593283      13.44615447337268      324.8549155041106    0.00548020942790203     0.8006633012427632     0.4943399837357895     0.2862832131632302     0.4291492011092566    0.05142297549405917     0.2740786930629601     0.2991936108545926     0.7444414923146669   3.86862279640815e-14 121.8031702287963
2.720134070316235      19.33478858248446      15.84018921003804     0.0022935027949873     0.6908917954587184     -11.66414147108183  6.893654386809072e-05     0.1242030903704985  0.0009705081989593283      13.44615447337268      324.8549155041106    0.00548020942790203     0.8006633012427632     0.4943399688346283     0.2862832280643914     0.4291492011092566    0.05142297549405917     0.2740786930629601     0.2991936108545926     0.7444414923146669   3.86862279640815e-14 121.8031702843603
2.720134070316235      19.33478858248446      15.84018921003804     0.0022935027949873     0.6908917954587184     -11.66414147108183  6.893654386809072e-05     0.1242030903704985  0.0009705081989593283      13.44615447337268      324.8549155041106    0.00548020942790203     0.8006633012427632     0.4943399688346283     0.2862832131632302     0.4291492160104178    0.05142297549405917     0.2740786930629601     0.2991936108545926     0.7444414923146669   3.86862279640815e-14 121.8031701753042
2.720134070316235      19.33478858248446      15.84018921003804     0.0022935027949873     0.6908917954587184     -11.66414147108183  6.893654386809072e-05     0.1242030903704985  0.0009705081989593283      13.44615447337268      324.8549155041106    0.00548020942790203     0.8006633012427632     0.4943399688346283     0.2862832131632302     0.4291492011092566    0.05142299039522037     0.2740786930629601     0.2991936108545926     0.7444414923146669   3.86862279640815e-14 121.8031700890093
2.720134070316235      19.33478858248446      15.84018921003804     0.0022935027949873     0.6908917954587184     -11.66414147108183  6.893654386809072e-05     0.1242030903704985  0.0009705081989593283      13.44615447337268      324.8549155041106    0.00548020942790203     0.8006633012427632     0.4943399688346283     0.2862832131632302     0.4291492011092566    0.05142297549405917     0.2740787079641213     0.2991936108545926     0.7444414923146669   3.86862279640815e-14 121.8031700890071
2.720134070316235      19.33478858248446      15.84018921003804     0.0022935027949873     0.6908917954587184     -11.66414147108183  6.893654386809072e-05     0.1242030903704985  0.0009705081989593283      13.44615447337268      324.8549155041106    0.00548020942790203     0.8006633012427632     0.4943399688346283     0.2862832131632302     0.4291492011092566    0.05142297549405917     0.2740786930629601     0.2991936257557538     0.7444414923146669   3.86862279640815e-14 121.8031700890052
2.720134070316235      19.33478858248446      15.84018921003804     0.0022935027949873     0.6908917954587184     -11.66414147108183  6.893654386809072e-05     0.1242030903704985  0.0009705081989593283      13.44615447337268      324.8549155041106    0.00548020942790203     0.8006633012427632     0.4943399688346283     0.2862832131632302     0.4291492011092566    0.05142297549405917     0.2740786930629601     0.2991936108545926     0.7444415072158281   3.86862279640815e-14 121.8031700890025
2.720134070316235      19.33478858248446      15.84018921003804     0.0022935027949873     0.6908917954587184     -11.66414147108183  6.893654386809072e-05     0.1242030903704985  0.0009705081989593283      13.44615447337268      324.8549155041106    0.00548020942790203     0.8006633012427632     0.4943399688346283     0.2862832131632302     0.4291492011092566    0.05142297549405917     0.2740786930629601     0.2991936108545926     0.7444414923146669  1.490119988007562e-08 121.8032086016885
2.718872983504513      19.32952589648819      15.82219994427648   0.002286677965636367      0.690576735267178     -11.65846796575215  6.843981782204695e-05     0.1242111227359625  0.0009700810264933057      13.43627182598393      324.3051415438271   0.005503901352397977     0.8006558808822472      0.494808993542705     0.2860171129359401     0.4281227160767623     0.0514211043088191     0.2740786930629601     0.2991983122364607     0.7444512123720336  3.799274930720543e-14 121.8073480042461
2.718873024018878      19.32952589648819      15.82219994427648   0.002286677965636367      0.690576735267178     -11.65846796575215  6.843981782204695e-05     0.1242111227359625  0.0009700810264933057      13.43627182598393      324.3051415438271   0.005503901352397977     0.8006558808822472      0.494808993542705     0.2860171129359401     0.4281227160767623     0.0514211043088191     0.2740786930629601     0.2991983122364607     0.7444512123720336  3.799274930720543e-14 121.8073480459736
2.718872983504513      19.32952618452057      15.82219994427648   0.002286677965636367      0.690576735267178     -11.65846796575215  6.843981782204695e-05     0.1242111227359625  0.0009700810264933057      13.43627182598393      324.3051415438271   0.005503901352397977     0.8006558808822472      0.494808993542705     0.2860171129359401     0.4281227160767623     0.0514211043088191     0.2740786930629601     0.2991983122364607     0.7444512123720336  3.799274930720543e-14 121.807347990171
2.718872983504513      19.32952589648819      15.82220018004564   0.002286677965636367      0.690576735267178     -11.65846796575215  6.843981782204695e-05     0.1242111227359625  0.0009700810264933057      13.43627182598393      324.3051415438271   0.005503901352397977     0.8006558808822472      0.494808993542705     0.2860171129359401     0.4281227160767623     0.0514211043088191     0.2740786930629601     0.2991983122364607     0.7444512123720336  3.799274930720543e-14 121.8073479697447
2.718872983504513      19.32952589648819      15.82219994427648   0.002286692866797561      0.690576735267178     -11.65846796575215  6.843981782204695e-05     0.1242111227359625  0.0009700810264933057      13.43627182598393      324.3051415438271   0.005503901352397977     0.8006558808822472      0.494808993542705     0.2860171129359401     0.4281227160767623     0.0514211043088191     0.2740786930629601     0.2991983122364607     0.7444512123720336  3.799274930720543e-14 121.8073493724593
2.718872983504513      19.32952589648819      15.82219994427648   0.002286677965636367     0.6905767501683392     -11.65846796575215  6.843981782204695e-05     0.1242111227359625  0.0009700810264933057      13.43627182598393      324.3051415438271   0.005503901352397977     0.8006558808822472      0.494808993542705     0.2860171129359401     0.4281227160767623     0.0514211043088191     0.2740786930629601     0.2991983122364607     0.7444512123720336  3.799274930720543e-14 121.8073479710063
2.718872983504513      19.32952589648819      15.82219994427648   0.002286677965636367      0.690576735267178     -11.65846813947686  6.843981782204695e-05     0.1242111227359625  0.0009700810264933057      13.43627182598393      324.3051415438271   0.005503901352397977     0.8006558808822472      0.494808993542705     0.2860171129359401     0.4281227160767623     0.0514211043088191     0.2740786930629601     0.2991983122364607     0.7444512123720336  3.799274930720543e-14 121.8073480708904
2.718872983504513      19.32952589648819      15.82219994427648   0.002286677965636367      0.690576735267178     -11.65846796575215   6.84547189832408e-05     0.1242111227359625  0.0009700810264933057      13.43627182598393      324.3051415438271   0.005503901352397977     0.8006558808822472      0.494808993542705     0.2860171129359401     0.4281227160767623     0.0514211043088191     0.2740786930629601     0.2991983122364607     0.7444512123720336  3.799274930720543e-14 121.8073537502784
2.718872983504513      19.32952589648819      15.82219994427648   0.002286677965636367      0.690576735267178     -11.65846796575215  6.843981782204695e-05     0.1242111376371237  0.0009700810264933057      13.43627182598393      324.3051415438271   0.005503901352397977     0.8006558808822472      0.494808993542705     0.2860171129359401     0.4281227160767623     0.0514211043088191     0.2740786930629601     0.2991983122364607     0.7444512123720336  3.799274930720543e-14 121.8073480617321
2.718872983504513      19.32952589648819      15.82219994427648   0.002286677965636367      0.690576735267178     -11.65846796575215  6.843981782204695e-05     0.1242111227359625  0.0009700959276544996      13.43627182598393      324.3051415438271   0.005503901352397977     0.8006558808822472      0.494808993542705     0.2860171129359401     0.4281227160767623     0.0514211043088191     0.2740786930629601     0.2991983122364607     0.7444512123720336  3.799274930720543e-14 121.8073500230122
2.718872983504513      19.32952589648819      15.82219994427648   0.002286677965636367      0.690576735267178     -11.65846796575215  6.843981782204695e-05     0.1242111227359625  0.0009700810264933057      13.43627202619998      324.3051415438271   0.005503901352397977     0.8006558808822472      0.494808993542705     0.2860171129359401     0.4281227160767623     0.0514211043088191     0.2740786930629601     0.2991983122364607     0.7444512123720336  3.799274930720543e-14 121.807347937521
2.718872983504513      19.32952589648819      15.82219994427648   0.002286677965636367      0.690576735267178     -11.65846796575215  6.843981782204695e-05     0.1242111227359625  0.0009700810264933057      13.43627182598393      324.3051463763503   0.005503901352397977     0.8006558808822472      0.494808993542705     0.2860171129359401     0.4281227160767623     0.0514211043088191     0.2740786930629601     0.2991983122364607     0.7444512123720336  3.799274930720543e-14 121.8073479165872
2.718872983504513      19.32952589648819      15.82219994427648   0.002286677965636367      0.690576735267178     -11.65846796575215  6.843981782204695e-05     0.1242111227359625  0.0009700810264933057      13.43627182598393      324.3051415438271    0.00550391625355917     0.8006558808822472      0.494808993542705     0.2860171129359401     0.4281227160767623     0.0514211043088191     0.2740786930629601     0.2991983122364607     0.7444512123720336  3.799274930720543e-14 121.8073540679748
2.718872983504513      19.32952589648819      15.82219994427648   0.002286677965636367      0.690576735267178     -11.65846796575215  6.843981782204695e-05     0.1242111227359625  0.0009700810264933057      13.43627182598393      324.3051415438271   0.005503901352397977     0.8006558957834083      0.494808993542705     0.2860171129359401     0.4281227160767623     0.0514211043088191     0.2740786930629601     0.2991983122364607     0.7444512123720336  3.799274930720543e-14 121.807348580014
2.718872983504513      19.32952589648819      15.82219994427648   0.002286677965636367      0.690576735267178     -11.65846796575215  6.843981782204695e-05     0.1242111227359625  0.0009700810264933057      13.43627182598393      324.3051415438271   0.005503901352397977     0.8006558808822472     0.4948090084438662     0.2860171129359401     0.4281227160767623     0.0514211043088191     0.2740786930629601     0.2991983122364607     0.7444512123720336  3.799274930720543e-14 121.8073479576246
2.718872983504513      19.32952589648819      15.82219994427648   0.002286677965636367      0.690576735267178     -11.65846796575215  6.843981782204695e-05     0.1242111227359625  0.0009700810264933057      13.43627182598393      324.3051415438271   0.005503901352397977     0.8006558808822472      0.494808993542705     0.2860171278371013     0.4281227160767623     0.0514211043088191     0.2740786930629601     0.2991983122364607     0.7444512123720336  3.799274930720543e-14 121.8073483377842
2.718872983504513      19.32952589648819      15.82219994427648   0.002286677965636367      0.690576735267178     -11.65846796575215  6.843981782204695e-05     0.1242111227359625  0.0009700810264933057      13.43627182598393      324.3051415438271   0.005503901352397977     0.8006558808822472      0.494808993542705     0.2860171129359401     0.4281227309779235     0.0514211043088191     0.2740786930629601     0.2991983122364607     0.7444512123720336  3.799274930720543e-14 121.8073479647728
2.718872983504513      19.32952589648819      15.82219994427648   0.002286677965636367      0.690576735267178     -11.65846796575215  6.843981782204695e-05     0.1242111227359625  0.0009700810264933057      13.43627182598393      324.3051415438271   0.005503901352397977     0.8006558808822472      0.494808993542705     0.2860171129359401     0.4281227160767623    0.05142111920998029     0.2740786930629601     0.2991983122364607     0.7444512123720336  3.799274930720543e-14 121.8073480050912
2.718872983504513      19.32952589648819      15.82219994427648   0.002286677965636367      0.690576735267178     -11.65846796575215  6.843981782204695e-05     0.1242111227359625  0.0009700810264933057      13.43627182598393      324.3051415438271   0.005503901352397977     0.8006558808822472      0.494808993542705     0.2860171129359401     0.4281227160767623     0.0514211043088191     0.2740787079641213     0.2991983122364607     0.7444512123720336  3.799274930720543e-14 121.8073480042461
2.718872983504513      19.32952589648819      15.82219994427648   0.002286677965636367      0.690576735267178     -11.65846796575215  6.843981782204695e-05     0.1242111227359625  0.0009700810264933057      13.43627182598393      324.3051415438271   0.005503901352397977     0.8006558808822472      0.494808993542705     0.2860171129359401     0.4281227160767623     0.0514211043088191     0.2740786930629601     0.2991983271376218     0.7444512123720336  3.799274930720543e-14 121.8073480041699
2.718872983504513      19.32952589648819      15.82219994427648   0.002286677965636367      0.690576735267178     -11.65846796575215  6.843981782204695e-05     0.1242111227359625  0.0009700810264933057      13.43627182598393      324.3051415438271   0.005503901352397977     0.8006558808822472      0.494808993542705     0.2860171129359401     0.4281227160767623     0.0514211043088191     0.2740786930629601     0.2991983122364607     0.7444512272731948  3.799274930720543e-14 121.8073480043889
2.718872983504513      19.32952589648819      15.82219994427648   0.002286677965636367      0.690576735267178     -11.65846796575215  6.843981782204695e-05     0.1242111227359625  0.0009700810264933057      13.43627182598393      324.3051415438271   0.005503901352397977     0.8006558808822472      0.494808993542705     0.2860171129359401     0.4281227160767623     0.0514211043088191     0.2740786930629601     0.2991983122364607     0.7444512123720336  1.490119918659696e-08 121.8073865229255
2.719816519855063      19.33347350522593      15.83569197239426   0.002291207057733742     0.6908083700762698      -11.6627228416198  6.877201343239059e-05     0.1242044025124702  0.0009701727526234691      13.44367894993897      324.7174823842958   0.005488040168750687     0.8006613984256344     0.4944498861612874     0.2862107666860917     0.4288886819626925       0.05142250773777     0.2740786930629601     0.2991947862093026     0.7444439221845857  3.835492184950413e-14 121.8040269724408
2.719816560383487      19.33347350522593      15.83569197239426   0.002291207057733742     0.6908083700762698      -11.6627228416198  6.877201343239059e-05     0.1242044025124702  0.0009701727526234691      13.44367894993897      324.7174823842958   0.005488040168750687     0.8006613984256344     0.4944498861612874     0.2862107666860917     0.4288886819626925       0.05142250773777     0.2740786930629601     0.2991947862093026     0.7444439221845857  3.835492184950413e-14 121.8040270520401
2.719816519855063      19.33347379331714      15.83569197239426   0.002291207057733742     0.6908083700762698      -11.6627228416198  6.877201343239059e-05     0.1242044025124702  0.0009701727526234691      13.44367894993897      324.7174823842958   0.005488040168750687     0.8006613984256344     0.4944498861612874     0.2862107666860917     0.4288886819626925       0.05142250773777     0.2740786930629601     0.2991947862093026     0.7444439221845857  3.835492184950413e-14 121.8040269631446
2.719816519855063      19.33347350522593      15.83569220836445   0.002291207057733742     0.6908083700762698      -11.6627228416198  6.877201343239059e-05     0.1242044025124702  0.0009701727526234691      13.44367894993897      324.7174823842958   0.005488040168750687     0.8006613984256344     0.4944498861612874     0.2862107666860917     0.4288886819626925       0.05142250773777     0.2740786930629601     0.2991947862093026     0.7444439221845857  3.835492184950413e-14 121.8040269589279
2.719816519855063      19.33347350522593      15.83569197239426   0.002291221958894936     0.6908083700762698      -11.6627228416198  6.877201343239059e-05     0.1242044025124702  0.0009701727526234691      13.44367894993897      324.7174823842958   0.005488040168750687     0.8006613984256344     0.4944498861612874     0.2862107666860917     0.4288886819626925       0.05142250773777     0.2740786930629601     0.2991947862093026     0.7444439221845857  3.835492184950413e-14 121.80402868101
2.719816519855063      19.33347350522593      15.83569197239426   0.002291207057733742      0.690808384977431      -11.6627228416198  6.877201343239059e-05     0.1242044025124702  0.0009701727526234691      13.44367894993897      324.7174823842958   0.005488040168750687     0.8006613984256344     0.4944498861612874     0.2862107666860917     0.4288886819626925       0.05142250773777     0.2740786930629601     0.2991947862093026     0.7444439221845857  3.835492184950413e-14 121.8040269752805
2.719816519855063      19.33347350522593      15.83569197239426   0.002291207057733742     0.6908083700762698     -11.66272301540791  6.877201343239059e-05     0.1242044025124702  0.0009701727526234691      13.44367894993897      324.7174823842958   0.005488040168750687     0.8006613984256344     0.4944498861612874     0.2862107666860917     0.4288886819626925       0.05142250773777     0.2740786930629601     0.2991947862093026     0.7444439221845857  3.835492184950413e-14 121.8040269952223
2.719816519855063      19.33347350522593      15.83569197239426   0.002291207057733742     0.6908083700762698      -11.6627228416198  6.878691459358444e-05     0.1242044025124702  0.0009701727526234691      13.44367894993897      324.7174823842958   0.005488040168750687     0.8006613984256344     0.4944498861612874     0.2862107666860917     0.4288886819626925       0.05142250773777     0.2740786930629601     0.2991947862093026     0.7444439221845857  3.835492184950413e-14 121.8040325832426
2.719816519855063      19.33347350522593      15.83569197239426   0.002291207057733742     0.6908083700762698      -11.6627228416198  6.877201343239059e-05     0.1242044174136314  0.0009701727526234691      13.44367894993897      324.7174823842958   0.005488040168750687     0.8006613984256344     0.4944498861612874     0.2862107666860917     0.4288886819626925       0.05142250773777     0.2740786930629601     0.2991947862093026     0.7444439221845857  3.835492184950413e-14 121.8040270481921
2.719816519855063      19.33347350522593      15.83569197239426   0.002291207057733742     0.6908083700762698      -11.6627228416198  6.877201343239059e-05     0.1242044025124702   0.000970187653784663      13.44367894993897      324.7174823842958   0.005488040168750687     0.8006613984256344     0.4944498861612874     0.2862107666860917     0.4288886819626925       0.05142250773777     0.2740786930629601     0.2991947862093026     0.7444439221845857  3.835492184950413e-14 121.8040290411292
2.719816519855063      19.33347350522593      15.83569197239426   0.002291207057733742     0.6908083700762698      -11.6627228416198  6.877201343239059e-05     0.1242044025124702  0.0009701727526234691       13.4436791502654      324.7174823842958   0.005488040168750687     0.8006613984256344     0.4944498861612874     0.2862107666860917     0.4288886819626925       0.05142250773777     0.2740786930629601     0.2991947862093026     0.7444439221845857  3.835492184950413e-14 121.8040269908377
2.719816519855063      19.33347350522593      15.83569197239426   0.002291207057733742     0.6908083700762698      -11.6627228416198  6.877201343239059e-05     0.1242044025124702  0.0009701727526234691      13.44367894993897      324.7174872229634   0.005488040168750687     0.8006613984256344     0.4944498861612874     0.2862107666860917     0.4288886819626925       0.05142250773777     0.2740786930629601     0.2991947862093026     0.7444439221845857  3.835492184950413e-14 121.8040270424122
2.719816519855063      19.33347350522593      15.83569197239426   0.002291207057733742     0.6908083700762698      -11.6627228416198  6.877201343239059e-05     0.1242044025124702  0.0009701727526234691      13.44367894993897      324.7174823842958   0.005488055069911881     0.8006613984256344     0.4944498861612874     0.2862107666860917     0.4288886819626925       0.05142250773777     0.2740786930629601     0.2991947862093026     0.7444439221845857  3.835492184950413e-14 121.8040302332193
2.719816519855063      19.33347350522593      15.83569197239426   0.002291207057733742     0.6908083700762698      -11.6627228416198  6.877201343239059e-05     0.1242044025124702  0.0009701727526234691      13.44367894993897      324.7174823842958   0.005488040168750687     0.8006614133267956     0.4944498861612874     0.2862107666860917     0.4288886819626925       0.05142250773777     0.2740786930629601     0.2991947862093026     0.7444439221845857  3.835492184950413e-14 121.804027561847
2.719816519855063      19.33347350522593      15.83569197239426   0.002291207057733742     0.6908083700762698      -11.6627228416198  6.877201343239059e-05     0.1242044025124702  0.0009701727526234691      13.44367894993897      324.7174823842958   0.005488040168750687     0.8006613984256344     0.4944499010624486     0.2862107666860917     0.4288886819626925       0.05142250773777     0.2740786930629601     0.2991947862093026     0.7444439221845857  3.835492184950413e-14 121.8040269034619
2.719816519855063      19.33347350522593      15.83569197239426   0.002291207057733742     0.6908083700762698      -11.6627228416198  6.877201343239059e-05     0.1242044025124702  0.0009701727526234691      13.44367894993897      324.7174823842958   0.005488040168750687     0.8006613984256344     0.4944498861612874     0.2862107815872529     0.4288886819626925       0.05142250773777     0.2740786930629601     0.2991947862093026     0.7444439221845857  3.835492184950413e-14 121.8040272296046
2.719816519855063      19.33347350522593      15.83569197239426   0.002291207057733742     0.6908083700762698      -11.6627228416198  6.877201343239059e-05     0.1242044025124702  0.0009701727526234691      13.44367894993897      324.7174823842958   0.005488040168750687     0.8006613984256344     0.4944498861612874     0.2862107666860917     0.4288886968638537       0.05142250773777     0.2740786930629601     0.2991947862093026     0.7444439221845857  3.835492184950413e-14 121.8040269558266
2.719816519855063      19.33347350522593      15.83569197239426   0.002291207057733742     0.6908083700762698      -11.6627228416198  6.877201343239059e-05     0.1242044025124702  0.0009701727526234691      13.44367894993897      324.7174823842958   0.005488040168750687     0.8006613984256344     0.4944498861612874     0.2862107666860917     0.4288886819626925    0.05142252263893119     0.2740786930629601     0.2991947862093026     0.7444439221845857  3.835492184950413e-14 121.8040269723783
2.719816519855063      19.33347350522593      15.83569197239426   0.002291207057733742     0.6908083700762698      -11.6627228416198  6.877201343239059e-05     0.1242044025124702  0.0009701727526234691      13.44367894993897      324.7174823842958   0.005488040168750687     0.8006613984256344     0.4944498861612874     0.2862107666860917     0.4288886819626925       0.05142250773777     0.2740787079641213     0.2991947862093026     0.7444439221845857  3.835492184950413e-14 121.8040269724408
2.719816519855063      19.33347350522593      15.83569197239426   0.002291207057733742     0.6908083700762698      -11.6627228416198  6.877201343239059e-05     0.1242044025124702  0.0009701727526234691      13.44367894993897      324.7174823842958   0.005488040168750687     0.8006613984256344     0.4944498861612874     0.2862107666860917     0.4288886819626925       0.05142250773777     0.2740786930629601     0.2991948011104638     0.7444439221845857  3.835492184950413e-14 121.8040269724293
2.719816519855063      19.33347350522593      15.83569197239426   0.002291207057733742     0.6908083700762698      -11.6627228416198  6.877201343239059e-05     0.1242044025124702  0.0009701727526234691      13.44367894993897      324.7174823842958   0.005488040168750687     0.8006613984256344     0.4944498861612874     0.2862107666860917     0.4288886819626925       0.05142250773777     0.2740786930629601     0.2991947862093026     0.7444439370857469  3.835492184950413e-14 121.8040269724474
2.719816519855063      19.33347350522593      15.83569197239426   0.002291207057733742     0.6908083700762698      -11.6627228416198  6.877201343239059e-05     0.1242044025124702  0.0009701727526234691      13.44367894993897      324.7174823842958   0.005488040168750687     0.8006613984256344     0.4944498861612874     0.2862107666860917     0.4288886819626925       0.05142250773777     0.2740786930629601     0.2991947862093026     0.7444439221845857  1.490119954876951e-08 121.8040654879812
2.720052410949615      19.33446043144102      15.83906506257372   0.002292339666317197     0.6908662826386819     -11.66378658695414   6.88550854384585e-05     0.1242027227783262  0.0009701958040391434      13.44553077913658      324.8205701314736   0.005484073779518005     0.8006627778704074     0.4943601109313101      0.286259184407649     0.4290801801911064    0.05142285860364031     0.2740786930629601      0.299193904680767     0.7444420995928481   3.84455496338106e-14 121.8033004400468
2.720052451481555      19.33446043144102      15.83906506257372   0.002292339666317197     0.6908662826386819     -11.66378658695414   6.88550854384585e-05     0.1242027227783262  0.0009701958040391434      13.44553077913658      324.8205701314736   0.005484073779518005     0.8006627778704074     0.4943601109313101      0.286259184407649     0.4290801801911064    0.05142285860364031     0.2740786930629601      0.299193904680767     0.7444420995928481   3.84455496338106e-14 121.8033004626924
2.720052410949615      19.33446071954694      15.83906506257372   0.002292339666317197     0.6908662826386819     -11.66378658695414   6.88550854384585e-05     0.1242027227783262  0.0009701958040391434      13.44553077913658      324.8205701314736   0.005484073779518005     0.8006627778704074     0.4943601109313101      0.286259184407649     0.4290801801911064    0.05142285860364031     0.2740786930629601      0.299193904680767     0.7444420995928481   3.84455496338106e-14 121.8033004061323
2.720052410949615      19.33446043144102      15.83906529859418   0.002292339666317197     0.6908662826386819     -11.66378658695414   6.88550854384585e-05     0.1242027227783262  0.0009701958040391434      13.44553077913658      324.8205701314736   0.005484073779518005     0.8006627778704074     0.4943601109313101      0.286259184407649     0.4290801801911064    0.05142285860364031     0.2740786930629601      0.299193904680767     0.7444420995928481   3.84455496338106e-14 121.8033004345573
2.720052410949615      19.33446043144102      15.83906506257372   0.002292354567478391     0.6908662826386819     -11.66378658695414   6.88550854384585e-05     0.1242027227783262  0.0009701958040391434      13.44553077913658      324.8205701314736   0.005484073779518005     0.8006627778704074     0.4943601109313101      0.286259184407649     0.4290801801911064    0.05142285860364031     0.2740786930629601      0.299193904680767     0.7444420995928481   3.84455496338106e-14 121.8033022554687
2.720052410949615      19.33446043144102      15.83906506257372   0.002292339666317197     0.6908662975398431     -11.66378658695414   6.88550854384585e-05     0.1242027227783262  0.0009701958040391434      13.44553077913658      324.8205701314736   0.005484073779518005     0.8006627778704074     0.4943601109313101      0.286259184407649     0.4290801801911064    0.05142285860364031     0.2740786930629601      0.299193904680767     0.7444420995928481   3.84455496338106e-14 121.803300413019
2.720052410949615      19.33446043144102      15.83906506257372   0.002292339666317197     0.6908662826386819      -11.6637867607581   6.88550854384585e-05     0.1242027227783262  0.0009701958040391434      13.44553077913658      324.8205701314736   0.005484073779518005     0.8006627778704074     0.4943601109313101      0.286259184407649     0.4290801801911064    0.05142285860364031     0.2740786930629601      0.299193904680767     0.7444420995928481   3.84455496338106e-14 121.8033005067349
2.720052410949615      19.33446043144102      15.83906506257372   0.002292339666317197     0.6908662826386819     -11.66378658695414  6.886998659965235e-05     0.1242027227783262  0.0009701958040391434      13.44553077913658      324.8205701314736   0.005484073779518005     0.8006627778704074     0.4943601109313101      0.286259184407649     0.4290801801911064    0.05142285860364031     0.2740786930629601      0.299193904680767     0.7444420995928481   3.84455496338106e-14 121.8033059977118
2.720052410949615      19.33446043144102      15.83906506257372   0.002292339666317197     0.6908662826386819     -11.66378658695414   6.88550854384585e-05     0.1242027376794874  0.0009701958040391434      13.44553077913658      324.8205701314736   0.005484073779518005     0.8006627778704074     0.4943601109313101      0.286259184407649     0.4290801801911064    0.05142285860364031     0.2740786930629601      0.299193904680767     0.7444420995928481   3.84455496338106e-14 121.8033004858195
2.720052410949615      19.33446043144102      15.83906506257372   0.002292339666317197     0.6908662826386819     -11.66378658695414   6.88550854384585e-05     0.1242027227783262  0.0009702107052003373      13.44553077913658      324.8205701314736   0.005484073779518005     0.8006627778704074     0.4943601109313101      0.286259184407649     0.4290801801911064    0.05142285860364031     0.2740786930629601      0.299193904680767     0.7444420995928481   3.84455496338106e-14 121.8033025680208
2.720052410949615      19.33446043144102      15.83906506257372   0.002292339666317197     0.6908662826386819     -11.66378658695414   6.88550854384585e-05     0.1242027227783262  0.0009701958040391434       13.4455309794906      324.8205701314736   0.005484073779518005     0.8006627778704074     0.4943601109313101      0.286259184407649     0.4290801801911064    0.05142285860364031     0.2740786930629601      0.299193904680767     0.7444420995928481   3.84455496338106e-14 121.8033004005793
2.720052410949615      19.33446043144102      15.83906506257372   0.002292339666317197     0.6908662826386819     -11.66378658695414   6.88550854384585e-05     0.1242027227783262  0.0009701958040391434      13.44553077913658      324.8205749716773   0.005484073779518005     0.8006627778704074     0.4943601109313101      0.286259184407649     0.4290801801911064    0.05142285860364031     0.2740786930629601      0.299193904680767     0.7444420995928481   3.84455496338106e-14 121.8033005723484
2.720052410949615      19.33446043144102      15.83906506257372   0.002292339666317197     0.6908662826386819     -11.66378658695414   6.88550854384585e-05     0.1242027227783262  0.0009701958040391434      13.44553077913658      324.8205701314736   0.005484088680679199     0.8006627778704074     0.4943601109313101      0.286259184407649     0.4290801801911064    0.05142285860364031     0.2740786930629601      0.299193904680767     0.7444420995928481   3.84455496338106e-14 121.8033030355011
2.720052410949615      19.33446043144102      15.83906506257372   0.002292339666317197     0.6908662826386819     -11.66378658695414   6.88550854384585e-05     0.1242027227783262  0.0009701958040391434      13.44553077913658      324.8205701314736   0.005484073779518005     0.8006627927715686     0.4943601109313101      0.286259184407649     0.4290801801911064    0.05142285860364031     0.2740786930629601      0.299193904680767     0.7444420995928481   3.84455496338106e-14 121.803301033669
2.720052410949615      19.33446043144102      15.83906506257372   0.002292339666317197     0.6908662826386819     -11.66378658695414   6.88550854384585e-05     0.1242027227783262  0.0009701958040391434      13.44553077913658      324.8205701314736   0.005484073779518005     0.8006627778704074     0.4943601258324713      0.286259184407649     0.4290801801911064    0.05142285860364031     0.2740786930629601      0.299193904680767     0.7444420995928481   3.84455496338106e-14 121.8033004414596
2.720052410949615      19.33446043144102      15.83906506257372   0.002292339666317197     0.6908662826386819     -11.66378658695414   6.88550854384585e-05     0.1242027227783262  0.0009701958040391434      13.44553077913658      324.8205701314736   0.005484073779518005     0.8006627778704074     0.4943601109313101     0.2862591993088102     0.4290801801911064    0.05142285860364031     0.2740786930629601      0.299193904680767     0.7444420995928481   3.84455496338106e-14 121.803300656247
2.720052410949615      19.33446043144102      15.83906506257372   0.002292339666317197     0.6908662826386819     -11.66378658695414   6.88550854384585e-05     0.1242027227783262  0.0009701958040391434      13.44553077913658      324.8205701314736   0.005484073779518005     0.8006627778704074     0.4943601109313101      0.286259184407649     0.4290801950922676    0.05142285860364031     0.2740786930629601      0.299193904680767     0.7444420995928481   3.84455496338106e-14 121.8033004110726
2.720052410949615      19.33446043144102      15.83906506257372   0.002292339666317197     0.6908662826386819     -11.66378658695414   6.88550854384585e-05     0.1242027227783262  0.0009701958040391434      13.44553077913658      324.8205701314736   0.005484073779518005     0.8006627778704074     0.4943601109313101      0.286259184407649     0.4290801801911064     0.0514228735048015     0.2740786930629601      0.299193904680767     0.7444420995928481   3.84455496338106e-14 121.8033004400264
2.720052410949615      19.33446043144102      15.83906506257372   0.002292339666317197     0.6908662826386819     -11.66378658695414   6.88550854384585e-05     0.1242027227783262  0.0009701958040391434      13.44553077913658      324.8205701314736   0.005484073779518005     0.8006627778704074     0.4943601109313101      0.286259184407649     0.4290801801911064    0.05142285860364031     0.2740787079641213      0.299193904680767     0.7444420995928481   3.84455496338106e-14 121.8033004400468
2.720052410949615      19.33446043144102      15.83906506257372   0.002292339666317197     0.6908662826386819     -11.66378658695414   6.88550854384585e-05     0.1242027227783262  0.0009701958040391434      13.44553077913658      324.8205701314736   0.005484073779518005     0.8006627778704074     0.4943601109313101      0.286259184407649     0.4290801801911064    0.05142285860364031     0.2740786930629601     0.2991939195819282     0.7444420995928481   3.84455496338106e-14 121.8033004400546
2.720052410949615      19.33446043144102      15.83906506257372   0.002292339666317197     0.6908662826386819     -11.66378658695414   6.88550854384585e-05     0.1242027227783262  0.0009701958040391434      13.44553077913658      324.8205701314736   0.005484073779518005     0.8006627778704074     0.4943601109313101      0.286259184407649     0.4290801801911064    0.05142285860364031     0.2740786930629601      0.299193904680767     0.7444421144940093   3.84455496338106e-14 121.8033004400409
2.720052410949615      19.33446043144102      15.83906506257372   0.002292339666317197     0.6908662826386819     -11.66378658695414   6.88550854384585e-05     0.1242027227783262  0.0009701958040391434      13.44553077913658      324.8205701314736   0.005484073779518005     0.8006627778704074     0.4943601109313101      0.286259184407649     0.4290801801911064    0.05142285860364031     0.2740786930629601      0.299193904680767     0.7444420995928481  1.490119963939729e-08 121.8033389549249
2.720111411674444      19.33470725879744      15.83990866662502   0.002292624160336018     0.6908807762010945     -11.66405262841256  6.887594582722497e-05     0.1242023041322554   0.000970202046419571      13.44599392867099      324.8463521830863   0.005483077810200322     0.8006631229668583     0.4943376736144786     0.2862713059584546     0.4291280817138705    0.05142294635452446     0.2740786930629601     0.2991936842119344     0.7444416437660025  3.846854514643132e-14 121.8031251631469
2.720111452207262      19.33470725879744      15.83990866662502   0.002292624160336018     0.6908807762010945     -11.66405262841256  6.887594582722497e-05     0.1242023041322554   0.000970202046419571      13.44599392867099      324.8463521830863   0.005483077810200322     0.8006631229668583     0.4943376736144786     0.2862713059584546     0.4291280817138705    0.05142294635452446     0.2740786930629601     0.2991936842119344     0.7444416437660025  3.846854514643132e-14 121.8031251297967
2.720111411674444      19.33470754690703      15.83990866662502   0.002292624160336018     0.6908807762010945     -11.66405262841256  6.887594582722497e-05     0.1242023041322554   0.000970202046419571      13.44599392867099      324.8463521830863   0.005483077810200322     0.8006631229668583     0.4943376736144786     0.2862713059584546     0.4291280817138705    0.05142294635452446     0.2740786930629601     0.2991936842119344     0.7444416437660025  3.846854514643132e-14 121.8031251190197
2.720111411674444      19.33470725879744      15.83990890265806   0.002292624160336018     0.6908807762010945     -11.66405262841256  6.887594582722497e-05     0.1242023041322554   0.000970202046419571      13.44599392867099      324.8463521830863   0.005483077810200322     0.8006631229668583     0.4943376736144786     0.2862713059584546     0.4291280817138705    0.05142294635452446     0.2740786930629601     0.2991936842119344     0.7444416437660025  3.846854514643132e-14 121.8031251424753
2.720111411674444      19.33470725879744      15.83990866662502   0.002292639061497212     0.6908807762010945     -11.66405262841256  6.887594582722497e-05     0.1242023041322554   0.000970202046419571      13.44599392867099      324.8463521830863   0.005483077810200322     0.8006631229668583     0.4943376736144786     0.2862713059584546     0.4291280817138705    0.05142294635452446     0.2740786930629601     0.2991936842119344     0.7444416437660025  3.846854514643132e-14 121.8031269814135
2.720111411674444      19.33470725879744      15.83990866662502   0.002292624160336018     0.6908807911022556     -11.66405262841256  6.887594582722497e-05     0.1242023041322554   0.000970202046419571      13.44599392867099      324.8463521830863   0.005483077810200322     0.8006631229668583     0.4943376736144786     0.2862713059584546     0.4291280817138705    0.05142294635452446     0.2740786930629601     0.2991936842119344     0.7444416437660025  3.846854514643132e-14 121.8031251553976
2.720111411674444      19.33470725879744      15.83990866662502   0.002292624160336018     0.6908807762010945     -11.66405280222049  6.887594582722497e-05     0.1242023041322554   0.000970202046419571      13.44599392867099      324.8463521830863   0.005483077810200322     0.8006631229668583     0.4943376736144786     0.2862713059584546     0.4291280817138705    0.05142294635452446     0.2740786930629601     0.2991936842119344     0.7444416437660025  3.846854514643132e-14 121.8031251960814
2.720111411674444      19.33470725879744      15.83990866662502   0.002292624160336018     0.6908807762010945     -11.66405262841256  6.889084698841881e-05     0.1242023041322554   0.000970202046419571      13.44599392867099      324.8463521830863   0.005483077810200322     0.8006631229668583     0.4943376736144786     0.2862713059584546     0.4291280817138705    0.05142294635452446     0.2740786930629601     0.2991936842119344     0.7444416437660025  3.846854514643132e-14 121.8031307080106
2.720111411674444      19.33470725879744      15.83990866662502   0.002292624160336018     0.6908807762010945     -11.66405262841256  6.887594582722497e-05     0.1242023190334166   0.000970202046419571      13.44599392867099      324.8463521830863   0.005483077810200322     0.8006631229668583     0.4943376736144786     0.2862713059584546     0.4291280817138705    0.05142294635452446     0.2740786930629601     0.2991936842119344     0.7444416437660025  3.846854514643132e-14 121.8031251973938
2.720111411674444      19.33470725879744      15.83990866662502   0.002292624160336018     0.6908807762010945     -11.66405262841256  6.887594582722497e-05     0.1242023041322554  0.0009702169475807648      13.44599392867099      324.8463521830863   0.005483077810200322     0.8006631229668583     0.4943376736144786     0.2862713059584546     0.4291280817138705    0.05142294635452446     0.2740786930629601     0.2991936842119344     0.7444416437660025  3.846854514643132e-14 121.8031272606379
2.720111411674444      19.33470725879744      15.83990866662502   0.002292624160336018     0.6908807762010945     -11.66405262841256  6.887594582722497e-05     0.1242023041322554   0.000970202046419571      13.44599412903192      324.8463521830863   0.005483077810200322     0.8006631229668583     0.4943376736144786     0.2862713059584546     0.4291280817138705    0.05142294635452446     0.2740786930629601     0.2991936842119344     0.7444416437660025  3.846854514643132e-14 121.8031250506034
2.720111411674444      19.33470725879744      15.83990866662502   0.002292624160336018     0.6908807762010945     -11.66405262841256  6.887594582722497e-05     0.1242023041322554   0.000970202046419571      13.44599392867099      324.8463570236742   0.005483077810200322     0.8006631229668583     0.4943376736144786     0.2862713059584546     0.4291280817138705    0.05142294635452446     0.2740786930629601     0.2991936842119344     0.7444416437660025  3.846854514643132e-14 121.8031250468534
2.720111411674444      19.33470725879744      15.83990866662502   0.002292624160336018     0.6908807762010945     -11.66405262841256  6.887594582722497e-05     0.1242023041322554   0.000970202046419571      13.44599392867099      324.8463521830863   0.005483092711361516     0.8006631229668583     0.4943376736144786     0.2862713059584546     0.4291280817138705    0.05142294635452446     0.2740786930629601     0.2991936842119344     0.7444416437660025  3.846854514643132e-14 121.8031275900575
2.720111411674444      19.33470725879744      15.83990866662502   0.002292624160336018     0.6908807762010945     -11.66405262841256  6.887594582722497e-05     0.1242023041322554   0.000970202046419571      13.44599392867099      324.8463521830863   0.005483077810200322     0.8006631378680195     0.4943376736144786     0.2862713059584546     0.4291280817138705    0.05142294635452446     0.2740786930629601     0.2991936842119344     0.7444416437660025  3.846854514643132e-14 121.803125751783
2.720111411674444      19.33470725879744      15.83990866662502   0.002292624160336018     0.6908807762010945     -11.66405262841256  6.887594582722497e-05     0.1242023041322554   0.000970202046419571      13.44599392867099      324.8463521830863   0.005483077810200322     0.8006631229668583     0.4943376885156398     0.2862713059584546     0.4291280817138705    0.05142294635452446     0.2740786930629601     0.2991936842119344     0.7444416437660025  3.846854514643132e-14 121.8031251551364
2.720111411674444      19.33470725879744      15.83990866662502   0.002292624160336018     0.6908807762010945     -11.66405262841256  6.887594582722497e-05     0.1242023041322554   0.000970202046419571      13.44599392867099      324.8463521830863   0.005483077810200322     0.8006631229668583     0.4943376736144786     0.2862713208596158     0.4291280817138705    0.05142294635452446     0.2740786930629601     0.2991936842119344     0.7444416437660025  3.846854514643132e-14 121.8031253444649
2.720111411674444      19.33470725879744      15.83990866662502   0.002292624160336018     0.6908807762010945     -11.66405262841256  6.887594582722497e-05     0.1242023041322554   0.000970202046419571      13.44599392867099      324.8463521830863   0.005483077810200322     0.8006631229668583     0.4943376736144786     0.2862713059584546     0.4291280966150317    0.05142294635452446     0.2740786930629601     0.2991936842119344     0.7444416437660025  3.846854514643132e-14 121.8031250407471
2.720111411674444      19.33470725879744      15.83990866662502   0.002292624160336018     0.6908807762010945     -11.66405262841256  6.887594582722497e-05     0.1242023041322554   0.000970202046419571      13.44599392867099      324.8463521830863   0.005483077810200322     0.8006631229668583     0.4943376736144786     0.2862713059584546     0.4291280817138705    0.05142296125568566     0.2740786930629601     0.2991936842119344     0.7444416437660025  3.846854514643132e-14 121.8031251631144
2.720111411674444      19.33470725879744      15.83990866662502   0.002292624160336018     0.6908807762010945     -11.66405262841256  6.887594582722497e-05     0.1242023041322554   0.000970202046419571      13.44599392867099      324.8463521830863   0.005483077810200322     0.8006631229668583     0.4943376736144786     0.2862713059584546     0.4291280817138705    0.05142294635452446     0.2740787079641213     0.2991936842119344     0.7444416437660025  3.846854514643132e-14 121.8031251631469
2.720111411674444      19.33470725879744      15.83990866662502   0.002292624160336018     0.6908807762010945     -11.66405262841256  6.887594582722497e-05     0.1242023041322554   0.000970202046419571      13.44599392867099      324.8463521830863   0.005483077810200322     0.8006631229668583     0.4943376736144786     0.2862713059584546     0.4291280817138705    0.05142294635452446     0.2740786930629601     0.2991936991130956     0.7444416437660025  3.846854514643132e-14 121.8031251631416
2.720111411674444      19.33470725879744      15.83990866662502   0.002292624160336018     0.6908807762010945     -11.66405262841256  6.887594582722497e-05     0.1242023041322554   0.000970202046419571      13.44599392867099      324.8463521830863   0.005483077810200322     0.8006631229668583     0.4943376736144786     0.2862713059584546     0.4291280817138705    0.05142294635452446     0.2740786930629601     0.2991936842119344     0.7444416586671637  3.846854514643132e-14 121.8031251631464
2.720111411674444      19.33470725879744      15.83990866662502   0.002292624160336018     0.6908807762010945     -11.66405262841256  6.887594582722497e-05     0.1242023041322554   0.000970202046419571      13.44599392867099      324.8463521830863   0.005483077810200322     0.8006631229668583     0.4943376736144786     0.2862713059584546     0.4291280817138705    0.05142294635452446     0.2740786930629601     0.2991936842119344     0.7444416437660025   1.49011996623928e-08 121.8031636778298
2.720112512381181      19.33470776472712      15.83990821127589   0.002291554929424712      0.690882795621218     -11.66405176267267  6.877794215094082e-05     0.1242012087334624  0.0009696801130960027      13.44599888426559      324.8464767261315   0.005479671172065771     0.8006630221669615     0.4943387169741687     0.2862579536892539     0.4291597052421522    0.05142297186695934     0.2740786930629601     0.2991943829422644     0.7444416494113841  3.808777995041993e-14 121.8026818498723
2.720112552914016      19.33470776472712      15.83990821127589   0.002291554929424712      0.690882795621218     -11.66405176267267  6.877794215094082e-05     0.1242012087334624  0.0009696801130960027      13.44599888426559      324.8464767261315   0.005479671172065771     0.8006630221669615     0.4943387169741687     0.2862579536892539     0.4291597052421522    0.05142297186695934     0.2740786930629601     0.2991943829422644     0.7444416494113841  3.808777995041993e-14 121.8026818506353
2.720112512381181      19.33470805283671      15.83990821127589   0.002291554929424712      0.690882795621218     -11.66405176267267  6.877794215094082e-05     0.1242012087334624  0.0009696801130960027      13.44599888426559      324.8464767261315   0.005479671172065771     0.8006630221669615     0.4943387169741687     0.2862579536892539     0.4291597052421522    0.05142297186695934     0.2740786930629601     0.2991943829422644     0.7444416494113841  3.808777995041993e-14 121.8026818733192
2.720112512381181      19.33470776472712      15.83990844730891   0.002291554929424712      0.690882795621218     -11.66405176267267  6.877794215094082e-05     0.1242012087334624  0.0009696801130960027      13.44599888426559      324.8464767261315   0.005479671172065771     0.8006630221669615     0.4943387169741687     0.2862579536892539     0.4291597052421522    0.05142297186695934     0.2740786930629601     0.2991943829422644     0.7444416494113841  3.808777995041993e-14 121.8026818817647
2.720112512381181      19.33470776472712      15.83990821127589   0.002291569830585906      0.690882795621218     -11.66405176267267  6.877794215094082e-05     0.1242012087334624  0.0009696801130960027      13.44599888426559      324.8464767261315   0.005479671172065771     0.8006630221669615     0.4943387169741687     0.2862579536892539     0.4291597052421522    0.05142297186695934     0.2740786930629601     0.2991943829422644     0.7444416494113841  3.808777995041993e-14 121.8026833106739
2.720112512381181      19.33470776472712      15.83990821127589   0.002291554929424712     0.6908828105223792     -11.66405176267267  6.877794215094082e-05     0.1242012087334624  0.0009696801130960027      13.44599888426559      324.8464767261315   0.005479671172065771     0.8006630221669615     0.4943387169741687     0.2862579536892539     0.4291597052421522    0.05142297186695934     0.2740786930629601     0.2991943829422644     0.7444416494113841  3.808777995041993e-14 121.8026818919786
2.720112512381181      19.33470776472712      15.83990821127589   0.002291554929424712      0.690882795621218     -11.66405193648059  6.877794215094082e-05     0.1242012087334624  0.0009696801130960027      13.44599888426559      324.8464767261315   0.005479671172065771     0.8006630221669615     0.4943387169741687     0.2862579536892539     0.4291597052421522    0.05142297186695934     0.2740786930629601     0.2991943829422644     0.7444416494113841  3.808777995041993e-14 121.8026819364039
2.720112512381181      19.33470776472712      15.83990821127589   0.002291554929424712      0.690882795621218     -11.66405176267267  6.879284331213467e-05     0.1242012087334624  0.0009696801130960027      13.44599888426559      324.8464767261315   0.005479671172065771     0.8006630221669615     0.4943387169741687     0.2862579536892539     0.4291597052421522    0.05142297186695934     0.2740786930629601     0.2991943829422644     0.7444416494113841  3.808777995041993e-14 121.802686938512
2.720112512381181      19.33470776472712      15.83990821127589   0.002291554929424712      0.690882795621218     -11.66405176267267  6.877794215094082e-05     0.1242012236346236  0.0009696801130960027      13.44599888426559      324.8464767261315   0.005479671172065771     0.8006630221669615     0.4943387169741687     0.2862579536892539     0.4291597052421522    0.05142297186695934     0.2740786930629601     0.2991943829422644     0.7444416494113841  3.808777995041993e-14 121.8026819675405
2.720112512381181      19.33470776472712      15.83990821127589   0.002291554929424712      0.690882795621218     -11.66405176267267  6.877794215094082e-05     0.1242012087334624  0.0009696950142571966      13.44599888426559      324.8464767261315   0.005479671172065771     0.8006630221669615     0.4943387169741687     0.2862579536892539     0.4291597052421522    0.05142297186695934     0.2740786930629601     0.2991943829422644     0.7444416494113841  3.808777995041993e-14 121.8026837063559
2.720112512381181      19.33470776472712      15.83990821127589   0.002291554929424712      0.690882795621218     -11.66405176267267  6.877794215094082e-05     0.1242012087334624  0.0009696801130960027      13.44599908462659      324.8464767261315   0.005479671172065771     0.8006630221669615     0.4943387169741687     0.2862579536892539     0.4291597052421522    0.05142297186695934     0.2740786930629601     0.2991943829422644     0.7444416494113841  3.808777995041993e-14 121.8026818760295
2.720112512381181      19.33470776472712      15.83990821127589   0.002291554929424712      0.690882795621218     -11.66405176267267  6.877794215094082e-05     0.1242012087334624  0.0009696801130960027      13.44599888426559      324.8464815667212   0.005479671172065771     0.8006630221669615     0.4943387169741687     0.2862579536892539     0.4291597052421522    0.05142297186695934     0.2740786930629601     0.2991943829422644     0.7444416494113841  3.808777995041993e-14 121.802681807482
2.720112512381181      19.33470776472712      15.83990821127589   0.002291554929424712      0.690882795621218     -11.66405176267267  6.877794215094082e-05     0.1242012087334624  0.0009696801130960027      13.44599888426559      324.8464767261315   0.005479686073226965     0.8006630221669615     0.4943387169741687     0.2862579536892539     0.4291597052421522    0.05142297186695934     0.2740786930629601     0.2991943829422644     0.7444416494113841  3.808777995041993e-14 121.8026800534977
2.720112512381181      19.33470776472712      15.83990821127589   0.002291554929424712      0.690882795621218     -11.66405176267267  6.877794215094082e-05     0.1242012087334624  0.0009696801130960027      13.44599888426559      324.8464767261315   0.005479671172065771     0.8006630370681227     0.4943387169741687     0.2862579536892539     0.4291597052421522    0.05142297186695934     0.2740786930629601     0.2991943829422644     0.7444416494113841  3.808777995041993e-14 121.8026824919741
2.720112512381181      19.33470776472712      15.83990821127589   0.002291554929424712      0.690882795621218     -11.66405176267267  6.877794215094082e-05     0.1242012087334624  0.0009696801130960027      13.44599888426559      324.8464767261315   0.005479671172065771     0.8006630221669615     0.4943387318753299     0.2862579536892539     0.4291597052421522    0.05142297186695934     0.2740786930629601     0.2991943829422644     0.7444416494113841  3.808777995041993e-14 121.8026819623255
2.720112512381181      19.33470776472712      15.83990821127589   0.002291554929424712      0.690882795621218     -11.66405176267267  6.877794215094082e-05     0.1242012087334624  0.0009696801130960027      13.44599888426559      324.8464767261315   0.005479671172065771     0.8006630221669615     0.4943387169741687     0.2862579685904151     0.4291597052421522    0.05142297186695934     0.2740786930629601     0.2991943829422644     0.7444416494113841  3.808777995041993e-14 121.8026819508536
2.720112512381181      19.33470776472712      15.83990821127589   0.002291554929424712      0.690882795621218     -11.66405176267267  6.877794215094082e-05     0.1242012087334624  0.0009696801130960027      13.44599888426559      324.8464767261315   0.005479671172065771     0.8006630221669615     0.4943387169741687     0.2862579536892539     0.4291597201433134    0.05142297186695934     0.2740786930629601     0.2991943829422644     0.7444416494113841  3.808777995041993e-14 121.8026818529226
2.720112512381181      19.33470776472712      15.83990821127589   0.002291554929424712      0.690882795621218     -11.66405176267267  6.877794215094082e-05     0.1242012087334624  0.0009696801130960027      13.44599888426559      324.8464767261315   0.005479671172065771     0.8006630221669615     0.4943387169741687     0.2862579536892539     0.4291597052421522    0.05142298676812053     0.2740786930629601     0.2991943829422644     0.7444416494113841  3.808777995041993e-14 121.8026818499061
2.720112512381181      19.33470776472712      15.83990821127589   0.002291554929424712      0.690882795621218     -11.66405176267267  6.877794215094082e-05     0.1242012087334624  0.0009696801130960027      13.44599888426559      324.8464767261315   0.005479671172065771     0.8006630221669615     0.4943387169741687     0.2862579536892539     0.4291597052421522    0.05142297186695934     0.2740787079641213     0.2991943829422644     0.7444416494113841  3.808777995041993e-14 121.8026818498723
2.720112512381181      19.33470776472712      15.83990821127589   0.002291554929424712      0.690882795621218     -11.66405176267267  6.877794215094082e-05     0.1242012087334624  0.0009696801130960027      13.44599888426559      324.8464767261315   0.005479671172065771     0.8006630221669615     0.4943387169741687     0.2862579536892539     0.4291597052421522    0.05142297186695934     0.2740786930629601     0.2991943978434256     0.7444416494113841  3.808777995041993e-14 121.8026818498774
2.720112512381181      19.33470776472712      15.83990821127589   0.002291554929424712      0.690882795621218     -11.66405176267267  6.877794215094082e-05     0.1242012087334624  0.0009696801130960027      13.44599888426559      324.8464767261315   0.005479671172065771     0.8006630221669615     0.4943387169741687     0.2862579536892539     0.4291597052421522    0.05142297186695934     0.2740786930629601     0.2991943829422644     0.7444416643125453  3.808777995041993e-14 121.8026818498786
2.720112512381181      19.33470776472712      15.83990821127589   0.002291554929424712      0.690882795621218     -11.66405176267267  6.877794215094082e-05     0.1242012087334624  0.0009696801130960027      13.44599888426559      324.8464767261315   0.005479671172065771     0.8006630221669615     0.4943387169741687     0.2862579536892539     0.4291597052421522    0.05142297186695934     0.2740786930629601     0.2991943829422644     0.7444416494113841  1.490119928162761e-08 121.8027203671606
2.72011265962194      19.33464417283316      15.83979328277462    0.00229146198690923     0.6908821553182611     -11.66399802921087  6.877087361247877e-05     0.1242009187639761  0.0009696462269602504      13.44599823333077      324.8464805209549   0.005481447180113355     0.8006629823971113     0.4943381643750326     0.2862569263468654     0.4291602703165779     0.0514229154792976     0.2740786930629601     0.2991943310820356     0.7444414914779133  3.805749821424189e-14 121.8025603723431
2.720112700154777      19.33464417283316      15.83979328277462    0.00229146198690923     0.6908821553182611     -11.66399802921087  6.877087361247877e-05     0.1242009187639761  0.0009696462269602504      13.44599823333077      324.8464805209549   0.005481447180113355     0.8006629823971113     0.4943381643750326     0.2862569263468654     0.4291602703165779     0.0514229154792976     0.2740786930629601     0.2991943310820356     0.7444414914779133  3.805749821424189e-14 121.8025604427259
2.72011265962194       19.3346444609418      15.83979328277462    0.00229146198690923     0.6908821553182611     -11.66399802921087  6.877087361247877e-05     0.1242009187639761  0.0009696462269602504      13.44599823333077      324.8464805209549   0.005481447180113355     0.8006629823971113     0.4943381643750326     0.2862569263468654     0.4291602703165779     0.0514229154792976     0.2740786930629601     0.2991943310820356     0.7444414914779133  3.805749821424189e-14 121.8025603447578
2.72011265962194      19.33464417283316      15.83979351880593    0.00229146198690923     0.6908821553182611     -11.66399802921087  6.877087361247877e-05     0.1242009187639761  0.0009696462269602504      13.44599823333077      324.8464805209549   0.005481447180113355     0.8006629823971113     0.4943381643750326     0.2862569263468654     0.4291602703165779     0.0514229154792976     0.2740786930629601     0.2991943310820356     0.7444414914779133  3.805749821424189e-14 121.8025602789226
2.72011265962194      19.33464417283316      15.83979328277462   0.002291476888070423     0.6908821553182611     -11.66399802921087  6.877087361247877e-05     0.1242009187639761  0.0009696462269602504      13.44599823333077      324.8464805209549   0.005481447180113355     0.8006629823971113     0.4943381643750326     0.2862569263468654     0.4291602703165779     0.0514229154792976     0.2740786930629601     0.2991943310820356     0.7444414914779133  3.805749821424189e-14 121.8025617549288
2.72011265962194      19.33464417283316      15.83979328277462    0.00229146198690923     0.6908821702194223     -11.66399802921087  6.877087361247877e-05     0.1242009187639761  0.0009696462269602504      13.44599823333077      324.8464805209549   0.005481447180113355     0.8006629823971113     0.4943381643750326     0.2862569263468654     0.4291602703165779     0.0514229154792976     0.2740786930629601     0.2991943310820356     0.7444414914779133  3.805749821424189e-14 121.8025603790109
2.72011265962194      19.33464417283316      15.83979328277462    0.00229146198690923     0.6908821553182611     -11.66399820301798  6.877087361247877e-05     0.1242009187639761  0.0009696462269602504      13.44599823333077      324.8464805209549   0.005481447180113355     0.8006629823971113     0.4943381643750326     0.2862569263468654     0.4291602703165779     0.0514229154792976     0.2740786930629601     0.2991943310820356     0.7444414914779133  3.805749821424189e-14 121.8025603877619
2.72011265962194      19.33464417283316      15.83979328277462    0.00229146198690923     0.6908821553182611     -11.66399802921087  6.878577477367261e-05     0.1242009187639761  0.0009696462269602504      13.44599823333077      324.8464805209549   0.005481447180113355     0.8006629823971113     0.4943381643750326     0.2862569263468654     0.4291602703165779     0.0514229154792976     0.2740786930629601     0.2991943310820356     0.7444414914779133  3.805749821424189e-14 121.8025655500782
2.72011265962194      19.33464417283316      15.83979328277462    0.00229146198690923     0.6908821553182611     -11.66399802921087  6.877087361247877e-05     0.1242009336651373  0.0009696462269602504      13.44599823333077      324.8464805209549   0.005481447180113355     0.8006629823971113     0.4943381643750326     0.2862569263468654     0.4291602703165779     0.0514229154792976     0.2740786930629601     0.2991943310820356     0.7444414914779133  3.805749821424189e-14 121.8025603958509
2.72011265962194      19.33464417283316      15.83979328277462    0.00229146198690923     0.6908821553182611     -11.66399802921087  6.877087361247877e-05     0.1242009187639761  0.0009696611281214443      13.44599823333077      324.8464805209549   0.005481447180113355     0.8006629823971113     0.4943381643750326     0.2862569263468654     0.4291602703165779     0.0514229154792976     0.2740786930629601     0.2991943310820356     0.7444414914779133  3.805749821424189e-14 121.8025622217285
2.72011265962194      19.33464417283316      15.83979328277462    0.00229146198690923     0.6908821553182611     -11.66399802921087  6.877087361247877e-05     0.1242009187639761  0.0009696462269602504      13.44599843369176      324.8464805209549   0.005481447180113355     0.8006629823971113     0.4943381643750326     0.2862569263468654     0.4291602703165779     0.0514229154792976     0.2740786930629601     0.2991943310820356     0.7444414914779133  3.805749821424189e-14 121.8025603417958
2.72011265962194      19.33464417283316      15.83979328277462    0.00229146198690923     0.6908821553182611     -11.66399802921087  6.877087361247877e-05     0.1242009187639761  0.0009696462269602504      13.44599823333077      324.8464853615447   0.005481447180113355     0.8006629823971113     0.4943381643750326     0.2862569263468654     0.4291602703165779     0.0514229154792976     0.2740786930629601     0.2991943310820356     0.7444414914779133  3.805749821424189e-14 121.8025602452696
2.72011265962194      19.33464417283316      15.83979328277462    0.00229146198690923     0.6908821553182611     -11.66399802921087  6.877087361247877e-05     0.1242009187639761  0.0009696462269602504      13.44599823333077      324.8464805209549   0.005481462081274549     0.8006629823971113     0.4943381643750326     0.2862569263468654     0.4291602703165779     0.0514229154792976     0.2740786930629601     0.2991943310820356     0.7444414914779133  3.805749821424189e-14 121.8025605022507
2.72011265962194      19.33464417283316      15.83979328277462    0.00229146198690923     0.6908821553182611     -11.66399802921087  6.877087361247877e-05     0.1242009187639761  0.0009696462269602504      13.44599823333077      324.8464805209549   0.005481447180113355     0.8006629972982725     0.4943381643750326     0.2862569263468654     0.4291602703165779     0.0514229154792976     0.2740786930629601     0.2991943310820356     0.7444414914779133  3.805749821424189e-14 121.8025609900996
2.72011265962194      19.33464417283316      15.83979328277462    0.00229146198690923     0.6908821553182611     -11.66399802921087  6.877087361247877e-05     0.1242009187639761  0.0009696462269602504      13.44599823333077      324.8464805209549   0.005481447180113355     0.8006629823971113     0.4943381792761938     0.2862569263468654     0.4291602703165779     0.0514229154792976     0.2740786930629601     0.2991943310820356     0.7444414914779133  3.805749821424189e-14 121.8025604265992
2.72011265962194      19.33464417283316      15.83979328277462    0.00229146198690923     0.6908821553182611     -11.66399802921087  6.877087361247877e-05     0.1242009187639761  0.0009696462269602504      13.44599823333077      324.8464805209549   0.005481447180113355     0.8006629823971113     0.4943381643750326     0.2862569412480266     0.4291602703165779     0.0514229154792976     0.2740786930629601     0.2991943310820356     0.7444414914779133  3.805749821424189e-14 121.8025605054123
2.72011265962194      19.33464417283316      15.83979328277462    0.00229146198690923     0.6908821553182611     -11.66399802921087  6.877087361247877e-05     0.1242009187639761  0.0009696462269602504      13.44599823333077      324.8464805209549   0.005481447180113355     0.8006629823971113     0.4943381643750326     0.2862569263468654     0.4291602852177391     0.0514229154792976     0.2740786930629601     0.2991943310820356     0.7444414914779133  3.805749821424189e-14 121.8025603779122
2.72011265962194      19.33464417283316      15.83979328277462    0.00229146198690923     0.6908821553182611     -11.66399802921087  6.877087361247877e-05     0.1242009187639761  0.0009696462269602504      13.44599823333077      324.8464805209549   0.005481447180113355     0.8006629823971113     0.4943381643750326     0.2862569263468654     0.4291602703165779     0.0514229303804588     0.2740786930629601     0.2991943310820356     0.7444414914779133  3.805749821424189e-14 121.8025603723671
2.72011265962194      19.33464417283316      15.83979328277462    0.00229146198690923     0.6908821553182611     -11.66399802921087  6.877087361247877e-05     0.1242009187639761  0.0009696462269602504      13.44599823333077      324.8464805209549   0.005481447180113355     0.8006629823971113     0.4943381643750326     0.2862569263468654     0.4291602703165779     0.0514229154792976     0.2740787079641213     0.2991943310820356     0.7444414914779133  3.805749821424189e-14 121.8025603723431
2.72011265962194      19.33464417283316      15.83979328277462    0.00229146198690923     0.6908821553182611     -11.66399802921087  6.877087361247877e-05     0.1242009187639761  0.0009696462269602504      13.44599823333077      324.8464805209549   0.005481447180113355     0.8006629823971113     0.4943381643750326     0.2862569263468654     0.4291602703165779     0.0514229154792976     0.2740786930629601     0.2991943459831968     0.7444414914779133  3.805749821424189e-14 121.8025603723443
2.72011265962194      19.33464417283316      15.83979328277462    0.00229146198690923     0.6908821553182611     -11.66399802921087  6.877087361247877e-05     0.1242009187639761  0.0009696462269602504      13.44599823333077      324.8464805209549   0.005481447180113355     0.8006629823971113     0.4943381643750326     0.2862569263468654     0.4291602703165779     0.0514229154792976     0.2740786930629601     0.2991943310820356     0.7444415063790745  3.805749821424189e-14 121.8025603723589
2.72011265962194      19.33464417283316      15.83979328277462    0.00229146198690923     0.6908821553182611     -11.66399802921087  6.877087361247877e-05     0.1242009187639761  0.0009696462269602504      13.44599823333077      324.8464805209549   0.005481447180113355     0.8006629823971113     0.4943381643750326     0.2862569263468654     0.4291602703165779     0.0514229154792976     0.2740786930629601     0.2991943310820356     0.7444414914779133  1.490119925134587e-08 121.8025988898314
2.720078130586808       19.3346521672512      15.83981094798199   0.002288086014295996     0.6908770650291459     -11.66400257809312  6.839033926521307e-05     0.1241977988034967  0.0009677327128524534      13.44600362125673      324.8464826091982   0.005480742074250561      0.800662540777013     0.4943096230177757     0.2862161457769399     0.4291574700185419    0.05142290893414175     0.2740786930629601     0.2991943296459066     0.7444414272398051  3.648990665545894e-14 121.801801187943
2.720078171119131       19.3346521672512      15.83981094798199   0.002288086014295996     0.6908770650291459     -11.66400257809312  6.839033926521307e-05     0.1241977988034967  0.0009677327128524534      13.44600362125673      324.8464826091982   0.005480742074250561      0.800662540777013     0.4943096230177757     0.2862161457769399     0.4291574700185419    0.05142290893414175     0.2740786930629601     0.2991943296459066     0.7444414272398051  3.648990665545894e-14 121.8018012951943
2.720078130586808      19.33465245535997      15.83981094798199   0.002288086014295996     0.6908770650291459     -11.66400257809312  6.839033926521307e-05     0.1241977988034967  0.0009677327128524534      13.44600362125673      324.8464826091982   0.005480742074250561      0.800662540777013     0.4943096230177757     0.2862161457769399     0.4291574700185419    0.05142290893414175     0.2740786930629601     0.2991943296459066     0.7444414272398051  3.648990665545894e-14 121.8018012277883
2.720078130586808       19.3346521672512      15.83981118401357   0.002288086014295996     0.6908770650291459     -11.66400257809312  6.839033926521307e-05     0.1241977988034967  0.0009677327128524534      13.44600362125673      324.8464826091982   0.005480742074250561      0.800662540777013     0.4943096230177757     0.2862161457769399     0.4291574700185419    0.05142290893414175     0.2740786930629601     0.2991943296459066     0.7444414272398051  3.648990665545894e-14 121.8018012569655
2.720078130586808       19.3346521672512      15.83981094798199    0.00228810091545719     0.6908770650291459     -11.66400257809312  6.839033926521307e-05     0.1241977988034967  0.0009677327128524534      13.44600362125673      324.8464826091982   0.005480742074250561      0.800662540777013     0.4943096230177757     0.2862161457769399     0.4291574700185419    0.05142290893414175     0.2740786930629601     0.2991943296459066     0.7444414272398051  3.648990665545894e-14 121.8018009960429
2.720078130586808       19.3346521672512      15.83981094798199   0.002288086014295996     0.6908770799303071     -11.66400257809312  6.839033926521307e-05     0.1241977988034967  0.0009677327128524534      13.44600362125673      324.8464826091982   0.005480742074250561      0.800662540777013     0.4943096230177757     0.2862161457769399     0.4291574700185419    0.05142290893414175     0.2740786930629601     0.2991943296459066     0.7444414272398051  3.648990665545894e-14 121.8018012331581
2.720078130586808       19.3346521672512      15.83981094798199   0.002288086014295996     0.6908770650291459      -11.6640027519003  6.839033926521307e-05     0.1241977988034967  0.0009677327128524534      13.44600362125673      324.8464826091982   0.005480742074250561      0.800662540777013     0.4943096230177757     0.2862161457769399     0.4291574700185419    0.05142290893414175     0.2740786930629601     0.2991943296459066     0.7444414272398051  3.648990665545894e-14 121.8018012063395
2.720078130586808       19.3346521672512      15.83981094798199   0.002288086014295996     0.6908770650291459     -11.66400257809312  6.840524042640691e-05     0.1241977988034967  0.0009677327128524534      13.44600362125673      324.8464826091982   0.005480742074250561      0.800662540777013     0.4943096230177757     0.2862161457769399     0.4291574700185419    0.05142290893414175     0.2740786930629601     0.2991943296459066     0.7444414272398051  3.648990665545894e-14 121.8018055652798
2.720078130586808       19.3346521672512      15.83981094798199   0.002288086014295996     0.6908770650291459     -11.66400257809312  6.839033926521307e-05     0.1241978137046579  0.0009677327128524534      13.44600362125673      324.8464826091982   0.005480742074250561      0.800662540777013     0.4943096230177757     0.2862161457769399     0.4291574700185419    0.05142290893414175     0.2740786930629601     0.2991943296459066     0.7444414272398051  3.648990665545894e-14 121.8018012113371
2.720078130586808       19.3346521672512      15.83981094798199   0.002288086014295996     0.6908770650291459     -11.66400257809312  6.839033926521307e-05     0.1241977988034967  0.0009677476140136473      13.44600362125673      324.8464826091982   0.005480742074250561      0.800662540777013     0.4943096230177757     0.2862161457769399     0.4291574700185419    0.05142290893414175     0.2740786930629601     0.2991943296459066     0.7444414272398051  3.648990665545894e-14 121.8018022886833
2.720078130586808       19.3346521672512      15.83981094798199   0.002288086014295996     0.6908770650291459     -11.66400257809312  6.839033926521307e-05     0.1241977988034967  0.0009677327128524534       13.4460038216178      324.8464826091982   0.005480742074250561      0.800662540777013     0.4943096230177757     0.2862161457769399     0.4291574700185419    0.05142290893414175     0.2740786930629601     0.2991943296459066     0.7444414272398051  3.648990665545894e-14 121.8018012060475
2.720078130586808       19.3346521672512      15.83981094798199   0.002288086014295996     0.6908770650291459     -11.66400257809312  6.839033926521307e-05     0.1241977988034967  0.0009677327128524534      13.44600362125673       324.846487449788   0.005480742074250561      0.800662540777013     0.4943096230177757     0.2862161457769399     0.4291574700185419    0.05142290893414175     0.2740786930629601     0.2991943296459066     0.7444414272398051  3.648990665545894e-14 121.801801293706
2.720078130586808       19.3346521672512      15.83981094798199   0.002288086014295996     0.6908770650291459     -11.66400257809312  6.839033926521307e-05     0.1241977988034967  0.0009677327128524534      13.44600362125673      324.8464826091982   0.005480756975411755      0.800662540777013     0.4943096230177757     0.2862161457769399     0.4291574700185419    0.05142290893414175     0.2740786930629601     0.2991943296459066     0.7444414272398051  3.648990665545894e-14 121.801799721145
2.720078130586808       19.3346521672512      15.83981094798199   0.002288086014295996     0.6908770650291459     -11.66400257809312  6.839033926521307e-05     0.1241977988034967  0.0009677327128524534      13.44600362125673      324.8464826091982   0.005480742074250561     0.8006625556781742     0.4943096230177757     0.2862161457769399     0.4291574700185419    0.05142290893414175     0.2740786930629601     0.2991943296459066     0.7444414272398051  3.648990665545894e-14 121.8018018271704
2.720078130586808       19.3346521672512      15.83981094798199   0.002288086014295996     0.6908770650291459     -11.66400257809312  6.839033926521307e-05     0.1241977988034967  0.0009677327128524534      13.44600362125673      324.8464826091982   0.005480742074250561      0.800662540777013     0.4943096379189369     0.2862161457769399     0.4291574700185419    0.05142290893414175     0.2740786930629601     0.2991943296459066     0.7444414272398051  3.648990665545894e-14 121.8018012717841
2.720078130586808       19.3346521672512      15.83981094798199   0.002288086014295996     0.6908770650291459     -11.66400257809312  6.839033926521307e-05     0.1241977988034967  0.0009677327128524534      13.44600362125673      324.8464826091982   0.005480742074250561      0.800662540777013     0.4943096230177757     0.2862161606781011     0.4291574700185419    0.05142290893414175     0.2740786930629601     0.2991943296459066     0.7444414272398051  3.648990665545894e-14 121.8018012585538
2.720078130586808       19.3346521672512      15.83981094798199   0.002288086014295996     0.6908770650291459     -11.66400257809312  6.839033926521307e-05     0.1241977988034967  0.0009677327128524534      13.44600362125673      324.8464826091982   0.005480742074250561      0.800662540777013     0.4943096230177757     0.2862161457769399     0.4291574849197031    0.05142290893414175     0.2740786930629601     0.2991943296459066     0.7444414272398051  3.648990665545894e-14 121.8018011567827
2.720078130586808       19.3346521672512      15.83981094798199   0.002288086014295996     0.6908770650291459     -11.66400257809312  6.839033926521307e-05     0.1241977988034967  0.0009677327128524534      13.44600362125673      324.8464826091982   0.005480742074250561      0.800662540777013     0.4943096230177757     0.2862161457769399     0.4291574700185419    0.05142292383530295     0.2740786930629601     0.2991943296459066     0.7444414272398051  3.648990665545894e-14 121.801801187544
2.720078130586808       19.3346521672512      15.83981094798199   0.002288086014295996     0.6908770650291459     -11.66400257809312  6.839033926521307e-05     0.1241977988034967  0.0009677327128524534      13.44600362125673      324.8464826091982   0.005480742074250561      0.800662540777013     0.4943096230177757     0.2862161457769399     0.4291574700185419    0.05142290893414175     0.2740787079641213     0.2991943296459066     0.7444414272398051  3.648990665545894e-14 121.801801187943
2.720078130586808       19.3346521672512      15.83981094798199   0.002288086014295996     0.6908770650291459     -11.66400257809312  6.839033926521307e-05     0.1241977988034967  0.0009677327128524534      13.44600362125673      324.8464826091982   0.005480742074250561      0.800662540777013     0.4943096230177757     0.2862161457769399     0.4291574700185419    0.05142290893414175     0.2740786930629601     0.2991943445470678     0.7444414272398051  3.648990665545894e-14 121.8018011878054
2.720078130586808       19.3346521672512      15.83981094798199   0.002288086014295996     0.6908770650291459     -11.66400257809312  6.839033926521307e-05     0.1241977988034967  0.0009677327128524534      13.44600362125673      324.8464826091982   0.005480742074250561      0.800662540777013     0.4943096230177757     0.2862161457769399     0.4291574700185419    0.05142290893414175     0.2740786930629601     0.2991943296459066     0.7444414421409663  3.648990665545894e-14 121.801801187851
2.720078130586808       19.3346521672512      15.83981094798199   0.002288086014295996     0.6908770650291459     -11.66400257809312  6.839033926521307e-05     0.1241977988034967  0.0009677327128524534      13.44600362125673      324.8464826091982   0.005480742074250561      0.800662540777013     0.4943096230177757     0.2862161457769399     0.4291574700185419    0.05142290893414175     0.2740786930629601     0.2991943296459066     0.7444414272398051  1.490119768375431e-08 121.801839712046
2.720067991037416      19.33459304557613      15.83968187303946   0.002289260285095817     0.6908756827861834     -11.66394897336452  6.838718561728873e-05     0.1241978131571941  0.0009677254294519582      13.44594007862493        324.84216385306   0.005481301526580667     0.8006625015624174     0.4943120831003318     0.2862147915222571     0.4291552187796737    0.05142299602895414     0.2740786930629601     0.2992001736895223     0.7444429127001546  3.647911532359764e-14 121.8017912021639
2.720068031569587      19.33459304557613      15.83968187303946   0.002289260285095817     0.6908756827861834     -11.66394897336452  6.838718561728873e-05     0.1241978131571941  0.0009677254294519582      13.44594007862493        324.84216385306   0.005481301526580667     0.8006625015624174     0.4943120831003318     0.2862147915222571     0.4291552187796737    0.05142299602895414     0.2740786930629601     0.2992001736895223     0.7444429127001546  3.647911532359764e-14 121.8017912344167
2.720067991037416      19.33459333368402      15.83968187303946   0.002289260285095817     0.6908756827861834     -11.66394897336452  6.838718561728873e-05     0.1241978131571941  0.0009677254294519582      13.44594007862493        324.84216385306   0.005481301526580667     0.8006625015624174     0.4943120831003318     0.2862147915222571     0.4291552187796737    0.05142299602895414     0.2740786930629601     0.2992001736895223     0.7444429127001546  3.647911532359764e-14 121.8017911771469
2.720067991037416      19.33459304557613      15.83968210906911   0.002289260285095817     0.6908756827861834     -11.66394897336452  6.838718561728873e-05     0.1241978131571941  0.0009677254294519582      13.44594007862493        324.84216385306   0.005481301526580667     0.8006625015624174     0.4943120831003318     0.2862147915222571     0.4291552187796737    0.05142299602895414     0.2740786930629601     0.2992001736895223     0.7444429127001546  3.647911532359764e-14 121.801791176509
2.720067991037416      19.33459304557613      15.83968187303946   0.002289275186257011     0.6908756827861834     -11.66394897336452  6.838718561728873e-05     0.1241978131571941  0.0009677254294519582      13.44594007862493        324.84216385306   0.005481301526580667     0.8006625015624174     0.4943120831003318     0.2862147915222571     0.4291552187796737    0.05142299602895414     0.2740786930629601     0.2992001736895223     0.7444429127001546  3.647911532359764e-14 121.8017915352293
2.720067991037416      19.33459304557613      15.83968187303946   0.002289260285095817     0.6908756976873446     -11.66394897336452  6.838718561728873e-05     0.1241978131571941  0.0009677254294519582      13.44594007862493        324.84216385306   0.005481301526580667     0.8006625015624174     0.4943120831003318     0.2862147915222571     0.4291552187796737    0.05142299602895414     0.2740786930629601     0.2992001736895223     0.7444429127001546  3.647911532359764e-14 121.8017911927949
2.720067991037416      19.33459304557613      15.83968187303946   0.002289260285095817     0.6908756827861834      -11.6639491471709  6.838718561728873e-05     0.1241978131571941  0.0009677254294519582      13.44594007862493        324.84216385306   0.005481301526580667     0.8006625015624174     0.4943120831003318     0.2862147915222571     0.4291552187796737    0.05142299602895414     0.2740786930629601     0.2992001736895223     0.7444429127001546  3.647911532359764e-14 121.8017912224603
2.720067991037416      19.33459304557613      15.83968187303946   0.002289260285095817     0.6908756827861834     -11.66394897336452  6.840208677848258e-05     0.1241978131571941  0.0009677254294519582      13.44594007862493        324.84216385306   0.005481301526580667     0.8006625015624174     0.4943120831003318     0.2862147915222571     0.4291552187796737    0.05142299602895414     0.2740786930629601     0.2992001736895223     0.7444429127001546  3.647911532359764e-14 121.801795599514
2.720067991037416      19.33459304557613      15.83968187303946   0.002289260285095817     0.6908756827861834     -11.66394897336452  6.838718561728873e-05     0.1241978280583553  0.0009677254294519582      13.44594007862493        324.84216385306   0.005481301526580667     0.8006625015624174     0.4943120831003318     0.2862147915222571     0.4291552187796737    0.05142299602895414     0.2740786930629601     0.2992001736895223     0.7444429127001546  3.647911532359764e-14 121.8017911867072
2.720067991037416      19.33459304557613      15.83968187303946   0.002289260285095817     0.6908756827861834     -11.66394897336452  6.838718561728873e-05     0.1241978131571941   0.000967740330613152      13.44594007862493        324.84216385306   0.005481301526580667     0.8006625015624174     0.4943120831003318     0.2862147915222571     0.4291552187796737    0.05142299602895414     0.2740786930629601     0.2992001736895223     0.7444429127001546  3.647911532359764e-14 121.8017920876917
2.720067991037416      19.33459304557613      15.83968187303946   0.002289260285095817     0.6908756827861834     -11.66394897336452  6.838718561728873e-05     0.1241978131571941  0.0009677254294519582      13.44594027898505        324.84216385306   0.005481301526580667     0.8006625015624174     0.4943120831003318     0.2862147915222571     0.4291552187796737    0.05142299602895414     0.2740786930629601     0.2992001736895223     0.7444429127001546  3.647911532359764e-14 121.8017911559907
2.720067991037416      19.33459304557613      15.83968187303946   0.002289260285095817     0.6908756827861834     -11.66394897336452  6.838718561728873e-05     0.1241978131571941  0.0009677254294519582      13.44594007862493      324.8421686935854   0.005481301526580667     0.8006625015624174     0.4943120831003318     0.2862147915222571     0.4291552187796737    0.05142299602895414     0.2740786930629601     0.2992001736895223     0.7444429127001546  3.647911532359764e-14 121.8017910935168
2.720067991037416      19.33459304557613      15.83968187303946   0.002289260285095817     0.6908756827861834     -11.66394897336452  6.838718561728873e-05     0.1241978131571941  0.0009677254294519582      13.44594007862493        324.84216385306   0.005481316427741861     0.8006625015624174     0.4943120831003318     0.2862147915222571     0.4291552187796737    0.05142299602895414     0.2740786930629601     0.2992001736895223     0.7444429127001546  3.647911532359764e-14 121.8017902289225
2.720067991037416      19.33459304557613      15.83968187303946   0.002289260285095817     0.6908756827861834     -11.66394897336452  6.838718561728873e-05     0.1241978131571941  0.0009677254294519582      13.44594007862493        324.84216385306   0.005481301526580667     0.8006625164635786     0.4943120831003318     0.2862147915222571     0.4291552187796737    0.05142299602895414     0.2740786930629601     0.2992001736895223     0.7444429127001546  3.647911532359764e-14 121.8017917515434
2.720067991037416      19.33459304557613      15.83968187303946   0.002289260285095817     0.6908756827861834     -11.66394897336452  6.838718561728873e-05     0.1241978131571941  0.0009677254294519582      13.44594007862493        324.84216385306   0.005481301526580667     0.8006625015624174      0.494312098001493     0.2862147915222571     0.4291552187796737    0.05142299602895414     0.2740786930629601     0.2992001736895223     0.7444429127001546  3.647911532359764e-14 121.8017912530092
2.720067991037416      19.33459304557613      15.83968187303946   0.002289260285095817     0.6908756827861834     -11.66394897336452  6.838718561728873e-05     0.1241978131571941  0.0009677254294519582      13.44594007862493        324.84216385306   0.005481301526580667     0.8006625015624174     0.4943120831003318     0.2862148064234183     0.4291552187796737    0.05142299602895414     0.2740786930629601     0.2992001736895223     0.7444429127001546  3.647911532359764e-14 121.8017913053904
2.720067991037416      19.33459304557613      15.83968187303946   0.002289260285095817     0.6908756827861834     -11.66394897336452  6.838718561728873e-05     0.1241978131571941  0.0009677254294519582      13.44594007862493        324.84216385306   0.005481301526580667     0.8006625015624174     0.4943120831003318     0.2862147915222571     0.4291552336808349    0.05142299602895414     0.2740786930629601     0.2992001736895223     0.7444429127001546  3.647911532359764e-14 121.8017911794821
2.720067991037416      19.33459304557613      15.83968187303946   0.002289260285095817     0.6908756827861834     -11.66394897336452  6.838718561728873e-05     0.1241978131571941  0.0009677254294519582      13.44594007862493        324.84216385306   0.005481301526580667     0.8006625015624174     0.4943120831003318     0.2862147915222571     0.4291552187796737    0.05142301093011533     0.2740786930629601     0.2992001736895223     0.7444429127001546  3.647911532359764e-14 121.8017912018877
2.720067991037416      19.33459304557613      15.83968187303946   0.002289260285095817     0.6908756827861834     -11.66394897336452  6.838718561728873e-05     0.1241978131571941  0.0009677254294519582      13.44594007862493        324.84216385306   0.005481301526580667     0.8006625015624174     0.4943120831003318     0.2862147915222571     0.4291552187796737    0.05142299602895414     0.2740787079641213     0.2992001736895223     0.7444429127001546  3.647911532359764e-14 121.8017912021639
2.720067991037416      19.33459304557613      15.83968187303946   0.002289260285095817     0.6908756827861834     -11.66394897336452  6.838718561728873e-05     0.1241978131571941  0.0009677254294519582      13.44594007862493        324.84216385306   0.005481301526580667     0.8006625015624174     0.4943120831003318     0.2862147915222571     0.4291552187796737    0.05142299602895414     0.2740786930629601     0.2992001885906835     0.7444429127001546  3.647911532359764e-14 121.8017912020923
2.720067991037416      19.33459304557613      15.83968187303946   0.002289260285095817     0.6908756827861834     -11.66394897336452  6.838718561728873e-05     0.1241978131571941  0.0009677254294519582      13.44594007862493        324.84216385306   0.005481301526580667     0.8006625015624174     0.4943120831003318     0.2862147915222571     0.4291552187796737    0.05142299602895414     0.2740786930629601     0.2992001736895223     0.7444429276013158  3.647911532359764e-14 121.8017912022518
2.720067991037416      19.33459304557613      15.83968187303946   0.002289260285095817     0.6908756827861834     -11.66394897336452  6.838718561728873e-05     0.1241978131571941  0.0009677254294519582      13.44594007862493        324.84216385306   0.005481301526580667     0.8006625015624174     0.4943120831003318     0.2862147915222571     0.4291552187796737    0.05142299602895414     0.2740786930629601     0.2992001736895223     0.7444429127001546  1.490119767296298e-08 121.8018297225225
2.720067762803929       19.3345933488704      15.83968216390086   0.002289245131274072     0.6908758938011276     -11.66394909259146  6.838109615808374e-05     0.1241981262490226  0.0009677081567634444      13.44594190065519      324.8422332420175   0.005482301833331755      0.800662493334642     0.4943115780098216      0.286214186856929     0.4291557347011523    0.05142313719625048     0.2740786930629601     0.2992078369191348     0.7444331519607482   3.64506406483323e-14 121.8017537222279
2.720067803336097       19.3345933488704      15.83968216390086   0.002289245131274072     0.6908758938011276     -11.66394909259146  6.838109615808374e-05     0.1241981262490226  0.0009677081567634444      13.44594190065519      324.8422332420175   0.005482301833331755      0.800662493334642     0.4943115780098216      0.286214186856929     0.4291557347011523    0.05142313719625048     0.2740786930629601     0.2992078369191348     0.7444331519607482   3.64506406483323e-14 121.8017536105362
2.720067762803929      19.33459363697829      15.83968216390086   0.002289245131274072     0.6908758938011276     -11.66394909259146  6.838109615808374e-05     0.1241981262490226  0.0009677081567634444      13.44594190065519      324.8422332420175   0.005482301833331755      0.800662493334642     0.4943115780098216      0.286214186856929     0.4291557347011523    0.05142313719625048     0.2740786930629601     0.2992078369191348     0.7444331519607482   3.64506406483323e-14 121.8017537155262
2.720067762803929       19.3345933488704      15.83968239993052   0.002289245131274072     0.6908758938011276     -11.66394909259146  6.838109615808374e-05     0.1241981262490226  0.0009677081567634444      13.44594190065519      324.8422332420175   0.005482301833331755      0.800662493334642     0.4943115780098216      0.286214186856929     0.4291557347011523    0.05142313719625048     0.2740786930629601     0.2992078369191348     0.7444331519607482   3.64506406483323e-14 121.8017537195186
2.720067762803929       19.3345933488704      15.83968216390086   0.002289260032435265     0.6908758938011276     -11.66394909259146  6.838109615808374e-05     0.1241981262490226  0.0009677081567634444      13.44594190065519      324.8422332420175   0.005482301833331755      0.800662493334642     0.4943115780098216      0.286214186856929     0.4291557347011523    0.05142313719625048     0.2740786930629601     0.2992078369191348     0.7444331519607482   3.64506406483323e-14 121.8017540466525
2.720067762803929       19.3345933488704      15.83968216390086   0.002289245131274072     0.6908759087022888     -11.66394909259146  6.838109615808374e-05     0.1241981262490226  0.0009677081567634444      13.44594190065519      324.8422332420175   0.005482301833331755      0.800662493334642     0.4943115780098216      0.286214186856929     0.4291557347011523    0.05142313719625048     0.2740786930629601     0.2992078369191348     0.7444331519607482   3.64506406483323e-14 121.8017536773089
2.720067762803929       19.3345933488704      15.83968216390086   0.002289245131274072     0.6908758938011276     -11.66394926639784  6.838109615808374e-05     0.1241981262490226  0.0009677081567634444      13.44594190065519      324.8422332420175   0.005482301833331755      0.800662493334642     0.4943115780098216      0.286214186856929     0.4291557347011523    0.05142313719625048     0.2740786930629601     0.2992078369191348     0.7444331519607482   3.64506406483323e-14 121.8017537215546
2.720067762803929       19.3345933488704      15.83968216390086   0.002289245131274072     0.6908758938011276     -11.66394909259146  6.839599731927759e-05     0.1241981262490226  0.0009677081567634444      13.44594190065519      324.8422332420175   0.005482301833331755      0.800662493334642     0.4943115780098216      0.286214186856929     0.4291557347011523    0.05142313719625048     0.2740786930629601     0.2992078369191348     0.7444331519607482   3.64506406483323e-14 121.8017581787367
2.720067762803929       19.3345933488704      15.83968216390086   0.002289245131274072     0.6908758938011276     -11.66394909259146  6.838109615808374e-05     0.1241981411501838  0.0009677081567634444      13.44594190065519      324.8422332420175   0.005482301833331755      0.800662493334642     0.4943115780098216      0.286214186856929     0.4291557347011523    0.05142313719625048     0.2740786930629601     0.2992078369191348     0.7444331519607482   3.64506406483323e-14 121.8017537259346
2.720067762803929       19.3345933488704      15.83968216390086   0.002289245131274072     0.6908758938011276     -11.66394909259146  6.838109615808374e-05     0.1241981262490226  0.0009677230579246383      13.44594190065519      324.8422332420175   0.005482301833331755      0.800662493334642     0.4943115780098216      0.286214186856929     0.4291557347011523    0.05142313719625048     0.2740786930629601     0.2992078369191348     0.7444331519607482   3.64506406483323e-14 121.8017547259224
2.720067762803929       19.3345933488704      15.83968216390086   0.002289245131274072     0.6908758938011276     -11.66394909259146  6.838109615808374e-05     0.1241981262490226  0.0009677081567634444      13.44594210101534      324.8422332420175   0.005482301833331755      0.800662493334642     0.4943115780098216      0.286214186856929     0.4291557347011523    0.05142313719625048     0.2740786930629601     0.2992078369191348     0.7444331519607482   3.64506406483323e-14 121.801753649988
2.720067762803929       19.3345933488704      15.83968216390086   0.002289245131274072     0.6908758938011276     -11.66394909259146  6.838109615808374e-05     0.1241981262490226  0.0009677081567634444      13.44594190065519       324.842238082544   0.005482301833331755      0.800662493334642     0.4943115780098216      0.286214186856929     0.4291557347011523    0.05142313719625048     0.2740786930629601     0.2992078369191348     0.7444331519607482   3.64506406483323e-14 121.8017536206983
2.720067762803929       19.3345933488704      15.83968216390086   0.002289245131274072     0.6908758938011276     -11.66394909259146  6.838109615808374e-05     0.1241981262490226  0.0009677081567634444      13.44594190065519      324.8422332420175   0.005482316734492949      0.800662493334642     0.4943115780098216      0.286214186856929     0.4291557347011523    0.05142313719625048     0.2740786930629601     0.2992078369191348     0.7444331519607482   3.64506406483323e-14 121.8017538428891
2.720067762803929       19.3345933488704      15.83968216390086   0.002289245131274072     0.6908758938011276     -11.66394909259146  6.838109615808374e-05     0.1241981262490226  0.0009677081567634444      13.44594190065519      324.8422332420175   0.005482301833331755     0.8006625082358032     0.4943115780098216      0.286214186856929     0.4291557347011523    0.05142313719625048     0.2740786930629601     0.2992078369191348     0.7444331519607482   3.64506406483323e-14 121.8017542894457
2.720067762803929       19.3345933488704      15.83968216390086   0.002289245131274072     0.6908758938011276     -11.66394909259146  6.838109615808374e-05     0.1241981262490226  0.0009677081567634444      13.44594190065519      324.8422332420175   0.005482301833331755      0.800662493334642     0.4943115929109828      0.286214186856929     0.4291557347011523    0.05142313719625048     0.2740786930629601     0.2992078369191348     0.7444331519607482   3.64506406483323e-14 121.8017537432658
2.720067762803929       19.3345933488704      15.83968216390086   0.002289245131274072     0.6908758938011276     -11.66394909259146  6.838109615808374e-05     0.1241981262490226  0.0009677081567634444      13.44594190065519      324.8422332420175   0.005482301833331755      0.800662493334642     0.4943115780098216     0.2862142017580902     0.4291557347011523    0.05142313719625048     0.2740786930629601     0.2992078369191348     0.7444331519607482   3.64506406483323e-14 121.8017538755115
2.720067762803929       19.3345933488704      15.83968216390086   0.002289245131274072     0.6908758938011276     -11.66394909259146  6.838109615808374e-05     0.1241981262490226  0.0009677081567634444      13.44594190065519      324.8422332420175   0.005482301833331755      0.800662493334642     0.4943115780098216      0.286214186856929     0.4291557496023135    0.05142313719625048     0.2740786930629601     0.2992078369191348     0.7444331519607482   3.64506406483323e-14 121.8017537149136
2.720067762803929       19.3345933488704      15.83968216390086   0.002289245131274072     0.6908758938011276     -11.66394909259146  6.838109615808374e-05     0.1241981262490226  0.0009677081567634444      13.44594190065519      324.8422332420175   0.005482301833331755      0.800662493334642     0.4943115780098216      0.286214186856929     0.4291557347011523    0.05142315209741167     0.2740786930629601     0.2992078369191348     0.7444331519607482   3.64506406483323e-14 121.801753722192
2.720067762803929       19.3345933488704      15.83968216390086   0.002289245131274072     0.6908758938011276     -11.66394909259146  6.838109615808374e-05     0.1241981262490226  0.0009677081567634444      13.44594190065519      324.8422332420175   0.005482301833331755      0.800662493334642     0.4943115780098216      0.286214186856929     0.4291557347011523    0.05142313719625048     0.2740787079641213     0.2992078369191348     0.7444331519607482   3.64506406483323e-14 121.8017537222279
2.720067762803929       19.3345933488704      15.83968216390086   0.002289245131274072     0.6908758938011276     -11.66394909259146  6.838109615808374e-05     0.1241981262490226  0.0009677081567634444      13.44594190065519      324.8422332420175   0.005482301833331755      0.800662493334642     0.4943115780098216      0.286214186856929     0.4291557347011523    0.05142313719625048     0.2740786930629601      0.299207851820296     0.7444331519607482   3.64506406483323e-14 121.8017537222261
2.720067762803929       19.3345933488704      15.83968216390086   0.002289245131274072     0.6908758938011276     -11.66394909259146  6.838109615808374e-05     0.1241981262490226  0.0009677081567634444      13.44594190065519      324.8422332420175   0.005482301833331755      0.800662493334642     0.4943115780098216      0.286214186856929     0.4291557347011523    0.05142313719625048     0.2740786930629601     0.2992078369191348     0.7444331668619094   3.64506406483323e-14 121.8017537222232
2.720067762803929       19.3345933488704      15.83968216390086   0.002289245131274072     0.6908758938011276     -11.66394909259146  6.838109615808374e-05     0.1241981262490226  0.0009677081567634444      13.44594190065519      324.8422332420175   0.005482301833331755      0.800662493334642     0.4943115780098216      0.286214186856929     0.4291557347011523    0.05142313719625048     0.2740786930629601     0.2992078369191348     0.7444331519607482   1.49011976444883e-08 121.8017922431239
