# Supplementary material for: Model-Based Quantification of the Systemic Interplay between Glucose and Fatty Acids in the Postprandial State
Source: PLoS One. 2015 Sep 10;10(9):e0135665. doi: 10.1371/journal.pone.0135665 (PMC4565650; doi:10.1371/journal.pone.0135665)
Supplement: S3 File — Zip file containing all Matlab m-files to generate figures. The zip-file includes a README file, containing an overview of the simulation files and basic instructions. (ZIP) [file pone.0135665.s004.zip › GlcNEFA/OPT parameters/OPT_solver1_seed100000000_n100_r25/parameters_it35.txt]

2.334835647468431      14.87022129087644      10.52319595801364   0.003287423534953323      0.805118310132128     -7.404916538123812  8.678924597479741e-05     0.1382958696778935   0.000912534675693799      18.49600668358085      226.6631100964208   0.006017563536926285     0.8784886791006022     0.4413662320954414      0.331121896646137     0.3210099283773895    0.00279752741208804     0.3887472770890196     0.1054136810866428    0.09328936136786793  2.321269852770068e-14 228.2466837097478
2.334835682260193      14.87022129087644      10.52319595801364   0.003287423534953323      0.805118310132128     -7.404916538123812  8.678924597479741e-05     0.1382958696778935   0.000912534675693799      18.49600668358085      226.6631100964208   0.006017563536926285     0.8784886791006022     0.4413662320954414      0.331121896646137     0.3210099283773895    0.00279752741208804     0.3887472770890196     0.1054136810866428    0.09328936136786793  2.321269852770068e-14 228.2466826174139
2.334835647468431         14.87022151246      10.52319595801364   0.003287423534953323      0.805118310132128     -7.404916538123812  8.678924597479741e-05     0.1382958696778935   0.000912534675693799      18.49600668358085      226.6631100964208   0.006017563536926285     0.8784886791006022     0.4413662320954414      0.331121896646137     0.3210099283773895    0.00279752741208804     0.3887472770890196     0.1054136810866428    0.09328936136786793  2.321269852770068e-14 228.246686515123
2.334835647468431      14.87022129087644      10.52319611482148   0.003287423534953323      0.805118310132128     -7.404916538123812  8.678924597479741e-05     0.1382958696778935   0.000912534675693799      18.49600668358085      226.6631100964208   0.006017563536926285     0.8784886791006022     0.4413662320954414      0.331121896646137     0.3210099283773895    0.00279752741208804     0.3887472770890196     0.1054136810866428    0.09328936136786793  2.321269852770068e-14 228.246684354599
2.334835647468431      14.87022129087644      10.52319595801364   0.003287438436114517      0.805118310132128     -7.404916538123812  8.678924597479741e-05     0.1382958696778935   0.000912534675693799      18.49600668358085      226.6631100964208   0.006017563536926285     0.8784886791006022     0.4413662320954414      0.331121896646137     0.3210099283773895    0.00279752741208804     0.3887472770890196     0.1054136810866428    0.09328936136786793  2.321269852770068e-14 228.2465599650955
2.334835647468431      14.87022129087644      10.52319595801364   0.003287423534953323     0.8051183250332892     -7.404916538123812  8.678924597479741e-05     0.1382958696778935   0.000912534675693799      18.49600668358085      226.6631100964208   0.006017563536926285     0.8784886791006022     0.4413662320954414      0.331121896646137     0.3210099283773895    0.00279752741208804     0.3887472770890196     0.1054136810866428    0.09328936136786793  2.321269852770068e-14 228.2466833553443
2.334835647468431      14.87022129087644      10.52319595801364   0.003287423534953323      0.805118310132128     -7.404916648465667  8.678924597479741e-05     0.1382958696778935   0.000912534675693799      18.49600668358085      226.6631100964208   0.006017563536926285     0.8784886791006022     0.4413662320954414      0.331121896646137     0.3210099283773895    0.00279752741208804     0.3887472770890196     0.1054136810866428    0.09328936136786793  2.321269852770068e-14 228.2466813377651
2.334835647468431      14.87022129087644      10.52319595801364   0.003287423534953323      0.805118310132128     -7.404916538123812  8.680414713599126e-05     0.1382958696778935   0.000912534675693799      18.49600668358085      226.6631100964208   0.006017563536926285     0.8784886791006022     0.4413662320954414      0.331121896646137     0.3210099283773895    0.00279752741208804     0.3887472770890196     0.1054136810866428    0.09328936136786793  2.321269852770068e-14 228.2469863147549
2.334835647468431      14.87022129087644      10.52319595801364   0.003287423534953323      0.805118310132128     -7.404916538123812  8.678924597479741e-05     0.1382958845790547   0.000912534675693799      18.49600668358085      226.6631100964208   0.006017563536926285     0.8784886791006022     0.4413662320954414      0.331121896646137     0.3210099283773895    0.00279752741208804     0.3887472770890196     0.1054136810866428    0.09328936136786793  2.321269852770068e-14 228.2466900117088
2.334835647468431      14.87022129087644      10.52319595801364   0.003287423534953323      0.805118310132128     -7.404916538123812  8.678924597479741e-05     0.1382958696778935  0.0009125495768549928      18.49600668358085      226.6631100964208   0.006017563536926285     0.8784886791006022     0.4413662320954414      0.331121896646137     0.3210099283773895    0.00279752741208804     0.3887472770890196     0.1054136810866428    0.09328936136786793  2.321269852770068e-14 228.2468994907759
2.334835647468431      14.87022129087644      10.52319595801364   0.003287423534953323      0.805118310132128     -7.404916538123812  8.678924597479741e-05     0.1382958696778935   0.000912534675693799      18.49600695919283      226.6631100964208   0.006017563536926285     0.8784886791006022     0.4413662320954414      0.331121896646137     0.3210099283773895    0.00279752741208804     0.3887472770890196     0.1054136810866428    0.09328936136786793  2.321269852770068e-14 228.2466841962537
2.334835647468431      14.87022129087644      10.52319595801364   0.003287423534953323      0.805118310132128     -7.404916538123812  8.678924597479741e-05     0.1382958696778935   0.000912534675693799      18.49600668358085      226.6631134739643   0.006017563536926285     0.8784886791006022     0.4413662320954414      0.331121896646137     0.3210099283773895    0.00279752741208804     0.3887472770890196     0.1054136810866428    0.09328936136786793  2.321269852770068e-14 228.246682982439
2.334835647468431      14.87022129087644      10.52319595801364   0.003287423534953323      0.805118310132128     -7.404916538123812  8.678924597479741e-05     0.1382958696778935   0.000912534675693799      18.49600668358085      226.6631100964208   0.006017578438087479     0.8784886791006022     0.4413662320954414      0.331121896646137     0.3210099283773895    0.00279752741208804     0.3887472770890196     0.1054136810866428    0.09328936136786793  2.321269852770068e-14 228.2466859901826
2.334835647468431      14.87022129087644      10.52319595801364   0.003287423534953323      0.805118310132128     -7.404916538123812  8.678924597479741e-05     0.1382958696778935   0.000912534675693799      18.49600668358085      226.6631100964208   0.006017563536926285     0.8784886940017634     0.4413662320954414      0.331121896646137     0.3210099283773895    0.00279752741208804     0.3887472770890196     0.1054136810866428    0.09328936136786793  2.321269852770068e-14 228.2466910294629
2.334835647468431      14.87022129087644      10.52319595801364   0.003287423534953323      0.805118310132128     -7.404916538123812  8.678924597479741e-05     0.1382958696778935   0.000912534675693799      18.49600668358085      226.6631100964208   0.006017563536926285     0.8784886791006022     0.4413662469966025      0.331121896646137     0.3210099283773895    0.00279752741208804     0.3887472770890196     0.1054136810866428    0.09328936136786793  2.321269852770068e-14 228.2466795576756
2.334835647468431      14.87022129087644      10.52319595801364   0.003287423534953323      0.805118310132128     -7.404916538123812  8.678924597479741e-05     0.1382958696778935   0.000912534675693799      18.49600668358085      226.6631100964208   0.006017563536926285     0.8784886791006022     0.4413662320954414     0.3311219115472982     0.3210099283773895    0.00279752741208804     0.3887472770890196     0.1054136810866428    0.09328936136786793  2.321269852770068e-14 228.246684807272
2.334835647468431      14.87022129087644      10.52319595801364   0.003287423534953323      0.805118310132128     -7.404916538123812  8.678924597479741e-05     0.1382958696778935   0.000912534675693799      18.49600668358085      226.6631100964208   0.006017563536926285     0.8784886791006022     0.4413662320954414      0.331121896646137     0.3210099432785507    0.00279752741208804     0.3887472770890196     0.1054136810866428    0.09328936136786793  2.321269852770068e-14 228.246684778908
2.334835647468431      14.87022129087644      10.52319595801364   0.003287423534953323      0.805118310132128     -7.404916538123812  8.678924597479741e-05     0.1382958696778935   0.000912534675693799      18.49600668358085      226.6631100964208   0.006017563536926285     0.8784886791006022     0.4413662320954414      0.331121896646137     0.3210099283773895   0.002797542313249234     0.3887472770890196     0.1054136810866428    0.09328936136786793  2.321269852770068e-14 228.246683709529
2.334835647468431      14.87022129087644      10.52319595801364   0.003287423534953323      0.805118310132128     -7.404916538123812  8.678924597479741e-05     0.1382958696778935   0.000912534675693799      18.49600668358085      226.6631100964208   0.006017563536926285     0.8784886791006022     0.4413662320954414      0.331121896646137     0.3210099283773895    0.00279752741208804     0.3887472919901808     0.1054136810866428    0.09328936136786793  2.321269852770068e-14 228.2466837097478
2.334835647468431      14.87022129087644      10.52319595801364   0.003287423534953323      0.805118310132128     -7.404916538123812  8.678924597479741e-05     0.1382958696778935   0.000912534675693799      18.49600668358085      226.6631100964208   0.006017563536926285     0.8784886791006022     0.4413662320954414      0.331121896646137     0.3210099283773895    0.00279752741208804     0.3887472770890196      0.105413695987804    0.09328936136786793  2.321269852770068e-14 228.2466837098517
2.334835647468431      14.87022129087644      10.52319595801364   0.003287423534953323      0.805118310132128     -7.404916538123812  8.678924597479741e-05     0.1382958696778935   0.000912534675693799      18.49600668358085      226.6631100964208   0.006017563536926285     0.8784886791006022     0.4413662320954414      0.331121896646137     0.3210099283773895    0.00279752741208804     0.3887472770890196     0.1054136810866428    0.09328937626902913  2.321269852770068e-14 228.2466837095585
2.334835647468431      14.87022129087644      10.52319595801364   0.003287423534953323      0.805118310132128     -7.404916538123812  8.678924597479741e-05     0.1382958696778935   0.000912534675693799      18.49600668358085      226.6631100964208   0.006017563536926285     0.8784886791006022     0.4413662320954414      0.331121896646137     0.3210099283773895    0.00279752741208804     0.3887472770890196     0.1054136810866428    0.09328936136786793  1.490118440654618e-08 228.2467331228241
2.2991572170281      16.25421066289115      14.45477629035987   0.003006193175361815     0.9382941262676486     -9.548313678437115  5.950237195637827e-05     0.1324666117285678  0.0007153713006963663      16.72763814695773      227.4940049487972    0.01490587627314392     0.8364644851346196     0.6035857182945452     0.2238024116742753      0.283099474273556    0.01021114422170064     0.3887472770890196    0.09829559077580899     0.2036245043699668  2.336509541888817e-14 192.4759591659998
2.299157251288212      16.25421066289115      14.45477629035987   0.003006193175361815     0.9382941262676486     -9.548313678437115  5.950237195637827e-05     0.1324666117285678  0.0007153713006963663      16.72763814695773      227.4940049487972    0.01490587627314392     0.8364644851346196     0.6035857182945452     0.2238024116742753      0.283099474273556    0.01021114422170064     0.3887472770890196    0.09829559077580899     0.2036245043699668  2.336509541888817e-14 192.475957708691
2.2991572170281      16.25421090509776      14.45477629035987   0.003006193175361815     0.9382941262676486     -9.548313678437115  5.950237195637827e-05     0.1324666117285678  0.0007153713006963663      16.72763814695773      227.4940049487972    0.01490587627314392     0.8364644851346196     0.6035857182945452     0.2238024116742753      0.283099474273556    0.01021114422170064     0.3887472770890196    0.09829559077580899     0.2036245043699668  2.336509541888817e-14 192.4759620299716
2.2991572170281      16.25421066289115      14.45477650575282   0.003006193175361815     0.9382941262676486     -9.548313678437115  5.950237195637827e-05     0.1324666117285678  0.0007153713006963663      16.72763814695773      227.4940049487972    0.01490587627314392     0.8364644851346196     0.6035857182945452     0.2238024116742753      0.283099474273556    0.01021114422170064     0.3887472770890196    0.09829559077580899     0.2036245043699668  2.336509541888817e-14 192.4759597092381
2.2991572170281      16.25421066289115      14.45477629035987   0.003006208076523009     0.9382941262676486     -9.548313678437115  5.950237195637827e-05     0.1324666117285678  0.0007153713006963663      16.72763814695773      227.4940049487972    0.01490587627314392     0.8364644851346196     0.6035857182945452     0.2238024116742753      0.283099474273556    0.01021114422170064     0.3887472770890196    0.09829559077580899     0.2036245043699668  2.336509541888817e-14 192.4758167438791
2.2991572170281      16.25421066289115      14.45477629035987   0.003006193175361815     0.9382941411688098     -9.548313678437115  5.950237195637827e-05     0.1324666117285678  0.0007153713006963663      16.72763814695773      227.4940049487972    0.01490587627314392     0.8364644851346196     0.6035857182945452     0.2238024116742753      0.283099474273556    0.01021114422170064     0.3887472770890196    0.09829559077580899     0.2036245043699668  2.336509541888817e-14 192.4759588676635
2.2991572170281      16.25421066289115      14.45477629035987   0.003006193175361815     0.9382941262676486     -9.548313820718077  5.950237195637827e-05     0.1324666117285678  0.0007153713006963663      16.72763814695773      227.4940049487972    0.01490587627314392     0.8364644851346196     0.6035857182945452     0.2238024116742753      0.283099474273556    0.01021114422170064     0.3887472770890196    0.09829559077580899     0.2036245043699668  2.336509541888817e-14 192.475956483885
2.2991572170281      16.25421066289115      14.45477629035987   0.003006193175361815     0.9382941262676486     -9.548313678437115  5.951727311757212e-05     0.1324666117285678  0.0007153713006963663      16.72763814695773      227.4940049487972    0.01490587627314392     0.8364644851346196     0.6035857182945452     0.2238024116742753      0.283099474273556    0.01021114422170064     0.3887472770890196    0.09829559077580899     0.2036245043699668  2.336509541888817e-14 192.4761623913237
2.2991572170281      16.25421066289115      14.45477629035987   0.003006193175361815     0.9382941262676486     -9.548313678437115  5.950237195637827e-05     0.1324666266297289  0.0007153713006963663      16.72763814695773      227.4940049487972    0.01490587627314392     0.8364644851346196     0.6035857182945452     0.2238024116742753      0.283099474273556    0.01021114422170064     0.3887472770890196    0.09829559077580899     0.2036245043699668  2.336509541888817e-14 192.4759590356406
2.2991572170281      16.25421066289115      14.45477629035987   0.003006193175361815     0.9382941262676486     -9.548313678437115  5.950237195637827e-05     0.1324666117285678  0.0007153862018575601      16.72763814695773      227.4940049487972    0.01490587627314392     0.8364644851346196     0.6035857182945452     0.2238024116742753      0.283099474273556    0.01021114422170064     0.3887472770890196    0.09829559077580899     0.2036245043699668  2.336509541888817e-14 192.4760690486287
2.2991572170281      16.25421066289115      14.45477629035987   0.003006193175361815     0.9382941262676486     -9.548313678437115  5.950237195637827e-05     0.1324666117285678  0.0007153713006963663      16.72763839621897      227.4940049487972    0.01490587627314392     0.8364644851346196     0.6035857182945452     0.2238024116742753      0.283099474273556    0.01021114422170064     0.3887472770890196    0.09829559077580899     0.2036245043699668  2.336509541888817e-14 192.4759577802856
2.2991572170281      16.25421066289115      14.45477629035987   0.003006193175361815     0.9382941262676486     -9.548313678437115  5.950237195637827e-05     0.1324666117285678  0.0007153713006963663      16.72763814695773       227.494008338722    0.01490587627314392     0.8364644851346196     0.6035857182945452     0.2238024116742753      0.283099474273556    0.01021114422170064     0.3887472770890196    0.09829559077580899     0.2036245043699668  2.336509541888817e-14 192.4759585026028
2.2991572170281      16.25421066289115      14.45477629035987   0.003006193175361815     0.9382941262676486     -9.548313678437115  5.950237195637827e-05     0.1324666117285678  0.0007153713006963663      16.72763814695773      227.4940049487972    0.01490589117430512     0.8364644851346196     0.6035857182945452     0.2238024116742753      0.283099474273556    0.01021114422170064     0.3887472770890196    0.09829559077580899     0.2036245043699668  2.336509541888817e-14 192.4762468941657
2.2991572170281      16.25421066289115      14.45477629035987   0.003006193175361815     0.9382941262676486     -9.548313678437115  5.950237195637827e-05     0.1324666117285678  0.0007153713006963663      16.72763814695773      227.4940049487972    0.01490587627314392     0.8364645000357808     0.6035857182945452     0.2238024116742753      0.283099474273556    0.01021114422170064     0.3887472770890196    0.09829559077580899     0.2036245043699668  2.336509541888817e-14 192.4759660689453
2.2991572170281      16.25421066289115      14.45477629035987   0.003006193175361815     0.9382941262676486     -9.548313678437115  5.950237195637827e-05     0.1324666117285678  0.0007153713006963663      16.72763814695773      227.4940049487972    0.01490587627314392     0.8364644851346196     0.6035857331957064     0.2238024116742753      0.283099474273556    0.01021114422170064     0.3887472770890196    0.09829559077580899     0.2036245043699668  2.336509541888817e-14 192.475953080307
2.2991572170281      16.25421066289115      14.45477629035987   0.003006193175361815     0.9382941262676486     -9.548313678437115  5.950237195637827e-05     0.1324666117285678  0.0007153713006963663      16.72763814695773      227.4940049487972    0.01490587627314392     0.8364644851346196     0.6035857182945452     0.2238024265754365      0.283099474273556    0.01021114422170064     0.3887472770890196    0.09829559077580899     0.2036245043699668  2.336509541888817e-14 192.4759655485285
2.2991572170281      16.25421066289115      14.45477629035987   0.003006193175361815     0.9382941262676486     -9.548313678437115  5.950237195637827e-05     0.1324666117285678  0.0007153713006963663      16.72763814695773      227.4940049487972    0.01490587627314392     0.8364644851346196     0.6035857182945452     0.2238024116742753     0.2830994891747172    0.01021114422170064     0.3887472770890196    0.09829559077580899     0.2036245043699668  2.336509541888817e-14 192.4759588933726
2.2991572170281      16.25421066289115      14.45477629035987   0.003006193175361815     0.9382941262676486     -9.548313678437115  5.950237195637827e-05     0.1324666117285678  0.0007153713006963663      16.72763814695773      227.4940049487972    0.01490587627314392     0.8364644851346196     0.6035857182945452     0.2238024116742753      0.283099474273556    0.01021115912286183     0.3887472770890196    0.09829559077580899     0.2036245043699668  2.336509541888817e-14 192.4759591660109
2.2991572170281      16.25421066289115      14.45477629035987   0.003006193175361815     0.9382941262676486     -9.548313678437115  5.950237195637827e-05     0.1324666117285678  0.0007153713006963663      16.72763814695773      227.4940049487972    0.01490587627314392     0.8364644851346196     0.6035857182945452     0.2238024116742753      0.283099474273556    0.01021114422170064     0.3887472919901808    0.09829559077580899     0.2036245043699668  2.336509541888817e-14 192.4759591659998
2.2991572170281      16.25421066289115      14.45477629035987   0.003006193175361815     0.9382941262676486     -9.548313678437115  5.950237195637827e-05     0.1324666117285678  0.0007153713006963663      16.72763814695773      227.4940049487972    0.01490587627314392     0.8364644851346196     0.6035857182945452     0.2238024116742753      0.283099474273556    0.01021114422170064     0.3887472770890196    0.09829560567697018     0.2036245043699668  2.336509541888817e-14 192.4759591659895
2.2991572170281      16.25421066289115      14.45477629035987   0.003006193175361815     0.9382941262676486     -9.548313678437115  5.950237195637827e-05     0.1324666117285678  0.0007153713006963663      16.72763814695773      227.4940049487972    0.01490587627314392     0.8364644851346196     0.6035857182945452     0.2238024116742753      0.283099474273556    0.01021114422170064     0.3887472770890196    0.09829559077580899      0.203624519271128  2.336509541888817e-14 192.4759591660022
2.2991572170281      16.25421066289115      14.45477629035987   0.003006193175361815     0.9382941262676486     -9.548313678437115  5.950237195637827e-05     0.1324666117285678  0.0007153713006963663      16.72763814695773      227.4940049487972    0.01490587627314392     0.8364644851346196     0.6035857182945452     0.2238024116742753      0.283099474273556    0.01021114422170064     0.3887472770890196    0.09829559077580899     0.2036245043699668  1.490118455894307e-08 192.4760108287488
2.302123806150781      16.26546310406513      14.51569963998051   0.003194432762824683     0.9391245046047793     -9.611047920725657  5.882446885872842e-05     0.1323970060189786  0.0007042486729914008      17.05704059145036       237.488043042152    0.01483833542581292      0.835796812579598     0.6082921193239033     0.2226514824429898     0.2858094920787901   0.009594786881143751     0.3887472770890196     0.1484272000553681     0.2044413164625279  4.361970827358813e-14 186.6708015032615
2.302123840455099      16.26546310406513      14.51569963998051   0.003194432762824683     0.9391245046047793     -9.611047920725657  5.882446885872842e-05     0.1323970060189786  0.0007042486729914008      17.05704059145036       237.488043042152    0.01483833542581292      0.835796812579598     0.6082921193239033     0.2226514824429898     0.2858094920787901   0.009594786881143751     0.3887472770890196     0.1484272000553681     0.2044413164625279  4.361970827358813e-14 186.6708024611723
2.302123806150781      16.26546334643941      14.51569963998051   0.003194432762824683     0.9391245046047793     -9.611047920725657  5.882446885872842e-05     0.1323970060189786  0.0007042486729914008      17.05704059145036       237.488043042152    0.01483833542581292      0.835796812579598     0.6082921193239033     0.2226514824429898     0.2858094920787901   0.009594786881143751     0.3887472770890196     0.1484272000553681     0.2044413164625279  4.361970827358813e-14 186.6708032674423
2.302123806150781      16.26546310406513      14.51569985628129   0.003194432762824683     0.9391245046047793     -9.611047920725657  5.882446885872842e-05     0.1323970060189786  0.0007042486729914008      17.05704059145036       237.488043042152    0.01483833542581292      0.835796812579598     0.6082921193239033     0.2226514824429898     0.2858094920787901   0.009594786881143751     0.3887472770890196     0.1484272000553681     0.2044413164625279  4.361970827358813e-14 186.6708018045852
2.302123806150781      16.26546310406513      14.51569963998051   0.003194447663985877     0.9391245046047793     -9.611047920725657  5.882446885872842e-05     0.1323970060189786  0.0007042486729914008      17.05704059145036       237.488043042152    0.01483833542581292      0.835796812579598     0.6082921193239033     0.2226514824429898     0.2858094920787901   0.009594786881143751     0.3887472770890196     0.1484272000553681     0.2044413164625279  4.361970827358813e-14 186.6708012779312
2.302123806150781      16.26546310406513      14.51569963998051   0.003194432762824683     0.9391245195059405     -9.611047920725657  5.882446885872842e-05     0.1323970060189786  0.0007042486729914008      17.05704059145036       237.488043042152    0.01483833542581292      0.835796812579598     0.6082921193239033     0.2226514824429898     0.2858094920787901   0.009594786881143751     0.3887472770890196     0.1484272000553681     0.2044413164625279  4.361970827358813e-14 186.6708022992299
2.302123806150781      16.26546310406513      14.51569963998051   0.003194432762824683     0.9391245046047793      -9.61104806394143  5.882446885872842e-05     0.1323970060189786  0.0007042486729914008      17.05704059145036       237.488043042152    0.01483833542581292      0.835796812579598     0.6082921193239033     0.2226514824429898     0.2858094920787901   0.009594786881143751     0.3887472770890196     0.1484272000553681     0.2044413164625279  4.361970827358813e-14 186.6708027411612
2.302123806150781      16.26546310406513      14.51569963998051   0.003194432762824683     0.9391245046047793     -9.611047920725657  5.883937001992227e-05     0.1323970060189786  0.0007042486729914008      17.05704059145036       237.488043042152    0.01483833542581292      0.835796812579598     0.6082921193239033     0.2226514824429898     0.2858094920787901   0.009594786881143751     0.3887472770890196     0.1484272000553681     0.2044413164625279  4.361970827358813e-14 186.6709897269632
2.302123806150781      16.26546310406513      14.51569963998051   0.003194432762824683     0.9391245046047793     -9.611047920725657  5.882446885872842e-05     0.1323970209201398  0.0007042486729914008      17.05704059145036       237.488043042152    0.01483833542581292      0.835796812579598     0.6082921193239033     0.2226514824429898     0.2858094920787901   0.009594786881143751     0.3887472770890196     0.1484272000553681     0.2044413164625279  4.361970827358813e-14 186.6708026962519
2.302123806150781      16.26546310406513      14.51569963998051   0.003194432762824683     0.9391245046047793     -9.611047920725657  5.882446885872842e-05     0.1323970060189786  0.0007042635741525946      17.05704059145036       237.488043042152    0.01483833542581292      0.835796812579598     0.6082921193239033     0.2226514824429898     0.2858094920787901   0.009594786881143751     0.3887472770890196     0.1484272000553681     0.2044413164625279  4.361970827358813e-14 186.6708838877288
2.302123806150781      16.26546310406513      14.51569963998051   0.003194432762824683     0.9391245046047793     -9.611047920725657  5.882446885872842e-05     0.1323970060189786  0.0007042486729914008      17.05704084562007       237.488043042152    0.01483833542581292      0.835796812579598     0.6082921193239033     0.2226514824429898     0.2858094920787901   0.009594786881143751     0.3887472770890196     0.1484272000553681     0.2044413164625279  4.361970827358813e-14 186.6708012082781
2.302123806150781      16.26546310406513      14.51569963998051   0.003194432762824683     0.9391245046047793     -9.611047920725657  5.882446885872842e-05     0.1323970060189786  0.0007042486729914008      17.05704059145036      237.4880465809997    0.01483833542581292      0.835796812579598     0.6082921193239033     0.2226514824429898     0.2858094920787901   0.009594786881143751     0.3887472770890196     0.1484272000553681     0.2044413164625279  4.361970827358813e-14 186.6708022023447
2.302123806150781      16.26546310406513      14.51569963998051   0.003194432762824683     0.9391245046047793     -9.611047920725657  5.882446885872842e-05     0.1323970060189786  0.0007042486729914008      17.05704059145036       237.488043042152    0.01483835032697411      0.835796812579598     0.6082921193239033     0.2226514824429898     0.2858094920787901   0.009594786881143751     0.3887472770890196     0.1484272000553681     0.2044413164625279  4.361970827358813e-14 186.6710632026818
2.302123806150781      16.26546310406513      14.51569963998051   0.003194432762824683     0.9391245046047793     -9.611047920725657  5.882446885872842e-05     0.1323970060189786  0.0007042486729914008      17.05704059145036       237.488043042152    0.01483833542581292     0.8357968274807592     0.6082921193239033     0.2226514824429898     0.2858094920787901   0.009594786881143751     0.3887472770890196     0.1484272000553681     0.2044413164625279  4.361970827358813e-14 186.6708084951312
2.302123806150781      16.26546310406513      14.51569963998051   0.003194432762824683     0.9391245046047793     -9.611047920725657  5.882446885872842e-05     0.1323970060189786  0.0007042486729914008      17.05704059145036       237.488043042152    0.01483833542581292      0.835796812579598     0.6082921342250645     0.2226514824429898     0.2858094920787901   0.009594786881143751     0.3887472770890196     0.1484272000553681     0.2044413164625279  4.361970827358813e-14 186.6707971378336
2.302123806150781      16.26546310406513      14.51569963998051   0.003194432762824683     0.9391245046047793     -9.611047920725657  5.882446885872842e-05     0.1323970060189786  0.0007042486729914008      17.05704059145036       237.488043042152    0.01483833542581292      0.835796812579598     0.6082921193239033      0.222651497344151     0.2858094920787901   0.009594786881143751     0.3887472770890196     0.1484272000553681     0.2044413164625279  4.361970827358813e-14 186.6708094697185
2.302123806150781      16.26546310406513      14.51569963998051   0.003194432762824683     0.9391245046047793     -9.611047920725657  5.882446885872842e-05     0.1323970060189786  0.0007042486729914008      17.05704059145036       237.488043042152    0.01483833542581292      0.835796812579598     0.6082921193239033     0.2226514824429898     0.2858095069799513   0.009594786881143751     0.3887472770890196     0.1484272000553681     0.2044413164625279  4.361970827358813e-14 186.6708020283756
2.302123806150781      16.26546310406513      14.51569963998051   0.003194432762824683     0.9391245046047793     -9.611047920725657  5.882446885872842e-05     0.1323970060189786  0.0007042486729914008      17.05704059145036       237.488043042152    0.01483833542581292      0.835796812579598     0.6082921193239033     0.2226514824429898     0.2858094920787901   0.009594801782304945     0.3887472770890196     0.1484272000553681     0.2044413164625279  4.361970827358813e-14 186.6708015035907
2.302123806150781      16.26546310406513      14.51569963998051   0.003194432762824683     0.9391245046047793     -9.611047920725657  5.882446885872842e-05     0.1323970060189786  0.0007042486729914008      17.05704059145036       237.488043042152    0.01483833542581292      0.835796812579598     0.6082921193239033     0.2226514824429898     0.2858094920787901   0.009594786881143751     0.3887472919901808     0.1484272000553681     0.2044413164625279  4.361970827358813e-14 186.6708015032615
2.302123806150781      16.26546310406513      14.51569963998051   0.003194432762824683     0.9391245046047793     -9.611047920725657  5.882446885872842e-05     0.1323970060189786  0.0007042486729914008      17.05704059145036       237.488043042152    0.01483833542581292      0.835796812579598     0.6082921193239033     0.2226514824429898     0.2858094920787901   0.009594786881143751     0.3887472770890196     0.1484272149565293     0.2044413164625279  4.361970827358813e-14 186.6708015031494
2.302123806150781      16.26546310406513      14.51569963998051   0.003194432762824683     0.9391245046047793     -9.611047920725657  5.882446885872842e-05     0.1323970060189786  0.0007042486729914008      17.05704059145036       237.488043042152    0.01483833542581292      0.835796812579598     0.6082921193239033     0.2226514824429898     0.2858094920787901   0.009594786881143751     0.3887472770890196     0.1484272000553681     0.2044413313636891  4.361970827358813e-14 186.6708015050214
2.302123806150781      16.26546310406513      14.51569963998051   0.003194432762824683     0.9391245046047793     -9.611047920725657  5.882446885872842e-05     0.1323970060189786  0.0007042486729914008      17.05704059145036       237.488043042152    0.01483833542581292      0.835796812579598     0.6082921193239033     0.2226514824429898     0.2858094920787901   0.009594786881143751     0.3887472770890196     0.1484272000553681     0.2044413164625279  1.490120481355593e-08 186.6708526995635
2.127589603988249      13.93706839980336      10.41809216290499   0.001455690518689132     0.9110083849664813     -7.901828943488744  5.618306435880847e-05     0.1303979702153787  0.0006347171556053852      16.84519136128154       233.184974003434    0.01392157619311007     0.8286021653699286     0.6763640448758783     0.2188542741191874     0.2696607623582503   0.009901728332514674     0.3887472770890196      0.188473722701327     0.1555306305663818  2.220446049250313e-14 175.1987287404557
2.127589635691805      13.93706839980336      10.41809216290499   0.001455690518689132     0.9110083849664813     -7.901828943488744  5.618306435880847e-05     0.1303979702153787  0.0006347171556053852      16.84519136128154       233.184974003434    0.01392157619311007     0.8286021653699286     0.6763640448758783     0.2188542741191874     0.2696607623582503   0.009901728332514674     0.3887472770890196      0.188473722701327     0.1555306305663818  2.220446049250313e-14 175.1987289535239
2.127589603988249      13.93706860748186      10.41809216290499   0.001455690518689132     0.9110083849664813     -7.901828943488744  5.618306435880847e-05     0.1303979702153787  0.0006347171556053852      16.84519136128154       233.184974003434    0.01392157619311007     0.8286021653699286     0.6763640448758783     0.2188542741191874     0.2696607623582503   0.009901728332514674     0.3887472770890196      0.188473722701327     0.1555306305663818  2.220446049250313e-14 175.1987300630071
2.127589603988249      13.93706839980336      10.41809231814666   0.001455690518689132     0.9110083849664813     -7.901828943488744  5.618306435880847e-05     0.1303979702153787  0.0006347171556053852      16.84519136128154       233.184974003434    0.01392157619311007     0.8286021653699286     0.6763640448758783     0.2188542741191874     0.2696607623582503   0.009901728332514674     0.3887472770890196      0.188473722701327     0.1555306305663818  2.220446049250313e-14 175.1987290857174
2.127589603988249      13.93706839980336      10.41809216290499   0.001455705419850326     0.9110083849664813     -7.901828943488744  5.618306435880847e-05     0.1303979702153787  0.0006347171556053852      16.84519136128154       233.184974003434    0.01392157619311007     0.8286021653699286     0.6763640448758783     0.2188542741191874     0.2696607623582503   0.009901728332514674     0.3887472770890196      0.188473722701327     0.1555306305663818  2.220446049250313e-14 175.1986369834794
2.127589603988249      13.93706839980336      10.41809216290499   0.001455690518689132     0.9110083998676425     -7.901828943488744  5.618306435880847e-05     0.1303979702153787  0.0006347171556053852      16.84519136128154       233.184974003434    0.01392157619311007     0.8286021653699286     0.6763640448758783     0.2188542741191874     0.2696607623582503   0.009901728332514674     0.3887472770890196      0.188473722701327     0.1555306305663818  2.220446049250313e-14 175.1987282815175
2.127589603988249      13.93706839980336      10.41809216290499   0.001455690518689132     0.9110083849664813     -7.901829061235171  5.618306435880847e-05     0.1303979702153787  0.0006347171556053852      16.84519136128154       233.184974003434    0.01392157619311007     0.8286021653699286     0.6763640448758783     0.2188542741191874     0.2696607623582503   0.009901728332514674     0.3887472770890196      0.188473722701327     0.1555306305663818  2.220446049250313e-14 175.198727155118
2.127589603988249      13.93706839980336      10.41809216290499   0.001455690518689132     0.9110083849664813     -7.901828943488744  5.619796552000231e-05     0.1303979702153787  0.0006347171556053852      16.84519136128154       233.184974003434    0.01392157619311007     0.8286021653699286     0.6763640448758783     0.2188542741191874     0.2696607623582503   0.009901728332514674     0.3887472770890196      0.188473722701327     0.1555306305663818  2.220446049250313e-14 175.1988545415977
2.127589603988249      13.93706839980336      10.41809216290499   0.001455690518689132     0.9110083849664813     -7.901828943488744  5.618306435880847e-05     0.1303979851165399  0.0006347171556053852      16.84519136128154       233.184974003434    0.01392157619311007     0.8286021653699286     0.6763640448758783     0.2188542741191874     0.2696607623582503   0.009901728332514674     0.3887472770890196      0.188473722701327     0.1555306305663818  2.220446049250313e-14 175.1987271459336
2.127589603988249      13.93706839980336      10.41809216290499   0.001455690518689132     0.9110083849664813     -7.901828943488744  5.618306435880847e-05     0.1303979702153787   0.000634732056766579      16.84519136128154       233.184974003434    0.01392157619311007     0.8286021653699286     0.6763640448758783     0.2188542741191874     0.2696607623582503   0.009901728332514674     0.3887472770890196      0.188473722701327     0.1555306305663818  2.220446049250313e-14 175.1987717058611
2.127589603988249      13.93706839980336      10.41809216290499   0.001455690518689132     0.9110083849664813     -7.901828943488744  5.618306435880847e-05     0.1303979702153787  0.0006347171556053852      16.84519161229445       233.184974003434    0.01392157619311007     0.8286021653699286     0.6763640448758783     0.2188542741191874     0.2696607623582503   0.009901728332514674     0.3887472770890196      0.188473722701327     0.1555306305663818  2.220446049250313e-14 175.1987267482554
2.127589603988249      13.93706839980336      10.41809216290499   0.001455690518689132     0.9110083849664813     -7.901828943488744  5.618306435880847e-05     0.1303979702153787  0.0006347171556053852      16.84519136128154      233.1849774781609    0.01392157619311007     0.8286021653699286     0.6763640448758783     0.2188542741191874     0.2696607623582503   0.009901728332514674     0.3887472770890196      0.188473722701327     0.1555306305663818  2.220446049250313e-14 175.1987298555641
2.127589603988249      13.93706839980336      10.41809216290499   0.001455690518689132     0.9110083849664813     -7.901828943488744  5.618306435880847e-05     0.1303979702153787  0.0006347171556053852      16.84519136128154       233.184974003434    0.01392159109427127     0.8286021653699286     0.6763640448758783     0.2188542741191874     0.2696607623582503   0.009901728332514674     0.3887472770890196      0.188473722701327     0.1555306305663818  2.220446049250313e-14 175.1989428127734
2.127589603988249      13.93706839980336      10.41809216290499   0.001455690518689132     0.9110083849664813     -7.901828943488744  5.618306435880847e-05     0.1303979702153787  0.0006347171556053852      16.84519136128154       233.184974003434    0.01392157619311007     0.8286021802710898     0.6763640448758783     0.2188542741191874     0.2696607623582503   0.009901728332514674     0.3887472770890196      0.188473722701327     0.1555306305663818  2.220446049250313e-14 175.1987324639892
2.127589603988249      13.93706839980336      10.41809216290499   0.001455690518689132     0.9110083849664813     -7.901828943488744  5.618306435880847e-05     0.1303979702153787  0.0006347171556053852      16.84519136128154       233.184974003434    0.01392157619311007     0.8286021653699286     0.6763640597770395     0.2188542741191874     0.2696607623582503   0.009901728332514674     0.3887472770890196      0.188473722701327     0.1555306305663818  2.220446049250313e-14 175.19873401506
2.127589603988249      13.93706839980336      10.41809216290499   0.001455690518689132     0.9110083849664813     -7.901828943488744  5.618306435880847e-05     0.1303979702153787  0.0006347171556053852      16.84519136128154       233.184974003434    0.01392157619311007     0.8286021653699286     0.6763640448758783     0.2188542890203486     0.2696607623582503   0.009901728332514674     0.3887472770890196      0.188473722701327     0.1555306305663818  2.220446049250313e-14 175.1987463368497
2.127589603988249      13.93706839980336      10.41809216290499   0.001455690518689132     0.9110083849664813     -7.901828943488744  5.618306435880847e-05     0.1303979702153787  0.0006347171556053852      16.84519136128154       233.184974003434    0.01392157619311007     0.8286021653699286     0.6763640448758783     0.2188542741191874     0.2696607772594115   0.009901728332514674     0.3887472770890196      0.188473722701327     0.1555306305663818  2.220446049250313e-14 175.1987275684641
2.127589603988249      13.93706839980336      10.41809216290499   0.001455690518689132     0.9110083849664813     -7.901828943488744  5.618306435880847e-05     0.1303979702153787  0.0006347171556053852      16.84519136128154       233.184974003434    0.01392157619311007     0.8286021653699286     0.6763640448758783     0.2188542741191874     0.2696607623582503   0.009901743233675868     0.3887472770890196      0.188473722701327     0.1555306305663818  2.220446049250313e-14 175.1987287402129
2.127589603988249      13.93706839980336      10.41809216290499   0.001455690518689132     0.9110083849664813     -7.901828943488744  5.618306435880847e-05     0.1303979702153787  0.0006347171556053852      16.84519136128154       233.184974003434    0.01392157619311007     0.8286021653699286     0.6763640448758783     0.2188542741191874     0.2696607623582503   0.009901728332514674     0.3887472919901808      0.188473722701327     0.1555306305663818  2.220446049250313e-14 175.1987287404557
2.127589603988249      13.93706839980336      10.41809216290499   0.001455690518689132     0.9110083849664813     -7.901828943488744  5.618306435880847e-05     0.1303979702153787  0.0006347171556053852      16.84519136128154       233.184974003434    0.01392157619311007     0.8286021653699286     0.6763640448758783     0.2188542741191874     0.2696607623582503   0.009901728332514674     0.3887472770890196     0.1884737376024882     0.1555306305663818  2.220446049250313e-14 175.1987287404542
2.127589603988249      13.93706839980336      10.41809216290499   0.001455690518689132     0.9110083849664813     -7.901828943488744  5.618306435880847e-05     0.1303979702153787  0.0006347171556053852      16.84519136128154       233.184974003434    0.01392157619311007     0.8286021653699286     0.6763640448758783     0.2188542741191874     0.2696607623582503   0.009901728332514674     0.3887472770890196      0.188473722701327      0.155530645467543  2.220446049250313e-14 175.1987287404571
2.127589603988249      13.93706839980336      10.41809216290499   0.001455690518689132     0.9110083849664813     -7.901828943488744  5.618306435880847e-05     0.1303979702153787  0.0006347171556053852      16.84519136128154       233.184974003434    0.01392157619311007     0.8286021653699286     0.6763640448758783     0.2188542741191874     0.2696607623582503   0.009901728332514674     0.3887472770890196      0.188473722701327     0.1555306305663818  1.490118339830815e-08 175.1987828084282
2.089025573363299      14.50066847401394      11.24825793654418    0.00164208608029991     0.9001039652763904      -8.39798400852896  5.632791584423577e-05     0.1308110110867127  0.0006029228024135067      17.41578149250257      232.6070973781067     0.0135237799443929     0.8267916522097272     0.6747632209015904     0.2207148604094487     0.2741228957212328    0.01116624005056058     0.3887472770890196     0.1885220727422762     0.1554860927956103  4.095122902419945e-14 164.731629316412
2.089025604492206      14.50066847401394      11.24825793654418    0.00164208608029991     0.9001039652763904      -8.39798400852896  5.632791584423577e-05     0.1308110110867127  0.0006029228024135067      17.41578149250257      232.6070973781067     0.0135237799443929     0.8267916522097272     0.6747632209015904     0.2207148604094487     0.2741228957212328    0.01116624005056058     0.3887472770890196     0.1885220727422762     0.1554860927956103  4.095122902419945e-14 164.7316294504951
2.089025573363299      14.50066869009074      11.24825793654418    0.00164208608029991     0.9001039652763904      -8.39798400852896  5.632791584423577e-05     0.1308110110867127  0.0006029228024135067      17.41578149250257      232.6070973781067     0.0135237799443929     0.8267916522097272     0.6747632209015904     0.2207148604094487     0.2741228957212328    0.01116624005056058     0.3887472770890196     0.1885220727422762     0.1554860927956103  4.095122902419945e-14 164.731629463936
2.089025573363299      14.50066847401394      11.24825810415628    0.00164208608029991     0.9001039652763904      -8.39798400852896  5.632791584423577e-05     0.1308110110867127  0.0006029228024135067      17.41578149250257      232.6070973781067     0.0135237799443929     0.8267916522097272     0.6747632209015904     0.2207148604094487     0.2741228957212328    0.01116624005056058     0.3887472770890196     0.1885220727422762     0.1554860927956103  4.095122902419945e-14 164.7316291689578
2.089025573363299      14.50066847401394      11.24825793654418   0.001642100981461103     0.9001039652763904      -8.39798400852896  5.632791584423577e-05     0.1308110110867127  0.0006029228024135067      17.41578149250257      232.6070973781067     0.0135237799443929     0.8267916522097272     0.6747632209015904     0.2207148604094487     0.2741228957212328    0.01116624005056058     0.3887472770890196     0.1885220727422762     0.1554860927956103  4.095122902419945e-14 164.7316389307331
2.089025573363299      14.50066847401394      11.24825793654418    0.00164208608029991     0.9001039801775516      -8.39798400852896  5.632791584423577e-05     0.1308110110867127  0.0006029228024135067      17.41578149250257      232.6070973781067     0.0135237799443929     0.8267916522097272     0.6747632209015904     0.2207148604094487     0.2741228957212328    0.01116624005056058     0.3887472770890196     0.1885220727422762     0.1554860927956103  4.095122902419945e-14 164.7316291451436
2.089025573363299      14.50066847401394      11.24825793654418    0.00164208608029991     0.9001039652763904     -8.397984133668674  5.632791584423577e-05     0.1308110110867127  0.0006029228024135067      17.41578149250257      232.6070973781067     0.0135237799443929     0.8267916522097272     0.6747632209015904     0.2207148604094487     0.2741228957212328    0.01116624005056058     0.3887472770890196     0.1885220727422762     0.1554860927956103  4.095122902419945e-14 164.7316293214177
2.089025573363299      14.50066847401394      11.24825793654418    0.00164208608029991     0.9001039652763904      -8.39798400852896  5.634281700542962e-05     0.1308110110867127  0.0006029228024135067      17.41578149250257      232.6070973781067     0.0135237799443929     0.8267916522097272     0.6747632209015904     0.2207148604094487     0.2741228957212328    0.01116624005056058     0.3887472770890196     0.1885220727422762     0.1554860927956103  4.095122902419945e-14 164.7317293389711
2.089025573363299      14.50066847401394      11.24825793654418    0.00164208608029991     0.9001039652763904      -8.39798400852896  5.632791584423577e-05     0.1308110259878739  0.0006029228024135067      17.41578149250257      232.6070973781067     0.0135237799443929     0.8267916522097272     0.6747632209015904     0.2207148604094487     0.2741228957212328    0.01116624005056058     0.3887472770890196     0.1885220727422762     0.1554860927956103  4.095122902419945e-14 164.7316278344756
2.089025573363299      14.50066847401394      11.24825793654418    0.00164208608029991     0.9001039652763904      -8.39798400852896  5.632791584423577e-05     0.1308110110867127  0.0006029377035747006      17.41578149250257      232.6070973781067     0.0135237799443929     0.8267916522097272     0.6747632209015904     0.2207148604094487     0.2741228957212328    0.01116624005056058     0.3887472770890196     0.1885220727422762     0.1554860927956103  4.095122902419945e-14 164.7316495947198
2.089025573363299      14.50066847401394      11.24825793654418    0.00164208608029991     0.9001039652763904      -8.39798400852896  5.632791584423577e-05     0.1308110110867127  0.0006029228024135067      17.41578175201794      232.6070973781067     0.0135237799443929     0.8267916522097272     0.6747632209015904     0.2207148604094487     0.2741228957212328    0.01116624005056058     0.3887472770890196     0.1885220727422762     0.1554860927956103  4.095122902419945e-14 164.7316276943055
2.089025573363299      14.50066847401394      11.24825793654418    0.00164208608029991     0.9001039652763904      -8.39798400852896  5.632791584423577e-05     0.1308110110867127  0.0006029228024135067      17.41578149250257      232.6071008442225     0.0135237799443929     0.8267916522097272     0.6747632209015904     0.2207148604094487     0.2741228957212328    0.01116624005056058     0.3887472770890196     0.1885220727422762     0.1554860927956103  4.095122902419945e-14 164.7316300895166
2.089025573363299      14.50066847401394      11.24825793654418    0.00164208608029991     0.9001039652763904      -8.39798400852896  5.632791584423577e-05     0.1308110110867127  0.0006029228024135067      17.41578149250257      232.6070973781067    0.01352379484555409     0.8267916522097272     0.6747632209015904     0.2207148604094487     0.2741228957212328    0.01116624005056058     0.3887472770890196     0.1885220727422762     0.1554860927956103  4.095122902419945e-14 164.7317989485485
2.089025573363299      14.50066847401394      11.24825793654418    0.00164208608029991     0.9001039652763904      -8.39798400852896  5.632791584423577e-05     0.1308110110867127  0.0006029228024135067      17.41578149250257      232.6070973781067     0.0135237799443929     0.8267916671108884     0.6747632209015904     0.2207148604094487     0.2741228957212328    0.01116624005056058     0.3887472770890196     0.1885220727422762     0.1554860927956103  4.095122902419945e-14 164.7316322564832
2.089025573363299      14.50066847401394      11.24825793654418    0.00164208608029991     0.9001039652763904      -8.39798400852896  5.632791584423577e-05     0.1308110110867127  0.0006029228024135067      17.41578149250257      232.6070973781067     0.0135237799443929     0.8267916522097272     0.6747632358027516     0.2207148604094487     0.2741228957212328    0.01116624005056058     0.3887472770890196     0.1885220727422762     0.1554860927956103  4.095122902419945e-14 164.7316337938847
2.089025573363299      14.50066847401394      11.24825793654418    0.00164208608029991     0.9001039652763904      -8.39798400852896  5.632791584423577e-05     0.1308110110867127  0.0006029228024135067      17.41578149250257      232.6070973781067     0.0135237799443929     0.8267916522097272     0.6747632209015904     0.2207148753106099     0.2741228957212328    0.01116624005056058     0.3887472770890196     0.1885220727422762     0.1554860927956103  4.095122902419945e-14 164.7316435060551
2.089025573363299      14.50066847401394      11.24825793654418    0.00164208608029991     0.9001039652763904      -8.39798400852896  5.632791584423577e-05     0.1308110110867127  0.0006029228024135067      17.41578149250257      232.6070973781067     0.0135237799443929     0.8267916522097272     0.6747632209015904     0.2207148604094487      0.274122910622394    0.01116624005056058     0.3887472770890196     0.1885220727422762     0.1554860927956103  4.095122902419945e-14 164.7316285586045
2.089025573363299      14.50066847401394      11.24825793654418    0.00164208608029991     0.9001039652763904      -8.39798400852896  5.632791584423577e-05     0.1308110110867127  0.0006029228024135067      17.41578149250257      232.6070973781067     0.0135237799443929     0.8267916522097272     0.6747632209015904     0.2207148604094487     0.2741228957212328    0.01116625495172177     0.3887472770890196     0.1885220727422762     0.1554860927956103  4.095122902419945e-14 164.7316293201009
2.089025573363299      14.50066847401394      11.24825793654418    0.00164208608029991     0.9001039652763904      -8.39798400852896  5.632791584423577e-05     0.1308110110867127  0.0006029228024135067      17.41578149250257      232.6070973781067     0.0135237799443929     0.8267916522097272     0.6747632209015904     0.2207148604094487     0.2741228957212328    0.01116624005056058     0.3887472919901808     0.1885220727422762     0.1554860927956103  4.095122902419945e-14 164.731629316412
2.089025573363299      14.50066847401394      11.24825793654418    0.00164208608029991     0.9001039652763904      -8.39798400852896  5.632791584423577e-05     0.1308110110867127  0.0006029228024135067      17.41578149250257      232.6070973781067     0.0135237799443929     0.8267916522097272     0.6747632209015904     0.2207148604094487     0.2741228957212328    0.01116624005056058     0.3887472770890196     0.1885220876434374     0.1554860927956103  4.095122902419945e-14 164.7316293198056
2.089025573363299      14.50066847401394      11.24825793654418    0.00164208608029991     0.9001039652763904      -8.39798400852896  5.632791584423577e-05     0.1308110110867127  0.0006029228024135067      17.41578149250257      232.6070973781067     0.0135237799443929     0.8267916522097272     0.6747632209015904     0.2207148604094487     0.2741228957212328    0.01116624005056058     0.3887472770890196     0.1885220727422762     0.1554861076967715  4.095122902419945e-14 164.7316293190224
2.089025573363299      14.50066847401394      11.24825793654418    0.00164208608029991     0.9001039652763904      -8.39798400852896  5.632791584423577e-05     0.1308110110867127  0.0006029228024135067      17.41578149250257      232.6070973781067     0.0135237799443929     0.8267916522097272     0.6747632209015904     0.2207148604094487     0.2741228957212328    0.01116624005056058     0.3887472770890196     0.1885220727422762     0.1554860927956103  1.490120214507668e-08 164.7316826093035
2.013379690870618      15.67652120609399      12.96349110189084   0.001916057494298221     0.8915107225901614     -9.327994416514018  4.721427596529253e-05     0.1324803350938243  0.0005468814722206181      18.44188152857612      230.1640429627744    0.01144726033652375     0.8224524389562881     0.6698101290882479     0.2221969256721059     0.2836879624693053   0.006593531648430307     0.3887472770890196     0.1134994480506703    0.09984402076611154    2.6020625657606e-14 147.9504757070422
2.013379720872313      15.67652120609399      12.96349110189084   0.001916057494298221     0.8915107225901614     -9.327994416514018  4.721427596529253e-05     0.1324803350938243  0.0005468814722206181      18.44188152857612      230.1640429627744    0.01144726033652375     0.8224524389562881     0.6698101290882479     0.2221969256721059     0.2836879624693053   0.006593531648430307     0.3887472770890196     0.1134994480506703    0.09984402076611154    2.6020625657606e-14 147.9504762261245
2.013379690870618      15.67652143969236      12.96349110189084   0.001916057494298221     0.8915107225901614     -9.327994416514018  4.721427596529253e-05     0.1324803350938243  0.0005468814722206181      18.44188152857612      230.1640429627744    0.01144726033652375     0.8224524389562881     0.6698101290882479     0.2221969256721059     0.2836879624693053   0.006593531648430307     0.3887472770890196     0.1134994480506703    0.09984402076611154    2.6020625657606e-14 147.9504737814726
2.013379690870618      15.67652120609399      12.96349129506191   0.001916057494298221     0.8915107225901614     -9.327994416514018  4.721427596529253e-05     0.1324803350938243  0.0005468814722206181      18.44188152857612      230.1640429627744    0.01144726033652375     0.8224524389562881     0.6698101290882479     0.2221969256721059     0.2836879624693053   0.006593531648430307     0.3887472770890196     0.1134994480506703    0.09984402076611154    2.6020625657606e-14 147.9504749417602
2.013379690870618      15.67652120609399      12.96349110189084   0.001916072395459414     0.8915107225901614     -9.327994416514018  4.721427596529253e-05     0.1324803350938243  0.0005468814722206181      18.44188152857612      230.1640429627744    0.01144726033652375     0.8224524389562881     0.6698101290882479     0.2221969256721059     0.2836879624693053   0.006593531648430307     0.3887472770890196     0.1134994480506703    0.09984402076611154    2.6020625657606e-14 147.9505740385912
2.013379690870618      15.67652120609399      12.96349110189084   0.001916057494298221     0.8915107374913226     -9.327994416514018  4.721427596529253e-05     0.1324803350938243  0.0005468814722206181      18.44188152857612      230.1640429627744    0.01144726033652375     0.8224524389562881     0.6698101290882479     0.2221969256721059     0.2836879624693053   0.006593531648430307     0.3887472770890196     0.1134994480506703    0.09984402076611154    2.6020625657606e-14 147.9504760594823
2.013379690870618      15.67652120609399      12.96349110189084   0.001916057494298221     0.8915107225901614     -9.327994555511967  4.721427596529253e-05     0.1324803350938243  0.0005468814722206181      18.44188152857612      230.1640429627744    0.01144726033652375     0.8224524389562881     0.6698101290882479     0.2221969256721059     0.2836879624693053   0.006593531648430307     0.3887472770890196     0.1134994480506703    0.09984402076611154    2.6020625657606e-14 147.9504782433623
2.013379690870618      15.67652120609399      12.96349110189084   0.001916057494298221     0.8915107225901614     -9.327994416514018  4.722917712648638e-05     0.1324803350938243  0.0005468814722206181      18.44188152857612      230.1640429627744    0.01144726033652375     0.8224524389562881     0.6698101290882479     0.2221969256721059     0.2836879624693053   0.006593531648430307     0.3887472770890196     0.1134994480506703    0.09984402076611154    2.6020625657606e-14 147.950520991681
2.013379690870618      15.67652120609399      12.96349110189084   0.001916057494298221     0.8915107225901614     -9.327994416514018  4.721427596529253e-05     0.1324803499949855  0.0005468814722206181      18.44188152857612      230.1640429627744    0.01144726033652375     0.8224524389562881     0.6698101290882479     0.2221969256721059     0.2836879624693053   0.006593531648430307     0.3887472770890196     0.1134994480506703    0.09984402076611154    2.6020625657606e-14 147.9504749654165
2.013379690870618      15.67652120609399      12.96349110189084   0.001916057494298221     0.8915107225901614     -9.327994416514018  4.721427596529253e-05     0.1324803350938243   0.000546896373381812      18.44188152857612      230.1640429627744    0.01144726033652375     0.8224524389562881     0.6698101290882479     0.2221969256721059     0.2836879624693053   0.006593531648430307     0.3887472770890196     0.1134994480506703    0.09984402076611154    2.6020625657606e-14 147.9504945150927
2.013379690870618      15.67652120609399      12.96349110189084   0.001916057494298221     0.8915107225901614     -9.327994416514018  4.721427596529253e-05     0.1324803350938243  0.0005468814722206181      18.44188180338157      230.1640429627744    0.01144726033652375     0.8224524389562881     0.6698101290882479     0.2221969256721059     0.2836879624693053   0.006593531648430307     0.3887472770890196     0.1134994480506703    0.09984402076611154    2.6020625657606e-14 147.9504759671289
2.013379690870618      15.67652120609399      12.96349110189084   0.001916057494298221     0.8915107225901614     -9.327994416514018  4.721427596529253e-05     0.1324803350938243  0.0005468814722206181      18.44188152857612      230.1640463924859    0.01144726033652375     0.8224524389562881     0.6698101290882479     0.2221969256721059     0.2836879624693053   0.006593531648430307     0.3887472770890196     0.1134994480506703    0.09984402076611154    2.6020625657606e-14 147.9504757042659
2.013379690870618      15.67652120609399      12.96349110189084   0.001916057494298221     0.8915107225901614     -9.327994416514018  4.721427596529253e-05     0.1324803350938243  0.0005468814722206181      18.44188152857612      230.1640429627744    0.01144727523768494     0.8224524389562881     0.6698101290882479     0.2221969256721059     0.2836879624693053   0.006593531648430307     0.3887472770890196     0.1134994480506703    0.09984402076611154    2.6020625657606e-14 147.9504370163639
2.013379690870618      15.67652120609399      12.96349110189084   0.001916057494298221     0.8915107225901614     -9.327994416514018  4.721427596529253e-05     0.1324803350938243  0.0005468814722206181      18.44188152857612      230.1640429627744    0.01144726033652375     0.8224524538574493     0.6698101290882479     0.2221969256721059     0.2836879624693053   0.006593531648430307     0.3887472770890196     0.1134994480506703    0.09984402076611154    2.6020625657606e-14 147.9504766633275
2.013379690870618      15.67652120609399      12.96349110189084   0.001916057494298221     0.8915107225901614     -9.327994416514018  4.721427596529253e-05     0.1324803350938243  0.0005468814722206181      18.44188152857612      230.1640429627744    0.01144726033652375     0.8224524389562881     0.6698101439894091     0.2221969256721059     0.2836879624693053   0.006593531648430307     0.3887472770890196     0.1134994480506703    0.09984402076611154    2.6020625657606e-14 147.9504788763398
2.013379690870618      15.67652120609399      12.96349110189084   0.001916057494298221     0.8915107225901614     -9.327994416514018  4.721427596529253e-05     0.1324803350938243  0.0005468814722206181      18.44188152857612      230.1640429627744    0.01144726033652375     0.8224524389562881     0.6698101290882479     0.2221969405732671     0.2836879624693053   0.006593531648430307     0.3887472770890196     0.1134994480506703    0.09984402076611154    2.6020625657606e-14 147.9504755983141
2.013379690870618      15.67652120609399      12.96349110189084   0.001916057494298221     0.8915107225901614     -9.327994416514018  4.721427596529253e-05     0.1324803350938243  0.0005468814722206181      18.44188152857612      230.1640429627744    0.01144726033652375     0.8224524389562881     0.6698101290882479     0.2221969256721059     0.2836879773704665   0.006593531648430307     0.3887472770890196     0.1134994480506703    0.09984402076611154    2.6020625657606e-14 147.950475525239
2.013379690870618      15.67652120609399      12.96349110189084   0.001916057494298221     0.8915107225901614     -9.327994416514018  4.721427596529253e-05     0.1324803350938243  0.0005468814722206181      18.44188152857612      230.1640429627744    0.01144726033652375     0.8224524389562881     0.6698101290882479     0.2221969256721059     0.2836879624693053     0.0065935465495915     0.3887472770890196     0.1134994480506703    0.09984402076611154    2.6020625657606e-14 147.9504757071639
2.013379690870618      15.67652120609399      12.96349110189084   0.001916057494298221     0.8915107225901614     -9.327994416514018  4.721427596529253e-05     0.1324803350938243  0.0005468814722206181      18.44188152857612      230.1640429627744    0.01144726033652375     0.8224524389562881     0.6698101290882479     0.2221969256721059     0.2836879624693053   0.006593531648430307     0.3887472919901808     0.1134994480506703    0.09984402076611154    2.6020625657606e-14 147.9504757070422
2.013379690870618      15.67652120609399      12.96349110189084   0.001916057494298221     0.8915107225901614     -9.327994416514018  4.721427596529253e-05     0.1324803350938243  0.0005468814722206181      18.44188152857612      230.1640429627744    0.01144726033652375     0.8224524389562881     0.6698101290882479     0.2221969256721059     0.2836879624693053   0.006593531648430307     0.3887472770890196     0.1134994629518314    0.09984402076611154    2.6020625657606e-14 147.9504757068852
2.013379690870618      15.67652120609399      12.96349110189084   0.001916057494298221     0.8915107225901614     -9.327994416514018  4.721427596529253e-05     0.1324803350938243  0.0005468814722206181      18.44188152857612      230.1640429627744    0.01144726033652375     0.8224524389562881     0.6698101290882479     0.2221969256721059     0.2836879624693053   0.006593531648430307     0.3887472770890196     0.1134994480506703    0.09984403566727274    2.6020625657606e-14 147.9504757071832
2.013379690870618      15.67652120609399      12.96349110189084   0.001916057494298221     0.8915107225901614     -9.327994416514018  4.721427596529253e-05     0.1324803350938243  0.0005468814722206181      18.44188152857612      230.1640429627744    0.01144726033652375     0.8224524389562881     0.6698101290882479     0.2221969256721059     0.2836879624693053   0.006593531648430307     0.3887472770890196     0.1134994480506703    0.09984402076611154  1.490118721447331e-08 147.9505279058487
2.054226489396712       15.4165477123917      11.10727445662056   0.001922932796433903     0.8391683139655578     -8.483511155183134  1.605024008072377e-05     0.1354244260222016  0.0004963643539156494      16.86152961233445      230.1001058425359    0.01122045701456132     0.8002958493742151     0.6460606639604697     0.2301578970611551     0.2925011871509139    0.00638701506567688     0.3887472770890196     0.1545019870481705    0.09610180761822451  2.460205876921844e-14 145.4996912822925
2.054226520007072       15.4165477123917      11.10727445662056   0.001922932796433903     0.8391683139655578     -8.483511155183134  1.605024008072377e-05     0.1354244260222016  0.0004963643539156494      16.86152961233445      230.1001058425359    0.01122045701456132     0.8002958493742151     0.6460606639604697     0.2301578970611551     0.2925011871509139    0.00638701506567688     0.3887472770890196     0.1545019870481705    0.09610180761822451  2.460205876921844e-14 145.4996915688975
2.054226489396712      15.41654794211616      11.10727445662056   0.001922932796433903     0.8391683139655578     -8.483511155183134  1.605024008072377e-05     0.1354244260222016  0.0004963643539156494      16.86152961233445      230.1001058425359    0.01122045701456132     0.8002958493742151     0.6460606639604697     0.2301578970611551     0.2925011871509139    0.00638701506567688     0.3887472770890196     0.1545019870481705    0.09610180761822451  2.460205876921844e-14 145.4996918617057
2.054226489396712       15.4165477123917      11.10727462213185   0.001922932796433903     0.8391683139655578     -8.483511155183134  1.605024008072377e-05     0.1354244260222016  0.0004963643539156494      16.86152961233445      230.1001058425359    0.01122045701456132     0.8002958493742151     0.6460606639604697     0.2301578970611551     0.2925011871509139    0.00638701506567688     0.3887472770890196     0.1545019870481705    0.09610180761822451  2.460205876921844e-14 145.4996913703845
2.054226489396712       15.4165477123917      11.10727445662056   0.001922947697595097     0.8391683139655578     -8.483511155183134  1.605024008072377e-05     0.1354244260222016  0.0004963643539156494      16.86152961233445      230.1001058425359    0.01122045701456132     0.8002958493742151     0.6460606639604697     0.2301578970611551     0.2925011871509139    0.00638701506567688     0.3887472770890196     0.1545019870481705    0.09610180761822451  2.460205876921844e-14 145.499666411018
2.054226489396712       15.4165477123917      11.10727445662056   0.001922932796433903      0.839168328866719     -8.483511155183134  1.605024008072377e-05     0.1354244260222016  0.0004963643539156494      16.86152961233445      230.1001058425359    0.01122045701456132     0.8002958493742151     0.6460606639604697     0.2301578970611551     0.2925011871509139    0.00638701506567688     0.3887472770890196     0.1545019870481705    0.09610180761822451  2.460205876921844e-14 145.499691287517
2.054226489396712       15.4165477123917      11.10727445662056   0.001922932796433903     0.8391683139655578     -8.483511281597302  1.605024008072377e-05     0.1354244260222016  0.0004963643539156494      16.86152961233445      230.1001058425359    0.01122045701456132     0.8002958493742151     0.6460606639604697     0.2301578970611551     0.2925011871509139    0.00638701506567688     0.3887472770890196     0.1545019870481705    0.09610180761822451  2.460205876921844e-14 145.4996906875284
2.054226489396712       15.4165477123917      11.10727445662056   0.001922932796433903     0.8391683139655578     -8.483511155183134  1.606514124191761e-05     0.1354244260222016  0.0004963643539156494      16.86152961233445      230.1001058425359    0.01122045701456132     0.8002958493742151     0.6460606639604697     0.2301578970611551     0.2925011871509139    0.00638701506567688     0.3887472770890196     0.1545019870481705    0.09610180761822451  2.460205876921844e-14 145.4997721949554
2.054226489396712       15.4165477123917      11.10727445662056   0.001922932796433903     0.8391683139655578     -8.483511155183134  1.605024008072377e-05     0.1354244409233628  0.0004963643539156494      16.86152961233445      230.1001058425359    0.01122045701456132     0.8002958493742151     0.6460606639604697     0.2301578970611551     0.2925011871509139    0.00638701506567688     0.3887472770890196     0.1545019870481705    0.09610180761822451  2.460205876921844e-14 145.499691480026
2.054226489396712       15.4165477123917      11.10727445662056   0.001922932796433903     0.8391683139655578     -8.483511155183134  1.605024008072377e-05     0.1354244260222016  0.0004963792550768433      16.86152961233445      230.1001058425359    0.01122045701456132     0.8002958493742151     0.6460606639604697     0.2301578970611551     0.2925011871509139    0.00638701506567688     0.3887472770890196     0.1545019870481705    0.09610180761822451  2.460205876921844e-14 145.4997017191685
2.054226489396712       15.4165477123917      11.10727445662056   0.001922932796433903     0.8391683139655578     -8.483511155183134  1.605024008072377e-05     0.1354244260222016  0.0004963643539156494      16.86152986359082      230.1001058425359    0.01122045701456132     0.8002958493742151     0.6460606639604697     0.2301578970611551     0.2925011871509139    0.00638701506567688     0.3887472770890196     0.1545019870481705    0.09610180761822451  2.460205876921844e-14 145.49969048678
2.054226489396712       15.4165477123917      11.10727445662056   0.001922932796433903     0.8391683139655578     -8.483511155183134  1.605024008072377e-05     0.1354244260222016  0.0004963643539156494      16.86152961233445      230.1001092712947    0.01122045701456132     0.8002958493742151     0.6460606639604697     0.2301578970611551     0.2925011871509139    0.00638701506567688     0.3887472770890196     0.1545019870481705    0.09610180761822451  2.460205876921844e-14 145.4996919488673
2.054226489396712       15.4165477123917      11.10727445662056   0.001922932796433903     0.8391683139655578     -8.483511155183134  1.605024008072377e-05     0.1354244260222016  0.0004963643539156494      16.86152961233445      230.1001058425359    0.01122047191572251     0.8002958493742151     0.6460606639604697     0.2301578970611551     0.2925011871509139    0.00638701506567688     0.3887472770890196     0.1545019870481705    0.09610180761822451  2.460205876921844e-14 145.4997417245806
2.054226489396712       15.4165477123917      11.10727445662056   0.001922932796433903     0.8391683139655578     -8.483511155183134  1.605024008072377e-05     0.1354244260222016  0.0004963643539156494      16.86152961233445      230.1001058425359    0.01122045701456132     0.8002958642753763     0.6460606639604697     0.2301578970611551     0.2925011871509139    0.00638701506567688     0.3887472770890196     0.1545019870481705    0.09610180761822451  2.460205876921844e-14 145.4996929178407
2.054226489396712       15.4165477123917      11.10727445662056   0.001922932796433903     0.8391683139655578     -8.483511155183134  1.605024008072377e-05     0.1354244260222016  0.0004963643539156494      16.86152961233445      230.1001058425359    0.01122045701456132     0.8002958493742151     0.6460606788616309     0.2301578970611551     0.2925011871509139    0.00638701506567688     0.3887472770890196     0.1545019870481705    0.09610180761822451  2.460205876921844e-14 145.4996942838011
2.054226489396712       15.4165477123917      11.10727445662056   0.001922932796433903     0.8391683139655578     -8.483511155183134  1.605024008072377e-05     0.1354244260222016  0.0004963643539156494      16.86152961233445      230.1001058425359    0.01122045701456132     0.8002958493742151     0.6460606639604697     0.2301579119623163     0.2925011871509139    0.00638701506567688     0.3887472770890196     0.1545019870481705    0.09610180761822451  2.460205876921844e-14 145.4996967862249
2.054226489396712       15.4165477123917      11.10727445662056   0.001922932796433903     0.8391683139655578     -8.483511155183134  1.605024008072377e-05     0.1354244260222016  0.0004963643539156494      16.86152961233445      230.1001058425359    0.01122045701456132     0.8002958493742151     0.6460606639604697     0.2301578970611551     0.2925012020520751    0.00638701506567688     0.3887472770890196     0.1545019870481705    0.09610180761822451  2.460205876921844e-14 145.4996914344121
2.054226489396712       15.4165477123917      11.10727445662056   0.001922932796433903     0.8391683139655578     -8.483511155183134  1.605024008072377e-05     0.1354244260222016  0.0004963643539156494      16.86152961233445      230.1001058425359    0.01122045701456132     0.8002958493742151     0.6460606639604697     0.2301578970611551     0.2925011871509139   0.006387029966838074     0.3887472770890196     0.1545019870481705    0.09610180761822451  2.460205876921844e-14 145.49969128236
2.054226489396712       15.4165477123917      11.10727445662056   0.001922932796433903     0.8391683139655578     -8.483511155183134  1.605024008072377e-05     0.1354244260222016  0.0004963643539156494      16.86152961233445      230.1001058425359    0.01122045701456132     0.8002958493742151     0.6460606639604697     0.2301578970611551     0.2925011871509139    0.00638701506567688     0.3887472919901808     0.1545019870481705    0.09610180761822451  2.460205876921844e-14 145.4996912822925
2.054226489396712       15.4165477123917      11.10727445662056   0.001922932796433903     0.8391683139655578     -8.483511155183134  1.605024008072377e-05     0.1354244260222016  0.0004963643539156494      16.86152961233445      230.1001058425359    0.01122045701456132     0.8002958493742151     0.6460606639604697     0.2301578970611551     0.2925011871509139    0.00638701506567688     0.3887472770890196     0.1545020019493317    0.09610180761822451  2.460205876921844e-14 145.4996912822814
2.054226489396712       15.4165477123917      11.10727445662056   0.001922932796433903     0.8391683139655578     -8.483511155183134  1.605024008072377e-05     0.1354244260222016  0.0004963643539156494      16.86152961233445      230.1001058425359    0.01122045701456132     0.8002958493742151     0.6460606639604697     0.2301578970611551     0.2925011871509139    0.00638701506567688     0.3887472770890196     0.1545019870481705    0.09610182251938571  2.460205876921844e-14 145.4996912823339
2.054226489396712       15.4165477123917      11.10727445662056   0.001922932796433903     0.8391683139655578     -8.483511155183134  1.605024008072377e-05     0.1354244260222016  0.0004963643539156494      16.86152961233445      230.1001058425359    0.01122045701456132     0.8002958493742151     0.6460606639604697     0.2301578970611551     0.2925011871509139    0.00638701506567688     0.3887472770890196     0.1545019870481705    0.09610180761822451  1.490118579590642e-08 145.4997443433658
2.04334481639664      15.63885404646298      11.50387225650404   0.002013205780889202     0.8318526497409765     -8.692473796155795    1.4885497962944e-05     0.1354461283934564  0.0004914805623652139      16.92736390891932      227.9705107255994    0.01117477797085424     0.8002870803934741     0.6449734768852017     0.2309574213933381     0.2867389182856717   0.006361893294579377     0.3887472770890196     0.1550051598227209    0.09586907510035711  2.231634683086283e-14 144.7178393737289
2.043344846844851      15.63885404646298      11.50387225650404   0.002013205780889202     0.8318526497409765     -8.692473796155795    1.4885497962944e-05     0.1354461283934564  0.0004914805623652139      16.92736390891932      227.9705107255994    0.01117477797085424     0.8002870803934741     0.6449734768852017     0.2309574213933381     0.2867389182856717   0.006361893294579377     0.3887472770890196     0.1550051598227209    0.09586907510035711  2.231634683086283e-14 144.7178392631165
2.04334481639664      15.63885427950007      11.50387225650404   0.002013205780889202     0.8318526497409765     -8.692473796155795    1.4885497962944e-05     0.1354461283934564  0.0004914805623652139      16.92736390891932      227.9705107255994    0.01117477797085424     0.8002870803934741     0.6449734768852017     0.2309574213933381     0.2867389182856717   0.006361893294579377     0.3887472770890196     0.1550051598227209    0.09586907510035711  2.231634683086283e-14 144.7178395109826
2.04334481639664      15.63885404646298       11.5038724279251   0.002013205780889202     0.8318526497409765     -8.692473796155795    1.4885497962944e-05     0.1354461283934564  0.0004914805623652139      16.92736390891932      227.9705107255994    0.01117477797085424     0.8002870803934741     0.6449734768852017     0.2309574213933381     0.2867389182856717   0.006361893294579377     0.3887472770890196     0.1550051598227209    0.09586907510035711  2.231634683086283e-14 144.7178393466003
2.04334481639664      15.63885404646298      11.50387225650404   0.002013220682050395     0.8318526497409765     -8.692473796155795    1.4885497962944e-05     0.1354461283934564  0.0004914805623652139      16.92736390891932      227.9705107255994    0.01117477797085424     0.8002870803934741     0.6449734768852017     0.2309574213933381     0.2867389182856717   0.006361893294579377     0.3887472770890196     0.1550051598227209    0.09586907510035711  2.231634683086283e-14 144.7178391618879
2.04334481639664      15.63885404646298      11.50387225650404   0.002013205780889202     0.8318526646421377     -8.692473796155795    1.4885497962944e-05     0.1354461283934564  0.0004914805623652139      16.92736390891932      227.9705107255994    0.01117477797085424     0.8002870803934741     0.6449734768852017     0.2309574213933381     0.2867389182856717   0.006361893294579377     0.3887472770890196     0.1550051598227209    0.09586907510035711  2.231634683086283e-14 144.7178392446065
2.04334481639664      15.63885404646298      11.50387225650404   0.002013205780889202     0.8318526497409765     -8.692473925683748    1.4885497962944e-05     0.1354461283934564  0.0004914805623652139      16.92736390891932      227.9705107255994    0.01117477797085424     0.8002870803934741     0.6449734768852017     0.2309574213933381     0.2867389182856717   0.006361893294579377     0.3887472770890196     0.1550051598227209    0.09586907510035711  2.231634683086283e-14 144.717839248987
2.04334481639664      15.63885404646298      11.50387225650404   0.002013205780889202     0.8318526497409765     -8.692473796155795  1.490039912413785e-05     0.1354461283934564  0.0004914805623652139      16.92736390891932      227.9705107255994    0.01117477797085424     0.8002870803934741     0.6449734768852017     0.2309574213933381     0.2867389182856717   0.006361893294579377     0.3887472770890196     0.1550051598227209    0.09586907510035711  2.231634683086283e-14 144.7179181536805
2.04334481639664      15.63885404646298      11.50387225650404   0.002013205780889202     0.8318526497409765     -8.692473796155795    1.4885497962944e-05     0.1354461432946175  0.0004914805623652139      16.92736390891932      227.9705107255994    0.01117477797085424     0.8002870803934741     0.6449734768852017     0.2309574213933381     0.2867389182856717   0.006361893294579377     0.3887472770890196     0.1550051598227209    0.09586907510035711  2.231634683086283e-14 144.7178390342867
2.04334481639664      15.63885404646298      11.50387225650404   0.002013205780889202     0.8318526497409765     -8.692473796155795    1.4885497962944e-05     0.1354461283934564  0.0004914954635264078      16.92736390891932      227.9705107255994    0.01117477797085424     0.8002870803934741     0.6449734768852017     0.2309574213933381     0.2867389182856717   0.006361893294579377     0.3887472770890196     0.1550051598227209    0.09586907510035711  2.231634683086283e-14 144.7178444363982
2.04334481639664      15.63885404646298      11.50387225650404   0.002013205780889202     0.8318526497409765     -8.692473796155795    1.4885497962944e-05     0.1354461283934564  0.0004914805623652139       16.9273641611567      227.9705107255994    0.01117477797085424     0.8002870803934741     0.6449734768852017     0.2309574213933381     0.2867389182856717   0.006361893294579377     0.3887472770890196     0.1550051598227209    0.09586907510035711  2.231634683086283e-14 144.7178386777835
2.04334481639664      15.63885404646298      11.50387225650404   0.002013205780889202     0.8318526497409765     -8.692473796155795    1.4885497962944e-05     0.1354461283934564  0.0004914805623652139      16.92736390891932      227.9705141226248    0.01117477797085424     0.8002870803934741     0.6449734768852017     0.2309574213933381     0.2867389182856717   0.006361893294579377     0.3887472770890196     0.1550051598227209    0.09586907510035711  2.231634683086283e-14 144.7178396221349
2.04334481639664      15.63885404646298      11.50387225650404   0.002013205780889202     0.8318526497409765     -8.692473796155795    1.4885497962944e-05     0.1354461283934564  0.0004914805623652139      16.92736390891932      227.9705107255994    0.01117479287201544     0.8002870803934741     0.6449734768852017     0.2309574213933381     0.2867389182856717   0.006361893294579377     0.3887472770890196     0.1550051598227209    0.09586907510035711  2.231634683086283e-14 144.717882873184
2.04334481639664      15.63885404646298      11.50387225650404   0.002013205780889202     0.8318526497409765     -8.692473796155795    1.4885497962944e-05     0.1354461283934564  0.0004914805623652139      16.92736390891932      227.9705107255994    0.01117477797085424     0.8002870952946353     0.6449734768852017     0.2309574213933381     0.2867389182856717   0.006361893294579377     0.3887472770890196     0.1550051598227209    0.09586907510035711  2.231634683086283e-14 144.7178407806754
2.04334481639664      15.63885404646298      11.50387225650404   0.002013205780889202     0.8318526497409765     -8.692473796155795    1.4885497962944e-05     0.1354461283934564  0.0004914805623652139      16.92736390891932      227.9705107255994    0.01117477797085424     0.8002870803934741     0.6449734917863629     0.2309574213933381     0.2867389182856717   0.006361893294579377     0.3887472770890196     0.1550051598227209    0.09586907510035711  2.231634683086283e-14 144.7178421316432
2.04334481639664      15.63885404646298      11.50387225650404   0.002013205780889202     0.8318526497409765     -8.692473796155795    1.4885497962944e-05     0.1354461283934564  0.0004914805623652139      16.92736390891932      227.9705107255994    0.01117477797085424     0.8002870803934741     0.6449734768852017     0.2309574362944993     0.2867389182856717   0.006361893294579377     0.3887472770890196     0.1550051598227209    0.09586907510035711  2.231634683086283e-14 144.7178437834753
2.04334481639664      15.63885404646298      11.50387225650404   0.002013205780889202     0.8318526497409765     -8.692473796155795    1.4885497962944e-05     0.1354461283934564  0.0004914805623652139      16.92736390891932      227.9705107255994    0.01117477797085424     0.8002870803934741     0.6449734768852017     0.2309574213933381     0.2867389331868329   0.006361893294579377     0.3887472770890196     0.1550051598227209    0.09586907510035711  2.231634683086283e-14 144.7178390941316
2.04334481639664      15.63885404646298      11.50387225650404   0.002013205780889202     0.8318526497409765     -8.692473796155795    1.4885497962944e-05     0.1354461283934564  0.0004914805623652139      16.92736390891932      227.9705107255994    0.01117477797085424     0.8002870803934741     0.6449734768852017     0.2309574213933381     0.2867389182856717   0.006361908195740571     0.3887472770890196     0.1550051598227209    0.09586907510035711  2.231634683086283e-14 144.7178393757396
2.04334481639664      15.63885404646298      11.50387225650404   0.002013205780889202     0.8318526497409765     -8.692473796155795    1.4885497962944e-05     0.1354461283934564  0.0004914805623652139      16.92736390891932      227.9705107255994    0.01117477797085424     0.8002870803934741     0.6449734768852017     0.2309574213933381     0.2867389182856717   0.006361893294579377     0.3887472919901808     0.1550051598227209    0.09586907510035711  2.231634683086283e-14 144.7178393737289
2.04334481639664      15.63885404646298      11.50387225650404   0.002013205780889202     0.8318526497409765     -8.692473796155795    1.4885497962944e-05     0.1354461283934564  0.0004914805623652139      16.92736390891932      227.9705107255994    0.01117477797085424     0.8002870803934741     0.6449734768852017     0.2309574213933381     0.2867389182856717   0.006361893294579377     0.3887472770890196     0.1550051747238821    0.09586907510035711  2.231634683086283e-14 144.7178393736872
2.04334481639664      15.63885404646298      11.50387225650404   0.002013205780889202     0.8318526497409765     -8.692473796155795    1.4885497962944e-05     0.1354461283934564  0.0004914805623652139      16.92736390891932      227.9705107255994    0.01117477797085424     0.8002870803934741     0.6449734768852017     0.2309574213933381     0.2867389182856717   0.006361893294579377     0.3887472770890196     0.1550051598227209     0.0958690900015183  2.231634683086283e-14 144.7178393738593
2.04334481639664      15.63885404646298      11.50387225650404   0.002013205780889202     0.8318526497409765     -8.692473796155795    1.4885497962944e-05     0.1354461283934564  0.0004914805623652139      16.92736390891932      227.9705107255994    0.01117477797085424     0.8002870803934741     0.6449734768852017     0.2309574213933381     0.2867389182856717   0.006361893294579377     0.3887472770890196     0.1550051598227209    0.09586907510035711  1.490118351019449e-08 144.7178921729355
2.047865840200621      15.80191786978575      11.75591060060986   0.002152944413815415     0.8366174455505377     -8.813149188075693  1.301743401893646e-05     0.1355774257461591  0.0004878606463011413      17.20395135382165      232.5871086574818    0.01093305473477754     0.8002533109481904     0.6419407965042639     0.2314120914501286     0.2875700361562977   0.005770558210920751     0.3887472770890196     0.1579813590171922    0.09483609485309362  4.154561947560908e-14 143.4972113593975
2.047865870716199      15.80191786978575      11.75591060060986   0.002152944413815415     0.8366174455505377     -8.813149188075693  1.301743401893646e-05     0.1355774257461591  0.0004878606463011413      17.20395135382165      232.5871086574818    0.01093305473477754     0.8002533109481904     0.6419407965042639     0.2314120914501286     0.2875700361562977   0.005770558210920751     0.3887472770890196     0.1579813590171922    0.09483609485309362  4.154561947560908e-14 143.4972114025079
2.047865840200621      15.80191810525268      11.75591060060986   0.002152944413815415     0.8366174455505377     -8.813149188075693  1.301743401893646e-05     0.1355774257461591  0.0004878606463011413      17.20395135382165      232.5871086574818    0.01093305473477754     0.8002533109481904     0.6419407965042639     0.2314120914501286     0.2875700361562977   0.005770558210920751     0.3887472770890196     0.1579813590171922    0.09483609485309362  4.154561947560908e-14 143.4972106031582
2.047865840200621      15.80191786978575      11.75591077578658   0.002152944413815415     0.8366174455505377     -8.813149188075693  1.301743401893646e-05     0.1355774257461591  0.0004878606463011413      17.20395135382165      232.5871086574818    0.01093305473477754     0.8002533109481904     0.6419407965042639     0.2314120914501286     0.2875700361562977   0.005770558210920751     0.3887472770890196     0.1579813590171922    0.09483609485309362  4.154561947560908e-14 143.4972108271116
2.047865840200621      15.80191786978575      11.75591060060986   0.002152959314976609     0.8366174455505377     -8.813149188075693  1.301743401893646e-05     0.1355774257461591  0.0004878606463011413      17.20395135382165      232.5871086574818    0.01093305473477754     0.8002533109481904     0.6419407965042639     0.2314120914501286     0.2875700361562977   0.005770558210920751     0.3887472770890196     0.1579813590171922    0.09483609485309362  4.154561947560908e-14 143.497265956691
2.047865840200621      15.80191786978575      11.75591060060986   0.002152944413815415     0.8366174604516989     -8.813149188075693  1.301743401893646e-05     0.1355774257461591  0.0004878606463011413      17.20395135382165      232.5871086574818    0.01093305473477754     0.8002533109481904     0.6419407965042639     0.2314120914501286     0.2875700361562977   0.005770558210920751     0.3887472770890196     0.1579813590171922    0.09483609485309362  4.154561947560908e-14 143.4972112256588
2.047865840200621      15.80191786978575      11.75591060060986   0.002152944413815415     0.8366174455505377      -8.81314931940185  1.301743401893646e-05     0.1355774257461591  0.0004878606463011413      17.20395135382165      232.5871086574818    0.01093305473477754     0.8002533109481904     0.6419407965042639     0.2314120914501286     0.2875700361562977   0.005770558210920751     0.3887472770890196     0.1579813590171922    0.09483609485309362  4.154561947560908e-14 143.497212177385
2.047865840200621      15.80191786978575      11.75591060060986   0.002152944413815415     0.8366174455505377     -8.813149188075693   1.30323351801303e-05     0.1355774257461591  0.0004878606463011413      17.20395135382165      232.5871086574818    0.01093305473477754     0.8002533109481904     0.6419407965042639     0.2314120914501286     0.2875700361562977   0.005770558210920751     0.3887472770890196     0.1579813590171922    0.09483609485309362  4.154561947560908e-14 143.4972842391782
2.047865840200621      15.80191786978575      11.75591060060986   0.002152944413815415     0.8366174455505377     -8.813149188075693  1.301743401893646e-05     0.1355774406473203  0.0004878606463011413      17.20395135382165      232.5871086574818    0.01093305473477754     0.8002533109481904     0.6419407965042639     0.2314120914501286     0.2875700361562977   0.005770558210920751     0.3887472770890196     0.1579813590171922    0.09483609485309362  4.154561947560908e-14 143.4972110755674
2.047865840200621      15.80191786978575      11.75591060060986   0.002152944413815415     0.8366174455505377     -8.813149188075693  1.301743401893646e-05     0.1355774257461591  0.0004878755474623351      17.20395135382165      232.5871086574818    0.01093305473477754     0.8002533109481904     0.6419407965042639     0.2314120914501286     0.2875700361562977   0.005770558210920751     0.3887472770890196     0.1579813590171922    0.09483609485309362  4.154561947560908e-14 143.497211361326
2.047865840200621      15.80191786978575      11.75591060060986   0.002152944413815415     0.8366174455505377     -8.813149188075693  1.301743401893646e-05     0.1355774257461591  0.0004878606463011413       17.2039516101805      232.5871086574818    0.01093305473477754     0.8002533109481904     0.6419407965042639     0.2314120914501286     0.2875700361562977   0.005770558210920751     0.3887472770890196     0.1579813590171922    0.09483609485309362  4.154561947560908e-14 143.4972110394496
2.047865840200621      15.80191786978575      11.75591060060986   0.002152944413815415     0.8366174455505377     -8.813149188075693  1.301743401893646e-05     0.1355774257461591  0.0004878606463011413      17.20395135382165      232.5871121232998    0.01093305473477754     0.8002533109481904     0.6419407965042639     0.2314120914501286     0.2875700361562977   0.005770558210920751     0.3887472770890196     0.1579813590171922    0.09483609485309362  4.154561947560908e-14 143.497211586689
2.047865840200621      15.80191786978575      11.75591060060986   0.002152944413815415     0.8366174455505377     -8.813149188075693  1.301743401893646e-05     0.1355774257461591  0.0004878606463011413      17.20395135382165      232.5871086574818    0.01093306963593873     0.8002533109481904     0.6419407965042639     0.2314120914501286     0.2875700361562977   0.005770558210920751     0.3887472770890196     0.1579813590171922    0.09483609485309362  4.154561947560908e-14 143.49722905941
2.047865840200621      15.80191786978575      11.75591060060986   0.002152944413815415     0.8366174455505377     -8.813149188075693  1.301743401893646e-05     0.1355774257461591  0.0004878606463011413      17.20395135382165      232.5871086574818    0.01093305473477754     0.8002533258493516     0.6419407965042639     0.2314120914501286     0.2875700361562977   0.005770558210920751     0.3887472770890196     0.1579813590171922    0.09483609485309362  4.154561947560908e-14 143.4972125018085
2.047865840200621      15.80191786978575      11.75591060060986   0.002152944413815415     0.8366174455505377     -8.813149188075693  1.301743401893646e-05     0.1355774257461591  0.0004878606463011413      17.20395135382165      232.5871086574818    0.01093305473477754     0.8002533109481904     0.6419408114054251     0.2314120914501286     0.2875700361562977   0.005770558210920751     0.3887472770890196     0.1579813590171922    0.09483609485309362  4.154561947560908e-14 143.4972135018788
2.047865840200621      15.80191786978575      11.75591060060986   0.002152944413815415     0.8366174455505377     -8.813149188075693  1.301743401893646e-05     0.1355774257461591  0.0004878606463011413      17.20395135382165      232.5871086574818    0.01093305473477754     0.8002533109481904     0.6419407965042639     0.2314121063512898     0.2875700361562977   0.005770558210920751     0.3887472770890196     0.1579813590171922    0.09483609485309362  4.154561947560908e-14 143.4972139875134
2.047865840200621      15.80191786978575      11.75591060060986   0.002152944413815415     0.8366174455505377     -8.813149188075693  1.301743401893646e-05     0.1355774257461591  0.0004878606463011413      17.20395135382165      232.5871086574818    0.01093305473477754     0.8002533109481904     0.6419407965042639     0.2314120914501286     0.2875700510574589   0.005770558210920751     0.3887472770890196     0.1579813590171922    0.09483609485309362  4.154561947560908e-14 143.4972111022951
2.047865840200621      15.80191786978575      11.75591060060986   0.002152944413815415     0.8366174455505377     -8.813149188075693  1.301743401893646e-05     0.1355774257461591  0.0004878606463011413      17.20395135382165      232.5871086574818    0.01093305473477754     0.8002533109481904     0.6419407965042639     0.2314120914501286     0.2875700361562977   0.005770573112081945     0.3887472770890196     0.1579813590171922    0.09483609485309362  4.154561947560908e-14 143.4972113593665
2.047865840200621      15.80191786978575      11.75591060060986   0.002152944413815415     0.8366174455505377     -8.813149188075693  1.301743401893646e-05     0.1355774257461591  0.0004878606463011413      17.20395135382165      232.5871086574818    0.01093305473477754     0.8002533109481904     0.6419407965042639     0.2314120914501286     0.2875700361562977   0.005770558210920751     0.3887472919901808     0.1579813590171922    0.09483609485309362  4.154561947560908e-14 143.4972113593975
2.047865840200621      15.80191786978575      11.75591060060986   0.002152944413815415     0.8366174455505377     -8.813149188075693  1.301743401893646e-05     0.1355774257461591  0.0004878606463011413      17.20395135382165      232.5871086574818    0.01093305473477754     0.8002533109481904     0.6419407965042639     0.2314120914501286     0.2875700361562977   0.005770558210920751     0.3887472770890196     0.1579813739183534    0.09483609485309362  4.154561947560908e-14 143.4972113594955
2.047865840200621      15.80191786978575      11.75591060060986   0.002152944413815415     0.8366174455505377     -8.813149188075693  1.301743401893646e-05     0.1355774257461591  0.0004878606463011413      17.20395135382165      232.5871086574818    0.01093305473477754     0.8002533109481904     0.6419407965042639     0.2314120914501286     0.2875700361562977   0.005770558210920751     0.3887472770890196     0.1579813590171922    0.09483610975425481  4.154561947560908e-14 143.4972113595078
2.047865840200621      15.80191786978575      11.75591060060986   0.002152944413815415     0.8366174455505377     -8.813149188075693  1.301743401893646e-05     0.1355774257461591  0.0004878606463011413      17.20395135382165      232.5871086574818    0.01093305473477754     0.8002533109481904     0.6419407965042639     0.2314120914501286     0.2875700361562977   0.005770558210920751     0.3887472770890196     0.1579813590171922    0.09483609485309362  1.490120273946713e-08 143.4972638162603
2.050814485057104      16.30925243108314      12.55299043016342   0.002103398022861768      0.835585059422318      -9.26460223953103  9.257197893054573e-06     0.1358388303542471  0.0004920569036029266      17.18121456787358      231.8935525965748    0.01059322135028586     0.8002077986054347     0.6367259894863314     0.2327263793106778     0.2886005625134012   0.005996839020947501     0.3887472770890196     0.1561562149125167    0.09348797205459482  3.072360961526293e-14 141.7525279419553
2.050814515616621      16.30925243108314      12.55299043016342   0.002103398022861768      0.835585059422318      -9.26460223953103  9.257197893054573e-06     0.1358388303542471  0.0004920569036029266      17.18121456787358      231.8935525965748    0.01059322135028586     0.8002077986054347     0.6367259894863314     0.2327263793106778     0.2886005625134012   0.005996839020947501     0.3887472770890196     0.1561562149125167    0.09348797205459482  3.072360961526293e-14 141.7525279788228
2.050814485057104      16.30925267410994      12.55299043016342   0.002103398022861768      0.835585059422318      -9.26460223953103  9.257197893054573e-06     0.1358388303542471  0.0004920569036029266      17.18121456787358      231.8935525965748    0.01059322135028586     0.8002077986054347     0.6367259894863314     0.2327263793106778     0.2886005625134012   0.005996839020947501     0.3887472770890196     0.1561562149125167    0.09348797205459482  3.072360961526293e-14 141.7525279515341
2.050814485057104      16.30925243108314      12.55299061721756   0.002103398022861768      0.835585059422318      -9.26460223953103  9.257197893054573e-06     0.1358388303542471  0.0004920569036029266      17.18121456787358      231.8935525965748    0.01059322135028586     0.8002077986054347     0.6367259894863314     0.2327263793106778     0.2886005625134012   0.005996839020947501     0.3887472770890196     0.1561562149125167    0.09348797205459482  3.072360961526293e-14 141.7525279586587
2.050814485057104      16.30925243108314      12.55299043016342   0.002103412924022962      0.835585059422318      -9.26460223953103  9.257197893054573e-06     0.1358388303542471  0.0004920569036029266      17.18121456787358      231.8935525965748    0.01059322135028586     0.8002077986054347     0.6367259894863314     0.2327263793106778     0.2886005625134012   0.005996839020947501     0.3887472770890196     0.1561562149125167    0.09348797205459482  3.072360961526293e-14 141.7525181149576
2.050814485057104      16.30925243108314      12.55299043016342   0.002103398022861768     0.8355850743234792      -9.26460223953103  9.257197893054573e-06     0.1358388303542471  0.0004920569036029266      17.18121456787358      231.8935525965748    0.01059322135028586     0.8002077986054347     0.6367259894863314     0.2327263793106778     0.2886005625134012   0.005996839020947501     0.3887472770890196     0.1561562149125167    0.09348797205459482  3.072360961526293e-14 141.7525278603037
2.050814485057104      16.30925243108314      12.55299043016342   0.002103398022861768      0.835585059422318      -9.26460237758436  9.257197893054573e-06     0.1358388303542471  0.0004920569036029266      17.18121456787358      231.8935525965748    0.01059322135028586     0.8002077986054347     0.6367259894863314     0.2327263793106778     0.2886005625134012   0.005996839020947501     0.3887472770890196     0.1561562149125167    0.09348797205459482  3.072360961526293e-14 141.7525277364951
2.050814485057104      16.30925243108314      12.55299043016342   0.002103398022861768      0.835585059422318      -9.26460223953103  9.272099054248421e-06     0.1358388303542471  0.0004920569036029266      17.18121456787358      231.8935525965748    0.01059322135028586     0.8002077986054347     0.6367259894863314     0.2327263793106778     0.2886005625134012   0.005996839020947501     0.3887472770890196     0.1561562149125167    0.09348797205459482  3.072360961526293e-14 141.7526022874724
2.050814485057104      16.30925243108314      12.55299043016342   0.002103398022861768      0.835585059422318      -9.26460223953103  9.257197893054573e-06     0.1358388452554083  0.0004920569036029266      17.18121456787358      231.8935525965748    0.01059322135028586     0.8002077986054347     0.6367259894863314     0.2327263793106778     0.2886005625134012   0.005996839020947501     0.3887472770890196     0.1561562149125167    0.09348797205459482  3.072360961526293e-14 141.7525278954982
2.050814485057104      16.30925243108314      12.55299043016342   0.002103398022861768      0.835585059422318      -9.26460223953103  9.257197893054573e-06     0.1358388303542471  0.0004920718047641204      17.18121456787358      231.8935525965748    0.01059322135028586     0.8002077986054347     0.6367259894863314     0.2327263793106778     0.2886005625134012   0.005996839020947501     0.3887472770890196     0.1561562149125167    0.09348797205459482  3.072360961526293e-14 141.7525469034912
2.050814485057104      16.30925243108314      12.55299043016342   0.002103398022861768      0.835585059422318      -9.26460223953103  9.257197893054573e-06     0.1358388303542471  0.0004920569036029266      17.18121482389362      231.8935525965748    0.01059322135028586     0.8002077986054347     0.6367259894863314     0.2327263793106778     0.2886005625134012   0.005996839020947501     0.3887472770890196     0.1561562149125167    0.09348797205459482  3.072360961526293e-14 141.7525276952015
2.050814485057104      16.30925243108314      12.55299043016342   0.002103398022861768      0.835585059422318      -9.26460223953103  9.257197893054573e-06     0.1358388303542471  0.0004920569036029266      17.18121456787358      231.8935560520581    0.01059322135028586     0.8002077986054347     0.6367259894863314     0.2327263793106778     0.2886005625134012   0.005996839020947501     0.3887472770890196     0.1561562149125167    0.09348797205459482  3.072360961526293e-14 141.7525280315547
2.050814485057104      16.30925243108314      12.55299043016342   0.002103398022861768      0.835585059422318      -9.26460223953103  9.257197893054573e-06     0.1358388303542471  0.0004920569036029266      17.18121456787358      231.8935525965748    0.01059323625144706     0.8002077986054347     0.6367259894863314     0.2327263793106778     0.2886005625134012   0.005996839020947501     0.3887472770890196     0.1561562149125167    0.09348797205459482  3.072360961526293e-14 141.7525372194498
2.050814485057104      16.30925243108314      12.55299043016342   0.002103398022861768      0.835585059422318      -9.26460223953103  9.257197893054573e-06     0.1358388303542471  0.0004920569036029266      17.18121456787358      231.8935525965748    0.01059322135028586     0.8002078135065959     0.6367259894863314     0.2327263793106778     0.2886005625134012   0.005996839020947501     0.3887472770890196     0.1561562149125167    0.09348797205459482  3.072360961526293e-14 141.7525290074622
2.050814485057104      16.30925243108314      12.55299043016342   0.002103398022861768      0.835585059422318      -9.26460223953103  9.257197893054573e-06     0.1358388303542471  0.0004920569036029266      17.18121456787358      231.8935525965748    0.01059322135028586     0.8002077986054347     0.6367260043874926     0.2327263793106778     0.2886005625134012   0.005996839020947501     0.3887472770890196     0.1561562149125167    0.09348797205459482  3.072360961526293e-14 141.7525293467633
2.050814485057104      16.30925243108314      12.55299043016342   0.002103398022861768      0.835585059422318      -9.26460223953103  9.257197893054573e-06     0.1358388303542471  0.0004920569036029266      17.18121456787358      231.8935525965748    0.01059322135028586     0.8002077986054347     0.6367259894863314      0.232726394211839     0.2886005625134012   0.005996839020947501     0.3887472770890196     0.1561562149125167    0.09348797205459482  3.072360961526293e-14 141.7525291149481
2.050814485057104      16.30925243108314      12.55299043016342   0.002103398022861768      0.835585059422318      -9.26460223953103  9.257197893054573e-06     0.1358388303542471  0.0004920569036029266      17.18121456787358      231.8935525965748    0.01059322135028586     0.8002077986054347     0.6367259894863314     0.2327263793106778     0.2886005774145624   0.005996839020947501     0.3887472770890196     0.1561562149125167    0.09348797205459482  3.072360961526293e-14 141.7525278041029
2.050814485057104      16.30925243108314      12.55299043016342   0.002103398022861768      0.835585059422318      -9.26460223953103  9.257197893054573e-06     0.1358388303542471  0.0004920569036029266      17.18121456787358      231.8935525965748    0.01059322135028586     0.8002077986054347     0.6367259894863314     0.2327263793106778     0.2886005625134012   0.005996853922108695     0.3887472770890196     0.1561562149125167    0.09348797205459482  3.072360961526293e-14 141.7525279390608
2.050814485057104      16.30925243108314      12.55299043016342   0.002103398022861768      0.835585059422318      -9.26460223953103  9.257197893054573e-06     0.1358388303542471  0.0004920569036029266      17.18121456787358      231.8935525965748    0.01059322135028586     0.8002077986054347     0.6367259894863314     0.2327263793106778     0.2886005625134012   0.005996839020947501     0.3887472919901808     0.1561562149125167    0.09348797205459482  3.072360961526293e-14 141.7525279419553
2.050814485057104      16.30925243108314      12.55299043016342   0.002103398022861768      0.835585059422318      -9.26460223953103  9.257197893054573e-06     0.1358388303542471  0.0004920569036029266      17.18121456787358      231.8935525965748    0.01059322135028586     0.8002077986054347     0.6367259894863314     0.2327263793106778     0.2886005625134012   0.005996839020947501     0.3887472770890196     0.1561562298136779    0.09348797205459482  3.072360961526293e-14 141.7525279405061
2.050814485057104      16.30925243108314      12.55299043016342   0.002103398022861768      0.835585059422318      -9.26460223953103  9.257197893054573e-06     0.1358388303542471  0.0004920569036029266      17.18121456787358      231.8935525965748    0.01059322135028586     0.8002077986054347     0.6367259894863314     0.2327263793106778     0.2886005625134012   0.005996839020947501     0.3887472770890196     0.1561562149125167    0.09348798695575601  3.072360961526293e-14 141.7525279407709
2.050814485057104      16.30925243108314      12.55299043016342   0.002103398022861768      0.835585059422318      -9.26460223953103  9.257197893054573e-06     0.1358388303542471  0.0004920569036029266      17.18121456787358      231.8935525965748    0.01059322135028586     0.8002077986054347     0.6367259894863314     0.2327263793106778     0.2886005625134012   0.005996839020947501     0.3887472770890196     0.1561562149125167    0.09348797205459482  1.490119191745727e-08 141.7525802362682
2.064299375095496      17.31087917493443      14.01775861028298   0.002530702686876382     0.8473311327387094     -9.992983239531474  5.380575482557482e-06     0.1360091244554255  0.0004720120979514002      17.61501691941642       241.722201234885    0.01022812539991577     0.8001239728417656     0.6277516799615336     0.2379010163103781      0.286166408991403     0.0259441438645114     0.3887472770890196     0.3771794921756324     0.2982519582424138  3.854072013066758e-14 140.1194946255314
2.064299405855953      17.31087917493443      14.01775861028298   0.002530702686876382     0.8473311327387094     -9.992983239531474  5.380575482557482e-06     0.1360091244554255  0.0004720120979514002      17.61501691941642       241.722201234885    0.01022812539991577     0.8001239728417656     0.6277516799615336     0.2379010163103781      0.286166408991403     0.0259441438645114     0.3887472770890196     0.3771794921756324     0.2982519582424138  3.854072013066758e-14 140.1194947608733
2.064299375095496      17.31087943288663      14.01775861028298   0.002530702686876382     0.8473311327387094     -9.992983239531474  5.380575482557482e-06     0.1360091244554255  0.0004720120979514002      17.61501691941642       241.722201234885    0.01022812539991577     0.8001239728417656     0.6277516799615336     0.2379010163103781      0.286166408991403     0.0259441438645114     0.3887472770890196     0.3771794921756324     0.2982519582424138  3.854072013066758e-14 140.1194944582254
2.064299375095496      17.31087917493443      14.01775881916386   0.002530702686876382     0.8473311327387094     -9.992983239531474  5.380575482557482e-06     0.1360091244554255  0.0004720120979514002      17.61501691941642       241.722201234885    0.01022812539991577     0.8001239728417656     0.6277516799615336     0.2379010163103781      0.286166408991403     0.0259441438645114     0.3887472770890196     0.3771794921756324     0.2982519582424138  3.854072013066758e-14 140.1194945408471
2.064299375095496      17.31087917493443      14.01775861028298   0.002530717588037576     0.8473311327387094     -9.992983239531474  5.380575482557482e-06     0.1360091244554255  0.0004720120979514002      17.61501691941642       241.722201234885    0.01022812539991577     0.8001239728417656     0.6277516799615336     0.2379010163103781      0.286166408991403     0.0259441438645114     0.3887472770890196     0.3771794921756324     0.2982519582424138  3.854072013066758e-14 140.1194969873686
2.064299375095496      17.31087917493443      14.01775861028298   0.002530702686876382     0.8473311476398706     -9.992983239531474  5.380575482557482e-06     0.1360091244554255  0.0004720120979514002      17.61501691941642       241.722201234885    0.01022812539991577     0.8001239728417656     0.6277516799615336     0.2379010163103781      0.286166408991403     0.0259441438645114     0.3887472770890196     0.3771794921756324     0.2982519582424138  3.854072013066758e-14 140.1194945626499
2.064299375095496      17.31087917493443      14.01775861028298   0.002530702686876382     0.8473311327387094     -9.992983388438528  5.380575482557482e-06     0.1360091244554255  0.0004720120979514002      17.61501691941642       241.722201234885    0.01022812539991577     0.8001239728417656     0.6277516799615336     0.2379010163103781      0.286166408991403     0.0259441438645114     0.3887472770890196     0.3771794921756324     0.2982519582424138  3.854072013066758e-14 140.1194946887799
2.064299375095496      17.31087917493443      14.01775861028298   0.002530702686876382     0.8473311327387094     -9.992983239531474   5.39547664375133e-06     0.1360091244554255  0.0004720120979514002      17.61501691941642       241.722201234885    0.01022812539991577     0.8001239728417656     0.6277516799615336     0.2379010163103781      0.286166408991403     0.0259441438645114     0.3887472770890196     0.3771794921756324     0.2982519582424138  3.854072013066758e-14 140.1195645630802
2.064299375095496      17.31087917493443      14.01775861028298   0.002530702686876382     0.8473311327387094     -9.992983239531474  5.380575482557482e-06     0.1360091393565867  0.0004720120979514002      17.61501691941642       241.722201234885    0.01022812539991577     0.8001239728417656     0.6277516799615336     0.2379010163103781      0.286166408991403     0.0259441438645114     0.3887472770890196     0.3771794921756324     0.2982519582424138  3.854072013066758e-14 140.1194946932461
2.064299375095496      17.31087917493443      14.01775861028298   0.002530702686876382     0.8473311327387094     -9.992983239531474  5.380575482557482e-06     0.1360091244554255  0.0004720269991125941      17.61501691941642       241.722201234885    0.01022812539991577     0.8001239728417656     0.6277516799615336     0.2379010163103781      0.286166408991403     0.0259441438645114     0.3887472770890196     0.3771794921756324     0.2982519582424138  3.854072013066758e-14 140.1195073613897
2.064299375095496      17.31087917493443      14.01775861028298   0.002530702686876382     0.8473311327387094     -9.992983239531474  5.380575482557482e-06     0.1360091244554255  0.0004720120979514002      17.61501718190063       241.722201234885    0.01022812539991577     0.8001239728417656     0.6277516799615336     0.2379010163103781      0.286166408991403     0.0259441438645114     0.3887472770890196     0.3771794921756324     0.2982519582424138  3.854072013066758e-14 140.119494592408
2.064299375095496      17.31087917493443      14.01775861028298   0.002530702686876382     0.8473311327387094     -9.992983239531474  5.380575482557482e-06     0.1360091244554255  0.0004720120979514002      17.61501691941642      241.7222048368265    0.01022812539991577     0.8001239728417656     0.6277516799615336     0.2379010163103781      0.286166408991403     0.0259441438645114     0.3887472770890196     0.3771794921756324     0.2982519582424138  3.854072013066758e-14 140.1194946927489
2.064299375095496      17.31087917493443      14.01775861028298   0.002530702686876382     0.8473311327387094     -9.992983239531474  5.380575482557482e-06     0.1360091244554255  0.0004720120979514002      17.61501691941642       241.722201234885    0.01022814030107696     0.8001239728417656     0.6277516799615336     0.2379010163103781      0.286166408991403     0.0259441438645114     0.3887472770890196     0.3771794921756324     0.2982519582424138  3.854072013066758e-14 140.1195056862648
2.064299375095496      17.31087917493443      14.01775861028298   0.002530702686876382     0.8473311327387094     -9.992983239531474  5.380575482557482e-06     0.1360091244554255  0.0004720120979514002      17.61501691941642       241.722201234885    0.01022812539991577     0.8001239877429268     0.6277516799615336     0.2379010163103781      0.286166408991403     0.0259441438645114     0.3887472770890196     0.3771794921756324     0.2982519582424138  3.854072013066758e-14 140.1194955621968
2.064299375095496      17.31087917493443      14.01775861028298   0.002530702686876382     0.8473311327387094     -9.992983239531474  5.380575482557482e-06     0.1360091244554255  0.0004720120979514002      17.61501691941642       241.722201234885    0.01022812539991577     0.8001239728417656     0.6277516948626948     0.2379010163103781      0.286166408991403     0.0259441438645114     0.3887472770890196     0.3771794921756324     0.2982519582424138  3.854072013066758e-14 140.1194957753158
2.064299375095496      17.31087917493443      14.01775861028298   0.002530702686876382     0.8473311327387094     -9.992983239531474  5.380575482557482e-06     0.1360091244554255  0.0004720120979514002      17.61501691941642       241.722201234885    0.01022812539991577     0.8001239728417656     0.6277516799615336     0.2379010312115393      0.286166408991403     0.0259441438645114     0.3887472770890196     0.3771794921756324     0.2982519582424138  3.854072013066758e-14 140.1194958855866
2.064299375095496      17.31087917493443      14.01775861028298   0.002530702686876382     0.8473311327387094     -9.992983239531474  5.380575482557482e-06     0.1360091244554255  0.0004720120979514002      17.61501691941642       241.722201234885    0.01022812539991577     0.8001239728417656     0.6277516799615336     0.2379010163103781     0.2861664238925642     0.0259441438645114     0.3887472770890196     0.3771794921756324     0.2982519582424138  3.854072013066758e-14 140.119494540439
2.064299375095496      17.31087917493443      14.01775861028298   0.002530702686876382     0.8473311327387094     -9.992983239531474  5.380575482557482e-06     0.1360091244554255  0.0004720120979514002      17.61501691941642       241.722201234885    0.01022812539991577     0.8001239728417656     0.6277516799615336     0.2379010163103781      0.286166408991403    0.02594415876567259     0.3887472770890196     0.3771794921756324     0.2982519582424138  3.854072013066758e-14 140.1194946254156
2.064299375095496      17.31087917493443      14.01775861028298   0.002530702686876382     0.8473311327387094     -9.992983239531474  5.380575482557482e-06     0.1360091244554255  0.0004720120979514002      17.61501691941642       241.722201234885    0.01022812539991577     0.8001239728417656     0.6277516799615336     0.2379010163103781      0.286166408991403     0.0259441438645114     0.3887472919901808     0.3771794921756324     0.2982519582424138  3.854072013066758e-14 140.1194946255314
2.064299375095496      17.31087917493443      14.01775861028298   0.002530702686876382     0.8473311327387094     -9.992983239531474  5.380575482557482e-06     0.1360091244554255  0.0004720120979514002      17.61501691941642       241.722201234885    0.01022812539991577     0.8001239728417656     0.6277516799615336     0.2379010163103781      0.286166408991403     0.0259441438645114     0.3887472770890196     0.3771795070767935     0.2982519582424138  3.854072013066758e-14 140.1194946255403
2.064299375095496      17.31087917493443      14.01775861028298   0.002530702686876382     0.8473311327387094     -9.992983239531474  5.380575482557482e-06     0.1360091244554255  0.0004720120979514002      17.61501691941642       241.722201234885    0.01022812539991577     0.8001239728417656     0.6277516799615336     0.2379010163103781      0.286166408991403     0.0259441438645114     0.3887472770890196     0.3771794921756324      0.298251973143575  3.854072013066758e-14 140.1194946255066
2.064299375095496      17.31087917493443      14.01775861028298   0.002530702686876382     0.8473311327387094     -9.992983239531474  5.380575482557482e-06     0.1360091244554255  0.0004720120979514002      17.61501691941642       241.722201234885    0.01022812539991577     0.8001239728417656     0.6277516799615336     0.2379010163103781      0.286166408991403     0.0259441438645114     0.3887472770890196     0.3771794921756324     0.2982519582424138  1.490119973456779e-08 140.1195461769252
2.082916267640741      19.36365117512743      16.93361298316583   0.003591541419496444     0.8801279827755524     -11.33510706029353  3.748201401815666e-07     0.1362017476834021  0.0004431353925952256      16.32847153857927       229.236616055521   0.009242024507899503      0.800009560329938     0.6090947385225239     0.2472332478576511     0.2761245344418106    0.02891319587331086     0.3887472770890196     0.3743599741721012     0.3161409320844022  2.413149649903651e-14 137.1796058258064
2.082916298678612      19.36365117512743      16.93361298316583   0.003591541419496444     0.8801279827755524     -11.33510706029353  3.748201401815666e-07     0.1362017476834021  0.0004431353925952256      16.32847153857927       229.236616055521   0.009242024507899503      0.800009560329938     0.6090947385225239     0.2472332478576511     0.2761245344418106    0.02891319587331086     0.3887472770890196     0.3743599741721012     0.3161409320844022  2.413149649903651e-14 137.1796055917131
2.082916267640741      19.36365146366832      16.93361298316583   0.003591541419496444     0.8801279827755524     -11.33510706029353  3.748201401815666e-07     0.1362017476834021  0.0004431353925952256      16.32847153857927       229.236616055521   0.009242024507899503      0.800009560329938     0.6090947385225239     0.2472332478576511     0.2761245344418106    0.02891319587331086     0.3887472770890196     0.3743599741721012     0.3161409320844022  2.413149649903651e-14 137.1796053937773
2.082916267640741      19.36365117512743      16.93361323549633   0.003591541419496444     0.8801279827755524     -11.33510706029353  3.748201401815666e-07     0.1362017476834021  0.0004431353925952256      16.32847153857927       229.236616055521   0.009242024507899503      0.800009560329938     0.6090947385225239     0.2472332478576511     0.2761245344418106    0.02891319587331086     0.3887472770890196     0.3743599741721012     0.3161409320844022  2.413149649903651e-14 137.1796056278774
2.082916267640741      19.36365117512743      16.93361298316583   0.003591556320657638     0.8801279827755524     -11.33510706029353  3.748201401815666e-07     0.1362017476834021  0.0004431353925952256      16.32847153857927       229.236616055521   0.009242024507899503      0.800009560329938     0.6090947385225239     0.2472332478576511     0.2761245344418106    0.02891319587331086     0.3887472770890196     0.3743599741721012     0.3161409320844022  2.413149649903651e-14 137.1796143209585
2.082916267640741      19.36365117512743      16.93361298316583   0.003591541419496444     0.8801279976767136     -11.33510706029353  3.748201401815666e-07     0.1362017476834021  0.0004431353925952256      16.32847153857927       229.236616055521   0.009242024507899503      0.800009560329938     0.6090947385225239     0.2472332478576511     0.2761245344418106    0.02891319587331086     0.3887472770890196     0.3743599741721012     0.3161409320844022  2.413149649903651e-14 137.1796058962149
2.082916267640741      19.36365117512743      16.93361298316583   0.003591541419496444     0.8801279827755524     -11.33510722919979  3.748201401815666e-07     0.1362017476834021  0.0004431353925952256      16.32847153857927       229.236616055521   0.009242024507899503      0.800009560329938     0.6090947385225239     0.2472332478576511     0.2761245344418106    0.02891319587331086     0.3887472770890196     0.3743599741721012     0.3161409320844022  2.413149649903651e-14 137.1796062167238
2.082916267640741      19.36365117512743      16.93361298316583   0.003591541419496444     0.8801279827755524     -11.33510706029353  3.897213013754143e-07     0.1362017476834021  0.0004431353925952256      16.32847153857927       229.236616055521   0.009242024507899503      0.800009560329938     0.6090947385225239     0.2472332478576511     0.2761245344418106    0.02891319587331086     0.3887472770890196     0.3743599741721012     0.3161409320844022  2.413149649903651e-14 137.1796659334155
2.082916267640741      19.36365117512743      16.93361298316583   0.003591541419496444     0.8801279827755524     -11.33510706029353  3.748201401815666e-07     0.1362017625845633  0.0004431353925952256      16.32847153857927       229.236616055521   0.009242024507899503      0.800009560329938     0.6090947385225239     0.2472332478576511     0.2761245344418106    0.02891319587331086     0.3887472770890196     0.3743599741721012     0.3161409320844022  2.413149649903651e-14 137.1796063967517
2.082916267640741      19.36365117512743      16.93361298316583   0.003591541419496444     0.8801279827755524     -11.33510706029353  3.748201401815666e-07     0.1362017476834021  0.0004431502937564195      16.32847153857927       229.236616055521   0.009242024507899503      0.800009560329938     0.6090947385225239     0.2472332478576511     0.2761245344418106    0.02891319587331086     0.3887472770890196     0.3743599741721012     0.3161409320844022  2.413149649903651e-14 137.1796258508362
2.082916267640741      19.36365117512743      16.93361298316583   0.003591541419496444     0.8801279827755524     -11.33510706029353  3.748201401815666e-07     0.1362017476834021  0.0004431353925952256      16.32847178189245       229.236616055521   0.009242024507899503      0.800009560329938     0.6090947385225239     0.2472332478576511     0.2761245344418106    0.02891319587331086     0.3887472770890196     0.3743599741721012     0.3161409320844022  2.413149649903651e-14 137.1796059457451
2.082916267640741      19.36365117512743      16.93361298316583   0.003591541419496444     0.8801279827755524     -11.33510706029353  3.748201401815666e-07     0.1362017476834021  0.0004431353925952256      16.32847153857927      229.2366194714127   0.009242024507899503      0.800009560329938     0.6090947385225239     0.2472332478576511     0.2761245344418106    0.02891319587331086     0.3887472770890196     0.3743599741721012     0.3161409320844022  2.413149649903651e-14 137.1796055146938
2.082916267640741      19.36365117512743      16.93361298316583   0.003591541419496444     0.8801279827755524     -11.33510706029353  3.748201401815666e-07     0.1362017476834021  0.0004431353925952256      16.32847153857927       229.236616055521   0.009242039409060697      0.800009560329938     0.6090947385225239     0.2472332478576511     0.2761245344418106    0.02891319587331086     0.3887472770890196     0.3743599741721012     0.3161409320844022  2.413149649903651e-14 137.1796845450933
2.082916267640741      19.36365117512743      16.93361298316583   0.003591541419496444     0.8801279827755524     -11.33510706029353  3.748201401815666e-07     0.1362017476834021  0.0004431353925952256      16.32847153857927       229.236616055521   0.009242024507899503     0.8000095752310992     0.6090947385225239     0.2472332478576511     0.2761245344418106    0.02891319587331086     0.3887472770890196     0.3743599741721012     0.3161409320844022  2.413149649903651e-14 137.1796066485707
2.082916267640741      19.36365117512743      16.93361298316583   0.003591541419496444     0.8801279827755524     -11.33510706029353  3.748201401815666e-07     0.1362017476834021  0.0004431353925952256      16.32847153857927       229.236616055521   0.009242024507899503      0.800009560329938     0.6090947534236851     0.2472332478576511     0.2761245344418106    0.02891319587331086     0.3887472770890196     0.3743599741721012     0.3161409320844022  2.413149649903651e-14 137.1796050352426
2.082916267640741      19.36365117512743      16.93361298316583   0.003591541419496444     0.8801279827755524     -11.33510706029353  3.748201401815666e-07     0.1362017476834021  0.0004431353925952256      16.32847153857927       229.236616055521   0.009242024507899503      0.800009560329938     0.6090947385225239     0.2472332627588123     0.2761245344418106    0.02891319587331086     0.3887472770890196     0.3743599741721012     0.3161409320844022  2.413149649903651e-14 137.1796081121641
2.082916267640741      19.36365117512743      16.93361298316583   0.003591541419496444     0.8801279827755524     -11.33510706029353  3.748201401815666e-07     0.1362017476834021  0.0004431353925952256      16.32847153857927       229.236616055521   0.009242024507899503      0.800009560329938     0.6090947385225239     0.2472332478576511     0.2761245493429718    0.02891319587331086     0.3887472770890196     0.3743599741721012     0.3161409320844022  2.413149649903651e-14 137.1796059174054
2.082916267640741      19.36365117512743      16.93361298316583   0.003591541419496444     0.8801279827755524     -11.33510706029353  3.748201401815666e-07     0.1362017476834021  0.0004431353925952256      16.32847153857927       229.236616055521   0.009242024507899503      0.800009560329938     0.6090947385225239     0.2472332478576511     0.2761245344418106    0.02891321077447205     0.3887472770890196     0.3743599741721012     0.3161409320844022  2.413149649903651e-14 137.1796058258387
2.082916267640741      19.36365117512743      16.93361298316583   0.003591541419496444     0.8801279827755524     -11.33510706029353  3.748201401815666e-07     0.1362017476834021  0.0004431353925952256      16.32847153857927       229.236616055521   0.009242024507899503      0.800009560329938     0.6090947385225239     0.2472332478576511     0.2761245344418106    0.02891319587331086     0.3887472919901808     0.3743599741721012     0.3161409320844022  2.413149649903651e-14 137.1796058258064
2.082916267640741      19.36365117512743      16.93361298316583   0.003591541419496444     0.8801279827755524     -11.33510706029353  3.748201401815666e-07     0.1362017476834021  0.0004431353925952256      16.32847153857927       229.236616055521   0.009242024507899503      0.800009560329938     0.6090947385225239     0.2472332478576511     0.2761245344418106    0.02891319587331086     0.3887472770890196     0.3743599890732623     0.3161409320844022  2.413149649903651e-14 137.1796058258042
2.082916267640741      19.36365117512743      16.93361298316583   0.003591541419496444     0.8801279827755524     -11.33510706029353  3.748201401815666e-07     0.1362017476834021  0.0004431353925952256      16.32847153857927       229.236616055521   0.009242024507899503      0.800009560329938     0.6090947385225239     0.2472332478576511     0.2761245344418106    0.02891319587331086     0.3887472770890196     0.3743599741721012     0.3161409469855634  2.413149649903651e-14 137.1796058258673
2.082916267640741      19.36365117512743      16.93361298316583   0.003591541419496444     0.8801279827755524     -11.33510706029353  3.748201401815666e-07     0.1362017476834021  0.0004431353925952256      16.32847153857927       229.236616055521   0.009242024507899503      0.800009560329938     0.6090947385225239     0.2472332478576511     0.2761245344418106    0.02891319587331086     0.3887472770890196     0.3743599741721012     0.3161409320844022  1.490118532534416e-08 137.1796577963024
2.203816162097534      21.34803161048024      18.76652905481948   0.004418040914808474     0.8271513795968206      -12.3676463053755  1.484013482325045e-07     0.1343285294039974  0.0004780298174004366       14.2259618235048      230.3673628509162   0.007837981651816756     0.8000047003012275     0.5893258708819977     0.2549775147862635     0.2898518294471837    0.02808157309599598     0.3887472770890196     0.3753256064625309     0.2991012351203087  2.220446049250313e-14 124.4219333571215
2.203816194936954      21.34803161048024      18.76652905481948   0.004418040914808474     0.8271513795968206      -12.3676463053755  1.484013482325045e-07     0.1343285294039974  0.0004780298174004366       14.2259618235048      230.3673628509162   0.007837981651816756     0.8000047003012275     0.5893258708819977     0.2549775147862635     0.2898518294471837    0.02808157309599598     0.3887472770890196     0.3753256064625309     0.2991012351203087  2.220446049250313e-14 124.4219331726108
2.203816162097534       21.3480319285907      18.76652905481948   0.004418040914808474     0.8271513795968206      -12.3676463053755  1.484013482325045e-07     0.1343285294039974  0.0004780298174004366       14.2259618235048      230.3673628509162   0.007837981651816756     0.8000047003012275     0.5893258708819977     0.2549775147862635     0.2898518294471837    0.02808157309599598     0.3887472770890196     0.3753256064625309     0.2991012351203087  2.220446049250313e-14 124.4219334799338
2.203816162097534      21.34803161048024      18.76652933446256   0.004418040914808474     0.8271513795968206      -12.3676463053755  1.484013482325045e-07     0.1343285294039974  0.0004780298174004366       14.2259618235048      230.3673628509162   0.007837981651816756     0.8000047003012275     0.5893258708819977     0.2549775147862635     0.2898518294471837    0.02808157309599598     0.3887472770890196     0.3753256064625309     0.2991012351203087  2.220446049250313e-14 124.4219334821276
2.203816162097534      21.34803161048024      18.76652905481948   0.004418055815969667     0.8271513795968206      -12.3676463053755  1.484013482325045e-07     0.1343285294039974  0.0004780298174004366       14.2259618235048      230.3673628509162   0.007837981651816756     0.8000047003012275     0.5893258708819977     0.2549775147862635     0.2898518294471837    0.02808157309599598     0.3887472770890196     0.3753256064625309     0.2991012351203087  2.220446049250313e-14 124.421928287034
2.203816162097534      21.34803161048024      18.76652905481948   0.004418040914808474     0.8271513944979818      -12.3676463053755  1.484013482325045e-07     0.1343285294039974  0.0004780298174004366       14.2259618235048      230.3673628509162   0.007837981651816756     0.8000047003012275     0.5893258708819977     0.2549775147862635     0.2898518294471837    0.02808157309599598     0.3887472770890196     0.3753256064625309     0.2991012351203087  2.220446049250313e-14 124.421933418877
2.203816162097534      21.34803161048024      18.76652905481948   0.004418040914808474     0.8271513795968206     -12.36764648966779  1.484013482325045e-07     0.1343285294039974  0.0004780298174004366       14.2259618235048      230.3673628509162   0.007837981651816756     0.8000047003012275     0.5893258708819977     0.2549775147862635     0.2898518294471837    0.02808157309599598     0.3887472770890196     0.3753256064625309     0.2991012351203087  2.220446049250313e-14 124.4219332901023
2.203816162097534      21.34803161048024      18.76652905481948   0.004418040914808474     0.8271513795968206      -12.3676463053755  1.633025094263522e-07     0.1343285294039974  0.0004780298174004366       14.2259618235048      230.3673628509162   0.007837981651816756     0.8000047003012275     0.5893258708819977     0.2549775147862635     0.2898518294471837    0.02808157309599598     0.3887472770890196     0.3753256064625309     0.2991012351203087  2.220446049250313e-14 124.4219519858264
2.203816162097534      21.34803161048024      18.76652905481948   0.004418040914808474     0.8271513795968206      -12.3676463053755  1.484013482325045e-07     0.1343285443051586  0.0004780298174004366       14.2259618235048      230.3673628509162   0.007837981651816756     0.8000047003012275     0.5893258708819977     0.2549775147862635     0.2898518294471837    0.02808157309599598     0.3887472770890196     0.3753256064625309     0.2991012351203087  2.220446049250313e-14 124.4219340121115
2.203816162097534      21.34803161048024      18.76652905481948   0.004418040914808474     0.8271513795968206      -12.3676463053755  1.484013482325045e-07     0.1343285294039974  0.0004780447185616304       14.2259618235048      230.3673628509162   0.007837981651816756     0.8000047003012275     0.5893258708819977     0.2549775147862635     0.2898518294471837    0.02808157309599598     0.3887472770890196     0.3753256064625309     0.2991012351203087  2.220446049250313e-14 124.4219269126153
2.203816162097534      21.34803161048024      18.76652905481948   0.004418040914808474     0.8271513795968206      -12.3676463053755  1.484013482325045e-07     0.1343285294039974  0.0004780298174004366      14.22596203548815      230.3673628509162   0.007837981651816756     0.8000047003012275     0.5893258708819977     0.2549775147862635     0.2898518294471837    0.02808157309599598     0.3887472770890196     0.3753256064625309     0.2991012351203087  2.220446049250313e-14 124.4219334567612
2.203816162097534      21.34803161048024      18.76652905481948   0.004418040914808474     0.8271513795968206      -12.3676463053755  1.484013482325045e-07     0.1343285294039974  0.0004780298174004366       14.2259618235048      230.3673662836574   0.007837981651816756     0.8000047003012275     0.5893258708819977     0.2549775147862635     0.2898518294471837    0.02808157309599598     0.3887472770890196     0.3753256064625309     0.2991012351203087  2.220446049250313e-14 124.4219332369511
2.203816162097534      21.34803161048024      18.76652905481948   0.004418040914808474     0.8271513795968206      -12.3676463053755  1.484013482325045e-07     0.1343285294039974  0.0004780298174004366       14.2259618235048      230.3673628509162    0.00783799655297795     0.8000047003012275     0.5893258708819977     0.2549775147862635     0.2898518294471837    0.02808157309599598     0.3887472770890196     0.3753256064625309     0.2991012351203087  2.220446049250313e-14 124.4219605338916
2.203816162097534      21.34803161048024      18.76652905481948   0.004418040914808474     0.8271513795968206      -12.3676463053755  1.484013482325045e-07     0.1343285294039974  0.0004780298174004366       14.2259618235048      230.3673628509162   0.007837981651816756     0.8000047152023887     0.5893258708819977     0.2549775147862635     0.2898518294471837    0.02808157309599598     0.3887472770890196     0.3753256064625309     0.2991012351203087  2.220446049250313e-14 124.4219338656164
2.203816162097534      21.34803161048024      18.76652905481948   0.004418040914808474     0.8271513795968206      -12.3676463053755  1.484013482325045e-07     0.1343285294039974  0.0004780298174004366       14.2259618235048      230.3673628509162   0.007837981651816756     0.8000047003012275     0.5893258857831589     0.2549775147862635     0.2898518294471837    0.02808157309599598     0.3887472770890196     0.3753256064625309     0.2991012351203087  2.220446049250313e-14 124.4219323907795
2.203816162097534      21.34803161048024      18.76652905481948   0.004418040914808474     0.8271513795968206      -12.3676463053755  1.484013482325045e-07     0.1343285294039974  0.0004780298174004366       14.2259618235048      230.3673628509162   0.007837981651816756     0.8000047003012275     0.5893258708819977     0.2549775296874247     0.2898518294471837    0.02808157309599598     0.3887472770890196     0.3753256064625309     0.2991012351203087  2.220446049250313e-14 124.4219333215121
2.203816162097534      21.34803161048024      18.76652905481948   0.004418040914808474     0.8271513795968206      -12.3676463053755  1.484013482325045e-07     0.1343285294039974  0.0004780298174004366       14.2259618235048      230.3673628509162   0.007837981651816756     0.8000047003012275     0.5893258708819977     0.2549775147862635     0.2898518443483449    0.02808157309599598     0.3887472770890196     0.3753256064625309     0.2991012351203087  2.220446049250313e-14 124.4219334279156
2.203816162097534      21.34803161048024      18.76652905481948   0.004418040914808474     0.8271513795968206      -12.3676463053755  1.484013482325045e-07     0.1343285294039974  0.0004780298174004366       14.2259618235048      230.3673628509162   0.007837981651816756     0.8000047003012275     0.5893258708819977     0.2549775147862635     0.2898518294471837    0.02808158799715717     0.3887472770890196     0.3753256064625309     0.2991012351203087  2.220446049250313e-14 124.4219333578253
2.203816162097534      21.34803161048024      18.76652905481948   0.004418040914808474     0.8271513795968206      -12.3676463053755  1.484013482325045e-07     0.1343285294039974  0.0004780298174004366       14.2259618235048      230.3673628509162   0.007837981651816756     0.8000047003012275     0.5893258708819977     0.2549775147862635     0.2898518294471837    0.02808157309599598     0.3887472919901808     0.3753256064625309     0.2991012351203087  2.220446049250313e-14 124.4219333571215
2.203816162097534      21.34803161048024      18.76652905481948   0.004418040914808474     0.8271513795968206      -12.3676463053755  1.484013482325045e-07     0.1343285294039974  0.0004780298174004366       14.2259618235048      230.3673628509162   0.007837981651816756     0.8000047003012275     0.5893258708819977     0.2549775147862635     0.2898518294471837    0.02808157309599598     0.3887472770890196     0.3753256213636921     0.2991012351203087  2.220446049250313e-14 124.4219333573344
2.203816162097534      21.34803161048024      18.76652905481948   0.004418040914808474     0.8271513795968206      -12.3676463053755  1.484013482325045e-07     0.1343285294039974  0.0004780298174004366       14.2259618235048      230.3673628509162   0.007837981651816756     0.8000047003012275     0.5893258708819977     0.2549775147862635     0.2898518294471837    0.02808157309599598     0.3887472770890196     0.3753256064625309     0.2991012500214699  2.220446049250313e-14 124.4219333559053
2.203816162097534      21.34803161048024      18.76652905481948   0.004418040914808474     0.8271513795968206      -12.3676463053755  1.484013482325045e-07     0.1343285294039974  0.0004780298174004366       14.2259618235048      230.3673628509162   0.007837981651816756     0.8000047003012275     0.5893258708819977     0.2549775147862635     0.2898518294471837    0.02808157309599598     0.3887472770890196     0.3753256064625309     0.2991012351203087  1.490118339830815e-08 124.4219862478508
2.247212603702718      19.86888810242511      16.22811933811187   0.003544099693780963     0.7900748381746063     -11.31557771453608   1.03094443119067e-07     0.1321992140965462  0.0005680956117686751      13.85141569094957      230.6745199302655   0.007647606819757331     0.8000009386901059     0.5831786870538279     0.2574729260613603     0.3002506214695839    0.01517640524134058     0.3887472770890196     0.3119096981425573     0.7379898787704192  2.331468351712829e-14 123.4023379389153
2.247212637188795      19.86888810242511      16.22811933811187   0.003544099693780963     0.7900748381746063     -11.31557771453608   1.03094443119067e-07     0.1321992140965462  0.0005680956117686751      13.85141569094957      230.6745199302655   0.007647606819757331     0.8000009386901059     0.5831786870538279     0.2574729260613603     0.3002506214695839    0.01517640524134058     0.3887472770890196     0.3119096981425573     0.7379898787704192  2.331468351712829e-14 123.4023378611505
2.247212603702718      19.86888839849462      16.22811933811187   0.003544099693780963     0.7900748381746063     -11.31557771453608   1.03094443119067e-07     0.1321992140965462  0.0005680956117686751      13.85141569094957      230.6745199302655   0.007647606819757331     0.8000009386901059     0.5831786870538279     0.2574729260613603     0.3002506214695839    0.01517640524134058     0.3887472770890196     0.3119096981425573     0.7379898787704192  2.331468351712829e-14 123.4023379404792
2.247212603702718      19.86888810242511      16.22811957992969   0.003544099693780963     0.7900748381746063     -11.31557771453608   1.03094443119067e-07     0.1321992140965462  0.0005680956117686751      13.85141569094957      230.6745199302655   0.007647606819757331     0.8000009386901059     0.5831786870538279     0.2574729260613603     0.3002506214695839    0.01517640524134058     0.3887472770890196     0.3119096981425573     0.7379898787704192  2.331468351712829e-14 123.4023379607617
2.247212603702718      19.86888810242511      16.22811933811187   0.003544114594942157     0.7900748381746063     -11.31557771453608   1.03094443119067e-07     0.1321992140965462  0.0005680956117686751      13.85141569094957      230.6745199302655   0.007647606819757331     0.8000009386901059     0.5831786870538279     0.2574729260613603     0.3002506214695839    0.01517640524134058     0.3887472770890196     0.3119096981425573     0.7379898787704192  2.331468351712829e-14 123.4023367276076
2.247212603702718      19.86888810242511      16.22811933811187   0.003544099693780963     0.7900748530757675     -11.31557771453608   1.03094443119067e-07     0.1321992140965462  0.0005680956117686751      13.85141569094957      230.6745199302655   0.007647606819757331     0.8000009386901059     0.5831786870538279     0.2574729260613603     0.3002506214695839    0.01517640524134058     0.3887472770890196     0.3119096981425573     0.7379898787704192  2.331468351712829e-14 123.4023379653473
2.247212603702718      19.86888810242511      16.22811933811187   0.003544099693780963     0.7900748381746063     -11.31557788315133   1.03094443119067e-07     0.1321992140965462  0.0005680956117686751      13.85141569094957      230.6745199302655   0.007647606819757331     0.8000009386901059     0.5831786870538279     0.2574729260613603     0.3002506214695839    0.01517640524134058     0.3887472770890196     0.3119096981425573     0.7379898787704192  2.331468351712829e-14 123.4023378840011
2.247212603702718      19.86888810242511      16.22811933811187   0.003544099693780963     0.7900748381746063     -11.31557771453608  1.179956043129146e-07     0.1321992140965462  0.0005680956117686751      13.85141569094957      230.6745199302655   0.007647606819757331     0.8000009386901059     0.5831786870538279     0.2574729260613603     0.3002506214695839    0.01517640524134058     0.3887472770890196     0.3119096981425573     0.7379898787704192  2.331468351712829e-14 123.4023460331612
2.247212603702718      19.86888810242511      16.22811933811187   0.003544099693780963     0.7900748381746063     -11.31557771453608   1.03094443119067e-07     0.1321992289977074  0.0005680956117686751      13.85141569094957      230.6745199302655   0.007647606819757331     0.8000009386901059     0.5831786870538279     0.2574729260613603     0.3002506214695839    0.01517640524134058     0.3887472770890196     0.3119096981425573     0.7379898787704192  2.331468351712829e-14 123.4023379882301
2.247212603702718      19.86888810242511      16.22811933811187   0.003544099693780963     0.7900748381746063     -11.31557771453608   1.03094443119067e-07     0.1321992140965462   0.000568110512929869      13.85141569094957      230.6745199302655   0.007647606819757331     0.8000009386901059     0.5831786870538279     0.2574729260613603     0.3002506214695839    0.01517640524134058     0.3887472770890196     0.3119096981425573     0.7379898787704192  2.331468351712829e-14 123.4023188737341
2.247212603702718      19.86888810242511      16.22811933811187   0.003544099693780963     0.7900748381746063     -11.31557771453608   1.03094443119067e-07     0.1321992140965462  0.0005680956117686751      13.85141589735175      230.6745199302655   0.007647606819757331     0.8000009386901059     0.5831786870538279     0.2574729260613603     0.3002506214695839    0.01517640524134058     0.3887472770890196     0.3119096981425573     0.7379898787704192  2.331468351712829e-14 123.4023380089158
2.247212603702718      19.86888810242511      16.22811933811187   0.003544099693780963     0.7900748381746063     -11.31557771453608   1.03094443119067e-07     0.1321992140965462  0.0005680956117686751      13.85141569094957      230.6745233675837   0.007647606819757331     0.8000009386901059     0.5831786870538279     0.2574729260613603     0.3002506214695839    0.01517640524134058     0.3887472770890196     0.3119096981425573     0.7379898787704192  2.331468351712829e-14 123.4023378827931
2.247212603702718      19.86888810242511      16.22811933811187   0.003544099693780963     0.7900748381746063     -11.31557771453608   1.03094443119067e-07     0.1321992140965462  0.0005680956117686751      13.85141569094957      230.6745199302655   0.007647621720918525     0.8000009386901059     0.5831786870538279     0.2574729260613603     0.3002506214695839    0.01517640524134058     0.3887472770890196     0.3119096981425573     0.7379898787704192  2.331468351712829e-14 123.4023610174816
2.247212603702718      19.86888810242511      16.22811933811187   0.003544099693780963     0.7900748381746063     -11.31557771453608   1.03094443119067e-07     0.1321992140965462  0.0005680956117686751      13.85141569094957      230.6745199302655   0.007647606819757331     0.8000009535912671     0.5831786870538279     0.2574729260613603     0.3002506214695839    0.01517640524134058     0.3887472770890196     0.3119096981425573     0.7379898787704192  2.331468351712829e-14 123.4023383697795
2.247212603702718      19.86888810242511      16.22811933811187   0.003544099693780963     0.7900748381746063     -11.31557771453608   1.03094443119067e-07     0.1321992140965462  0.0005680956117686751      13.85141569094957      230.6745199302655   0.007647606819757331     0.8000009386901059     0.5831787019549891     0.2574729260613603     0.3002506214695839    0.01517640524134058     0.3887472770890196     0.3119096981425573     0.7379898787704192  2.331468351712829e-14 123.4023375906445
2.247212603702718      19.86888810242511      16.22811933811187   0.003544099693780963     0.7900748381746063     -11.31557771453608   1.03094443119067e-07     0.1321992140965462  0.0005680956117686751      13.85141569094957      230.6745199302655   0.007647606819757331     0.8000009386901059     0.5831786870538279     0.2574729409625215     0.3002506214695839    0.01517640524134058     0.3887472770890196     0.3119096981425573     0.7379898787704192  2.331468351712829e-14 123.4023385530945
2.247212603702718      19.86888810242511      16.22811933811187   0.003544099693780963     0.7900748381746063     -11.31557771453608   1.03094443119067e-07     0.1321992140965462  0.0005680956117686751      13.85141569094957      230.6745199302655   0.007647606819757331     0.8000009386901059     0.5831786870538279     0.2574729260613603     0.3002506363707451    0.01517640524134058     0.3887472770890196     0.3119096981425573     0.7379898787704192  2.331468351712829e-14 123.4023379522962
2.247212603702718      19.86888810242511      16.22811933811187   0.003544099693780963     0.7900748381746063     -11.31557771453608   1.03094443119067e-07     0.1321992140965462  0.0005680956117686751      13.85141569094957      230.6745199302655   0.007647606819757331     0.8000009386901059     0.5831786870538279     0.2574729260613603     0.3002506214695839    0.01517642014250177     0.3887472770890196     0.3119096981425573     0.7379898787704192  2.331468351712829e-14 123.4023379389963
2.247212603702718      19.86888810242511      16.22811933811187   0.003544099693780963     0.7900748381746063     -11.31557771453608   1.03094443119067e-07     0.1321992140965462  0.0005680956117686751      13.85141569094957      230.6745199302655   0.007647606819757331     0.8000009386901059     0.5831786870538279     0.2574729260613603     0.3002506214695839    0.01517640524134058     0.3887472919901808     0.3119096981425573     0.7379898787704192  2.331468351712829e-14 123.4023379389153
2.247212603702718      19.86888810242511      16.22811933811187   0.003544099693780963     0.7900748381746063     -11.31557771453608   1.03094443119067e-07     0.1321992140965462  0.0005680956117686751      13.85141569094957      230.6745199302655   0.007647606819757331     0.8000009386901059     0.5831786870538279     0.2574729260613603     0.3002506214695839    0.01517640524134058     0.3887472770890196     0.3119097130437185     0.7379898787704192  2.331468351712829e-14 123.4023379389037
2.247212603702718      19.86888810242511      16.22811933811187   0.003544099693780963     0.7900748381746063     -11.31557771453608   1.03094443119067e-07     0.1321992140965462  0.0005680956117686751      13.85141569094957      230.6745199302655   0.007647606819757331     0.8000009386901059     0.5831786870538279     0.2574729260613603     0.3002506214695839    0.01517640524134058     0.3887472770890196     0.3119096981425573     0.7379898936715804  2.331468351712829e-14 123.4023379389123
2.247212603702718      19.86888810242511      16.22811933811187   0.003544099693780963     0.7900748381746063     -11.31557771453608   1.03094443119067e-07     0.1321992140965462  0.0005680956117686751      13.85141569094957      230.6745199302655   0.007647606819757331     0.8000009386901059     0.5831786870538279     0.2574729260613603     0.3002506214695839    0.01517640524134058     0.3887472770890196     0.3119096981425573     0.7379898787704192  1.490118450853117e-08 123.4023939773379
2.286306362085195      20.04080098584074      16.61629783266366   0.003304474800364946     0.7575444965279961     -11.65959091806876  4.391245450280448e-08     0.1309104297866932  0.0006440614730304853      13.47637216787572      230.7663621912634    0.00748359176647516     0.8000001441476843     0.5769140716450371     0.2598125041217035      0.311036466102271    0.01436947215492223     0.3887472770890196     0.3169729739073273     0.7383398861600534  2.220446049250313e-14 123.188821839962
2.286306396153815      20.04080098584074      16.61629783266366   0.003304474800364946     0.7575444965279961     -11.65959091806876  4.391245450280448e-08     0.1309104297866932  0.0006440614730304853      13.47637216787572      230.7663621912634    0.00748359176647516     0.8000001441476843     0.5769140716450371     0.2598125041217035      0.311036466102271    0.01436947215492223     0.3887472770890196     0.3169729739073273     0.7383398861600534  2.220446049250313e-14 123.1888218167284
2.286306362085195      20.04080128447195      16.61629783266366   0.003304474800364946     0.7575444965279961     -11.65959091806876  4.391245450280448e-08     0.1309104297866932  0.0006440614730304853      13.47637216787572      230.7663621912634    0.00748359176647516     0.8000001441476843     0.5769140716450371     0.2598125041217035      0.311036466102271    0.01436947215492223     0.3887472770890196     0.3169729739073273     0.7383398861600534  2.220446049250313e-14 123.1888219834979
2.286306362085195      20.04080098584074      16.61629808026579   0.003304474800364946     0.7575444965279961     -11.65959091806876  4.391245450280448e-08     0.1309104297866932  0.0006440614730304853      13.47637216787572      230.7663621912634    0.00748359176647516     0.8000001441476843     0.5769140716450371     0.2598125041217035      0.311036466102271    0.01436947215492223     0.3887472770890196     0.3169729739073273     0.7383398861600534  2.220446049250313e-14 123.1888219417463
2.286306362085195      20.04080098584074      16.61629783266366    0.00330448970152614     0.7575444965279961     -11.65959091806876  4.391245450280448e-08     0.1309104297866932  0.0006440614730304853      13.47637216787572      230.7663621912634    0.00748359176647516     0.8000001441476843     0.5769140716450371     0.2598125041217035      0.311036466102271    0.01436947215492223     0.3887472770890196     0.3169729739073273     0.7383398861600534  2.220446049250313e-14 123.1888146725002
2.286306362085195      20.04080098584074      16.61629783266366   0.003304474800364946     0.7575445114291572     -11.65959091806876  4.391245450280448e-08     0.1309104297866932  0.0006440614730304853      13.47637216787572      230.7663621912634    0.00748359176647516     0.8000001441476843     0.5769140716450371     0.2598125041217035      0.311036466102271    0.01436947215492223     0.3887472770890196     0.3169729739073273     0.7383398861600534  2.220446049250313e-14 123.1888218542313
2.286306362085195      20.04080098584074      16.61629783266366   0.003304474800364946     0.7575444965279961     -11.65959109181021  4.391245450280448e-08     0.1309104297866932  0.0006440614730304853      13.47637216787572      230.7663621912634    0.00748359176647516     0.8000001441476843     0.5769140716450371     0.2598125041217035      0.311036466102271    0.01436947215492223     0.3887472770890196     0.3169729739073273     0.7383398861600534  2.220446049250313e-14 123.1888216721833
2.286306362085195      20.04080098584074      16.61629783266366   0.003304474800364946     0.7575444965279961     -11.65959091806876  5.881361569665213e-08     0.1309104297866932  0.0006440614730304853      13.47637216787572      230.7663621912634    0.00748359176647516     0.8000001441476843     0.5769140716450371     0.2598125041217035      0.311036466102271    0.01436947215492223     0.3887472770890196     0.3169729739073273     0.7383398861600534  2.220446049250313e-14 123.1888263811168
2.286306362085195      20.04080098584074      16.61629783266366   0.003304474800364946     0.7575444965279961     -11.65959091806876  4.391245450280448e-08     0.1309104446878544  0.0006440614730304853      13.47637216787572      230.7663621912634    0.00748359176647516     0.8000001441476843     0.5769140716450371     0.2598125041217035      0.311036466102271    0.01436947215492223     0.3887472770890196     0.3169729739073273     0.7383398861600534  2.220446049250313e-14 123.188821853531
2.286306362085195      20.04080098584074      16.61629783266366   0.003304474800364946     0.7575444965279961     -11.65959091806876  4.391245450280448e-08     0.1309104297866932  0.0006440763741916791      13.47637216787572      230.7663621912634    0.00748359176647516     0.8000001441476843     0.5769140716450371     0.2598125041217035      0.311036466102271    0.01436947215492223     0.3887472770890196     0.3169729739073273     0.7383398861600534  2.220446049250313e-14 123.1888120705775
2.286306362085195      20.04080098584074      16.61629783266366   0.003304474800364946     0.7575444965279961     -11.65959091806876  4.391245450280448e-08     0.1309104297866932  0.0006440614730304853      13.47637236868931      230.7663621912634    0.00748359176647516     0.8000001441476843     0.5769140716450371     0.2598125041217035      0.311036466102271    0.01436947215492223     0.3887472770890196     0.3169729739073273     0.7383398861600534  2.220446049250313e-14 123.1888218801765
2.286306362085195      20.04080098584074      16.61629783266366   0.003304474800364946     0.7575444965279961     -11.65959091806876  4.391245450280448e-08     0.1309104297866932  0.0006440614730304853      13.47637216787572      230.7663656299502    0.00748359176647516     0.8000001441476843     0.5769140716450371     0.2598125041217035      0.311036466102271    0.01436947215492223     0.3887472770890196     0.3169729739073273     0.7383398861600534  2.220446049250313e-14 123.1888217944248
2.286306362085195      20.04080098584074      16.61629783266366   0.003304474800364946     0.7575444965279961     -11.65959091806876  4.391245450280448e-08     0.1309104297866932  0.0006440614730304853      13.47637216787572      230.7663621912634   0.007483606667636354     0.8000001441476843     0.5769140716450371     0.2598125041217035      0.311036466102271    0.01436947215492223     0.3887472770890196     0.3169729739073273     0.7383398861600534  2.220446049250313e-14 123.1888208923633
2.286306362085195      20.04080098584074      16.61629783266366   0.003304474800364946     0.7575444965279961     -11.65959091806876  4.391245450280448e-08     0.1309104297866932  0.0006440614730304853      13.47637216787572      230.7663621912634    0.00748359176647516     0.8000001590488455     0.5769140716450371     0.2598125041217035      0.311036466102271    0.01436947215492223     0.3887472770890196     0.3169729739073273     0.7383398861600534  2.220446049250313e-14 123.1888222787364
2.286306362085195      20.04080098584074      16.61629783266366   0.003304474800364946     0.7575444965279961     -11.65959091806876  4.391245450280448e-08     0.1309104297866932  0.0006440614730304853      13.47637216787572      230.7663621912634    0.00748359176647516     0.8000001441476843     0.5769140865461983     0.2598125041217035      0.311036466102271    0.01436947215492223     0.3887472770890196     0.3169729739073273     0.7383398861600534  2.220446049250313e-14 123.1888217534402
2.286306362085195      20.04080098584074      16.61629783266366   0.003304474800364946     0.7575444965279961     -11.65959091806876  4.391245450280448e-08     0.1309104297866932  0.0006440614730304853      13.47637216787572      230.7663621912634    0.00748359176647516     0.8000001441476843     0.5769140716450371     0.2598125190228647      0.311036466102271    0.01436947215492223     0.3887472770890196     0.3169729739073273     0.7383398861600534  2.220446049250313e-14 123.1888215930477
2.286306362085195      20.04080098584074      16.61629783266366   0.003304474800364946     0.7575444965279961     -11.65959091806876  4.391245450280448e-08     0.1309104297866932  0.0006440614730304853      13.47637216787572      230.7663621912634    0.00748359176647516     0.8000001441476843     0.5769140716450371     0.2598125041217035     0.3110364810034322    0.01436947215492223     0.3887472770890196     0.3169729739073273     0.7383398861600534  2.220446049250313e-14 123.188821844128
2.286306362085195      20.04080098584074      16.61629783266366   0.003304474800364946     0.7575444965279961     -11.65959091806876  4.391245450280448e-08     0.1309104297866932  0.0006440614730304853      13.47637216787572      230.7663621912634    0.00748359176647516     0.8000001441476843     0.5769140716450371     0.2598125041217035      0.311036466102271    0.01436948705608343     0.3887472770890196     0.3169729739073273     0.7383398861600534  2.220446049250313e-14 123.1888218399672
2.286306362085195      20.04080098584074      16.61629783266366   0.003304474800364946     0.7575444965279961     -11.65959091806876  4.391245450280448e-08     0.1309104297866932  0.0006440614730304853      13.47637216787572      230.7663621912634    0.00748359176647516     0.8000001441476843     0.5769140716450371     0.2598125041217035      0.311036466102271    0.01436947215492223     0.3887472919901808     0.3169729739073273     0.7383398861600534  2.220446049250313e-14 123.188821839962
2.286306362085195      20.04080098584074      16.61629783266366   0.003304474800364946     0.7575444965279961     -11.65959091806876  4.391245450280448e-08     0.1309104297866932  0.0006440614730304853      13.47637216787572      230.7663621912634    0.00748359176647516     0.8000001441476843     0.5769140716450371     0.2598125041217035      0.311036466102271    0.01436947215492223     0.3887472770890196     0.3169729888084885     0.7383398861600534  2.220446049250313e-14 123.18882183997
2.286306362085195      20.04080098584074      16.61629783266366   0.003304474800364946     0.7575444965279961     -11.65959091806876  4.391245450280448e-08     0.1309104297866932  0.0006440614730304853      13.47637216787572      230.7663621912634    0.00748359176647516     0.8000001441476843     0.5769140716450371     0.2598125041217035      0.311036466102271    0.01436947215492223     0.3887472770890196     0.3169729739073273     0.7383399010612146  2.220446049250313e-14 123.1888218399675
2.286306362085195      20.04080098584074      16.61629783266366   0.003304474800364946     0.7575444965279961     -11.65959091806876  4.391245450280448e-08     0.1309104297866932  0.0006440614730304853      13.47637216787572      230.7663621912634    0.00748359176647516     0.8000001441476843     0.5769140716450371     0.2598125041217035      0.311036466102271    0.01436947215492223     0.3887472770890196     0.3169729739073273     0.7383398861600534  1.490118339830815e-08 123.1888781369238
2.317661454949408      19.62890744825137      15.99568014853947   0.003026776509117374     0.7408222762591379     -11.42082811387474  5.095169668673634e-09     0.1301075915749397  0.0006931147919267639      13.17388170609893      230.8835166625182   0.007345788204503581     0.8000000007844751     0.5708057663254369     0.2619228788783464     0.3186355575786324    0.01429941728786452     0.3887472770890196     0.3146467880624448      0.734635031692547  2.312670975094651e-14 123.1017446512269
2.317661489485255      19.62890744825137      15.99568014853947   0.003026776509117374     0.7408222762591379     -11.42082811387474  5.095169668673634e-09     0.1301075915749397  0.0006931147919267639      13.17388170609893      230.8835166625182   0.007345788204503581     0.8000000007844751     0.5708057663254369     0.2619228788783464     0.3186355575786324    0.01429941728786452     0.3887472770890196     0.3146467880624448      0.734635031692547  2.312670975094651e-14 123.1017447002678
2.317661454949408      19.62890774074488      15.99568014853947   0.003026776509117374     0.7408222762591379     -11.42082811387474  5.095169668673634e-09     0.1301075915749397  0.0006931147919267639      13.17388170609893      230.8835166625182   0.007345788204503581     0.8000000007844751     0.5708057663254369     0.2619228788783464     0.3186355575786324    0.01429941728786452     0.3887472770890196     0.3146467880624448      0.734635031692547  2.312670975094651e-14 123.1017447364197
2.317661454949408      19.62890744825137      15.99568038689368   0.003026776509117374     0.7408222762591379     -11.42082811387474  5.095169668673634e-09     0.1301075915749397  0.0006931147919267639      13.17388170609893      230.8835166625182   0.007345788204503581     0.8000000007844751     0.5708057663254369     0.2619228788783464     0.3186355575786324    0.01429941728786452     0.3887472770890196     0.3146467880624448      0.734635031692547  2.312670975094651e-14 123.101744697664
2.317661454949408      19.62890744825137      15.99568014853947   0.003026791410278568     0.7408222762591379     -11.42082811387474  5.095169668673634e-09     0.1301075915749397  0.0006931147919267639      13.17388170609893      230.8835166625182   0.007345788204503581     0.8000000007844751     0.5708057663254369     0.2619228788783464     0.3186355575786324    0.01429941728786452     0.3887472770890196     0.3146467880624448      0.734635031692547  2.312670975094651e-14 123.1017405519725
2.317661454949408      19.62890744825137      15.99568014853947   0.003026776509117374     0.7408222911602991     -11.42082811387474  5.095169668673634e-09     0.1301075915749397  0.0006931147919267639      13.17388170609893      230.8835166625182   0.007345788204503581     0.8000000007844751     0.5708057663254369     0.2619228788783464     0.3186355575786324    0.01429941728786452     0.3887472770890196     0.3146467880624448      0.734635031692547  2.312670975094651e-14 123.1017446530304
2.317661454949408      19.62890744825137      15.99568014853947   0.003026776509117374     0.7408222762591379     -11.42082828405834  5.095169668673634e-09     0.1301075915749397  0.0006931147919267639      13.17388170609893      230.8835166625182   0.007345788204503581     0.8000000007844751     0.5708057663254369     0.2619228788783464     0.3186355575786324    0.01429941728786452     0.3887472770890196     0.3146467880624448      0.734635031692547  2.312670975094651e-14 123.1017445367367
2.317661454949408      19.62890744825137      15.99568014853947   0.003026776509117374     0.7408222762591379     -11.42082811387474  1.999633086252129e-08     0.1301075915749397  0.0006931147919267639      13.17388170609893      230.8835166625182   0.007345788204503581     0.8000000007844751     0.5708057663254369     0.2619228788783464     0.3186355575786324    0.01429941728786452     0.3887472770890196     0.3146467880624448      0.734635031692547  2.312670975094651e-14 123.1017492326646
2.317661454949408      19.62890744825137      15.99568014853947   0.003026776509117374     0.7408222762591379     -11.42082811387474  5.095169668673634e-09     0.1301076064761009  0.0006931147919267639      13.17388170609893      230.8835166625182   0.007345788204503581     0.8000000007844751     0.5708057663254369     0.2619228788783464     0.3186355575786324    0.01429941728786452     0.3887472770890196     0.3146467880624448      0.734635031692547  2.312670975094651e-14 123.1017446420125
2.317661454949408      19.62890744825137      15.99568014853947   0.003026776509117374     0.7408222762591379     -11.42082811387474  5.095169668673634e-09     0.1301075915749397  0.0006931296930879577      13.17388170609893      230.8835166625182   0.007345788204503581     0.8000000007844751     0.5708057663254369     0.2619228788783464     0.3186355575786324    0.01429941728786452     0.3887472770890196     0.3146467880624448      0.734635031692547  2.312670975094651e-14 123.1017359401988
2.317661454949408      19.62890744825137      15.99568014853947   0.003026776509117374     0.7408222762591379     -11.42082811387474  5.095169668673634e-09     0.1301075915749397  0.0006931147919267639      13.17388190240507      230.8835166625182   0.007345788204503581     0.8000000007844751     0.5708057663254369     0.2619228788783464     0.3186355575786324    0.01429941728786452     0.3887472770890196     0.3146467880624448      0.734635031692547  2.312670975094651e-14 123.1017446317767
2.317661454949408      19.62890744825137      15.99568014853947   0.003026776509117374     0.7408222762591379     -11.42082811387474  5.095169668673634e-09     0.1301075915749397  0.0006931147919267639      13.17388170609893      230.8835201029507   0.007345788204503581     0.8000000007844751     0.5708057663254369     0.2619228788783464     0.3186355575786324    0.01429941728786452     0.3887472770890196     0.3146467880624448      0.734635031692547  2.312670975094651e-14 123.1017446223171
2.317661454949408      19.62890744825137      15.99568014853947   0.003026776509117374     0.7408222762591379     -11.42082811387474  5.095169668673634e-09     0.1301075915749397  0.0006931147919267639      13.17388170609893      230.8835166625182   0.007345803105664775     0.8000000007844751     0.5708057663254369     0.2619228788783464     0.3186355575786324    0.01429941728786452     0.3887472770890196     0.3146467880624448      0.734635031692547  2.312670975094651e-14 123.1017441140112
2.317661454949408      19.62890744825137      15.99568014853947   0.003026776509117374     0.7408222762591379     -11.42082811387474  5.095169668673634e-09     0.1301075915749397  0.0006931147919267639      13.17388170609893      230.8835166625182   0.007345788204503581     0.8000000156856363     0.5708057663254369     0.2619228788783464     0.3186355575786324    0.01429941728786452     0.3887472770890196     0.3146467880624448      0.734635031692547  2.312670975094651e-14 123.1017451243131
2.317661454949408      19.62890744825137      15.99568014853947   0.003026776509117374     0.7408222762591379     -11.42082811387474  5.095169668673634e-09     0.1301075915749397  0.0006931147919267639      13.17388170609893      230.8835166625182   0.007345788204503581     0.8000000007844751     0.5708057812265981     0.2619228788783464     0.3186355575786324    0.01429941728786452     0.3887472770890196     0.3146467880624448      0.734635031692547  2.312670975094651e-14 123.1017446655839
2.317661454949408      19.62890744825137      15.99568014853947   0.003026776509117374     0.7408222762591379     -11.42082811387474  5.095169668673634e-09     0.1301075915749397  0.0006931147919267639      13.17388170609893      230.8835166625182   0.007345788204503581     0.8000000007844751     0.5708057663254369     0.2619228937795076     0.3186355575786324    0.01429941728786452     0.3887472770890196     0.3146467880624448      0.734635031692547  2.312670975094651e-14 123.1017445678515
2.317661454949408      19.62890744825137      15.99568014853947   0.003026776509117374     0.7408222762591379     -11.42082811387474  5.095169668673634e-09     0.1301075915749397  0.0006931147919267639      13.17388170609893      230.8835166625182   0.007345788204503581     0.8000000007844751     0.5708057663254369     0.2619228788783464     0.3186355724797936    0.01429941728786452     0.3887472770890196     0.3146467880624448      0.734635031692547  2.312670975094651e-14 123.1017446509807
2.317661454949408      19.62890744825137      15.99568014853947   0.003026776509117374     0.7408222762591379     -11.42082811387474  5.095169668673634e-09     0.1301075915749397  0.0006931147919267639      13.17388170609893      230.8835166625182   0.007345788204503581     0.8000000007844751     0.5708057663254369     0.2619228788783464     0.3186355575786324    0.01429943218902571     0.3887472770890196     0.3146467880624448      0.734635031692547  2.312670975094651e-14 123.101744649869
2.317661454949408      19.62890744825137      15.99568014853947   0.003026776509117374     0.7408222762591379     -11.42082811387474  5.095169668673634e-09     0.1301075915749397  0.0006931147919267639      13.17388170609893      230.8835166625182   0.007345788204503581     0.8000000007844751     0.5708057663254369     0.2619228788783464     0.3186355575786324    0.01429941728786452     0.3887472919901808     0.3146467880624448      0.734635031692547  2.312670975094651e-14 123.1017446512269
2.317661454949408      19.62890744825137      15.99568014853947   0.003026776509117374     0.7408222762591379     -11.42082811387474  5.095169668673634e-09     0.1301075915749397  0.0006931147919267639      13.17388170609893      230.8835166625182   0.007345788204503581     0.8000000007844751     0.5708057663254369     0.2619228788783464     0.3186355575786324    0.01429941728786452     0.3887472770890196      0.314646802963606      0.734635031692547  2.312670975094651e-14 123.1017446506896
2.317661454949408      19.62890744825137      15.99568014853947   0.003026776509117374     0.7408222762591379     -11.42082811387474  5.095169668673634e-09     0.1301075915749397  0.0006931147919267639      13.17388170609893      230.8835166625182   0.007345788204503581     0.8000000007844751     0.5708057663254369     0.2619228788783464     0.3186355575786324    0.01429941728786452     0.3887472770890196     0.3146467880624448     0.7346350465937082  2.312670975094651e-14 123.1017446502438
2.317661454949408      19.62890744825137      15.99568014853947   0.003026776509117374     0.7408222762591379     -11.42082811387474  5.095169668673634e-09     0.1301075915749397  0.0006931147919267639      13.17388170609893      230.8835166625182   0.007345788204503581     0.8000000007844751     0.5708057663254369     0.2619228788783464     0.3186355575786324    0.01429941728786452     0.3887472770890196     0.3146467880624448      0.734635031692547  1.490118432055741e-08 123.1018011952777
2.304064781334044      19.67113137368683      16.07990871495116   0.002999285318758341     0.7328803880000956      -11.4855953252156  2.352647099076406e-08     0.1298290785188564  0.0007073508098450283      13.28016645034358      231.0855235337824   0.007359170232765926     0.8000000005318039     0.5722306866785543     0.2618304903303449      0.315067697681799    0.03990870522744933     0.3887472770890196     0.6351099939792506     0.8932492300905424  2.316348352276008e-14 123.0830367664855
2.304064815667284      19.67113137368683      16.07990871495116   0.002999285318758341     0.7328803880000956      -11.4855953252156  2.352647099076406e-08     0.1298290785188564  0.0007073508098450283      13.28016645034358      231.0855235337824   0.007359170232765926     0.8000000005318039     0.5722306866785543     0.2618304903303449      0.315067697681799    0.03990870522744933     0.3887472770890196     0.6351099939792506     0.8932492300905424  2.316348352276008e-14 123.0830367352387
2.304064781334044      19.67113166680953      16.07990871495116   0.002999285318758341     0.7328803880000956      -11.4855953252156  2.352647099076406e-08     0.1298290785188564  0.0007073508098450283      13.28016645034358      231.0855235337824   0.007359170232765926     0.8000000005318039     0.5722306866785543     0.2618304903303449      0.315067697681799    0.03990870522744933     0.3887472770890196     0.6351099939792506     0.8932492300905424  2.316348352276008e-14 123.0830368269818
2.304064781334044      19.67113137368683      16.07990895456047   0.002999285318758341     0.7328803880000956      -11.4855953252156  2.352647099076406e-08     0.1298290785188564  0.0007073508098450283      13.28016645034358      231.0855235337824   0.007359170232765926     0.8000000005318039     0.5722306866785543     0.2618304903303449      0.315067697681799    0.03990870522744933     0.3887472770890196     0.6351099939792506     0.8932492300905424  2.316348352276008e-14 123.0830368186882
2.304064781334044      19.67113137368683      16.07990871495116   0.002999300219919535     0.7328803880000956      -11.4855953252156  2.352647099076406e-08     0.1298290785188564  0.0007073508098450283      13.28016645034358      231.0855235337824   0.007359170232765926     0.8000000005318039     0.5722306866785543     0.2618304903303449      0.315067697681799    0.03990870522744933     0.3887472770890196     0.6351099939792506     0.8932492300905424  2.316348352276008e-14 123.0830329150287
2.304064781334044      19.67113137368683      16.07990871495116   0.002999285318758341     0.7328804029012568      -11.4855953252156  2.352647099076406e-08     0.1298290785188564  0.0007073508098450283      13.28016645034358      231.0855235337824   0.007359170232765926     0.8000000005318039     0.5722306866785543     0.2618304903303449      0.315067697681799    0.03990870522744933     0.3887472770890196     0.6351099939792506     0.8932492300905424  2.316348352276008e-14 123.0830367716934
2.304064781334044      19.67113137368683      16.07990871495116   0.002999285318758341     0.7328803880000956      -11.4855954963643  2.352647099076406e-08     0.1298290785188564  0.0007073508098450283      13.28016645034358      231.0855235337824   0.007359170232765926     0.8000000005318039     0.5722306866785543     0.2618304903303449      0.315067697681799    0.03990870522744933     0.3887472770890196     0.6351099939792506     0.8932492300905424  2.316348352276008e-14 123.0830366675506
2.304064781334044      19.67113137368683      16.07990871495116   0.002999285318758341     0.7328803880000956      -11.4855953252156  3.842763218461172e-08     0.1298290785188564  0.0007073508098450283      13.28016645034358      231.0855235337824   0.007359170232765926     0.8000000005318039     0.5722306866785543     0.2618304903303449      0.315067697681799    0.03990870522744933     0.3887472770890196     0.6351099939792506     0.8932492300905424  2.316348352276008e-14 123.0830408522689
2.304064781334044      19.67113137368683      16.07990871495116   0.002999285318758341     0.7328803880000956      -11.4855953252156  2.352647099076406e-08     0.1298290934200176  0.0007073508098450283      13.28016645034358      231.0855235337824   0.007359170232765926     0.8000000005318039     0.5722306866785543     0.2618304903303449      0.315067697681799    0.03990870522744933     0.3887472770890196     0.6351099939792506     0.8932492300905424  2.316348352276008e-14 123.0830367565716
2.304064781334044      19.67113137368683      16.07990871495116   0.002999285318758341     0.7328803880000956      -11.4855953252156  2.352647099076406e-08     0.1298290785188564  0.0007073657110062222      13.28016645034358      231.0855235337824   0.007359170232765926     0.8000000005318039     0.5722306866785543     0.2618304903303449      0.315067697681799    0.03990870522744933     0.3887472770890196     0.6351099939792506     0.8932492300905424  2.316348352276008e-14 123.0830319226336
2.304064781334044      19.67113137368683      16.07990871495116   0.002999285318758341     0.7328803880000956      -11.4855953252156  2.352647099076406e-08     0.1298290785188564  0.0007073508098450283      13.28016664823348      231.0855235337824   0.007359170232765926     0.8000000005318039     0.5722306866785543     0.2618304903303449      0.315067697681799    0.03990870522744933     0.3887472770890196     0.6351099939792506     0.8932492300905424  2.316348352276008e-14 123.0830367178583
2.304064781334044      19.67113137368683      16.07990871495116   0.002999285318758341     0.7328803880000956      -11.4855953252156  2.352647099076406e-08     0.1298290785188564  0.0007073508098450283      13.28016645034358       231.085526977225   0.007359170232765926     0.8000000005318039     0.5722306866785543     0.2618304903303449      0.315067697681799    0.03990870522744933     0.3887472770890196     0.6351099939792506     0.8932492300905424  2.316348352276008e-14 123.0830366861555
2.304064781334044      19.67113137368683      16.07990871495116   0.002999285318758341     0.7328803880000956      -11.4855953252156  2.352647099076406e-08     0.1298290785188564  0.0007073508098450283      13.28016645034358      231.0855235337824    0.00735918513392712     0.8000000005318039     0.5722306866785543     0.2618304903303449      0.315067697681799    0.03990870522744933     0.3887472770890196     0.6351099939792506     0.8932492300905424  2.316348352276008e-14 123.0830372778083
2.304064781334044      19.67113137368683      16.07990871495116   0.002999285318758341     0.7328803880000956      -11.4855953252156  2.352647099076406e-08     0.1298290785188564  0.0007073508098450283      13.28016645034358      231.0855235337824   0.007359170232765926     0.8000000154329651     0.5722306866785543     0.2618304903303449      0.315067697681799    0.03990870522744933     0.3887472770890196     0.6351099939792506     0.8932492300905424  2.316348352276008e-14 123.0830372212819
2.304064781334044      19.67113137368683      16.07990871495116   0.002999285318758341     0.7328803880000956      -11.4855953252156  2.352647099076406e-08     0.1298290785188564  0.0007073508098450283      13.28016645034358      231.0855235337824   0.007359170232765926     0.8000000005318039     0.5722307015797155     0.2618304903303449      0.315067697681799    0.03990870522744933     0.3887472770890196     0.6351099939792506     0.8932492300905424  2.316348352276008e-14 123.0830367559281
2.304064781334044      19.67113137368683      16.07990871495116   0.002999285318758341     0.7328803880000956      -11.4855953252156  2.352647099076406e-08     0.1298290785188564  0.0007073508098450283      13.28016645034358      231.0855235337824   0.007359170232765926     0.8000000005318039     0.5722306866785543     0.2618305052315061      0.315067697681799    0.03990870522744933     0.3887472770890196     0.6351099939792506     0.8932492300905424  2.316348352276008e-14 123.0830367278173
2.304064781334044      19.67113137368683      16.07990871495116   0.002999285318758341     0.7328803880000956      -11.4855953252156  2.352647099076406e-08     0.1298290785188564  0.0007073508098450283      13.28016645034358      231.0855235337824   0.007359170232765926     0.8000000005318039     0.5722306866785543     0.2618304903303449     0.3150677125829602    0.03990870522744933     0.3887472770890196     0.6351099939792506     0.8932492300905424  2.316348352276008e-14 123.0830367671935
2.304064781334044      19.67113137368683      16.07990871495116   0.002999285318758341     0.7328803880000956      -11.4855953252156  2.352647099076406e-08     0.1298290785188564  0.0007073508098450283      13.28016645034358      231.0855235337824   0.007359170232765926     0.8000000005318039     0.5722306866785543     0.2618304903303449      0.315067697681799    0.03990872012861052     0.3887472770890196     0.6351099939792506     0.8932492300905424  2.316348352276008e-14 123.0830367663545
2.304064781334044      19.67113137368683      16.07990871495116   0.002999285318758341     0.7328803880000956      -11.4855953252156  2.352647099076406e-08     0.1298290785188564  0.0007073508098450283      13.28016645034358      231.0855235337824   0.007359170232765926     0.8000000005318039     0.5722306866785543     0.2618304903303449      0.315067697681799    0.03990870522744933     0.3887472919901808     0.6351099939792506     0.8932492300905424  2.316348352276008e-14 123.0830367664855
2.304064781334044      19.67113137368683      16.07990871495116   0.002999285318758341     0.7328803880000956      -11.4855953252156  2.352647099076406e-08     0.1298290785188564  0.0007073508098450283      13.28016645034358      231.0855235337824   0.007359170232765926     0.8000000005318039     0.5722306866785543     0.2618304903303449      0.315067697681799    0.03990870522744933     0.3887472770890196     0.6351100088804118     0.8932492300905424  2.316348352276008e-14 123.0830367663808
2.304064781334044      19.67113137368683      16.07990871495116   0.002999285318758341     0.7328803880000956      -11.4855953252156  2.352647099076406e-08     0.1298290785188564  0.0007073508098450283      13.28016645034358      231.0855235337824   0.007359170232765926     0.8000000005318039     0.5722306866785543     0.2618304903303449      0.315067697681799    0.03990870522744933     0.3887472770890196     0.6351099939792506     0.8932492449917036  2.316348352276008e-14 123.0830367665103
2.304064781334044      19.67113137368683      16.07990871495116   0.002999285318758341     0.7328803880000956      -11.4855953252156  2.352647099076406e-08     0.1298290785188564  0.0007073508098450283      13.28016645034358      231.0855235337824   0.007359170232765926     0.8000000005318039     0.5722306866785543     0.2618304903303449      0.315067697681799    0.03990870522744933     0.3887472770890196     0.6351099939792506     0.8932492300905424  1.490118435733118e-08 123.0830927953763
2.31546061271715      19.66562793689284      16.05561518941227   0.002983385464536519     0.7331904554024611     -11.48464823720116  6.130747738022374e-08     0.1297593077767174  0.0007159253737532343      13.44308368441945      237.1003428792572   0.007339239149665455     0.8000000050760137     0.5709419644175624     0.2621123890538066     0.3181795411714048    0.05507735939503126     0.3887472770890196     0.9474957851186678     0.6323076044154228   4.11975355602526e-14 122.9227195845528
2.315460647220202      19.66562793689284      16.05561518941227   0.002983385464536519     0.7331904554024611     -11.48464823720116  6.130747738022374e-08     0.1297593077767174  0.0007159253737532343      13.44308368441945      237.1003428792572   0.007339239149665455     0.8000000050760137     0.5709419644175624     0.2621123890538066     0.3181795411714048    0.05507735939503126     0.3887472770890196     0.9474957851186678     0.6323076044154228   4.11975355602526e-14 122.922719539362
2.31546061271715      19.66562822993353      16.05561518941227   0.002983385464536519     0.7331904554024611     -11.48464823720116  6.130747738022374e-08     0.1297593077767174  0.0007159253737532343      13.44308368441945      237.1003428792572   0.007339239149665455     0.8000000050760137     0.5709419644175624     0.2621123890538066     0.3181795411714048    0.05507735939503126     0.3887472770890196     0.9474957851186678     0.6323076044154228   4.11975355602526e-14 122.9227196114402
2.31546061271715      19.66562793689284      16.05561542865958   0.002983385464536519     0.7331904554024611     -11.48464823720116  6.130747738022374e-08     0.1297593077767174  0.0007159253737532343      13.44308368441945      237.1003428792572   0.007339239149665455     0.8000000050760137     0.5709419644175624     0.2621123890538066     0.3181795411714048    0.05507735939503126     0.3887472770890196     0.9474957851186678     0.6323076044154228   4.11975355602526e-14 122.9227196126001
2.31546061271715      19.66562793689284      16.05561518941227   0.002983400365697713     0.7331904554024611     -11.48464823720116  6.130747738022374e-08     0.1297593077767174  0.0007159253737532343      13.44308368441945      237.1003428792572   0.007339239149665455     0.8000000050760137     0.5709419644175624     0.2621123890538066     0.3181795411714048    0.05507735939503126     0.3887472770890196     0.9474957851186678     0.6323076044154228   4.11975355602526e-14 122.9227175525681
2.31546061271715      19.66562793689284      16.05561518941227   0.002983385464536519     0.7331904703036223     -11.48464823720116  6.130747738022374e-08     0.1297593077767174  0.0007159253737532343      13.44308368441945      237.1003428792572   0.007339239149665455     0.8000000050760137     0.5709419644175624     0.2621123890538066     0.3181795411714048    0.05507735939503126     0.3887472770890196     0.9474957851186678     0.6323076044154228   4.11975355602526e-14 122.9227195908914
2.31546061271715      19.66562793689284      16.05561518941227   0.002983385464536519     0.7331904554024611     -11.48464840833576  6.130747738022374e-08     0.1297593077767174  0.0007159253737532343      13.44308368441945      237.1003428792572   0.007339239149665455     0.8000000050760137     0.5709419644175624     0.2621123890538066     0.3181795411714048    0.05507735939503126     0.3887472770890196     0.9474957851186678     0.6323076044154228   4.11975355602526e-14 122.9227195304702
2.31546061271715      19.66562793689284      16.05561518941227   0.002983385464536519     0.7331904554024611     -11.48464823720116  7.620863857407139e-08     0.1297593077767174  0.0007159253737532343      13.44308368441945      237.1003428792572   0.007339239149665455     0.8000000050760137     0.5709419644175624     0.2621123890538066     0.3181795411714048    0.05507735939503126     0.3887472770890196     0.9474957851186678     0.6323076044154228   4.11975355602526e-14 122.9227246865781
2.31546061271715      19.66562793689284      16.05561518941227   0.002983385464536519     0.7331904554024611     -11.48464823720116  6.130747738022374e-08     0.1297593226778786  0.0007159253737532343      13.44308368441945      237.1003428792572   0.007339239149665455     0.8000000050760137     0.5709419644175624     0.2621123890538066     0.3181795411714048    0.05507735939503126     0.3887472770890196     0.9474957851186678     0.6323076044154228   4.11975355602526e-14 122.9227196600048
2.31546061271715      19.66562793689284      16.05561518941227   0.002983385464536519     0.7331904554024611     -11.48464823720116  6.130747738022374e-08     0.1297593077767174  0.0007159402749144281      13.44308368441945      237.1003428792572   0.007339239149665455     0.8000000050760137     0.5709419644175624     0.2621123890538066     0.3181795411714048    0.05507735939503126     0.3887472770890196     0.9474957851186678     0.6323076044154228   4.11975355602526e-14 122.922716594818
2.31546061271715      19.66562793689284      16.05561518941227   0.002983385464536519     0.7331904554024611     -11.48464823720116  6.130747738022374e-08     0.1297593077767174  0.0007159253737532343      13.44308388473701      237.1003428792572   0.007339239149665455     0.8000000050760137     0.5709419644175624     0.2621123890538066     0.3181795411714048    0.05507735939503126     0.3887472770890196     0.9474957851186678     0.6323076044154228   4.11975355602526e-14 122.9227195420712
2.31546061271715      19.66562793689284      16.05561518941227   0.002983385464536519     0.7331904554024611     -11.48464823720116  6.130747738022374e-08     0.1297593077767174  0.0007159253737532343      13.44308368441945      237.1003464123276   0.007339239149665455     0.8000000050760137     0.5709419644175624     0.2621123890538066     0.3181795411714048    0.05507735939503126     0.3887472770890196     0.9474957851186678     0.6323076044154228   4.11975355602526e-14 122.9227195340785
2.31546061271715      19.66562793689284      16.05561518941227   0.002983385464536519     0.7331904554024611     -11.48464823720116  6.130747738022374e-08     0.1297593077767174  0.0007159253737532343      13.44308368441945      237.1003428792572   0.007339254050826649     0.8000000050760137     0.5709419644175624     0.2621123890538066     0.3181795411714048    0.05507735939503126     0.3887472770890196     0.9474957851186678     0.6323076044154228   4.11975355602526e-14 122.922718375392
2.31546061271715      19.66562793689284      16.05561518941227   0.002983385464536519     0.7331904554024611     -11.48464823720116  6.130747738022374e-08     0.1297593077767174  0.0007159253737532343      13.44308368441945      237.1003428792572   0.007339239149665455     0.8000000199771749     0.5709419644175624     0.2621123890538066     0.3181795411714048    0.05507735939503126     0.3887472770890196     0.9474957851186678     0.6323076044154228   4.11975355602526e-14 122.9227200242003
2.31546061271715      19.66562793689284      16.05561518941227   0.002983385464536519     0.7331904554024611     -11.48464823720116  6.130747738022374e-08     0.1297593077767174  0.0007159253737532343      13.44308368441945      237.1003428792572   0.007339239149665455     0.8000000050760137     0.5709419793187236     0.2621123890538066     0.3181795411714048    0.05507735939503126     0.3887472770890196     0.9474957851186678     0.6323076044154228   4.11975355602526e-14 122.9227195787334
2.31546061271715      19.66562793689284      16.05561518941227   0.002983385464536519     0.7331904554024611     -11.48464823720116  6.130747738022374e-08     0.1297593077767174  0.0007159253737532343      13.44308368441945      237.1003428792572   0.007339239149665455     0.8000000050760137     0.5709419644175624     0.2621124039549678     0.3181795411714048    0.05507735939503126     0.3887472770890196     0.9474957851186678     0.6323076044154228   4.11975355602526e-14 122.9227195070679
2.31546061271715      19.66562793689284      16.05561518941227   0.002983385464536519     0.7331904554024611     -11.48464823720116  6.130747738022374e-08     0.1297593077767174  0.0007159253737532343      13.44308368441945      237.1003428792572   0.007339239149665455     0.8000000050760137     0.5709419644175624     0.2621123890538066      0.318179556072566    0.05507735939503126     0.3887472770890196     0.9474957851186678     0.6323076044154228   4.11975355602526e-14 122.9227195912694
2.31546061271715      19.66562793689284      16.05561518941227   0.002983385464536519     0.7331904554024611     -11.48464823720116  6.130747738022374e-08     0.1297593077767174  0.0007159253737532343      13.44308368441945      237.1003428792572   0.007339239149665455     0.8000000050760137     0.5709419644175624     0.2621123890538066     0.3181795411714048    0.05507737429619245     0.3887472770890196     0.9474957851186678     0.6323076044154228   4.11975355602526e-14 122.9227195845531
2.31546061271715      19.66562793689284      16.05561518941227   0.002983385464536519     0.7331904554024611     -11.48464823720116  6.130747738022374e-08     0.1297593077767174  0.0007159253737532343      13.44308368441945      237.1003428792572   0.007339239149665455     0.8000000050760137     0.5709419644175624     0.2621123890538066     0.3181795411714048    0.05507735939503126     0.3887472919901808     0.9474957851186678     0.6323076044154228   4.11975355602526e-14 122.9227195845528
2.31546061271715      19.66562793689284      16.05561518941227   0.002983385464536519     0.7331904554024611     -11.48464823720116  6.130747738022374e-08     0.1297593077767174  0.0007159253737532343      13.44308368441945      237.1003428792572   0.007339239149665455     0.8000000050760137     0.5709419644175624     0.2621123890538066     0.3181795411714048    0.05507735939503126     0.3887472770890196      0.947495800019829     0.6323076044154228   4.11975355602526e-14 122.922719584525
2.31546061271715      19.66562793689284      16.05561518941227   0.002983385464536519     0.7331904554024611     -11.48464823720116  6.130747738022374e-08     0.1297593077767174  0.0007159253737532343      13.44308368441945      237.1003428792572   0.007339239149665455     0.8000000050760137     0.5709419644175624     0.2621123890538066     0.3181795411714048    0.05507735939503126     0.3887472770890196     0.9474957851186678      0.632307619316584   4.11975355602526e-14 122.9227195845563
2.31546061271715      19.66562793689284      16.05561518941227   0.002983385464536519     0.7331904554024611     -11.48464823720116  6.130747738022374e-08     0.1297593077767174  0.0007159253737532343      13.44308368441945      237.1003428792572   0.007339239149665455     0.8000000050760137     0.5709419644175624     0.2621123890538066     0.3181795411714048    0.05507735939503126     0.3887472770890196     0.9474957851186678     0.6323076044154228  1.490120239138322e-08 122.9227748621777
2.331082551443663      19.66862736527381      16.04438743244682   0.002964482881147656     0.7326615173786814     -11.49334318335661  6.113561489107568e-08     0.1296495600346728  0.0007249121569099887      13.66014196521928      245.4834449290493   0.007323437316318297     0.8000000078120776     0.5693864401794767      0.262298296446958      0.321570825004969      0.055299800446538     0.3887472770890196     0.9828431552740576     0.5817619438847209  3.358501023746621e-14 122.7326321323114
2.3310825861795      19.66862736527381      16.04438743244682   0.002964482881147656     0.7326615173786814     -11.49334318335661  6.113561489107568e-08     0.1296495600346728  0.0007249121569099887      13.66014196521928      245.4834449290493   0.007323437316318297     0.8000000078120776     0.5693864401794767      0.262298296446958      0.321570825004969      0.055299800446538     0.3887472770890196     0.9828431552740576     0.5817619438847209  3.358501023746621e-14 122.7326321018795
2.331082551443663      19.66862765835919      16.04438743244682   0.002964482881147656     0.7326615173786814     -11.49334318335661  6.113561489107568e-08     0.1296495600346728  0.0007249121569099887      13.66014196521928      245.4834449290493   0.007323437316318297     0.8000000078120776     0.5693864401794767      0.262298296446958      0.321570825004969      0.055299800446538     0.3887472770890196     0.9828431552740576     0.5817619438847209  3.358501023746621e-14 122.7326321364735
2.331082551443663      19.66862736527381      16.04438767152682   0.002964482881147656     0.7326615173786814     -11.49334318335661  6.113561489107568e-08     0.1296495600346728  0.0007249121569099887      13.66014196521928      245.4834449290493   0.007323437316318297     0.8000000078120776     0.5693864401794767      0.262298296446958      0.321570825004969      0.055299800446538     0.3887472770890196     0.9828431552740576     0.5817619438847209  3.358501023746621e-14 122.7326321522024
2.331082551443663      19.66862736527381      16.04438743244682    0.00296449778230885     0.7326615173786814     -11.49334318335661  6.113561489107568e-08     0.1296495600346728  0.0007249121569099887      13.66014196521928      245.4834449290493   0.007323437316318297     0.8000000078120776     0.5693864401794767      0.262298296446958      0.321570825004969      0.055299800446538     0.3887472770890196     0.9828431552740576     0.5817619438847209  3.358501023746621e-14 122.7326313007743
2.331082551443663      19.66862736527381      16.04438743244682   0.002964482881147656     0.7326615322798425     -11.49334318335661  6.113561489107568e-08     0.1296495600346728  0.0007249121569099887      13.66014196521928      245.4834449290493   0.007323437316318297     0.8000000078120776     0.5693864401794767      0.262298296446958      0.321570825004969      0.055299800446538     0.3887472770890196     0.9828431552740576     0.5817619438847209  3.358501023746621e-14 122.7326321384776
2.331082551443663      19.66862736527381      16.04438743244682   0.002964482881147656     0.7326615173786814     -11.49334335462077  6.113561489107568e-08     0.1296495600346728  0.0007249121569099887      13.66014196521928      245.4834449290493   0.007323437316318297     0.8000000078120776     0.5693864401794767      0.262298296446958      0.321570825004969      0.055299800446538     0.3887472770890196     0.9828431552740576     0.5817619438847209  3.358501023746621e-14 122.7326320991616
2.331082551443663      19.66862736527381      16.04438743244682   0.002964482881147656     0.7326615173786814     -11.49334318335661  7.603677608492334e-08     0.1296495600346728  0.0007249121569099887      13.66014196521928      245.4834449290493   0.007323437316318297     0.8000000078120776     0.5693864401794767      0.262298296446958      0.321570825004969      0.055299800446538     0.3887472770890196     0.9828431552740576     0.5817619438847209  3.358501023746621e-14 122.7326375984801
2.331082551443663      19.66862736527381      16.04438743244682   0.002964482881147656     0.7326615173786814     -11.49334318335661  6.113561489107568e-08      0.129649574935834  0.0007249121569099887      13.66014196521928      245.4834449290493   0.007323437316318297     0.8000000078120776     0.5693864401794767      0.262298296446958      0.321570825004969      0.055299800446538     0.3887472770890196     0.9828431552740576     0.5817619438847209  3.358501023746621e-14 122.7326322608743
2.331082551443663      19.66862736527381      16.04438743244682   0.002964482881147656     0.7326615173786814     -11.49334318335661  6.113561489107568e-08     0.1296495600346728  0.0007249270580711825      13.66014196521928      245.4834449290493   0.007323437316318297     0.8000000078120776     0.5693864401794767      0.262298296446958      0.321570825004969      0.055299800446538     0.3887472770890196     0.9828431552740576     0.5817619438847209  3.358501023746621e-14 122.7326301240206
2.331082551443663      19.66862736527381      16.04438743244682   0.002964482881147656     0.7326615173786814     -11.49334318335661  6.113561489107568e-08     0.1296495600346728  0.0007249121569099887      13.66014216877126      245.4834449290493   0.007323437316318297     0.8000000078120776     0.5693864401794767      0.262298296446958      0.321570825004969      0.055299800446538     0.3887472770890196     0.9828431552740576     0.5817619438847209  3.358501023746621e-14 122.7326320827842
2.331082551443663      19.66862736527381      16.04438743244682   0.002964482881147656     0.7326615173786814     -11.49334318335661  6.113561489107568e-08     0.1296495600346728  0.0007249121569099887      13.66014196521928      245.4834485870377   0.007323437316318297     0.8000000078120776     0.5693864401794767      0.262298296446958      0.321570825004969      0.055299800446538     0.3887472770890196     0.9828431552740576     0.5817619438847209  3.358501023746621e-14 122.7326319939316
2.331082551443663      19.66862736527381      16.04438743244682   0.002964482881147656     0.7326615173786814     -11.49334318335661  6.113561489107568e-08     0.1296495600346728  0.0007249121569099887      13.66014196521928      245.4834449290493   0.007323452217479491     0.8000000078120776     0.5693864401794767      0.262298296446958      0.321570825004969      0.055299800446538     0.3887472770890196     0.9828431552740576     0.5817619438847209  3.358501023746621e-14 122.7326305937085
2.331082551443663      19.66862736527381      16.04438743244682   0.002964482881147656     0.7326615173786814     -11.49334318335661  6.113561489107568e-08     0.1296495600346728  0.0007249121569099887      13.66014196521928      245.4834449290493   0.007323437316318297     0.8000000227132388     0.5693864401794767      0.262298296446958      0.321570825004969      0.055299800446538     0.3887472770890196     0.9828431552740576     0.5817619438847209  3.358501023746621e-14 122.7326325476014
2.331082551443663      19.66862736527381      16.04438743244682   0.002964482881147656     0.7326615173786814     -11.49334318335661  6.113561489107568e-08     0.1296495600346728  0.0007249121569099887      13.66014196521928      245.4834449290493   0.007323437316318297     0.8000000078120776     0.5693864550806379      0.262298296446958      0.321570825004969      0.055299800446538     0.3887472770890196     0.9828431552740576     0.5817619438847209  3.358501023746621e-14 122.732632159241
2.331082551443663      19.66862736527381      16.04438743244682   0.002964482881147656     0.7326615173786814     -11.49334318335661  6.113561489107568e-08     0.1296495600346728  0.0007249121569099887      13.66014196521928      245.4834449290493   0.007323437316318297     0.8000000078120776     0.5693864401794767     0.2622983113481192      0.321570825004969      0.055299800446538     0.3887472770890196     0.9828431552740576     0.5817619438847209  3.358501023746621e-14 122.7326320667103
2.331082551443663      19.66862736527381      16.04438743244682   0.002964482881147656     0.7326615173786814     -11.49334318335661  6.113561489107568e-08     0.1296495600346728  0.0007249121569099887      13.66014196521928      245.4834449290493   0.007323437316318297     0.8000000078120776     0.5693864401794767      0.262298296446958     0.3215708399061302      0.055299800446538     0.3887472770890196     0.9828431552740576     0.5817619438847209  3.358501023746621e-14 122.7326321543799
2.331082551443663      19.66862736527381      16.04438743244682   0.002964482881147656     0.7326615173786814     -11.49334318335661  6.113561489107568e-08     0.1296495600346728  0.0007249121569099887      13.66014196521928      245.4834449290493   0.007323437316318297     0.8000000078120776     0.5693864401794767      0.262298296446958      0.321570825004969    0.05529981534769919     0.3887472770890196     0.9828431552740576     0.5817619438847209  3.358501023746621e-14 122.7326321323553
2.331082551443663      19.66862736527381      16.04438743244682   0.002964482881147656     0.7326615173786814     -11.49334318335661  6.113561489107568e-08     0.1296495600346728  0.0007249121569099887      13.66014196521928      245.4834449290493   0.007323437316318297     0.8000000078120776     0.5693864401794767      0.262298296446958      0.321570825004969      0.055299800446538     0.3887472919901808     0.9828431552740576     0.5817619438847209  3.358501023746621e-14 122.7326321323114
2.331082551443663      19.66862736527381      16.04438743244682   0.002964482881147656     0.7326615173786814     -11.49334318335661  6.113561489107568e-08     0.1296495600346728  0.0007249121569099887      13.66014196521928      245.4834449290493   0.007323437316318297     0.8000000078120776     0.5693864401794767      0.262298296446958      0.321570825004969      0.055299800446538     0.3887472770890196     0.9828431701752188     0.5817619438847209  3.358501023746621e-14 122.7326321322922
2.331082551443663      19.66862736527381      16.04438743244682   0.002964482881147656     0.7326615173786814     -11.49334318335661  6.113561489107568e-08     0.1296495600346728  0.0007249121569099887      13.66014196521928      245.4834449290493   0.007323437316318297     0.8000000078120776     0.5693864401794767      0.262298296446958      0.321570825004969      0.055299800446538     0.3887472770890196     0.9828431552740576     0.5817619587858821  3.358501023746621e-14 122.7326321322624
2.331082551443663      19.66862736527381      16.04438743244682   0.002964482881147656     0.7326615173786814     -11.49334318335661  6.113561489107568e-08     0.1296495600346728  0.0007249121569099887      13.66014196521928      245.4834449290493   0.007323437316318297     0.8000000078120776     0.5693864401794767      0.262298296446958      0.321570825004969      0.055299800446538     0.3887472770890196     0.9828431552740576     0.5817619438847209  1.490119477885789e-08 122.73268728985
2.362719913726664      19.65882107585412      15.99652908533567   0.002926908455559734     0.7337960825789032     -11.49128884162337  7.363244954357694e-08     0.1294859055934811  0.0007342529724226767      14.02879005668028      260.2808456628437   0.007294591783654316     0.8000000328469147      0.566324042749452     0.2625458002419157     0.3283702302343608    0.00696714375364571     0.3887472770890196     0.9897525710020387     0.9883093187989226  4.209601285904368e-14 122.4748162729907
2.362719948933934      19.65882107585412      15.99652908533567   0.002926908455559734     0.7337960825789032     -11.49128884162337  7.363244954357694e-08     0.1294859055934811  0.0007342529724226767      14.02879005668028      260.2808456628437   0.007294591783654316     0.8000000328469147      0.566324042749452     0.2625458002419157     0.3283702302343608    0.00696714375364571     0.3887472770890196     0.9897525710020387     0.9883093187989226  4.209601285904368e-14 122.4748162787965
2.362719913726664      19.65882136879338      15.99652908533567   0.002926908455559734     0.7337960825789032     -11.49128884162337  7.363244954357694e-08     0.1294859055934811  0.0007342529724226767      14.02879005668028      260.2808456628437   0.007294591783654316     0.8000000328469147      0.566324042749452     0.2625458002419157     0.3283702302343608    0.00696714375364571     0.3887472770890196     0.9897525710020387     0.9883093187989226  4.209601285904368e-14 122.4748162566143
2.362719913726664      19.65882107585412      15.99652932370253   0.002926908455559734     0.7337960825789032     -11.49128884162337  7.363244954357694e-08     0.1294859055934811  0.0007342529724226767      14.02879005668028      260.2808456628437   0.007294591783654316     0.8000000328469147      0.566324042749452     0.2625458002419157     0.3283702302343608    0.00696714375364571     0.3887472770890196     0.9897525710020387     0.9883093187989226  4.209601285904368e-14 122.4748162915403
2.362719913726664      19.65882107585412      15.99652908533567   0.002926923356720928     0.7337960825789032     -11.49128884162337  7.363244954357694e-08     0.1294859055934811  0.0007342529724226767      14.02879005668028      260.2808456628437   0.007294591783654316     0.8000000328469147      0.566324042749452     0.2625458002419157     0.3283702302343608    0.00696714375364571     0.3887472770890196     0.9897525710020387     0.9883093187989226  4.209601285904368e-14 122.4748160553582
2.362719913726664      19.65882107585412      15.99652908533567   0.002926908455559734     0.7337960974800644     -11.49128884162337  7.363244954357694e-08     0.1294859055934811  0.0007342529724226767      14.02879005668028      260.2808456628437   0.007294591783654316     0.8000000328469147      0.566324042749452     0.2625458002419157     0.3283702302343608    0.00696714375364571     0.3887472770890196     0.9897525710020387     0.9883093187989226  4.209601285904368e-14 122.4748162851834
2.362719913726664      19.65882107585412      15.99652908533567   0.002926908455559734     0.7337960825789032     -11.49128901285692  7.363244954357694e-08     0.1294859055934811  0.0007342529724226767      14.02879005668028      260.2808456628437   0.007294591783654316     0.8000000328469147      0.566324042749452     0.2625458002419157     0.3283702302343608    0.00696714375364571     0.3887472770890196     0.9897525710020387     0.9883093187989226  4.209601285904368e-14 122.474816259416
2.362719913726664      19.65882107585412      15.99652908533567   0.002926908455559734     0.7337960825789032     -11.49128884162337   8.85336107374246e-08     0.1294859055934811  0.0007342529724226767      14.02879005668028      260.2808456628437   0.007294591783654316     0.8000000328469147      0.566324042749452     0.2625458002419157     0.3283702302343608    0.00696714375364571     0.3887472770890196     0.9897525710020387     0.9883093187989226  4.209601285904368e-14 122.4748211967526
2.362719913726664      19.65882107585412      15.99652908533567   0.002926908455559734     0.7337960825789032     -11.49128884162337  7.363244954357694e-08     0.1294859204946423  0.0007342529724226767      14.02879005668028      260.2808456628437   0.007294591783654316     0.8000000328469147      0.566324042749452     0.2625458002419157     0.3283702302343608    0.00696714375364571     0.3887472770890196     0.9897525710020387     0.9883093187989226  4.209601285904368e-14 122.4748164289751
2.362719913726664      19.65882107585412      15.99652908533567   0.002926908455559734     0.7337960825789032     -11.49128884162337  7.363244954357694e-08     0.1294859055934811  0.0007342678735838705      14.02879005668028      260.2808456628437   0.007294591783654316     0.8000000328469147      0.566324042749452     0.2625458002419157     0.3283702302343608    0.00696714375364571     0.3887472770890196     0.9897525710020387     0.9883093187989226  4.209601285904368e-14 122.4748134853837
2.362719913726664      19.65882107585412      15.99652908533567   0.002926908455559734     0.7337960825789032     -11.49128884162337  7.363244954357694e-08     0.1294859055934811  0.0007342529724226767      14.02879026572554      260.2808456628437   0.007294591783654316     0.8000000328469147      0.566324042749452     0.2625458002419157     0.3283702302343608    0.00696714375364571     0.3887472770890196     0.9897525710020387     0.9883093187989226  4.209601285904368e-14 122.4748162843446
2.362719913726664      19.65882107585412      15.99652908533567   0.002926908455559734     0.7337960825789032     -11.49128884162337  7.363244954357694e-08     0.1294859055934811  0.0007342529724226767      14.02879005668028      260.2808495413305   0.007294591783654316     0.8000000328469147      0.566324042749452     0.2625458002419157     0.3283702302343608    0.00696714375364571     0.3887472770890196     0.9897525710020387     0.9883093187989226  4.209601285904368e-14 122.4748162200655
2.362719913726664      19.65882107585412      15.99652908533567   0.002926908455559734     0.7337960825789032     -11.49128884162337  7.363244954357694e-08     0.1294859055934811  0.0007342529724226767      14.02879005668028      260.2808456628437   0.007294606684815509     0.8000000328469147      0.566324042749452     0.2625458002419157     0.3283702302343608    0.00696714375364571     0.3887472770890196     0.9897525710020387     0.9883093187989226  4.209601285904368e-14 122.4748135932623
2.362719913726664      19.65882107585412      15.99652908533567   0.002926908455559734     0.7337960825789032     -11.49128884162337  7.363244954357694e-08     0.1294859055934811  0.0007342529724226767      14.02879005668028      260.2808456628437   0.007294591783654316     0.8000000477480759      0.566324042749452     0.2625458002419157     0.3283702302343608    0.00696714375364571     0.3887472770890196     0.9897525710020387     0.9883093187989226  4.209601285904368e-14 122.474816665177
2.362719913726664      19.65882107585412      15.99652908533567   0.002926908455559734     0.7337960825789032     -11.49128884162337  7.363244954357694e-08     0.1294859055934811  0.0007342529724226767      14.02879005668028      260.2808456628437   0.007294591783654316     0.8000000328469147     0.5663240576506132     0.2625458002419157     0.3283702302343608    0.00696714375364571     0.3887472770890196     0.9897525710020387     0.9883093187989226  4.209601285904368e-14 122.4748163379794
2.362719913726664      19.65882107585412      15.99652908533567   0.002926908455559734     0.7337960825789032     -11.49128884162337  7.363244954357694e-08     0.1294859055934811  0.0007342529724226767      14.02879005668028      260.2808456628437   0.007294591783654316     0.8000000328469147      0.566324042749452     0.2625458151430769     0.3283702302343608    0.00696714375364571     0.3887472770890196     0.9897525710020387     0.9883093187989226  4.209601285904368e-14 122.4748161822232
2.362719913726664      19.65882107585412      15.99652908533567   0.002926908455559734     0.7337960825789032     -11.49128884162337  7.363244954357694e-08     0.1294859055934811  0.0007342529724226767      14.02879005668028      260.2808456628437   0.007294591783654316     0.8000000328469147      0.566324042749452     0.2625458002419157      0.328370245135522    0.00696714375364571     0.3887472770890196     0.9897525710020387     0.9883093187989226  4.209601285904368e-14 122.474816265328
2.362719913726664      19.65882107585412      15.99652908533567   0.002926908455559734     0.7337960825789032     -11.49128884162337  7.363244954357694e-08     0.1294859055934811  0.0007342529724226767      14.02879005668028      260.2808456628437   0.007294591783654316     0.8000000328469147      0.566324042749452     0.2625458002419157     0.3283702302343608   0.006967158654806904     0.3887472770890196     0.9897525710020387     0.9883093187989226  4.209601285904368e-14 122.474816273015
2.362719913726664      19.65882107585412      15.99652908533567   0.002926908455559734     0.7337960825789032     -11.49128884162337  7.363244954357694e-08     0.1294859055934811  0.0007342529724226767      14.02879005668028      260.2808456628437   0.007294591783654316     0.8000000328469147      0.566324042749452     0.2625458002419157     0.3283702302343608    0.00696714375364571     0.3887472919901808     0.9897525710020387     0.9883093187989226  4.209601285904368e-14 122.4748162729907
2.362719913726664      19.65882107585412      15.99652908533567   0.002926908455559734     0.7337960825789032     -11.49128884162337  7.363244954357694e-08     0.1294859055934811  0.0007342529724226767      14.02879005668028      260.2808456628437   0.007294591783654316     0.8000000328469147      0.566324042749452     0.2625458002419157     0.3283702302343608    0.00696714375364571     0.3887472770890196     0.9897525859031999     0.9883093187989226  4.209601285904368e-14 122.4748162729876
2.362719913726664      19.65882107585412      15.99652908533567   0.002926908455559734     0.7337960825789032     -11.49128884162337  7.363244954357694e-08     0.1294859055934811  0.0007342529724226767      14.02879005668028      260.2808456628437   0.007294591783654316     0.8000000328469147      0.566324042749452     0.2625458002419157     0.3283702302343608    0.00696714375364571     0.3887472770890196     0.9897525710020387     0.9883093337000838  4.209601285904368e-14 122.4748162729881
2.362719913726664      19.65882107585412      15.99652908533567   0.002926908455559734     0.7337960825789032     -11.49128884162337  7.363244954357694e-08     0.1294859055934811  0.0007342529724226767      14.02879005668028      260.2808456628437   0.007294591783654316     0.8000000328469147      0.566324042749452     0.2625458002419157     0.3283702302343608    0.00696714375364571     0.3887472770890196     0.9897525710020387     0.9883093187989226  1.490120328986052e-08 122.4748727080753
2.382862253105119      19.64509180566488      15.96211565744833   0.002883866841118873     0.7318063654234799      -11.4961622589318  4.653889164155024e-08     0.1293014634466549  0.0007436560928986081      14.19730451252288      268.9969315765131   0.007253150683801874     0.8000000364506434     0.5636557920314691     0.2631518724356506     0.3337296447858924  0.0001876846320081928     0.3887472770890196     0.9913123522710541     0.9898715905832305  3.123845377419842e-14 122.3526496844758
2.382862288612534      19.64509180566488      15.96211565744833   0.002883866841118873     0.7318063654234799      -11.4961622589318  4.653889164155024e-08     0.1293014634466549  0.0007436560928986081      14.19730451252288      268.9969315765131   0.007253150683801874     0.8000000364506434     0.5636557920314691     0.2631518724356506     0.3337296447858924  0.0001876846320081928     0.3887472770890196     0.9913123522710541     0.9898715905832305  3.123845377419842e-14 122.3526496697507
2.382862253105119      19.64509209839956      15.96211565744833   0.002883866841118873     0.7318063654234799      -11.4961622589318  4.653889164155024e-08     0.1293014634466549  0.0007436560928986081      14.19730451252288      268.9969315765131   0.007253150683801874     0.8000000364506434     0.5636557920314691     0.2631518724356506     0.3337296447858924  0.0001876846320081928     0.3887472770890196     0.9913123522710541     0.9898715905832305  3.123845377419842e-14 122.3526496817944
2.382862253105119      19.64509180566488      15.96211589530239   0.002883866841118873     0.7318063654234799      -11.4961622589318  4.653889164155024e-08     0.1293014634466549  0.0007436560928986081      14.19730451252288      268.9969315765131   0.007253150683801874     0.8000000364506434     0.5636557920314691     0.2631518724356506     0.3337296447858924  0.0001876846320081928     0.3887472770890196     0.9913123522710541     0.9898715905832305  3.123845377419842e-14 122.3526496952997
2.382862253105119      19.64509180566488      15.96211565744833   0.002883881742280067     0.7318063654234799      -11.4961622589318  4.653889164155024e-08     0.1293014634466549  0.0007436560928986081      14.19730451252288      268.9969315765131   0.007253150683801874     0.8000000364506434     0.5636557920314691     0.2631518724356506     0.3337296447858924  0.0001876846320081928     0.3887472770890196     0.9913123522710541     0.9898715905832305  3.123845377419842e-14 122.3526491800583
2.382862253105119      19.64509180566488      15.96211565744833   0.002883866841118873     0.7318063803246411      -11.4961622589318  4.653889164155024e-08     0.1293014634466549  0.0007436560928986081      14.19730451252288      268.9969315765131   0.007253150683801874     0.8000000364506434     0.5636557920314691     0.2631518724356506     0.3337296447858924  0.0001876846320081928     0.3887472770890196     0.9913123522710541     0.9898715905832305  3.123845377419842e-14 122.3526496887341
2.382862253105119      19.64509180566488      15.96211565744833   0.002883866841118873     0.7318063654234799     -11.49616243023796  4.653889164155024e-08     0.1293014634466549  0.0007436560928986081      14.19730451252288      268.9969315765131   0.007253150683801874     0.8000000364506434     0.5636557920314691     0.2631518724356506     0.3337296447858924  0.0001876846320081928     0.3887472770890196     0.9913123522710541     0.9898715905832305  3.123845377419842e-14 122.3526496560041
2.382862253105119      19.64509180566488      15.96211565744833   0.002883866841118873     0.7318063654234799      -11.4961622589318  6.144005283539789e-08     0.1293014634466549  0.0007436560928986081      14.19730451252288      268.9969315765131   0.007253150683801874     0.8000000364506434     0.5636557920314691     0.2631518724356506     0.3337296447858924  0.0001876846320081928     0.3887472770890196     0.9913123522710541     0.9898715905832305  3.123845377419842e-14 122.3526540753699
2.382862253105119      19.64509180566488      15.96211565744833   0.002883866841118873     0.7318063654234799      -11.4961622589318  4.653889164155024e-08     0.1293014783478161  0.0007436560928986081      14.19730451252288      268.9969315765131   0.007253150683801874     0.8000000364506434     0.5636557920314691     0.2631518724356506     0.3337296447858924  0.0001876846320081928     0.3887472770890196     0.9913123522710541     0.9898715905832305  3.123845377419842e-14 122.3526498104426
2.382862253105119      19.64509180566488      15.96211565744833   0.002883866841118873     0.7318063654234799      -11.4961622589318  4.653889164155024e-08     0.1293014634466549  0.0007436709940598019      14.19730451252288      268.9969315765131   0.007253150683801874     0.8000000364506434     0.5636557920314691     0.2631518724356506     0.3337296447858924  0.0001876846320081928     0.3887472770890196     0.9913123522710541     0.9898715905832305  3.123845377419842e-14 122.3526460070644
2.382862253105119      19.64509180566488      15.96211565744833   0.002883866841118873     0.7318063654234799      -11.4961622589318  4.653889164155024e-08     0.1293014634466549  0.0007436560928986081       14.1973047240792      268.9969315765131   0.007253150683801874     0.8000000364506434     0.5636557920314691     0.2631518724356506     0.3337296447858924  0.0001876846320081928     0.3887472770890196     0.9913123522710541     0.9898715905832305  3.123845377419842e-14 122.3526497049388
2.382862253105119      19.64509180566488      15.96211565744833   0.002883866841118873     0.7318063654234799      -11.4961622589318  4.653889164155024e-08     0.1293014634466549  0.0007436560928986081      14.19730451252288      268.9969355848798   0.007253150683801874     0.8000000364506434     0.5636557920314691     0.2631518724356506     0.3337296447858924  0.0001876846320081928     0.3887472770890196     0.9913123522710541     0.9898715905832305  3.123845377419842e-14 122.3526496254187
2.382862253105119      19.64509180566488      15.96211565744833   0.002883866841118873     0.7318063654234799      -11.4961622589318  4.653889164155024e-08     0.1293014634466549  0.0007436560928986081      14.19730451252288      268.9969315765131   0.007253165584963068     0.8000000364506434     0.5636557920314691     0.2631518724356506     0.3337296447858924  0.0001876846320081928     0.3887472770890196     0.9913123522710541     0.9898715905832305  3.123845377419842e-14 122.3526479041535
2.382862253105119      19.64509180566488      15.96211565744833   0.002883866841118873     0.7318063654234799      -11.4961622589318  4.653889164155024e-08     0.1293014634466549  0.0007436560928986081      14.19730451252288      268.9969315765131   0.007253150683801874     0.8000000513518046     0.5636557920314691     0.2631518724356506     0.3337296447858924  0.0001876846320081928     0.3887472770890196     0.9913123522710541     0.9898715905832305  3.123845377419842e-14 122.3526500714567
2.382862253105119      19.64509180566488      15.96211565744833   0.002883866841118873     0.7318063654234799      -11.4961622589318  4.653889164155024e-08     0.1293014634466549  0.0007436560928986081      14.19730451252288      268.9969315765131   0.007253150683801874     0.8000000364506434     0.5636558069326303     0.2631518724356506     0.3337296447858924  0.0001876846320081928     0.3887472770890196     0.9913123522710541     0.9898715905832305  3.123845377419842e-14 122.352649758571
2.382862253105119      19.64509180566488      15.96211565744833   0.002883866841118873     0.7318063654234799      -11.4961622589318  4.653889164155024e-08     0.1293014634466549  0.0007436560928986081      14.19730451252288      268.9969315765131   0.007253150683801874     0.8000000364506434     0.5636557920314691     0.2631518873368118     0.3337296447858924  0.0001876846320081928     0.3887472770890196     0.9913123522710541     0.9898715905832305  3.123845377419842e-14 122.3526496568653
2.382862253105119      19.64509180566488      15.96211565744833   0.002883866841118873     0.7318063654234799      -11.4961622589318  4.653889164155024e-08     0.1293014634466549  0.0007436560928986081      14.19730451252288      268.9969315765131   0.007253150683801874     0.8000000364506434     0.5636557920314691     0.2631518724356506     0.3337296596870536  0.0001876846320081928     0.3887472770890196     0.9913123522710541     0.9898715905832305  3.123845377419842e-14 122.3526496735684
2.382862253105119      19.64509180566488      15.96211565744833   0.002883866841118873     0.7318063654234799      -11.4961622589318  4.653889164155024e-08     0.1293014634466549  0.0007436560928986081      14.19730451252288      268.9969315765131   0.007253150683801874     0.8000000364506434     0.5636557920314691     0.2631518724356506     0.3337296447858924  0.0001876995331693866     0.3887472770890196     0.9913123522710541     0.9898715905832305  3.123845377419842e-14 122.3526496843142
2.382862253105119      19.64509180566488      15.96211565744833   0.002883866841118873     0.7318063654234799      -11.4961622589318  4.653889164155024e-08     0.1293014634466549  0.0007436560928986081      14.19730451252288      268.9969315765131   0.007253150683801874     0.8000000364506434     0.5636557920314691     0.2631518724356506     0.3337296447858924  0.0001876846320081928     0.3887472919901808     0.9913123522710541     0.9898715905832305  3.123845377419842e-14 122.3526496844758
2.382862253105119      19.64509180566488      15.96211565744833   0.002883866841118873     0.7318063654234799      -11.4961622589318  4.653889164155024e-08     0.1293014634466549  0.0007436560928986081      14.19730451252288      268.9969315765131   0.007253150683801874     0.8000000364506434     0.5636557920314691     0.2631518724356506     0.3337296447858924  0.0001876846320081928     0.3887472770890196     0.9913123671722153     0.9898715905832305  3.123845377419842e-14 122.3526496844155
2.382862253105119      19.64509180566488      15.96211565744833   0.002883866841118873     0.7318063654234799      -11.4961622589318  4.653889164155024e-08     0.1293014634466549  0.0007436560928986081      14.19730451252288      268.9969315765131   0.007253150683801874     0.8000000364506434     0.5636557920314691     0.2631518724356506     0.3337296447858924  0.0001876846320081928     0.3887472770890196     0.9913123522710541     0.9898716054843917  3.123845377419842e-14 122.3526496843316
2.382862253105119      19.64509180566488      15.96211565744833   0.002883866841118873     0.7318063654234799      -11.4961622589318  4.653889164155024e-08     0.1293014634466549  0.0007436560928986081      14.19730451252288      268.9969315765131   0.007253150683801874     0.8000000364506434     0.5636557920314691     0.2631518724356506     0.3337296447858924  0.0001876846320081928     0.3887472770890196     0.9913123522710541     0.9898715905832305  1.490119243230143e-08 122.3527061347265
2.391568587988759      19.65165827783934      15.97429268746927   0.002872296061574167     0.7314456705754405     -11.50949521616015  3.747892616102978e-08     0.1292247918482206  0.0007480465376416731      14.24302053969531      272.1749640525289   0.007233230923366718     0.8000006694118296     0.5624431791914386     0.2634547768068582     0.3361799493033849     0.0249322180447747     0.3887472770890196     0.9962533754152041     0.9953498448861817  2.292105443759888e-14 122.3106455966441
2.391568623625908      19.65165827783934      15.97429268746927   0.002872296061574167     0.7314456705754405     -11.50949521616015  3.747892616102978e-08     0.1292247918482206  0.0007480465376416731      14.24302053969531      272.1749640525289   0.007233230923366718     0.8000006694118296     0.5624431791914386     0.2634547768068582     0.3361799493033849     0.0249322180447747     0.3887472770890196     0.9962533754152041     0.9953498448861817  2.292105443759888e-14 122.3106456175406
2.391568587988759      19.65165857067186      15.97429268746927   0.002872296061574167     0.7314456705754405     -11.50949521616015  3.747892616102978e-08     0.1292247918482206  0.0007480465376416731      14.24302053969531      272.1749640525289   0.007233230923366718     0.8000006694118296     0.5624431791914386     0.2634547768068582     0.3361799493033849     0.0249322180447747     0.3887472770890196     0.9962533754152041     0.9953498448861817  2.292105443759888e-14 122.3106456077337
2.391568587988759      19.65165827783934      15.97429292550478   0.002872296061574167     0.7314456705754405     -11.50949521616015  3.747892616102978e-08     0.1292247918482206  0.0007480465376416731      14.24302053969531      272.1749640525289   0.007233230923366718     0.8000006694118296     0.5624431791914386     0.2634547768068582     0.3361799493033849     0.0249322180447747     0.3887472770890196     0.9962533754152041     0.9953498448861817  2.292105443759888e-14 122.3106456228798
2.391568587988759      19.65165827783934      15.97429268746927   0.002872310962735361     0.7314456705754405     -11.50949521616015  3.747892616102978e-08     0.1292247918482206  0.0007480465376416731      14.24302053969531      272.1749640525289   0.007233230923366718     0.8000006694118296     0.5624431791914386     0.2634547768068582     0.3361799493033849     0.0249322180447747     0.3887472770890196     0.9962533754152041     0.9953498448861817  2.292105443759888e-14 122.3106448426102
2.391568587988759      19.65165827783934      15.97429268746927   0.002872296061574167     0.7314456854766017     -11.50949521616015  3.747892616102978e-08     0.1292247918482206  0.0007480465376416731      14.24302053969531      272.1749640525289   0.007233230923366718     0.8000006694118296     0.5624431791914386     0.2634547768068582     0.3361799493033849     0.0249322180447747     0.3887472770890196     0.9962533754152041     0.9953498448861817  2.292105443759888e-14 122.3106456128216
2.391568587988759      19.65165827783934      15.97429268746927   0.002872296061574167     0.7314456705754405       -11.509495387665  3.747892616102978e-08     0.1292247918482206  0.0007480465376416731      14.24302053969531      272.1749640525289   0.007233230923366718     0.8000006694118296     0.5624431791914386     0.2634547768068582     0.3361799493033849     0.0249322180447747     0.3887472770890196     0.9962533754152041     0.9953498448861817  2.292105443759888e-14 122.3106455920966
2.391568587988759      19.65165827783934      15.97429268746927   0.002872296061574167     0.7314456705754405     -11.50949521616015  5.238008735487743e-08     0.1292247918482206  0.0007480465376416731      14.24302053969531      272.1749640525289   0.007233230923366718     0.8000006694118296     0.5624431791914386     0.2634547768068582     0.3361799493033849     0.0249322180447747     0.3887472770890196     0.9962533754152041     0.9953498448861817  2.292105443759888e-14 122.3106499131406
2.391568587988759      19.65165827783934      15.97429268746927   0.002872296061574167     0.7314456705754405     -11.50949521616015  3.747892616102978e-08     0.1292248067493818  0.0007480465376416731      14.24302053969531      272.1749640525289   0.007233230923366718     0.8000006694118296     0.5624431791914386     0.2634547768068582     0.3361799493033849     0.0249322180447747     0.3887472770890196     0.9962533754152041     0.9953498448861817  2.292105443759888e-14 122.3106457329092
2.391568587988759      19.65165827783934      15.97429268746927   0.002872296061574167     0.7314456705754405     -11.50949521616015  3.747892616102978e-08     0.1292247918482206  0.0007480614388028669      14.24302053969531      272.1749640525289   0.007233230923366718     0.8000006694118296     0.5624431791914386     0.2634547768068582     0.3361799493033849     0.0249322180447747     0.3887472770890196     0.9962533754152041     0.9953498448861817  2.292105443759888e-14 122.3106419739363
2.391568587988759      19.65165827783934      15.97429268746927   0.002872296061574167     0.7314456705754405     -11.50949521616015  3.747892616102978e-08     0.1292247918482206  0.0007480465376416731      14.24302075193285      272.1749640525289   0.007233230923366718     0.8000006694118296     0.5624431791914386     0.2634547768068582     0.3361799493033849     0.0249322180447747     0.3887472770890196     0.9962533754152041     0.9953498448861817  2.292105443759888e-14 122.3106456339497
2.391568587988759      19.65165827783934      15.97429268746927   0.002872296061574167     0.7314456705754405     -11.50949521616015  3.747892616102978e-08     0.1292247918482206  0.0007480465376416731      14.24302053969531       272.174968108252   0.007233230923366718     0.8000006694118296     0.5624431791914386     0.2634547768068582     0.3361799493033849     0.0249322180447747     0.3887472770890196     0.9962533754152041     0.9953498448861817  2.292105443759888e-14 122.3106455623341
2.391568587988759      19.65165827783934      15.97429268746927   0.002872296061574167     0.7314456705754405     -11.50949521616015  3.747892616102978e-08     0.1292247918482206  0.0007480465376416731      14.24302053969531      272.1749640525289   0.007233245824527911     0.8000006694118296     0.5624431791914386     0.2634547768068582     0.3361799493033849     0.0249322180447747     0.3887472770890196     0.9962533754152041     0.9953498448861817  2.292105443759888e-14 122.3106443690565
2.391568587988759      19.65165827783934      15.97429268746927   0.002872296061574167     0.7314456705754405     -11.50949521616015  3.747892616102978e-08     0.1292247918482206  0.0007480465376416731      14.24302053969531      272.1749640525289   0.007233230923366718     0.8000006843129908     0.5624431791914386     0.2634547768068582     0.3361799493033849     0.0249322180447747     0.3887472770890196     0.9962533754152041     0.9953498448861817  2.292105443759888e-14 122.3106459968367
2.391568587988759      19.65165827783934      15.97429268746927   0.002872296061574167     0.7314456705754405     -11.50949521616015  3.747892616102978e-08     0.1292247918482206  0.0007480465376416731      14.24302053969531      272.1749640525289   0.007233230923366718     0.8000006694118296     0.5624431940925998     0.2634547768068582     0.3361799493033849     0.0249322180447747     0.3887472770890196     0.9962533754152041     0.9953498448861817  2.292105443759888e-14 122.3106456845089
2.391568587988759      19.65165827783934      15.97429268746927   0.002872296061574167     0.7314456705754405     -11.50949521616015  3.747892616102978e-08     0.1292247918482206  0.0007480465376416731      14.24302053969531      272.1749640525289   0.007233230923366718     0.8000006694118296     0.5624431791914386     0.2634547917080194     0.3361799493033849     0.0249322180447747     0.3887472770890196     0.9962533754152041     0.9953498448861817  2.292105443759888e-14 122.3106456104525
2.391568587988759      19.65165827783934      15.97429268746927   0.002872296061574167     0.7314456705754405     -11.50949521616015  3.747892616102978e-08     0.1292247918482206  0.0007480465376416731      14.24302053969531      272.1749640525289   0.007233230923366718     0.8000006694118296     0.5624431791914386     0.2634547768068582     0.3361799642045461     0.0249322180447747     0.3887472770890196     0.9962533754152041     0.9953498448861817  2.292105443759888e-14 122.3106456034452
2.391568587988759      19.65165827783934      15.97429268746927   0.002872296061574167     0.7314456705754405     -11.50949521616015  3.747892616102978e-08     0.1292247918482206  0.0007480465376416731      14.24302053969531      272.1749640525289   0.007233230923366718     0.8000006694118296     0.5624431791914386     0.2634547768068582     0.3361799493033849    0.02493223294593589     0.3887472770890196     0.9962533754152041     0.9953498448861817  2.292105443759888e-14 122.310645597492
2.391568587988759      19.65165827783934      15.97429268746927   0.002872296061574167     0.7314456705754405     -11.50949521616015  3.747892616102978e-08     0.1292247918482206  0.0007480465376416731      14.24302053969531      272.1749640525289   0.007233230923366718     0.8000006694118296     0.5624431791914386     0.2634547768068582     0.3361799493033849     0.0249322180447747     0.3887472919901808     0.9962533754152041     0.9953498448861817  2.292105443759888e-14 122.3106455966441
2.391568587988759      19.65165827783934      15.97429268746927   0.002872296061574167     0.7314456705754405     -11.50949521616015  3.747892616102978e-08     0.1292247918482206  0.0007480465376416731      14.24302053969531      272.1749640525289   0.007233230923366718     0.8000006694118296     0.5624431791914386     0.2634547768068582     0.3361799493033849     0.0249322180447747     0.3887472770890196     0.9962533903163653     0.9953498448861817  2.292105443759888e-14 122.310645596661
2.391568587988759      19.65165827783934      15.97429268746927   0.002872296061574167     0.7314456705754405     -11.50949521616015  3.747892616102978e-08     0.1292247918482206  0.0007480465376416731      14.24302053969531      272.1749640525289   0.007233230923366718     0.8000006694118296     0.5624431791914386     0.2634547768068582     0.3361799493033849     0.0249322180447747     0.3887472770890196     0.9962533754152041     0.9953498597873429  2.292105443759888e-14 122.3106455966827
2.391568587988759      19.65165827783934      15.97429268746927   0.002872296061574167     0.7314456705754405     -11.50949521616015  3.747892616102978e-08     0.1292247918482206  0.0007480465376416731      14.24302053969531      272.1749640525289   0.007233230923366718     0.8000006694118296     0.5624431791914386     0.2634547768068582     0.3361799493033849     0.0249322180447747     0.3887472770890196     0.9962533754152041     0.9953498448861817   1.49011841149021e-08 122.3107015493751
2.412946619693073       19.2679344266451      15.37252452274573   0.002667681696155683      0.721894536713445     -11.24231177971133  1.206395805330668e-08     0.1285815407147399  0.0007798279741952676      14.01847526323245      272.2306186010467   0.007133614286386145     0.8000000521192214     0.5574011061882669     0.2647304480884777      0.338589666712929    0.01273380997630547     0.3887472770890196     0.9819966746358236     0.9637871892417435  2.229127172362803e-14 122.2952802602382
2.412946655648779       19.2679344266451      15.37252452274573   0.002667681696155683      0.721894536713445     -11.24231177971133  1.206395805330668e-08     0.1285815407147399  0.0007798279741952676      14.01847526323245      272.2306186010467   0.007133614286386145     0.8000000521192214     0.5574011061882669     0.2647304480884777      0.338589666712929    0.01273380997630547     0.3887472770890196     0.9819966746358236     0.9637871892417435  2.229127172362803e-14 122.2952802670502
2.412946619693073      19.26793471375969      15.37252452274573   0.002667681696155683      0.721894536713445     -11.24231177971133  1.206395805330668e-08     0.1285815407147399  0.0007798279741952676      14.01847526323245      272.2306186010467   0.007133614286386145     0.8000000521192214     0.5574011061882669     0.2647304480884777      0.338589666712929    0.01273380997630547     0.3887472770890196     0.9819966746358236     0.9637871892417435  2.229127172362803e-14 122.2952803065141
2.412946619693073       19.2679344266451       15.3725247518142   0.002667681696155683      0.721894536713445     -11.24231177971133  1.206395805330668e-08     0.1285815407147399  0.0007798279741952676      14.01847526323245      272.2306186010467   0.007133614286386145     0.8000000521192214     0.5574011061882669     0.2647304480884777      0.338589666712929    0.01273380997630547     0.3887472770890196     0.9819966746358236     0.9637871892417435  2.229127172362803e-14 122.2952802786389
2.412946619693073       19.2679344266451      15.37252452274573   0.002667696597316876      0.721894536713445     -11.24231177971133  1.206395805330668e-08     0.1285815407147399  0.0007798279741952676      14.01847526323245      272.2306186010467   0.007133614286386145     0.8000000521192214     0.5574011061882669     0.2647304480884777      0.338589666712929    0.01273380997630547     0.3887472770890196     0.9819966746358236     0.9637871892417435  2.229127172362803e-14 122.2952774161493
2.412946619693073       19.2679344266451      15.37252452274573   0.002667681696155683     0.7218945516146061     -11.24231177971133  1.206395805330668e-08     0.1285815407147399  0.0007798279741952676      14.01847526323245      272.2306186010467   0.007133614286386145     0.8000000521192214     0.5574011061882669     0.2647304480884777      0.338589666712929    0.01273380997630547     0.3887472770890196     0.9819966746358236     0.9637871892417435  2.229127172362803e-14 122.2952802516007
2.412946619693073       19.2679344266451      15.37252452274573   0.002667681696155683      0.721894536713445     -11.24231194723483  1.206395805330668e-08     0.1285815407147399  0.0007798279741952676      14.01847526323245      272.2306186010467   0.007133614286386145     0.8000000521192214     0.5574011061882669     0.2647304480884777      0.338589666712929    0.01273380997630547     0.3887472770890196     0.9819966746358236     0.9637871892417435  2.229127172362803e-14 122.295280166699
2.412946619693073       19.2679344266451      15.37252452274573   0.002667681696155683      0.721894536713445     -11.24231177971133  2.696511924715433e-08     0.1285815407147399  0.0007798279741952676      14.01847526323245      272.2306186010467   0.007133614286386145     0.8000000521192214     0.5574011061882669     0.2647304480884777      0.338589666712929    0.01273380997630547     0.3887472770890196     0.9819966746358236     0.9637871892417435  2.229127172362803e-14 122.2952828116898
2.412946619693073       19.2679344266451      15.37252452274573   0.002667681696155683      0.721894536713445     -11.24231177971133  1.206395805330668e-08     0.1285815556159011  0.0007798279741952676      14.01847526323245      272.2306186010467   0.007133614286386145     0.8000000521192214     0.5574011061882669     0.2647304480884777      0.338589666712929    0.01273380997630547     0.3887472770890196     0.9819966746358236     0.9637871892417435  2.229127172362803e-14 122.2952802337001
2.412946619693073       19.2679344266451      15.37252452274573   0.002667681696155683      0.721894536713445     -11.24231177971133  1.206395805330668e-08     0.1285815407147399  0.0007798428753564615      14.01847526323245      272.2306186010467   0.007133614286386145     0.8000000521192214     0.5574011061882669     0.2647304480884777      0.338589666712929    0.01273380997630547     0.3887472770890196     0.9819966746358236     0.9637871892417435  2.229127172362803e-14 122.2952761409424
2.412946619693073       19.2679344266451      15.37252452274573   0.002667681696155683      0.721894536713445     -11.24231177971133  1.206395805330668e-08     0.1285815407147399  0.0007798279741952676      14.01847547212401      272.2306186010467   0.007133614286386145     0.8000000521192214     0.5574011061882669     0.2647304480884777      0.338589666712929    0.01273380997630547     0.3887472770890196     0.9819966746358236     0.9637871892417435  2.229127172362803e-14 122.295280310564
2.412946619693073       19.2679344266451      15.37252452274573   0.002667681696155683      0.721894536713445     -11.24231177971133  1.206395805330668e-08     0.1285815407147399  0.0007798279741952676      14.01847526323245       272.230622657599   0.007133614286386145     0.8000000521192214     0.5574011061882669     0.2647304480884777      0.338589666712929    0.01273380997630547     0.3887472770890196     0.9819966746358236     0.9637871892417435  2.229127172362803e-14 122.2952802263182
2.412946619693073       19.2679344266451      15.37252452274573   0.002667681696155683      0.721894536713445     -11.24231177971133  1.206395805330668e-08     0.1285815407147399  0.0007798279741952676      14.01847526323245      272.2306186010467   0.007133629187547339     0.8000000521192214     0.5574011061882669     0.2647304480884777      0.338589666712929    0.01273380997630547     0.3887472770890196     0.9819966746358236     0.9637871892417435  2.229127172362803e-14 122.2952821604943
2.412946619693073       19.2679344266451      15.37252452274573   0.002667681696155683      0.721894536713445     -11.24231177971133  1.206395805330668e-08     0.1285815407147399  0.0007798279741952676      14.01847526323245      272.2306186010467   0.007133614286386145     0.8000000670203826     0.5574011061882669     0.2647304480884777      0.338589666712929    0.01273380997630547     0.3887472770890196     0.9819966746358236     0.9637871892417435  2.229127172362803e-14 122.2952807107539
2.412946619693073       19.2679344266451      15.37252452274573   0.002667681696155683      0.721894536713445     -11.24231177971133  1.206395805330668e-08     0.1285815407147399  0.0007798279741952676      14.01847526323245      272.2306186010467   0.007133614286386145     0.8000000521192214     0.5574011210894281     0.2647304480884777      0.338589666712929    0.01273380997630547     0.3887472770890196     0.9819966746358236     0.9637871892417435  2.229127172362803e-14 122.2952802507831
2.412946619693073       19.2679344266451      15.37252452274573   0.002667681696155683      0.721894536713445     -11.24231177971133  1.206395805330668e-08     0.1285815407147399  0.0007798279741952676      14.01847526323245      272.2306186010467   0.007133614286386145     0.8000000521192214     0.5574011061882669     0.2647304629896389      0.338589666712929    0.01273380997630547     0.3887472770890196     0.9819966746358236     0.9637871892417435  2.229127172362803e-14 122.2952802788314
2.412946619693073       19.2679344266451      15.37252452274573   0.002667681696155683      0.721894536713445     -11.24231177971133  1.206395805330668e-08     0.1285815407147399  0.0007798279741952676      14.01847526323245      272.2306186010467   0.007133614286386145     0.8000000521192214     0.5574011061882669     0.2647304480884777     0.3385896816140902    0.01273380997630547     0.3887472770890196     0.9819966746358236     0.9637871892417435  2.229127172362803e-14 122.2952802419428
2.412946619693073       19.2679344266451      15.37252452274573   0.002667681696155683      0.721894536713445     -11.24231177971133  1.206395805330668e-08     0.1285815407147399  0.0007798279741952676      14.01847526323245      272.2306186010467   0.007133614286386145     0.8000000521192214     0.5574011061882669     0.2647304480884777      0.338589666712929    0.01273382487746667     0.3887472770890196     0.9819966746358236     0.9637871892417435  2.229127172362803e-14 122.2952802602897
2.412946619693073       19.2679344266451      15.37252452274573   0.002667681696155683      0.721894536713445     -11.24231177971133  1.206395805330668e-08     0.1285815407147399  0.0007798279741952676      14.01847526323245      272.2306186010467   0.007133614286386145     0.8000000521192214     0.5574011061882669     0.2647304480884777      0.338589666712929    0.01273380997630547     0.3887472919901808     0.9819966746358236     0.9637871892417435  2.229127172362803e-14 122.2952802602382
2.412946619693073       19.2679344266451      15.37252452274573   0.002667681696155683      0.721894536713445     -11.24231177971133  1.206395805330668e-08     0.1285815407147399  0.0007798279741952676      14.01847526323245      272.2306186010467   0.007133614286386145     0.8000000521192214     0.5574011061882669     0.2647304480884777      0.338589666712929    0.01273380997630547     0.3887472770890196     0.9819966895369848     0.9637871892417435  2.229127172362803e-14 122.295280260262
2.412946619693073       19.2679344266451      15.37252452274573   0.002667681696155683      0.721894536713445     -11.24231177971133  1.206395805330668e-08     0.1285815407147399  0.0007798279741952676      14.01847526323245      272.2306186010467   0.007133614286386145     0.8000000521192214     0.5574011061882669     0.2647304480884777      0.338589666712929    0.01273380997630547     0.3887472770890196     0.9819966746358236     0.9637872041429046  2.229127172362803e-14 122.295280260277
2.412946619693073       19.2679344266451      15.37252452274573   0.002667681696155683      0.721894536713445     -11.24231177971133  1.206395805330668e-08     0.1285815407147399  0.0007798279741952676      14.01847526323245      272.2306186010467   0.007133614286386145     0.8000000521192214     0.5574011061882669     0.2647304480884777      0.338589666712929    0.01273380997630547     0.3887472770890196     0.9819966746358236     0.9637871892417435  1.490118348511938e-08 122.2953366901898
2.420341676446946       19.3448616652641      15.52821472966922   0.002688808188655485     0.7213091441995631     -11.32266022797054  9.359103384704499e-09     0.1285338634362006  0.0007892975958930429      13.94363830008389      272.2392079508678   0.007098954897224788     0.8000000427908925     0.5559435104063809     0.2653367411013149     0.3416803375819282    0.01264133053388122     0.3887472770890196     0.9785637900305299     0.9584246541897654  3.938388366765905e-14 122.2650122835785
2.420341712512847       19.3448616652641      15.52821472966922   0.002688808188655485     0.7213091441995631     -11.32266022797054  9.359103384704499e-09     0.1285338634362006  0.0007892975958930429      13.94363830008389      272.2392079508678   0.007098954897224788     0.8000000427908925     0.5559435104063809     0.2653367411013149     0.3416803375819282    0.01264133053388122     0.3887472770890196     0.9785637900305299     0.9584246541897654  3.938388366765905e-14 122.2650122589848
2.420341676446946      19.34486195352501      15.52821472966922   0.002688808188655485     0.7213091441995631     -11.32266022797054  9.359103384704499e-09     0.1285338634362006  0.0007892975958930429      13.94363830008389      272.2392079508678   0.007098954897224788     0.8000000427908925     0.5559435104063809     0.2653367411013149     0.3416803375819282    0.01264133053388122     0.3887472770890196     0.9785637900305299     0.9584246541897654  3.938388366765905e-14 122.2650122900652
2.420341676446946       19.3448616652641      15.52821496105765   0.002688808188655485     0.7213091441995631     -11.32266022797054  9.359103384704499e-09     0.1285338634362006  0.0007892975958930429      13.94363830008389      272.2392079508678   0.007098954897224788     0.8000000427908925     0.5559435104063809     0.2653367411013149     0.3416803375819282    0.01264133053388122     0.3887472770890196     0.9785637900305299     0.9584246541897654  3.938388366765905e-14 122.2650122881253
2.420341676446946       19.3448616652641      15.52821472966922   0.002688823089816678     0.7213091441995631     -11.32266022797054  9.359103384704499e-09     0.1285338634362006  0.0007892975958930429      13.94363830008389      272.2392079508678   0.007098954897224788     0.8000000427908925     0.5559435104063809     0.2653367411013149     0.3416803375819282    0.01264133053388122     0.3887472770890196     0.9785637900305299     0.9584246541897654  3.938388366765905e-14 122.2650109911714
2.420341676446946       19.3448616652641      15.52821472966922   0.002688808188655485     0.7213091591007242     -11.32266022797054  9.359103384704499e-09     0.1285338634362006  0.0007892975958930429      13.94363830008389      272.2392079508678   0.007098954897224788     0.8000000427908925     0.5559435104063809     0.2653367411013149     0.3416803375819282    0.01264133053388122     0.3887472770890196     0.9785637900305299     0.9584246541897654  3.938388366765905e-14 122.2650122771343
2.420341676446946       19.3448616652641      15.52821472966922   0.002688808188655485     0.7213091441995631     -11.32266039669132  9.359103384704499e-09     0.1285338634362006  0.0007892975958930429      13.94363830008389      272.2392079508678   0.007098954897224788     0.8000000427908925     0.5559435104063809     0.2653367411013149     0.3416803375819282    0.01264133053388122     0.3887472770890196     0.9785637900305299     0.9584246541897654  3.938388366765905e-14 122.2650122313973
2.420341676446946       19.3448616652641      15.52821472966922   0.002688808188655485     0.7213091441995631     -11.32266022797054  2.426026457855216e-08     0.1285338634362006  0.0007892975958930429      13.94363830008389      272.2392079508678   0.007098954897224788     0.8000000427908925     0.5559435104063809     0.2653367411013149     0.3416803375819282    0.01264133053388122     0.3887472770890196     0.9785637900305299     0.9584246541897654  3.938388366765905e-14 122.2650164609285
2.420341676446946       19.3448616652641      15.52821472966922   0.002688808188655485     0.7213091441995631     -11.32266022797054  9.359103384704499e-09     0.1285338783373618  0.0007892975958930429      13.94363830008389      272.2392079508678   0.007098954897224788     0.8000000427908925     0.5559435104063809     0.2653367411013149     0.3416803375819282    0.01264133053388122     0.3887472770890196     0.9785637900305299     0.9584246541897654  3.938388366765905e-14 122.2650123502881
2.420341676446946       19.3448616652641      15.52821472966922   0.002688808188655485     0.7213091441995631     -11.32266022797054  9.359103384704499e-09     0.1285338634362006  0.0007893124970542368      13.94363830008389      272.2392079508678   0.007098954897224788     0.8000000427908925     0.5559435104063809     0.2653367411013149     0.3416803375819282    0.01264133053388122     0.3887472770890196     0.9785637900305299     0.9584246541897654  3.938388366765905e-14 122.2650113018043
2.420341676446946       19.3448616652641      15.52821472966922   0.002688808188655485     0.7213091441995631     -11.32266022797054  9.359103384704499e-09     0.1285338634362006  0.0007892975958930429      13.94363850786029      272.2392079508678   0.007098954897224788     0.8000000427908925     0.5559435104063809     0.2653367411013149     0.3416803375819282    0.01264133053388122     0.3887472770890196     0.9785637900305299     0.9584246541897654  3.938388366765905e-14 122.2650122947261
2.420341676446946       19.3448616652641      15.52821472966922   0.002688808188655485     0.7213091441995631     -11.32266022797054  9.359103384704499e-09     0.1285338634362006  0.0007892975958930429      13.94363830008389      272.2392120075481   0.007098954897224788     0.8000000427908925     0.5559435104063809     0.2653367411013149     0.3416803375819282    0.01264133053388122     0.3887472770890196     0.9785637900305299     0.9584246541897654  3.938388366765905e-14 122.2650122547221
2.420341676446946       19.3448616652641      15.52821472966922   0.002688808188655485     0.7213091441995631     -11.32266022797054  9.359103384704499e-09     0.1285338634362006  0.0007892975958930429      13.94363830008389      272.2392079508678   0.007098969798385982     0.8000000427908925     0.5559435104063809     0.2653367411013149     0.3416803375819282    0.01264133053388122     0.3887472770890196     0.9785637900305299     0.9584246541897654  3.938388366765905e-14 122.2650136894428
2.420341676446946       19.3448616652641      15.52821472966922   0.002688808188655485     0.7213091441995631     -11.32266022797054  9.359103384704499e-09     0.1285338634362006  0.0007892975958930429      13.94363830008389      272.2392079508678   0.007098954897224788     0.8000000576920537     0.5559435104063809     0.2653367411013149     0.3416803375819282    0.01264133053388122     0.3887472770890196     0.9785637900305299     0.9584246541897654  3.938388366765905e-14 122.265012723991
2.420341676446946       19.3448616652641      15.52821472966922   0.002688808188655485     0.7213091441995631     -11.32266022797054  9.359103384704499e-09     0.1285338634362006  0.0007892975958930429      13.94363830008389      272.2392079508678   0.007098954897224788     0.8000000427908925     0.5559435253075421     0.2653367411013149     0.3416803375819282    0.01264133053388122     0.3887472770890196     0.9785637900305299     0.9584246541897654  3.938388366765905e-14 122.2650122643501
2.420341676446946       19.3448616652641      15.52821472966922   0.002688808188655485     0.7213091441995631     -11.32266022797054  9.359103384704499e-09     0.1285338634362006  0.0007892975958930429      13.94363830008389      272.2392079508678   0.007098954897224788     0.8000000427908925     0.5559435104063809     0.2653367560024761     0.3416803375819282    0.01264133053388122     0.3887472770890196     0.9785637900305299     0.9584246541897654  3.938388366765905e-14 122.2650122928103
2.420341676446946       19.3448616652641      15.52821472966922   0.002688808188655485     0.7213091441995631     -11.32266022797054  9.359103384704499e-09     0.1285338634362006  0.0007892975958930429      13.94363830008389      272.2392079508678   0.007098954897224788     0.8000000427908925     0.5559435104063809     0.2653367411013149     0.3416803524830894    0.01264133053388122     0.3887472770890196     0.9785637900305299     0.9584246541897654  3.938388366765905e-14 122.2650122751456
2.420341676446946       19.3448616652641      15.52821472966922   0.002688808188655485     0.7213091441995631     -11.32266022797054  9.359103384704499e-09     0.1285338634362006  0.0007892975958930429      13.94363830008389      272.2392079508678   0.007098954897224788     0.8000000427908925     0.5559435104063809     0.2653367411013149     0.3416803375819282    0.01264134543504241     0.3887472770890196     0.9785637900305299     0.9584246541897654  3.938388366765905e-14 122.2650122833079
2.420341676446946       19.3448616652641      15.52821472966922   0.002688808188655485     0.7213091441995631     -11.32266022797054  9.359103384704499e-09     0.1285338634362006  0.0007892975958930429      13.94363830008389      272.2392079508678   0.007098954897224788     0.8000000427908925     0.5559435104063809     0.2653367411013149     0.3416803375819282    0.01264133053388122     0.3887472919901808     0.9785637900305299     0.9584246541897654  3.938388366765905e-14 122.2650122835785
2.420341676446946       19.3448616652641      15.52821472966922   0.002688808188655485     0.7213091441995631     -11.32266022797054  9.359103384704499e-09     0.1285338634362006  0.0007892975958930429      13.94363830008389      272.2392079508678   0.007098954897224788     0.8000000427908925     0.5559435104063809     0.2653367411013149     0.3416803375819282    0.01264133053388122     0.3887472770890196      0.978563804931691     0.9584246541897654  3.938388366765905e-14 122.2650122836263
2.420341676446946       19.3448616652641      15.52821472966922   0.002688808188655485     0.7213091441995631     -11.32266022797054  9.359103384704499e-09     0.1285338634362006  0.0007892975958930429      13.94363830008389      272.2392079508678   0.007098954897224788     0.8000000427908925     0.5559435104063809     0.2653367411013149     0.3416803375819282    0.01264133053388122     0.3887472770890196     0.9785637900305299     0.9584246690909266  3.938388366765905e-14 122.2650122837636
2.420341676446946       19.3448616652641      15.52821472966922   0.002688808188655485     0.7213091441995631     -11.32266022797054  9.359103384704499e-09     0.1285338634362006  0.0007892975958930429      13.94363830008389      272.2392079508678   0.007098954897224788     0.8000000427908925     0.5559435104063809     0.2653367411013149     0.3416803375819282    0.01264133053388122     0.3887472770890196     0.9785637900305299     0.9584246541897654  1.490120057773133e-08 122.2650687125773
2.424877264440203       19.4323219065953       15.6768813208954   0.002712062085289303     0.7210016794065127     -11.40214815417146  7.986033023953139e-09     0.1284869474666411  0.0007926617188777278       13.9067471991526      272.2568294456703   0.007077925187681127     0.8000000353592929     0.5551051692293043     0.2657376652981283     0.3433940430113235    0.01414286471712642     0.3887472770890196     0.9717599250105975     0.9347139285259228  3.027469363883805e-14 122.2460088855673
2.42487730057369       19.4323219065953       15.6768813208954   0.002712062085289303     0.7210016794065127     -11.40214815417146  7.986033023953139e-09     0.1284869474666411  0.0007926617188777278       13.9067471991526      272.2568294456703   0.007077925187681127     0.8000000353592929     0.5551051692293043     0.2657376652981283     0.3433940430113235    0.01414286471712642     0.3887472770890196     0.9717599250105975     0.9347139285259228  3.027469363883805e-14 122.2460088370304
2.424877264440203      19.43232219615946       15.6768813208954   0.002712062085289303     0.7210016794065127     -11.40214815417146  7.986033023953139e-09     0.1284869474666411  0.0007926617188777278       13.9067471991526      272.2568294456703   0.007077925187681127     0.8000000353592929     0.5551051692293043     0.2657376652981283     0.3433940430113235    0.01414286471712642     0.3887472770890196     0.9717599250105975     0.9347139285259228  3.027469363883805e-14 122.2460088903157
2.424877264440203       19.4323219065953      15.67688155449913   0.002712062085289303     0.7210016794065127     -11.40214815417146  7.986033023953139e-09     0.1284869474666411  0.0007926617188777278       13.9067471991526      272.2568294456703   0.007077925187681127     0.8000000353592929     0.5551051692293043     0.2657376652981283     0.3433940430113235    0.01414286471712642     0.3887472770890196     0.9717599250105975     0.9347139285259228  3.027469363883805e-14 122.2460088894456
2.424877264440203       19.4323219065953       15.6768813208954   0.002712076986450497     0.7210016794065127     -11.40214815417146  7.986033023953139e-09     0.1284869474666411  0.0007926617188777278       13.9067471991526      272.2568294456703   0.007077925187681127     0.8000000353592929     0.5551051692293043     0.2657376652981283     0.3433940430113235    0.01414286471712642     0.3887472770890196     0.9717599250105975     0.9347139285259228  3.027469363883805e-14 122.2460082803892
2.424877264440203       19.4323219065953       15.6768813208954   0.002712062085289303     0.7210016943076739     -11.40214815417146  7.986033023953139e-09     0.1284869474666411  0.0007926617188777278       13.9067471991526      272.2568294456703   0.007077925187681127     0.8000000353592929     0.5551051692293043     0.2657376652981283     0.3433940430113235    0.01414286471712642     0.3887472770890196     0.9717599250105975     0.9347139285259228  3.027469363883805e-14 122.2460088813214
2.424877264440203       19.4323219065953       15.6768813208954   0.002712062085289303     0.7210016794065127      -11.4021483240767  7.986033023953139e-09     0.1284869474666411  0.0007926617188777278       13.9067471991526      272.2568294456703   0.007077925187681127     0.8000000353592929     0.5551051692293043     0.2657376652981283     0.3433940430113235    0.01414286471712642     0.3887472770890196     0.9717599250105975     0.9347139285259228  3.027469363883805e-14 122.2460088512122
2.424877264440203       19.4323219065953       15.6768813208954   0.002712062085289303     0.7210016794065127     -11.40214815417146   2.28871942178008e-08     0.1284869474666411  0.0007926617188777278       13.9067471991526      272.2568294456703   0.007077925187681127     0.8000000353592929     0.5551051692293043     0.2657376652981283     0.3433940430113235    0.01414286471712642     0.3887472770890196     0.9717599250105975     0.9347139285259228  3.027469363883805e-14 122.2460131460468
2.424877264440203       19.4323219065953       15.6768813208954   0.002712062085289303     0.7210016794065127     -11.40214815417146  7.986033023953139e-09     0.1284869623678022  0.0007926617188777278       13.9067471991526      272.2568294456703   0.007077925187681127     0.8000000353592929     0.5551051692293043     0.2657376652981283     0.3433940430113235    0.01414286471712642     0.3887472770890196     0.9717599250105975     0.9347139285259228  3.027469363883805e-14 122.2460089661832
2.424877264440203       19.4323219065953       15.6768813208954   0.002712062085289303     0.7210016794065127     -11.40214815417146  7.986033023953139e-09     0.1284869474666411  0.0007926766200389217       13.9067471991526      272.2568294456703   0.007077925187681127     0.8000000353592929     0.5551051692293043     0.2657376652981283     0.3433940430113235    0.01414286471712642     0.3887472770890196     0.9717599250105975     0.9347139285259228  3.027469363883805e-14 122.2460085569413
2.424877264440203       19.4323219065953       15.6768813208954   0.002712062085289303     0.7210016794065127     -11.40214815417146  7.986033023953139e-09     0.1284869474666411  0.0007926617188777278      13.90674740637928      272.2568294456703   0.007077925187681127     0.8000000353592929     0.5551051692293043     0.2657376652981283     0.3433940430113235    0.01414286471712642     0.3887472770890196     0.9717599250105975     0.9347139285259228  3.027469363883805e-14 122.2460088706248
2.424877264440203       19.4323219065953       15.6768813208954   0.002712062085289303     0.7210016794065127     -11.40214815417146  7.986033023953139e-09     0.1284869474666411  0.0007926617188777278       13.9067471991526      272.2568335026132   0.007077925187681127     0.8000000353592929     0.5551051692293043     0.2657376652981283     0.3433940430113235    0.01414286471712642     0.3887472770890196     0.9717599250105975     0.9347139285259228  3.027469363883805e-14 122.2460088424341
2.424877264440203       19.4323219065953       15.6768813208954   0.002712062085289303     0.7210016794065127     -11.40214815417146  7.986033023953139e-09     0.1284869474666411  0.0007926617188777278       13.9067471991526      272.2568294456703   0.007077940088842321     0.8000000353592929     0.5551051692293043     0.2657376652981283     0.3433940430113235    0.01414286471712642     0.3887472770890196     0.9717599250105975     0.9347139285259228  3.027469363883805e-14 122.2460099481012
2.424877264440203       19.4323219065953       15.6768813208954   0.002712062085289303     0.7210016794065127     -11.40214815417146  7.986033023953139e-09     0.1284869474666411  0.0007926617188777278       13.9067471991526      272.2568294456703   0.007077925187681127     0.8000000502604541     0.5551051692293043     0.2657376652981283     0.3433940430113235    0.01414286471712642     0.3887472770890196     0.9717599250105975     0.9347139285259228  3.027469363883805e-14 122.2460093299845
2.424877264440203       19.4323219065953       15.6768813208954   0.002712062085289303     0.7210016794065127     -11.40214815417146  7.986033023953139e-09     0.1284869474666411  0.0007926617188777278       13.9067471991526      272.2568294456703   0.007077925187681127     0.8000000353592929     0.5551051841304655     0.2657376652981283     0.3433940430113235    0.01414286471712642     0.3887472770890196     0.9717599250105975     0.9347139285259228  3.027469363883805e-14 122.2460088881291
2.424877264440203       19.4323219065953       15.6768813208954   0.002712062085289303     0.7210016794065127     -11.40214815417146  7.986033023953139e-09     0.1284869474666411  0.0007926617188777278       13.9067471991526      272.2568294456703   0.007077925187681127     0.8000000353592929     0.5551051692293043     0.2657376801992895     0.3433940430113235    0.01414286471712642     0.3887472770890196     0.9717599250105975     0.9347139285259228  3.027469363883805e-14 122.246008898737
2.424877264440203       19.4323219065953       15.6768813208954   0.002712062085289303     0.7210016794065127     -11.40214815417146  7.986033023953139e-09     0.1284869474666411  0.0007926617188777278       13.9067471991526      272.2568294456703   0.007077925187681127     0.8000000353592929     0.5551051692293043     0.2657376652981283     0.3433940579124847    0.01414286471712642     0.3887472770890196     0.9717599250105975     0.9347139285259228  3.027469363883805e-14 122.2460088776816
2.424877264440203       19.4323219065953       15.6768813208954   0.002712062085289303     0.7210016794065127     -11.40214815417146  7.986033023953139e-09     0.1284869474666411  0.0007926617188777278       13.9067471991526      272.2568294456703   0.007077925187681127     0.8000000353592929     0.5551051692293043     0.2657376652981283     0.3433940430113235    0.01414287961828761     0.3887472770890196     0.9717599250105975     0.9347139285259228  3.027469363883805e-14 122.2460088857471
2.424877264440203       19.4323219065953       15.6768813208954   0.002712062085289303     0.7210016794065127     -11.40214815417146  7.986033023953139e-09     0.1284869474666411  0.0007926617188777278       13.9067471991526      272.2568294456703   0.007077925187681127     0.8000000353592929     0.5551051692293043     0.2657376652981283     0.3433940430113235    0.01414286471712642     0.3887472919901808     0.9717599250105975     0.9347139285259228  3.027469363883805e-14 122.2460088855673
2.424877264440203       19.4323219065953       15.6768813208954   0.002712062085289303     0.7210016794065127     -11.40214815417146  7.986033023953139e-09     0.1284869474666411  0.0007926617188777278       13.9067471991526      272.2568294456703   0.007077925187681127     0.8000000353592929     0.5551051692293043     0.2657376652981283     0.3433940430113235    0.01414286471712642     0.3887472770890196     0.9717599399117587     0.9347139285259228  3.027469363883805e-14 122.2460088855759
2.424877264440203       19.4323219065953       15.6768813208954   0.002712062085289303     0.7210016794065127     -11.40214815417146  7.986033023953139e-09     0.1284869474666411  0.0007926617188777278       13.9067471991526      272.2568294456703   0.007077925187681127     0.8000000353592929     0.5551051692293043     0.2657376652981283     0.3433940430113235    0.01414286471712642     0.3887472770890196     0.9717599250105975      0.934713943427084  3.027469363883805e-14 122.2460088855445
2.424877264440203       19.4323219065953       15.6768813208954   0.002712062085289303     0.7210016794065127     -11.40214815417146  7.986033023953139e-09     0.1284869474666411  0.0007926617188777278       13.9067471991526      272.2568294456703   0.007077925187681127     0.8000000353592929     0.5551051692293043     0.2657376652981283     0.3433940430113235    0.01414286471712642     0.3887472770890196     0.9717599250105975     0.9347139285259228  1.490119146854129e-08 122.2460652506046
2.425349686369768      19.43332914666251      15.67846051265992   0.002712966417790717     0.7210182356784686     -11.40324484541607  7.324122552162771e-09     0.1284846096792794  0.0007933721658264201        13.910261383574      272.4490591956294   0.007076955036209962      0.800000024408042     0.5550463829365683      0.265750969986398      0.343534366206995    0.01264002122006693     0.3887472770890196     0.9645477307868337     0.9358971892728069  3.036624739727336e-14 122.2433910622037
2.425349722510295      19.43332914666251      15.67846051265992   0.002712966417790717     0.7210182356784686     -11.40324484541607  7.324122552162771e-09     0.1284846096792794  0.0007933721658264201        13.910261383574      272.4490591956294   0.007076955036209962      0.800000024408042     0.5550463829365683      0.265750969986398      0.343534366206995    0.01264002122006693     0.3887472770890196     0.9645477307868337     0.9358971892728069  3.036624739727336e-14 122.2433910138949
2.425349686369768      19.43332943624168      15.67846051265992   0.002712966417790717     0.7210182356784686     -11.40324484541607  7.324122552162771e-09     0.1284846096792794  0.0007933721658264201        13.910261383574      272.4490591956294   0.007076955036209962      0.800000024408042     0.5550463829365683      0.265750969986398      0.343534366206995    0.01264002122006693     0.3887472770890196     0.9645477307868337     0.9358971892728069  3.036624739727336e-14 122.2433910576537
2.425349686369768      19.43332914666251      15.67846074628719   0.002712966417790717     0.7210182356784686     -11.40324484541607  7.324122552162771e-09     0.1284846096792794  0.0007933721658264201        13.910261383574      272.4490591956294   0.007076955036209962      0.800000024408042     0.5550463829365683      0.265750969986398      0.343534366206995    0.01264002122006693     0.3887472770890196     0.9645477307868337     0.9358971892728069  3.036624739727336e-14 122.2433910619893
2.425349686369768      19.43332914666251      15.67846051265992   0.002712981318951911     0.7210182356784686     -11.40324484541607  7.324122552162771e-09     0.1284846096792794  0.0007933721658264201        13.910261383574      272.4490591956294   0.007076955036209962      0.800000024408042     0.5550463829365683      0.265750969986398      0.343534366206995    0.01264002122006693     0.3887472770890196     0.9645477307868337     0.9358971892728069  3.036624739727336e-14 122.2433909698661
2.425349686369768      19.43332914666251      15.67846051265992   0.002712966417790717     0.7210182505796298     -11.40324484541607  7.324122552162771e-09     0.1284846096792794  0.0007933721658264201        13.910261383574      272.4490591956294   0.007076955036209962      0.800000024408042     0.5550463829365683      0.265750969986398      0.343534366206995    0.01264002122006693     0.3887472770890196     0.9645477307868337     0.9358971892728069  3.036624739727336e-14 122.2433910609501
2.425349686369768      19.43332914666251      15.67846051265992   0.002712966417790717     0.7210182356784686     -11.40324501533766  7.324122552162771e-09     0.1284846096792794  0.0007933721658264201        13.910261383574      272.4490591956294   0.007076955036209962      0.800000024408042     0.5550463829365683      0.265750969986398      0.343534366206995    0.01264002122006693     0.3887472770890196     0.9645477307868337     0.9358971892728069  3.036624739727336e-14 122.2433910437594
2.425349686369768      19.43332914666251      15.67846051265992   0.002712966417790717     0.7210182356784686     -11.40324484541607  2.222528374601043e-08     0.1284846096792794  0.0007933721658264201        13.910261383574      272.4490591956294   0.007076955036209962      0.800000024408042     0.5550463829365683      0.265750969986398      0.343534366206995    0.01264002122006693     0.3887472770890196     0.9645477307868337     0.9358971892728069  3.036624739727336e-14 122.2433954701951
2.425349686369768      19.43332914666251      15.67846051265992   0.002712966417790717     0.7210182356784686     -11.40324484541607  7.324122552162771e-09     0.1284846245804406  0.0007933721658264201        13.910261383574      272.4490591956294   0.007076955036209962      0.800000024408042     0.5550463829365683      0.265750969986398      0.343534366206995    0.01264002122006693     0.3887472770890196     0.9645477307868337     0.9358971892728069  3.036624739727336e-14 122.2433911541886
2.425349686369768      19.43332914666251      15.67846051265992   0.002712966417790717     0.7210182356784686     -11.40324484541607  7.324122552162771e-09     0.1284846096792794  0.0007933870669876139        13.910261383574      272.4490591956294   0.007076955036209962      0.800000024408042     0.5550463829365683      0.265750969986398      0.343534366206995    0.01264002122006693     0.3887472770890196     0.9645477307868337     0.9358971892728069  3.036624739727336e-14 122.2433909236412
2.425349686369768      19.43332914666251      15.67846051265992   0.002712966417790717     0.7210182356784686     -11.40324484541607  7.324122552162771e-09     0.1284846096792794  0.0007933721658264201      13.91026159085305      272.4490591956294   0.007076955036209962      0.800000024408042     0.5550463829365683      0.265750969986398      0.343534366206995    0.01264002122006693     0.3887472770890196     0.9645477307868337     0.9358971892728069  3.036624739727336e-14 122.2433910604755
2.425349686369768      19.43332914666251      15.67846051265992   0.002712966417790717     0.7210182356784686     -11.40324484541607  7.324122552162771e-09     0.1284846096792794  0.0007933721658264201        13.910261383574      272.4490632554367   0.007076955036209962      0.800000024408042     0.5550463829365683      0.265750969986398      0.343534366206995    0.01264002122006693     0.3887472770890196     0.9645477307868337     0.9358971892728069  3.036624739727336e-14 122.2433909970548
2.425349686369768      19.43332914666251      15.67846051265992   0.002712966417790717     0.7210182356784686     -11.40324484541607  7.324122552162771e-09     0.1284846096792794  0.0007933721658264201        13.910261383574      272.4490591956294   0.007076969937371156      0.800000024408042     0.5550463829365683      0.265750969986398      0.343534366206995    0.01264002122006693     0.3887472770890196     0.9645477307868337     0.9358971892728069  3.036624739727336e-14 122.2433920785141
2.425349686369768      19.43332914666251      15.67846051265992   0.002712966417790717     0.7210182356784686     -11.40324484541607  7.324122552162771e-09     0.1284846096792794  0.0007933721658264201        13.910261383574      272.4490591956294   0.007076955036209962     0.8000000393092032     0.5550463829365683      0.265750969986398      0.343534366206995    0.01264002122006693     0.3887472770890196     0.9645477307868337     0.9358971892728069  3.036624739727336e-14 122.2433915126415
2.425349686369768      19.43332914666251      15.67846051265992   0.002712966417790717     0.7210182356784686     -11.40324484541607  7.324122552162771e-09     0.1284846096792794  0.0007933721658264201        13.910261383574      272.4490591956294   0.007076955036209962      0.800000024408042     0.5550463978377295      0.265750969986398      0.343534366206995    0.01264002122006693     0.3887472770890196     0.9645477307868337     0.9358971892728069  3.036624739727336e-14 122.2433910624778
2.425349686369768      19.43332914666251      15.67846051265992   0.002712966417790717     0.7210182356784686     -11.40324484541607  7.324122552162771e-09     0.1284846096792794  0.0007933721658264201        13.910261383574      272.4490591956294   0.007076955036209962      0.800000024408042     0.5550463829365683     0.2657509848875592      0.343534366206995    0.01264002122006693     0.3887472770890196     0.9645477307868337     0.9358971892728069  3.036624739727336e-14 122.2433910753199
2.425349686369768      19.43332914666251      15.67846051265992   0.002712966417790717     0.7210182356784686     -11.40324484541607  7.324122552162771e-09     0.1284846096792794  0.0007933721658264201        13.910261383574      272.4490591956294   0.007076955036209962      0.800000024408042     0.5550463829365683      0.265750969986398     0.3435343811081562    0.01264002122006693     0.3887472770890196     0.9645477307868337     0.9358971892728069  3.036624739727336e-14 122.2433910523049
2.425349686369768      19.43332914666251      15.67846051265992   0.002712966417790717     0.7210182356784686     -11.40324484541607  7.324122552162771e-09     0.1284846096792794  0.0007933721658264201        13.910261383574      272.4490591956294   0.007076955036209962      0.800000024408042     0.5550463829365683      0.265750969986398      0.343534366206995    0.01264003612122812     0.3887472770890196     0.9645477307868337     0.9358971892728069  3.036624739727336e-14 122.2433910622241
2.425349686369768      19.43332914666251      15.67846051265992   0.002712966417790717     0.7210182356784686     -11.40324484541607  7.324122552162771e-09     0.1284846096792794  0.0007933721658264201        13.910261383574      272.4490591956294   0.007076955036209962      0.800000024408042     0.5550463829365683      0.265750969986398      0.343534366206995    0.01264002122006693     0.3887472919901808     0.9645477307868337     0.9358971892728069  3.036624739727336e-14 122.2433910622037
2.425349686369768      19.43332914666251      15.67846051265992   0.002712966417790717     0.7210182356784686     -11.40324484541607  7.324122552162771e-09     0.1284846096792794  0.0007933721658264201        13.910261383574      272.4490591956294   0.007076955036209962      0.800000024408042     0.5550463829365683      0.265750969986398      0.343534366206995    0.01264002122006693     0.3887472770890196     0.9645477456879948     0.9358971892728069  3.036624739727336e-14 122.2433910621986
2.425349686369768      19.43332914666251      15.67846051265992   0.002712966417790717     0.7210182356784686     -11.40324484541607  7.324122552162771e-09     0.1284846096792794  0.0007933721658264201        13.910261383574      272.4490591956294   0.007076955036209962      0.800000024408042     0.5550463829365683      0.265750969986398      0.343534366206995    0.01264002122006693     0.3887472770890196     0.9645477307868337      0.935897204173968  3.036624739727336e-14 122.2433910622079
2.425349686369768      19.43332914666251      15.67846051265992   0.002712966417790717     0.7210182356784686     -11.40324484541607  7.324122552162771e-09     0.1284846096792794  0.0007933721658264201        13.910261383574      272.4490591956294   0.007076955036209962      0.800000024408042     0.5550463829365683      0.265750969986398      0.343534366206995    0.01264002122006693     0.3887472770890196     0.9645477307868337     0.9358971892728069  1.490119156009505e-08 122.2434474515459
2.426296054872305      19.43404206626084      15.67948078493021   0.002712419802745518     0.7210564955184331     -11.40429213521889  5.694518679537529e-09     0.1284807386245625  0.0007938725770651378      13.91734493043976      272.8347030223991   0.007075282391732919     0.8000000312011052     0.5549356426455231     0.2657708381336239      0.343826905216353    0.01230489325830687     0.3887472770890196      0.964776985686574     0.9304528837919339  3.029400160538518e-14 122.2384068734821
2.426296091026934      19.43404206626084      15.67948078493021   0.002712419802745518     0.7210564955184331     -11.40429213521889  5.694518679537529e-09     0.1284807386245625  0.0007938725770651378      13.91734493043976      272.8347030223991   0.007075282391732919     0.8000000312011052     0.5549356426455231     0.2657708381336239      0.343826905216353    0.01230489325830687     0.3887472770890196      0.964776985686574     0.9304528837919339  3.029400160538518e-14 122.2384068341998
2.426296054872305      19.43404235585063      15.67948078493021   0.002712419802745518     0.7210564955184331     -11.40429213521889  5.694518679537529e-09     0.1284807386245625  0.0007938725770651378      13.91734493043976      272.8347030223991   0.007075282391732919     0.8000000312011052     0.5549356426455231     0.2657708381336239      0.343826905216353    0.01230489325830687     0.3887472770890196      0.964776985686574     0.9304528837919339  3.029400160538518e-14 122.2384068685046
2.426296054872305      19.43404206626084      15.67948101857268   0.002712419802745518     0.7210564955184331     -11.40429213521889  5.694518679537529e-09     0.1284807386245625  0.0007938725770651378      13.91734493043976      272.8347030223991   0.007075282391732919     0.8000000312011052     0.5549356426455231     0.2657708381336239      0.343826905216353    0.01230489325830687     0.3887472770890196      0.964776985686574     0.9304528837919339  3.029400160538518e-14 122.2384068674218
2.426296054872305      19.43404206626084      15.67948078493021   0.002712434703906712     0.7210564955184331     -11.40429213521889  5.694518679537529e-09     0.1284807386245625  0.0007938725770651378      13.91734493043976      272.8347030223991   0.007075282391732919     0.8000000312011052     0.5549356426455231     0.2657708381336239      0.343826905216353    0.01230489325830687     0.3887472770890196      0.964776985686574     0.9304528837919339  3.029400160538518e-14 122.2384068660693
2.426296054872305      19.43404206626084      15.67948078493021   0.002712419802745518     0.7210565104195943     -11.40429213521889  5.694518679537529e-09     0.1284807386245625  0.0007938725770651378      13.91734493043976      272.8347030223991   0.007075282391732919     0.8000000312011052     0.5549356426455231     0.2657708381336239      0.343826905216353    0.01230489325830687     0.3887472770890196      0.964776985686574     0.9304528837919339  3.029400160538518e-14 122.2384068739925
2.426296054872305      19.43404206626084      15.67948078493021   0.002712419802745518     0.7210564955184331     -11.40429230515609  5.694518679537529e-09     0.1284807386245625  0.0007938725770651378      13.91734493043976      272.8347030223991   0.007075282391732919     0.8000000312011052     0.5549356426455231     0.2657708381336239      0.343826905216353    0.01230489325830687     0.3887472770890196      0.964776985686574     0.9304528837919339  3.029400160538518e-14 122.2384068624358
2.426296054872305      19.43404206626084      15.67948078493021   0.002712419802745518     0.7210564955184331     -11.40429213521889  2.059567987338519e-08     0.1284807386245625  0.0007938725770651378      13.91734493043976      272.8347030223991   0.007075282391732919     0.8000000312011052     0.5549356426455231     0.2657708381336239      0.343826905216353    0.01230489325830687     0.3887472770890196      0.964776985686574     0.9304528837919339  3.029400160538518e-14 122.2384113413594
2.426296054872305      19.43404206626084      15.67948078493021   0.002712419802745518     0.7210564955184331     -11.40429213521889  5.694518679537529e-09     0.1284807535257237  0.0007938725770651378      13.91734493043976      272.8347030223991   0.007075282391732919     0.8000000312011052     0.5549356426455231     0.2657708381336239      0.343826905216353    0.01230489325830687     0.3887472770890196      0.964776985686574     0.9304528837919339  3.029400160538518e-14 122.2384069652896
2.426296054872305      19.43404206626084      15.67948078493021   0.002712419802745518     0.7210564955184331     -11.40429213521889  5.694518679537529e-09     0.1284807386245625  0.0007938874782263317      13.91734493043976      272.8347030223991   0.007075282391732919     0.8000000312011052     0.5549356426455231     0.2657708381336239      0.343826905216353    0.01230489325830687     0.3887472770890196      0.964776985686574     0.9304528837919339  3.029400160538518e-14 122.238406827102
2.426296054872305      19.43404206626084      15.67948078493021   0.002712419802745518     0.7210564955184331     -11.40429213521889  5.694518679537529e-09     0.1284807386245625  0.0007938725770651378      13.91734513782436      272.8347030223991   0.007075282391732919     0.8000000312011052     0.5549356426455231     0.2657708381336239      0.343826905216353    0.01230489325830687     0.3887472770890196      0.964776985686574     0.9304528837919339  3.029400160538518e-14 122.2384067744446
2.426296054872305      19.43404206626084      15.67948078493021   0.002712419802745518     0.7210564955184331     -11.40429213521889  5.694518679537529e-09     0.1284807386245625  0.0007938725770651378      13.91734493043976       272.834707087953   0.007075282391732919     0.8000000312011052     0.5549356426455231     0.2657708381336239      0.343826905216353    0.01230489325830687     0.3887472770890196      0.964776985686574     0.9304528837919339  3.029400160538518e-14 122.2384068578534
2.426296054872305      19.43404206626084      15.67948078493021   0.002712419802745518     0.7210564955184331     -11.40429213521889  5.694518679537529e-09     0.1284807386245625  0.0007938725770651378      13.91734493043976      272.8347030223991   0.007075297292894113     0.8000000312011052     0.5549356426455231     0.2657708381336239      0.343826905216353    0.01230489325830687     0.3887472770890196      0.964776985686574     0.9304528837919339  3.029400160538518e-14 122.2384078574484
2.426296054872305      19.43404206626084      15.67948078493021   0.002712419802745518     0.7210564955184331     -11.40429213521889  5.694518679537529e-09     0.1284807386245625  0.0007938725770651378      13.91734493043976      272.8347030223991   0.007075282391732919     0.8000000461022664     0.5549356426455231     0.2657708381336239      0.343826905216353    0.01230489325830687     0.3887472770890196      0.964776985686574     0.9304528837919339  3.029400160538518e-14 122.2384073266713
2.426296054872305      19.43404206626084      15.67948078493021   0.002712419802745518     0.7210564955184331     -11.40429213521889  5.694518679537529e-09     0.1284807386245625  0.0007938725770651378      13.91734493043976      272.8347030223991   0.007075282391732919     0.8000000312011052     0.5549356575466843     0.2657708381336239      0.343826905216353    0.01230489325830687     0.3887472770890196      0.964776985686574     0.9304528837919339  3.029400160538518e-14 122.238406876429
2.426296054872305      19.43404206626084      15.67948078493021   0.002712419802745518     0.7210564955184331     -11.40429213521889  5.694518679537529e-09     0.1284807386245625  0.0007938725770651378      13.91734493043976      272.8347030223991   0.007075282391732919     0.8000000312011052     0.5549356426455231     0.2657708530347851      0.343826905216353    0.01230489325830687     0.3887472770890196      0.964776985686574     0.9304528837919339  3.029400160538518e-14 122.2384068888475
2.426296054872305      19.43404206626084      15.67948078493021   0.002712419802745518     0.7210564955184331     -11.40429213521889  5.694518679537529e-09     0.1284807386245625  0.0007938725770651378      13.91734493043976      272.8347030223991   0.007075282391732919     0.8000000312011052     0.5549356426455231     0.2657708381336239     0.3438269201175142    0.01230489325830687     0.3887472770890196      0.964776985686574     0.9304528837919339  3.029400160538518e-14 122.2384068587922
2.426296054872305      19.43404206626084      15.67948078493021   0.002712419802745518     0.7210564955184331     -11.40429213521889  5.694518679537529e-09     0.1284807386245625  0.0007938725770651378      13.91734493043976      272.8347030223991   0.007075282391732919     0.8000000312011052     0.5549356426455231     0.2657708381336239      0.343826905216353    0.01230490815946806     0.3887472770890196      0.964776985686574     0.9304528837919339  3.029400160538518e-14 122.2384068750161
2.426296054872305      19.43404206626084      15.67948078493021   0.002712419802745518     0.7210564955184331     -11.40429213521889  5.694518679537529e-09     0.1284807386245625  0.0007938725770651378      13.91734493043976      272.8347030223991   0.007075282391732919     0.8000000312011052     0.5549356426455231     0.2657708381336239      0.343826905216353    0.01230489325830687     0.3887472919901808      0.964776985686574     0.9304528837919339  3.029400160538518e-14 122.2384068734821
2.426296054872305      19.43404206626084      15.67948078493021   0.002712419802745518     0.7210564955184331     -11.40429213521889  5.694518679537529e-09     0.1284807386245625  0.0007938725770651378      13.91734493043976      272.8347030223991   0.007075282391732919     0.8000000312011052     0.5549356426455231     0.2657708381336239      0.343826905216353    0.01230489325830687     0.3887472770890196     0.9647770005877352     0.9304528837919339  3.029400160538518e-14 122.2384068735482
2.426296054872305      19.43404206626084      15.67948078493021   0.002712419802745518     0.7210564955184331     -11.40429213521889  5.694518679537529e-09     0.1284807386245625  0.0007938725770651378      13.91734493043976      272.8347030223991   0.007075282391732919     0.8000000312011052     0.5549356426455231     0.2657708381336239      0.343826905216353    0.01230489325830687     0.3887472770890196      0.964776985686574     0.9304528986930951  3.029400160538518e-14 122.2384068734711
2.426296054872305      19.43404206626084      15.67948078493021   0.002712419802745518     0.7210564955184331     -11.40429213521889  5.694518679537529e-09     0.1284807386245625  0.0007938725770651378      13.91734493043976      272.8347030223991   0.007075282391732919     0.8000000312011052     0.5549356426455231     0.2657708381336239      0.343826905216353    0.01230489325830687     0.3887472770890196      0.964776985686574     0.9304528837919339  1.490119148784926e-08 122.2384632630464
2.409925551050453      19.58726580276501      15.88813192996685   0.002744708807562176     0.7155039949022921      -11.5262973102012  4.628478853451855e-09     0.1283632221483328  0.0007933554400574345       14.1318542409125      272.9654729988969   0.007134747646851672      0.800000015858808     0.5581588768742913     0.2650163473074503     0.3419412514980705   0.006980719535823635     0.3887472770890196     0.9342845177469368      0.930846365313159  3.765685041150462e-14 122.2566150957435
2.409925586961142      19.58726580276501      15.88813192996685   0.002744708807562176     0.7155039949022921      -11.5262973102012  4.628478853451855e-09     0.1283632221483328  0.0007933554400574345       14.1318542409125      272.9654729988969   0.007134747646851672      0.800000015858808     0.5581588768742913     0.2650163473074503     0.3419412514980705   0.006980719535823635     0.3887472770890196     0.9342845177469368      0.930846365313159  3.765685041150462e-14 122.2566150783267
2.409925551050453      19.58726609463801      15.88813192996685   0.002744708807562176     0.7155039949022921      -11.5262973102012  4.628478853451855e-09     0.1283632221483328  0.0007933554400574345       14.1318542409125      272.9654729988969   0.007134747646851672      0.800000015858808     0.5581588768742913     0.2650163473074503     0.3419412514980705   0.006980719535823635     0.3887472770890196     0.9342845177469368      0.930846365313159  3.765685041150462e-14 122.2566150930832
2.409925551050453      19.58726580276501      15.88813216671847   0.002744708807562176     0.7155039949022921      -11.5262973102012  4.628478853451855e-09     0.1283632221483328  0.0007933554400574345       14.1318542409125      272.9654729988969   0.007134747646851672      0.800000015858808     0.5581588768742913     0.2650163473074503     0.3419412514980705   0.006980719535823635     0.3887472770890196     0.9342845177469368      0.930846365313159  3.765685041150462e-14 122.2566150933188
2.409925551050453      19.58726580276501      15.88813192996685    0.00274472370872337     0.7155039949022921      -11.5262973102012  4.628478853451855e-09     0.1283632221483328  0.0007933554400574345       14.1318542409125      272.9654729988969   0.007134747646851672      0.800000015858808     0.5581588768742913     0.2650163473074503     0.3419412514980705   0.006980719535823635     0.3887472770890196     0.9342845177469368      0.930846365313159  3.765685041150462e-14 122.256615064781
2.409925551050453      19.58726580276501      15.88813192996685   0.002744708807562176     0.7155040098034533      -11.5262973102012  4.628478853451855e-09     0.1283632221483328  0.0007933554400574345       14.1318542409125      272.9654729988969   0.007134747646851672      0.800000015858808     0.5581588768742913     0.2650163473074503     0.3419412514980705   0.006980719535823635     0.3887472770890196     0.9342845177469368      0.930846365313159  3.765685041150462e-14 122.2566150946922
2.409925551050453      19.58726580276501      15.88813192996685   0.002744708807562176     0.7155039949022921     -11.52629748195642  4.628478853451855e-09     0.1283632221483328  0.0007933554400574345       14.1318542409125      272.9654729988969   0.007134747646851672      0.800000015858808     0.5581588768742913     0.2650163473074503     0.3419412514980705   0.006980719535823635     0.3887472770890196     0.9342845177469368      0.930846365313159  3.765685041150462e-14 122.2566150737499
2.409925551050453      19.58726580276501      15.88813192996685   0.002744708807562176     0.7155039949022921      -11.5262973102012  1.952964004729951e-08     0.1283632221483328  0.0007933554400574345       14.1318542409125      272.9654729988969   0.007134747646851672      0.800000015858808     0.5581588768742913     0.2650163473074503     0.3419412514980705   0.006980719535823635     0.3887472770890196     0.9342845177469368      0.930846365313159  3.765685041150462e-14 122.2566177763151
2.409925551050453      19.58726580276501      15.88813192996685   0.002744708807562176     0.7155039949022921      -11.5262973102012  4.628478853451855e-09      0.128363237049494  0.0007933554400574345       14.1318542409125      272.9654729988969   0.007134747646851672      0.800000015858808     0.5581588768742913     0.2650163473074503     0.3419412514980705   0.006980719535823635     0.3887472770890196     0.9342845177469368      0.930846365313159  3.765685041150462e-14 122.2566151374677
2.409925551050453      19.58726580276501      15.88813192996685   0.002744708807562176     0.7155039949022921      -11.5262973102012  4.628478853451855e-09     0.1283632221483328  0.0007933703412186284       14.1318542409125      272.9654729988969   0.007134747646851672      0.800000015858808     0.5581588768742913     0.2650163473074503     0.3419412514980705   0.006980719535823635     0.3887472770890196     0.9342845177469368      0.930846365313159  3.765685041150462e-14 122.2566159908667
2.409925551050453      19.58726580276501      15.88813192996685   0.002744708807562176     0.7155039949022921      -11.5262973102012  4.628478853451855e-09     0.1283632221483328  0.0007933554400574345      14.13185445149354      272.9654729988969   0.007134747646851672      0.800000015858808     0.5581588768742913     0.2650163473074503     0.3419412514980705   0.006980719535823635     0.3887472770890196     0.9342845177469368      0.930846365313159  3.765685041150462e-14 122.2566151286933
2.409925551050453      19.58726580276501      15.88813192996685   0.002744708807562176     0.7155039949022921      -11.5262973102012  4.628478853451855e-09     0.1283632221483328  0.0007933554400574345       14.1318542409125      272.9654770663994   0.007134747646851672      0.800000015858808     0.5581588768742913     0.2650163473074503     0.3419412514980705   0.006980719535823635     0.3887472770890196     0.9342845177469368      0.930846365313159  3.765685041150462e-14 122.2566150499965
2.409925551050453      19.58726580276501      15.88813192996685   0.002744708807562176     0.7155039949022921      -11.5262973102012  4.628478853451855e-09     0.1283632221483328  0.0007933554400574345       14.1318542409125      272.9654729988969   0.007134762548012866      0.800000015858808     0.5581588768742913     0.2650163473074503     0.3419412514980705   0.006980719535823635     0.3887472770890196     0.9342845177469368      0.930846365313159  3.765685041150462e-14 122.2566165356019
2.409925551050453      19.58726580276501      15.88813192996685   0.002744708807562176     0.7155039949022921      -11.5262973102012  4.628478853451855e-09     0.1283632221483328  0.0007933554400574345       14.1318542409125      272.9654729988969   0.007134747646851672     0.8000000307599692     0.5581588768742913     0.2650163473074503     0.3419412514980705   0.006980719535823635     0.3887472770890196     0.9342845177469368      0.930846365313159  3.765685041150462e-14 122.2566155096091
2.409925551050453      19.58726580276501      15.88813192996685   0.002744708807562176     0.7155039949022921      -11.5262973102012  4.628478853451855e-09     0.1283632221483328  0.0007933554400574345       14.1318542409125      272.9654729988969   0.007134747646851672      0.800000015858808     0.5581588917754525     0.2650163473074503     0.3419412514980705   0.006980719535823635     0.3887472770890196     0.9342845177469368      0.930846365313159  3.765685041150462e-14 122.2566150600956
2.409925551050453      19.58726580276501      15.88813192996685   0.002744708807562176     0.7155039949022921      -11.5262973102012  4.628478853451855e-09     0.1283632221483328  0.0007933554400574345       14.1318542409125      272.9654729988969   0.007134747646851672      0.800000015858808     0.5581588768742913     0.2650163622086115     0.3419412514980705   0.006980719535823635     0.3887472770890196     0.9342845177469368      0.930846365313159  3.765685041150462e-14 122.2566151028338
2.409925551050453      19.58726580276501      15.88813192996685   0.002744708807562176     0.7155039949022921      -11.5262973102012  4.628478853451855e-09     0.1283632221483328  0.0007933554400574345       14.1318542409125      272.9654729988969   0.007134747646851672      0.800000015858808     0.5581588768742913     0.2650163473074503     0.3419412663992317   0.006980719535823635     0.3887472770890196     0.9342845177469368      0.930846365313159  3.765685041150462e-14 122.2566150912595
2.409925551050453      19.58726580276501      15.88813192996685   0.002744708807562176     0.7155039949022921      -11.5262973102012  4.628478853451855e-09     0.1283632221483328  0.0007933554400574345       14.1318542409125      272.9654729988969   0.007134747646851672      0.800000015858808     0.5581588768742913     0.2650163473074503     0.3419412514980705   0.006980734436984829     0.3887472770890196     0.9342845177469368      0.930846365313159  3.765685041150462e-14 122.2566150957284
2.409925551050453      19.58726580276501      15.88813192996685   0.002744708807562176     0.7155039949022921      -11.5262973102012  4.628478853451855e-09     0.1283632221483328  0.0007933554400574345       14.1318542409125      272.9654729988969   0.007134747646851672      0.800000015858808     0.5581588768742913     0.2650163473074503     0.3419412514980705   0.006980719535823635     0.3887472919901808     0.9342845177469368      0.930846365313159  3.765685041150462e-14 122.2566150957435
2.409925551050453      19.58726580276501      15.88813192996685   0.002744708807562176     0.7155039949022921      -11.5262973102012  4.628478853451855e-09     0.1283632221483328  0.0007933554400574345       14.1318542409125      272.9654729988969   0.007134747646851672      0.800000015858808     0.5581588768742913     0.2650163473074503     0.3419412514980705   0.006980719535823635     0.3887472770890196      0.934284532648098      0.930846365313159  3.765685041150462e-14 122.2566150957339
2.409925551050453      19.58726580276501      15.88813192996685   0.002744708807562176     0.7155039949022921      -11.5262973102012  4.628478853451855e-09     0.1283632221483328  0.0007933554400574345       14.1318542409125      272.9654729988969   0.007134747646851672      0.800000015858808     0.5581588768742913     0.2650163473074503     0.3419412514980705   0.006980719535823635     0.3887472770890196     0.9342845177469368     0.9308463802143202  3.765685041150462e-14 122.256615095736
2.409925551050453      19.58726580276501      15.88813192996685   0.002744708807562176     0.7155039949022921      -11.5262973102012  4.628478853451855e-09     0.1283632221483328  0.0007933554400574345       14.1318542409125      272.9654729988969   0.007134747646851672      0.800000015858808     0.5581588768742913     0.2650163473074503     0.3419412514980705   0.006980719535823635     0.3887472770890196     0.9342845177469368      0.930846365313159  1.490119885069807e-08 122.2566714475588
2.422203480315426      19.47234799367174      15.73164356225009   0.002720553058987738     0.7196683686562266     -11.43479342777829  5.427870444422585e-09     0.1284512953447271  0.0007940175259766505      13.97097228541982      272.8673955099146   0.007090111129843654     0.8000000273654547     0.5557414421425929     0.2655821932707613     0.3433555718046938    0.01097385000675805     0.3887472770890196      0.957153869968228     0.9305512541555736   2.65743059373977e-14 122.2394431406302
2.422203516409071      19.47234799367174      15.73164356225009   0.002720553058987738     0.7196683686562266     -11.43479342777829  5.427870444422585e-09     0.1284512953447271  0.0007940175259766505      13.97097228541982      272.8673955099146   0.007090111129843654     0.8000000273654547     0.5557414421425929     0.2655821932707613     0.3433555718046938    0.01097385000675805     0.3887472770890196      0.957153869968228     0.9305512541555736   2.65743059373977e-14 122.2394431313076
2.422203480315426      19.47234828383233      15.73164356225009   0.002720553058987738     0.7196683686562266     -11.43479342777829  5.427870444422585e-09     0.1284512953447271  0.0007940175259766505      13.97097228541982      272.8673955099146   0.007090111129843654     0.8000000273654547     0.5557414421425929     0.2655821932707613     0.3433555718046938    0.01097385000675805     0.3887472770890196      0.957153869968228     0.9305512541555736   2.65743059373977e-14 122.2394431412828
2.422203480315426      19.47234799367174      15.73164379666985   0.002720553058987738     0.7196683686562266     -11.43479342777829  5.427870444422585e-09     0.1284512953447271  0.0007940175259766505      13.97097228541982      272.8673955099146   0.007090111129843654     0.8000000273654547     0.5557414421425929     0.2655821932707613     0.3433555718046938    0.01097385000675805     0.3887472770890196      0.957153869968228     0.9305512541555736   2.65743059373977e-14 122.2394431421382
2.422203480315426      19.47234799367174      15.73164356225009   0.002720567960148932     0.7196683686562266     -11.43479342777829  5.427870444422585e-09     0.1284512953447271  0.0007940175259766505      13.97097228541982      272.8673955099146   0.007090111129843654     0.8000000273654547     0.5557414421425929     0.2655821932707613     0.3433555718046938    0.01097385000675805     0.3887472770890196      0.957153869968228     0.9305512541555736   2.65743059373977e-14 122.2394431541822
2.422203480315426      19.47234799367174      15.73164356225009   0.002720553058987738     0.7196683835573878     -11.43479342777829  5.427870444422585e-09     0.1284512953447271  0.0007940175259766505      13.97097228541982      272.8673955099146   0.007090111129843654     0.8000000273654547     0.5557414421425929     0.2655821932707613     0.3433555718046938    0.01097385000675805     0.3887472770890196      0.957153869968228     0.9305512541555736   2.65743059373977e-14 122.2394431396392
2.422203480315426      19.47234799367174      15.73164356225009   0.002720553058987738     0.7196683686562266     -11.43479359816999  5.427870444422585e-09     0.1284512953447271  0.0007940175259766505      13.97097228541982      272.8673955099146   0.007090111129843654     0.8000000273654547     0.5557414421425929     0.2655821932707613     0.3433555718046938    0.01097385000675805     0.3887472770890196      0.957153869968228     0.9305512541555736   2.65743059373977e-14 122.2394431236739
2.422203480315426      19.47234799367174      15.73164356225009   0.002720553058987738     0.7196683686562266     -11.43479342777829  2.032903163827024e-08     0.1284512953447271  0.0007940175259766505      13.97097228541982      272.8673955099146   0.007090111129843654     0.8000000273654547     0.5557414421425929     0.2655821932707613     0.3433555718046938    0.01097385000675805     0.3887472770890196      0.957153869968228     0.9305512541555736   2.65743059373977e-14 122.2394472265619
2.422203480315426      19.47234799367174      15.73164356225009   0.002720553058987738     0.7196683686562266     -11.43479342777829  5.427870444422585e-09     0.1284513102458882  0.0007940175259766505      13.97097228541982      272.8673955099146   0.007090111129843654     0.8000000273654547     0.5557414421425929     0.2655821932707613     0.3433555718046938    0.01097385000675805     0.3887472770890196      0.957153869968228     0.9305512541555736   2.65743059373977e-14 122.2394432271713
2.422203480315426      19.47234799367174      15.73164356225009   0.002720553058987738     0.7196683686562266     -11.43479342777829  5.427870444422585e-09     0.1284512953447271  0.0007940324271378444      13.97097228541982      272.8673955099146   0.007090111129843654     0.8000000273654547     0.5557414421425929     0.2655821932707613     0.3433555718046938    0.01097385000675805     0.3887472770890196      0.957153869968228     0.9305512541555736   2.65743059373977e-14 122.2394434737843
2.422203480315426      19.47234799367174      15.73164356225009   0.002720553058987738     0.7196683686562266     -11.43479342777829  5.427870444422585e-09     0.1284512953447271  0.0007940175259766505      13.97097249360353      272.8673955099146   0.007090111129843654     0.8000000273654547     0.5557414421425929     0.2655821932707613     0.3433555718046938    0.01097385000675805     0.3887472770890196      0.957153869968228     0.9305512541555736   2.65743059373977e-14 122.2394431573075
2.422203480315426      19.47234799367174      15.73164356225009   0.002720553058987738     0.7196683686562266     -11.43479342777829  5.427870444422585e-09     0.1284512953447271  0.0007940175259766505      13.97097228541982      272.8673995759557   0.007090111129843654     0.8000000273654547     0.5557414421425929     0.2655821932707613     0.3433555718046938    0.01097385000675805     0.3887472770890196      0.957153869968228     0.9305512541555736   2.65743059373977e-14 122.2394431082604
2.422203480315426      19.47234799367174      15.73164356225009   0.002720553058987738     0.7196683686562266     -11.43479342777829  5.427870444422585e-09     0.1284512953447271  0.0007940175259766505      13.97097228541982      272.8673955099146   0.007090126031004848     0.8000000273654547     0.5557414421425929     0.2655821932707613     0.3433555718046938    0.01097385000675805     0.3887472770890196      0.957153869968228     0.9305512541555736   2.65743059373977e-14 122.2394440680264
2.422203480315426      19.47234799367174      15.73164356225009   0.002720553058987738     0.7196683686562266     -11.43479342777829  5.427870444422585e-09     0.1284512953447271  0.0007940175259766505      13.97097228541982      272.8673955099146   0.007090111129843654     0.8000000422666159     0.5557414421425929     0.2655821932707613     0.3433555718046938    0.01097385000675805     0.3887472770890196      0.957153869968228     0.9305512541555736   2.65743059373977e-14 122.2394435817658
2.422203480315426      19.47234799367174      15.73164356225009   0.002720553058987738     0.7196683686562266     -11.43479342777829  5.427870444422585e-09     0.1284512953447271  0.0007940175259766505      13.97097228541982      272.8673955099146   0.007090111129843654     0.8000000273654547     0.5557414570437541     0.2655821932707613     0.3433555718046938    0.01097385000675805     0.3887472770890196      0.957153869968228     0.9305512541555736   2.65743059373977e-14 122.2394431327073
2.422203480315426      19.47234799367174      15.73164356225009   0.002720553058987738     0.7196683686562266     -11.43479342777829  5.427870444422585e-09     0.1284512953447271  0.0007940175259766505      13.97097228541982      272.8673955099146   0.007090111129843654     0.8000000273654547     0.5557414421425929     0.2655822081719225     0.3433555718046938    0.01097385000675805     0.3887472770890196      0.957153869968228     0.9305512541555736   2.65743059373977e-14 122.2394431517234
2.422203480315426      19.47234799367174      15.73164356225009   0.002720553058987738     0.7196683686562266     -11.43479342777829  5.427870444422585e-09     0.1284512953447271  0.0007940175259766505      13.97097228541982      272.8673955099146   0.007090111129843654     0.8000000273654547     0.5557414421425929     0.2655821932707613      0.343355586705855    0.01097385000675805     0.3887472770890196      0.957153869968228     0.9305512541555736   2.65743059373977e-14 122.2394431393415
2.422203480315426      19.47234799367174      15.73164356225009   0.002720553058987738     0.7196683686562266     -11.43479342777829  5.427870444422585e-09     0.1284512953447271  0.0007940175259766505      13.97097228541982      272.8673955099146   0.007090111129843654     0.8000000273654547     0.5557414421425929     0.2655821932707613     0.3433555718046938    0.01097386490791925     0.3887472770890196      0.957153869968228     0.9305512541555736   2.65743059373977e-14 122.2394431415902
2.422203480315426      19.47234799367174      15.73164356225009   0.002720553058987738     0.7196683686562266     -11.43479342777829  5.427870444422585e-09     0.1284512953447271  0.0007940175259766505      13.97097228541982      272.8673955099146   0.007090111129843654     0.8000000273654547     0.5557414421425929     0.2655821932707613     0.3433555718046938    0.01097385000675805     0.3887472919901808      0.957153869968228     0.9305512541555736   2.65743059373977e-14 122.2394431406302
2.422203480315426      19.47234799367174      15.73164356225009   0.002720553058987738     0.7196683686562266     -11.43479342777829  5.427870444422585e-09     0.1284512953447271  0.0007940175259766505      13.97097228541982      272.8673955099146   0.007090111129843654     0.8000000273654547     0.5557414421425929     0.2655821932707613     0.3433555718046938    0.01097385000675805     0.3887472770890196     0.9571538848693892     0.9305512541555736   2.65743059373977e-14 122.2394431406347
2.422203480315426      19.47234799367174      15.73164356225009   0.002720553058987738     0.7196683686562266     -11.43479342777829  5.427870444422585e-09     0.1284512953447271  0.0007940175259766505      13.97097228541982      272.8673955099146   0.007090111129843654     0.8000000273654547     0.5557414421425929     0.2655821932707613     0.3433555718046938    0.01097385000675805     0.3887472770890196      0.957153869968228     0.9305512690567348   2.65743059373977e-14 122.2394431406239
2.422203480315426      19.47234799367174      15.73164356225009   0.002720553058987738     0.7196683686562266     -11.43479342777829  5.427870444422585e-09     0.1284512953447271  0.0007940175259766505      13.97097228541982      272.8673955099146   0.007090111129843654     0.8000000273654547     0.5557414421425929     0.2655821932707613     0.3433555718046938    0.01097385000675805     0.3887472770890196      0.957153869968228     0.9305512541555736   1.49011877681536e-08 122.2394995216093
2.425272962631972      19.44361854139508      15.69252147031637   0.002714514121778866     0.7207094620948331      -11.4119174571699  5.627718342334844e-09     0.1284733136438961  0.0007941830471662555      13.93075179654194      272.8428761376662   0.007078952000630117     0.8000000302421165     0.5551370834596077     0.2657236547616289     0.3437091518813061    0.01197213262460755     0.3887472770890196     0.9628712080242142     0.9304774763661687  2.935478495215448e-14 122.238438437608
2.425272998771356      19.44361854139508      15.69252147031637   0.002714514121778866     0.7207094620948331      -11.4119174571699  5.627718342334844e-09     0.1284733136438961  0.0007941830471662555      13.93075179654194      272.8428761376662   0.007078952000630117     0.8000000302421165     0.5551370834596077     0.2657236547616289     0.3437091518813061    0.01197213262460755     0.3887472770890196     0.9628712080242142     0.9304774763661687  2.935478495215448e-14 122.2384384071149
2.425272962631972      19.44361883112758      15.69252147031637   0.002714514121778866     0.7207094620948331      -11.4119174571699  5.627718342334844e-09     0.1284733136438961  0.0007941830471662555      13.93075179654194      272.8428761376662   0.007078952000630117     0.8000000302421165     0.5551370834596077     0.2657236547616289     0.3437091518813061    0.01197213262460755     0.3887472770890196     0.9628712080242142     0.9304774763661687  2.935478495215448e-14 122.2384384340994
2.425272962631972      19.44361854139508      15.69252170415316   0.002714514121778866     0.7207094620948331      -11.4119174571699  5.627718342334844e-09     0.1284733136438961  0.0007941830471662555      13.93075179654194      272.8428761376662   0.007078952000630117     0.8000000302421165     0.5551370834596077     0.2657236547616289     0.3437091518813061    0.01197213262460755     0.3887472770890196     0.9628712080242142     0.9304774763661687  2.935478495215448e-14 122.2384384357725
2.425272962631972      19.44361854139508      15.69252147031637    0.00271452902294006     0.7207094620948331      -11.4119174571699  5.627718342334844e-09     0.1284733136438961  0.0007941830471662555      13.93075179654194      272.8428761376662   0.007078952000630117     0.8000000302421165     0.5551370834596077     0.2657236547616289     0.3437091518813061    0.01197213262460755     0.3887472770890196     0.9628712080242142     0.9304774763661687  2.935478495215448e-14 122.2384384352771
2.425272962631972      19.44361854139508      15.69252147031637   0.002714514121778866     0.7207094769959943      -11.4119174571699  5.627718342334844e-09     0.1284733136438961  0.0007941830471662555      13.93075179654194      272.8428761376662   0.007078952000630117     0.8000000302421165     0.5551370834596077     0.2657236547616289     0.3437091518813061    0.01197213262460755     0.3887472770890196     0.9628712080242142     0.9304774763661687  2.935478495215448e-14 122.238438437485
2.425272962631972      19.44361854139508      15.69252147031637   0.002714514121778866     0.7207094620948331     -11.41191762722072  5.627718342334844e-09     0.1284733136438961  0.0007941830471662555      13.93075179654194      272.8428761376662   0.007078952000630117     0.8000000302421165     0.5551370834596077     0.2657236547616289     0.3437091518813061    0.01197213262460755     0.3887472770890196     0.9628712080242142     0.9304774763661687  2.935478495215448e-14 122.2384384217651
2.425272962631972      19.44361854139508      15.69252147031637   0.002714514121778866     0.7207094620948331      -11.4119174571699   2.05288795361825e-08     0.1284733136438961  0.0007941830471662555      13.93075179654194      272.8428761376662   0.007078952000630117     0.8000000302421165     0.5551370834596077     0.2657236547616289     0.3437091518813061    0.01197213262460755     0.3887472770890196     0.9628712080242142     0.9304774763661687  2.935478495215448e-14 122.2384428768964
2.425272962631972      19.44361854139508      15.69252147031637   0.002714514121778866     0.7207094620948331      -11.4119174571699  5.627718342334844e-09     0.1284733285450573  0.0007941830471662555      13.93075179654194      272.8428761376662   0.007078952000630117     0.8000000302421165     0.5551370834596077     0.2657236547616289     0.3437091518813061    0.01197213262460755     0.3887472770890196     0.9628712080242142     0.9304774763661687  2.935478495215448e-14 122.238438521523
2.425272962631972      19.44361854139508      15.69252147031637   0.002714514121778866     0.7207094620948331      -11.4119174571699  5.627718342334844e-09     0.1284733136438961  0.0007941979483274493      13.93075179654194      272.8428761376662   0.007078952000630117     0.8000000302421165     0.5551370834596077     0.2657236547616289     0.3437091518813061    0.01197213262460755     0.3887472770890196     0.9628712080242142     0.9304774763661687  2.935478495215448e-14 122.2384386195828
2.425272962631972      19.44361854139508      15.69252147031637   0.002714514121778866     0.7207094620948331      -11.4119174571699  5.627718342334844e-09     0.1284733136438961  0.0007941830471662555      13.93075200412632      272.8428761376662   0.007078952000630117     0.8000000302421165     0.5551370834596077     0.2657236547616289     0.3437091518813061    0.01197213262460755     0.3887472770890196     0.9628712080242142     0.9304774763661687  2.935478495215448e-14 122.2384384816977
2.425272962631972      19.44361854139508      15.69252147031637   0.002714514121778866     0.7207094620948331      -11.4119174571699  5.627718342334844e-09     0.1284733136438961  0.0007941830471662555      13.93075179654194      272.8428802033419   0.007078952000630117     0.8000000302421165     0.5551370834596077     0.2657236547616289     0.3437091518813061    0.01197213262460755     0.3887472770890196     0.9628712080242142     0.9304774763661687  2.935478495215448e-14 122.2384383967234
2.425272962631972      19.44361854139508      15.69252147031637   0.002714514121778866     0.7207094620948331      -11.4119174571699  5.627718342334844e-09     0.1284733136438961  0.0007941830471662555      13.93075179654194      272.8428761376662   0.007078966901791311     0.8000000302421165     0.5551370834596077     0.2657236547616289     0.3437091518813061    0.01197213262460755     0.3887472770890196     0.9628712080242142     0.9304774763661687  2.935478495215448e-14 122.2384393529244
2.425272962631972      19.44361854139508      15.69252147031637   0.002714514121778866     0.7207094620948331      -11.4119174571699  5.627718342334844e-09     0.1284733136438961  0.0007941830471662555      13.93075179654194      272.8428761376662   0.007078952000630117     0.8000000451432777     0.5551370834596077     0.2657236547616289     0.3437091518813061    0.01197213262460755     0.3887472770890196     0.9628712080242142     0.9304774763661687  2.935478495215448e-14 122.2384388856391
2.425272962631972      19.44361854139508      15.69252147031637   0.002714514121778866     0.7207094620948331      -11.4119174571699  5.627718342334844e-09     0.1284733136438961  0.0007941830471662555      13.93075179654194      272.8428761376662   0.007078952000630117     0.8000000302421165     0.5551370983607689     0.2657236547616289     0.3437091518813061    0.01197213262460755     0.3887472770890196     0.9628712080242142     0.9304774763661687  2.935478495215448e-14 122.2384384377643
2.425272962631972      19.44361854139508      15.69252147031637   0.002714514121778866     0.7207094620948331      -11.4119174571699  5.627718342334844e-09     0.1284733136438961  0.0007941830471662555      13.93075179654194      272.8428761376662   0.007078952000630117     0.8000000302421165     0.5551370834596077     0.2657236696627901     0.3437091518813061    0.01197213262460755     0.3887472770890196     0.9628712080242142     0.9304774763661687  2.935478495215448e-14 122.2384384472993
2.425272962631972      19.44361854139508      15.69252147031637   0.002714514121778866     0.7207094620948331      -11.4119174571699  5.627718342334844e-09     0.1284733136438961  0.0007941830471662555      13.93075179654194      272.8428761376662   0.007078952000630117     0.8000000302421165     0.5551370834596077     0.2657236547616289     0.3437091667824673    0.01197213262460755     0.3887472770890196     0.9628712080242142     0.9304774763661687  2.935478495215448e-14 122.2384384330325
2.425272962631972      19.44361854139508      15.69252147031637   0.002714514121778866     0.7207094620948331      -11.4119174571699  5.627718342334844e-09     0.1284733136438961  0.0007941830471662555      13.93075179654194      272.8428761376662   0.007078952000630117     0.8000000302421165     0.5551370834596077     0.2657236547616289     0.3437091518813061    0.01197214752576874     0.3887472770890196     0.9628712080242142     0.9304774763661687  2.935478495215448e-14 122.2384384378417
2.425272962631972      19.44361854139508      15.69252147031637   0.002714514121778866     0.7207094620948331      -11.4119174571699  5.627718342334844e-09     0.1284733136438961  0.0007941830471662555      13.93075179654194      272.8428761376662   0.007078952000630117     0.8000000302421165     0.5551370834596077     0.2657236547616289     0.3437091518813061    0.01197213262460755     0.3887472919901808     0.9628712080242142     0.9304774763661687  2.935478495215448e-14 122.238438437608
2.425272962631972      19.44361854139508      15.69252147031637   0.002714514121778866     0.7207094620948331      -11.4119174571699  5.627718342334844e-09     0.1284733136438961  0.0007941830471662555      13.93075179654194      272.8428761376662   0.007078952000630117     0.8000000302421165     0.5551370834596077     0.2657236547616289     0.3437091518813061    0.01197213262460755     0.3887472770890196     0.9628712229253754     0.9304774763661687  2.935478495215448e-14 122.2384384376063
2.425272962631972      19.44361854139508      15.69252147031637   0.002714514121778866     0.7207094620948331      -11.4119174571699  5.627718342334844e-09     0.1284733136438961  0.0007941830471662555      13.93075179654194      272.8428761376662   0.007078952000630117     0.8000000302421165     0.5551370834596077     0.2657236547616289     0.3437091518813061    0.01197213262460755     0.3887472770890196     0.9628712080242142     0.9304774912673299  2.935478495215448e-14 122.2384384376053
2.425272962631972      19.44361854139508      15.69252147031637   0.002714514121778866     0.7207094620948331      -11.4119174571699  5.627718342334844e-09     0.1284733136438961  0.0007941830471662555      13.93075179654194      272.8428761376662   0.007078952000630117     0.8000000302421165     0.5551370834596077     0.2657236547616289     0.3437091518813061    0.01197213262460755     0.3887472770890196     0.9628712080242142     0.9304774763661687  1.490119054863261e-08 122.2384948243089
2.426040333212319      19.43643617831259      15.68274094731478   0.002713004387215596     0.7209697354549762     -11.40619846450717  5.677680317491214e-09     0.1284788182189702  0.0007942244263028656      13.92069667430365      272.8367462945927   0.007076162218480606     0.8000000309612819     0.5549859937886186     0.2657590201345054     0.3437975469002849    0.01222170327953348     0.3887472770890196     0.9643005425408647     0.9304590319187832  3.004990474647443e-14 122.2383982554149
2.426040369363137      19.43643617831259      15.68274094731478   0.002713004387215596     0.7209697354549762     -11.40619846450717  5.677680317491214e-09     0.1284788182189702  0.0007942244263028656      13.92069667430365      272.8367462945927   0.007076162218480606     0.8000000309612819     0.5549859937886186     0.2657590201345054     0.3437975469002849    0.01222170327953348     0.3887472770890196     0.9643005425408647     0.9304590319187832  3.004990474647443e-14 122.238398280303
2.426040333212319      19.43643646793806      15.68274094731478   0.002713004387215596     0.7209697354549762     -11.40619846450717  5.677680317491214e-09     0.1284788182189702  0.0007942244263028656      13.92069667430365      272.8367462945927   0.007076162218480606     0.8000000309612819     0.5549859937886186     0.2657590201345054     0.3437975469002849    0.01222170327953348     0.3887472770890196     0.9643005425408647     0.9304590319187832  3.004990474647443e-14 122.2383982471181
2.426040333212319      19.43643617831259      15.68274118100583   0.002713004387215596     0.7209697354549762     -11.40619846450717  5.677680317491214e-09     0.1284788182189702  0.0007942244263028656      13.92069667430365      272.8367462945927   0.007076162218480606     0.8000000309612819     0.5549859937886186     0.2657590201345054     0.3437975469002849    0.01222170327953348     0.3887472770890196     0.9643005425408647     0.9304590319187832  3.004990474647443e-14 122.2383982520369
2.426040333212319      19.43643617831259      15.68274094731478    0.00271301928837679     0.7209697354549762     -11.40619846450717  5.677680317491214e-09     0.1284788182189702  0.0007942244263028656      13.92069667430365      272.8367462945927   0.007076162218480606     0.8000000309612819     0.5549859937886186     0.2657590201345054     0.3437975469002849    0.01222170327953348     0.3887472770890196     0.9643005425408647     0.9304590319187832  3.004990474647443e-14 122.2383982494109
2.426040333212319      19.43643617831259      15.68274094731478   0.002713004387215596     0.7209697503561374     -11.40619846450717  5.677680317491214e-09     0.1284788182189702  0.0007942244263028656      13.92069667430365      272.8367462945927   0.007076162218480606     0.8000000309612819     0.5549859937886186     0.2657590201345054     0.3437975469002849    0.01222170327953348     0.3887472770890196     0.9643005425408647     0.9304590319187832  3.004990474647443e-14 122.2383982529279
2.426040333212319      19.43643617831259      15.68274094731478   0.002713004387215596     0.7209697354549762     -11.40619863447278  5.677680317491214e-09     0.1284788182189702  0.0007942244263028656      13.92069667430365      272.8367462945927   0.007076162218480606     0.8000000309612819     0.5549859937886186     0.2657590201345054     0.3437975469002849    0.01222170327953348     0.3887472770890196     0.9643005425408647     0.9304590319187832  3.004990474647443e-14 122.2383982381289
2.426040333212319      19.43643617831259      15.68274094731478   0.002713004387215596     0.7209697354549762     -11.40619846450717  2.057884151133887e-08     0.1284788182189702  0.0007942244263028656      13.92069667430365      272.8367462945927   0.007076162218480606     0.8000000309612819     0.5549859937886186     0.2657590201345054     0.3437975469002849    0.01222170327953348     0.3887472770890196     0.9643005425408647     0.9304590319187832  3.004990474647443e-14 122.2384027773607
2.426040333212319      19.43643617831259      15.68274094731478   0.002713004387215596     0.7209697354549762     -11.40619846450717  5.677680317491214e-09     0.1284788331201314  0.0007942244263028656      13.92069667430365      272.8367462945927   0.007076162218480606     0.8000000309612819     0.5549859937886186     0.2657590201345054     0.3437975469002849    0.01222170327953348     0.3887472770890196     0.9643005425408647     0.9304590319187832  3.004990474647443e-14 122.2383983520384
2.426040333212319      19.43643617831259      15.68274094731478   0.002713004387215596     0.7209697354549762     -11.40619846450717  5.677680317491214e-09     0.1284788182189702  0.0007942393274640594      13.92069667430365      272.8367462945927   0.007076162218480606     0.8000000309612819     0.5549859937886186     0.2657590201345054     0.3437975469002849    0.01222170327953348     0.3887472770890196     0.9643005425408647     0.9304590319187832  3.004990474647443e-14 122.2383983950071
2.426040333212319      19.43643617831259      15.68274094731478   0.002713004387215596     0.7209697354549762     -11.40619846450717  5.677680317491214e-09     0.1284788182189702  0.0007942244263028656       13.9206968817382      272.8367462945927   0.007076162218480606     0.8000000309612819     0.5549859937886186     0.2657590201345054     0.3437975469002849    0.01222170327953348     0.3887472770890196     0.9643005425408647     0.9304590319187832  3.004990474647443e-14 122.2383982738174
2.426040333212319      19.43643617831259      15.68274094731478   0.002713004387215596     0.7209697354549762     -11.40619846450717  5.677680317491214e-09     0.1284788182189702  0.0007942244263028656      13.92069667430365       272.836750360177   0.007076162218480606     0.8000000309612819     0.5549859937886186     0.2657590201345054     0.3437975469002849    0.01222170327953348     0.3887472770890196     0.9643005425408647     0.9304590319187832  3.004990474647443e-14 122.2383982188791
2.426040333212319      19.43643617831259      15.68274094731478   0.002713004387215596     0.7209697354549762     -11.40619846450717  5.677680317491214e-09     0.1284788182189702  0.0007942244263028656      13.92069667430365      272.8367462945927   0.007076177119641799     0.8000000309612819     0.5549859937886186     0.2657590201345054     0.3437975469002849    0.01222170327953348     0.3887472770890196     0.9643005425408647     0.9304590319187832  3.004990474647443e-14 122.2383991807342
2.426040333212319      19.43643617831259      15.68274094731478   0.002713004387215596     0.7209697354549762     -11.40619846450717  5.677680317491214e-09     0.1284788182189702  0.0007942244263028656      13.92069667430365      272.8367462945927   0.007076162218480606     0.8000000458624431     0.5549859937886186     0.2657590201345054     0.3437975469002849    0.01222170327953348     0.3887472770890196     0.9643005425408647     0.9304590319187832  3.004990474647443e-14 122.2383986967392
2.426040333212319      19.43643617831259      15.68274094731478   0.002713004387215596     0.7209697354549762     -11.40619846450717  5.677680317491214e-09     0.1284788182189702  0.0007942244263028656      13.92069667430365      272.8367462945927   0.007076162218480606     0.8000000309612819     0.5549860086897798     0.2657590201345054     0.3437975469002849    0.01222170327953348     0.3887472770890196     0.9643005425408647     0.9304590319187832  3.004990474647443e-14 122.2383982563244
2.426040333212319      19.43643617831259      15.68274094731478   0.002713004387215596     0.7209697354549762     -11.40619846450717  5.677680317491214e-09     0.1284788182189702  0.0007942244263028656      13.92069667430365      272.8367462945927   0.007076162218480606     0.8000000309612819     0.5549859937886186     0.2657590350356666     0.3437975469002849    0.01222170327953348     0.3887472770890196     0.9643005425408647     0.9304590319187832  3.004990474647443e-14 122.2383982634943
2.426040333212319      19.43643617831259      15.68274094731478   0.002713004387215596     0.7209697354549762     -11.40619846450717  5.677680317491214e-09     0.1284788182189702  0.0007942244263028656      13.92069667430365      272.8367462945927   0.007076162218480606     0.8000000309612819     0.5549859937886186     0.2657590201345054     0.3437975618014461    0.01222170327953348     0.3887472770890196     0.9643005425408647     0.9304590319187832  3.004990474647443e-14 122.2383982437354
2.426040333212319      19.43643617831259      15.68274094731478   0.002713004387215596     0.7209697354549762     -11.40619846450717  5.677680317491214e-09     0.1284788182189702  0.0007942244263028656      13.92069667430365      272.8367462945927   0.007076162218480606     0.8000000309612819     0.5549859937886186     0.2657590201345054     0.3437975469002849    0.01222171818069467     0.3887472770890196     0.9643005425408647     0.9304590319187832  3.004990474647443e-14 122.2383982554178
2.426040333212319      19.43643617831259      15.68274094731478   0.002713004387215596     0.7209697354549762     -11.40619846450717  5.677680317491214e-09     0.1284788182189702  0.0007942244263028656      13.92069667430365      272.8367462945927   0.007076162218480606     0.8000000309612819     0.5549859937886186     0.2657590201345054     0.3437975469002849    0.01222170327953348     0.3887472919901808     0.9643005425408647     0.9304590319187832  3.004990474647443e-14 122.2383982554149
2.426040333212319      19.43643617831259      15.68274094731478   0.002713004387215596     0.7209697354549762     -11.40619846450717  5.677680317491214e-09     0.1284788182189702  0.0007942244263028656      13.92069667430365      272.8367462945927   0.007076162218480606     0.8000000309612819     0.5549859937886186     0.2657590201345054     0.3437975469002849    0.01222170327953348     0.3887472770890196     0.9643005574420259     0.9304590319187832  3.004990474647443e-14 122.2383982554145
2.426040333212319      19.43643617831259      15.68274094731478   0.002713004387215596     0.7209697354549762     -11.40619846450717  5.677680317491214e-09     0.1284788182189702  0.0007942244263028656      13.92069667430365      272.8367462945927   0.007076162218480606     0.8000000309612819     0.5549859937886186     0.2657590201345054     0.3437975469002849    0.01222170327953348     0.3887472770890196     0.9643005425408647     0.9304590468199444  3.004990474647443e-14 122.2383982554329
2.426040333212319      19.43643617831259      15.68274094731478   0.002713004387215596     0.7209697354549762     -11.40619846450717  5.677680317491214e-09     0.1284788182189702  0.0007942244263028656      13.92069667430365      272.8367462945927   0.007076162218480606     0.8000000309612819     0.5549859937886186     0.2657590201345054     0.3437975469002849    0.01222170327953348     0.3887472770890196     0.9643005425408647     0.9304590319187832   1.49011912437524e-08 122.2384546431055
2.426050655072339      19.43711403511935      15.68390903691149   0.002713883269093171     0.7209602886791752     -11.40683568004406  5.665201531742785e-09      0.128477346277099  0.0007942322761806813      13.92051210597519      272.8369379327462   0.007075525176158979     0.8000000308858573     0.5549817660137202     0.2657619039270069     0.3438106920496026    0.01222163143668039     0.3887472770890196     0.9643005630967367     0.9304266975630468  2.983533323005432e-14 122.2382749455196
2.426050691223311      19.43711403511935      15.68390903691149   0.002713883269093171     0.7209602886791752     -11.40683568004406  5.665201531742785e-09      0.128477346277099  0.0007942322761806813      13.92051210597519      272.8369379327462   0.007075525176158979     0.8000000308858573     0.5549817660137202     0.2657619039270069     0.3438106920496026    0.01222163143668039     0.3887472770890196     0.9643005630967367     0.9304266975630468  2.983533323005432e-14 122.2382749244911
2.426050655072339      19.43711432475492      15.68390903691149   0.002713883269093171     0.7209602886791752     -11.40683568004406  5.665201531742785e-09      0.128477346277099  0.0007942322761806813      13.92051210597519      272.8369379327462   0.007075525176158979     0.8000000308858573     0.5549817660137202     0.2657619039270069     0.3438106920496026    0.01222163143668039     0.3887472770890196     0.9643005630967367     0.9304266975630468  2.983533323005432e-14 122.2382749358072
2.426050655072339      19.43711403511935      15.68390927061994   0.002713883269093171     0.7209602886791752     -11.40683568004406  5.665201531742785e-09      0.128477346277099  0.0007942322761806813      13.92051210597519      272.8369379327462   0.007075525176158979     0.8000000308858573     0.5549817660137202     0.2657619039270069     0.3438106920496026    0.01222163143668039     0.3887472770890196     0.9643005630967367     0.9304266975630468  2.983533323005432e-14 122.238274936216
2.426050655072339      19.43711403511935      15.68390903691149   0.002713898170254365     0.7209602886791752     -11.40683568004406  5.665201531742785e-09      0.128477346277099  0.0007942322761806813      13.92051210597519      272.8369379327462   0.007075525176158979     0.8000000308858573     0.5549817660137202     0.2657619039270069     0.3438106920496026    0.01222163143668039     0.3887472770890196     0.9643005630967367     0.9304266975630468  2.983533323005432e-14 122.2382753338558
2.426050655072339      19.43711403511935      15.68390903691149   0.002713883269093171     0.7209603035803364     -11.40683568004406  5.665201531742785e-09      0.128477346277099  0.0007942322761806813      13.92051210597519      272.8369379327462   0.007075525176158979     0.8000000308858573     0.5549817660137202     0.2657619039270069     0.3438106920496026    0.01222163143668039     0.3887472770890196     0.9643005630967367     0.9304266975630468  2.983533323005432e-14 122.2382749469014
2.426050655072339      19.43711403511935      15.68390903691149   0.002713883269093171     0.7209602886791752     -11.40683585001915  5.665201531742785e-09      0.128477346277099  0.0007942322761806813      13.92051210597519      272.8369379327462   0.007075525176158979     0.8000000308858573     0.5549817660137202     0.2657619039270069     0.3438106920496026    0.01222163143668039     0.3887472770890196     0.9643005630967367     0.9304266975630468  2.983533323005432e-14 122.2382749384468
2.426050655072339      19.43711403511935      15.68390903691149   0.002713883269093171     0.7209602886791752     -11.40683568004406  2.056636272559044e-08      0.128477346277099  0.0007942322761806813      13.92051210597519      272.8369379327462   0.007075525176158979     0.8000000308858573     0.5549817660137202     0.2657619039270069     0.3438106920496026    0.01222163143668039     0.3887472770890196     0.9643005630967367     0.9304266975630468  2.983533323005432e-14 122.2382794092259
2.426050655072339      19.43711403511935      15.68390903691149   0.002713883269093171     0.7209602886791752     -11.40683568004406  5.665201531742785e-09     0.1284773611782601  0.0007942322761806813      13.92051210597519      272.8369379327462   0.007075525176158979     0.8000000308858573     0.5549817660137202     0.2657619039270069     0.3438106920496026    0.01222163143668039     0.3887472770890196     0.9643005630967367     0.9304266975630468  2.983533323005432e-14 122.2382750448291
2.426050655072339      19.43711403511935      15.68390903691149   0.002713883269093171     0.7209602886791752     -11.40683568004406  5.665201531742785e-09      0.128477346277099  0.0007942471773418751      13.92051210597519      272.8369379327462   0.007075525176158979     0.8000000308858573     0.5549817660137202     0.2657619039270069     0.3438106920496026    0.01222163143668039     0.3887472770890196     0.9643005630967367     0.9304266975630468  2.983533323005432e-14 122.2382749866585
2.426050655072339      19.43711403511935      15.68390903691149   0.002713883269093171     0.7209602886791752     -11.40683568004406  5.665201531742785e-09      0.128477346277099  0.0007942322761806813      13.92051231340698      272.8369379327462   0.007075525176158979     0.8000000308858573     0.5549817660137202     0.2657619039270069     0.3438106920496026    0.01222163143668039     0.3887472770890196     0.9643005630967367     0.9304266975630468  2.983533323005432e-14 122.2382750062103
2.426050655072339      19.43711403511935      15.68390903691149   0.002713883269093171     0.7209602886791752     -11.40683568004406  5.665201531742785e-09      0.128477346277099  0.0007942322761806813      13.92051210597519      272.8369419983334   0.007075525176158979     0.8000000308858573     0.5549817660137202     0.2657619039270069     0.3438106920496026    0.01222163143668039     0.3887472770890196     0.9643005630967367     0.9304266975630468  2.983533323005432e-14 122.238274922901
2.426050655072339      19.43711403511935      15.68390903691149   0.002713883269093171     0.7209602886791752     -11.40683568004406  5.665201531742785e-09      0.128477346277099  0.0007942322761806813      13.92051210597519      272.8369379327462   0.007075540077320173     0.8000000308858573     0.5549817660137202     0.2657619039270069     0.3438106920496026    0.01222163143668039     0.3887472770890196     0.9643005630967367     0.9304266975630468  2.983533323005432e-14 122.2382753466412
2.426050655072339      19.43711403511935      15.68390903691149   0.002713883269093171     0.7209602886791752     -11.40683568004406  5.665201531742785e-09      0.128477346277099  0.0007942322761806813      13.92051210597519      272.8369379327462   0.007075525176158979     0.8000000457870184     0.5549817660137202     0.2657619039270069     0.3438106920496026    0.01222163143668039     0.3887472770890196     0.9643005630967367     0.9304266975630468  2.983533323005432e-14 122.2382753969072
2.426050655072339      19.43711403511935      15.68390903691149   0.002713883269093171     0.7209602886791752     -11.40683568004406  5.665201531742785e-09      0.128477346277099  0.0007942322761806813      13.92051210597519      272.8369379327462   0.007075525176158979     0.8000000308858573     0.5549817809148814     0.2657619039270069     0.3438106920496026    0.01222163143668039     0.3887472770890196     0.9643005630967367     0.9304266975630468  2.983533323005432e-14 122.2382749473443
2.426050655072339      19.43711403511935      15.68390903691149   0.002713883269093171     0.7209602886791752     -11.40683568004406  5.665201531742785e-09      0.128477346277099  0.0007942322761806813      13.92051210597519      272.8369379327462   0.007075525176158979     0.8000000308858573     0.5549817660137202     0.2657619188281681     0.3438106920496026    0.01222163143668039     0.3887472770890196     0.9643005630967367     0.9304266975630468  2.983533323005432e-14 122.2382749367948
2.426050655072339      19.43711403511935      15.68390903691149   0.002713883269093171     0.7209602886791752     -11.40683568004406  5.665201531742785e-09      0.128477346277099  0.0007942322761806813      13.92051210597519      272.8369379327462   0.007075525176158979     0.8000000308858573     0.5549817660137202     0.2657619039270069     0.3438107069507638    0.01222163143668039     0.3887472770890196     0.9643005630967367     0.9304266975630468  2.983533323005432e-14 122.2382749400732
2.426050655072339      19.43711403511935      15.68390903691149   0.002713883269093171     0.7209602886791752     -11.40683568004406  5.665201531742785e-09      0.128477346277099  0.0007942322761806813      13.92051210597519      272.8369379327462   0.007075525176158979     0.8000000308858573     0.5549817660137202     0.2657619039270069     0.3438106920496026    0.01222164633784159     0.3887472770890196     0.9643005630967367     0.9304266975630468  2.983533323005432e-14 122.2382749450428
2.426050655072339      19.43711403511935      15.68390903691149   0.002713883269093171     0.7209602886791752     -11.40683568004406  5.665201531742785e-09      0.128477346277099  0.0007942322761806813      13.92051210597519      272.8369379327462   0.007075525176158979     0.8000000308858573     0.5549817660137202     0.2657619039270069     0.3438106920496026    0.01222163143668039     0.3887472919901808     0.9643005630967367     0.9304266975630468  2.983533323005432e-14 122.2382749455196
2.426050655072339      19.43711403511935      15.68390903691149   0.002713883269093171     0.7209602886791752     -11.40683568004406  5.665201531742785e-09      0.128477346277099  0.0007942322761806813      13.92051210597519      272.8369379327462   0.007075525176158979     0.8000000308858573     0.5549817660137202     0.2657619039270069     0.3438106920496026    0.01222163143668039     0.3887472770890196     0.9643005779978979     0.9304266975630468  2.983533323005432e-14 122.2382749438004
2.426050655072339      19.43711403511935      15.68390903691149   0.002713883269093171     0.7209602886791752     -11.40683568004406  5.665201531742785e-09      0.128477346277099  0.0007942322761806813      13.92051210597519      272.8369379327462   0.007075525176158979     0.8000000308858573     0.5549817660137202     0.2657619039270069     0.3438106920496026    0.01222163143668039     0.3887472770890196     0.9643005630967367     0.9304267124642079  2.983533323005432e-14 122.2382749455548
2.426050655072339      19.43711403511935      15.68390903691149   0.002713883269093171     0.7209602886791752     -11.40683568004406  5.665201531742785e-09      0.128477346277099  0.0007942322761806813      13.92051210597519      272.8369379327462   0.007075525176158979     0.8000000308858573     0.5549817660137202     0.2657619039270069     0.3438106920496026    0.01222163143668039     0.3887472770890196     0.9643005630967367     0.9304266975630468  1.490119102918089e-08 122.2383313291192
2.426344560379501      19.43807539658484      15.68620932220468    0.00271348194842631      0.720950253028258     -11.40805267277573  5.629807063330796e-09     0.1284702035012975  0.0007943053309852711      13.91785954683716      272.8369920134615   0.007073221650806328     0.8000000307295351     0.5549300852304138     0.2657813979608462     0.3439018474928116     0.0122870118447528     0.3887472770890196     0.9644465630624207     0.9302992412427028  2.891347937044743e-14 122.2377376130981
2.426344596534853      19.43807539658484      15.68620932220468    0.00271348194842631      0.720950253028258     -11.40805267277573  5.629807063330796e-09     0.1284702035012975  0.0007943053309852711      13.91785954683716      272.8369920134615   0.007073221650806328     0.8000000307295351     0.5549300852304138     0.2657813979608462     0.3439018474928116     0.0122870118447528     0.3887472770890196     0.9644465630624207     0.9302992412427028  2.891347937044743e-14 122.2377375636912
2.426344560379501      19.43807568623473      15.68620932220468    0.00271348194842631      0.720950253028258     -11.40805267277573  5.629807063330796e-09     0.1284702035012975  0.0007943053309852711      13.91785954683716      272.8369920134615   0.007073221650806328     0.8000000307295351     0.5549300852304138     0.2657813979608462     0.3439018474928116     0.0122870118447528     0.3887472770890196     0.9644465630624207     0.9302992412427028  2.891347937044743e-14 122.2377376092012
2.426344560379501      19.43807539658484      15.68620955594741    0.00271348194842631      0.720950253028258     -11.40805267277573  5.629807063330796e-09     0.1284702035012975  0.0007943053309852711      13.91785954683716      272.8369920134615   0.007073221650806328     0.8000000307295351     0.5549300852304138     0.2657813979608462     0.3439018474928116     0.0122870118447528     0.3887472770890196     0.9644465630624207     0.9302992412427028  2.891347937044743e-14 122.2377376087249
2.426344560379501      19.43807539658484      15.68620932220468   0.002713496849587504      0.720950253028258     -11.40805267277573  5.629807063330796e-09     0.1284702035012975  0.0007943053309852711      13.91785954683716      272.8369920134615   0.007073221650806328     0.8000000307295351     0.5549300852304138     0.2657813979608462     0.3439018474928116     0.0122870118447528     0.3887472770890196     0.9644465630624207     0.9302992412427028  2.891347937044743e-14 122.2377378132642
2.426344560379501      19.43807539658484      15.68620932220468    0.00271348194842631     0.7209502679294192     -11.40805267277573  5.629807063330796e-09     0.1284702035012975  0.0007943053309852711      13.91785954683716      272.8369920134615   0.007073221650806328     0.8000000307295351     0.5549300852304138     0.2657813979608462     0.3439018474928116     0.0122870118447528     0.3887472770890196     0.9644465630624207     0.9302992412427028  2.891347937044743e-14 122.2377376111784
2.426344560379501      19.43807539658484      15.68620932220468    0.00271348194842631      0.720950253028258     -11.40805284276896  5.629807063330796e-09     0.1284702035012975  0.0007943053309852711      13.91785954683716      272.8369920134615   0.007073221650806328     0.8000000307295351     0.5549300852304138     0.2657813979608462     0.3439018474928116     0.0122870118447528     0.3887472770890196     0.9644465630624207     0.9302992412427028  2.891347937044743e-14 122.2377375973423
2.426344560379501      19.43807539658484      15.68620932220468    0.00271348194842631      0.720950253028258     -11.40805267277573  2.053096825717845e-08     0.1284702035012975  0.0007943053309852711      13.91785954683716      272.8369920134615   0.007073221650806328     0.8000000307295351     0.5549300852304138     0.2657813979608462     0.3439018474928116     0.0122870118447528     0.3887472770890196     0.9644465630624207     0.9302992412427028  2.891347937044743e-14 122.2377418937704
2.426344560379501      19.43807539658484      15.68620932220468    0.00271348194842631      0.720950253028258     -11.40805267277573  5.629807063330796e-09     0.1284702184024587  0.0007943053309852711      13.91785954683716      272.8369920134615   0.007073221650806328     0.8000000307295351     0.5549300852304138     0.2657813979608462     0.3439018474928116     0.0122870118447528     0.3887472770890196     0.9644465630624207     0.9302992412427028  2.891347937044743e-14 122.237737706764
2.426344560379501      19.43807539658484      15.68620932220468    0.00271348194842631      0.720950253028258     -11.40805267277573  5.629807063330796e-09     0.1284702035012975   0.000794320232146465      13.91785954683716      272.8369920134615   0.007073221650806328     0.8000000307295351     0.5549300852304138     0.2657813979608462     0.3439018474928116     0.0122870118447528     0.3887472770890196     0.9644465630624207     0.9302992412427028  2.891347937044743e-14 122.2377375697871
2.426344560379501      19.43807539658484      15.68620932220468    0.00271348194842631      0.720950253028258     -11.40805267277573  5.629807063330796e-09     0.1284702035012975  0.0007943053309852711      13.91785975422943      272.8369920134615   0.007073221650806328     0.8000000307295351     0.5549300852304138     0.2657813979608462     0.3439018474928116     0.0122870118447528     0.3887472770890196     0.9644465630624207     0.9302992412427028  2.891347937044743e-14 122.2377375690638
2.426344560379501      19.43807539658484      15.68620932220468    0.00271348194842631      0.720950253028258     -11.40805267277573  5.629807063330796e-09     0.1284702035012975  0.0007943053309852711      13.91785954683716      272.8369960790495   0.007073221650806328     0.8000000307295351     0.5549300852304138     0.2657813979608462     0.3439018474928116     0.0122870118447528     0.3887472770890196     0.9644465630624207     0.9302992412427028  2.891347937044743e-14 122.237737548347
2.426344560379501      19.43807539658484      15.68620932220468    0.00271348194842631      0.720950253028258     -11.40805267277573  5.629807063330796e-09     0.1284702035012975  0.0007943053309852711      13.91785954683716      272.8369920134615   0.007073236551967522     0.8000000307295351     0.5549300852304138     0.2657813979608462     0.3439018474928116     0.0122870118447528     0.3887472770890196     0.9644465630624207     0.9302992412427028  2.891347937044743e-14 122.2377369361791
2.426344560379501      19.43807539658484      15.68620932220468    0.00271348194842631      0.720950253028258     -11.40805267277573  5.629807063330796e-09     0.1284702035012975  0.0007943053309852711      13.91785954683716      272.8369920134615   0.007073221650806328     0.8000000456306963     0.5549300852304138     0.2657813979608462     0.3439018474928116     0.0122870118447528     0.3887472770890196     0.9644465630624207     0.9302992412427028  2.891347937044743e-14 122.2377380612751
2.426344560379501      19.43807539658484      15.68620932220468    0.00271348194842631      0.720950253028258     -11.40805267277573  5.629807063330796e-09     0.1284702035012975  0.0007943053309852711      13.91785954683716      272.8369920134615   0.007073221650806328     0.8000000307295351      0.554930100131575     0.2657813979608462     0.3439018474928116     0.0122870118447528     0.3887472770890196     0.9644465630624207     0.9302992412427028  2.891347937044743e-14 122.2377376295219
2.426344560379501      19.43807539658484      15.68620932220468    0.00271348194842631      0.720950253028258     -11.40805267277573  5.629807063330796e-09     0.1284702035012975  0.0007943053309852711      13.91785954683716      272.8369920134615   0.007073221650806328     0.8000000307295351     0.5549300852304138     0.2657814128620074     0.3439018474928116     0.0122870118447528     0.3887472770890196     0.9644465630624207     0.9302992412427028  2.891347937044743e-14 122.2377375640102
2.426344560379501      19.43807539658484      15.68620932220468    0.00271348194842631      0.720950253028258     -11.40805267277573  5.629807063330796e-09     0.1284702035012975  0.0007943053309852711      13.91785954683716      272.8369920134615   0.007073221650806328     0.8000000307295351     0.5549300852304138     0.2657813979608462     0.3439018623939728     0.0122870118447528     0.3887472770890196     0.9644465630624207     0.9302992412427028  2.891347937044743e-14 122.2377376061944
2.426344560379501      19.43807539658484      15.68620932220468    0.00271348194842631      0.720950253028258     -11.40805267277573  5.629807063330796e-09     0.1284702035012975  0.0007943053309852711      13.91785954683716      272.8369920134615   0.007073221650806328     0.8000000307295351     0.5549300852304138     0.2657813979608462     0.3439018474928116    0.01228702674591399     0.3887472770890196     0.9644465630624207     0.9302992412427028  2.891347937044743e-14 122.2377376131033
2.426344560379501      19.43807539658484      15.68620932220468    0.00271348194842631      0.720950253028258     -11.40805267277573  5.629807063330796e-09     0.1284702035012975  0.0007943053309852711      13.91785954683716      272.8369920134615   0.007073221650806328     0.8000000307295351     0.5549300852304138     0.2657813979608462     0.3439018474928116     0.0122870118447528     0.3887472919901808     0.9644465630624207     0.9302992412427028  2.891347937044743e-14 122.2377376130981
2.426344560379501      19.43807539658484      15.68620932220468    0.00271348194842631      0.720950253028258     -11.40805267277573  5.629807063330796e-09     0.1284702035012975  0.0007943053309852711      13.91785954683716      272.8369920134615   0.007073221650806328     0.8000000307295351     0.5549300852304138     0.2657813979608462     0.3439018474928116     0.0122870118447528     0.3887472770890196     0.9644465779635819     0.9302992412427028  2.891347937044743e-14 122.2377376130951
2.426344560379501      19.43807539658484      15.68620932220468    0.00271348194842631      0.720950253028258     -11.40805267277573  5.629807063330796e-09     0.1284702035012975  0.0007943053309852711      13.91785954683716      272.8369920134615   0.007073221650806328     0.8000000307295351     0.5549300852304138     0.2657813979608462     0.3439018474928116     0.0122870118447528     0.3887472770890196     0.9644465630624207      0.930299256143864  2.891347937044743e-14 122.2377376131046
2.426344560379501      19.43807539658484      15.68620932220468    0.00271348194842631      0.720950253028258     -11.40805267277573  5.629807063330796e-09     0.1284702035012975  0.0007943053309852711      13.91785954683716      272.8369920134615   0.007073221650806328     0.8000000307295351     0.5549300852304138     0.2657813979608462     0.3439018474928116     0.0122870118447528     0.3887472770890196     0.9644465630624207     0.9302992412427028  1.490119010732703e-08 122.2377939996121
2.426350561072927      19.43808178026531      15.68621662494167   0.002713471159728136     0.7209504650137314     -11.40806028712715  5.630564392138532e-09     0.1284700397153302  0.0007948405945056047      13.91792899899944      272.8400044498398   0.007073590407273921     0.8000000307380453     0.5549293700934369     0.2657818806523593      0.343903641773867    0.01228643995678497     0.3887472770890196     0.9644475513702474     0.9302443573684744  2.889345688423606e-14 122.2376899083113
2.426350597228367      19.43808178026531      15.68621662494167   0.002713471159728136     0.7209504650137314     -11.40806028712715  5.630564392138532e-09     0.1284700397153302  0.0007948405945056047      13.91792899899944      272.8400044498398   0.007073590407273921     0.8000000307380453     0.5549293700934369     0.2657818806523593      0.343903641773867    0.01228643995678497     0.3887472770890196     0.9644475513702474     0.9302443573684744  2.889345688423606e-14 122.2376898513272
2.426350561072927       19.4380820699153      15.68621662494167   0.002713471159728136     0.7209504650137314     -11.40806028712715  5.630564392138532e-09     0.1284700397153302  0.0007948405945056047      13.91792899899944      272.8400044498398   0.007073590407273921     0.8000000307380453     0.5549293700934369     0.2657818806523593      0.343903641773867    0.01228643995678497     0.3887472770890196     0.9644475513702474     0.9302443573684744  2.889345688423606e-14 122.2376899017926
2.426350561072927      19.43808178026531      15.68621685868451   0.002713471159728136     0.7209504650137314     -11.40806028712715  5.630564392138532e-09     0.1284700397153302  0.0007948405945056047      13.91792899899944      272.8400044498398   0.007073590407273921     0.8000000307380453     0.5549293700934369     0.2657818806523593      0.343903641773867    0.01228643995678497     0.3887472770890196     0.9644475513702474     0.9302443573684744  2.889345688423606e-14 122.2376899074396
2.426350561072927      19.43808178026531      15.68621662494167   0.002713486060889329     0.7209504650137314     -11.40806028712715  5.630564392138532e-09     0.1284700397153302  0.0007948405945056047      13.91792899899944      272.8400044498398   0.007073590407273921     0.8000000307380453     0.5549293700934369     0.2657818806523593      0.343903641773867    0.01228643995678497     0.3887472770890196     0.9644475513702474     0.9302443573684744  2.889345688423606e-14 122.2376900407785
2.426350561072927      19.43808178026531      15.68621662494167   0.002713471159728136     0.7209504799148926     -11.40806028712715  5.630564392138532e-09     0.1284700397153302  0.0007948405945056047      13.91792899899944      272.8400044498398   0.007073590407273921     0.8000000307380453     0.5549293700934369     0.2657818806523593      0.343903641773867    0.01228643995678497     0.3887472770890196     0.9644475513702474     0.9302443573684744  2.889345688423606e-14 122.2376899071407
2.426350561072927      19.43808178026531      15.68621662494167   0.002713471159728136     0.7209504650137314      -11.4080604571205  5.630564392138532e-09     0.1284700397153302  0.0007948405945056047      13.91792899899944      272.8400044498398   0.007073590407273921     0.8000000307380453     0.5549293700934369     0.2657818806523593      0.343903641773867    0.01228643995678497     0.3887472770890196     0.9644475513702474     0.9302443573684744  2.889345688423606e-14 122.2376898903685
2.426350561072927      19.43808178026531      15.68621662494167   0.002713471159728136     0.7209504650137314     -11.40806028712715  2.053172558598619e-08     0.1284700397153302  0.0007948405945056047      13.91792899899944      272.8400044498398   0.007073590407273921     0.8000000307380453     0.5549293700934369     0.2657818806523593      0.343903641773867    0.01228643995678497     0.3887472770890196     0.9644475513702474     0.9302443573684744  2.889345688423606e-14 122.2376943599624
2.426350561072927      19.43808178026531      15.68621662494167   0.002713471159728136     0.7209504650137314     -11.40806028712715  5.630564392138532e-09     0.1284700546164914  0.0007948405945056047      13.91792899899944      272.8400044498398   0.007073590407273921     0.8000000307380453     0.5549293700934369     0.2657818806523593      0.343903641773867    0.01228643995678497     0.3887472770890196     0.9644475513702474     0.9302443573684744  2.889345688423606e-14 122.2376900169501
2.426350561072927      19.43808178026531      15.68621662494167   0.002713471159728136     0.7209504650137314     -11.40806028712715  5.630564392138532e-09     0.1284700397153302  0.0007948554956667985      13.91792899899944      272.8400044498398   0.007073590407273921     0.8000000307380453     0.5549293700934369     0.2657818806523593      0.343903641773867    0.01228643995678497     0.3887472770890196     0.9644475513702474     0.9302443573684744  2.889345688423606e-14 122.2376901610885
2.426350561072927      19.43808178026531      15.68621662494167   0.002713471159728136     0.7209504650137314     -11.40806028712715  5.630564392138532e-09     0.1284700397153302  0.0007948405945056047      13.91792920639274      272.8400044498398   0.007073590407273921     0.8000000307380453     0.5549293700934369     0.2657818806523593      0.343903641773867    0.01228643995678497     0.3887472770890196     0.9644475513702474     0.9302443573684744  2.889345688423606e-14 122.2376898525029
2.426350561072927      19.43808178026531      15.68621662494167   0.002713471159728136     0.7209504650137314     -11.40806028712715  5.630564392138532e-09     0.1284700397153302  0.0007948405945056047      13.91792899899944      272.8400085154727   0.007073590407273921     0.8000000307380453     0.5549293700934369     0.2657818806523593      0.343903641773867    0.01228643995678497     0.3887472770890196     0.9644475513702474     0.9302443573684744  2.889345688423606e-14 122.2376898222759
2.426350561072927      19.43808178026531      15.68621662494167   0.002713471159728136     0.7209504650137314     -11.40806028712715  5.630564392138532e-09     0.1284700397153302  0.0007948405945056047      13.91792899899944      272.8400044498398   0.007073605308435115     0.8000000307380453     0.5549293700934369     0.2657818806523593      0.343903641773867    0.01228643995678497     0.3887472770890196     0.9644475513702474     0.9302443573684744  2.889345688423606e-14 122.2376896285697
2.426350561072927      19.43808178026531      15.68621662494167   0.002713471159728136     0.7209504650137314     -11.40806028712715  5.630564392138532e-09     0.1284700397153302  0.0007948405945056047      13.91792899899944      272.8400044498398   0.007073590407273921     0.8000000456392065     0.5549293700934369     0.2657818806523593      0.343903641773867    0.01228643995678497     0.3887472770890196     0.9644475513702474     0.9302443573684744  2.889345688423606e-14 122.2376903617983
2.426350561072927      19.43808178026531      15.68621662494167   0.002713471159728136     0.7209504650137314     -11.40806028712715  5.630564392138532e-09     0.1284700397153302  0.0007948405945056047      13.91792899899944      272.8400044498398   0.007073590407273921     0.8000000307380453     0.5549293849945981     0.2657818806523593      0.343903641773867    0.01228643995678497     0.3887472770890196     0.9644475513702474     0.9302443573684744  2.889345688423606e-14 122.2376899249777
2.426350561072927      19.43808178026531      15.68621662494167   0.002713471159728136     0.7209504650137314     -11.40806028712715  5.630564392138532e-09     0.1284700397153302  0.0007948405945056047      13.91792899899944      272.8400044498398   0.007073590407273921     0.8000000307380453     0.5549293700934369     0.2657818955535204      0.343903641773867    0.01228643995678497     0.3887472770890196     0.9644475513702474     0.9302443573684744  2.889345688423606e-14 122.2376898740295
2.426350561072927      19.43808178026531      15.68621662494167   0.002713471159728136     0.7209504650137314     -11.40806028712715  5.630564392138532e-09     0.1284700397153302  0.0007948405945056047      13.91792899899944      272.8400044498398   0.007073590407273921     0.8000000307380453     0.5549293700934369     0.2657818806523593     0.3439036566750282    0.01228643995678497     0.3887472770890196     0.9644475513702474     0.9302443573684744  2.889345688423606e-14 122.2376899082489
2.426350561072927      19.43808178026531      15.68621662494167   0.002713471159728136     0.7209504650137314     -11.40806028712715  5.630564392138532e-09     0.1284700397153302  0.0007948405945056047      13.91792899899944      272.8400044498398   0.007073590407273921     0.8000000307380453     0.5549293700934369     0.2657818806523593      0.343903641773867    0.01228645485794616     0.3887472770890196     0.9644475513702474     0.9302443573684744  2.889345688423606e-14 122.2376899096239
2.426350561072927      19.43808178026531      15.68621662494167   0.002713471159728136     0.7209504650137314     -11.40806028712715  5.630564392138532e-09     0.1284700397153302  0.0007948405945056047      13.91792899899944      272.8400044498398   0.007073590407273921     0.8000000307380453     0.5549293700934369     0.2657818806523593      0.343903641773867    0.01228643995678497     0.3887472919901808     0.9644475513702474     0.9302443573684744  2.889345688423606e-14 122.2376899083113
2.426350561072927      19.43808178026531      15.68621662494167   0.002713471159728136     0.7209504650137314     -11.40806028712715  5.630564392138532e-09     0.1284700397153302  0.0007948405945056047      13.91792899899944      272.8400044498398   0.007073590407273921     0.8000000307380453     0.5549293700934369     0.2657818806523593      0.343903641773867    0.01228643995678497     0.3887472770890196     0.9644475662714086     0.9302443573684744  2.889345688423606e-14 122.2376899083133
2.426350561072927      19.43808178026531      15.68621662494167   0.002713471159728136     0.7209504650137314     -11.40806028712715  5.630564392138532e-09     0.1284700397153302  0.0007948405945056047      13.91792899899944      272.8400044498398   0.007073590407273921     0.8000000307380453     0.5549293700934369     0.2657818806523593      0.343903641773867    0.01228643995678497     0.3887472770890196     0.9644475513702474     0.9302443722696356  2.889345688423606e-14 122.2376899083137
2.426350561072927      19.43808178026531      15.68621662494167   0.002713471159728136     0.7209504650137314     -11.40806028712715  5.630564392138532e-09     0.1284700397153302  0.0007948405945056047      13.91792899899944      272.8400044498398   0.007073590407273921     0.8000000307380453     0.5549293700934369     0.2657818806523593      0.343903641773867    0.01228643995678497     0.3887472770890196     0.9644475513702474     0.9302443573684744  1.490119008730454e-08 122.2377462990368
2.426356948895443      19.43808571748356      15.68621777323764   0.002713455610083512     0.7209507803711666     -11.40806496087794  5.619257743899449e-09     0.1284696071463721  0.0007948359741883379      13.91799988353035      272.8430173509194   0.007073991652459265     0.8000000305886352     0.5549285002072263     0.2657826729012395     0.3439052849498031    0.01228578742876107     0.3887472770890196     0.9644364162002841     0.9302297292558152  2.885362225039269e-14 122.2376467936688
2.426356985050979      19.43808571748356      15.68621777323764   0.002713455610083512     0.7209507803711666     -11.40806496087794  5.619257743899449e-09     0.1284696071463721  0.0007948359741883379      13.91799988353035      272.8430173509194   0.007073991652459265     0.8000000305886352     0.5549285002072263     0.2657826729012395     0.3439052849498031    0.01228578742876107     0.3887472770890196     0.9644364162002841     0.9302297292558152  2.885362225039269e-14 122.2376467411519
2.426356948895443      19.43808600713361      15.68621777323764   0.002713455610083512     0.7209507803711666     -11.40806496087794  5.619257743899449e-09     0.1284696071463721  0.0007948359741883379      13.91799988353035      272.8430173509194   0.007073991652459265     0.8000000305886352     0.5549285002072263     0.2657826729012395     0.3439052849498031    0.01228578742876107     0.3887472770890196     0.9644364162002841     0.9302297292558152  2.885362225039269e-14 122.2376467843649
2.426356948895443      19.43808571748356       15.6862180069805   0.002713455610083512     0.7209507803711666     -11.40806496087794  5.619257743899449e-09     0.1284696071463721  0.0007948359741883379      13.91799988353035      272.8430173509194   0.007073991652459265     0.8000000305886352     0.5549285002072263     0.2657826729012395     0.3439052849498031    0.01228578742876107     0.3887472770890196     0.9644364162002841     0.9302297292558152  2.885362225039269e-14 122.2376467862128
2.426356948895443      19.43808571748356      15.68621777323764   0.002713470511244706     0.7209507803711666     -11.40806496087794  5.619257743899449e-09     0.1284696071463721  0.0007948359741883379      13.91799988353035      272.8430173509194   0.007073991652459265     0.8000000305886352     0.5549285002072263     0.2657826729012395     0.3439052849498031    0.01228578742876107     0.3887472770890196     0.9644364162002841     0.9302297292558152  2.885362225039269e-14 122.2376469000222
2.426356948895443      19.43808571748356      15.68621777323764   0.002713455610083512     0.7209507952723278     -11.40806496087794  5.619257743899449e-09     0.1284696071463721  0.0007948359741883379      13.91799988353035      272.8430173509194   0.007073991652459265     0.8000000305886352     0.5549285002072263     0.2657826729012395     0.3439052849498031    0.01228578742876107     0.3887472770890196     0.9644364162002841     0.9302297292558152  2.885362225039269e-14 122.2376467918359
2.426356948895443      19.43808571748356      15.68621777323764   0.002713455610083512     0.7209507803711666     -11.40806513087135  5.619257743899449e-09     0.1284696071463721  0.0007948359741883379      13.91799988353035      272.8430173509194   0.007073991652459265     0.8000000305886352     0.5549285002072263     0.2657826729012395     0.3439052849498031    0.01228578742876107     0.3887472770890196     0.9644364162002841     0.9302297292558152  2.885362225039269e-14 122.2376467765341
2.426356948895443      19.43808571748356      15.68621777323764   0.002713455610083512     0.7209507803711666     -11.40806496087794   2.05204189377471e-08     0.1284696071463721  0.0007948359741883379      13.91799988353035      272.8430173509194   0.007073991652459265     0.8000000305886352     0.5549285002072263     0.2657826729012395     0.3439052849498031    0.01228578742876107     0.3887472770890196     0.9644364162002841     0.9302297292558152  2.885362225039269e-14 122.2376512735732
2.426356948895443      19.43808571748356      15.68621777323764   0.002713455610083512     0.7209507803711666     -11.40806496087794  5.619257743899449e-09     0.1284696220475333  0.0007948359741883379      13.91799988353035      272.8430173509194   0.007073991652459265     0.8000000305886352     0.5549285002072263     0.2657826729012395     0.3439052849498031    0.01228578742876107     0.3887472770890196     0.9644364162002841     0.9302297292558152  2.885362225039269e-14 122.2376468941811
2.426356948895443      19.43808571748356      15.68621777323764   0.002713455610083512     0.7209507803711666     -11.40806496087794  5.619257743899449e-09     0.1284696071463721  0.0007948508753495317      13.91799988353035      272.8430173509194   0.007073991652459265     0.8000000305886352     0.5549285002072263     0.2657826729012395     0.3439052849498031    0.01228578742876107     0.3887472770890196     0.9644364162002841     0.9302297292558152  2.885362225039269e-14 122.2376470502874
2.426356948895443      19.43808571748356      15.68621777323764   0.002713455610083512     0.7209507803711666     -11.40806496087794  5.619257743899449e-09     0.1284696071463721  0.0007948359741883379      13.91800009092471      272.8430173509194   0.007073991652459265     0.8000000305886352     0.5549285002072263     0.2657826729012395     0.3439052849498031    0.01228578742876107     0.3887472770890196     0.9644364162002841     0.9302297292558152  2.885362225039269e-14 122.2376468150328
2.426356948895443      19.43808571748356      15.68621777323764   0.002713455610083512     0.7209507803711666     -11.40806496087794  5.619257743899449e-09     0.1284696071463721  0.0007948359741883379      13.91799988353035      272.8430214165972   0.007073991652459265     0.8000000305886352     0.5549285002072263     0.2657826729012395     0.3439052849498031    0.01228578742876107     0.3887472770890196     0.9644364162002841     0.9302297292558152  2.885362225039269e-14 122.2376467477139
2.426356948895443      19.43808571748356      15.68621777323764   0.002713455610083512     0.7209507803711666     -11.40806496087794  5.619257743899449e-09     0.1284696071463721  0.0007948359741883379      13.91799988353035      272.8430173509194   0.007074006553620458     0.8000000305886352     0.5549285002072263     0.2657826729012395     0.3439052849498031    0.01228578742876107     0.3887472770890196     0.9644364162002841     0.9302297292558152  2.885362225039269e-14 122.2376469535395
2.426356948895443      19.43808571748356      15.68621777323764   0.002713455610083512     0.7209507803711666     -11.40806496087794  5.619257743899449e-09     0.1284696071463721  0.0007948359741883379      13.91799988353035      272.8430173509194   0.007073991652459265     0.8000000454897964     0.5549285002072263     0.2657826729012395     0.3439052849498031    0.01228578742876107     0.3887472770890196     0.9644364162002841     0.9302297292558152  2.885362225039269e-14 122.2376472386564
2.426356948895443      19.43808571748356      15.68621777323764   0.002713455610083512     0.7209507803711666     -11.40806496087794  5.619257743899449e-09     0.1284696071463721  0.0007948359741883379      13.91799988353035      272.8430173509194   0.007073991652459265     0.8000000305886352     0.5549285151083875     0.2657826729012395     0.3439052849498031    0.01228578742876107     0.3887472770890196     0.9644364162002841     0.9302297292558152  2.885362225039269e-14 122.2376468059737
2.426356948895443      19.43808571748356      15.68621777323764   0.002713455610083512     0.7209507803711666     -11.40806496087794  5.619257743899449e-09     0.1284696071463721  0.0007948359741883379      13.91799988353035      272.8430173509194   0.007073991652459265     0.8000000305886352     0.5549285002072263     0.2657826878024007     0.3439052849498031    0.01228578742876107     0.3887472770890196     0.9644364162002841     0.9302297292558152  2.885362225039269e-14 122.2376467706403
2.426356948895443      19.43808571748356      15.68621777323764   0.002713455610083512     0.7209507803711666     -11.40806496087794  5.619257743899449e-09     0.1284696071463721  0.0007948359741883379      13.91799988353035      272.8430173509194   0.007073991652459265     0.8000000305886352     0.5549285002072263     0.2657826729012395     0.3439052998509642    0.01228578742876107     0.3887472770890196     0.9644364162002841     0.9302297292558152  2.885362225039269e-14 122.2376467874867
2.426356948895443      19.43808571748356      15.68621777323764   0.002713455610083512     0.7209507803711666     -11.40806496087794  5.619257743899449e-09     0.1284696071463721  0.0007948359741883379      13.91799988353035      272.8430173509194   0.007073991652459265     0.8000000305886352     0.5549285002072263     0.2657826729012395     0.3439052849498031    0.01228580232992227     0.3887472770890196     0.9644364162002841     0.9302297292558152  2.885362225039269e-14 122.237646793645
2.426356948895443      19.43808571748356      15.68621777323764   0.002713455610083512     0.7209507803711666     -11.40806496087794  5.619257743899449e-09     0.1284696071463721  0.0007948359741883379      13.91799988353035      272.8430173509194   0.007073991652459265     0.8000000305886352     0.5549285002072263     0.2657826729012395     0.3439052849498031    0.01228578742876107     0.3887472919901808     0.9644364162002841     0.9302297292558152  2.885362225039269e-14 122.2376467936688
2.426356948895443      19.43808571748356      15.68621777323764   0.002713455610083512     0.7209507803711666     -11.40806496087794  5.619257743899449e-09     0.1284696071463721  0.0007948359741883379      13.91799988353035      272.8430173509194   0.007073991652459265     0.8000000305886352     0.5549285002072263     0.2657826729012395     0.3439052849498031    0.01228578742876107     0.3887472770890196     0.9644364311014453     0.9302297292558152  2.885362225039269e-14 122.2376467936762
2.426356948895443      19.43808571748356      15.68621777323764   0.002713455610083512     0.7209507803711666     -11.40806496087794  5.619257743899449e-09     0.1284696071463721  0.0007948359741883379      13.91799988353035      272.8430173509194   0.007073991652459265     0.8000000305886352     0.5549285002072263     0.2657826729012395     0.3439052849498031    0.01228578742876107     0.3887472770890196     0.9644364162002841     0.9302297441569764  2.885362225039269e-14 122.2376467936744
2.426356948895443      19.43808571748356      15.68621777323764   0.002713455610083512     0.7209507803711666     -11.40806496087794  5.619257743899449e-09     0.1284696071463721  0.0007948359741883379      13.91799988353035      272.8430173509194   0.007073991652459265     0.8000000305886352     0.5549285002072263     0.2657826729012395     0.3439052849498031    0.01228578742876107     0.3887472770890196     0.9644364162002841     0.9302297292558152  1.490119004746991e-08 122.2377031819704
2.426607040374638      19.43928101563342      15.68853289688402   0.002712292046944582     0.7209504778204174     -11.40931499237644   5.48204965119546e-09     0.1284058016702446  0.0007939177857258844       13.9164020003813      272.8436280984807   0.007068071857699121     0.8000000303997015     0.5548630904151918      0.265875952734874     0.3439928822896263    0.01228907371155519     0.3887472770890196     0.9644138249861919     0.9302134472801366  4.303991829320865e-14 122.2369283014957
2.426607076533901      19.43928101563342      15.68853289688402   0.002712292046944582     0.7209504778204174     -11.40931499237644   5.48204965119546e-09     0.1284058016702446  0.0007939177857258844       13.9164020003813      272.8436280984807   0.007068071857699121     0.8000000303997015     0.5548630904151918      0.265875952734874     0.3439928822896263    0.01228907371155519     0.3887472770890196     0.9644138249861919     0.9302134472801366  4.303991829320865e-14 122.2369282596
2.426607040374638      19.43928130530128      15.68853289688402   0.002712292046944582     0.7209504778204174     -11.40931499237644   5.48204965119546e-09     0.1284058016702446  0.0007939177857258844       13.9164020003813      272.8436280984807   0.007068071857699121     0.8000000303997015     0.5548630904151918      0.265875952734874     0.3439928822896263    0.01228907371155519     0.3887472770890196     0.9644138249861919     0.9302134472801366  4.303991829320865e-14 122.2369282968598
2.426607040374638      19.43928101563342      15.68853313066138   0.002712292046944582     0.7209504778204174     -11.40931499237644   5.48204965119546e-09     0.1284058016702446  0.0007939177857258844       13.9164020003813      272.8436280984807   0.007068071857699121     0.8000000303997015     0.5548630904151918      0.265875952734874     0.3439928822896263    0.01228907371155519     0.3887472770890196     0.9644138249861919     0.9302134472801366  4.303991829320865e-14 122.236928302895
2.426607040374638      19.43928101563342      15.68853289688402   0.002712306948105776     0.7209504778204174     -11.40931499237644   5.48204965119546e-09     0.1284058016702446  0.0007939177857258844       13.9164020003813      272.8436280984807   0.007068071857699121     0.8000000303997015     0.5548630904151918      0.265875952734874     0.3439928822896263    0.01228907371155519     0.3887472770890196     0.9644138249861919     0.9302134472801366  4.303991829320865e-14 122.2369279038196
2.426607040374638      19.43928101563342      15.68853289688402   0.002712292046944582     0.7209504927215786     -11.40931499237644   5.48204965119546e-09     0.1284058016702446  0.0007939177857258844       13.9164020003813      272.8436280984807   0.007068071857699121     0.8000000303997015     0.5548630904151918      0.265875952734874     0.3439928822896263    0.01228907371155519     0.3887472770890196     0.9644138249861919     0.9302134472801366  4.303991829320865e-14 122.2369282991881
2.426607040374638      19.43928101563342      15.68853289688402   0.002712292046944582     0.7209504778204174     -11.40931516238848   5.48204965119546e-09     0.1284058016702446  0.0007939177857258844       13.9164020003813      272.8436280984807   0.007068071857699121     0.8000000303997015     0.5548630904151918      0.265875952734874     0.3439928822896263    0.01228907371155519     0.3887472770890196     0.9644138249861919     0.9302134472801366  4.303991829320865e-14 122.2369282738151
2.426607040374638      19.43928101563342      15.68853289688402   0.002712292046944582     0.7209504778204174     -11.40931499237644  2.038321084504312e-08     0.1284058016702446  0.0007939177857258844       13.9164020003813      272.8436280984807   0.007068071857699121     0.8000000303997015     0.5548630904151918      0.265875952734874     0.3439928822896263    0.01228907371155519     0.3887472770890196     0.9644138249861919     0.9302134472801366  4.303991829320865e-14 122.2369313994425
2.426607040374638      19.43928101563342      15.68853289688402   0.002712292046944582     0.7209504778204174     -11.40931499237644   5.48204965119546e-09     0.1284058165714058  0.0007939177857258844       13.9164020003813      272.8436280984807   0.007068071857699121     0.8000000303997015     0.5548630904151918      0.265875952734874     0.3439928822896263    0.01228907371155519     0.3887472770890196     0.9644138249861919     0.9302134472801366  4.303991829320865e-14 122.2369283380377
2.426607040374638      19.43928101563342      15.68853289688402   0.002712292046944582     0.7209504778204174     -11.40931499237644   5.48204965119546e-09     0.1284058016702446  0.0007939326868870783       13.9164020003813      272.8436280984807   0.007068071857699121     0.8000000303997015     0.5548630904151918      0.265875952734874     0.3439928822896263    0.01228907371155519     0.3887472770890196     0.9644138249861919     0.9302134472801366  4.303991829320865e-14 122.2369271483395
2.426607040374638      19.43928101563342      15.68853289688402   0.002712292046944582     0.7209504778204174     -11.40931499237644   5.48204965119546e-09     0.1284058016702446  0.0007939177857258844      13.91640220775185      272.8436280984807   0.007068071857699121     0.8000000303997015     0.5548630904151918      0.265875952734874     0.3439928822896263    0.01228907371155519     0.3887472770890196     0.9644138249861919     0.9302134472801366  4.303991829320865e-14 122.2369283026786
2.426607040374638      19.43928101563342      15.68853289688402   0.002712292046944582     0.7209504778204174     -11.40931499237644   5.48204965119546e-09     0.1284058016702446  0.0007939177857258844       13.9164020003813      272.8436321641676   0.007068071857699121     0.8000000303997015     0.5548630904151918      0.265875952734874     0.3439928822896263    0.01228907371155519     0.3887472770890196     0.9644138249861919     0.9302134472801366  4.303991829320865e-14 122.236928299216
2.426607040374638      19.43928101563342      15.68853289688402   0.002712292046944582     0.7209504778204174     -11.40931499237644   5.48204965119546e-09     0.1284058016702446  0.0007939177857258844       13.9164020003813      272.8436280984807   0.007068086758860314     0.8000000303997015     0.5548630904151918      0.265875952734874     0.3439928822896263    0.01228907371155519     0.3887472770890196     0.9644138249861919     0.9302134472801366  4.303991829320865e-14 122.2369267501394
2.426607040374638      19.43928101563342      15.68853289688402   0.002712292046944582     0.7209504778204174     -11.40931499237644   5.48204965119546e-09     0.1284058016702446  0.0007939177857258844       13.9164020003813      272.8436280984807   0.007068071857699121     0.8000000453008627     0.5548630904151918      0.265875952734874     0.3439928822896263    0.01228907371155519     0.3887472770890196     0.9644138249861919     0.9302134472801366  4.303991829320865e-14 122.2369287401157
2.426607040374638      19.43928101563342      15.68853289688402   0.002712292046944582     0.7209504778204174     -11.40931499237644   5.48204965119546e-09     0.1284058016702446  0.0007939177857258844       13.9164020003813      272.8436280984807   0.007068071857699121     0.8000000303997015      0.554863105316353      0.265875952734874     0.3439928822896263    0.01228907371155519     0.3887472770890196     0.9644138249861919     0.9302134472801366  4.303991829320865e-14 122.2369283375094
2.426607040374638      19.43928101563342      15.68853289688402   0.002712292046944582     0.7209504778204174     -11.40931499237644   5.48204965119546e-09     0.1284058016702446  0.0007939177857258844       13.9164020003813      272.8436280984807   0.007068071857699121     0.8000000303997015     0.5548630904151918     0.2658759676360352     0.3439928822896263    0.01228907371155519     0.3887472770890196     0.9644138249861919     0.9302134472801366  4.303991829320865e-14 122.2369282395395
2.426607040374638      19.43928101563342      15.68853289688402   0.002712292046944582     0.7209504778204174     -11.40931499237644   5.48204965119546e-09     0.1284058016702446  0.0007939177857258844       13.9164020003813      272.8436280984807   0.007068071857699121     0.8000000303997015     0.5548630904151918      0.265875952734874     0.3439928971907875    0.01228907371155519     0.3887472770890196     0.9644138249861919     0.9302134472801366  4.303991829320865e-14 122.2369282943115
2.426607040374638      19.43928101563342      15.68853289688402   0.002712292046944582     0.7209504778204174     -11.40931499237644   5.48204965119546e-09     0.1284058016702446  0.0007939177857258844       13.9164020003813      272.8436280984807   0.007068071857699121     0.8000000303997015     0.5548630904151918      0.265875952734874     0.3439928822896263    0.01228908861271638     0.3887472770890196     0.9644138249861919     0.9302134472801366  4.303991829320865e-14 122.2369283014919
2.426607040374638      19.43928101563342      15.68853289688402   0.002712292046944582     0.7209504778204174     -11.40931499237644   5.48204965119546e-09     0.1284058016702446  0.0007939177857258844       13.9164020003813      272.8436280984807   0.007068071857699121     0.8000000303997015     0.5548630904151918      0.265875952734874     0.3439928822896263    0.01228907371155519     0.3887472919901808     0.9644138249861919     0.9302134472801366  4.303991829320865e-14 122.2369283014957
2.426607040374638      19.43928101563342      15.68853289688402   0.002712292046944582     0.7209504778204174     -11.40931499237644   5.48204965119546e-09     0.1284058016702446  0.0007939177857258844       13.9164020003813      272.8436280984807   0.007068071857699121     0.8000000303997015     0.5548630904151918      0.265875952734874     0.3439928822896263    0.01228907371155519     0.3887472770890196     0.9644138398873531     0.9302134472801366  4.303991829320865e-14 122.2369283014943
2.426607040374638      19.43928101563342      15.68853289688402   0.002712292046944582     0.7209504778204174     -11.40931499237644   5.48204965119546e-09     0.1284058016702446  0.0007939177857258844       13.9164020003813      272.8436280984807   0.007068071857699121     0.8000000303997015     0.5548630904151918      0.265875952734874     0.3439928822896263    0.01228907371155519     0.3887472770890196     0.9644138249861919     0.9302134621812978  4.303991829320865e-14 122.236928301496
2.426607040374638      19.43928101563342      15.68853289688402   0.002712292046944582     0.7209504778204174     -11.40931499237644   5.48204965119546e-09     0.1284058016702446  0.0007939177857258844       13.9164020003813      272.8436280984807   0.007068071857699121     0.8000000303997015     0.5548630904151918      0.265875952734874     0.3439928822896263    0.01228907371155519     0.3887472770890196     0.9644138249861919     0.9302134472801366  1.490120423376595e-08 122.2369846997898
2.426745787981804      19.44065432330298      15.69084638135404   0.002713264457281303      0.720937662952056     -11.41062193136983  5.459228082245191e-09     0.1284048262227497  0.0007961677161808851      13.91540868683281      272.8437987282034    0.00706771129161481     0.8000000302473377     0.5548402759107294     0.2658845812965112     0.3440377992361963    0.01228971586106297     0.3887472770890196     0.9644140119734141     0.9302126937472155  4.281057597328798e-14 122.2364806006911
2.426745824143135      19.44065432330298      15.69084638135404   0.002713264457281303      0.720937662952056     -11.41062193136983  5.459228082245191e-09     0.1284048262227497  0.0007961677161808851      13.91540868683281      272.8437987282034    0.00706771129161481     0.8000000302473377     0.5548402759107294     0.2658845812965112     0.3440377992361963    0.01228971586106297     0.3887472770890196     0.9644140119734141     0.9302126937472155  4.281057597328798e-14 122.2364805394083
2.426745787981804       19.4406546129913      15.69084638135404   0.002713264457281303      0.720937662952056     -11.41062193136983  5.459228082245191e-09     0.1284048262227497  0.0007961677161808851      13.91540868683281      272.8437987282034    0.00706771129161481     0.8000000302473377     0.5548402759107294     0.2658845812965112     0.3440377992361963    0.01228971586106297     0.3887472770890196     0.9644140119734141     0.9302126937472155  4.281057597328798e-14 122.2364805980833
2.426745787981804      19.44065432330298      15.69084661516587   0.002713264457281303      0.720937662952056     -11.41062193136983  5.459228082245191e-09     0.1284048262227497  0.0007961677161808851      13.91540868683281      272.8437987282034    0.00706771129161481     0.8000000302473377     0.5548402759107294     0.2658845812965112     0.3440377992361963    0.01228971586106297     0.3887472770890196     0.9644140119734141     0.9302126937472155  4.281057597328798e-14 122.2364806009905
2.426745787981804      19.44065432330298      15.69084638135404   0.002713279358442497      0.720937662952056     -11.41062193136983  5.459228082245191e-09     0.1284048262227497  0.0007961677161808851      13.91540868683281      272.8437987282034    0.00706771129161481     0.8000000302473377     0.5548402759107294     0.2658845812965112     0.3440377992361963    0.01228971586106297     0.3887472770890196     0.9644140119734141     0.9302126937472155  4.281057597328798e-14 122.2364803685691
2.426745787981804      19.44065432330298      15.69084638135404   0.002713264457281303     0.7209376778532172     -11.41062193136983  5.459228082245191e-09     0.1284048262227497  0.0007961677161808851      13.91540868683281      272.8437987282034    0.00706771129161481     0.8000000302473377     0.5548402759107294     0.2658845812965112     0.3440377992361963    0.01228971586106297     0.3887472770890196     0.9644140119734141     0.9302126937472155  4.281057597328798e-14 122.2364806012186
2.426745787981804      19.44065432330298      15.69084638135404   0.002713264457281303      0.720937662952056     -11.41062210140135  5.459228082245191e-09     0.1284048262227497  0.0007961677161808851      13.91540868683281      272.8437987282034    0.00706771129161481     0.8000000302473377     0.5548402759107294     0.2658845812965112     0.3440377992361963    0.01228971586106297     0.3887472770890196     0.9644140119734141     0.9302126937472155  4.281057597328798e-14 122.2364805762689
2.426745787981804      19.44065432330298      15.69084638135404   0.002713264457281303      0.720937662952056     -11.41062193136983  2.036038927609285e-08     0.1284048262227497  0.0007961677161808851      13.91540868683281      272.8437987282034    0.00706771129161481     0.8000000302473377     0.5548402759107294     0.2658845812965112     0.3440377992361963    0.01228971586106297     0.3887472770890196     0.9644140119734141     0.9302126937472155  4.281057597328798e-14 122.2364842872797
2.426745787981804      19.44065432330298      15.69084638135404   0.002713264457281303      0.720937662952056     -11.41062193136983  5.459228082245191e-09     0.1284048411239109  0.0007961677161808851      13.91540868683281      272.8437987282034    0.00706771129161481     0.8000000302473377     0.5548402759107294     0.2658845812965112     0.3440377992361963    0.01228971586106297     0.3887472770890196     0.9644140119734141     0.9302126937472155  4.281057597328798e-14 122.2364806664367
2.426745787981804      19.44065432330298      15.69084638135404   0.002713264457281303      0.720937662952056     -11.41062193136983  5.459228082245191e-09     0.1284048262227497  0.0007961826173420789      13.91540868683281      272.8437987282034    0.00706771129161481     0.8000000302473377     0.5548402759107294     0.2658845812965112     0.3440377992361963    0.01228971586106297     0.3887472770890196     0.9644140119734141     0.9302126937472155  4.281057597328798e-14 122.2364805490415
2.426745787981804      19.44065432330298      15.69084638135404   0.002713264457281303      0.720937662952056     -11.41062193136983  5.459228082245191e-09     0.1284048262227497  0.0007961677161808851      13.91540889418856      272.8437987282034    0.00706771129161481     0.8000000302473377     0.5548402759107294     0.2658845812965112     0.3440377992361963    0.01228971586106297     0.3887472770890196     0.9644140119734141     0.9302126937472155  4.281057597328798e-14 122.236480597355
2.426745787981804      19.44065432330298      15.69084638135404   0.002713264457281303      0.720937662952056     -11.41062193136983  5.459228082245191e-09     0.1284048262227497  0.0007961677161808851      13.91540868683281      272.8438027938928    0.00706771129161481     0.8000000302473377     0.5548402759107294     0.2658845812965112     0.3440377992361963    0.01228971586106297     0.3887472770890196     0.9644140119734141     0.9302126937472155  4.281057597328798e-14 122.2364805284096
2.426745787981804      19.44065432330298      15.69084638135404   0.002713264457281303      0.720937662952056     -11.41062193136983  5.459228082245191e-09     0.1284048262227497  0.0007961677161808851      13.91540868683281      272.8437987282034   0.007067726192776004     0.8000000302473377     0.5548402759107294     0.2658845812965112     0.3440377992361963    0.01228971586106297     0.3887472770890196     0.9644140119734141     0.9302126937472155  4.281057597328798e-14 122.2364792075481
2.426745787981804      19.44065432330298      15.69084638135404   0.002713264457281303      0.720937662952056     -11.41062193136983  5.459228082245191e-09     0.1284048262227497  0.0007961677161808851      13.91540868683281      272.8437987282034    0.00706771129161481     0.8000000451484989     0.5548402759107294     0.2658845812965112     0.3440377992361963    0.01228971586106297     0.3887472770890196     0.9644140119734141     0.9302126937472155  4.281057597328798e-14 122.2364810452669
[truncated: 102,137 more chars]
