# Supplementary material for: Model-Based Quantification of the Systemic Interplay between Glucose and Fatty Acids in the Postprandial State
Source: PLoS One. 2015 Sep 10;10(9):e0135665. doi: 10.1371/journal.pone.0135665 (PMC4565650; doi:10.1371/journal.pone.0135665)
Supplement: S3 File — Zip file containing all Matlab m-files to generate figures. The zip-file includes a README file, containing an overview of the simulation files and basic instructions. (ZIP) [file pone.0135665.s004.zip › GlcNEFA/OPT parameters/OPT_solver1_seed100000000_n100_r25/parameters_it36.txt]

2.334040938501713      18.26949946981398      14.74347253548995   0.002084723562352703     0.7601792179104837     -11.96825377418147  5.675074207901042e-06     0.1104144582996389   0.001852311246889664      19.39669169006729      476.9739580855546   0.007759398290363683     0.8874106570424302      0.535334357822752     0.2612192048652448     0.4620842419025651   0.000391080249137967     0.4139122117693992     0.1088870879074781   0.002471737579611888  3.378464001526985e-14 253.0124207797516
2.334040973281633      18.26949946981398      14.74347253548995   0.002084723562352703     0.7601792179104837     -11.96825377418147  5.675074207901042e-06     0.1104144582996389   0.001852311246889664      19.39669169006729      476.9739580855546   0.007759398290363683     0.8874106570424302      0.535334357822752     0.2612192048652448     0.4620842419025651   0.000391080249137967     0.4139122117693992     0.1088870879074781   0.002471737579611888  3.378464001526985e-14 253.0124151076309
2.334040938501713      18.26949974205074      14.74347253548995   0.002084723562352703     0.7601792179104837     -11.96825377418147  5.675074207901042e-06     0.1104144582996389   0.001852311246889664      19.39669169006729      476.9739580855546   0.007759398290363683     0.8874106570424302      0.535334357822752     0.2612192048652448     0.4620842419025651   0.000391080249137967     0.4139122117693992     0.1088870879074781   0.002471737579611888  3.378464001526985e-14 253.0124048070806
2.334040938501713      18.26949946981398      14.74347275518481   0.002084723562352703     0.7601792179104837     -11.96825377418147  5.675074207901042e-06     0.1104144582996389   0.001852311246889664      19.39669169006729      476.9739580855546   0.007759398290363683     0.8874106570424302      0.535334357822752     0.2612192048652448     0.4620842419025651   0.000391080249137967     0.4139122117693992     0.1088870879074781   0.002471737579611888  3.378464001526985e-14 253.0124092350036
2.334040938501713      18.26949946981398      14.74347253548995   0.002084738463513897     0.7601792179104837     -11.96825377418147  5.675074207901042e-06     0.1104144582996389   0.001852311246889664      19.39669169006729      476.9739580855546   0.007759398290363683     0.8874106570424302      0.535334357822752     0.2612192048652448     0.4620842419025651   0.000391080249137967     0.4139122117693992     0.1088870879074781   0.002471737579611888  3.378464001526985e-14 253.0131977040668
2.334040938501713      18.26949946981398      14.74347253548995   0.002084723562352703     0.7601792328116449     -11.96825377418147  5.675074207901042e-06     0.1104144582996389   0.001852311246889664      19.39669169006729      476.9739580855546   0.007759398290363683     0.8874106570424302      0.535334357822752     0.2612192048652448     0.4620842419025651   0.000391080249137967     0.4139122117693992     0.1088870879074781   0.002471737579611888  3.378464001526985e-14 253.012421517836
2.334040938501713      18.26949946981398      14.74347253548995   0.002084723562352703     0.7601792179104837     -11.96825395252234  5.675074207901042e-06     0.1104144582996389   0.001852311246889664      19.39669169006729      476.9739580855546   0.007759398290363683     0.8874106570424302      0.535334357822752     0.2612192048652448     0.4620842419025651   0.000391080249137967     0.4139122117693992     0.1088870879074781   0.002471737579611888  3.378464001526985e-14 253.0124467463695
2.334040938501713      18.26949946981398      14.74347253548995   0.002084723562352703     0.7601792179104837     -11.96825377418147  5.689975369094889e-06     0.1104144582996389   0.001852311246889664      19.39669169006729      476.9739580855546   0.007759398290363683     0.8874106570424302      0.535334357822752     0.2612192048652448     0.4620842419025651   0.000391080249137967     0.4139122117693992     0.1088870879074781   0.002471737579611888  3.378464001526985e-14 253.012438964077
2.334040938501713      18.26949946981398      14.74347253548995   0.002084723562352703     0.7601792179104837     -11.96825377418147  5.675074207901042e-06     0.1104144732008001   0.001852311246889664      19.39669169006729      476.9739580855546   0.007759398290363683     0.8874106570424302      0.535334357822752     0.2612192048652448     0.4620842419025651   0.000391080249137967     0.4139122117693992     0.1088870879074781   0.002471737579611888  3.378464001526985e-14 253.0124204043773
2.334040938501713      18.26949946981398      14.74347253548995   0.002084723562352703     0.7601792179104837     -11.96825377418147  5.675074207901042e-06     0.1104144582996389   0.001852326148050857      19.39669169006729      476.9739580855546   0.007759398290363683     0.8874106570424302      0.535334357822752     0.2612192048652448     0.4620842419025651   0.000391080249137967     0.4139122117693992     0.1088870879074781   0.002471737579611888  3.378464001526985e-14 253.0124675208436
2.334040938501713      18.26949946981398      14.74347253548995   0.002084723562352703     0.7601792179104837     -11.96825377418147  5.675074207901042e-06     0.1104144582996389   0.001852311246889664      19.39669197910052      476.9739580855546   0.007759398290363683     0.8874106570424302      0.535334357822752     0.2612192048652448     0.4620842419025651   0.000391080249137967     0.4139122117693992     0.1088870879074781   0.002471737579611888  3.378464001526985e-14 253.0124205609758
2.334040938501713      18.26949946981398      14.74347253548995   0.002084723562352703     0.7601792179104837     -11.96825377418147  5.675074207901042e-06     0.1104144582996389   0.001852311246889664      19.39669169006729      476.9739651930204   0.007759398290363683     0.8874106570424302      0.535334357822752     0.2612192048652448     0.4620842419025651   0.000391080249137967     0.4139122117693992     0.1088870879074781   0.002471737579611888  3.378464001526985e-14 253.0124213002725
2.334040938501713      18.26949946981398      14.74347253548995   0.002084723562352703     0.7601792179104837     -11.96825377418147  5.675074207901042e-06     0.1104144582996389   0.001852311246889664      19.39669169006729      476.9739580855546   0.007759413191524877     0.8874106570424302      0.535334357822752     0.2612192048652448     0.4620842419025651   0.000391080249137967     0.4139122117693992     0.1088870879074781   0.002471737579611888  3.378464001526985e-14 253.0125055667131
2.334040938501713      18.26949946981398      14.74347253548995   0.002084723562352703     0.7601792179104837     -11.96825377418147  5.675074207901042e-06     0.1104144582996389   0.001852311246889664      19.39669169006729      476.9739580855546   0.007759398290363683     0.8874106719435914      0.535334357822752     0.2612192048652448     0.4620842419025651   0.000391080249137967     0.4139122117693992     0.1088870879074781   0.002471737579611888  3.378464001526985e-14 253.0124263656998
2.334040938501713      18.26949946981398      14.74347253548995   0.002084723562352703     0.7601792179104837     -11.96825377418147  5.675074207901042e-06     0.1104144582996389   0.001852311246889664      19.39669169006729      476.9739580855546   0.007759398290363683     0.8874106570424302     0.5353343727239132     0.2612192048652448     0.4620842419025651   0.000391080249137967     0.4139122117693992     0.1088870879074781   0.002471737579611888  3.378464001526985e-14 253.0124080673853
2.334040938501713      18.26949946981398      14.74347253548995   0.002084723562352703     0.7601792179104837     -11.96825377418147  5.675074207901042e-06     0.1104144582996389   0.001852311246889664      19.39669169006729      476.9739580855546   0.007759398290363683     0.8874106570424302      0.535334357822752      0.261219219766406     0.4620842419025651   0.000391080249137967     0.4139122117693992     0.1088870879074781   0.002471737579611888  3.378464001526985e-14 253.0124089280602
2.334040938501713      18.26949946981398      14.74347253548995   0.002084723562352703     0.7601792179104837     -11.96825377418147  5.675074207901042e-06     0.1104144582996389   0.001852311246889664      19.39669169006729      476.9739580855546   0.007759398290363683     0.8874106570424302      0.535334357822752     0.2612192048652448     0.4620842568037263   0.000391080249137967     0.4139122117693992     0.1088870879074781   0.002471737579611888  3.378464001526985e-14 253.0124214591148
2.334040938501713      18.26949946981398      14.74347253548995   0.002084723562352703     0.7601792179104837     -11.96825377418147  5.675074207901042e-06     0.1104144582996389   0.001852311246889664      19.39669169006729      476.9739580855546   0.007759398290363683     0.8874106570424302      0.535334357822752     0.2612192048652448     0.4620842419025651  0.0003910951502991609     0.4139122117693992     0.1088870879074781   0.002471737579611888  3.378464001526985e-14 253.0124207797402
2.334040938501713      18.26949946981398      14.74347253548995   0.002084723562352703     0.7601792179104837     -11.96825377418147  5.675074207901042e-06     0.1104144582996389   0.001852311246889664      19.39669169006729      476.9739580855546   0.007759398290363683     0.8874106570424302      0.535334357822752     0.2612192048652448     0.4620842419025651   0.000391080249137967     0.4139122266705604     0.1088870879074781   0.002471737579611888  3.378464001526985e-14 253.0124207797516
2.334040938501713      18.26949946981398      14.74347253548995   0.002084723562352703     0.7601792179104837     -11.96825377418147  5.675074207901042e-06     0.1104144582996389   0.001852311246889664      19.39669169006729      476.9739580855546   0.007759398290363683     0.8874106570424302      0.535334357822752     0.2612192048652448     0.4620842419025651   0.000391080249137967     0.4139122117693992     0.1088871028086393   0.002471737579611888  3.378464001526985e-14 253.0124207798064
2.334040938501713      18.26949946981398      14.74347253548995   0.002084723562352703     0.7601792179104837     -11.96825377418147  5.675074207901042e-06     0.1104144582996389   0.001852311246889664      19.39669169006729      476.9739580855546   0.007759398290363683     0.8874106570424302      0.535334357822752     0.2612192048652448     0.4620842419025651   0.000391080249137967     0.4139122117693992     0.1088870879074781   0.002471752480773082  3.378464001526985e-14 253.0124207797816
2.334040938501713      18.26949946981398      14.74347253548995   0.002084723562352703     0.7601792179104837     -11.96825377418147  5.675074207901042e-06     0.1104144582996389   0.001852311246889664      19.39669169006729      476.9739580855546   0.007759398290363683     0.8874106570424302      0.535334357822752     0.2612192048652448     0.4620842419025651   0.000391080249137967     0.4139122117693992     0.1088870879074781   0.002471737579611888  1.490119497848767e-08 253.0124583722021
2.419565599724625      18.63577836632984      14.63339909141746   0.002151851696752544     0.7126043726663355     -11.41571852681507  1.842943786088015e-06     0.1074866907964848   0.002000320867315223      16.92570275854522      388.2983545351986   0.006602509143297744     0.8739554766509765     0.5398547709047104     0.2772869593521804     0.3880900803894847  0.0005715700068214639     0.4139122117693992     0.1076610494850681   0.002426357251997132  2.220446049250313e-14 150.9600365760927
2.419565635778961      18.63577836632984      14.63339909141746   0.002151851696752544     0.7126043726663355     -11.41571852681507  1.842943786088015e-06     0.1074866907964848   0.002000320867315223      16.92570275854522      388.2983545351986   0.006602509143297744     0.8739554766509765     0.5398547709047104     0.2772869593521804     0.3880900803894847  0.0005715700068214639     0.4139122117693992     0.1076610494850681   0.002426357251997132  2.220446049250313e-14 150.9600337459251
2.419565599724625      18.63577864402458      14.63339909141746   0.002151851696752544     0.7126043726663355     -11.41571852681507  1.842943786088015e-06     0.1074866907964848   0.002000320867315223      16.92570275854522      388.2983545351986   0.006602509143297744     0.8739554766509765     0.5398547709047104     0.2772869593521804     0.3880900803894847  0.0005715700068214639     0.4139122117693992     0.1076610494850681   0.002426357251997132  2.220446049250313e-14 150.9600319660262
2.419565599724625      18.63577836632984       14.6333993094721   0.002151851696752544     0.7126043726663355     -11.41571852681507  1.842943786088015e-06     0.1074866907964848   0.002000320867315223      16.92570275854522      388.2983545351986   0.006602509143297744     0.8739554766509765     0.5398547709047104     0.2772869593521804     0.3880900803894847  0.0005715700068214639     0.4139122117693992     0.1076610494850681   0.002426357251997132  2.220446049250313e-14 150.9600333729954
2.419565599724625      18.63577836632984      14.63339909141746   0.002151866597913738     0.7126043726663355     -11.41571852681507  1.842943786088015e-06     0.1074866907964848   0.002000320867315223      16.92570275854522      388.2983545351986   0.006602509143297744     0.8739554766509765     0.5398547709047104     0.2772869593521804     0.3880900803894847  0.0005715700068214639     0.4139122117693992     0.1076610494850681   0.002426357251997132  2.220446049250313e-14 150.9602760336358
2.419565599724625      18.63577836632984      14.63339909141746   0.002151851696752544     0.7126043875674967     -11.41571852681507  1.842943786088015e-06     0.1074866907964848   0.002000320867315223      16.92570275854522      388.2983545351986   0.006602509143297744     0.8739554766509765     0.5398547709047104     0.2772869593521804     0.3880900803894847  0.0005715700068214639     0.4139122117693992     0.1076610494850681   0.002426357251997132  2.220446049250313e-14 150.9600370662316
2.419565599724625      18.63577836632984      14.63339909141746   0.002151851696752544     0.7126043726663355     -11.41571869692253  1.842943786088015e-06     0.1074866907964848   0.002000320867315223      16.92570275854522      388.2983545351986   0.006602509143297744     0.8739554766509765     0.5398547709047104     0.2772869593521804     0.3880900803894847  0.0005715700068214639     0.4139122117693992     0.1076610494850681   0.002426357251997132  2.220446049250313e-14 150.9600434179326
2.419565599724625      18.63577836632984      14.63339909141746   0.002151851696752544     0.7126043726663355     -11.41571852681507  1.857844947281863e-06     0.1074866907964848   0.002000320867315223      16.92570275854522      388.2983545351986   0.006602509143297744     0.8739554766509765     0.5398547709047104     0.2772869593521804     0.3880900803894847  0.0005715700068214639     0.4139122117693992     0.1076610494850681   0.002426357251997132  2.220446049250313e-14 150.9600432259749
2.419565599724625      18.63577836632984      14.63339909141746   0.002151851696752544     0.7126043726663355     -11.41571852681507  1.842943786088015e-06      0.107486705697646   0.002000320867315223      16.92570275854522      388.2983545351986   0.006602509143297744     0.8739554766509765     0.5398547709047104     0.2772869593521804     0.3880900803894847  0.0005715700068214639     0.4139122117693992     0.1076610494850681   0.002426357251997132  2.220446049250313e-14 150.9600358057184
2.419565599724625      18.63577836632984      14.63339909141746   0.002151851696752544     0.7126043726663355     -11.41571852681507  1.842943786088015e-06     0.1074866907964848   0.002000335768476416      16.92570275854522      388.2983545351986   0.006602509143297744     0.8739554766509765     0.5398547709047104     0.2772869593521804     0.3880900803894847  0.0005715700068214639     0.4139122117693992     0.1076610494850681   0.002426357251997132  2.220446049250313e-14 150.9602173891033
2.419565599724625      18.63577836632984      14.63339909141746   0.002151851696752544     0.7126043726663355     -11.41571852681507  1.842943786088015e-06     0.1074866907964848   0.002000320867315223      16.92570301075785      388.2983545351986   0.006602509143297744     0.8739554766509765     0.5398547709047104     0.2772869593521804     0.3880900803894847  0.0005715700068214639     0.4139122117693992     0.1076610494850681   0.002426357251997132  2.220446049250313e-14 150.9600364439505
2.419565599724625      18.63577836632984      14.63339909141746   0.002151851696752544     0.7126043726663355     -11.41571852681507  1.842943786088015e-06     0.1074866907964848   0.002000320867315223      16.92570275854522       388.298360321295   0.006602509143297744     0.8739554766509765     0.5398547709047104     0.2772869593521804     0.3880900803894847  0.0005715700068214639     0.4139122117693992     0.1076610494850681   0.002426357251997132  2.220446049250313e-14 150.9600367792628
2.419565599724625      18.63577836632984      14.63339909141746   0.002151851696752544     0.7126043726663355     -11.41571852681507  1.842943786088015e-06     0.1074866907964848   0.002000320867315223      16.92570275854522      388.2983545351986   0.006602524044458938     0.8739554766509765     0.5398547709047104     0.2772869593521804     0.3880900803894847  0.0005715700068214639     0.4139122117693992     0.1076610494850681   0.002426357251997132  2.220446049250313e-14 150.9602117878883
2.419565599724625      18.63577836632984      14.63339909141746   0.002151851696752544     0.7126043726663355     -11.41571852681507  1.842943786088015e-06     0.1074866907964848   0.002000320867315223      16.92570275854522      388.2983545351986   0.006602509143297744     0.8739554915521377     0.5398547709047104     0.2772869593521804     0.3880900803894847  0.0005715700068214639     0.4139122117693992     0.1076610494850681   0.002426357251997132  2.220446049250313e-14 150.960039098845
2.419565599724625      18.63577836632984      14.63339909141746   0.002151851696752544     0.7126043726663355     -11.41571852681507  1.842943786088015e-06     0.1074866907964848   0.002000320867315223      16.92570275854522      388.2983545351986   0.006602509143297744     0.8739554766509765     0.5398547858058715     0.2772869593521804     0.3880900803894847  0.0005715700068214639     0.4139122117693992     0.1076610494850681   0.002426357251997132  2.220446049250313e-14 150.9600290860685
2.419565599724625      18.63577836632984      14.63339909141746   0.002151851696752544     0.7126043726663355     -11.41571852681507  1.842943786088015e-06     0.1074866907964848   0.002000320867315223      16.92570275854522      388.2983545351986   0.006602509143297744     0.8739554766509765     0.5398547709047104     0.2772869742533416     0.3880900803894847  0.0005715700068214639     0.4139122117693992     0.1076610494850681   0.002426357251997132  2.220446049250313e-14 150.9600364675449
2.419565599724625      18.63577836632984      14.63339909141746   0.002151851696752544     0.7126043726663355     -11.41571852681507  1.842943786088015e-06     0.1074866907964848   0.002000320867315223      16.92570275854522      388.2983545351986   0.006602509143297744     0.8739554766509765     0.5398547709047104     0.2772869593521804     0.3880900952906459  0.0005715700068214639     0.4139122117693992     0.1076610494850681   0.002426357251997132  2.220446049250313e-14 150.9600370130993
2.419565599724625      18.63577836632984      14.63339909141746   0.002151851696752544     0.7126043726663355     -11.41571852681507  1.842943786088015e-06     0.1074866907964848   0.002000320867315223      16.92570275854522      388.2983545351986   0.006602509143297744     0.8739554766509765     0.5398547709047104     0.2772869593521804     0.3880900803894847  0.0005715849079826578     0.4139122117693992     0.1076610494850681   0.002426357251997132  2.220446049250313e-14 150.9600365760196
2.419565599724625      18.63577836632984      14.63339909141746   0.002151851696752544     0.7126043726663355     -11.41571852681507  1.842943786088015e-06     0.1074866907964848   0.002000320867315223      16.92570275854522      388.2983545351986   0.006602509143297744     0.8739554766509765     0.5398547709047104     0.2772869593521804     0.3880900803894847  0.0005715700068214639     0.4139122266705604     0.1076610494850681   0.002426357251997132  2.220446049250313e-14 150.9600365760927
2.419565599724625      18.63577836632984      14.63339909141746   0.002151851696752544     0.7126043726663355     -11.41571852681507  1.842943786088015e-06     0.1074866907964848   0.002000320867315223      16.92570275854522      388.2983545351986   0.006602509143297744     0.8739554766509765     0.5398547709047104     0.2772869593521804     0.3880900803894847  0.0005715700068214639     0.4139122117693992     0.1076610643862292   0.002426357251997132  2.220446049250313e-14 150.9600365759978
2.419565599724625      18.63577836632984      14.63339909141746   0.002151851696752544     0.7126043726663355     -11.41571852681507  1.842943786088015e-06     0.1074866907964848   0.002000320867315223      16.92570275854522      388.2983545351986   0.006602509143297744     0.8739554766509765     0.5398547709047104     0.2772869593521804     0.3880900803894847  0.0005715700068214639     0.4139122117693992     0.1076610494850681   0.002426372153158325  2.220446049250313e-14 150.9600365759796
2.419565599724625      18.63577836632984      14.63339909141746   0.002151851696752544     0.7126043726663355     -11.41571852681507  1.842943786088015e-06     0.1074866907964848   0.002000320867315223      16.92570275854522      388.2983545351986   0.006602509143297744     0.8739554766509765     0.5398547709047104     0.2772869593521804     0.3880900803894847  0.0005715700068214639     0.4139122117693992     0.1076610494850681   0.002426357251997132  1.490118339830815e-08 150.9600908934797
2.512368547807025      19.97181615513313      16.42220045922528   0.002167620948981674     0.6347773394669859     -12.37961023634812  4.227532756621153e-07     0.1158066577092447   0.001542298651673976      15.63158402731204      339.2492379839764   0.006415178108083482     0.8527859127648211     0.5429885053261552     0.2799131025030383     0.3550135805576565   0.005397889015607242     0.4139122117693992     0.1717333012793503    0.06467742551499221  2.220446049250313e-14 128.1619569023568
2.512368585244234      19.97181615513313      16.42220045922528   0.002167620948981674     0.6347773394669859     -12.37961023634812  4.227532756621153e-07     0.1158066577092447   0.001542298651673976      15.63158402731204      339.2492379839764   0.006415178108083482     0.8527859127648211     0.5429885053261552     0.2799131025030383     0.3550135805576565   0.005397889015607242     0.4139122117693992     0.1717333012793503    0.06467742551499221  2.220446049250313e-14 128.1619563190365
2.512368547807025      19.97181645273638      16.42220045922528   0.002167620948981674     0.6347773394669859     -12.37961023634812  4.227532756621153e-07     0.1158066577092447   0.001542298651673976      15.63158402731204      339.2492379839764   0.006415178108083482     0.8527859127648211     0.5429885053261552     0.2799131025030383     0.3550135805576565   0.005397889015607242     0.4139122117693992     0.1717333012793503    0.06467742551499221  2.220446049250313e-14 128.1619553123946
2.512368547807025      19.97181615513313      16.42220070393514   0.002167620948981674     0.6347773394669859     -12.37961023634812  4.227532756621153e-07     0.1158066577092447   0.001542298651673976      15.63158402731204      339.2492379839764   0.006415178108083482     0.8527859127648211     0.5429885053261552     0.2799131025030383     0.3550135805576565   0.005397889015607242     0.4139122117693992     0.1717333012793503    0.06467742551499221  2.220446049250313e-14 128.1619556973049
2.512368547807025      19.97181615513313      16.42220045922528   0.002167635850142867     0.6347773394669859     -12.37961023634812  4.227532756621153e-07     0.1158066577092447   0.001542298651673976      15.63158402731204      339.2492379839764   0.006415178108083482     0.8527859127648211     0.5429885053261552     0.2799131025030383     0.3550135805576565   0.005397889015607242     0.4139122117693992     0.1717333012793503    0.06467742551499221  2.220446049250313e-14 128.1620490089382
2.512368547807025      19.97181615513313      16.42220045922528   0.002167620948981674     0.6347773543681471     -12.37961023634812  4.227532756621153e-07     0.1158066577092447   0.001542298651673976      15.63158402731204      339.2492379839764   0.006415178108083482     0.8527859127648211     0.5429885053261552     0.2799131025030383     0.3550135805576565   0.005397889015607242     0.4139122117693992     0.1717333012793503    0.06467742551499221  2.220446049250313e-14 128.1619570932854
2.512368547807025      19.97181615513313      16.42220045922528   0.002167620948981674     0.6347773394669859     -12.37961042081868  4.227532756621153e-07     0.1158066577092447   0.001542298651673976      15.63158402731204      339.2492379839764   0.006415178108083482     0.8527859127648211     0.5429885053261552     0.2799131025030383     0.3550135805576565   0.005397889015607242     0.4139122117693992     0.1717333012793503    0.06467742551499221  2.220446049250313e-14 128.1619594220576
2.512368547807025      19.97181615513313      16.42220045922528   0.002167620948981674     0.6347773394669859     -12.37961023634812   4.37654436855963e-07     0.1158066577092447   0.001542298651673976      15.63158402731204      339.2492379839764   0.006415178108083482     0.8527859127648211     0.5429885053261552     0.2799131025030383     0.3550135805576565   0.005397889015607242     0.4139122117693992     0.1717333012793503    0.06467742551499221  2.220446049250313e-14 128.1619620162283
2.512368547807025      19.97181615513313      16.42220045922528   0.002167620948981674     0.6347773394669859     -12.37961023634812  4.227532756621153e-07     0.1158066726104059   0.001542298651673976      15.63158402731204      339.2492379839764   0.006415178108083482     0.8527859127648211     0.5429885053261552     0.2799131025030383     0.3550135805576565   0.005397889015607242     0.4139122117693992     0.1717333012793503    0.06467742551499221  2.220446049250313e-14 128.1619568333262
2.512368547807025      19.97181615513313      16.42220045922528   0.002167620948981674     0.6347773394669859     -12.37961023634812  4.227532756621153e-07     0.1158066577092447    0.00154231355283517      15.63158402731204      339.2492379839764   0.006415178108083482     0.8527859127648211     0.5429885053261552     0.2799131025030383     0.3550135805576565   0.005397889015607242     0.4139122117693992     0.1717333012793503    0.06467742551499221  2.220446049250313e-14 128.16206736685
2.512368547807025      19.97181615513313      16.42220045922528   0.002167620948981674     0.6347773394669859     -12.37961023634812  4.227532756621153e-07     0.1158066577092447   0.001542298651673976      15.63158426024079      339.2492379839764   0.006415178108083482     0.8527859127648211     0.5429885053261552     0.2799131025030383     0.3550135805576565   0.005397889015607242     0.4139122117693992     0.1717333012793503    0.06467742551499221  2.220446049250313e-14 128.1619569194682
2.512368547807025      19.97181615513313      16.42220045922528   0.002167620948981674     0.6347773394669859     -12.37961023634812  4.227532756621153e-07     0.1158066577092447   0.001542298651673976      15.63158402731204       339.249243039184   0.006415178108083482     0.8527859127648211     0.5429885053261552     0.2799131025030383     0.3550135805576565   0.005397889015607242     0.4139122117693992     0.1717333012793503    0.06467742551499221  2.220446049250313e-14 128.1619569498132
2.512368547807025      19.97181615513313      16.42220045922528   0.002167620948981674     0.6347773394669859     -12.37961023634812  4.227532756621153e-07     0.1158066577092447   0.001542298651673976      15.63158402731204      339.2492379839764   0.006415193009244676     0.8527859127648211     0.5429885053261552     0.2799131025030383     0.3550135805576565   0.005397889015607242     0.4139122117693992     0.1717333012793503    0.06467742551499221  2.220446049250313e-14 128.1619796872893
2.512368547807025      19.97181615513313      16.42220045922528   0.002167620948981674     0.6347773394669859     -12.37961023634812  4.227532756621153e-07     0.1158066577092447   0.001542298651673976      15.63158402731204      339.2492379839764   0.006415178108083482     0.8527859276659823     0.5429885053261552     0.2799131025030383     0.3550135805576565   0.005397889015607242     0.4139122117693992     0.1717333012793503    0.06467742551499221  2.220446049250313e-14 128.1619577892303
2.512368547807025      19.97181615513313      16.42220045922528   0.002167620948981674     0.6347773394669859     -12.37961023634812  4.227532756621153e-07     0.1158066577092447   0.001542298651673976      15.63158402731204      339.2492379839764   0.006415178108083482     0.8527859127648211     0.5429885202273164     0.2799131025030383     0.3550135805576565   0.005397889015607242     0.4139122117693992     0.1717333012793503    0.06467742551499221  2.220446049250313e-14 128.1619559964448
2.512368547807025      19.97181615513313      16.42220045922528   0.002167620948981674     0.6347773394669859     -12.37961023634812  4.227532756621153e-07     0.1158066577092447   0.001542298651673976      15.63158402731204      339.2492379839764   0.006415178108083482     0.8527859127648211     0.5429885053261552     0.2799131174041995     0.3550135805576565   0.005397889015607242     0.4139122117693992     0.1717333012793503    0.06467742551499221  2.220446049250313e-14 128.1619572061773
2.512368547807025      19.97181615513313      16.42220045922528   0.002167620948981674     0.6347773394669859     -12.37961023634812  4.227532756621153e-07     0.1158066577092447   0.001542298651673976      15.63158402731204      339.2492379839764   0.006415178108083482     0.8527859127648211     0.5429885053261552     0.2799131025030383     0.3550135954588177   0.005397889015607242     0.4139122117693992     0.1717333012793503    0.06467742551499221  2.220446049250313e-14 128.1619570702411
2.512368547807025      19.97181615513313      16.42220045922528   0.002167620948981674     0.6347773394669859     -12.37961023634812  4.227532756621153e-07     0.1158066577092447   0.001542298651673976      15.63158402731204      339.2492379839764   0.006415178108083482     0.8527859127648211     0.5429885053261552     0.2799131025030383     0.3550135805576565   0.005397903916768435     0.4139122117693992     0.1717333012793503    0.06467742551499221  2.220446049250313e-14 128.1619569025302
2.512368547807025      19.97181615513313      16.42220045922528   0.002167620948981674     0.6347773394669859     -12.37961023634812  4.227532756621153e-07     0.1158066577092447   0.001542298651673976      15.63158402731204      339.2492379839764   0.006415178108083482     0.8527859127648211     0.5429885053261552     0.2799131025030383     0.3550135805576565   0.005397889015607242     0.4139122266705604     0.1717333012793503    0.06467742551499221  2.220446049250313e-14 128.1619569023568
2.512368547807025      19.97181615513313      16.42220045922528   0.002167620948981674     0.6347773394669859     -12.37961023634812  4.227532756621153e-07     0.1158066577092447   0.001542298651673976      15.63158402731204      339.2492379839764   0.006415178108083482     0.8527859127648211     0.5429885053261552     0.2799131025030383     0.3550135805576565   0.005397889015607242     0.4139122117693992     0.1717333161805115    0.06467742551499221  2.220446049250313e-14 128.1619569042471
2.512368547807025      19.97181615513313      16.42220045922528   0.002167620948981674     0.6347773394669859     -12.37961023634812  4.227532756621153e-07     0.1158066577092447   0.001542298651673976      15.63158402731204      339.2492379839764   0.006415178108083482     0.8527859127648211     0.5429885053261552     0.2799131025030383     0.3550135805576565   0.005397889015607242     0.4139122117693992     0.1717333012793503    0.06467744041615341  2.220446049250313e-14 128.1619569009687
2.512368547807025      19.97181615513313      16.42220045922528   0.002167620948981674     0.6347773394669859     -12.37961023634812  4.227532756621153e-07     0.1158066577092447   0.001542298651673976      15.63158402731204      339.2492379839764   0.006415178108083482     0.8527859127648211     0.5429885053261552     0.2799131025030383     0.3550135805576565   0.005397889015607242     0.4139122117693992     0.1717333012793503    0.06467742551499221  1.490118339830815e-08 128.1620126638541
2.555705706734618      19.68744285013571      16.39531784222759   0.002031353721962633      0.594275314721247     -12.24230418670753  6.130911671789443e-07     0.1210741616005379   0.001222626139488719      14.33264274145444      311.9700357461417   0.006395982900350202     0.8256927936944253     0.5345588681067678     0.2770193569425521     0.3376911248517596    0.00472063873349981     0.4139122117693992    0.01501120548764984       0.76219116436079  2.220446049250313e-14 123.8581619507906
2.555705744817601      19.68744285013571      16.39531784222759   0.002031353721962633      0.594275314721247     -12.24230418670753  6.130911671789443e-07     0.1210741616005379   0.001222626139488719      14.33264274145444      311.9700357461417   0.006395982900350202     0.8256927936944253     0.5345588681067678     0.2770193569425521     0.3376911248517596    0.00472063873349981     0.4139122117693992    0.01501120548764984       0.76219116436079  2.220446049250313e-14 123.8581617074988
2.555705706734618      19.68744314350147      16.39531784222759   0.002031353721962633      0.594275314721247     -12.24230418670753  6.130911671789443e-07     0.1210741616005379   0.001222626139488719      14.33264274145444      311.9700357461417   0.006395982900350202     0.8256927936944253     0.5345588681067678     0.2770193569425521     0.3376911248517596    0.00472063873349981     0.4139122117693992    0.01501120548764984       0.76219116436079  2.220446049250313e-14 123.8581612611737
2.555705706734618      19.68744285013571      16.39531808653686   0.002031353721962633      0.594275314721247     -12.24230418670753  6.130911671789443e-07     0.1210741616005379   0.001222626139488719      14.33264274145444      311.9700357461417   0.006395982900350202     0.8256927936944253     0.5345588681067678     0.2770193569425521     0.3376911248517596    0.00472063873349981     0.4139122117693992    0.01501120548764984       0.76219116436079  2.220446049250313e-14 123.85816136848
2.555705706734618      19.68744285013571      16.39531784222759   0.002031368623123827      0.594275314721247     -12.24230418670753  6.130911671789443e-07     0.1210741616005379   0.001222626139488719      14.33264274145444      311.9700357461417   0.006395982900350202     0.8256927936944253     0.5345588681067678     0.2770193569425521     0.3376911248517596    0.00472063873349981     0.4139122117693992    0.01501120548764984       0.76219116436079  2.220446049250313e-14 123.8582136727637
2.555705706734618      19.68744285013571      16.39531784222759   0.002031353721962633     0.5942753296224081     -12.24230418670753  6.130911671789443e-07     0.1210741616005379   0.001222626139488719      14.33264274145444      311.9700357461417   0.006395982900350202     0.8256927936944253     0.5345588681067678     0.2770193569425521     0.3376911248517596    0.00472063873349981     0.4139122117693992    0.01501120548764984       0.76219116436079  2.220446049250313e-14 123.8581618822597
2.555705706734618      19.68744285013571      16.39531784222759   0.002031353721962633      0.594275314721247     -12.24230436913208  6.130911671789443e-07     0.1210741616005379   0.001222626139488719      14.33264274145444      311.9700357461417   0.006395982900350202     0.8256927936944253     0.5345588681067678     0.2770193569425521     0.3376911248517596    0.00472063873349981     0.4139122117693992    0.01501120548764984       0.76219116436079  2.220446049250313e-14 123.8581630795068
2.555705706734618      19.68744285013571      16.39531784222759   0.002031353721962633      0.594275314721247     -12.24230418670753   6.27992328372792e-07     0.1210741616005379   0.001222626139488719      14.33264274145444      311.9700357461417   0.006395982900350202     0.8256927936944253     0.5345588681067678     0.2770193569425521     0.3376911248517596    0.00472063873349981     0.4139122117693992    0.01501120548764984       0.76219116436079  2.220446049250313e-14 123.858156515843
2.555705706734618      19.68744285013571      16.39531784222759   0.002031353721962633      0.594275314721247     -12.24230418670753  6.130911671789443e-07     0.1210741765016991   0.001222626139488719      14.33264274145444      311.9700357461417   0.006395982900350202     0.8256927936944253     0.5345588681067678     0.2770193569425521     0.3376911248517596    0.00472063873349981     0.4139122117693992    0.01501120548764984       0.76219116436079  2.220446049250313e-14 123.8581618511859
2.555705706734618      19.68744285013571      16.39531784222759   0.002031353721962633      0.594275314721247     -12.24230418670753  6.130911671789443e-07     0.1210741616005379   0.001222641040649913      14.33264274145444      311.9700357461417   0.006395982900350202     0.8256927936944253     0.5345588681067678     0.2770193569425521     0.3376911248517596    0.00472063873349981     0.4139122117693992    0.01501120548764984       0.76219116436079  2.220446049250313e-14 123.8582018711969
2.555705706734618      19.68744285013571      16.39531784222759   0.002031353721962633      0.594275314721247     -12.24230418670753  6.130911671789443e-07     0.1210741616005379   0.001222626139488719      14.33264295502747      311.9700357461417   0.006395982900350202     0.8256927936944253     0.5345588681067678     0.2770193569425521     0.3376911248517596    0.00472063873349981     0.4139122117693992    0.01501120548764984       0.76219116436079  2.220446049250313e-14 123.8581618125583
2.555705706734618      19.68744285013571      16.39531784222759   0.002031353721962633      0.594275314721247     -12.24230418670753  6.130911671789443e-07     0.1210741616005379   0.001222626139488719      14.33264274145444      311.9700403948575   0.006395982900350202     0.8256927936944253     0.5345588681067678     0.2770193569425521     0.3376911248517596    0.00472063873349981     0.4139122117693992    0.01501120548764984       0.76219116436079  2.220446049250313e-14 123.8581617866612
2.555705706734618      19.68744285013571      16.39531784222759   0.002031353721962633      0.594275314721247     -12.24230418670753  6.130911671789443e-07     0.1210741616005379   0.001222626139488719      14.33264274145444      311.9700357461417   0.006395997801511396     0.8256927936944253     0.5345588681067678     0.2770193569425521     0.3376911248517596    0.00472063873349981     0.4139122117693992    0.01501120548764984       0.76219116436079  2.220446049250313e-14 123.8581208508825
2.555705706734618      19.68744285013571      16.39531784222759   0.002031353721962633      0.594275314721247     -12.24230418670753  6.130911671789443e-07     0.1210741616005379   0.001222626139488719      14.33264274145444      311.9700357461417   0.006395982900350202     0.8256928085955865     0.5345588681067678     0.2770193569425521     0.3376911248517596    0.00472063873349981     0.4139122117693992    0.01501120548764984       0.76219116436079  2.220446049250313e-14 123.8581624559207
2.555705706734618      19.68744285013571      16.39531784222759   0.002031353721962633      0.594275314721247     -12.24230418670753  6.130911671789443e-07     0.1210741616005379   0.001222626139488719      14.33264274145444      311.9700357461417   0.006395982900350202     0.8256927936944253      0.534558883007929     0.2770193569425521     0.3376911248517596    0.00472063873349981     0.4139122117693992    0.01501120548764984       0.76219116436079  2.220446049250313e-14 123.8581627187389
2.555705706734618      19.68744285013571      16.39531784222759   0.002031353721962633      0.594275314721247     -12.24230418670753  6.130911671789443e-07     0.1210741616005379   0.001222626139488719      14.33264274145444      311.9700357461417   0.006395982900350202     0.8256927936944253     0.5345588681067678     0.2770193718437133     0.3376911248517596    0.00472063873349981     0.4139122117693992    0.01501120548764984       0.76219116436079  2.220446049250313e-14 123.8581606185233
2.555705706734618      19.68744285013571      16.39531784222759   0.002031353721962633      0.594275314721247     -12.24230418670753  6.130911671789443e-07     0.1210741616005379   0.001222626139488719      14.33264274145444      311.9700357461417   0.006395982900350202     0.8256927936944253     0.5345588681067678     0.2770193569425521     0.3376911397529208    0.00472063873349981     0.4139122117693992    0.01501120548764984       0.76219116436079  2.220446049250313e-14 123.8581619083978
2.555705706734618      19.68744285013571      16.39531784222759   0.002031353721962633      0.594275314721247     -12.24230418670753  6.130911671789443e-07     0.1210741616005379   0.001222626139488719      14.33264274145444      311.9700357461417   0.006395982900350202     0.8256927936944253     0.5345588681067678     0.2770193569425521     0.3376911248517596   0.004720653634661003     0.4139122117693992    0.01501120548764984       0.76219116436079  2.220446049250313e-14 123.8581619508272
2.555705706734618      19.68744285013571      16.39531784222759   0.002031353721962633      0.594275314721247     -12.24230418670753  6.130911671789443e-07     0.1210741616005379   0.001222626139488719      14.33264274145444      311.9700357461417   0.006395982900350202     0.8256927936944253     0.5345588681067678     0.2770193569425521     0.3376911248517596    0.00472063873349981     0.4139122266705604    0.01501120548764984       0.76219116436079  2.220446049250313e-14 123.8581619507906
2.555705706734618      19.68744285013571      16.39531784222759   0.002031353721962633      0.594275314721247     -12.24230418670753  6.130911671789443e-07     0.1210741616005379   0.001222626139488719      14.33264274145444      311.9700357461417   0.006395982900350202     0.8256927936944253     0.5345588681067678     0.2770193569425521     0.3376911248517596    0.00472063873349981     0.4139122117693992    0.01501122038881103       0.76219116436079  2.220446049250313e-14 123.8581619507818
2.555705706734618      19.68744285013571      16.39531784222759   0.002031353721962633      0.594275314721247     -12.24230418670753  6.130911671789443e-07     0.1210741616005379   0.001222626139488719      14.33264274145444      311.9700357461417   0.006395982900350202     0.8256927936944253     0.5345588681067678     0.2770193569425521     0.3376911248517596    0.00472063873349981     0.4139122117693992    0.01501120548764984     0.7621911792619512  2.220446049250313e-14 123.8581619507735
2.555705706734618      19.68744285013571      16.39531784222759   0.002031353721962633      0.594275314721247     -12.24230418670753  6.130911671789443e-07     0.1210741616005379   0.001222626139488719      14.33264274145444      311.9700357461417   0.006395982900350202     0.8256927936944253     0.5345588681067678     0.2770193569425521     0.3376911248517596    0.00472063873349981     0.4139122117693992    0.01501120548764984       0.76219116436079  1.490118339830815e-08 123.8582189352763
2.578982253521621      19.67281809287329      16.34121084637816   0.002024023229791373     0.5995590169348506     -12.21463680687418  7.705992684210116e-05     0.1203433049984493   0.001216005417824465      14.54880971871859      321.9670722468876   0.006393232119661786     0.8243401538758012     0.5324881084212551     0.2767917515806168     0.3453510597084453   0.003511842866600131     0.4139122117693992    0.06972378125550738     0.7926122201329604  4.115415802452906e-14 123.6666396368802
2.578982291951451      19.67281809287329      16.34121084637816   0.002024023229791373     0.5995590169348506     -12.21463680687418  7.705992684210116e-05     0.1203433049984493   0.001216005417824465      14.54880971871859      321.9670722468876   0.006393232119661786     0.8243401538758012     0.5324881084212551     0.2767917515806168     0.3453510597084453   0.003511842866600131     0.4139122117693992    0.06972378125550738     0.7926122201329604  4.115415802452906e-14 123.6666396698451
2.578982253521621      19.67281838602112      16.34121084637816   0.002024023229791373     0.5995590169348506     -12.21463680687418  7.705992684210116e-05     0.1203433049984493   0.001216005417824465      14.54880971871859      321.9670722468876   0.006393232119661786     0.8243401538758012     0.5324881084212551     0.2767917515806168     0.3453510597084453   0.003511842866600131     0.4139122117693992    0.06972378125550738     0.7926122201329604  4.115415802452906e-14 123.6666389608753
2.578982253521621      19.67281809287329      16.34121108988118   0.002024023229791373     0.5995590169348506     -12.21463680687418  7.705992684210116e-05     0.1203433049984493   0.001216005417824465      14.54880971871859      321.9670722468876   0.006393232119661786     0.8243401538758012     0.5324881084212551     0.2767917515806168     0.3453510597084453   0.003511842866600131     0.4139122117693992    0.06972378125550738     0.7926122201329604  4.115415802452906e-14 123.6666390729767
2.578982253521621      19.67281809287329      16.34121084637816   0.002024038130952567     0.5995590169348506     -12.21463680687418  7.705992684210116e-05     0.1203433049984493   0.001216005417824465      14.54880971871859      321.9670722468876   0.006393232119661786     0.8243401538758012     0.5324881084212551     0.2767917515806168     0.3453510597084453   0.003511842866600131     0.4139122117693992    0.06972378125550738     0.7926122201329604  4.115415802452906e-14 123.6666884767522
2.578982253521621      19.67281809287329      16.34121084637816   0.002024023229791373     0.5995590318360118     -12.21463680687418  7.705992684210116e-05     0.1203433049984493   0.001216005417824465      14.54880971871859      321.9670722468876   0.006393232119661786     0.8243401538758012     0.5324881084212551     0.2767917515806168     0.3453510597084453   0.003511842866600131     0.4139122117693992    0.06972378125550738     0.7926122201329604  4.115415802452906e-14 123.6666395993808
2.578982253521621      19.67281809287329      16.34121084637816   0.002024023229791373     0.5995590169348506     -12.21463698888646  7.705992684210116e-05     0.1203433049984493   0.001216005417824465      14.54880971871859      321.9670722468876   0.006393232119661786     0.8243401538758012     0.5324881084212551     0.2767917515806168     0.3453510597084453   0.003511842866600131     0.4139122117693992    0.06972378125550738     0.7926122201329604  4.115415802452906e-14 123.6666407463713
2.578982253521621      19.67281809287329      16.34121084637816   0.002024023229791373     0.5995590169348506     -12.21463680687418  7.707482800329501e-05     0.1203433049984493   0.001216005417824465      14.54880971871859      321.9670722468876   0.006393232119661786     0.8243401538758012     0.5324881084212551     0.2767917515806168     0.3453510597084453   0.003511842866600131     0.4139122117693992    0.06972378125550738     0.7926122201329604  4.115415802452906e-14 123.6666481882685
2.578982253521621      19.67281809287329      16.34121084637816   0.002024023229791373     0.5995590169348506     -12.21463680687418  7.705992684210116e-05     0.1203433198996105   0.001216005417824465      14.54880971871859      321.9670722468876   0.006393232119661786     0.8243401538758012     0.5324881084212551     0.2767917515806168     0.3453510597084453   0.003511842866600131     0.4139122117693992    0.06972378125550738     0.7926122201329604  4.115415802452906e-14 123.6666400667916
2.578982253521621      19.67281809287329      16.34121084637816   0.002024023229791373     0.5995590169348506     -12.21463680687418  7.705992684210116e-05     0.1203433049984493   0.001216020318985659      14.54880971871859      321.9670722468876   0.006393232119661786     0.8243401538758012     0.5324881084212551     0.2767917515806168     0.3453510597084453   0.003511842866600131     0.4139122117693992    0.06972378125550738     0.7926122201329604  4.115415802452906e-14 123.6666869107314
2.578982253521621      19.67281809287329      16.34121084637816   0.002024023229791373     0.5995590169348506     -12.21463680687418  7.705992684210116e-05     0.1203433049984493   0.001216005417824465      14.54880993551275      321.9670722468876   0.006393232119661786     0.8243401538758012     0.5324881084212551     0.2767917515806168     0.3453510597084453   0.003511842866600131     0.4139122117693992    0.06972378125550738     0.7926122201329604  4.115415802452906e-14 123.6666394722266
2.578982253521621      19.67281809287329      16.34121084637816   0.002024023229791373     0.5995590169348506     -12.21463680687418  7.705992684210116e-05     0.1203433049984493   0.001216005417824465      14.54880971871859      321.9670770445708   0.006393232119661786     0.8243401538758012     0.5324881084212551     0.2767917515806168     0.3453510597084453   0.003511842866600131     0.4139122117693992    0.06972378125550738     0.7926122201329604  4.115415802452906e-14 123.6666396186218
2.578982253521621      19.67281809287329      16.34121084637816   0.002024023229791373     0.5995590169348506     -12.21463680687418  7.705992684210116e-05     0.1203433049984493   0.001216005417824465      14.54880971871859      321.9670722468876    0.00639324702082298     0.8243401538758012     0.5324881084212551     0.2767917515806168     0.3453510597084453   0.003511842866600131     0.4139122117693992    0.06972378125550738     0.7926122201329604  4.115415802452906e-14 123.6666233795278
2.578982253521621      19.67281809287329      16.34121084637816   0.002024023229791373     0.5995590169348506     -12.21463680687418  7.705992684210116e-05     0.1203433049984493   0.001216005417824465      14.54880971871859      321.9670722468876   0.006393232119661786     0.8243401687769624     0.5324881084212551     0.2767917515806168     0.3453510597084453   0.003511842866600131     0.4139122117693992    0.06972378125550738     0.7926122201329604  4.115415802452906e-14 123.6666401124822
2.578982253521621      19.67281809287329      16.34121084637816   0.002024023229791373     0.5995590169348506     -12.21463680687418  7.705992684210116e-05     0.1203433049984493   0.001216005417824465      14.54880971871859      321.9670722468876   0.006393232119661786     0.8243401538758012     0.5324881233224162     0.2767917515806168     0.3453510597084453   0.003511842866600131     0.4139122117693992    0.06972378125550738     0.7926122201329604  4.115415802452906e-14 123.6666401186981
2.578982253521621      19.67281809287329      16.34121084637816   0.002024023229791373     0.5995590169348506     -12.21463680687418  7.705992684210116e-05     0.1203433049984493   0.001216005417824465      14.54880971871859      321.9670722468876   0.006393232119661786     0.8243401538758012     0.5324881084212551      0.276791766481778     0.3453510597084453   0.003511842866600131     0.4139122117693992    0.06972378125550738     0.7926122201329604  4.115415802452906e-14 123.6666391942724
2.578982253521621      19.67281809287329      16.34121084637816   0.002024023229791373     0.5995590169348506     -12.21463680687418  7.705992684210116e-05     0.1203433049984493   0.001216005417824465      14.54880971871859      321.9670722468876   0.006393232119661786     0.8243401538758012     0.5324881084212551     0.2767917515806168     0.3453510746096065   0.003511842866600131     0.4139122117693992    0.06972378125550738     0.7926122201329604  4.115415802452906e-14 123.6666396037721
2.578982253521621      19.67281809287329      16.34121084637816   0.002024023229791373     0.5995590169348506     -12.21463680687418  7.705992684210116e-05     0.1203433049984493   0.001216005417824465      14.54880971871859      321.9670722468876   0.006393232119661786     0.8243401538758012     0.5324881084212551     0.2767917515806168     0.3453510597084453   0.003511857767761325     0.4139122117693992    0.06972378125550738     0.7926122201329604  4.115415802452906e-14 123.6666396371471
2.578982253521621      19.67281809287329      16.34121084637816   0.002024023229791373     0.5995590169348506     -12.21463680687418  7.705992684210116e-05     0.1203433049984493   0.001216005417824465      14.54880971871859      321.9670722468876   0.006393232119661786     0.8243401538758012     0.5324881084212551     0.2767917515806168     0.3453510597084453   0.003511842866600131     0.4139122266705604    0.06972378125550738     0.7926122201329604  4.115415802452906e-14 123.6666396368802
2.578982253521621      19.67281809287329      16.34121084637816   0.002024023229791373     0.5995590169348506     -12.21463680687418  7.705992684210116e-05     0.1203433049984493   0.001216005417824465      14.54880971871859      321.9670722468876   0.006393232119661786     0.8243401538758012     0.5324881084212551     0.2767917515806168     0.3453510597084453   0.003511842866600131     0.4139122117693992    0.06972379615666857     0.7926122201329604  4.115415802452906e-14 123.6666396370242
2.578982253521621      19.67281809287329      16.34121084637816   0.002024023229791373     0.5995590169348506     -12.21463680687418  7.705992684210116e-05     0.1203433049984493   0.001216005417824465      14.54880971871859      321.9670722468876   0.006393232119661786     0.8243401538758012     0.5324881084212551     0.2767917515806168     0.3453510597084453   0.003511842866600131     0.4139122117693992    0.06972378125550738     0.7926122350341216  4.115415802452906e-14 123.6666396371521
2.578982253521621      19.67281809287329      16.34121084637816   0.002024023229791373     0.5995590169348506     -12.21463680687418  7.705992684210116e-05     0.1203433049984493   0.001216005417824465      14.54880971871859      321.9670722468876   0.006393232119661786     0.8243401538758012     0.5324881084212551     0.2767917515806168     0.3453510597084453   0.003511842866600131     0.4139122117693992    0.06972378125550738     0.7926122201329604  1.490120234800568e-08 123.6666962624736
2.525364144203788      19.41431790458882      15.79958449233131   0.001984477937445453     0.6211419617009155     -11.87194249405854  0.0001016281113718375     0.1213175920129479   0.001076193683001772      15.03319687305456      322.2245532297199   0.006577613690876887     0.8056111267033808     0.5370465697601154     0.2734530100324507     0.3539036522874089   0.002865089534314846     0.4139122117693992    0.06205370948339855     0.6409821129278357  2.447203741892592e-14 122.5516471086438
2.525364181834646      19.41431790458882      15.79958449233131   0.001984477937445453     0.6211419617009155     -11.87194249405854  0.0001016281113718375     0.1213175920129479   0.001076193683001772      15.03319687305456      322.2245532297199   0.006577613690876887     0.8056111267033808     0.5370465697601154     0.2734530100324507     0.3539036522874089   0.002865089534314846     0.4139122117693992    0.06205370948339855     0.6409821129278357  2.447203741892592e-14 122.5516471144164
2.525364144203788       19.4143181938847      15.79958449233131   0.001984477937445453     0.6211419617009155     -11.87194249405854  0.0001016281113718375     0.1213175920129479   0.001076193683001772      15.03319687305456      322.2245532297199   0.006577613690876887     0.8056111267033808     0.5370465697601154     0.2734530100324507     0.3539036522874089   0.002865089534314846     0.4139122117693992    0.06205370948339855     0.6409821129278357  2.447203741892592e-14 122.5516467935179
2.525364144203788      19.41431790458882      15.79958472776347   0.001984477937445453     0.6211419617009155     -11.87194249405854  0.0001016281113718375     0.1213175920129479   0.001076193683001772      15.03319687305456      322.2245532297199   0.006577613690876887     0.8056111267033808     0.5370465697601154     0.2734530100324507     0.3539036522874089   0.002865089534314846     0.4139122117693992    0.06205370948339855     0.6409821129278357  2.447203741892592e-14 122.5516468937083
2.525364144203788      19.41431790458882      15.79958449233131   0.001984492838606647     0.6211419617009155     -11.87194249405854  0.0001016281113718375     0.1213175920129479   0.001076193683001772      15.03319687305456      322.2245532297199   0.006577613690876887     0.8056111267033808     0.5370465697601154     0.2734530100324507     0.3539036522874089   0.002865089534314846     0.4139122117693992    0.06205370948339855     0.6409821129278357  2.447203741892592e-14 122.551666209666
2.525364144203788      19.41431790458882      15.79958449233131   0.001984477937445453     0.6211419766020767     -11.87194249405854  0.0001016281113718375     0.1213175920129479   0.001076193683001772      15.03319687305456      322.2245532297199   0.006577613690876887     0.8056111267033808     0.5370465697601154     0.2734530100324507     0.3539036522874089   0.002865089534314846     0.4139122117693992    0.06205370948339855     0.6409821129278357  2.447203741892592e-14 122.5516471011317
2.525364144203788      19.41431790458882      15.79958449233131   0.001984477937445453     0.6211419617009155     -11.87194267096427  0.0001016281113718375     0.1213175920129479   0.001076193683001772      15.03319687305456      322.2245532297199   0.006577613690876887     0.8056111267033808     0.5370465697601154     0.2734530100324507     0.3539036522874089   0.002865089534314846     0.4139122117693992    0.06205370948339855     0.6409821129278357  2.447203741892592e-14 122.5516475789292
2.525364144203788      19.41431790458882      15.79958449233131   0.001984477937445453     0.6211419617009155     -11.87194249405854  0.0001016430125330313     0.1213175920129479   0.001076193683001772      15.03319687305456      322.2245532297199   0.006577613690876887     0.8056111267033808     0.5370465697601154     0.2734530100324507     0.3539036522874089   0.002865089534314846     0.4139122117693992    0.06205370948339855     0.6409821129278357  2.447203741892592e-14 122.5516453624467
2.525364144203788      19.41431790458882      15.79958449233131   0.001984477937445453     0.6211419617009155     -11.87194249405854  0.0001016281113718375     0.1213176069141091   0.001076193683001772      15.03319687305456      322.2245532297199   0.006577613690876887     0.8056111267033808     0.5370465697601154     0.2734530100324507     0.3539036522874089   0.002865089534314846     0.4139122117693992    0.06205370948339855     0.6409821129278357  2.447203741892592e-14 122.5516470435017
2.525364144203788      19.41431790458882      15.79958449233131   0.001984477937445453     0.6211419617009155     -11.87194249405854  0.0001016281113718375     0.1213175920129479   0.001076208584162965      15.03319687305456      322.2245532297199   0.006577613690876887     0.8056111267033808     0.5370465697601154     0.2734530100324507     0.3539036522874089   0.002865089534314846     0.4139122117693992    0.06205370948339855     0.6409821129278357  2.447203741892592e-14 122.5516727308691
2.525364144203788      19.41431790458882      15.79958449233131   0.001984477937445453     0.6211419617009155     -11.87194249405854  0.0001016281113718375     0.1213175920129479   0.001076193683001772      15.03319709706666      322.2245532297199   0.006577613690876887     0.8056111267033808     0.5370465697601154     0.2734530100324507     0.3539036522874089   0.002865089534314846     0.4139122117693992    0.06205370948339855     0.6409821129278357  2.447203741892592e-14 122.551647227801
2.525364144203788      19.41431790458882      15.79958449233131   0.001984477937445453     0.6211419617009155     -11.87194249405854  0.0001016281113718375     0.1213175920129479   0.001076193683001772      15.03319687305456      322.2245580312398   0.006577613690876887     0.8056111267033808     0.5370465697601154     0.2734530100324507     0.3539036522874089   0.002865089534314846     0.4139122117693992    0.06205370948339855     0.6409821129278357  2.447203741892592e-14 122.5516470688455
2.525364144203788      19.41431790458882      15.79958449233131   0.001984477937445453     0.6211419617009155     -11.87194249405854  0.0001016281113718375     0.1213175920129479   0.001076193683001772      15.03319687305456      322.2245532297199    0.00657762859203808     0.8056111267033808     0.5370465697601154     0.2734530100324507     0.3539036522874089   0.002865089534314846     0.4139122117693992    0.06205370948339855     0.6409821129278357  2.447203741892592e-14 122.5516457503918
2.525364144203788      19.41431790458882      15.79958449233131   0.001984477937445453     0.6211419617009155     -11.87194249405854  0.0001016281113718375     0.1213175920129479   0.001076193683001772      15.03319687305456      322.2245532297199   0.006577613690876887      0.805611141604542     0.5370465697601154     0.2734530100324507     0.3539036522874089   0.002865089534314846     0.4139122117693992    0.06205370948339855     0.6409821129278357  2.447203741892592e-14 122.5516474945304
2.525364144203788      19.41431790458882      15.79958449233131   0.001984477937445453     0.6211419617009155     -11.87194249405854  0.0001016281113718375     0.1213175920129479   0.001076193683001772      15.03319687305456      322.2245532297199   0.006577613690876887     0.8056111267033808     0.5370465846612766     0.2734530100324507     0.3539036522874089   0.002865089534314846     0.4139122117693992    0.06205370948339855     0.6409821129278357  2.447203741892592e-14 122.5516471776704
2.525364144203788      19.41431790458882      15.79958449233131   0.001984477937445453     0.6211419617009155     -11.87194249405854  0.0001016281113718375     0.1213175920129479   0.001076193683001772      15.03319687305456      322.2245532297199   0.006577613690876887     0.8056111267033808     0.5370465697601154     0.2734530249336118     0.3539036522874089   0.002865089534314846     0.4139122117693992    0.06205370948339855     0.6409821129278357  2.447203741892592e-14 122.5516472520204
2.525364144203788      19.41431790458882      15.79958449233131   0.001984477937445453     0.6211419617009155     -11.87194249405854  0.0001016281113718375     0.1213175920129479   0.001076193683001772      15.03319687305456      322.2245532297199   0.006577613690876887     0.8056111267033808     0.5370465697601154     0.2734530100324507     0.3539036671885701   0.002865089534314846     0.4139122117693992    0.06205370948339855     0.6409821129278357  2.447203741892592e-14 122.5516470934389
2.525364144203788      19.41431790458882      15.79958449233131   0.001984477937445453     0.6211419617009155     -11.87194249405854  0.0001016281113718375     0.1213175920129479   0.001076193683001772      15.03319687305456      322.2245532297199   0.006577613690876887     0.8056111267033808     0.5370465697601154     0.2734530100324507     0.3539036522874089    0.00286510443547604     0.4139122117693992    0.06205370948339855     0.6409821129278357  2.447203741892592e-14 122.5516471086371
2.525364144203788      19.41431790458882      15.79958449233131   0.001984477937445453     0.6211419617009155     -11.87194249405854  0.0001016281113718375     0.1213175920129479   0.001076193683001772      15.03319687305456      322.2245532297199   0.006577613690876887     0.8056111267033808     0.5370465697601154     0.2734530100324507     0.3539036522874089   0.002865089534314846     0.4139122266705604    0.06205370948339855     0.6409821129278357  2.447203741892592e-14 122.5516471086438
2.525364144203788      19.41431790458882      15.79958449233131   0.001984477937445453     0.6211419617009155     -11.87194249405854  0.0001016281113718375     0.1213175920129479   0.001076193683001772      15.03319687305456      322.2245532297199   0.006577613690876887     0.8056111267033808     0.5370465697601154     0.2734530100324507     0.3539036522874089   0.002865089534314846     0.4139122117693992    0.06205372438455974     0.6409821129278357  2.447203741892592e-14 122.5516471086428
2.525364144203788      19.41431790458882      15.79958449233131   0.001984477937445453     0.6211419617009155     -11.87194249405854  0.0001016281113718375     0.1213175920129479   0.001076193683001772      15.03319687305456      322.2245532297199   0.006577613690876887     0.8056111267033808     0.5370465697601154     0.2734530100324507     0.3539036522874089   0.002865089534314846     0.4139122117693992    0.06205370948339855     0.6409821278289969  2.447203741892592e-14 122.5516471086387
2.525364144203788      19.41431790458882      15.79958449233131   0.001984477937445453     0.6211419617009155     -11.87194249405854  0.0001016281113718375     0.1213175920129479   0.001076193683001772      15.03319687305456      322.2245532297199   0.006577613690876887     0.8056111267033808     0.5370465697601154     0.2734530100324507     0.3539036522874089   0.002865089534314846     0.4139122117693992    0.06205370948339855     0.6409821129278357  1.490118566588508e-08 122.5517047273763
2.58904283968677      19.19091080679739      15.47660312726207   0.001973517678850149     0.6462761387678833     -11.65221708481995  0.0001293710044119422     0.1220283597170548   0.001013176337189264      14.38231407800022      322.2093676995834   0.006468761873717185      0.800280556335169     0.5281786536432362     0.2734563390380399     0.3835942658500708    0.00306456821191096     0.4139122117693992    0.06220899733611809     0.6419253233130385  2.574776636301083e-14 122.0286683832662
2.589042878266515      19.19091080679739      15.47660312726207   0.001973517678850149     0.6462761387678833     -11.65221708481995  0.0001293710044119422     0.1220283597170548   0.001013176337189264      14.38231407800022      322.2093676995834   0.006468761873717185      0.800280556335169     0.5281786536432362     0.2734563390380399     0.3835942658500708    0.00306456821191096     0.4139122117693992    0.06220899733611809     0.6419253233130385  2.574776636301083e-14 122.0286685359382
2.58904283968677      19.19091109276424      15.47660312726207   0.001973517678850149     0.6462761387678833     -11.65221708481995  0.0001293710044119422     0.1220283597170548   0.001013176337189264      14.38231407800022      322.2093676995834   0.006468761873717185      0.800280556335169     0.5281786536432362     0.2734563390380399     0.3835942658500708    0.00306456821191096     0.4139122117693992    0.06220899733611809     0.6419253233130385  2.574776636301083e-14 122.0286681626017
2.58904283968677      19.19091080679739      15.47660335788143   0.001973517678850149     0.6462761387678833     -11.65221708481995  0.0001293710044119422     0.1220283597170548   0.001013176337189264      14.38231407800022      322.2093676995834   0.006468761873717185      0.800280556335169     0.5281786536432362     0.2734563390380399     0.3835942658500708    0.00306456821191096     0.4139122117693992    0.06220899733611809     0.6419253233130385  2.574776636301083e-14 122.0286682529856
2.58904283968677      19.19091080679739      15.47660312726207   0.001973532580011343     0.6462761387678833     -11.65221708481995  0.0001293710044119422     0.1220283597170548   0.001013176337189264      14.38231407800022      322.2093676995834   0.006468761873717185      0.800280556335169     0.5281786536432362     0.2734563390380399     0.3835942658500708    0.00306456821191096     0.4139122117693992    0.06220899733611809     0.6419253233130385  2.574776636301083e-14 122.0286809133121
2.58904283968677      19.19091080679739      15.47660312726207   0.001973517678850149     0.6462761536690445     -11.65221708481995  0.0001293710044119422     0.1220283597170548   0.001013176337189264      14.38231407800022      322.2093676995834   0.006468761873717185      0.800280556335169     0.5281786536432362     0.2734563390380399     0.3835942658500708    0.00306456821191096     0.4139122117693992    0.06220899733611809     0.6419253233130385  2.574776636301083e-14 122.028668317908
2.58904283968677      19.19091080679739      15.47660312726207   0.001973517678850149     0.6462761387678833     -11.65221725845151  0.0001293710044119422     0.1220283597170548   0.001013176337189264      14.38231407800022      322.2093676995834   0.006468761873717185      0.800280556335169     0.5281786536432362     0.2734563390380399     0.3835942658500708    0.00306456821191096     0.4139122117693992    0.06220899733611809     0.6419253233130385  2.574776636301083e-14 122.0286686844439
2.58904283968677      19.19091080679739      15.47660312726207   0.001973517678850149     0.6462761387678833     -11.65221708481995   0.000129385905573136     0.1220283597170548   0.001013176337189264      14.38231407800022      322.2093676995834   0.006468761873717185      0.800280556335169     0.5281786536432362     0.2734563390380399     0.3835942658500708    0.00306456821191096     0.4139122117693992    0.06220899733611809     0.6419253233130385  2.574776636301083e-14 122.0286699857119
2.58904283968677      19.19091080679739      15.47660312726207   0.001973517678850149     0.6462761387678833     -11.65221708481995  0.0001293710044119422      0.122028374618216   0.001013176337189264      14.38231407800022      322.2093676995834   0.006468761873717185      0.800280556335169     0.5281786536432362     0.2734563390380399     0.3835942658500708    0.00306456821191096     0.4139122117693992    0.06220899733611809     0.6419253233130385  2.574776636301083e-14 122.0286683337459
2.58904283968677      19.19091080679739      15.47660312726207   0.001973517678850149     0.6462761387678833     -11.65221708481995  0.0001293710044119422     0.1220283597170548   0.001013191238350458      14.38231407800022      322.2093676995834   0.006468761873717185      0.800280556335169     0.5281786536432362     0.2734563390380399     0.3835942658500708    0.00306456821191096     0.4139122117693992    0.06220899733611809     0.6419253233130385  2.574776636301083e-14 122.0286778866665
2.58904283968677      19.19091080679739      15.47660312726207   0.001973517678850149     0.6462761387678833     -11.65221708481995  0.0001293710044119422     0.1220283597170548   0.001013176337189264       14.3823142923134      322.2093676995834   0.006468761873717185      0.800280556335169     0.5281786536432362     0.2734563390380399     0.3835942658500708    0.00306456821191096     0.4139122117693992    0.06220899733611809     0.6419253233130385  2.574776636301083e-14 122.028668443561
2.58904283968677      19.19091080679739      15.47660312726207   0.001973517678850149     0.6462761387678833     -11.65221708481995  0.0001293710044119422     0.1220283597170548   0.001013176337189264      14.38231407800022      322.2093725008771   0.006468761873717185      0.800280556335169     0.5281786536432362     0.2734563390380399     0.3835942658500708    0.00306456821191096     0.4139122117693992    0.06220899733611809     0.6419253233130385  2.574776636301083e-14 122.0286685887318
2.58904283968677      19.19091080679739      15.47660312726207   0.001973517678850149     0.6462761387678833     -11.65221708481995  0.0001293710044119422     0.1220283597170548   0.001013176337189264      14.38231407800022      322.2093676995834   0.006468776774878379      0.800280556335169     0.5281786536432362     0.2734563390380399     0.3835942658500708    0.00306456821191096     0.4139122117693992    0.06220899733611809     0.6419253233130385  2.574776636301083e-14 122.028677094703
2.58904283968677      19.19091080679739      15.47660312726207   0.001973517678850149     0.6462761387678833     -11.65221708481995  0.0001293710044119422     0.1220283597170548   0.001013176337189264      14.38231407800022      322.2093676995834   0.006468761873717185     0.8002805712363302     0.5281786536432362     0.2734563390380399     0.3835942658500708    0.00306456821191096     0.4139122117693992    0.06220899733611809     0.6419253233130385  2.574776636301083e-14 122.0286688186073
2.58904283968677      19.19091080679739      15.47660312726207   0.001973517678850149     0.6462761387678833     -11.65221708481995  0.0001293710044119422     0.1220283597170548   0.001013176337189264      14.38231407800022      322.2093676995834   0.006468761873717185      0.800280556335169     0.5281786685443974     0.2734563390380399     0.3835942658500708    0.00306456821191096     0.4139122117693992    0.06220899733611809     0.6419253233130385  2.574776636301083e-14 122.028668516054
2.58904283968677      19.19091080679739      15.47660312726207   0.001973517678850149     0.6462761387678833     -11.65221708481995  0.0001293710044119422     0.1220283597170548   0.001013176337189264      14.38231407800022      322.2093676995834   0.006468761873717185      0.800280556335169     0.5281786536432362     0.2734563539392011     0.3835942658500708    0.00306456821191096     0.4139122117693992    0.06220899733611809     0.6419253233130385  2.574776636301083e-14 122.0286688600028
2.58904283968677      19.19091080679739      15.47660312726207   0.001973517678850149     0.6462761387678833     -11.65221708481995  0.0001293710044119422     0.1220283597170548   0.001013176337189264      14.38231407800022      322.2093676995834   0.006468761873717185      0.800280556335169     0.5281786536432362     0.2734563390380399      0.383594280751232    0.00306456821191096     0.4139122117693992    0.06220899733611809     0.6419253233130385  2.574776636301083e-14 122.0286683686403
2.58904283968677      19.19091080679739      15.47660312726207   0.001973517678850149     0.6462761387678833     -11.65221708481995  0.0001293710044119422     0.1220283597170548   0.001013176337189264      14.38231407800022      322.2093676995834   0.006468761873717185      0.800280556335169     0.5281786536432362     0.2734563390380399     0.3835942658500708   0.003064583113072154     0.4139122117693992    0.06220899733611809     0.6419253233130385  2.574776636301083e-14 122.0286683832954
2.58904283968677      19.19091080679739      15.47660312726207   0.001973517678850149     0.6462761387678833     -11.65221708481995  0.0001293710044119422     0.1220283597170548   0.001013176337189264      14.38231407800022      322.2093676995834   0.006468761873717185      0.800280556335169     0.5281786536432362     0.2734563390380399     0.3835942658500708    0.00306456821191096     0.4139122266705604    0.06220899733611809     0.6419253233130385  2.574776636301083e-14 122.0286683832662
2.58904283968677      19.19091080679739      15.47660312726207   0.001973517678850149     0.6462761387678833     -11.65221708481995  0.0001293710044119422     0.1220283597170548   0.001013176337189264      14.38231407800022      322.2093676995834   0.006468761873717185      0.800280556335169     0.5281786536432362     0.2734563390380399     0.3835942658500708    0.00306456821191096     0.4139122117693992    0.06220901223727929     0.6419253233130385  2.574776636301083e-14 122.0286683832772
2.58904283968677      19.19091080679739      15.47660312726207   0.001973517678850149     0.6462761387678833     -11.65221708481995  0.0001293710044119422     0.1220283597170548   0.001013176337189264      14.38231407800022      322.2093676995834   0.006468761873717185      0.800280556335169     0.5281786536432362     0.2734563390380399     0.3835942658500708    0.00306456821191096     0.4139122117693992    0.06220899733611809     0.6419253382141997  2.574776636301083e-14 122.0286683832793
2.58904283968677      19.19091080679739      15.47660312726207   0.001973517678850149     0.6462761387678833     -11.65221708481995  0.0001293710044119422     0.1220283597170548   0.001013176337189264      14.38231407800022      322.2093676995834   0.006468761873717185      0.800280556335169     0.5281786536432362     0.2734563390380399     0.3835942658500708    0.00306456821191096     0.4139122117693992    0.06220899733611809     0.6419253233130385  1.490118694161402e-08 122.0287261533615
2.546861497525983      19.17667708061137      15.29029982797984   0.002090203033782295     0.6692930616070026     -11.50693585044239  4.881275596208408e-05     0.1241239960987491   0.000981610373137889       13.3582450361473      277.8082139992789   0.006437785203287671     0.8001507322792485     0.5306537512596619     0.2752729841471684     0.3701783632649487   0.003035440958862917     0.4139122117693992    0.06199614777381287     0.6390544492358813  3.376772722142774e-14 122.3753791072359
2.546861535477177      19.17667708061137      15.29029982797984   0.002090203033782295     0.6692930616070026     -11.50693585044239  4.881275596208408e-05     0.1241239960987491   0.000981610373137889       13.3582450361473      277.8082139992789   0.006437785203287671     0.8001507322792485     0.5306537512596619     0.2752729841471684     0.3701783632649487   0.003035440958862917     0.4139122117693992    0.06199614777381287     0.6390544492358813  3.376772722142774e-14 122.3753791866831
2.546861497525983      19.17667736636612      15.29029982797984   0.002090203033782295     0.6692930616070026     -11.50693585044239  4.881275596208408e-05     0.1241239960987491   0.000981610373137889       13.3582450361473      277.8082139992789   0.006437785203287671     0.8001507322792485     0.5306537512596619     0.2752729841471684     0.3701783632649487   0.003035440958862917     0.4139122117693992    0.06199614777381287     0.6390544492358813  3.376772722142774e-14 122.3753788765984
2.546861497525983      19.17667708061137      15.29030005582306   0.002090203033782295     0.6692930616070026     -11.50693585044239  4.881275596208408e-05     0.1241239960987491   0.000981610373137889       13.3582450361473      277.8082139992789   0.006437785203287671     0.8001507322792485     0.5306537512596619     0.2752729841471684     0.3701783632649487   0.003035440958862917     0.4139122117693992    0.06199614777381287     0.6390544492358813  3.376772722142774e-14 122.3753789742119
2.546861497525983      19.17667708061137      15.29029982797984   0.002090217934943489     0.6692930616070026     -11.50693585044239  4.881275596208408e-05     0.1241239960987491   0.000981610373137889       13.3582450361473      277.8082139992789   0.006437785203287671     0.8001507322792485     0.5306537512596619     0.2752729841471684     0.3701783632649487   0.003035440958862917     0.4139122117693992    0.06199614777381287     0.6390544492358813  3.376772722142774e-14 122.3753873200853
2.546861497525983      19.17667708061137      15.29029982797984   0.002090203033782295     0.6692930765081638     -11.50693585044239  4.881275596208408e-05     0.1241239960987491   0.000981610373137889       13.3582450361473      277.8082139992789   0.006437785203287671     0.8001507322792485     0.5306537512596619     0.2752729841471684     0.3701783632649487   0.003035440958862917     0.4139122117693992    0.06199614777381287     0.6390544492358813  3.376772722142774e-14 122.3753791163857
2.546861497525983      19.17667708061137      15.29029982797984   0.002090203033782295     0.6692930616070026      -11.5069360219091  4.881275596208408e-05     0.1241239960987491   0.000981610373137889       13.3582450361473      277.8082139992789   0.006437785203287671     0.8001507322792485     0.5306537512596619     0.2752729841471684     0.3701783632649487   0.003035440958862917     0.4139122117693992    0.06199614777381287     0.6390544492358813  3.376772722142774e-14 122.3753793541446
2.546861497525983      19.17667708061137      15.29029982797984   0.002090203033782295     0.6692930616070026     -11.50693585044239  4.882765712327792e-05     0.1241239960987491   0.000981610373137889       13.3582450361473      277.8082139992789   0.006437785203287671     0.8001507322792485     0.5306537512596619     0.2752729841471684     0.3701783632649487   0.003035440958862917     0.4139122117693992    0.06199614777381287     0.6390544492358813  3.376772722142774e-14 122.3753818503399
2.546861497525983      19.17667708061137      15.29029982797984   0.002090203033782295     0.6692930616070026     -11.50693585044239  4.881275596208408e-05     0.1241240109999103   0.000981610373137889       13.3582450361473      277.8082139992789   0.006437785203287671     0.8001507322792485     0.5306537512596619     0.2752729841471684     0.3701783632649487   0.003035440958862917     0.4139122117693992    0.06199614777381287     0.6390544492358813  3.376772722142774e-14 122.375379088988
2.546861497525983      19.17667708061137      15.29029982797984   0.002090203033782295     0.6692930616070026     -11.50693585044239  4.881275596208408e-05     0.1241239960987491  0.0009816252742990829       13.3582450361473      277.8082139992789   0.006437785203287671     0.8001507322792485     0.5306537512596619     0.2752729841471684     0.3701783632649487   0.003035440958862917     0.4139122117693992    0.06199614777381287     0.6390544492358813  3.376772722142774e-14 122.3753912362238
2.546861497525983      19.17667708061137      15.29029982797984   0.002090203033782295     0.6692930616070026     -11.50693585044239  4.881275596208408e-05     0.1241239960987491   0.000981610373137889      13.35824523520066      277.8082139992789   0.006437785203287671     0.8001507322792485     0.5306537512596619     0.2752729841471684     0.3701783632649487   0.003035440958862917     0.4139122117693992    0.06199614777381287     0.6390544492358813  3.376772722142774e-14 122.3753791266524
2.546861497525983      19.17667708061137      15.29029982797984   0.002090203033782295     0.6692930616070026     -11.50693585044239  4.881275596208408e-05     0.1241239960987491   0.000981610373137889       13.3582450361473      277.8082181389439   0.006437785203287671     0.8001507322792485     0.5306537512596619     0.2752729841471684     0.3701783632649487   0.003035440958862917     0.4139122117693992    0.06199614777381287     0.6390544492358813  3.376772722142774e-14 122.3753788919915
2.546861497525983      19.17667708061137      15.29029982797984   0.002090203033782295     0.6692930616070026     -11.50693585044239  4.881275596208408e-05     0.1241239960987491   0.000981610373137889       13.3582450361473      277.8082139992789   0.006437800104448865     0.8001507322792485     0.5306537512596619     0.2752729841471684     0.3701783632649487   0.003035440958862917     0.4139122117693992    0.06199614777381287     0.6390544492358813  3.376772722142774e-14 122.3753891510779
2.546861497525983      19.17667708061137      15.29029982797984   0.002090203033782295     0.6692930616070026     -11.50693585044239  4.881275596208408e-05     0.1241239960987491   0.000981610373137889       13.3582450361473      277.8082139992789   0.006437785203287671     0.8001507471804097     0.5306537512596619     0.2752729841471684     0.3701783632649487   0.003035440958862917     0.4139122117693992    0.06199614777381287     0.6390544492358813  3.376772722142774e-14 122.3753795315077
2.546861497525983      19.17667708061137      15.29029982797984   0.002090203033782295     0.6692930616070026     -11.50693585044239  4.881275596208408e-05     0.1241239960987491   0.000981610373137889       13.3582450361473      277.8082139992789   0.006437785203287671     0.8001507322792485     0.5306537661608231     0.2752729841471684     0.3701783632649487   0.003035440958862917     0.4139122117693992    0.06199614777381287     0.6390544492358813  3.376772722142774e-14 122.3753790719802
2.546861497525983      19.17667708061137      15.29029982797984   0.002090203033782295     0.6692930616070026     -11.50693585044239  4.881275596208408e-05     0.1241239960987491   0.000981610373137889       13.3582450361473      277.8082139992789   0.006437785203287671     0.8001507322792485     0.5306537512596619     0.2752729990483296     0.3701783632649487   0.003035440958862917     0.4139122117693992    0.06199614777381287     0.6390544492358813  3.376772722142774e-14 122.3753797272048
2.546861497525983      19.17667708061137      15.29029982797984   0.002090203033782295     0.6692930616070026     -11.50693585044239  4.881275596208408e-05     0.1241239960987491   0.000981610373137889       13.3582450361473      277.8082139992789   0.006437785203287671     0.8001507322792485     0.5306537512596619     0.2752729841471684     0.3701783781661099   0.003035440958862917     0.4139122117693992    0.06199614777381287     0.6390544492358813  3.376772722142774e-14 122.3753790923038
2.546861497525983      19.17667708061137      15.29029982797984   0.002090203033782295     0.6692930616070026     -11.50693585044239  4.881275596208408e-05     0.1241239960987491   0.000981610373137889       13.3582450361473      277.8082139992789   0.006437785203287671     0.8001507322792485     0.5306537512596619     0.2752729841471684     0.3701783632649487   0.003035455860024111     0.4139122117693992    0.06199614777381287     0.6390544492358813  3.376772722142774e-14 122.3753791072389
2.546861497525983      19.17667708061137      15.29029982797984   0.002090203033782295     0.6692930616070026     -11.50693585044239  4.881275596208408e-05     0.1241239960987491   0.000981610373137889       13.3582450361473      277.8082139992789   0.006437785203287671     0.8001507322792485     0.5306537512596619     0.2752729841471684     0.3701783632649487   0.003035440958862917     0.4139122266705604    0.06199614777381287     0.6390544492358813  3.376772722142774e-14 122.3753791072359
2.546861497525983      19.17667708061137      15.29029982797984   0.002090203033782295     0.6692930616070026     -11.50693585044239  4.881275596208408e-05     0.1241239960987491   0.000981610373137889       13.3582450361473      277.8082139992789   0.006437785203287671     0.8001507322792485     0.5306537512596619     0.2752729841471684     0.3701783632649487   0.003035440958862917     0.4139122117693992    0.06199616267497406     0.6390544492358813  3.376772722142774e-14 122.3753791072387
2.546861497525983      19.17667708061137      15.29029982797984   0.002090203033782295     0.6692930616070026     -11.50693585044239  4.881275596208408e-05     0.1241239960987491   0.000981610373137889       13.3582450361473      277.8082139992789   0.006437785203287671     0.8001507322792485     0.5306537512596619     0.2752729841471684     0.3701783632649487   0.003035440958862917     0.4139122117693992    0.06199614777381287     0.6390544641370425  3.376772722142774e-14 122.3753791072311
2.546861497525983      19.17667708061137      15.29029982797984   0.002090203033782295     0.6692930616070026     -11.50693585044239  4.881275596208408e-05     0.1241239960987491   0.000981610373137889       13.3582450361473      277.8082139992789   0.006437785203287671     0.8001507322792485     0.5306537512596619     0.2752729841471684     0.3701783632649487   0.003035440958862917     0.4139122117693992    0.06199614777381287     0.6390544492358813  1.490119496157488e-08 122.3754371512158
2.578486349328645      19.18735437654658      15.43002894731138   0.001998417718415731      0.652041638806118     -11.61589245873882  0.0001091957625632172     0.1225608240743726    0.00100362189182568       14.1262874460831      311.1090891470774   0.006451289970972396     0.8002480793504282      0.528785307446308     0.2738879737727076     0.3802428310427393   0.003057286412955759     0.4139122117693992    0.06215578504520586     0.6412076062757799   4.41491088451061e-14 122.0301720420214
2.578486387751085      19.18735437654658      15.43002894731138   0.001998417718415731      0.652041638806118     -11.61589245873882  0.0001091957625632172     0.1225608240743726    0.00100362189182568       14.1262874460831      311.1090891470774   0.006451289970972396     0.8002480793504282      0.528785307446308     0.2738879737727076     0.3802428310427393   0.003057286412955759     0.4139122117693992    0.06215578504520586     0.6412076062757799   4.41491088451061e-14 122.0301720451838
2.578486349328645      19.18735466246044      15.43002894731138   0.001998417718415731      0.652041638806118     -11.61589245873882  0.0001091957625632172     0.1225608240743726    0.00100362189182568       14.1262874460831      311.1090891470774   0.006451289970972396     0.8002480793504282      0.528785307446308     0.2738879737727076     0.3802428310427393   0.003057286412955759     0.4139122117693992    0.06215578504520586     0.6412076062757799   4.41491088451061e-14 122.0301718479738
2.578486349328645      19.18735437654658      15.43002917723673   0.001998417718415731      0.652041638806118     -11.61589245873882  0.0001091957625632172     0.1225608240743726    0.00100362189182568       14.1262874460831      311.1090891470774   0.006451289970972396     0.8002480793504282      0.528785307446308     0.2738879737727076     0.3802428310427393   0.003057286412955759     0.4139122117693992    0.06215578504520586     0.6412076062757799   4.41491088451061e-14 122.030171910029
2.578486349328645      19.18735437654658      15.43002894731138   0.001998432619576925      0.652041638806118     -11.61589245873882  0.0001091957625632172     0.1225608240743726    0.00100362189182568       14.1262874460831      311.1090891470774   0.006451289970972396     0.8002480793504282      0.528785307446308     0.2738879737727076     0.3802428310427393   0.003057286412955759     0.4139122117693992    0.06215578504520586     0.6412076062757799   4.41491088451061e-14 122.0301814599232
2.578486349328645      19.18735437654658      15.43002894731138   0.001998417718415731     0.6520416537072792     -11.61589245873882  0.0001091957625632172     0.1225608240743726    0.00100362189182568       14.1262874460831      311.1090891470774   0.006451289970972396     0.8002480793504282      0.528785307446308     0.2738879737727076     0.3802428310427393   0.003057286412955759     0.4139122117693992    0.06215578504520586     0.6412076062757799   4.41491088451061e-14 122.0301720153004
2.578486349328645      19.18735437654658      15.43002894731138   0.001998417718415731      0.652041638806118     -11.61589263182911  0.0001091957625632172     0.1225608240743726    0.00100362189182568       14.1262874460831      311.1090891470774   0.006451289970972396     0.8002480793504282      0.528785307446308     0.2738879737727076     0.3802428310427393   0.003057286412955759     0.4139122117693992    0.06215578504520586     0.6412076062757799   4.41491088451061e-14 122.0301722733432
2.578486349328645      19.18735437654658      15.43002894731138   0.001998417718415731      0.652041638806118     -11.61589245873882  0.0001092106637244111     0.1225608240743726    0.00100362189182568       14.1262874460831      311.1090891470774   0.006451289970972396     0.8002480793504282      0.528785307446308     0.2738879737727076     0.3802428310427393   0.003057286412955759     0.4139122117693992    0.06215578504520586     0.6412076062757799   4.41491088451061e-14 122.0301727284216
2.578486349328645      19.18735437654658      15.43002894731138   0.001998417718415731      0.652041638806118     -11.61589245873882  0.0001091957625632172     0.1225608389755338    0.00100362189182568       14.1262874460831      311.1090891470774   0.006451289970972396     0.8002480793504282      0.528785307446308     0.2738879737727076     0.3802428310427393   0.003057286412955759     0.4139122117693992    0.06215578504520586     0.6412076062757799   4.41491088451061e-14 122.0301719958409
2.578486349328645      19.18735437654658      15.43002894731138   0.001998417718415731      0.652041638806118     -11.61589245873882  0.0001091957625632172     0.1225608240743726   0.001003636792986874       14.1262874460831      311.1090891470774   0.006451289970972396     0.8002480793504282      0.528785307446308     0.2738879737727076     0.3802428310427393   0.003057286412955759     0.4139122117693992    0.06215578504520586     0.6412076062757799   4.41491088451061e-14 122.0301816461943
2.578486349328645      19.18735437654658      15.43002894731138   0.001998417718415731      0.652041638806118     -11.61589245873882  0.0001091957625632172     0.1225608240743726    0.00100362189182568      14.12628765658119      311.1090891470774   0.006451289970972396     0.8002480793504282      0.528785307446308     0.2738879737727076     0.3802428310427393   0.003057286412955759     0.4139122117693992    0.06215578504520586     0.6412076062757799   4.41491088451061e-14 122.0301720878756
2.578486349328645      19.18735437654658      15.43002894731138   0.001998417718415731      0.652041638806118     -11.61589245873882  0.0001091957625632172     0.1225608240743726    0.00100362189182568       14.1262874460831      311.1090937829641   0.006451289970972396     0.8002480793504282      0.528785307446308     0.2738879737727076     0.3802428310427393   0.003057286412955759     0.4139122117693992    0.06215578504520586     0.6412076062757799   4.41491088451061e-14 122.0301719589249
2.578486349328645      19.18735437654658      15.43002894731138   0.001998417718415731      0.652041638806118     -11.61589245873882  0.0001091957625632172     0.1225608240743726    0.00100362189182568       14.1262874460831      311.1090891470774    0.00645130487213359     0.8002480793504282      0.528785307446308     0.2738879737727076     0.3802428310427393   0.003057286412955759     0.4139122117693992    0.06215578504520586     0.6412076062757799   4.41491088451061e-14 122.0301701593663
2.578486349328645      19.18735437654658      15.43002894731138   0.001998417718415731      0.652041638806118     -11.61589245873882  0.0001091957625632172     0.1225608240743726    0.00100362189182568       14.1262874460831      311.1090891470774   0.006451289970972396     0.8002480942515894      0.528785307446308     0.2738879737727076     0.3802428310427393   0.003057286412955759     0.4139122117693992    0.06215578504520586     0.6412076062757799   4.41491088451061e-14 122.030172490995
2.578486349328645      19.18735437654658      15.43002894731138   0.001998417718415731      0.652041638806118     -11.61589245873882  0.0001091957625632172     0.1225608240743726    0.00100362189182568       14.1262874460831      311.1090891470774   0.006451289970972396     0.8002480793504282     0.5287853223474692     0.2738879737727076     0.3802428310427393   0.003057286412955759     0.4139122117693992    0.06215578504520586     0.6412076062757799   4.41491088451061e-14 122.0301722466905
2.578486349328645      19.18735437654658      15.43002894731138   0.001998417718415731      0.652041638806118     -11.61589245873882  0.0001091957625632172     0.1225608240743726    0.00100362189182568       14.1262874460831      311.1090891470774   0.006451289970972396     0.8002480793504282      0.528785307446308     0.2738879886738688     0.3802428310427393   0.003057286412955759     0.4139122117693992    0.06215578504520586     0.6412076062757799   4.41491088451061e-14 122.0301721773959
2.578486349328645      19.18735437654658      15.43002894731138   0.001998417718415731      0.652041638806118     -11.61589245873882  0.0001091957625632172     0.1225608240743726    0.00100362189182568       14.1262874460831      311.1090891470774   0.006451289970972396     0.8002480793504282      0.528785307446308     0.2738879737727076     0.3802428459439005   0.003057286412955759     0.4139122117693992    0.06215578504520586     0.6412076062757799   4.41491088451061e-14 122.0301720012834
2.578486349328645      19.18735437654658      15.43002894731138   0.001998417718415731      0.652041638806118     -11.61589245873882  0.0001091957625632172     0.1225608240743726    0.00100362189182568       14.1262874460831      311.1090891470774   0.006451289970972396     0.8002480793504282      0.528785307446308     0.2738879737727076     0.3802428310427393   0.003057301314116953     0.4139122117693992    0.06215578504520586     0.6412076062757799   4.41491088451061e-14 122.0301720416411
2.578486349328645      19.18735437654658      15.43002894731138   0.001998417718415731      0.652041638806118     -11.61589245873882  0.0001091957625632172     0.1225608240743726    0.00100362189182568       14.1262874460831      311.1090891470774   0.006451289970972396     0.8002480793504282      0.528785307446308     0.2738879737727076     0.3802428310427393   0.003057286412955759     0.4139122266705604    0.06215578504520586     0.6412076062757799   4.41491088451061e-14 122.0301720420214
2.578486349328645      19.18735437654658      15.43002894731138   0.001998417718415731      0.652041638806118     -11.61589245873882  0.0001091957625632172     0.1225608240743726    0.00100362189182568       14.1262874460831      311.1090891470774   0.006451289970972396     0.8002480793504282      0.528785307446308     0.2738879737727076     0.3802428310427393   0.003057286412955759     0.4139122117693992    0.06215579994636705     0.6412076062757799   4.41491088451061e-14 122.0301720420538
2.578486349328645      19.18735437654658      15.43002894731138   0.001998417718415731      0.652041638806118     -11.61589245873882  0.0001091957625632172     0.1225608240743726    0.00100362189182568       14.1262874460831      311.1090891470774   0.006451289970972396     0.8002480793504282      0.528785307446308     0.2738879737727076     0.3802428310427393   0.003057286412955759     0.4139122117693992    0.06215578504520586     0.6412076211769411   4.41491088451061e-14 122.0301720423456
2.578486349328645      19.18735437654658      15.43002894731138   0.001998417718415731      0.652041638806118     -11.61589245873882  0.0001091957625632172     0.1225608240743726    0.00100362189182568       14.1262874460831      311.1090891470774   0.006451289970972396     0.8002480793504282      0.528785307446308     0.2738879737727076     0.3802428310427393   0.003057286412955759     0.4139122117693992    0.06215578504520586     0.6412076062757799   1.49012053429565e-08 122.0302298941389
2.58639256446698      19.19002370115291      15.46496123578502   0.001975471469846528     0.6477287818081708     -11.64313161766345  0.0001242915186799915     0.1221700307990474    0.00100912480633496      14.31829809643287      319.4343100010219   0.006454666359525872     0.8002724161246881     0.5283181966209397     0.2735417215465167     0.3827589485608109   0.003062747777834766     0.4139122117693992    0.06219569437296179     0.6417458956693847  2.453999957556153e-14 122.0187905336668
2.586392603007232      19.19002370115291      15.46496123578502   0.001975471469846528     0.6477287818081708     -11.64313161766345  0.0001242915186799915     0.1221700307990474    0.00100912480633496      14.31829809643287      319.4343100010219   0.006454666359525872     0.8002724161246881     0.5283181966209397     0.2735417215465167     0.3827589485608109   0.003062747777834766     0.4139122117693992    0.06219569437296179     0.6417458956693847  2.453999957556153e-14 122.0187905864634
2.58639256446698      19.19002398710654      15.46496123578502   0.001975471469846528     0.6477287818081708     -11.64313161766345  0.0001242915186799915     0.1221700307990474    0.00100912480633496      14.31829809643287      319.4343100010219   0.006454666359525872     0.8002724161246881     0.5283181966209397     0.2735417215465167     0.3827589485608109   0.003062747777834766     0.4139122117693992    0.06219569437296179     0.6417458956693847  2.453999957556153e-14 122.0187903499149
2.58639256446698      19.19002370115291       15.4649614662309   0.001975471469846528     0.6477287818081708     -11.64313161766345  0.0001242915186799915     0.1221700307990474    0.00100912480633496      14.31829809643287      319.4343100010219   0.006454666359525872     0.8002724161246881     0.5283181966209397     0.2735417215465167     0.3827589485608109   0.003062747777834766     0.4139122117693992    0.06219569437296179     0.6417458956693847  2.453999957556153e-14 122.0187904076208
2.58639256446698      19.19002370115291      15.46496123578502   0.001975486371007721     0.6477287818081708     -11.64313161766345  0.0001242915186799915     0.1221700307990474    0.00100912480633496      14.31829809643287      319.4343100010219   0.006454666359525872     0.8002724161246881     0.5283181966209397     0.2735417215465167     0.3827589485608109   0.003062747777834766     0.4139122117693992    0.06219569437296179     0.6417458956693847  2.453999957556153e-14 122.0188004218085
2.58639256446698      19.19002370115291      15.46496123578502   0.001975471469846528      0.647728796709332     -11.64313161766345  0.0001242915186799915     0.1221700307990474    0.00100912480633496      14.31829809643287      319.4343100010219   0.006454666359525872     0.8002724161246881     0.5283181966209397     0.2735417215465167     0.3827589485608109   0.003062747777834766     0.4139122117693992    0.06219569437296179     0.6417458956693847  2.453999957556153e-14 122.0187905119585
2.58639256446698      19.19002370115291      15.46496123578502   0.001975471469846528     0.6477287818081708     -11.64313179115963  0.0001242915186799915     0.1221700307990474    0.00100912480633496      14.31829809643287      319.4343100010219   0.006454666359525872     0.8002724161246881     0.5283181966209397     0.2735417215465167     0.3827589485608109   0.003062747777834766     0.4139122117693992    0.06219569437296179     0.6417458956693847  2.453999957556153e-14 122.0187907581426
2.58639256446698      19.19002370115291      15.46496123578502   0.001975471469846528     0.6477287818081708     -11.64313161766345  0.0001243064198411853     0.1221700307990474    0.00100912480633496      14.31829809643287      319.4343100010219   0.006454666359525872     0.8002724161246881     0.5283181966209397     0.2735417215465167     0.3827589485608109   0.003062747777834766     0.4139122117693992    0.06219569437296179     0.6417458956693847  2.453999957556153e-14 122.018790830548
2.58639256446698      19.19002370115291      15.46496123578502   0.001975471469846528     0.6477287818081708     -11.64313161766345  0.0001242915186799915     0.1221700457002086    0.00100912480633496      14.31829809643287      319.4343100010219   0.006454666359525872     0.8002724161246881     0.5283181966209397     0.2735417215465167     0.3827589485608109   0.003062747777834766     0.4139122117693992    0.06219569437296179     0.6417458956693847  2.453999957556153e-14 122.0187904521794
2.58639256446698      19.19002370115291      15.46496123578502   0.001975471469846528     0.6477287818081708     -11.64313161766345  0.0001242915186799915     0.1221700307990474   0.001009139707496154      14.31829809643287      319.4343100010219   0.006454666359525872     0.8002724161246881     0.5283181966209397     0.2735417215465167     0.3827589485608109   0.003062747777834766     0.4139122117693992    0.06219569437296179     0.6417458956693847  2.453999957556153e-14 122.0187995336501
2.58639256446698      19.19002370115291      15.46496123578502   0.001975471469846528     0.6477287818081708     -11.64313161766345  0.0001242915186799915     0.1221700307990474    0.00100912480633496      14.31829830979214      319.4343100010219   0.006454666359525872     0.8002724161246881     0.5283181966209397     0.2735417215465167     0.3827589485608109   0.003062747777834766     0.4139122117693992    0.06219569437296179     0.6417458956693847  2.453999957556153e-14 122.0187905524585
2.58639256446698      19.19002370115291      15.46496123578502   0.001975471469846528     0.6477287818081708     -11.64313161766345  0.0001242915186799915     0.1221700307990474    0.00100912480633496      14.31829809643287       319.434314760964   0.006454666359525872     0.8002724161246881     0.5283181966209397     0.2735417215465167     0.3827589485608109   0.003062747777834766     0.4139122117693992    0.06219569437296179     0.6417458956693847  2.453999957556153e-14 122.0187904752676
2.58639256446698      19.19002370115291      15.46496123578502   0.001975471469846528     0.6477287818081708     -11.64313161766345  0.0001242915186799915     0.1221700307990474    0.00100912480633496      14.31829809643287      319.4343100010219   0.006454681260687066     0.8002724161246881     0.5283181966209397     0.2735417215465167     0.3827589485608109   0.003062747777834766     0.4139122117693992    0.06219569437296179     0.6417458956693847  2.453999957556153e-14 122.0187861771399
2.58639256446698      19.19002370115291      15.46496123578502   0.001975471469846528     0.6477287818081708     -11.64313161766345  0.0001242915186799915     0.1221700307990474    0.00100912480633496      14.31829809643287      319.4343100010219   0.006454666359525872     0.8002724310258493     0.5283181966209397     0.2735417215465167     0.3827589485608109   0.003062747777834766     0.4139122117693992    0.06219569437296179     0.6417458956693847  2.453999957556153e-14 122.0187909364308
2.58639256446698      19.19002370115291      15.46496123578502   0.001975471469846528     0.6477287818081708     -11.64313161766345  0.0001242915186799915     0.1221700307990474    0.00100912480633496      14.31829809643287      319.4343100010219   0.006454666359525872     0.8002724161246881     0.5283182115221009     0.2735417215465167     0.3827589485608109   0.003062747777834766     0.4139122117693992    0.06219569437296179     0.6417458956693847  2.453999957556153e-14 122.0187907805612
2.58639256446698      19.19002370115291      15.46496123578502   0.001975471469846528     0.6477287818081708     -11.64313161766345  0.0001242915186799915     0.1221700307990474    0.00100912480633496      14.31829809643287      319.4343100010219   0.006454666359525872     0.8002724161246881     0.5283181966209397     0.2735417364476779     0.3827589485608109   0.003062747777834766     0.4139122117693992    0.06219569437296179     0.6417458956693847  2.453999957556153e-14 122.0187905663371
2.58639256446698      19.19002370115291      15.46496123578502   0.001975471469846528     0.6477287818081708     -11.64313161766345  0.0001242915186799915     0.1221700307990474    0.00100912480633496      14.31829809643287      319.4343100010219   0.006454666359525872     0.8002724161246881     0.5283181966209397     0.2735417215465167     0.3827589634619721   0.003062747777834766     0.4139122117693992    0.06219569437296179     0.6417458956693847  2.453999957556153e-14 122.0187905278159
2.58639256446698      19.19002370115291      15.46496123578502   0.001975471469846528     0.6477287818081708     -11.64313161766345  0.0001242915186799915     0.1221700307990474    0.00100912480633496      14.31829809643287      319.4343100010219   0.006454666359525872     0.8002724161246881     0.5283181966209397     0.2735417215465167     0.3827589485608109   0.003062762678995959     0.4139122117693992    0.06219569437296179     0.6417458956693847  2.453999957556153e-14 122.018790533672
2.58639256446698      19.19002370115291      15.46496123578502   0.001975471469846528     0.6477287818081708     -11.64313161766345  0.0001242915186799915     0.1221700307990474    0.00100912480633496      14.31829809643287      319.4343100010219   0.006454666359525872     0.8002724161246881     0.5283181966209397     0.2735417215465167     0.3827589485608109   0.003062747777834766     0.4139122266705604    0.06219569437296179     0.6417458956693847  2.453999957556153e-14 122.0187905336668
2.58639256446698      19.19002370115291      15.46496123578502   0.001975471469846528     0.6477287818081708     -11.64313161766345  0.0001242915186799915     0.1221700307990474    0.00100912480633496      14.31829809643287      319.4343100010219   0.006454666359525872     0.8002724161246881     0.5283181966209397     0.2735417215465167     0.3827589485608109   0.003062747777834766     0.4139122117693992    0.06219570927412298     0.6417458956693847  2.453999957556153e-14 122.0187905336717
2.58639256446698      19.19002370115291      15.46496123578502   0.001975471469846528     0.6477287818081708     -11.64313161766345  0.0001242915186799915     0.1221700307990474    0.00100912480633496      14.31829809643287      319.4343100010219   0.006454666359525872     0.8002724161246881     0.5283181966209397     0.2735417215465167     0.3827589485608109   0.003062747777834766     0.4139122117693992    0.06219569437296179     0.6417459105705459  2.453999957556153e-14 122.0187905336673
2.58639256446698      19.19002370115291      15.46496123578502   0.001975471469846528     0.6477287818081708     -11.64313161766345  0.0001242915186799915     0.1221700307990474    0.00100912480633496      14.31829809643287      319.4343100010219   0.006454666359525872     0.8002724161246881     0.5283181966209397     0.2735417215465167     0.3827589485608109   0.003062747777834766     0.4139122117693992    0.06219569437296179     0.6417458956693847  1.490118573384723e-08 122.0188483482229
2.587125200711249      19.20920734966829      15.49522616046547   0.001983707778729331     0.6485151312838814     -11.65702119343245   0.000119361198717259     0.1223132264655616   0.001006601353207198       14.3094333585218      319.4407277631822    0.00645411145868261     0.8002579493387122     0.5280824552935406     0.2736432976826688     0.3829126283236594   0.003061977862429878     0.4139122117693992    0.06218263183495047      0.641708514520086  2.326949344279171e-14 122.0070125705223
2.587125239262419      19.20920734966829      15.49522616046547   0.001983707778729331     0.6485151312838814     -11.65702119343245   0.000119361198717259     0.1223132264655616   0.001006601353207198       14.3094333585218      319.4407277631822    0.00645411145868261     0.8002579493387122     0.5280824552935406     0.2736432976826688     0.3829126283236594   0.003061977862429878     0.4139122117693992    0.06218263183495047      0.641708514520086  2.326949344279171e-14 122.0070126005286
2.587125200711249      19.20920763590779      15.49522616046547   0.001983707778729331     0.6485151312838814     -11.65702119343245   0.000119361198717259     0.1223132264655616   0.001006601353207198       14.3094333585218      319.4407277631822    0.00645411145868261     0.8002579493387122     0.5280824552935406     0.2736432976826688     0.3829126283236594   0.003061977862429878     0.4139122117693992    0.06218263183495047      0.641708514520086  2.326949344279171e-14 122.0070124023043
2.587125200711249      19.20920734966829      15.49522639136233   0.001983707778729331     0.6485151312838814     -11.65702119343245   0.000119361198717259     0.1223132264655616   0.001006601353207198       14.3094333585218      319.4407277631822    0.00645411145868261     0.8002579493387122     0.5280824552935406     0.2736432976826688     0.3829126283236594   0.003061977862429878     0.4139122117693992    0.06218263183495047      0.641708514520086  2.326949344279171e-14 122.0070124600231
2.587125200711249      19.20920734966829      15.49522616046547   0.001983722679890525     0.6485151312838814     -11.65702119343245   0.000119361198717259     0.1223132264655616   0.001006601353207198       14.3094333585218      319.4407277631822    0.00645411145868261     0.8002579493387122     0.5280824552935406     0.2736432976826688     0.3829126283236594   0.003061977862429878     0.4139122117693992    0.06218263183495047      0.641708514520086  2.326949344279171e-14 122.0070217509735
2.587125200711249      19.20920734966829      15.49522616046547   0.001983707778729331     0.6485151461850426     -11.65702119343245   0.000119361198717259     0.1223132264655616   0.001006601353207198       14.3094333585218      319.4407277631822    0.00645411145868261     0.8002579493387122     0.5280824552935406     0.2736432976826688     0.3829126283236594   0.003061977862429878     0.4139122117693992    0.06218263183495047      0.641708514520086  2.326949344279171e-14 122.0070124992588
2.587125200711249      19.20920734966829      15.49522616046547   0.001983707778729331     0.6485151312838814      -11.6570213671356   0.000119361198717259     0.1223132264655616   0.001006601353207198       14.3094333585218      319.4407277631822    0.00645411145868261     0.8002579493387122     0.5280824552935406     0.2736432976826688     0.3829126283236594   0.003061977862429878     0.4139122117693992    0.06218263183495047      0.641708514520086  2.326949344279171e-14 122.0070128075008
2.587125200711249      19.20920734966829      15.49522616046547   0.001983707778729331     0.6485151312838814     -11.65702119343245  0.0001193760998784529     0.1223132264655616   0.001006601353207198       14.3094333585218      319.4407277631822    0.00645411145868261     0.8002579493387122     0.5280824552935406     0.2736432976826688     0.3829126283236594   0.003061977862429878     0.4139122117693992    0.06218263183495047      0.641708514520086  2.326949344279171e-14 122.0070132185088
2.587125200711249      19.20920734966829      15.49522616046547   0.001983707778729331     0.6485151312838814     -11.65702119343245   0.000119361198717259     0.1223132413667228   0.001006601353207198       14.3094333585218      319.4407277631822    0.00645411145868261     0.8002579493387122     0.5280824552935406     0.2736432976826688     0.3829126283236594   0.003061977862429878     0.4139122117693992    0.06218263183495047      0.641708514520086  2.326949344279171e-14 122.0070124961192
2.587125200711249      19.20920734966829      15.49522616046547   0.001983707778729331     0.6485151312838814     -11.65702119343245   0.000119361198717259     0.1223132264655616   0.001006616254368392       14.3094333585218      319.4407277631822    0.00645411145868261     0.8002579493387122     0.5280824552935406     0.2736432976826688     0.3829126283236594   0.003061977862429878     0.4139122117693992    0.06218263183495047      0.641708514520086  2.326949344279171e-14 122.0070214584721
2.587125200711249      19.20920734966829      15.49522616046547   0.001983707778729331     0.6485151312838814     -11.65702119343245   0.000119361198717259     0.1223132264655616   0.001006601353207198      14.30943357174897      319.4407277631822    0.00645411145868261     0.8002579493387122     0.5280824552935406     0.2736432976826688     0.3829126283236594   0.003061977862429878     0.4139122117693992    0.06218263183495047      0.641708514520086  2.326949344279171e-14 122.0070125770622
2.587125200711249      19.20920734966829      15.49522616046547   0.001983707778729331     0.6485151312838814     -11.65702119343245   0.000119361198717259     0.1223132264655616   0.001006601353207198       14.3094333585218        319.44073252322    0.00645411145868261     0.8002579493387122     0.5280824552935406     0.2736432976826688     0.3829126283236594   0.003061977862429878     0.4139122117693992    0.06218263183495047      0.641708514520086  2.326949344279171e-14 122.0070125534766
2.587125200711249      19.20920734966829      15.49522616046547   0.001983707778729331     0.6485151312838814     -11.65702119343245   0.000119361198717259     0.1223132264655616   0.001006601353207198       14.3094333585218      319.4407277631822   0.006454126359843804     0.8002579493387122     0.5280824552935406     0.2736432976826688     0.3829126283236594   0.003061977862429878     0.4139122117693992    0.06218263183495047      0.641708514520086  2.326949344279171e-14 122.007013227441
2.587125200711249      19.20920734966829      15.49522616046547   0.001983707778729331     0.6485151312838814     -11.65702119343245   0.000119361198717259     0.1223132264655616   0.001006601353207198       14.3094333585218      319.4407277631822    0.00645411145868261     0.8002579642398734     0.5280824552935406     0.2736432976826688     0.3829126283236594   0.003061977862429878     0.4139122117693992    0.06218263183495047      0.641708514520086  2.326949344279171e-14 122.0070130106369
2.587125200711249      19.20920734966829      15.49522616046547   0.001983707778729331     0.6485151312838814     -11.65702119343245   0.000119361198717259     0.1223132264655616   0.001006601353207198       14.3094333585218      319.4407277631822    0.00645411145868261     0.8002579493387122     0.5280824701947018     0.2736432976826688     0.3829126283236594   0.003061977862429878     0.4139122117693992    0.06218263183495047      0.641708514520086  2.326949344279171e-14 122.0070127327027
2.587125200711249      19.20920734966829      15.49522616046547   0.001983707778729331     0.6485151312838814     -11.65702119343245   0.000119361198717259     0.1223132264655616   0.001006601353207198       14.3094333585218      319.4407277631822    0.00645411145868261     0.8002579493387122     0.5280824552935406       0.27364331258383     0.3829126283236594   0.003061977862429878     0.4139122117693992    0.06218263183495047      0.641708514520086  2.326949344279171e-14 122.007012760789
2.587125200711249      19.20920734966829      15.49522616046547   0.001983707778729331     0.6485151312838814     -11.65702119343245   0.000119361198717259     0.1223132264655616   0.001006601353207198       14.3094333585218      319.4407277631822    0.00645411145868261     0.8002579493387122     0.5280824552935406     0.2736432976826688     0.3829126432248206   0.003061977862429878     0.4139122117693992    0.06218263183495047      0.641708514520086  2.326949344279171e-14 122.0070125339561
2.587125200711249      19.20920734966829      15.49522616046547   0.001983707778729331     0.6485151312838814     -11.65702119343245   0.000119361198717259     0.1223132264655616   0.001006601353207198       14.3094333585218      319.4407277631822    0.00645411145868261     0.8002579493387122     0.5280824552935406     0.2736432976826688     0.3829126283236594   0.003061992763591071     0.4139122117693992    0.06218263183495047      0.641708514520086  2.326949344279171e-14 122.007012570501
2.587125200711249      19.20920734966829      15.49522616046547   0.001983707778729331     0.6485151312838814     -11.65702119343245   0.000119361198717259     0.1223132264655616   0.001006601353207198       14.3094333585218      319.4407277631822    0.00645411145868261     0.8002579493387122     0.5280824552935406     0.2736432976826688     0.3829126283236594   0.003061977862429878     0.4139122266705604    0.06218263183495047      0.641708514520086  2.326949344279171e-14 122.0070125705223
2.587125200711249      19.20920734966829      15.49522616046547   0.001983707778729331     0.6485151312838814     -11.65702119343245   0.000119361198717259     0.1223132264655616   0.001006601353207198       14.3094333585218      319.4407277631822    0.00645411145868261     0.8002579493387122     0.5280824552935406     0.2736432976826688     0.3829126283236594   0.003061977862429878     0.4139122117693992    0.06218264673611167      0.641708514520086  2.326949344279171e-14 122.0070125705723
2.587125200711249      19.20920734966829      15.49522616046547   0.001983707778729331     0.6485151312838814     -11.65702119343245   0.000119361198717259     0.1223132264655616   0.001006601353207198       14.3094333585218      319.4407277631822    0.00645411145868261     0.8002579493387122     0.5280824552935406     0.2736432976826688     0.3829126283236594   0.003061977862429878     0.4139122117693992    0.06218263183495047     0.6417085294212472  2.326949344279171e-14 122.0070125705335
2.587125200711249      19.20920734966829      15.49522616046547   0.001983707778729331     0.6485151312838814     -11.65702119343245   0.000119361198717259     0.1223132264655616   0.001006601353207198       14.3094333585218      319.4407277631822    0.00645411145868261     0.8002579493387122     0.5280824552935406     0.2736432976826688     0.3829126283236594   0.003061977862429878     0.4139122117693992    0.06218263183495047      0.641708514520086   1.49011844633411e-08 122.0070703732658
2.593167732332227      19.20585800740665      15.43553155572243   0.002004476148393857     0.6596102104753741     -11.61095573404059  0.0001068992836142764     0.1227653013645371  0.0009911861595360454      14.26181179309361      319.4481598155011   0.006463614364319315     0.8002153047811421      0.527873219698607     0.2733050569330598     0.3878499290155438   0.003185931945463254     0.4139122117693992    0.06185982449608465     0.6409668384411266  3.992488709205785e-14 121.9585052578351
2.593167770973437      19.20585800740665      15.43553155572243   0.002004476148393857     0.6596102104753741     -11.61095573404059  0.0001068992836142764     0.1227653013645371  0.0009911861595360454      14.26181179309361      319.4481598155011   0.006463614364319315     0.8002153047811421      0.527873219698607     0.2733050569330598     0.3878499290155438   0.003185931945463254     0.4139122117693992    0.06185982449608465     0.6409668384411266  3.992488709205785e-14 121.958505278883
2.593167732332227      19.20585829359623      15.43553155572243   0.002004476148393857     0.6596102104753741     -11.61095573404059  0.0001068992836142764     0.1227653013645371  0.0009911861595360454      14.26181179309361      319.4481598155011   0.006463614364319315     0.8002153047811421      0.527873219698607     0.2733050569330598     0.3878499290155438   0.003185931945463254     0.4139122117693992    0.06185982449608465     0.6409668384411266  3.992488709205785e-14 121.9585052523236
2.593167732332227      19.20585800740665      15.43553178572978   0.002004476148393857     0.6596102104753741     -11.61095573404059  0.0001068992836142764     0.1227653013645371  0.0009911861595360454      14.26181179309361      319.4481598155011   0.006463614364319315     0.8002153047811421      0.527873219698607     0.2733050569330598     0.3878499290155438   0.003185931945463254     0.4139122117693992    0.06185982449608465     0.6409668384411266  3.992488709205785e-14 121.9585052392238
2.593167732332227      19.20585800740665      15.43553155572243   0.002004491049555051     0.6596102104753741     -11.61095573404059  0.0001068992836142764     0.1227653013645371  0.0009911861595360454      14.26181179309361      319.4481598155011   0.006463614364319315     0.8002153047811421      0.527873219698607     0.2733050569330598     0.3878499290155438   0.003185931945463254     0.4139122117693992    0.06185982449608465     0.6409668384411266  3.992488709205785e-14 121.958504019357
2.593167732332227      19.20585800740665      15.43553155572243   0.002004476148393857     0.6596102253765352     -11.61095573404059  0.0001068992836142764     0.1227653013645371  0.0009911861595360454      14.26181179309361      319.4481598155011   0.006463614364319315     0.8002153047811421      0.527873219698607     0.2733050569330598     0.3878499290155438   0.003185931945463254     0.4139122117693992    0.06185982449608465     0.6409668384411266  3.992488709205785e-14 121.9585052163382
2.593167732332227      19.20585800740665      15.43553155572243   0.002004476148393857     0.6596102104753741     -11.61095590705731  0.0001068992836142764     0.1227653013645371  0.0009911861595360454      14.26181179309361      319.4481598155011   0.006463614364319315     0.8002153047811421      0.527873219698607     0.2733050569330598     0.3878499290155438   0.003185931945463254     0.4139122117693992    0.06185982449608465     0.6409668384411266  3.992488709205785e-14 121.9585051982056
2.593167732332227      19.20585800740665      15.43553155572243   0.002004476148393857     0.6596102104753741     -11.61095573404059  0.0001069141847754703     0.1227653013645371  0.0009911861595360454      14.26181179309361      319.4481598155011   0.006463614364319315     0.8002153047811421      0.527873219698607     0.2733050569330598     0.3878499290155438   0.003185931945463254     0.4139122117693992    0.06185982449608465     0.6409668384411266  3.992488709205785e-14 121.9585049548393
2.593167732332227      19.20585800740665      15.43553155572243   0.002004476148393857     0.6596102104753741     -11.61095573404059  0.0001068992836142764     0.1227653162656983  0.0009911861595360454      14.26181179309361      319.4481598155011   0.006463614364319315     0.8002153047811421      0.527873219698607     0.2733050569330598     0.3878499290155438   0.003185931945463254     0.4139122117693992    0.06185982449608465     0.6409668384411266  3.992488709205785e-14 121.9585051037113
2.593167732332227      19.20585800740665      15.43553155572243   0.002004476148393857     0.6596102104753741     -11.61095573404059  0.0001068992836142764     0.1227653013645371  0.0009912010606972393      14.26181179309361      319.4481598155011   0.006463614364319315     0.8002153047811421      0.527873219698607     0.2733050569330598     0.3878499290155438   0.003185931945463254     0.4139122117693992    0.06185982449608465     0.6409668384411266  3.992488709205785e-14 121.9585126800136
2.593167732332227      19.20585800740665      15.43553155572243   0.002004476148393857     0.6596102104753741     -11.61095573404059  0.0001068992836142764     0.1227653013645371  0.0009911861595360454      14.26181200561117      319.4481598155011   0.006463614364319315     0.8002153047811421      0.527873219698607     0.2733050569330598     0.3878499290155438   0.003185931945463254     0.4139122117693992    0.06185982449608465     0.6409668384411266  3.992488709205785e-14 121.9585052989145
2.593167732332227      19.20585800740665      15.43553155572243   0.002004476148393857     0.6596102104753741     -11.61095573404059  0.0001068992836142764     0.1227653013645371  0.0009911861595360454      14.26181179309361      319.4481645756496   0.006463614364319315     0.8002153047811421      0.527873219698607     0.2733050569330598     0.3878499290155438   0.003185931945463254     0.4139122117693992    0.06185982449608465     0.6409668384411266  3.992488709205785e-14 121.9585051505109
2.593167732332227      19.20585800740665      15.43553155572243   0.002004476148393857     0.6596102104753741     -11.61095573404059  0.0001068992836142764     0.1227653013645371  0.0009911861595360454      14.26181179309361      319.4481598155011   0.006463629265480509     0.8002153047811421      0.527873219698607     0.2733050569330598     0.3878499290155438   0.003185931945463254     0.4139122117693992    0.06185982449608465     0.6409668384411266  3.992488709205785e-14 121.9585059390909
2.593167732332227      19.20585800740665      15.43553155572243   0.002004476148393857     0.6596102104753741     -11.61095573404059  0.0001068992836142764     0.1227653013645371  0.0009911861595360454      14.26181179309361      319.4481598155011   0.006463614364319315     0.8002153196823033      0.527873219698607     0.2733050569330598     0.3878499290155438   0.003185931945463254     0.4139122117693992    0.06185982449608465     0.6409668384411266  3.992488709205785e-14 121.9585057497102
2.593167732332227      19.20585800740665      15.43553155572243   0.002004476148393857     0.6596102104753741     -11.61095573404059  0.0001068992836142764     0.1227653013645371  0.0009911861595360454      14.26181179309361      319.4481598155011   0.006463614364319315     0.8002153047811421     0.5278732345997682     0.2733050569330598     0.3878499290155438   0.003185931945463254     0.4139122117693992    0.06185982449608465     0.6409668384411266  3.992488709205785e-14 121.9585054099319
2.593167732332227      19.20585800740665      15.43553155572243   0.002004476148393857     0.6596102104753741     -11.61095573404059  0.0001068992836142764     0.1227653013645371  0.0009911861595360454      14.26181179309361      319.4481598155011   0.006463614364319315     0.8002153047811421      0.527873219698607      0.273305071834221     0.3878499290155438   0.003185931945463254     0.4139122117693992    0.06185982449608465     0.6409668384411266  3.992488709205785e-14 121.958505431246
2.593167732332227      19.20585800740665      15.43553155572243   0.002004476148393857     0.6596102104753741     -11.61095573404059  0.0001068992836142764     0.1227653013645371  0.0009911861595360454      14.26181179309361      319.4481598155011   0.006463614364319315     0.8002153047811421      0.527873219698607     0.2733050569330598      0.387849943916705   0.003185931945463254     0.4139122117693992    0.06185982449608465     0.6409668384411266  3.992488709205785e-14 121.9585052515308
2.593167732332227      19.20585800740665      15.43553155572243   0.002004476148393857     0.6596102104753741     -11.61095573404059  0.0001068992836142764     0.1227653013645371  0.0009911861595360454      14.26181179309361      319.4481598155011   0.006463614364319315     0.8002153047811421      0.527873219698607     0.2733050569330598     0.3878499290155438   0.003185946846624448     0.4139122117693992    0.06185982449608465     0.6409668384411266  3.992488709205785e-14 121.9585052578299
2.593167732332227      19.20585800740665      15.43553155572243   0.002004476148393857     0.6596102104753741     -11.61095573404059  0.0001068992836142764     0.1227653013645371  0.0009911861595360454      14.26181179309361      319.4481598155011   0.006463614364319315     0.8002153047811421      0.527873219698607     0.2733050569330598     0.3878499290155438   0.003185931945463254     0.4139122266705604    0.06185982449608465     0.6409668384411266  3.992488709205785e-14 121.9585052578351
2.593167732332227      19.20585800740665      15.43553155572243   0.002004476148393857     0.6596102104753741     -11.61095573404059  0.0001068992836142764     0.1227653013645371  0.0009911861595360454      14.26181179309361      319.4481598155011   0.006463614364319315     0.8002153047811421      0.527873219698607     0.2733050569330598     0.3878499290155438   0.003185931945463254     0.4139122117693992    0.06185983939724585     0.6409668384411266  3.992488709205785e-14 121.9585052578237
2.593167732332227      19.20585800740665      15.43553155572243   0.002004476148393857     0.6596102104753741     -11.61095573404059  0.0001068992836142764     0.1227653013645371  0.0009911861595360454      14.26181179309361      319.4481598155011   0.006463614364319315     0.8002153047811421      0.527873219698607     0.2733050569330598     0.3878499290155438   0.003185931945463254     0.4139122117693992    0.06185982449608465     0.6409668533422878  3.992488709205785e-14 121.9585052578209
2.593167732332227      19.20585800740665      15.43553155572243   0.002004476148393857     0.6596102104753741     -11.61095573404059  0.0001068992836142764     0.1227653013645371  0.0009911861595360454      14.26181179309361      319.4481598155011   0.006463614364319315     0.8002153047811421      0.527873219698607     0.2733050569330598     0.3878499290155438   0.003185931945463254     0.4139122117693992    0.06185982449608465     0.6409668384411266  1.490120111873475e-08 121.9585631568632
2.595535109749185      19.24301317181752      15.49691839717177   0.002024102236714759     0.6610801524530738     -11.63957166777412   0.000105343490038373     0.1228607670120374  0.0009886535897144033      14.24015505241554      319.4577817459387    0.00645593617110899      0.800195412615796      0.527434703426405     0.2734377692730886     0.3885671398896972   0.003196471439257503     0.4139122117693992    0.06226686686186121      0.641156297262821  3.793726474700775e-14 121.942910640705
2.595535148425672      19.24301317181752      15.49691839717177   0.002024102236714759     0.6610801524530738     -11.63957166777412   0.000105343490038373     0.1228607670120374  0.0009886535897144033      14.24015505241554      319.4577817459387    0.00645593617110899      0.800195412615796      0.527434703426405     0.2734377692730886     0.3885671398896972   0.003196471439257503     0.4139122117693992    0.06226686686186121      0.641156297262821  3.793726474700775e-14 121.942910678308
2.595535109749185      19.24301345856076      15.49691839717177   0.002024102236714759     0.6610801524530738     -11.63957166777412   0.000105343490038373     0.1228607670120374  0.0009886535897144033      14.24015505241554      319.4577817459387    0.00645593617110899      0.800195412615796      0.527434703426405     0.2734377692730886     0.3885671398896972   0.003196471439257503     0.4139122117693992    0.06226686686186121      0.641156297262821  3.793726474700775e-14 121.9429106182843
2.595535109749185      19.24301317181752      15.49691862809384   0.002024102236714759     0.6610801524530738     -11.63957166777412   0.000105343490038373     0.1228607670120374  0.0009886535897144033      14.24015505241554      319.4577817459387    0.00645593617110899      0.800195412615796      0.527434703426405     0.2734377692730886     0.3885671398896972   0.003196471439257503     0.4139122117693992    0.06226686686186121      0.641156297262821  3.793726474700775e-14 121.9429106309646
2.595535109749185      19.24301317181752      15.49691839717177   0.002024117137875953     0.6610801524530738     -11.63957166777412   0.000105343490038373     0.1228607670120374  0.0009886535897144033      14.24015505241554      319.4577817459387    0.00645593617110899      0.800195412615796      0.527434703426405     0.2734377692730886     0.3885671398896972   0.003196471439257503     0.4139122117693992    0.06226686686186121      0.641156297262821  3.793726474700775e-14 121.9429108741337
2.595535109749185      19.24301317181752      15.49691839717177   0.002024102236714759      0.661080167354235     -11.63957166777412   0.000105343490038373     0.1228607670120374  0.0009886535897144033      14.24015505241554      319.4577817459387    0.00645593617110899      0.800195412615796      0.527434703426405     0.2734377692730886     0.3885671398896972   0.003196471439257503     0.4139122117693992    0.06226686686186121      0.641156297262821  3.793726474700775e-14 121.9429106296639
2.595535109749185      19.24301317181752      15.49691839717177   0.002024102236714759     0.6610801524530738     -11.63957184121726   0.000105343490038373     0.1228607670120374  0.0009886535897144033      14.24015505241554      319.4577817459387    0.00645593617110899      0.800195412615796      0.527434703426405     0.2734377692730886     0.3885671398896972   0.003196471439257503     0.4139122117693992    0.06226686686186121      0.641156297262821  3.793726474700775e-14 121.9429106780783
2.595535109749185      19.24301317181752      15.49691839717177   0.002024102236714759     0.6610801524530738     -11.63957166777412  0.0001053583911995669     0.1228607670120374  0.0009886535897144033      14.24015505241554      319.4577817459387    0.00645593617110899      0.800195412615796      0.527434703426405     0.2734377692730886     0.3885671398896972   0.003196471439257503     0.4139122117693992    0.06226686686186121      0.641156297262821  3.793726474700775e-14 121.9429107768849
2.595535109749185      19.24301317181752      15.49691839717177   0.002024102236714759     0.6610801524530738     -11.63957166777412   0.000105343490038373     0.1228607819131986  0.0009886535897144033      14.24015505241554      319.4577817459387    0.00645593617110899      0.800195412615796      0.527434703426405     0.2734377692730886     0.3885671398896972   0.003196471439257503     0.4139122117693992    0.06226686686186121      0.641156297262821  3.793726474700775e-14 121.9429105132054
2.595535109749185      19.24301317181752      15.49691839717177   0.002024102236714759     0.6610801524530738     -11.63957166777412   0.000105343490038373     0.1228607670120374  0.0009886684908755972      14.24015505241554      319.4577817459387    0.00645593617110899      0.800195412615796      0.527434703426405     0.2734377692730886     0.3885671398896972   0.003196471439257503     0.4139122117693992    0.06226686686186121      0.641156297262821  3.793726474700775e-14 121.9429177120583
2.595535109749185      19.24301317181752      15.49691839717177   0.002024102236714759     0.6610801524530738     -11.63957166777412   0.000105343490038373     0.1228607670120374  0.0009886535897144033      14.24015526461038      319.4577817459387    0.00645593617110899      0.800195412615796      0.527434703426405     0.2734377692730886     0.3885671398896972   0.003196471439257503     0.4139122117693992    0.06226686686186121      0.641156297262821  3.793726474700775e-14 121.9429106194971
2.595535109749185      19.24301317181752      15.49691839717177   0.002024102236714759     0.6610801524530738     -11.63957166777412   0.000105343490038373     0.1228607670120374  0.0009886535897144033      14.24015505241554      319.4577865062306    0.00645593617110899      0.800195412615796      0.527434703426405     0.2734377692730886     0.3885671398896972   0.003196471439257503     0.4139122117693992    0.06226686686186121      0.641156297262821  3.793726474700775e-14 121.9429106962623
2.595535109749185      19.24301317181752      15.49691839717177   0.002024102236714759     0.6610801524530738     -11.63957166777412   0.000105343490038373     0.1228607670120374  0.0009886535897144033      14.24015505241554      319.4577817459387   0.006455951072270184      0.800195412615796      0.527434703426405     0.2734377692730886     0.3885671398896972   0.003196471439257503     0.4139122117693992    0.06226686686186121      0.641156297262821  3.793726474700775e-14 121.9429127444863
2.595535109749185      19.24301317181752      15.49691839717177   0.002024102236714759     0.6610801524530738     -11.63957166777412   0.000105343490038373     0.1228607670120374  0.0009886535897144033      14.24015505241554      319.4577817459387    0.00645593617110899     0.8001954275169572      0.527434703426405     0.2734377692730886     0.3885671398896972   0.003196471439257503     0.4139122117693992    0.06226686686186121      0.641156297262821  3.793726474700775e-14 121.942911128112
2.595535109749185      19.24301317181752      15.49691839717177   0.002024102236714759     0.6610801524530738     -11.63957166777412   0.000105343490038373     0.1228607670120374  0.0009886535897144033      14.24015505241554      319.4577817459387    0.00645593617110899      0.800195412615796     0.5274347183275662     0.2734377692730886     0.3885671398896972   0.003196471439257503     0.4139122117693992    0.06226686686186121      0.641156297262821  3.793726474700775e-14 121.9429107788738
2.595535109749185      19.24301317181752      15.49691839717177   0.002024102236714759     0.6610801524530738     -11.63957166777412   0.000105343490038373     0.1228607670120374  0.0009886535897144033      14.24015505241554      319.4577817459387    0.00645593617110899      0.800195412615796      0.527434703426405     0.2734377841742497     0.3885671398896972   0.003196471439257503     0.4139122117693992    0.06226686686186121      0.641156297262821  3.793726474700775e-14 121.94291087388
2.595535109749185      19.24301317181752      15.49691839717177   0.002024102236714759     0.6610801524530738     -11.63957166777412   0.000105343490038373     0.1228607670120374  0.0009886535897144033      14.24015505241554      319.4577817459387    0.00645593617110899      0.800195412615796      0.527434703426405     0.2734377692730886     0.3885671547908584   0.003196471439257503     0.4139122117693992    0.06226686686186121      0.641156297262821  3.793726474700775e-14 121.9429105983209
2.595535109749185      19.24301317181752      15.49691839717177   0.002024102236714759     0.6610801524530738     -11.63957166777412   0.000105343490038373     0.1228607670120374  0.0009886535897144033      14.24015505241554      319.4577817459387    0.00645593617110899      0.800195412615796      0.527434703426405     0.2734377692730886     0.3885671398896972   0.003196486340418696     0.4139122117693992    0.06226686686186121      0.641156297262821  3.793726474700775e-14 121.9429106407861
2.595535109749185      19.24301317181752      15.49691839717177   0.002024102236714759     0.6610801524530738     -11.63957166777412   0.000105343490038373     0.1228607670120374  0.0009886535897144033      14.24015505241554      319.4577817459387    0.00645593617110899      0.800195412615796      0.527434703426405     0.2734377692730886     0.3885671398896972   0.003196471439257503     0.4139122266705604    0.06226686686186121      0.641156297262821  3.793726474700775e-14 121.942910640705
2.595535109749185      19.24301317181752      15.49691839717177   0.002024102236714759     0.6610801524530738     -11.63957166777412   0.000105343490038373     0.1228607670120374  0.0009886535897144033      14.24015505241554      319.4577817459387    0.00645593617110899      0.800195412615796      0.527434703426405     0.2734377692730886     0.3885671398896972   0.003196471439257503     0.4139122117693992     0.0622668817630224      0.641156297262821  3.793726474700775e-14 121.9429106407169
2.595535109749185      19.24301317181752      15.49691839717177   0.002024102236714759     0.6610801524530738     -11.63957166777412   0.000105343490038373     0.1228607670120374  0.0009886535897144033      14.24015505241554      319.4577817459387    0.00645593617110899      0.800195412615796      0.527434703426405     0.2734377692730886     0.3885671398896972   0.003196471439257503     0.4139122117693992    0.06226686686186121     0.6411563121639822  3.793726474700775e-14 121.9429106406991
2.595535109749185      19.24301317181752      15.49691839717177   0.002024102236714759     0.6610801524530738     -11.63957166777412   0.000105343490038373     0.1228607670120374  0.0009886535897144033      14.24015505241554      319.4577817459387    0.00645593617110899      0.800195412615796      0.527434703426405     0.2734377692730886     0.3885671398896972   0.003196471439257503     0.4139122117693992    0.06226686686186121      0.641156297262821  1.490119913111241e-08 121.9429685035123
2.593358427645814      19.23890973501104      15.48598108888888   0.002029473255581628     0.6618439985247659     -11.63085188641638  0.0001009527004780077     0.1230472018894413  0.0009832598316563605        14.214259938184      318.1671401669372   0.006461992284590501     0.8001860377580381     0.5277847949963381     0.2732745120867223     0.3888786452263997   0.003182811252504758     0.4139122117693992    0.06222483407263683      0.641275682855574    3.5178422806513e-14 121.9407473415253
2.593358466289866      19.23890973501104      15.48598108888888   0.002029473255581628     0.6618439985247659     -11.63085188641638  0.0001009527004780077     0.1230472018894413  0.0009832598316563605        14.214259938184      318.1671401669372   0.006461992284590501     0.8001860377580381     0.5277847949963381     0.2732745120867223     0.3888786452263997   0.003182811252504758     0.4139122117693992    0.06222483407263683      0.641275682855574    3.5178422806513e-14 121.9407475530929
2.593358427645814      19.23891002169314      15.48598108888888   0.002029473255581628     0.6618439985247659     -11.63085188641638  0.0001009527004780077     0.1230472018894413  0.0009832598316563605        14.214259938184      318.1671401669372   0.006461992284590501     0.8001860377580381     0.5277847949963381     0.2732745120867223     0.3888786452263997   0.003182811252504758     0.4139122117693992    0.06222483407263683      0.641275682855574    3.5178422806513e-14 121.9407473056908
2.593358427645814      19.23890973501104      15.48598131964799   0.002029473255581628     0.6618439985247659     -11.63085188641638  0.0001009527004780077     0.1230472018894413  0.0009832598316563605        14.214259938184      318.1671401669372   0.006461992284590501     0.8001860377580381     0.5277847949963381     0.2732745120867223     0.3888786452263997   0.003182811252504758     0.4139122117693992    0.06222483407263683      0.641275682855574    3.5178422806513e-14 121.9407473143027
2.593358427645814      19.23890973501104      15.48598108888888   0.002029488156742822     0.6618439985247659     -11.63085188641638  0.0001009527004780077     0.1230472018894413  0.0009832598316563605        14.214259938184      318.1671401669372   0.006461992284590501     0.8001860377580381     0.5277847949963381     0.2732745120867223     0.3888786452263997   0.003182811252504758     0.4139122117693992    0.06222483407263683      0.641275682855574    3.5178422806513e-14 121.9407481256302
2.593358427645814      19.23890973501104      15.48598108888888   0.002029473255581628     0.6618440134259271     -11.63085188641638  0.0001009527004780077     0.1230472018894413  0.0009832598316563605        14.214259938184      318.1671401669372   0.006461992284590501     0.8001860377580381     0.5277847949963381     0.2732745120867223     0.3888786452263997   0.003182811252504758     0.4139122117693992    0.06222483407263683      0.641275682855574    3.5178422806513e-14 121.9407473111192
2.593358427645814      19.23890973501104      15.48598108888888   0.002029473255581628     0.6618439985247659     -11.63085205972957  0.0001009527004780077     0.1230472018894413  0.0009832598316563605        14.214259938184      318.1671401669372   0.006461992284590501     0.8001860377580381     0.5277847949963381     0.2732745120867223     0.3888786452263997   0.003182811252504758     0.4139122117693992    0.06222483407263683      0.641275682855574    3.5178422806513e-14 121.9407473706059
2.593358427645814      19.23890973501104      15.48598108888888   0.002029473255581628     0.6618439985247659     -11.63085188641638  0.0001009676016392015     0.1230472018894413  0.0009832598316563605        14.214259938184      318.1671401669372   0.006461992284590501     0.8001860377580381     0.5277847949963381     0.2732745120867223     0.3888786452263997   0.003182811252504758     0.4139122117693992    0.06222483407263683      0.641275682855574    3.5178422806513e-14 121.9407472670958
2.593358427645814      19.23890973501104      15.48598108888888   0.002029473255581628     0.6618439985247659     -11.63085188641638  0.0001009527004780077     0.1230472167906025  0.0009832598316563605        14.214259938184      318.1671401669372   0.006461992284590501     0.8001860377580381     0.5277847949963381     0.2732745120867223     0.3888786452263997   0.003182811252504758     0.4139122117693992    0.06222483407263683      0.641275682855574    3.5178422806513e-14 121.9407472018585
2.593358427645814      19.23890973501104      15.48598108888888   0.002029473255581628     0.6618439985247659     -11.63085188641638  0.0001009527004780077     0.1230472018894413  0.0009832747328175544        14.214259938184      318.1671401669372   0.006461992284590501     0.8001860377580381     0.5277847949963381     0.2732745120867223     0.3888786452263997   0.003182811252504758     0.4139122117693992    0.06222483407263683      0.641275682855574    3.5178422806513e-14 121.9407535011023
2.593358427645814      19.23890973501104      15.48598108888888   0.002029473255581628     0.6618439985247659     -11.63085188641638  0.0001009527004780077     0.1230472018894413  0.0009832598316563605      14.21426014999298      318.1671401669372   0.006461992284590501     0.8001860377580381     0.5277847949963381     0.2732745120867223     0.3888786452263997   0.003182811252504758     0.4139122117693992    0.06222483407263683      0.641275682855574    3.5178422806513e-14 121.9407473134521
2.593358427645814      19.23890973501104      15.48598108888888   0.002029473255581628     0.6618439985247659     -11.63085188641638  0.0001009527004780077     0.1230472018894413  0.0009832598316563605        14.214259938184      318.1671449079971   0.006461992284590501     0.8001860377580381     0.5277847949963381     0.2732745120867223     0.3888786452263997   0.003182811252504758     0.4139122117693992    0.06222483407263683      0.641275682855574    3.5178422806513e-14 121.9407474535796
2.593358427645814      19.23890973501104      15.48598108888888   0.002029473255581628     0.6618439985247659     -11.63085188641638  0.0001009527004780077     0.1230472018894413  0.0009832598316563605        14.214259938184      318.1671401669372   0.006462007185751695     0.8001860377580381     0.5277847949963381     0.2732745120867223     0.3888786452263997   0.003182811252504758     0.4139122117693992    0.06222483407263683      0.641275682855574    3.5178422806513e-14 121.9407447898544
2.593358427645814      19.23890973501104      15.48598108888888   0.002029473255581628     0.6618439985247659     -11.63085188641638  0.0001009527004780077     0.1230472018894413  0.0009832598316563605        14.214259938184      318.1671401669372   0.006461992284590501     0.8001860526591993     0.5277847949963381     0.2732745120867223     0.3888786452263997   0.003182811252504758     0.4139122117693992    0.06222483407263683      0.641275682855574    3.5178422806513e-14 121.9407478224581
2.593358427645814      19.23890973501104      15.48598108888888   0.002029473255581628     0.6618439985247659     -11.63085188641638  0.0001009527004780077     0.1230472018894413  0.0009832598316563605        14.214259938184      318.1671401669372   0.006461992284590501     0.8001860377580381     0.5277848098974993     0.2732745120867223     0.3888786452263997   0.003182811252504758     0.4139122117693992    0.06222483407263683      0.641275682855574    3.5178422806513e-14 121.9407475136386
2.593358427645814      19.23890973501104      15.48598108888888   0.002029473255581628     0.6618439985247659     -11.63085188641638  0.0001009527004780077     0.1230472018894413  0.0009832598316563605        14.214259938184      318.1671401669372   0.006461992284590501     0.8001860377580381     0.5277847949963381     0.2732745269878835     0.3888786452263997   0.003182811252504758     0.4139122117693992    0.06222483407263683      0.641275682855574    3.5178422806513e-14 121.9407473596957
2.593358427645814      19.23890973501104      15.48598108888888   0.002029473255581628     0.6618439985247659     -11.63085188641638  0.0001009527004780077     0.1230472018894413  0.0009832598316563605        14.214259938184      318.1671401669372   0.006461992284590501     0.8001860377580381     0.5277847949963381     0.2732745120867223     0.3888786601275609   0.003182811252504758     0.4139122117693992    0.06222483407263683      0.641275682855574    3.5178422806513e-14 121.940747343083
2.593358427645814      19.23890973501104      15.48598108888888   0.002029473255581628     0.6618439985247659     -11.63085188641638  0.0001009527004780077     0.1230472018894413  0.0009832598316563605        14.214259938184      318.1671401669372   0.006461992284590501     0.8001860377580381     0.5277847949963381     0.2732745120867223     0.3888786452263997   0.003182826153665952     0.4139122117693992    0.06222483407263683      0.641275682855574    3.5178422806513e-14 121.940747341524
2.593358427645814      19.23890973501104      15.48598108888888   0.002029473255581628     0.6618439985247659     -11.63085188641638  0.0001009527004780077     0.1230472018894413  0.0009832598316563605        14.214259938184      318.1671401669372   0.006461992284590501     0.8001860377580381     0.5277847949963381     0.2732745120867223     0.3888786452263997   0.003182811252504758     0.4139122266705604    0.06222483407263683      0.641275682855574    3.5178422806513e-14 121.9407473415253
2.593358427645814      19.23890973501104      15.48598108888888   0.002029473255581628     0.6618439985247659     -11.63085188641638  0.0001009527004780077     0.1230472018894413  0.0009832598316563605        14.214259938184      318.1671401669372   0.006461992284590501     0.8001860377580381     0.5277847949963381     0.2732745120867223     0.3888786452263997   0.003182811252504758     0.4139122117693992    0.06222484897379802      0.641275682855574    3.5178422806513e-14 121.9407473415166
2.593358427645814      19.23890973501104      15.48598108888888   0.002029473255581628     0.6618439985247659     -11.63085188641638  0.0001009527004780077     0.1230472018894413  0.0009832598316563605        14.214259938184      318.1671401669372   0.006461992284590501     0.8001860377580381     0.5277847949963381     0.2732745120867223     0.3888786452263997   0.003182811252504758     0.4139122117693992    0.06222483407263683     0.6412756977567352    3.5178422806513e-14 121.9407473415062
2.593358427645814      19.23890973501104      15.48598108888888   0.002029473255581628     0.6618439985247659     -11.63085188641638  0.0001009527004780077     0.1230472018894413  0.0009832598316563605        14.214259938184      318.1671401669372   0.006461992284590501     0.8001860377580381     0.5277847949963381     0.2732745120867223     0.3888786452263997   0.003182811252504758     0.4139122117693992    0.06222483407263683      0.641275682855574  1.490119637227046e-08 121.9408051924453
2.592472771070355        19.241653806153      15.48866852387662    0.00203191347555316     0.6619430421973591     -11.63166655780786  0.0001009803256235884     0.1230856163690922  0.0009827194323796199      14.20997566118497      317.8350532999434   0.006467342603408833     0.8001853034672715      0.527914610925631     0.2732444680111258      0.388529457133113   0.003183250895588077     0.4139122117693992     0.0622676131282128     0.6413113965138433  3.495561972654046e-14 121.941059290444
2.59247280970121        19.241653806153      15.48866852387662    0.00203191347555316     0.6619430421973591     -11.63166655780786  0.0001009803256235884     0.1230856163690922  0.0009827194323796199      14.20997566118497      317.8350532999434   0.006467342603408833     0.8001853034672715      0.527914610925631     0.2732444680111258      0.388529457133113   0.003183250895588077     0.4139122117693992     0.0622676131282128     0.6413113965138433  3.495561972654046e-14 121.9410593335586
2.592472771070355      19.24165409287599      15.48866852387662    0.00203191347555316     0.6619430421973591     -11.63166655780786  0.0001009803256235884     0.1230856163690922  0.0009827194323796199      14.20997566118497      317.8350532999434   0.006467342603408833     0.8001853034672715      0.527914610925631     0.2732444680111258      0.388529457133113   0.003183250895588077     0.4139122117693992     0.0622676131282128     0.6413113965138433  3.495561972654046e-14 121.9410592987472
2.592472771070355        19.241653806153      15.48866875467576    0.00203191347555316     0.6619430421973591     -11.63166655780786  0.0001009803256235884     0.1230856163690922  0.0009827194323796199      14.20997566118497      317.8350532999434   0.006467342603408833     0.8001853034672715      0.527914610925631     0.2732444680111258      0.388529457133113   0.003183250895588077     0.4139122117693992     0.0622676131282128     0.6413113965138433  3.495561972654046e-14 121.9410592942697
2.592472771070355        19.241653806153      15.48866852387662   0.002031928376714354     0.6619430421973591     -11.63166655780786  0.0001009803256235884     0.1230856163690922  0.0009827194323796199      14.20997566118497      317.8350532999434   0.006467342603408833     0.8001853034672715      0.527914610925631     0.2732444680111258      0.388529457133113   0.003183250895588077     0.4139122117693992     0.0622676131282128     0.6413113965138433  3.495561972654046e-14 121.9410600011953
2.592472771070355        19.241653806153      15.48866852387662    0.00203191347555316     0.6619430570985203     -11.63166655780786  0.0001009803256235884     0.1230856163690922  0.0009827194323796199      14.20997566118497      317.8350532999434   0.006467342603408833     0.8001853034672715      0.527914610925631     0.2732444680111258      0.388529457133113   0.003183250895588077     0.4139122117693992     0.0622676131282128     0.6413113965138433  3.495561972654046e-14 121.9410592640622
2.592472771070355        19.241653806153      15.48866852387662    0.00203191347555316     0.6619430421973591      -11.6316667311332  0.0001009803256235884     0.1230856163690922  0.0009827194323796199      14.20997566118497      317.8350532999434   0.006467342603408833     0.8001853034672715      0.527914610925631     0.2732444680111258      0.388529457133113   0.003183250895588077     0.4139122117693992     0.0622676131282128     0.6413113965138433  3.495561972654046e-14 121.9410593665652
2.592472771070355        19.241653806153      15.48866852387662    0.00203191347555316     0.6619430421973591     -11.63166655780786  0.0001009952267847823     0.1230856163690922  0.0009827194323796199      14.20997566118497      317.8350532999434   0.006467342603408833     0.8001853034672715      0.527914610925631     0.2732444680111258      0.388529457133113   0.003183250895588077     0.4139122117693992     0.0622676131282128     0.6413113965138433  3.495561972654046e-14 121.941059850477
2.592472771070355        19.241653806153      15.48866852387662    0.00203191347555316     0.6619430421973591     -11.63166655780786  0.0001009803256235884     0.1230856312702534  0.0009827194323796199      14.20997566118497      317.8350532999434   0.006467342603408833     0.8001853034672715      0.527914610925631     0.2732444680111258      0.388529457133113   0.003183250895588077     0.4139122117693992     0.0622676131282128     0.6413113965138433  3.495561972654046e-14 121.9410591907198
2.592472771070355        19.241653806153      15.48866852387662    0.00203191347555316     0.6619430421973591     -11.63166655780786  0.0001009803256235884     0.1230856163690922  0.0009827343335408138      14.20997566118497      317.8350532999434   0.006467342603408833     0.8001853034672715      0.527914610925631     0.2732444680111258      0.388529457133113   0.003183250895588077     0.4139122117693992     0.0622676131282128     0.6413113965138433  3.495561972654046e-14 121.9410658504258
2.592472771070355        19.241653806153      15.48866852387662    0.00203191347555316     0.6619430421973591     -11.63166655780786  0.0001009803256235884     0.1230856163690922  0.0009827194323796199      14.20997587293011      317.8350532999434   0.006467342603408833     0.8001853034672715      0.527914610925631     0.2732444680111258      0.388529457133113   0.003183250895588077     0.4139122117693992     0.0622676131282128     0.6413113965138433  3.495561972654046e-14 121.9410593180971
2.592472771070355        19.241653806153      15.48866852387662    0.00203191347555316     0.6619430421973591     -11.63166655780786  0.0001009803256235884     0.1230856163690922  0.0009827194323796199      14.20997566118497      317.8350580360547   0.006467342603408833     0.8001853034672715      0.527914610925631     0.2732444680111258      0.388529457133113   0.003183250895588077     0.4139122117693992     0.0622676131282128     0.6413113965138433  3.495561972654046e-14 121.9410593016483
2.592472771070355        19.241653806153      15.48866852387662    0.00203191347555316     0.6619430421973591     -11.63166655780786  0.0001009803256235884     0.1230856163690922  0.0009827194323796199      14.20997566118497      317.8350532999434   0.006467357504570026     0.8001853034672715      0.527914610925631     0.2732444680111258      0.388529457133113   0.003183250895588077     0.4139122117693992     0.0622676131282128     0.6413113965138433  3.495561972654046e-14 121.9410591656576
2.592472771070355        19.241653806153      15.48866852387662    0.00203191347555316     0.6619430421973591     -11.63166655780786  0.0001009803256235884     0.1230856163690922  0.0009827194323796199      14.20997566118497      317.8350532999434   0.006467342603408833     0.8001853183684327      0.527914610925631     0.2732444680111258      0.388529457133113   0.003183250895588077     0.4139122117693992     0.0622676131282128     0.6413113965138433  3.495561972654046e-14 121.9410597731641
2.592472771070355        19.241653806153      15.48866852387662    0.00203191347555316     0.6619430421973591     -11.63166655780786  0.0001009803256235884     0.1230856163690922  0.0009827194323796199      14.20997566118497      317.8350532999434   0.006467342603408833     0.8001853034672715     0.5279146258267922     0.2732444680111258      0.388529457133113   0.003183250895588077     0.4139122117693992     0.0622676131282128     0.6413113965138433  3.495561972654046e-14 121.9410594359297
2.592472771070355        19.241653806153      15.48866852387662    0.00203191347555316     0.6619430421973591     -11.63166655780786  0.0001009803256235884     0.1230856163690922  0.0009827194323796199      14.20997566118497      317.8350532999434   0.006467342603408833     0.8001853034672715      0.527914610925631      0.273244482912287      0.388529457133113   0.003183250895588077     0.4139122117693992     0.0622676131282128     0.6413113965138433  3.495561972654046e-14 121.9410594315211
2.592472771070355        19.241653806153      15.48866852387662    0.00203191347555316     0.6619430421973591     -11.63166655780786  0.0001009803256235884     0.1230856163690922  0.0009827194323796199      14.20997566118497      317.8350532999434   0.006467342603408833     0.8001853034672715      0.527914610925631     0.2732444680111258     0.3885294720342742   0.003183250895588077     0.4139122117693992     0.0622676131282128     0.6413113965138433  3.495561972654046e-14 121.9410592585234
2.592472771070355        19.241653806153      15.48866852387662    0.00203191347555316     0.6619430421973591     -11.63166655780786  0.0001009803256235884     0.1230856163690922  0.0009827194323796199      14.20997566118497      317.8350532999434   0.006467342603408833     0.8001853034672715      0.527914610925631     0.2732444680111258      0.388529457133113   0.003183265796749271     0.4139122117693992     0.0622676131282128     0.6413113965138433  3.495561972654046e-14 121.9410592900177
2.592472771070355        19.241653806153      15.48866852387662    0.00203191347555316     0.6619430421973591     -11.63166655780786  0.0001009803256235884     0.1230856163690922  0.0009827194323796199      14.20997566118497      317.8350532999434   0.006467342603408833     0.8001853034672715      0.527914610925631     0.2732444680111258      0.388529457133113   0.003183250895588077     0.4139122266705604     0.0622676131282128     0.6413113965138433  3.495561972654046e-14 121.941059290444
2.592472771070355        19.241653806153      15.48866852387662    0.00203191347555316     0.6619430421973591     -11.63166655780786  0.0001009803256235884     0.1230856163690922  0.0009827194323796199      14.20997566118497      317.8350532999434   0.006467342603408833     0.8001853034672715      0.527914610925631     0.2732444680111258      0.388529457133113   0.003183250895588077     0.4139122117693992      0.062267628029374     0.6413113965138433  3.495561972654046e-14 121.9410592904667
2.592472771070355        19.241653806153      15.48866852387662    0.00203191347555316     0.6619430421973591     -11.63166655780786  0.0001009803256235884     0.1230856163690922  0.0009827194323796199      14.20997566118497      317.8350532999434   0.006467342603408833     0.8001853034672715      0.527914610925631     0.2732444680111258      0.388529457133113   0.003183250895588077     0.4139122117693992     0.0622676131282128     0.6413114114150045  3.495561972654046e-14 121.9410592904504
2.592472771070355        19.241653806153      15.48866852387662    0.00203191347555316     0.6619430421973591     -11.63166655780786  0.0001009803256235884     0.1230856163690922  0.0009827194323796199      14.20997566118497      317.8350532999434   0.006467342603408833     0.8001853034672715      0.527914610925631     0.2732444680111258      0.388529457133113   0.003183250895588077     0.4139122117693992     0.0622676131282128     0.6413113965138433  1.490119614946738e-08 121.9411171401184
2.593135710915691      19.23959575863924      15.48665295239327   0.002030060268199119     0.6618692010060998     -11.63105551158454  0.0001020799132699877     0.1230588370910458  0.0009830366864531696       14.2131889308497      318.0841193922989   0.006465167037859523      0.800185852889456     0.5278159265285941     0.2732669291143418     0.3887913420957959   0.003182921160842633     0.4139122117693992    0.06223552862315383     0.6412846110931302  3.509311833111681e-14 121.9406143080941
2.593135749556425      19.23959575863924      15.48665295239327   0.002030060268199119     0.6618692010060998     -11.63105551158454  0.0001020799132699877     0.1230588370910458  0.0009830366864531696       14.2131889308497      318.0841193922989   0.006465167037859523      0.800185852889456     0.5278159265285941     0.2732669291143418     0.3887913420957959   0.003182921160842633     0.4139122117693992    0.06223552862315383     0.6412846110931302  3.509311833111681e-14 121.9406143089964
2.593135710915691      19.23959604533156      15.48665295239327   0.002030060268199119     0.6618692010060998     -11.63105551158454  0.0001020799132699877     0.1230588370910458  0.0009830366864531696       14.2131889308497      318.0841193922989   0.006465167037859523      0.800185852889456     0.5278159265285941     0.2732669291143418     0.3887913420957959   0.003182921160842633     0.4139122117693992    0.06223552862315383     0.6412846110931302  3.509311833111681e-14 121.940614287281
2.593135710915691      19.23959575863924      15.48665318316239   0.002030060268199119     0.6618692010060998     -11.63105551158454  0.0001020799132699877     0.1230588370910458  0.0009830366864531696       14.2131889308497      318.0841193922989   0.006465167037859523      0.800185852889456     0.5278159265285941     0.2732669291143418     0.3887913420957959   0.003182921160842633     0.4139122117693992    0.06223552862315383     0.6412846110931302  3.509311833111681e-14 121.9406142754095
2.593135710915691      19.23959575863924      15.48665295239327   0.002030075169360313     0.6618692010060998     -11.63105551158454  0.0001020799132699877     0.1230588370910458  0.0009830366864531696       14.2131889308497      318.0841193922989   0.006465167037859523      0.800185852889456     0.5278159265285941     0.2732669291143418     0.3887913420957959   0.003182921160842633     0.4139122117693992    0.06223552862315383     0.6412846110931302  3.509311833111681e-14 121.940614995669
2.593135710915691      19.23959575863924      15.48665295239327   0.002030060268199119      0.661869215907261     -11.63105551158454  0.0001020799132699877     0.1230588370910458  0.0009830366864531696       14.2131889308497      318.0841193922989   0.006465167037859523      0.800185852889456     0.5278159265285941     0.2732669291143418     0.3887913420957959   0.003182921160842633     0.4139122117693992    0.06223552862315383     0.6412846110931302  3.509311833111681e-14 121.9406142558646
2.593135710915691      19.23959575863924      15.48665295239327   0.002030060268199119     0.6618692010060998     -11.63105568490077  0.0001020799132699877     0.1230588370910458  0.0009830366864531696       14.2131889308497      318.0841193922989   0.006465167037859523      0.800185852889456     0.5278159265285941     0.2732669291143418     0.3887913420957959   0.003182921160842633     0.4139122117693992    0.06223552862315383     0.6412846110931302  3.509311833111681e-14 121.9406143302655
2.593135710915691      19.23959575863924      15.48665295239327   0.002030060268199119     0.6618692010060998     -11.63105551158454  0.0001020948144311816     0.1230588370910458  0.0009830366864531696       14.2131889308497      318.0841193922989   0.006465167037859523      0.800185852889456     0.5278159265285941     0.2732669291143418     0.3887913420957959   0.003182921160842633     0.4139122117693992    0.06223552862315383     0.6412846110931302  3.509311833111681e-14 121.9406149013389
2.593135710915691      19.23959575863924      15.48665295239327   0.002030060268199119     0.6618692010060998     -11.63105551158454  0.0001020799132699877      0.123058851992207  0.0009830366864531696       14.2131889308497      318.0841193922989   0.006465167037859523      0.800185852889456     0.5278159265285941     0.2732669291143418     0.3887913420957959   0.003182921160842633     0.4139122117693992    0.06223552862315383     0.6412846110931302  3.509311833111681e-14 121.9406141896047
2.593135710915691      19.23959575863924      15.48665295239327   0.002030060268199119     0.6618692010060998     -11.63105551158454  0.0001020799132699877     0.1230588370910458  0.0009830515876143634       14.2131889308497      318.0841193922989   0.006465167037859523      0.800185852889456     0.5278159265285941     0.2732669291143418     0.3887913420957959   0.003182921160842633     0.4139122117693992    0.06223552862315383     0.6412846110931302  3.509311833111681e-14 121.9406208827714
2.593135710915691      19.23959575863924      15.48665295239327   0.002030060268199119     0.6618692010060998     -11.63105551158454  0.0001020799132699877     0.1230588370910458  0.0009830366864531696      14.21318914264271      318.0841193922989   0.006465167037859523      0.800185852889456     0.5278159265285941     0.2732669291143418     0.3887913420957959   0.003182921160842633     0.4139122117693992    0.06223552862315383     0.6412846110931302  3.509311833111681e-14 121.9406142724765
2.593135710915691      19.23959575863924      15.48665295239327   0.002030060268199119     0.6618692010060998     -11.63105551158454  0.0001020799132699877     0.1230588370910458  0.0009830366864531696       14.2131889308497      318.0841241321216   0.006465167037859523      0.800185852889456     0.5278159265285941     0.2732669291143418     0.3887913420957959   0.003182921160842633     0.4139122117693992    0.06223552862315383     0.6412846110931302  3.509311833111681e-14 121.9406142752442
2.593135710915691      19.23959575863924      15.48665295239327   0.002030060268199119     0.6618692010060998     -11.63105551158454  0.0001020799132699877     0.1230588370910458  0.0009830366864531696       14.2131889308497      318.0841193922989   0.006465181939020717      0.800185852889456     0.5278159265285941     0.2732669291143418     0.3887913420957959   0.003182921160842633     0.4139122117693992    0.06223552862315383     0.6412846110931302  3.509311833111681e-14 121.9406142975319
2.593135710915691      19.23959575863924      15.48665295239327   0.002030060268199119     0.6618692010060998     -11.63105551158454  0.0001020799132699877     0.1230588370910458  0.0009830366864531696       14.2131889308497      318.0841193922989   0.006465167037859523     0.8001858677906172     0.5278159265285941     0.2732669291143418     0.3887913420957959   0.003182921160842633     0.4139122117693992    0.06223552862315383     0.6412846110931302  3.509311833111681e-14 121.9406147865736
2.593135710915691      19.23959575863924      15.48665295239327   0.002030060268199119     0.6618692010060998     -11.63105551158454  0.0001020799132699877     0.1230588370910458  0.0009830366864531696       14.2131889308497      318.0841193922989   0.006465167037859523      0.800185852889456     0.5278159414297553     0.2732669291143418     0.3887913420957959   0.003182921160842633     0.4139122117693992    0.06223552862315383     0.6412846110931302  3.509311833111681e-14 121.9406144288573
2.593135710915691      19.23959575863924      15.48665295239327   0.002030060268199119     0.6618692010060998     -11.63105551158454  0.0001020799132699877     0.1230588370910458  0.0009830366864531696       14.2131889308497      318.0841193922989   0.006465167037859523      0.800185852889456     0.5278159265285941     0.2732669440155029     0.3887913420957959   0.003182921160842633     0.4139122117693992    0.06223552862315383     0.6412846110931302  3.509311833111681e-14 121.9406144124567
2.593135710915691      19.23959575863924      15.48665295239327   0.002030060268199119     0.6618692010060998     -11.63105551158454  0.0001020799132699877     0.1230588370910458  0.0009830366864531696       14.2131889308497      318.0841193922989   0.006465167037859523      0.800185852889456     0.5278159265285941     0.2732669291143418     0.3887913569969571   0.003182921160842633     0.4139122117693992    0.06223552862315383     0.6412846110931302  3.509311833111681e-14 121.9406142603951
2.593135710915691      19.23959575863924      15.48665295239327   0.002030060268199119     0.6618692010060998     -11.63105551158454  0.0001020799132699877     0.1230588370910458  0.0009830366864531696       14.2131889308497      318.0841193922989   0.006465167037859523      0.800185852889456     0.5278159265285941     0.2732669291143418     0.3887913420957959   0.003182936062003827     0.4139122117693992    0.06223552862315383     0.6412846110931302  3.509311833111681e-14 121.940614308088
2.593135710915691      19.23959575863924      15.48665295239327   0.002030060268199119     0.6618692010060998     -11.63105551158454  0.0001020799132699877     0.1230588370910458  0.0009830366864531696       14.2131889308497      318.0841193922989   0.006465167037859523      0.800185852889456     0.5278159265285941     0.2732669291143418     0.3887913420957959   0.003182921160842633     0.4139122266705604    0.06223552862315383     0.6412846110931302  3.509311833111681e-14 121.9406143080941
2.593135710915691      19.23959575863924      15.48665295239327   0.002030060268199119     0.6618692010060998     -11.63105551158454  0.0001020799132699877     0.1230588370910458  0.0009830366864531696       14.2131889308497      318.0841193922989   0.006465167037859523      0.800185852889456     0.5278159265285941     0.2732669291143418     0.3887913420957959   0.003182921160842633     0.4139122117693992    0.06223554352431503     0.6412846110931302  3.509311833111681e-14 121.9406143080857
2.593135710915691      19.23959575863924      15.48665295239327   0.002030060268199119     0.6618692010060998     -11.63105551158454  0.0001020799132699877     0.1230588370910458  0.0009830366864531696       14.2131889308497      318.0841193922989   0.006465167037859523      0.800185852889456     0.5278159265285941     0.2732669291143418     0.3887913420957959   0.003182921160842633     0.4139122117693992    0.06223552862315383     0.6412846259942914  3.509311833111681e-14 121.9406143080855
2.593135710915691      19.23959575863924      15.48665295239327   0.002030060268199119     0.6618692010060998     -11.63105551158454  0.0001020799132699877     0.1230588370910458  0.0009830366864531696       14.2131889308497      318.0841193922989   0.006465167037859523      0.800185852889456     0.5278159265285941     0.2732669291143418     0.3887913420957959   0.003182921160842633     0.4139122117693992    0.06223552862315383     0.6412846110931302  1.490119628696599e-08 121.9406721577637
2.593133776403611      19.23960121235965      15.48666359177084   0.002023067533245934      0.662132494180798     -11.63104590327586  0.0001017759622869078     0.1236561832123842  0.0009504749145587963      14.21320156358224      318.0841199129124   0.006469792996926858     0.8001854046029312     0.5274946122971636     0.2731231804414881     0.3890317965883489   0.003182922768680399     0.4139122117693992     0.0622355683338431      0.641284626627246  2.485910563290068e-14 121.9257697619299
2.593133815044315      19.23960121235965      15.48666359177084   0.002023067533245934      0.662132494180798     -11.63104590327586  0.0001017759622869078     0.1236561832123842  0.0009504749145587963      14.21320156358224      318.0841199129124   0.006469792996926858     0.8001854046029312     0.5274946122971636     0.2731231804414881     0.3890317965883489   0.003182922768680399     0.4139122117693992     0.0622355683338431      0.641284626627246  2.485910563290068e-14 121.9257698047812
2.593133776403611      19.23960149905204      15.48666359177084   0.002023067533245934      0.662132494180798     -11.63104590327586  0.0001017759622869078     0.1236561832123842  0.0009504749145587963      14.21320156358224      318.0841199129124   0.006469792996926858     0.8001854046029312     0.5274946122971636     0.2731231804414881     0.3890317965883489   0.003182922768680399     0.4139122117693992     0.0622355683338431      0.641284626627246  2.485910563290068e-14 121.9257697832549
2.593133776403611      19.23960121235965      15.48666382254011   0.002023067533245934      0.662132494180798     -11.63104590327586  0.0001017759622869078     0.1236561832123842  0.0009504749145587963      14.21320156358224      318.0841199129124   0.006469792996926858     0.8001854046029312     0.5274946122971636     0.2731231804414881     0.3890317965883489   0.003182922768680399     0.4139122117693992     0.0622355683338431      0.641284626627246  2.485910563290068e-14 121.925769742861
2.593133776403611      19.23960121235965      15.48666359177084   0.002023082434407128      0.662132494180798     -11.63104590327586  0.0001017759622869078     0.1236561832123842  0.0009504749145587963      14.21320156358224      318.0841199129124   0.006469792996926858     0.8001854046029312     0.5274946122971636     0.2731231804414881     0.3890317965883489   0.003182922768680399     0.4139122117693992     0.0622355683338431      0.641284626627246  2.485910563290068e-14 121.9257702837088
2.593133776403611      19.23960121235965      15.48666359177084   0.002023067533245934     0.6621325090819592     -11.63104590327586  0.0001017759622869078     0.1236561832123842  0.0009504749145587963      14.21320156358224      318.0841199129124   0.006469792996926858     0.8001854046029312     0.5274946122971636     0.2731231804414881     0.3890317965883489   0.003182922768680399     0.4139122117693992     0.0622355683338431      0.641284626627246  2.485910563290068e-14 121.9257697634178
2.593133776403611      19.23960121235965      15.48666359177084   0.002023067533245934      0.662132494180798     -11.63104607659195  0.0001017759622869078     0.1236561832123842  0.0009504749145587963      14.21320156358224      318.0841199129124   0.006469792996926858     0.8001854046029312     0.5274946122971636     0.2731231804414881     0.3890317965883489   0.003182922768680399     0.4139122117693992     0.0622355683338431      0.641284626627246  2.485910563290068e-14 121.9257698456035
2.593133776403611      19.23960121235965      15.48666359177084   0.002023067533245934      0.662132494180798     -11.63104590327586  0.0001017908634481017     0.1236561832123842  0.0009504749145587963      14.21320156358224      318.0841199129124   0.006469792996926858     0.8001854046029312     0.5274946122971636     0.2731231804414881     0.3890317965883489   0.003182922768680399     0.4139122117693992     0.0622355683338431      0.641284626627246  2.485910563290068e-14 121.9257716614302
2.593133776403611      19.23960121235965      15.48666359177084   0.002023067533245934      0.662132494180798     -11.63104590327586  0.0001017759622869078     0.1236561981135454  0.0009504749145587963      14.21320156358224      318.0841199129124   0.006469792996926858     0.8001854046029312     0.5274946122971636     0.2731231804414881     0.3890317965883489   0.003182922768680399     0.4139122117693992     0.0622355683338431      0.641284626627246  2.485910563290068e-14 121.9257696743049
2.593133776403611      19.23960121235965      15.48666359177084   0.002023067533245934      0.662132494180798     -11.63104590327586  0.0001017759622869078     0.1236561832123842  0.0009504898157199901      14.21320156358224      318.0841199129124   0.006469792996926858     0.8001854046029312     0.5274946122971636     0.2731231804414881     0.3890317965883489   0.003182922768680399     0.4139122117693992     0.0622355683338431      0.641284626627246  2.485910563290068e-14 121.9257690616061
2.593133776403611      19.23960121235965      15.48666359177084   0.002023067533245934      0.662132494180798     -11.63104590327586  0.0001017759622869078     0.1236561832123842  0.0009504749145587963      14.21320177537545      318.0841199129124   0.006469792996926858     0.8001854046029312     0.5274946122971636     0.2731231804414881     0.3890317965883489   0.003182922768680399     0.4139122117693992     0.0622355683338431      0.641284626627246  2.485910563290068e-14 121.9257697631642
2.593133776403611      19.23960121235965      15.48666359177084   0.002023067533245934      0.662132494180798     -11.63104590327586  0.0001017759622869078     0.1236561832123842  0.0009504749145587963      14.21320156358224      318.0841246527352   0.006469792996926858     0.8001854046029312     0.5274946122971636     0.2731231804414881     0.3890317965883489   0.003182922768680399     0.4139122117693992     0.0622355683338431      0.641284626627246  2.485910563290068e-14 121.9257698268688
2.593133776403611      19.23960121235965      15.48666359177084   0.002023067533245934      0.662132494180798     -11.63104590327586  0.0001017759622869078     0.1236561832123842  0.0009504749145587963      14.21320156358224      318.0841199129124   0.006469807898088052     0.8001854046029312     0.5274946122971636     0.2731231804414881     0.3890317965883489   0.003182922768680399     0.4139122117693992     0.0622355683338431      0.641284626627246  2.485910563290068e-14 121.9257722305344
2.593133776403611      19.23960121235965      15.48666359177084   0.002023067533245934      0.662132494180798     -11.63104590327586  0.0001017759622869078     0.1236561832123842  0.0009504749145587963      14.21320156358224      318.0841199129124   0.006469792996926858     0.8001854195040924     0.5274946122971636     0.2731231804414881     0.3890317965883489   0.003182922768680399     0.4139122117693992     0.0622355683338431      0.641284626627246  2.485910563290068e-14 121.9257703073877
2.593133776403611      19.23960121235965      15.48666359177084   0.002023067533245934      0.662132494180798     -11.63104590327586  0.0001017759622869078     0.1236561832123842  0.0009504749145587963      14.21320156358224      318.0841199129124   0.006469792996926858     0.8001854046029312     0.5274946271983247     0.2731231804414881     0.3890317965883489   0.003182922768680399     0.4139122117693992     0.0622355683338431      0.641284626627246  2.485910563290068e-14 121.9257698802961
2.593133776403611      19.23960121235965      15.48666359177084   0.002023067533245934      0.662132494180798     -11.63104590327586  0.0001017759622869078     0.1236561832123842  0.0009504749145587963      14.21320156358224      318.0841199129124   0.006469792996926858     0.8001854046029312     0.5274946122971636     0.2731231953426493     0.3890317965883489   0.003182922768680399     0.4139122117693992     0.0622355683338431      0.641284626627246  2.485910563290068e-14 121.9257699399224
2.593133776403611      19.23960121235965      15.48666359177084   0.002023067533245934      0.662132494180798     -11.63104590327586  0.0001017759622869078     0.1236561832123842  0.0009504749145587963      14.21320156358224      318.0841199129124   0.006469792996926858     0.8001854046029312     0.5274946122971636     0.2731231804414881     0.3890318114895101   0.003182922768680399     0.4139122117693992     0.0622355683338431      0.641284626627246  2.485910563290068e-14 121.925769798843
2.593133776403611      19.23960121235965      15.48666359177084   0.002023067533245934      0.662132494180798     -11.63104590327586  0.0001017759622869078     0.1236561832123842  0.0009504749145587963      14.21320156358224      318.0841199129124   0.006469792996926858     0.8001854046029312     0.5274946122971636     0.2731231804414881     0.3890317965883489   0.003182937669841593     0.4139122117693992     0.0622355683338431      0.641284626627246  2.485910563290068e-14 121.9257697618513
2.593133776403611      19.23960121235965      15.48666359177084   0.002023067533245934      0.662132494180798     -11.63104590327586  0.0001017759622869078     0.1236561832123842  0.0009504749145587963      14.21320156358224      318.0841199129124   0.006469792996926858     0.8001854046029312     0.5274946122971636     0.2731231804414881     0.3890317965883489   0.003182922768680399     0.4139122266705604     0.0622355683338431      0.641284626627246  2.485910563290068e-14 121.9257697619299
2.593133776403611      19.23960121235965      15.48666359177084   0.002023067533245934      0.662132494180798     -11.63104590327586  0.0001017759622869078     0.1236561832123842  0.0009504749145587963      14.21320156358224      318.0841199129124   0.006469792996926858     0.8001854046029312     0.5274946122971636     0.2731231804414881     0.3890317965883489   0.003182922768680399     0.4139122117693992     0.0622355832350043      0.641284626627246  2.485910563290068e-14 121.9257697619659
2.593133776403611      19.23960121235965      15.48666359177084   0.002023067533245934      0.662132494180798     -11.63104590327586  0.0001017759622869078     0.1236561832123842  0.0009504749145587963      14.21320156358224      318.0841199129124   0.006469792996926858     0.8001854046029312     0.5274946122971636     0.2731231804414881     0.3890317965883489   0.003182922768680399     0.4139122117693992     0.0622355683338431     0.6412846415284071  2.485910563290068e-14 121.9257697619872
2.593133776403611      19.23960121235965      15.48666359177084   0.002023067533245934      0.662132494180798     -11.63104590327586  0.0001017759622869078     0.1236561832123842  0.0009504749145587963      14.21320156358224      318.0841199129124   0.006469792996926858     0.8001854046029312     0.5274946122971636     0.2731231804414881     0.3890317965883489   0.003182922768680399     0.4139122117693992     0.0622355683338431      0.641284626627246  1.490118605295329e-08 121.9258274597935
2.593066696922742      19.23955481532306      15.48644576973298   0.002023365612119881     0.6621634433184813     -11.63078208175596  0.0001016929251050536     0.1236583081613211  0.0009519505452132414      14.21223714266899      318.0413273733803   0.006470532808295655     0.8001851563638283     0.5275157166179296     0.2731104510920208     0.3889973965647908   0.003190316381986919     0.4139122117693992    0.06223128355896321     0.6412177351146242  2.481153151751261e-14 121.925822273178
2.593066735562447      19.23955481532306      15.48644576973298   0.002023365612119881     0.6621634433184813     -11.63078208175596  0.0001016929251050536     0.1236583081613211  0.0009519505452132414      14.21223714266899      318.0413273733803   0.006470532808295655     0.8001851563638283     0.5275157166179296     0.2731104510920208     0.3889973965647908   0.003190316381986919     0.4139122117693992    0.06223128355896321     0.6412177351146242  2.481153151751261e-14 121.9258221911071
2.593066696922742      19.23955510201477      15.48644576973298   0.002023365612119881     0.6621634433184813     -11.63078208175596  0.0001016929251050536     0.1236583081613211  0.0009519505452132414      14.21223714266899      318.0413273733803   0.006470532808295655     0.8001851563638283     0.5275157166179296     0.2731104510920208     0.3889973965647908   0.003190316381986919     0.4139122117693992    0.06223128355896321     0.6412177351146242  2.481153151751261e-14 121.9258222080519
2.593066696922742      19.23955481532306      15.48644600049901   0.002023365612119881     0.6621634433184813     -11.63078208175596  0.0001016929251050536     0.1236583081613211  0.0009519505452132414      14.21223714266899      318.0413273733803   0.006470532808295655     0.8001851563638283     0.5275157166179296     0.2731104510920208     0.3889973965647908   0.003190316381986919     0.4139122117693992    0.06223128355896321     0.6412177351146242  2.481153151751261e-14 121.9258222189185
2.593066696922742      19.23955481532306      15.48644576973298   0.002023380513281074     0.6621634433184813     -11.63078208175596  0.0001016929251050536     0.1236583081613211  0.0009519505452132414      14.21223714266899      318.0413273733803   0.006470532808295655     0.8001851563638283     0.5275157166179296     0.2731104510920208     0.3889973965647908   0.003190316381986919     0.4139122117693992    0.06223128355896321     0.6412177351146242  2.481153151751261e-14 121.9258225661093
2.593066696922742      19.23955481532306      15.48644576973298   0.002023365612119881     0.6621634582196425     -11.63078208175596  0.0001016929251050536     0.1236583081613211  0.0009519505452132414      14.21223714266899      318.0413273733803   0.006470532808295655     0.8001851563638283     0.5275157166179296     0.2731104510920208     0.3889973965647908   0.003190316381986919     0.4139122117693992    0.06223128355896321     0.6412177351146242  2.481153151751261e-14 121.9258222334216
2.593066696922742      19.23955481532306      15.48644576973298   0.002023365612119881     0.6621634433184813     -11.63078225506812  0.0001016929251050536     0.1236583081613211  0.0009519505452132414      14.21223714266899      318.0413273733803   0.006470532808295655     0.8001851563638283     0.5275157166179296     0.2731104510920208     0.3889973965647908   0.003190316381986919     0.4139122117693992    0.06223128355896321     0.6412177351146242  2.481153151751261e-14 121.925822262542
2.593066696922742      19.23955481532306      15.48644576973298   0.002023365612119881     0.6621634433184813     -11.63078208175596  0.0001017078262662474     0.1236583081613211  0.0009519505452132414      14.21223714266899      318.0413273733803   0.006470532808295655     0.8001851563638283     0.5275157166179296     0.2731104510920208     0.3889973965647908   0.003190316381986919     0.4139122117693992    0.06223128355896321     0.6412177351146242  2.481153151751261e-14 121.9258245230991
2.593066696922742      19.23955481532306      15.48644576973298   0.002023365612119881     0.6621634433184813     -11.63078208175596  0.0001016929251050536     0.1236583230624822  0.0009519505452132414      14.21223714266899      318.0413273733803   0.006470532808295655     0.8001851563638283     0.5275157166179296     0.2731104510920208     0.3889973965647908   0.003190316381986919     0.4139122117693992    0.06223128355896321     0.6412177351146242  2.481153151751261e-14 121.925822135194
2.593066696922742      19.23955481532306      15.48644576973298   0.002023365612119881     0.6621634433184813     -11.63078208175596  0.0001016929251050536     0.1236583081613211  0.0009519654463744353      14.21223714266899      318.0413273733803   0.006470532808295655     0.8001851563638283     0.5275157166179296     0.2731104510920208     0.3889973965647908   0.003190316381986919     0.4139122117693992    0.06223128355896321     0.6412177351146242  2.481153151751261e-14 121.9258223113937
2.593066696922742      19.23955481532306      15.48644576973298   0.002023365612119881     0.6621634433184813     -11.63078208175596  0.0001016929251050536     0.1236583081613211  0.0009519505452132414      14.21223735444783      318.0413273733803   0.006470532808295655     0.8001851563638283     0.5275157166179296     0.2731104510920208     0.3889973965647908   0.003190316381986919     0.4139122117693992    0.06223128355896321     0.6412177351146242  2.481153151751261e-14 121.9258221857308
2.593066696922742      19.23955481532306      15.48644576973298   0.002023365612119881     0.6621634433184813     -11.63078208175596  0.0001016929251050536     0.1236583081613211  0.0009519505452132414      14.21223714266899      318.0413321125654   0.006470532808295655     0.8001851563638283     0.5275157166179296     0.2731104510920208     0.3889973965647908   0.003190316381986919     0.4139122117693992    0.06223128355896321     0.6412177351146242  2.481153151751261e-14 121.9258222180098
2.593066696922742      19.23955481532306      15.48644576973298   0.002023365612119881     0.6621634433184813     -11.63078208175596  0.0001016929251050536     0.1236583081613211  0.0009519505452132414      14.21223714266899      318.0413273733803   0.006470547709456849     0.8001851563638283     0.5275157166179296     0.2731104510920208     0.3889973965647908   0.003190316381986919     0.4139122117693992    0.06223128355896321     0.6412177351146242  2.481153151751261e-14 121.9258247467892
2.593066696922742      19.23955481532306      15.48644576973298   0.002023365612119881     0.6621634433184813     -11.63078208175596  0.0001016929251050536     0.1236583081613211  0.0009519505452132414      14.21223714266899      318.0413273733803   0.006470532808295655     0.8001851712649895     0.5275157166179296     0.2731104510920208     0.3889973965647908   0.003190316381986919     0.4139122117693992    0.06223128355896321     0.6412177351146242  2.481153151751261e-14 121.9258227826461
2.593066696922742      19.23955481532306      15.48644576973298   0.002023365612119881     0.6621634433184813     -11.63078208175596  0.0001016929251050536     0.1236583081613211  0.0009519505452132414      14.21223714266899      318.0413273733803   0.006470532808295655     0.8001851563638283     0.5275157315190908     0.2731104510920208     0.3889973965647908   0.003190316381986919     0.4139122117693992    0.06223128355896321     0.6412177351146242  2.481153151751261e-14 121.925822335345
2.593066696922742      19.23955481532306      15.48644576973298   0.002023365612119881     0.6621634433184813     -11.63078208175596  0.0001016929251050536     0.1236583081613211  0.0009519505452132414      14.21223714266899      318.0413273733803   0.006470532808295655     0.8001851563638283     0.5275157166179296      0.273110465993182     0.3889973965647908   0.003190316381986919     0.4139122117693992    0.06223128355896321     0.6412177351146242  2.481153151751261e-14 121.9258224203276
2.593066696922742      19.23955481532306      15.48644576973298   0.002023365612119881     0.6621634433184813     -11.63078208175596  0.0001016929251050536     0.1236583081613211  0.0009519505452132414      14.21223714266899      318.0413273733803   0.006470532808295655     0.8001851563638283     0.5275157166179296     0.2731104510920208      0.388997411465952   0.003190316381986919     0.4139122117693992    0.06223128355896321     0.6412177351146242  2.481153151751261e-14 121.9258222667808
2.593066696922742      19.23955481532306      15.48644576973298   0.002023365612119881     0.6621634433184813     -11.63078208175596  0.0001016929251050536     0.1236583081613211  0.0009519505452132414      14.21223714266899      318.0413273733803   0.006470532808295655     0.8001851563638283     0.5275157166179296     0.2731104510920208     0.3889973965647908   0.003190331283148112     0.4139122117693992    0.06223128355896321     0.6412177351146242  2.481153151751261e-14 121.9258222731927
2.593066696922742      19.23955481532306      15.48644576973298   0.002023365612119881     0.6621634433184813     -11.63078208175596  0.0001016929251050536     0.1236583081613211  0.0009519505452132414      14.21223714266899      318.0413273733803   0.006470532808295655     0.8001851563638283     0.5275157166179296     0.2731104510920208     0.3889973965647908   0.003190316381986919     0.4139122266705604    0.06223128355896321     0.6412177351146242  2.481153151751261e-14 121.925822273178
2.593066696922742      19.23955481532306      15.48644576973298   0.002023365612119881     0.6621634433184813     -11.63078208175596  0.0001016929251050536     0.1236583081613211  0.0009519505452132414      14.21223714266899      318.0413273733803   0.006470532808295655     0.8001851563638283     0.5275157166179296     0.2731104510920208     0.3889973965647908   0.003190316381986919     0.4139122117693992    0.06223129846012441     0.6412177351146242  2.481153151751261e-14 121.9258222731754
2.593066696922742      19.23955481532306      15.48644576973298   0.002023365612119881     0.6621634433184813     -11.63078208175596  0.0001016929251050536     0.1236583081613211  0.0009519505452132414      14.21223714266899      318.0413273733803   0.006470532808295655     0.8001851563638283     0.5275157166179296     0.2731104510920208     0.3889973965647908   0.003190316381986919     0.4139122117693992    0.06223128355896321     0.6412177500157854  2.481153151751261e-14 121.925822273165
2.593066696922742      19.23955481532306      15.48644576973298   0.002023365612119881     0.6621634433184813     -11.63078208175596  0.0001016929251050536     0.1236583081613211  0.0009519505452132414      14.21223714266899      318.0413273733803   0.006470532808295655     0.8001851563638283     0.5275157166179296     0.2731104510920208     0.3889973965647908   0.003190316381986919     0.4139122117693992    0.06223128355896321     0.6412177351146242  1.490118600537917e-08 121.9258799773214
2.593116977656711      19.23958961150298      15.48660913904295   0.002023140379017732     0.6621402297754263      -11.6309799373873   0.000101754894819471     0.1236568544634472  0.0009519691077059674       14.2129604599861      318.0734218341938   0.006469952509516632     0.8001853423824921     0.5274997885349644     0.2731199204794139     0.3890231737652939   0.003184771150984441     0.4139122117693992    0.06223449715256015     0.6412679039403718  2.484492045817721e-14 121.9257487754662
2.593117016297164      19.23958961150298      15.48660913904295   0.002023140379017732     0.6621402297754263      -11.6309799373873   0.000101754894819471     0.1236568544634472  0.0009519691077059674       14.2129604599861      318.0734218341938   0.006469952509516632     0.8001853423824921     0.5274997885349644     0.2731199204794139     0.3890231737652939   0.003184771150984441     0.4139122117693992    0.06223449715256015     0.6412679039403718  2.484492045817721e-14 121.9257488381039
2.593116977656711      19.23958989819521      15.48660913904295   0.002023140379017732     0.6621402297754263      -11.6309799373873   0.000101754894819471     0.1236568544634472  0.0009519691077059674       14.2129604599861      318.0734218341938   0.006469952509516632     0.8001853423824921     0.5274997885349644     0.2731199204794139     0.3890231737652939   0.003184771150984441     0.4139122117693992    0.06223449715256015     0.6412679039403718  2.484492045817721e-14 121.9257487503601
2.593116977656711      19.23958961150298      15.48660936981141   0.002023140379017732     0.6621402297754263      -11.6309799373873   0.000101754894819471     0.1236568544634472  0.0009519691077059674       14.2129604599861      318.0734218341938   0.006469952509516632     0.8001853423824921     0.5274997885349644     0.2731199204794139     0.3890231737652939   0.003184771150984441     0.4139122117693992    0.06223449715256015     0.6412679039403718  2.484492045817721e-14 121.9257487380156
2.593116977656711      19.23958961150298      15.48660913904295   0.002023155280178926     0.6621402297754263      -11.6309799373873   0.000101754894819471     0.1236568544634472  0.0009519691077059674       14.2129604599861      318.0734218341938   0.006469952509516632     0.8001853423824921     0.5274997885349644     0.2731199204794139     0.3890231737652939   0.003184771150984441     0.4139122117693992    0.06223449715256015     0.6412679039403718  2.484492045817721e-14 121.9257490794486
2.593116977656711      19.23958961150298      15.48660913904295   0.002023140379017732     0.6621402446765875      -11.6309799373873   0.000101754894819471     0.1236568544634472  0.0009519691077059674       14.2129604599861      318.0734218341938   0.006469952509516632     0.8001853423824921     0.5274997885349644     0.2731199204794139     0.3890231737652939   0.003184771150984441     0.4139122117693992    0.06223449715256015     0.6412679039403718  2.484492045817721e-14 121.9257487463563
2.593116977656711      19.23958961150298      15.48660913904295   0.002023140379017732     0.6621402297754263      -11.6309801107024   0.000101754894819471     0.1236568544634472  0.0009519691077059674       14.2129604599861      318.0734218341938   0.006469952509516632     0.8001853423824921     0.5274997885349644     0.2731199204794139     0.3890231737652939   0.003184771150984441     0.4139122117693992    0.06223449715256015     0.6412679039403718  2.484492045817721e-14 121.9257488078757
2.593116977656711      19.23958961150298      15.48660913904295   0.002023140379017732     0.6621402297754263      -11.6309799373873  0.0001017697959806649     0.1236568544634472  0.0009519691077059674       14.2129604599861      318.0734218341938   0.006469952509516632     0.8001853423824921     0.5274997885349644     0.2731199204794139     0.3890231737652939   0.003184771150984441     0.4139122117693992    0.06223449715256015     0.6412679039403718  2.484492045817721e-14 121.9257509685789
2.593116977656711      19.23958961150298      15.48660913904295   0.002023140379017732     0.6621402297754263      -11.6309799373873   0.000101754894819471     0.1236568693646084  0.0009519691077059674       14.2129604599861      318.0734218341938   0.006469952509516632     0.8001853423824921     0.5274997885349644     0.2731199204794139     0.3890231737652939   0.003184771150984441     0.4139122117693992    0.06223449715256015     0.6412679039403718  2.484492045817721e-14 121.9257486940166
2.593116977656711      19.23958961150298      15.48660913904295   0.002023140379017732     0.6621402297754263      -11.6309799373873   0.000101754894819471     0.1236568544634472  0.0009519840088671613       14.2129604599861      318.0734218341938   0.006469952509516632     0.8001853423824921     0.5274997885349644     0.2731199204794139     0.3890231737652939   0.003184771150984441     0.4139122117693992    0.06223449715256015     0.6412679039403718  2.484492045817721e-14 121.9257487883182
2.593116977656711      19.23958961150298      15.48660913904295   0.002023140379017732     0.6621402297754263      -11.6309799373873   0.000101754894819471     0.1236568544634472  0.0009519691077059674      14.21296067177571      318.0734218341938   0.006469952509516632     0.8001853423824921     0.5274997885349644     0.2731199204794139     0.3890231737652939   0.003184771150984441     0.4139122117693992    0.06223449715256015     0.6412679039403718  2.484492045817721e-14 121.925748735061
2.593116977656711      19.23958961150298      15.48660913904295   0.002023140379017732     0.6621402297754263      -11.6309799373873   0.000101754894819471     0.1236568544634472  0.0009519691077059674       14.2129604599861      318.0734265738572   0.006469952509516632     0.8001853423824921     0.5274997885349644     0.2731199204794139     0.3890231737652939   0.003184771150984441     0.4139122117693992    0.06223449715256015     0.6412679039403718  2.484492045817721e-14 121.9257487558525
2.593116977656711      19.23958961150298      15.48660913904295   0.002023140379017732     0.6621402297754263      -11.6309799373873   0.000101754894819471     0.1236568544634472  0.0009519691077059674       14.2129604599861      318.0734218341938   0.006469967410677826     0.8001853423824921     0.5274997885349644     0.2731199204794139     0.3890231737652939   0.003184771150984441     0.4139122117693992    0.06223449715256015     0.6412679039403718  2.484492045817721e-14 121.92575119899
2.593116977656711      19.23958961150298      15.48660913904295   0.002023140379017732     0.6621402297754263      -11.6309799373873   0.000101754894819471     0.1236568544634472  0.0009519691077059674       14.2129604599861      318.0734218341938   0.006469952509516632     0.8001853572836533     0.5274997885349644     0.2731199204794139     0.3890231737652939   0.003184771150984441     0.4139122117693992    0.06223449715256015     0.6412679039403718  2.484492045817721e-14 121.9257492509565
2.593116977656711      19.23958961150298      15.48660913904295   0.002023140379017732     0.6621402297754263      -11.6309799373873   0.000101754894819471     0.1236568544634472  0.0009519691077059674       14.2129604599861      318.0734218341938   0.006469952509516632     0.8001853423824921     0.5274998034361256     0.2731199204794139     0.3890231737652939   0.003184771150984441     0.4139122117693992    0.06223449715256015     0.6412679039403718  2.484492045817721e-14 121.925748815102
2.593116977656711      19.23958961150298      15.48660913904295   0.002023140379017732     0.6621402297754263      -11.6309799373873   0.000101754894819471     0.1236568544634472  0.0009519691077059674       14.2129604599861      318.0734218341938   0.006469952509516632     0.8001853423824921     0.5274997885349644     0.2731199353805751     0.3890231737652939   0.003184771150984441     0.4139122117693992    0.06223449715256015     0.6412679039403718  2.484492045817721e-14 121.9257488621906
2.593116977656711      19.23958961150298      15.48660913904295   0.002023140379017732     0.6621402297754263      -11.6309799373873   0.000101754894819471     0.1236568544634472  0.0009519691077059674       14.2129604599861      318.0734218341938   0.006469952509516632     0.8001853423824921     0.5274997885349644     0.2731199204794139     0.3890231886664551   0.003184771150984441     0.4139122117693992    0.06223449715256015     0.6412679039403718  2.484492045817721e-14 121.9257487784813
2.593116977656711      19.23958961150298      15.48660913904295   0.002023140379017732     0.6621402297754263      -11.6309799373873   0.000101754894819471     0.1236568544634472  0.0009519691077059674       14.2129604599861      318.0734218341938   0.006469952509516632     0.8001853423824921     0.5274997885349644     0.2731199204794139     0.3890231737652939   0.003184786052145635     0.4139122117693992    0.06223449715256015     0.6412679039403718  2.484492045817721e-14 121.9257487647449
2.593116977656711      19.23958961150298      15.48660913904295   0.002023140379017732     0.6621402297754263      -11.6309799373873   0.000101754894819471     0.1236568544634472  0.0009519691077059674       14.2129604599861      318.0734218341938   0.006469952509516632     0.8001853423824921     0.5274997885349644     0.2731199204794139     0.3890231737652939   0.003184771150984441     0.4139122266705604    0.06223449715256015     0.6412679039403718  2.484492045817721e-14 121.9257487754662
2.593116977656711      19.23958961150298      15.48660913904295   0.002023140379017732     0.6621402297754263      -11.6309799373873   0.000101754894819471     0.1236568544634472  0.0009519691077059674       14.2129604599861      318.0734218341938   0.006469952509516632     0.8001853423824921     0.5274997885349644     0.2731199204794139     0.3890231737652939   0.003184771150984441     0.4139122117693992    0.06223451205372134     0.6412679039403718  2.484492045817721e-14 121.9257487735459
2.593116977656711      19.23958961150298      15.48660913904295   0.002023140379017732     0.6621402297754263      -11.6309799373873   0.000101754894819471     0.1236568544634472  0.0009519691077059674       14.2129604599861      318.0734218341938   0.006469952509516632     0.8001853423824921     0.5274997885349644     0.2731199204794139     0.3890231737652939   0.003184771150984441     0.4139122117693992    0.06223449715256015      0.641267918841533  2.484492045817721e-14 121.9257487731621
2.593116977656711      19.23958961150298      15.48660913904295   0.002023140379017732     0.6621402297754263      -11.6309799373873   0.000101754894819471     0.1236568544634472  0.0009519691077059674       14.2129604599861      318.0734218341938   0.006469952509516632     0.8001853423824921     0.5274997885349644     0.2731199204794139     0.3890231737652939   0.003184771150984441     0.4139122117693992    0.06223449715256015     0.6412679039403718  1.490118603876811e-08 121.9258064671423
2.593107822532636      19.23963394273407      15.48667081787758   0.002023080090405438     0.6621478529906556      -11.6309979912652  0.0001017121007488554     0.1236708090627664  0.0009519655721481472      14.21298984724935      318.0734291348485   0.006467314825034209     0.8001853038855128     0.5274968741044671     0.2731158343466975     0.3890206971932441   0.003190832413161687     0.4139122117693992    0.06233001560964797     0.6413072621624945  2.459855289743039e-14 121.9254241150423
2.593107861172953      19.23963394273407      15.48667081787758   0.002023080090405438     0.6621478529906556      -11.6309979912652  0.0001017121007488554     0.1236708090627664  0.0009519655721481472      14.21298984724935      318.0734291348485   0.006467314825034209     0.8001853038855128     0.5274968741044671     0.2731158343466975     0.3890206971932441   0.003190832413161687     0.4139122117693992    0.06233001560964797     0.6413072621624945  2.459855289743039e-14 121.9254241693846
2.593107822532636      19.23963422942695      15.48667081787758   0.002023080090405438     0.6621478529906556      -11.6309979912652  0.0001017121007488554     0.1236708090627664  0.0009519655721481472      14.21298984724935      318.0734291348485   0.006467314825034209     0.8001853038855128     0.5274968741044671     0.2731158343466975     0.3890206971932441   0.003190832413161687     0.4139122117693992    0.06233001560964797     0.6413072621624945  2.459855289743039e-14 121.9254241097453
2.593107822532636      19.23963394273407      15.48667104864696   0.002023080090405438     0.6621478529906556      -11.6309979912652  0.0001017121007488554     0.1236708090627664  0.0009519655721481472      14.21298984724935      318.0734291348485   0.006467314825034209     0.8001853038855128     0.5274968741044671     0.2731158343466975     0.3890206971932441   0.003190832413161687     0.4139122117693992    0.06233001560964797     0.6413072621624945  2.459855289743039e-14 121.9254240675055
2.593107822532636      19.23963394273407      15.48667081787758   0.002023094991566632     0.6621478529906556      -11.6309979912652  0.0001017121007488554     0.1236708090627664  0.0009519655721481472      14.21298984724935      318.0734291348485   0.006467314825034209     0.8001853038855128     0.5274968741044671     0.2731158343466975     0.3890206971932441   0.003190832413161687     0.4139122117693992    0.06233001560964797     0.6413072621624945  2.459855289743039e-14 121.9254245226676
2.593107822532636      19.23963394273407      15.48667081787758   0.002023080090405438     0.6621478678918168      -11.6309979912652  0.0001017121007488554     0.1236708090627664  0.0009519655721481472      14.21298984724935      318.0734291348485   0.006467314825034209     0.8001853038855128     0.5274968741044671     0.2731158343466975     0.3890206971932441   0.003190832413161687     0.4139122117693992    0.06233001560964797     0.6413072621624945  2.459855289743039e-14 121.9254240778857
2.593107822532636      19.23963394273407      15.48667081787758   0.002023080090405438     0.6621478529906556     -11.63099816458058  0.0001017121007488554     0.1236708090627664  0.0009519655721481472      14.21298984724935      318.0734291348485   0.006467314825034209     0.8001853038855128     0.5274968741044671     0.2731158343466975     0.3890206971932441   0.003190832413161687     0.4139122117693992    0.06233001560964797     0.6413072621624945  2.459855289743039e-14 121.9254241729232
2.593107822532636      19.23963394273407      15.48667081787758   0.002023080090405438     0.6621478529906556      -11.6309979912652  0.0001017270019100492     0.1236708090627664  0.0009519655721481472      14.21298984724935      318.0734291348485   0.006467314825034209     0.8001853038855128     0.5274968741044671     0.2731158343466975     0.3890206971932441   0.003190832413161687     0.4139122117693992    0.06233001560964797     0.6413072621624945  2.459855289743039e-14 121.925426368948
2.593107822532636      19.23963394273407      15.48667081787758   0.002023080090405438     0.6621478529906556      -11.6309979912652  0.0001017121007488554     0.1236708239639276  0.0009519655721481472      14.21298984724935      318.0734291348485   0.006467314825034209     0.8001853038855128     0.5274968741044671     0.2731158343466975     0.3890206971932441   0.003190832413161687     0.4139122117693992    0.06233001560964797     0.6413072621624945  2.459855289743039e-14 121.925424100098
2.593107822532636      19.23963394273407      15.48667081787758   0.002023080090405438     0.6621478529906556      -11.6309979912652  0.0001017121007488554     0.1236708090627664   0.000951980473309341      14.21298984724935      318.0734291348485   0.006467314825034209     0.8001853038855128     0.5274968741044671     0.2731158343466975     0.3890206971932441   0.003190832413161687     0.4139122117693992    0.06233001560964797     0.6413072621624945  2.459855289743039e-14 121.9254243368713
2.593107822532636      19.23963394273407      15.48667081787758   0.002023080090405438     0.6621478529906556      -11.6309979912652  0.0001017121007488554     0.1236708090627664  0.0009519655721481472       14.2129900590394      318.0734291348485   0.006467314825034209     0.8001853038855128     0.5274968741044671     0.2731158343466975     0.3890206971932441   0.003190832413161687     0.4139122117693992    0.06233001560964797     0.6413072621624945  2.459855289743039e-14 121.9254241977851
2.593107822532636      19.23963394273407      15.48667081787758   0.002023080090405438     0.6621478529906556      -11.6309979912652  0.0001017121007488554     0.1236708090627664  0.0009519655721481472      14.21298984724935      318.0734338745119   0.006467314825034209     0.8001853038855128     0.5274968741044671     0.2731158343466975     0.3890206971932441   0.003190832413161687     0.4139122117693992    0.06233001560964797     0.6413072621624945  2.459855289743039e-14 121.9254241112117
2.593107822532636      19.23963394273407      15.48667081787758   0.002023080090405438     0.6621478529906556      -11.6309979912652  0.0001017121007488554     0.1236708090627664  0.0009519655721481472      14.21298984724935      318.0734291348485   0.006467329726195402     0.8001853038855128     0.5274968741044671     0.2731158343466975     0.3890206971932441   0.003190832413161687     0.4139122117693992    0.06233001560964797     0.6413072621624945  2.459855289743039e-14 121.9254237817438
2.593107822532636      19.23963394273407      15.48667081787758   0.002023080090405438     0.6621478529906556      -11.6309979912652  0.0001017121007488554     0.1236708090627664  0.0009519655721481472      14.21298984724935      318.0734291348485   0.006467314825034209      0.800185318786674     0.5274968741044671     0.2731158343466975     0.3890206971932441   0.003190832413161687     0.4139122117693992    0.06233001560964797     0.6413072621624945  2.459855289743039e-14 121.9254246745377
2.593107822532636      19.23963394273407      15.48667081787758   0.002023080090405438     0.6621478529906556      -11.6309979912652  0.0001017121007488554     0.1236708090627664  0.0009519655721481472      14.21298984724935      318.0734291348485   0.006467314825034209     0.8001853038855128     0.5274968890056283     0.2731158343466975     0.3890206971932441   0.003190832413161687     0.4139122117693992    0.06233001560964797     0.6413072621624945  2.459855289743039e-14 121.925424242621
2.593107822532636      19.23963394273407      15.48667081787758   0.002023080090405438     0.6621478529906556      -11.6309979912652  0.0001017121007488554     0.1236708090627664  0.0009519655721481472      14.21298984724935      318.0734291348485   0.006467314825034209     0.8001853038855128     0.5274968741044671     0.2731158492478586     0.3890206971932441   0.003190832413161687     0.4139122117693992    0.06233001560964797     0.6413072621624945  2.459855289743039e-14 121.9254242025778
2.593107822532636      19.23963394273407      15.48667081787758   0.002023080090405438     0.6621478529906556      -11.6309979912652  0.0001017121007488554     0.1236708090627664  0.0009519655721481472      14.21298984724935      318.0734291348485   0.006467314825034209     0.8001853038855128     0.5274968741044671     0.2731158343466975     0.3890207120944053   0.003190832413161687     0.4139122117693992    0.06233001560964797     0.6413072621624945  2.459855289743039e-14 121.9254241629731
2.593107822532636      19.23963394273407      15.48667081787758   0.002023080090405438     0.6621478529906556      -11.6309979912652  0.0001017121007488554     0.1236708090627664  0.0009519655721481472      14.21298984724935      318.0734291348485   0.006467314825034209     0.8001853038855128     0.5274968741044671     0.2731158343466975     0.3890206971932441   0.003190847314322881     0.4139122117693992    0.06233001560964797     0.6413072621624945  2.459855289743039e-14 121.9254241149179
2.593107822532636      19.23963394273407      15.48667081787758   0.002023080090405438     0.6621478529906556      -11.6309979912652  0.0001017121007488554     0.1236708090627664  0.0009519655721481472      14.21298984724935      318.0734291348485   0.006467314825034209     0.8001853038855128     0.5274968741044671     0.2731158343466975     0.3890206971932441   0.003190832413161687     0.4139122266705604    0.06233001560964797     0.6413072621624945  2.459855289743039e-14 121.9254241150423
2.593107822532636      19.23963394273407      15.48667081787758   0.002023080090405438     0.6621478529906556      -11.6309979912652  0.0001017121007488554     0.1236708090627664  0.0009519655721481472      14.21298984724935      318.0734291348485   0.006467314825034209     0.8001853038855128     0.5274968741044671     0.2731158343466975     0.3890206971932441   0.003190832413161687     0.4139122117693992    0.06233003051080916     0.6413072621624945  2.459855289743039e-14 121.9254241152282
2.593107822532636      19.23963394273407      15.48667081787758   0.002023080090405438     0.6621478529906556      -11.6309979912652  0.0001017121007488554     0.1236708090627664  0.0009519655721481472      14.21298984724935      318.0734291348485   0.006467314825034209     0.8001853038855128     0.5274968741044671     0.2731158343466975     0.3890206971932441   0.003190832413161687     0.4139122117693992    0.06233001560964797     0.6413072770636557  2.459855289743039e-14 121.925424115485
2.593107822532636      19.23963394273407      15.48667081787758   0.002023080090405438     0.6621478529906556      -11.6309979912652  0.0001017121007488554     0.1236708090627664  0.0009519655721481472      14.21298984724935      318.0734291348485   0.006467314825034209     0.8001853038855128     0.5274968741044671     0.2731158343466975     0.3890206971932441   0.003190832413161687     0.4139122117693992    0.06233001560964797     0.6413072621624945  1.490118579240056e-08 121.9254818181347
2.593119400120686      19.23972394987654       15.4868440158167   0.002023199260166651     0.6621708699554441     -11.63100535298389  0.0001016763791737623      0.123672295806469  0.0009519480113831547      14.21280942251147       318.073334821581    0.00646837644103467     0.8001852184060655     0.5274887102861907     0.2731154581331595     0.3890107448949075   0.003195218121975053     0.4139122117693992    0.06232255289253703     0.6411442854050798  2.449120341362535e-14 121.9253113475501
2.593119438761176      19.23972394987654       15.4868440158167   0.002023199260166651     0.6621708699554441     -11.63100535298389  0.0001016763791737623      0.123672295806469  0.0009519480113831547      14.21280942251147       318.073334821581    0.00646837644103467     0.8001852184060655     0.5274887102861907     0.2731154581331595     0.3890107448949075   0.003195218121975053     0.4139122117693992    0.06232255289253703     0.6411442854050798  2.449120341362535e-14 121.9253113278595
2.593119400120686      19.23972423657077       15.4868440158167   0.002023199260166651     0.6621708699554441     -11.63100535298389  0.0001016763791737623      0.123672295806469  0.0009519480113831547      14.21280942251147       318.073334821581    0.00646837644103467     0.8001852184060655     0.5274887102861907     0.2731154581331595     0.3890107448949075   0.003195218121975053     0.4139122117693992    0.06232255289253703     0.6411442854050798  2.449120341362535e-14 121.9253112568253
2.593119400120686      19.23972394987654      15.48684424658866   0.002023199260166651     0.6621708699554441     -11.63100535298389  0.0001016763791737623      0.123672295806469  0.0009519480113831547      14.21280942251147       318.073334821581    0.00646837644103467     0.8001852184060655     0.5274887102861907     0.2731154581331595     0.3890107448949075   0.003195218121975053     0.4139122117693992    0.06232255289253703     0.6411442854050798  2.449120341362535e-14 121.9253113236265
2.593119400120686      19.23972394987654       15.4868440158167   0.002023214161327845     0.6621708699554441     -11.63100535298389  0.0001016763791737623      0.123672295806469  0.0009519480113831547      14.21280942251147       318.073334821581    0.00646837644103467     0.8001852184060655     0.5274887102861907     0.2731154581331595     0.3890107448949075   0.003195218121975053     0.4139122117693992    0.06232255289253703     0.6411442854050798  2.449120341362535e-14 121.9253116677483
2.593119400120686      19.23972394987654       15.4868440158167   0.002023199260166651     0.6621708848566053     -11.63100535298389  0.0001016763791737623      0.123672295806469  0.0009519480113831547      14.21280942251147       318.073334821581    0.00646837644103467     0.8001852184060655     0.5274887102861907     0.2731154581331595     0.3890107448949075   0.003195218121975053     0.4139122117693992    0.06232255289253703     0.6411442854050798  2.449120341362535e-14 121.9253112800732
2.593119400120686      19.23972394987654       15.4868440158167   0.002023199260166651     0.6621708699554441     -11.63100552629937  0.0001016763791737623      0.123672295806469  0.0009519480113831547      14.21280942251147       318.073334821581    0.00646837644103467     0.8001852184060655     0.5274887102861907     0.2731154581331595     0.3890107448949075   0.003195218121975053     0.4139122117693992    0.06232255289253703     0.6411442854050798  2.449120341362535e-14 121.9253113896735
2.593119400120686      19.23972394987654       15.4868440158167   0.002023199260166651     0.6621708699554441     -11.63100535298389  0.0001016912803349561      0.123672295806469  0.0009519480113831547      14.21280942251147       318.073334821581    0.00646837644103467     0.8001852184060655     0.5274887102861907     0.2731154581331595     0.3890107448949075   0.003195218121975053     0.4139122117693992    0.06232255289253703     0.6411442854050798  2.449120341362535e-14 121.925313698953
2.593119400120686      19.23972394987654       15.4868440158167   0.002023199260166651     0.6621708699554441     -11.63100535298389  0.0001016763791737623     0.1236723107076302  0.0009519480113831547      14.21280942251147       318.073334821581    0.00646837644103467     0.8001852184060655     0.5274887102861907     0.2731154581331595     0.3890107448949075   0.003195218121975053     0.4139122117693992    0.06232255289253703     0.6411442854050798  2.449120341362535e-14 121.925311288386
2.593119400120686      19.23972394987654       15.4868440158167   0.002023199260166651     0.6621708699554441     -11.63100535298389  0.0001016763791737623      0.123672295806469  0.0009519629125443486      14.21280942251147       318.073334821581    0.00646837644103467     0.8001852184060655     0.5274887102861907     0.2731154581331595     0.3890107448949075   0.003195218121975053     0.4139122117693992    0.06232255289253703     0.6411442854050798  2.449120341362535e-14 121.925311525068
2.593119400120686      19.23972394987654       15.4868440158167   0.002023199260166651     0.6621708699554441     -11.63100535298389  0.0001016763791737623      0.123672295806469  0.0009519480113831547      14.21280963429883       318.073334821581    0.00646837644103467     0.8001852184060655     0.5274887102861907     0.2731154581331595     0.3890107448949075   0.003195218121975053     0.4139122117693992    0.06232255289253703     0.6411442854050798  2.449120341362535e-14 121.9253113238792
2.593119400120686      19.23972394987654       15.4868440158167   0.002023199260166651     0.6621708699554441     -11.63100535298389  0.0001016763791737623      0.123672295806469  0.0009519480113831547      14.21280942251147       318.073339561243    0.00646837644103467     0.8001852184060655     0.5274887102861907     0.2731154581331595     0.3890107448949075   0.003195218121975053     0.4139122117693992    0.06232255289253703     0.6411442854050798  2.449120341362535e-14 121.9253113516511
2.593119400120686      19.23972394987654       15.4868440158167   0.002023199260166651     0.6621708699554441     -11.63100535298389  0.0001016763791737623      0.123672295806469  0.0009519480113831547      14.21280942251147       318.073334821581   0.006468391342195864     0.8001852184060655     0.5274887102861907     0.2731154581331595     0.3890107448949075   0.003195218121975053     0.4139122117693992    0.06232255289253703     0.6411442854050798  2.449120341362535e-14 121.9253121778142
2.593119400120686      19.23972394987654       15.4868440158167   0.002023199260166651     0.6621708699554441     -11.63100535298389  0.0001016763791737623      0.123672295806469  0.0009519480113831547      14.21280942251147       318.073334821581    0.00646837644103467     0.8001852333072267     0.5274887102861907     0.2731154581331595     0.3890107448949075   0.003195218121975053     0.4139122117693992    0.06232255289253703     0.6411442854050798  2.449120341362535e-14 121.9253118742656
2.593119400120686      19.23972394987654       15.4868440158167   0.002023199260166651     0.6621708699554441     -11.63100535298389  0.0001016763791737623      0.123672295806469  0.0009519480113831547      14.21280942251147       318.073334821581    0.00646837644103467     0.8001852184060655     0.5274887251873519     0.2731154581331595     0.3890107448949075   0.003195218121975053     0.4139122117693992    0.06232255289253703     0.6411442854050798  2.449120341362535e-14 121.9253114332201
2.593119400120686      19.23972394987654       15.4868440158167   0.002023199260166651     0.6621708699554441     -11.63100535298389  0.0001016763791737623      0.123672295806469  0.0009519480113831547      14.21280942251147       318.073334821581    0.00646837644103467     0.8001852184060655     0.5274887102861907     0.2731154730343207     0.3890107448949075   0.003195218121975053     0.4139122117693992    0.06232255289253703     0.6411442854050798  2.449120341362535e-14 121.925311428122
2.593119400120686      19.23972394987654       15.4868440158167   0.002023199260166651     0.6621708699554441     -11.63100535298389  0.0001016763791737623      0.123672295806469  0.0009519480113831547      14.21280942251147       318.073334821581    0.00646837644103467     0.8001852184060655     0.5274887102861907     0.2731154581331595     0.3890107597960686   0.003195218121975053     0.4139122117693992    0.06232255289253703     0.6411442854050798  2.449120341362535e-14 121.9253113232192
2.593119400120686      19.23972394987654       15.4868440158167   0.002023199260166651     0.6621708699554441     -11.63100535298389  0.0001016763791737623      0.123672295806469  0.0009519480113831547      14.21280942251147       318.073334821581    0.00646837644103467     0.8001852184060655     0.5274887102861907     0.2731154581331595     0.3890107448949075   0.003195233023136247     0.4139122117693992    0.06232255289253703     0.6411442854050798  2.449120341362535e-14 121.9253113480819
2.593119400120686      19.23972394987654       15.4868440158167   0.002023199260166651     0.6621708699554441     -11.63100535298389  0.0001016763791737623      0.123672295806469  0.0009519480113831547      14.21280942251147       318.073334821581    0.00646837644103467     0.8001852184060655     0.5274887102861907     0.2731154581331595     0.3890107448949075   0.003195218121975053     0.4139122266705604    0.06232255289253703     0.6411442854050798  2.449120341362535e-14 121.9253113475501
2.593119400120686      19.23972394987654       15.4868440158167   0.002023199260166651     0.6621708699554441     -11.63100535298389  0.0001016763791737623      0.123672295806469  0.0009519480113831547      14.21280942251147       318.073334821581    0.00646837644103467     0.8001852184060655     0.5274887102861907     0.2731154581331595     0.3890107448949075   0.003195218121975053     0.4139122117693992    0.06232256779369823     0.6411442854050798  2.449120341362535e-14 121.925311347471
2.593119400120686      19.23972394987654       15.4868440158167   0.002023199260166651     0.6621708699554441     -11.63100535298389  0.0001016763791737623      0.123672295806469  0.0009519480113831547      14.21280942251147       318.073334821581    0.00646837644103467     0.8001852184060655     0.5274887102861907     0.2731154581331595     0.3890107448949075   0.003195218121975053     0.4139122117693992    0.06232255289253703      0.641144300306241  2.449120341362535e-14 121.9253113475815
2.593119400120686      19.23972394987654       15.4868440158167   0.002023199260166651     0.6621708699554441     -11.63100535298389  0.0001016763791737623      0.123672295806469  0.0009519480113831547      14.21280942251147       318.073334821581    0.00646837644103467     0.8001852184060655     0.5274887102861907     0.2731154581331595     0.3890107448949075   0.003195218121975053     0.4139122117693992    0.06232255289253703     0.6411442854050798  1.490118568505107e-08 121.9253690509335
2.593135730475016      19.23988018432637      15.48698282498299   0.002023016278348545     0.6622269059906697     -11.63103609197368  0.0001015458885592948     0.1237033225035219  0.0009518574089586331      14.21282034996596      318.0768869248156   0.006465647615306641     0.8001851050128735     0.5274651117792046     0.2731031667682592     0.3890300533226421   0.003194833370908526     0.4139122117693992    0.06234359517262109     0.6411385786559083  2.374705078174797e-14 121.9249609481533
2.59313576911575      19.23988018432637      15.48698282498299   0.002023016278348545     0.6622269059906697     -11.63103609197368  0.0001015458885592948     0.1237033225035219  0.0009518574089586331      14.21282034996596      318.0768869248156   0.006465647615306641     0.8001851050128735     0.5274651117792046     0.2731031667682592     0.3890300533226421   0.003194833370908526     0.4139122117693992    0.06234359517262109     0.6411385786559083  2.374705078174797e-14 121.9249610012872
2.593135730475016      19.23988047102293      15.48698282498299   0.002023016278348545     0.6622269059906697     -11.63103609197368  0.0001015458885592948     0.1237033225035219  0.0009518574089586331      14.21282034996596      318.0768869248156   0.006465647615306641     0.8001851050128735     0.5274651117792046     0.2731031667682592     0.3890300533226421   0.003194833370908526     0.4139122117693992    0.06234359517262109     0.6411385786559083  2.374705078174797e-14 121.9249609402048
2.593135730475016      19.23988018432637      15.48698305575701   0.002023016278348545     0.6622269059906697     -11.63103609197368  0.0001015458885592948     0.1237033225035219  0.0009518574089586331      14.21282034996596      318.0768869248156   0.006465647615306641     0.8001851050128735     0.5274651117792046     0.2731031667682592     0.3890300533226421   0.003194833370908526     0.4139122117693992    0.06234359517262109     0.6411385786559083  2.374705078174797e-14 121.9249609085104
2.593135730475016      19.23988018432637      15.48698282498299   0.002023031179509739     0.6622269059906697     -11.63103609197368  0.0001015458885592948     0.1237033225035219  0.0009518574089586331      14.21282034996596      318.0768869248156   0.006465647615306641     0.8001851050128735     0.5274651117792046     0.2731031667682592     0.3890300533226421   0.003194833370908526     0.4139122117693992    0.06234359517262109     0.6411385786559083  2.374705078174797e-14 121.9249612660683
2.593135730475016      19.23988018432637      15.48698282498299   0.002023016278348545     0.6622269208918309     -11.63103609197368  0.0001015458885592948     0.1237033225035219  0.0009518574089586331      14.21282034996596      318.0768869248156   0.006465647615306641     0.8001851050128735     0.5274651117792046     0.2731031667682592     0.3890300533226421   0.003194833370908526     0.4139122117693992    0.06234359517262109     0.6411385786559083  2.374705078174797e-14 121.9249609210345
2.593135730475016      19.23988018432637      15.48698282498299   0.002023016278348545     0.6622269059906697     -11.63103626528963  0.0001015458885592948     0.1237033225035219  0.0009518574089586331      14.21282034996596      318.0768869248156   0.006465647615306641     0.8001851050128735     0.5274651117792046     0.2731031667682592     0.3890300533226421   0.003194833370908526     0.4139122117693992    0.06234359517262109     0.6411385786559083  2.374705078174797e-14 121.9249609785771
2.593135730475016      19.23988018432637      15.48698282498299   0.002023016278348545     0.6622269059906697     -11.63103609197368  0.0001015607897204886     0.1237033225035219  0.0009518574089586331      14.21282034996596      318.0768869248156   0.006465647615306641     0.8001851050128735     0.5274651117792046     0.2731031667682592     0.3890300533226421   0.003194833370908526     0.4139122117693992    0.06234359517262109     0.6411385786559083  2.374705078174797e-14 121.924963537016
2.593135730475016      19.23988018432637      15.48698282498299   0.002023016278348545     0.6622269059906697     -11.63103609197368  0.0001015458885592948     0.1237033374046831  0.0009518574089586331      14.21282034996596      318.0768869248156   0.006465647615306641     0.8001851050128735     0.5274651117792046     0.2731031667682592     0.3890300533226421   0.003194833370908526     0.4139122117693992    0.06234359517262109     0.6411385786559083  2.374705078174797e-14 121.924960943412
2.593135730475016      19.23988018432637      15.48698282498299   0.002023016278348545     0.6622269059906697     -11.63103609197368  0.0001015458885592948     0.1237033225035219  0.0009518723101198269      14.21282034996596      318.0768869248156   0.006465647615306641     0.8001851050128735     0.5274651117792046     0.2731031667682592     0.3890300533226421   0.003194833370908526     0.4139122117693992    0.06234359517262109     0.6411385786559083  2.374705078174797e-14 121.9249615389726
2.593135730475016      19.23988018432637      15.48698282498299   0.002023016278348545     0.6622269059906697     -11.63103609197368  0.0001015458885592948     0.1237033225035219  0.0009518574089586331      14.21282056175349      318.0768869248156   0.006465647615306641     0.8001851050128735     0.5274651117792046     0.2731031667682592     0.3890300533226421   0.003194833370908526     0.4139122117693992    0.06234359517262109     0.6411385786559083  2.374705078174797e-14 121.9249609557991
2.593135730475016      19.23988018432637      15.48698282498299   0.002023016278348545     0.6622269059906697     -11.63103609197368  0.0001015458885592948     0.1237033225035219  0.0009518574089586331      14.21282034996596      318.0768916645305   0.006465647615306641     0.8001851050128735     0.5274651117792046     0.2731031667682592     0.3890300533226421   0.003194833370908526     0.4139122117693992    0.06234359517262109     0.6411385786559083  2.374705078174797e-14 121.9249609594734
2.593135730475016      19.23988018432637      15.48698282498299   0.002023016278348545     0.6622269059906697     -11.63103609197368  0.0001015458885592948     0.1237033225035219  0.0009518574089586331      14.21282034996596      318.0768869248156   0.006465662516467835     0.8001851050128735     0.5274651117792046     0.2731031667682592     0.3890300533226421   0.003194833370908526     0.4139122117693992    0.06234359517262109     0.6411385786559083  2.374705078174797e-14 121.9249589413523
2.593135730475016      19.23988018432637      15.48698282498299   0.002023016278348545     0.6622269059906697     -11.63103609197368  0.0001015458885592948     0.1237033225035219  0.0009518574089586331      14.21282034996596      318.0768869248156   0.006465647615306641     0.8001851199140347     0.5274651117792046     0.2731031667682592     0.3890300533226421   0.003194833370908526     0.4139122117693992    0.06234359517262109     0.6411385786559083  2.374705078174797e-14 121.9249614514069
2.593135730475016      19.23988018432637      15.48698282498299   0.002023016278348545     0.6622269059906697     -11.63103609197368  0.0001015458885592948     0.1237033225035219  0.0009518574089586331      14.21282034996596      318.0768869248156   0.006465647615306641     0.8001851050128735     0.5274651266803658     0.2731031667682592     0.3890300533226421   0.003194833370908526     0.4139122117693992    0.06234359517262109     0.6411385786559083  2.374705078174797e-14 121.9249610292741
2.593135730475016      19.23988018432637      15.48698282498299   0.002023016278348545     0.6622269059906697     -11.63103609197368  0.0001015458885592948     0.1237033225035219  0.0009518574089586331      14.21282034996596      318.0768869248156   0.006465647615306641     0.8001851050128735     0.5274651117792046     0.2731031816694204     0.3890300533226421   0.003194833370908526     0.4139122117693992    0.06234359517262109     0.6411385786559083  2.374705078174797e-14 121.9249609343702
2.593135730475016      19.23988018432637      15.48698282498299   0.002023016278348545     0.6622269059906697     -11.63103609197368  0.0001015458885592948     0.1237033225035219  0.0009518574089586331      14.21282034996596      318.0768869248156   0.006465647615306641     0.8001851050128735     0.5274651117792046     0.2731031667682592     0.3890300682238033   0.003194833370908526     0.4139122117693992    0.06234359517262109     0.6411385786559083  2.374705078174797e-14 121.9249609486104
2.593135730475016      19.23988018432637      15.48698282498299   0.002023016278348545     0.6622269059906697     -11.63103609197368  0.0001015458885592948     0.1237033225035219  0.0009518574089586331      14.21282034996596      318.0768869248156   0.006465647615306641     0.8001851050128735     0.5274651117792046     0.2731031667682592     0.3890300533226421    0.00319484827206972     0.4139122117693992    0.06234359517262109     0.6411385786559083  2.374705078174797e-14 121.9249609481648
2.593135730475016      19.23988018432637      15.48698282498299   0.002023016278348545     0.6622269059906697     -11.63103609197368  0.0001015458885592948     0.1237033225035219  0.0009518574089586331      14.21282034996596      318.0768869248156   0.006465647615306641     0.8001851050128735     0.5274651117792046     0.2731031667682592     0.3890300533226421   0.003194833370908526     0.4139122266705604    0.06234359517262109     0.6411385786559083  2.374705078174797e-14 121.9249609481533
2.593135730475016      19.23988018432637      15.48698282498299   0.002023016278348545     0.6622269059906697     -11.63103609197368  0.0001015458885592948     0.1237033225035219  0.0009518574089586331      14.21282034996596      318.0768869248156   0.006465647615306641     0.8001851050128735     0.5274651117792046     0.2731031667682592     0.3890300533226421   0.003194833370908526     0.4139122117693992    0.06234361007378229     0.6411385786559083  2.374705078174797e-14 121.9249609481469
2.593135730475016      19.23988018432637      15.48698282498299   0.002023016278348545     0.6622269059906697     -11.63103609197368  0.0001015458885592948     0.1237033225035219  0.0009518574089586331      14.21282034996596      318.0768869248156   0.006465647615306641     0.8001851050128735     0.5274651117792046     0.2731031667682592     0.3890300533226421   0.003194833370908526     0.4139122117693992    0.06234359517262109     0.6411385935570695  2.374705078174797e-14 121.9249609481373
2.593135730475016      19.23988018432637      15.48698282498299   0.002023016278348545     0.6622269059906697     -11.63103609197368  0.0001015458885592948     0.1237033225035219  0.0009518574089586331      14.21282034996596      318.0768869248156   0.006465647615306641     0.8001851050128735     0.5274651117792046     0.2731031667682592     0.3890300533226421   0.003194833370908526     0.4139122117693992    0.06234359517262109     0.6411385786559083  1.490118494089844e-08 121.925018647812
2.593122903136781      19.23996217985648      15.48712532442802   0.002023088589194879     0.6622325272157166     -11.63107746884175  0.0001015262768146946     0.1237037761612367  0.0009518414570458388      14.21274516093914      318.0723878748124   0.006467584860019936     0.8001850568007511     0.5274659276793852     0.2731031145931302      0.389024780804738   0.003194825186651655     0.4139122117693992    0.06234502100533151     0.6411399140171727  2.371475942863773e-14 121.9247979887406
2.593122941777323      19.23996217985648      15.48712532442802   0.002023088589194879     0.6622325272157166     -11.63107746884175  0.0001015262768146946     0.1237037761612367  0.0009518414570458388      14.21274516093914      318.0723878748124   0.006467584860019936     0.8001850568007511     0.5274659276793852     0.2731031145931302      0.389024780804738   0.003194825186651655     0.4139122117693992    0.06234502100533151     0.6411399140171727  2.371475942863773e-14 121.9247980419238
2.593122903136781      19.23996246655426      15.48712532442802   0.002023088589194879     0.6622325272157166     -11.63107746884175  0.0001015262768146946     0.1237037761612367  0.0009518414570458388      14.21274516093914      318.0723878748124   0.006467584860019936     0.8001850568007511     0.5274659276793852     0.2731031145931302      0.389024780804738   0.003194825186651655     0.4139122117693992    0.06234502100533151     0.6411399140171727  2.371475942863773e-14 121.9247979290744
2.593122903136781      19.23996217985648      15.48712555520417   0.002023088589194879     0.6622325272157166     -11.63107746884175  0.0001015262768146946     0.1237037761612367  0.0009518414570458388      14.21274516093914      318.0723878748124   0.006467584860019936     0.8001850568007511     0.5274659276793852     0.2731031145931302      0.389024780804738   0.003194825186651655     0.4139122117693992    0.06234502100533151     0.6411399140171727  2.371475942863773e-14 121.9247979692181
2.593122903136781      19.23996217985648      15.48712532442802   0.002023103490356073     0.6622325272157166     -11.63107746884175  0.0001015262768146946     0.1237037761612367  0.0009518414570458388      14.21274516093914      318.0723878748124   0.006467584860019936     0.8001850568007511     0.5274659276793852     0.2731031145931302      0.389024780804738   0.003194825186651655     0.4139122117693992    0.06234502100533151     0.6411399140171727  2.371475942863773e-14 121.9247981332713
2.593122903136781      19.23996217985648      15.48712532442802   0.002023088589194879     0.6622325421168778     -11.63107746884175  0.0001015262768146946     0.1237037761612367  0.0009518414570458388      14.21274516093914      318.0723878748124   0.006467584860019936     0.8001850568007511     0.5274659276793852     0.2731031145931302      0.389024780804738   0.003194825186651655     0.4139122117693992    0.06234502100533151     0.6411399140171727  2.371475942863773e-14 121.9247979670308
2.593122903136781      19.23996217985648      15.48712532442802   0.002023088589194879     0.6622325272157166     -11.63107764215831  0.0001015262768146946     0.1237037761612367  0.0009518414570458388      14.21274516093914      318.0723878748124   0.006467584860019936     0.8001850568007511     0.5274659276793852     0.2731031145931302      0.389024780804738   0.003194825186651655     0.4139122117693992    0.06234502100533151     0.6411399140171727  2.371475942863773e-14 121.924797997156
2.593122903136781      19.23996217985648      15.48712532442802   0.002023088589194879     0.6622325272157166     -11.63107746884175  0.0001015411779758884     0.1237037761612367  0.0009518414570458388      14.21274516093914      318.0723878748124   0.006467584860019936     0.8001850568007511     0.5274659276793852     0.2731031145931302      0.389024780804738   0.003194825186651655     0.4139122117693992    0.06234502100533151     0.6411399140171727  2.371475942863773e-14 121.9248006919829
2.593122903136781      19.23996217985648      15.48712532442802   0.002023088589194879     0.6622325272157166     -11.63107746884175  0.0001015262768146946     0.1237037910623978  0.0009518414570458388      14.21274516093914      318.0723878748124   0.006467584860019936     0.8001850568007511     0.5274659276793852     0.2731031145931302      0.389024780804738   0.003194825186651655     0.4139122117693992    0.06234502100533151     0.6411399140171727  2.371475942863773e-14 121.9247979467039
2.593122903136781      19.23996217985648      15.48712532442802   0.002023088589194879     0.6622325272157166     -11.63107746884175  0.0001015262768146946     0.1237037761612367  0.0009518563582070327      14.21274516093914      318.0723878748124   0.006467584860019936     0.8001850568007511     0.5274659276793852     0.2731031145931302      0.389024780804738   0.003194825186651655     0.4139122117693992    0.06234502100533151     0.6411399140171727  2.371475942863773e-14 121.9247986120566
2.593122903136781      19.23996217985648      15.48712532442802   0.002023088589194879     0.6622325272157166     -11.63107746884175  0.0001015262768146946     0.1237037761612367  0.0009518414570458388      14.21274537272555      318.0723878748124   0.006467584860019936     0.8001850568007511     0.5274659276793852     0.2731031145931302      0.389024780804738   0.003194825186651655     0.4139122117693992    0.06234502100533151     0.6411399140171727  2.371475942863773e-14 121.9247980021352
2.593122903136781      19.23996217985648      15.48712532442802   0.002023088589194879     0.6622325272157166     -11.63107746884175  0.0001015262768146946     0.1237037761612367  0.0009518414570458388      14.21274516093914      318.0723926144603   0.006467584860019936     0.8001850568007511     0.5274659276793852     0.2731031145931302      0.389024780804738   0.003194825186651655     0.4139122117693992    0.06234502100533151     0.6411399140171727  2.371475942863773e-14 121.9247979843015
2.593122903136781      19.23996217985648      15.48712532442802   0.002023088589194879     0.6622325272157166     -11.63107746884175  0.0001015262768146946     0.1237037761612367  0.0009518414570458388      14.21274516093914      318.0723878748124    0.00646759976118113     0.8001850568007511     0.5274659276793852     0.2731031145931302      0.389024780804738   0.003194825186651655     0.4139122117693992    0.06234502100533151     0.6411399140171727  2.371475942863773e-14 121.9247978543432
2.593122903136781      19.23996217985648      15.48712532442802   0.002023088589194879     0.6622325272157166     -11.63107746884175  0.0001015262768146946     0.1237037761612367  0.0009518414570458388      14.21274516093914      318.0723878748124   0.006467584860019936     0.8001850717019123     0.5274659276793852     0.2731031145931302      0.389024780804738   0.003194825186651655     0.4139122117693992    0.06234502100533151     0.6411399140171727  2.371475942863773e-14 121.9247984508407
2.593122903136781      19.23996217985648      15.48712532442802   0.002023088589194879     0.6622325272157166     -11.63107746884175  0.0001015262768146946     0.1237037761612367  0.0009518414570458388      14.21274516093914      318.0723878748124   0.006467584860019936     0.8001850568007511     0.5274659425805464     0.2731031145931302      0.389024780804738   0.003194825186651655     0.4139122117693992    0.06234502100533151     0.6411399140171727  2.371475942863773e-14 121.92479801192
2.593122903136781      19.23996217985648      15.48712532442802   0.002023088589194879     0.6622325272157166     -11.63107746884175  0.0001015262768146946     0.1237037761612367  0.0009518414570458388      14.21274516093914      318.0723878748124   0.006467584860019936     0.8001850568007511     0.5274659276793852     0.2731031294942914      0.389024780804738   0.003194825186651655     0.4139122117693992    0.06234502100533151     0.6411399140171727  2.371475942863773e-14 121.9247980362073
2.593122903136781      19.23996217985648      15.48712532442802   0.002023088589194879     0.6622325272157166     -11.63107746884175  0.0001015262768146946     0.1237037761612367  0.0009518414570458388      14.21274516093914      318.0723878748124   0.006467584860019936     0.8001850568007511     0.5274659276793852     0.2731031145931302     0.3890247957058992   0.003194825186651655     0.4139122117693992    0.06234502100533151     0.6411399140171727  2.371475942863773e-14 121.924797983699
2.593122903136781      19.23996217985648      15.48712532442802   0.002023088589194879     0.6622325272157166     -11.63107746884175  0.0001015262768146946     0.1237037761612367  0.0009518414570458388      14.21274516093914      318.0723878748124   0.006467584860019936     0.8001850568007511     0.5274659276793852     0.2731031145931302      0.389024780804738   0.003194840087812849     0.4139122117693992    0.06234502100533151     0.6411399140171727  2.371475942863773e-14 121.9247979887788
2.593122903136781      19.23996217985648      15.48712532442802   0.002023088589194879     0.6622325272157166     -11.63107746884175  0.0001015262768146946     0.1237037761612367  0.0009518414570458388      14.21274516093914      318.0723878748124   0.006467584860019936     0.8001850568007511     0.5274659276793852     0.2731031145931302      0.389024780804738   0.003194825186651655     0.4139122266705604    0.06234502100533151     0.6411399140171727  2.371475942863773e-14 121.9247979887406
2.593122903136781      19.23996217985648      15.48712532442802   0.002023088589194879     0.6622325272157166     -11.63107746884175  0.0001015262768146946     0.1237037761612367  0.0009518414570458388      14.21274516093914      318.0723878748124   0.006467584860019936     0.8001850568007511     0.5274659276793852     0.2731031145931302      0.389024780804738   0.003194825186651655     0.4139122117693992    0.06234503590649271     0.6411399140171727  2.371475942863773e-14 121.9247979887421
2.593122903136781      19.23996217985648      15.48712532442802   0.002023088589194879     0.6622325272157166     -11.63107746884175  0.0001015262768146946     0.1237037761612367  0.0009518414570458388      14.21274516093914      318.0723878748124   0.006467584860019936     0.8001850568007511     0.5274659276793852     0.2731031145931302      0.389024780804738   0.003194825186651655     0.4139122117693992    0.06234502100533151     0.6411399289183339  2.371475942863773e-14 121.9247979887638
2.593122903136781      19.23996217985648      15.48712532442802   0.002023088589194879     0.6622325272157166     -11.63107746884175  0.0001015262768146946     0.1237037761612367  0.0009518414570458388      14.21274516093914      318.0723878748124   0.006467584860019936     0.8001850568007511     0.5274659276793852     0.2731031145931302      0.389024780804738   0.003194825186651655     0.4139122117693992    0.06234502100533151     0.6411399140171727  1.490118490860709e-08 121.9248556885574
2.593108511961857      19.24030307568234      15.48758044876847   0.002023221080448146     0.6622444474634784     -11.63129682726428  0.0001014413278846775     0.1237100590270085  0.0009517592438961825      14.21279419521142      318.0723708374874   0.006468460198588118     0.8001849595766324     0.5274661202100403     0.2731018566763637     0.3890212984663162   0.003194774268364093     0.4139122117693992    0.06234498848166926     0.6411336221790429  2.353559973629711e-14 121.9246964700539
2.593108550602185      19.24030307568234      15.48758044876847   0.002023221080448146     0.6622444474634784     -11.63129682726428  0.0001014413278846775     0.1237100590270085  0.0009517592438961825      14.21279419521142      318.0723708374874   0.006468460198588118     0.8001849595766324     0.5274661202100403     0.2731018566763637     0.3890212984663162   0.003194774268364093     0.4139122117693992    0.06234498848166926     0.6411336221790429  2.353559973629711e-14 121.924696466506
2.593108511961857       19.2403033623852      15.48758044876847   0.002023221080448146     0.6622444474634784     -11.63129682726428  0.0001014413278846775     0.1237100590270085  0.0009517592438961825      14.21279419521142      318.0723708374874   0.006468460198588118     0.8001849595766324     0.5274661202100403     0.2731018566763637     0.3890212984663162   0.003194774268364093     0.4139122117693992    0.06234498848166926     0.6411336221790429  2.353559973629711e-14 121.924696453555
2.593108511961857      19.24030307568234       15.4875806795514   0.002023221080448146     0.6622444474634784     -11.63129682726428  0.0001014413278846775     0.1237100590270085  0.0009517592438961825      14.21279419521142      318.0723708374874   0.006468460198588118     0.8001849595766324     0.5274661202100403     0.2731018566763637     0.3890212984663162   0.003194774268364093     0.4139122117693992    0.06234498848166926     0.6411336221790429  2.353559973629711e-14 121.924696431532
2.593108511961857      19.24030307568234      15.48758044876847    0.00202323598160934     0.6622444474634784     -11.63129682726428  0.0001014413278846775     0.1237100590270085  0.0009517592438961825      14.21279419521142      318.0723708374874   0.006468460198588118     0.8001849595766324     0.5274661202100403     0.2731018566763637     0.3890212984663162   0.003194774268364093     0.4139122117693992    0.06234498848166926     0.6411336221790429  2.353559973629711e-14 121.9246966305989
2.593108511961857      19.24030307568234      15.48758044876847   0.002023221080448146     0.6622444623646396     -11.63129682726428  0.0001014413278846775     0.1237100590270085  0.0009517592438961825      14.21279419521142      318.0723708374874   0.006468460198588118     0.8001849595766324     0.5274661202100403     0.2731018566763637     0.3890212984663162   0.003194774268364093     0.4139122117693992    0.06234498848166926     0.6411336221790429  2.353559973629711e-14 121.9246964454183
2.593108511961857      19.24030307568234      15.48758044876847   0.002023221080448146     0.6622444474634784     -11.63129700058411  0.0001014413278846775     0.1237100590270085  0.0009517592438961825      14.21279419521142      318.0723708374874   0.006468460198588118     0.8001849595766324     0.5274661202100403     0.2731018566763637     0.3890212984663162   0.003194774268364093     0.4139122117693992    0.06234498848166926     0.6411336221790429  2.353559973629711e-14 121.9246964990129
2.593108511961857      19.24030307568234      15.48758044876847   0.002023221080448146     0.6622444474634784     -11.63129682726428  0.0001014562290458713     0.1237100590270085  0.0009517592438961825      14.21279419521142      318.0723708374874   0.006468460198588118     0.8001849595766324     0.5274661202100403     0.2731018566763637     0.3890212984663162   0.003194774268364093     0.4139122117693992    0.06234498848166926     0.6411336221790429  2.353559973629711e-14 121.9246993049337
2.593108511961857      19.24030307568234      15.48758044876847   0.002023221080448146     0.6622444474634784     -11.63129682726428  0.0001014413278846775     0.1237100739281697  0.0009517592438961825      14.21279419521142      318.0723708374874   0.006468460198588118     0.8001849595766324     0.5274661202100403     0.2731018566763637     0.3890212984663162   0.003194774268364093     0.4139122117693992    0.06234498848166926     0.6411336221790429  2.353559973629711e-14 121.9246964300202
2.593108511961857      19.24030307568234      15.48758044876847   0.002023221080448146     0.6622444474634784     -11.63129682726428  0.0001014413278846775     0.1237100590270085  0.0009517741450573763      14.21279419521142      318.0723708374874   0.006468460198588118     0.8001849595766324     0.5274661202100403     0.2731018566763637     0.3890212984663162   0.003194774268364093     0.4139122117693992    0.06234498848166926     0.6411336221790429  2.353559973629711e-14 121.9246971189849
2.593108511961857      19.24030307568234      15.48758044876847   0.002023221080448146     0.6622444474634784     -11.63129682726428  0.0001014413278846775     0.1237100590270085  0.0009517592438961825      14.21279440699856      318.0723708374874   0.006468460198588118     0.8001849595766324     0.5274661202100403     0.2731018566763637     0.3890212984663162   0.003194774268364093     0.4139122117693992    0.06234498848166926     0.6411336221790429  2.353559973629711e-14 121.9246964534165
2.593108511961857      19.24030307568234      15.48758044876847   0.002023221080448146     0.6622444474634784     -11.63129682726428  0.0001014413278846775     0.1237100590270085  0.0009517592438961825      14.21279419521142      318.0723755771351   0.006468460198588118     0.8001849595766324     0.5274661202100403     0.2731018566763637     0.3890212984663162   0.003194774268364093     0.4139122117693992    0.06234498848166926     0.6411336221790429  2.353559973629711e-14 121.9246964630321
2.593108511961857      19.24030307568234      15.48758044876847   0.002023221080448146     0.6622444474634784     -11.63129682726428  0.0001014413278846775     0.1237100590270085  0.0009517592438961825      14.21279419521142      318.0723708374874   0.006468475099749312     0.8001849595766324     0.5274661202100403     0.2731018566763637     0.3890212984663162   0.003194774268364093     0.4139122117693992    0.06234498848166926     0.6411336221790429  2.353559973629711e-14 121.9246971245639
2.593108511961857      19.24030307568234      15.48758044876847   0.002023221080448146     0.6622444474634784     -11.63129682726428  0.0001014413278846775     0.1237100590270085  0.0009517592438961825      14.21279419521142      318.0723708374874   0.006468460198588118     0.8001849744777936     0.5274661202100403     0.2731018566763637     0.3890212984663162   0.003194774268364093     0.4139122117693992    0.06234498848166926     0.6411336221790429  2.353559973629711e-14 121.9246969812234
2.593108511961857      19.24030307568234      15.48758044876847   0.002023221080448146     0.6622444474634784     -11.63129682726428  0.0001014413278846775     0.1237100590270085  0.0009517592438961825      14.21279419521142      318.0723708374874   0.006468460198588118     0.8001849595766324     0.5274661351112014     0.2731018566763637     0.3890212984663162   0.003194774268364093     0.4139122117693992    0.06234498848166926     0.6411336221790429  2.353559973629711e-14 121.9246965146955
2.593108511961857      19.24030307568234      15.48758044876847   0.002023221080448146     0.6622444474634784     -11.63129682726428  0.0001014413278846775     0.1237100590270085  0.0009517592438961825      14.21279419521142      318.0723708374874   0.006468460198588118     0.8001849595766324     0.5274661202100403     0.2731018715775249     0.3890212984663162   0.003194774268364093     0.4139122117693992    0.06234498848166926     0.6411336221790429  2.353559973629711e-14 121.9246965326063
2.593108511961857      19.24030307568234      15.48758044876847   0.002023221080448146     0.6622444474634784     -11.63129682726428  0.0001014413278846775     0.1237100590270085  0.0009517592438961825      14.21279419521142      318.0723708374874   0.006468460198588118     0.8001849595766324     0.5274661202100403     0.2731018566763637     0.3890213133674774   0.003194774268364093     0.4139122117693992    0.06234498848166926     0.6411336221790429  2.353559973629711e-14 121.9246964385715
2.593108511961857      19.24030307568234      15.48758044876847   0.002023221080448146     0.6622444474634784     -11.63129682726428  0.0001014413278846775     0.1237100590270085  0.0009517592438961825      14.21279419521142      318.0723708374874   0.006468460198588118     0.8001849595766324     0.5274661202100403     0.2731018566763637     0.3890212984663162   0.003194789169525287     0.4139122117693992    0.06234498848166926     0.6411336221790429  2.353559973629711e-14 121.9246964705785
2.593108511961857      19.24030307568234      15.48758044876847   0.002023221080448146     0.6622444474634784     -11.63129682726428  0.0001014413278846775     0.1237100590270085  0.0009517592438961825      14.21279419521142      318.0723708374874   0.006468460198588118     0.8001849595766324     0.5274661202100403     0.2731018566763637     0.3890212984663162   0.003194774268364093     0.4139122266705604    0.06234498848166926     0.6411336221790429  2.353559973629711e-14 121.9246964700539
2.593108511961857      19.24030307568234      15.48758044876847   0.002023221080448146     0.6622444474634784     -11.63129682726428  0.0001014413278846775     0.1237100590270085  0.0009517592438961825      14.21279419521142      318.0723708374874   0.006468460198588118     0.8001849595766324     0.5274661202100403     0.2731018566763637     0.3890212984663162   0.003194774268364093     0.4139122117693992    0.06234500338283045     0.6411336221790429  2.353559973629711e-14 121.9246964705318
2.593108511961857      19.24030307568234      15.48758044876847   0.002023221080448146     0.6622444474634784     -11.63129682726428  0.0001014413278846775     0.1237100590270085  0.0009517592438961825      14.21279419521142      318.0723708374874   0.006468460198588118     0.8001849595766324     0.5274661202100403     0.2731018566763637     0.3890212984663162   0.003194774268364093     0.4139122117693992    0.06234498848166926     0.6411336370802041  2.353559973629711e-14 121.9246964705557
2.593108511961857      19.24030307568234      15.48758044876847   0.002023221080448146     0.6622444474634784     -11.63129682726428  0.0001014413278846775     0.1237100590270085  0.0009517592438961825      14.21279419521142      318.0723708374874   0.006468460198588118     0.8001849595766324     0.5274661202100403     0.2731018566763637     0.3890212984663162   0.003194774268364093     0.4139122117693992    0.06234498848166926     0.6411336221790429  1.490118472944739e-08 121.9247541697947
2.593117432891154      19.24046370800642      15.48783911152893   0.002023252135755519     0.6622678697286221     -11.63137223860796  0.0001013009048836627     0.1237268121464403   0.000951504384147237      14.21273890506294      318.0724992819237   0.006466782164111676      0.800184833814388     0.5274563362986775     0.2730949076433117     0.3890461532114846   0.003192816130974194     0.4139122117693992    0.06230870350299355     0.6407500545146224  2.297458556217126e-14 121.92446799161
2.593117471531615      19.24046370800642      15.48783911152893   0.002023252135755519     0.6622678697286221     -11.63137223860796  0.0001013009048836627     0.1237268121464403   0.000951504384147237      14.21273890506294      318.0724992819237   0.006466782164111676      0.800184833814388     0.5274563362986775     0.2730949076433117     0.3890461532114846   0.003192816130974194     0.4139122117693992    0.06230870350299355     0.6407500545146224  2.297458556217126e-14 121.9244680097007
2.593117432891154      19.24046399471167      15.48783911152893   0.002023252135755519     0.6622678697286221     -11.63137223860796  0.0001013009048836627     0.1237268121464403   0.000951504384147237      14.21273890506294      318.0724992819237   0.006466782164111676      0.800184833814388     0.5274563362986775     0.2730949076433117     0.3890461532114846   0.003192816130974194     0.4139122117693992    0.06230870350299355     0.6407500545146224  2.297458556217126e-14 121.9244679628932
2.593117432891154      19.24046370800642      15.48783934231572   0.002023252135755519     0.6622678697286221     -11.63137223860796  0.0001013009048836627     0.1237268121464403   0.000951504384147237      14.21273890506294      318.0724992819237   0.006466782164111676      0.800184833814388     0.5274563362986775     0.2730949076433117     0.3890461532114846   0.003192816130974194     0.4139122117693992    0.06230870350299355     0.6407500545146224  2.297458556217126e-14 121.9244679400034
2.593117432891154      19.24046370800642      15.48783911152893   0.002023267036916713     0.6622678697286221     -11.63137223860796  0.0001013009048836627     0.1237268121464403   0.000951504384147237      14.21273890506294      318.0724992819237   0.006466782164111676      0.800184833814388     0.5274563362986775     0.2730949076433117     0.3890461532114846   0.003192816130974194     0.4139122117693992    0.06230870350299355     0.6407500545146224  2.297458556217126e-14 121.92446818609
2.593117432891154      19.24046370800642      15.48783911152893   0.002023252135755519     0.6622678846297833     -11.63137223860796  0.0001013009048836627     0.1237268121464403   0.000951504384147237      14.21273890506294      318.0724992819237   0.006466782164111676      0.800184833814388     0.5274563362986775     0.2730949076433117     0.3890461532114846   0.003192816130974194     0.4139122117693992    0.06230870350299355     0.6407500545146224  2.297458556217126e-14 121.924467947841
2.593117432891154      19.24046370800642      15.48783911152893   0.002023252135755519     0.6622678697286221     -11.63137241192892  0.0001013009048836627     0.1237268121464403   0.000951504384147237      14.21273890506294      318.0724992819237   0.006466782164111676      0.800184833814388     0.5274563362986775     0.2730949076433117     0.3890461532114846   0.003192816130974194     0.4139122117693992    0.06230870350299355     0.6407500545146224  2.297458556217126e-14 121.9244680227338
2.593117432891154      19.24046370800642      15.48783911152893   0.002023252135755519     0.6622678697286221     -11.63137223860796  0.0001013158060448566     0.1237268121464403   0.000951504384147237      14.21273890506294      318.0724992819237   0.006466782164111676      0.800184833814388     0.5274563362986775     0.2730949076433117     0.3890461532114846   0.003192816130974194     0.4139122117693992    0.06230870350299355     0.6407500545146224  2.297458556217126e-14 121.9244708321295
2.593117432891154      19.24046370800642      15.48783911152893   0.002023252135755519     0.6622678697286221     -11.63137223860796  0.0001013009048836627     0.1237268270476015   0.000951504384147237      14.21273890506294      318.0724992819237   0.006466782164111676      0.800184833814388     0.5274563362986775     0.2730949076433117     0.3890461532114846   0.003192816130974194     0.4139122117693992    0.06230870350299355     0.6407500545146224  2.297458556217126e-14 121.9244679619298
2.593117432891154      19.24046370800642      15.48783911152893   0.002023252135755519     0.6622678697286221     -11.63137223860796  0.0001013009048836627     0.1237268121464403  0.0009515192853084308      14.21273890506294      318.0724992819237   0.006466782164111676      0.800184833814388     0.5274563362986775     0.2730949076433117     0.3890461532114846   0.003192816130974194     0.4139122117693992    0.06230870350299355     0.6407500545146224  2.297458556217126e-14 121.9244687079316
2.593117432891154      19.24046370800642      15.48783911152893   0.002023252135755519     0.6622678697286221     -11.63137223860796  0.0001013009048836627     0.1237268121464403   0.000951504384147237      14.21273911684925      318.0724992819237   0.006466782164111676      0.800184833814388     0.5274563362986775     0.2730949076433117     0.3890461532114846   0.003192816130974194     0.4139122117693992    0.06230870350299355     0.6407500545146224  2.297458556217126e-14 121.9244679914754
2.593117432891154      19.24046370800642      15.48783911152893   0.002023252135755519     0.6622678697286221     -11.63137223860796  0.0001013009048836627     0.1237268121464403   0.000951504384147237      14.21273890506294      318.0725040215733   0.006466782164111676      0.800184833814388     0.5274563362986775     0.2730949076433117     0.3890461532114846   0.003192816130974194     0.4139122117693992    0.06230870350299355     0.6407500545146224  2.297458556217126e-14 121.9244679597077
2.593117432891154      19.24046370800642      15.48783911152893   0.002023252135755519     0.6622678697286221     -11.63137223860796  0.0001013009048836627     0.1237268121464403   0.000951504384147237      14.21273890506294      318.0724992819237    0.00646679706527287      0.800184833814388     0.5274563362986775     0.2730949076433117     0.3890461532114846   0.003192816130974194     0.4139122117693992    0.06230870350299355     0.6407500545146224  2.297458556217126e-14 121.924466790895
2.593117432891154      19.24046370800642      15.48783911152893   0.002023252135755519     0.6622678697286221     -11.63137223860796  0.0001013009048836627     0.1237268121464403   0.000951504384147237      14.21273890506294      318.0724992819237   0.006466782164111676     0.8001848487155492     0.5274563362986775     0.2730949076433117     0.3890461532114846   0.003192816130974194     0.4139122117693992    0.06230870350299355     0.6407500545146224  2.297458556217126e-14 121.9244684924423
2.593117432891154      19.24046370800642      15.48783911152893   0.002023252135755519     0.6622678697286221     -11.63137223860796  0.0001013009048836627     0.1237268121464403   0.000951504384147237      14.21273890506294      318.0724992819237   0.006466782164111676      0.800184833814388     0.5274563511998387     0.2730949076433117     0.3890461532114846   0.003192816130974194     0.4139122117693992    0.06230870350299355     0.6407500545146224  2.297458556217126e-14 121.924468071439
2.593117432891154      19.24046370800642      15.48783911152893   0.002023252135755519     0.6622678697286221     -11.63137223860796  0.0001013009048836627     0.1237268121464403   0.000951504384147237      14.21273890506294      318.0724992819237   0.006466782164111676      0.800184833814388     0.5274563362986775     0.2730949225444729     0.3890461532114846   0.003192816130974194     0.4139122117693992    0.06230870350299355     0.6407500545146224  2.297458556217126e-14 121.9244679951859
2.593117432891154      19.24046370800642      15.48783911152893   0.002023252135755519     0.6622678697286221     -11.63137223860796  0.0001013009048836627     0.1237268121464403   0.000951504384147237      14.21273890506294      318.0724992819237   0.006466782164111676      0.800184833814388     0.5274563362986775     0.2730949076433117     0.3890461681126458   0.003192816130974194     0.4139122117693992    0.06230870350299355     0.6407500545146224  2.297458556217126e-14 121.924467961347
2.593117432891154      19.24046370800642      15.48783911152893   0.002023252135755519     0.6622678697286221     -11.63137223860796  0.0001013009048836627     0.1237268121464403   0.000951504384147237      14.21273890506294      318.0724992819237   0.006466782164111676      0.800184833814388     0.5274563362986775     0.2730949076433117     0.3890461532114846   0.003192831032135387     0.4139122117693992    0.06230870350299355     0.6407500545146224  2.297458556217126e-14 121.9244679915989
2.593117432891154      19.24046370800642      15.48783911152893   0.002023252135755519     0.6622678697286221     -11.63137223860796  0.0001013009048836627     0.1237268121464403   0.000951504384147237      14.21273890506294      318.0724992819237   0.006466782164111676      0.800184833814388     0.5274563362986775     0.2730949076433117     0.3890461532114846   0.003192816130974194     0.4139122266705604    0.06230870350299355     0.6407500545146224  2.297458556217126e-14 121.92446799161
2.593117432891154      19.24046370800642      15.48783911152893   0.002023252135755519     0.6622678697286221     -11.63137223860796  0.0001013009048836627     0.1237268121464403   0.000951504384147237      14.21273890506294      318.0724992819237   0.006466782164111676      0.800184833814388     0.5274563362986775     0.2730949076433117     0.3890461532114846   0.003192816130974194     0.4139122117693992    0.06230871840415474     0.6407500545146224  2.297458556217126e-14 121.9244679916038
2.593117432891154      19.24046370800642      15.48783911152893   0.002023252135755519     0.6622678697286221     -11.63137223860796  0.0001013009048836627     0.1237268121464403   0.000951504384147237      14.21273890506294      318.0724992819237   0.006466782164111676      0.800184833814388     0.5274563362986775     0.2730949076433117     0.3890461532114846   0.003192816130974194     0.4139122117693992    0.06230870350299355     0.6407500694157836  2.297458556217126e-14 121.9244679916063
2.593117432891154      19.24046370800642      15.48783911152893   0.002023252135755519     0.6622678697286221     -11.63137223860796  0.0001013009048836627     0.1237268121464403   0.000951504384147237      14.21273890506294      318.0724992819237   0.006466782164111676      0.800184833814388     0.5274563362986775     0.2730949076433117     0.3890461532114846   0.003192816130974194     0.4139122117693992    0.06230870350299355     0.6407500545146224  1.490118416843322e-08 121.9245256887824
2.593131409488056      19.24104699117619      15.48884485676304   0.002023779906505133     0.6623140521460172     -11.63169640149428  0.0001012528939141552     0.1237286192303028  0.0009514686339307933      14.21260889782463      318.0726134406111   0.006467946336532311     0.8001846159992039     0.5274523037700775     0.2730973393794834     0.3890686670625729   0.003193363016182837     0.4139122117693992    0.06231400680519426     0.6407511916080151  2.291991379701086e-14 121.9241395620033
2.593131448128725      19.24104699117619      15.48884485676304   0.002023779906505133     0.6623140521460172     -11.63169640149428  0.0001012528939141552     0.1237286192303028  0.0009514686339307933      14.21260889782463      318.0726134406111   0.006467946336532311     0.8001846159992039     0.5274523037700775     0.2730973393794834     0.3890686670625729   0.003193363016182837     0.4139122117693992    0.06231400680519426     0.6407511916080151  2.291991379701086e-14 121.924139593536
2.593131409488056      19.24104727789014      15.48884485676304   0.002023779906505133     0.6623140521460172     -11.63169640149428  0.0001012528939141552     0.1237286192303028  0.0009514686339307933      14.21260889782463      318.0726134406111   0.006467946336532311     0.8001846159992039     0.5274523037700775     0.2730973393794834     0.3890686670625729   0.003193363016182837     0.4139122117693992    0.06231400680519426     0.6407511916080151  2.291991379701086e-14 121.9241395492156
2.593131409488056      19.24104699117619      15.48884508756481   0.002023779906505133     0.6623140521460172     -11.63169640149428  0.0001012528939141552     0.1237286192303028  0.0009514686339307933      14.21260889782463      318.0726134406111   0.006467946336532311     0.8001846159992039     0.5274523037700775     0.2730973393794834     0.3890686670625729   0.003193363016182837     0.4139122117693992    0.06231400680519426     0.6407511916080151  2.291991379701086e-14 121.9241395253693
2.593131409488056      19.24104699117619      15.48884485676304   0.002023794807666327     0.6623140521460172     -11.63169640149428  0.0001012528939141552     0.1237286192303028  0.0009514686339307933      14.21260889782463      318.0726134406111   0.006467946336532311     0.8001846159992039     0.5274523037700775     0.2730973393794834     0.3890686670625729   0.003193363016182837     0.4139122117693992    0.06231400680519426     0.6407511916080151  2.291991379701086e-14 121.9241396952467
2.593131409488056      19.24104699117619      15.48884485676304   0.002023779906505133     0.6623140670471784     -11.63169640149428  0.0001012528939141552     0.1237286192303028  0.0009514686339307933      14.21260889782463      318.0726134406111   0.006467946336532311     0.8001846159992039     0.5274523037700775     0.2730973393794834     0.3890686670625729   0.003193363016182837     0.4139122117693992    0.06231400680519426     0.6407511916080151  2.291991379701086e-14 121.924139530751
2.593131409488056      19.24104699117619      15.48884485676304   0.002023779906505133     0.6623140521460172     -11.63169657482006  0.0001012528939141552     0.1237286192303028  0.0009514686339307933      14.21260889782463      318.0726134406111   0.006467946336532311     0.8001846159992039     0.5274523037700775     0.2730973393794834     0.3890686670625729   0.003193363016182837     0.4139122117693992    0.06231400680519426     0.6407511916080151  2.291991379701086e-14 121.9241395933693
2.593131409488056      19.24104699117619      15.48884485676304   0.002023779906505133     0.6623140521460172     -11.63169640149428  0.0001012677950753491     0.1237286192303028  0.0009514686339307933      14.21260889782463      318.0726134406111   0.006467946336532311     0.8001846159992039     0.5274523037700775     0.2730973393794834     0.3890686670625729   0.003193363016182837     0.4139122117693992    0.06231400680519426     0.6407511916080151  2.291991379701086e-14 121.9241425110216
2.593131409488056      19.24104699117619      15.48884485676304   0.002023779906505133     0.6623140521460172     -11.63169640149428  0.0001012528939141552      0.123728634131464  0.0009514686339307933      14.21260889782463      318.0726134406111   0.006467946336532311     0.8001846159992039     0.5274523037700775     0.2730973393794834     0.3890686670625729   0.003193363016182837     0.4139122117693992    0.06231400680519426     0.6407511916080151  2.291991379701086e-14 121.9241395371417
2.593131409488056      19.24104699117619      15.48884485676304   0.002023779906505133     0.6623140521460172     -11.63169640149428  0.0001012528939141552     0.1237286192303028  0.0009514835350919871      14.21260889782463      318.0726134406111   0.006467946336532311     0.8001846159992039     0.5274523037700775     0.2730973393794834     0.3890686670625729   0.003193363016182837     0.4139122117693992    0.06231400680519426     0.6407511916080151  2.291991379701086e-14 121.9241403378618
2.593131409488056      19.24104699117619      15.48884485676304   0.002023779906505133     0.6623140521460172     -11.63169640149428  0.0001012528939141552     0.1237286192303028  0.0009514686339307933      14.21260910960901      318.0726134406111   0.006467946336532311     0.8001846159992039     0.5274523037700775     0.2730973393794834     0.3890686670625729   0.003193363016182837     0.4139122117693992    0.06231400680519426     0.6407511916080151  2.291991379701086e-14 121.9241395519705
2.593131409488056      19.24104699117619      15.48884485676304   0.002023779906505133     0.6623140521460172     -11.63169640149428  0.0001012528939141552     0.1237286192303028  0.0009514686339307933      14.21260889782463      318.0726181802624   0.006467946336532311     0.8001846159992039     0.5274523037700775     0.2730973393794834     0.3890686670625729   0.003193363016182837     0.4139122117693992    0.06231400680519426     0.6407511916080151  2.291991379701086e-14 121.9241395565348
2.593131409488056      19.24104699117619      15.48884485676304   0.002023779906505133     0.6623140521460172     -11.63169640149428  0.0001012528939141552     0.1237286192303028  0.0009514686339307933      14.21260889782463      318.0726134406111   0.006467961237693505     0.8001846159992039     0.5274523037700775     0.2730973393794834     0.3890686670625729   0.003193363016182837     0.4139122117693992    0.06231400680519426     0.6407511916080151  2.291991379701086e-14 121.924139664882
2.593131409488056      19.24104699117619      15.48884485676304   0.002023779906505133     0.6623140521460172     -11.63169640149428  0.0001012528939141552     0.1237286192303028  0.0009514686339307933      14.21260889782463      318.0726134406111   0.006467946336532311     0.8001846309003651     0.5274523037700775     0.2730973393794834     0.3890686670625729   0.003193363016182837     0.4139122117693992    0.06231400680519426     0.6407511916080151  2.291991379701086e-14 121.9241400698619
2.593131409488056      19.24104699117619      15.48884485676304   0.002023779906505133     0.6623140521460172     -11.63169640149428  0.0001012528939141552     0.1237286192303028  0.0009514686339307933      14.21260889782463      318.0726134406111   0.006467946336532311     0.8001846159992039     0.5274523186712387     0.2730973393794834     0.3890686670625729   0.003193363016182837     0.4139122117693992    0.06231400680519426     0.6407511916080151  2.291991379701086e-14 121.924139660761
2.593131409488056      19.24104699117619      15.48884485676304   0.002023779906505133     0.6623140521460172     -11.63169640149428  0.0001012528939141552     0.1237286192303028  0.0009514686339307933      14.21260889782463      318.0726134406111   0.006467946336532311     0.8001846159992039     0.5274523037700775     0.2730973542806446     0.3890686670625729   0.003193363016182837     0.4139122117693992    0.06231400680519426     0.6407511916080151  2.291991379701086e-14 121.9241396174332
2.593131409488056      19.24104699117619      15.48884485676304   0.002023779906505133     0.6623140521460172     -11.63169640149428  0.0001012528939141552     0.1237286192303028  0.0009514686339307933      14.21260889782463      318.0726134406111   0.006467946336532311     0.8001846159992039     0.5274523037700775     0.2730973393794834     0.3890686819637341   0.003193363016182837     0.4139122117693992    0.06231400680519426     0.6407511916080151  2.291991379701086e-14 121.924139543407
2.593131409488056      19.24104699117619      15.48884485676304   0.002023779906505133     0.6623140521460172     -11.63169640149428  0.0001012528939141552     0.1237286192303028  0.0009514686339307933      14.21260889782463      318.0726134406111   0.006467946336532311     0.8001846159992039     0.5274523037700775     0.2730973393794834     0.3890686670625729   0.003193377917344031     0.4139122117693992    0.06231400680519426     0.6407511916080151  2.291991379701086e-14 121.9241395619947
2.593131409488056      19.24104699117619      15.48884485676304   0.002023779906505133     0.6623140521460172     -11.63169640149428  0.0001012528939141552     0.1237286192303028  0.0009514686339307933      14.21260889782463      318.0726134406111   0.006467946336532311     0.8001846159992039     0.5274523037700775     0.2730973393794834     0.3890686670625729   0.003193363016182837     0.4139122266705604    0.06231400680519426     0.6407511916080151  2.291991379701086e-14 121.9241395620033
2.593131409488056      19.24104699117619      15.48884485676304   0.002023779906505133     0.6623140521460172     -11.63169640149428  0.0001012528939141552     0.1237286192303028  0.0009514686339307933      14.21260889782463      318.0726134406111   0.006467946336532311     0.8001846159992039     0.5274523037700775     0.2730973393794834     0.3890686670625729   0.003193363016182837     0.4139122117693992    0.06231402170635545     0.6407511916080151  2.291991379701086e-14 121.9241395620094
2.593131409488056      19.24104699117619      15.48884485676304   0.002023779906505133     0.6623140521460172     -11.63169640149428  0.0001012528939141552     0.1237286192303028  0.0009514686339307933      14.21260889782463      318.0726134406111   0.006467946336532311     0.8001846159992039     0.5274523037700775     0.2730973393794834     0.3890686670625729   0.003193363016182837     0.4139122117693992    0.06231400680519426     0.6407512065091763  2.291991379701086e-14 121.9241395619971
2.593131409488056      19.24104699117619      15.48884485676304   0.002023779906505133     0.6623140521460172     -11.63169640149428  0.0001012528939141552     0.1237286192303028  0.0009514686339307933      14.21260889782463      318.0726134406111   0.006467946336532311     0.8001846159992039     0.5274523037700775     0.2730973393794834     0.3890686670625729   0.003193363016182837     0.4139122117693992    0.06231400680519426     0.6407511916080151  1.490118411376145e-08 121.9241972592572
2.593047564434724      19.24155210517081      15.48970540230391    0.00202273445146168     0.6625796097341827     -11.63183601971642  9.917847671904952e-05     0.1238951458217772  0.0009465950405874847       14.2125204974436      318.0726793976509   0.006463785199687505     0.8001836227825953     0.5271052407569673     0.2730007315143616     0.3892083241577536   0.003194227648502481     0.4139122117693992    0.06231344315243795     0.6407560419974296  3.635960930666841e-14 121.9218361402631
2.593047603074144      19.24155210517081      15.48970540230391    0.00202273445146168     0.6625796097341827     -11.63183601971642  9.917847671904952e-05     0.1238951458217772  0.0009465950405874847       14.2125204974436      318.0726793976509   0.006463785199687505     0.8001836227825953     0.5271052407569673     0.2730007315143616     0.3892083241577536   0.003194227648502481     0.4139122117693992    0.06231344315243795     0.6407560419974296  3.635960930666841e-14 121.9218361264071
2.593047564434724      19.24155239189228      15.48970540230391    0.00202273445146168     0.6625796097341827     -11.63183601971642  9.917847671904952e-05     0.1238951458217772  0.0009465950405874847       14.2125204974436      318.0726793976509   0.006463785199687505     0.8001836227825953     0.5271052407569673     0.2730007315143616     0.3892083241577536   0.003194227648502481     0.4139122117693992    0.06231344315243795     0.6407560419974296  3.635960930666841e-14 121.9218361258086
2.593047564434724      19.24155210517081       15.4897056331185    0.00202273445146168     0.6625796097341827     -11.63183601971642  9.917847671904952e-05     0.1238951458217772  0.0009465950405874847       14.2125204974436      318.0726793976509   0.006463785199687505     0.8001836227825953     0.5271052407569673     0.2730007315143616     0.3892083241577536   0.003194227648502481     0.4139122117693992    0.06231344315243795     0.6407560419974296  3.635960930666841e-14 121.9218360917512
2.593047564434724      19.24155210517081      15.48970540230391   0.002022749352622874     0.6625796097341827     -11.63183601971642  9.917847671904952e-05     0.1238951458217772  0.0009465950405874847       14.2125204974436      318.0726793976509   0.006463785199687505     0.8001836227825953     0.5271052407569673     0.2730007315143616     0.3892083241577536   0.003194227648502481     0.4139122117693992    0.06231344315243795     0.6407560419974296  3.635960930666841e-14 121.9218359072179
2.593047564434724      19.24155210517081      15.48970540230391    0.00202273445146168     0.6625796246353439     -11.63183601971642  9.917847671904952e-05     0.1238951458217772  0.0009465950405874847       14.2125204974436      318.0726793976509   0.006463785199687505     0.8001836227825953     0.5271052407569673     0.2730007315143616     0.3892083241577536   0.003194227648502481     0.4139122117693992    0.06231344315243795     0.6407560419974296  3.635960930666841e-14 121.9218361003972
2.593047564434724      19.24155210517081      15.48970540230391    0.00202273445146168     0.6625796097341827     -11.63183619304428  9.917847671904952e-05     0.1238951458217772  0.0009465950405874847       14.2125204974436      318.0726793976509   0.006463785199687505     0.8001836227825953     0.5271052407569673     0.2730007315143616     0.3892083241577536   0.003194227648502481     0.4139122117693992    0.06231344315243795     0.6407560419974296  3.635960930666841e-14 121.9218361516586
2.593047564434724      19.24155210517081      15.48970540230391    0.00202273445146168     0.6625796097341827     -11.63183601971642  9.919337788024337e-05     0.1238951458217772  0.0009465950405874847       14.2125204974436      318.0726793976509   0.006463785199687505     0.8001836227825953     0.5271052407569673     0.2730007315143616     0.3892083241577536   0.003194227648502481     0.4139122117693992    0.06231344315243795     0.6407560419974296  3.635960930666841e-14 121.9218396596776
2.593047564434724      19.24155210517081      15.48970540230391    0.00202273445146168     0.6625796097341827     -11.63183601971642  9.917847671904952e-05     0.1238951607229384  0.0009465950405874847       14.2125204974436      318.0726793976509   0.006463785199687505     0.8001836227825953     0.5271052407569673     0.2730007315143616     0.3892083241577536   0.003194227648502481     0.4139122117693992    0.06231344315243795     0.6407560419974296  3.635960930666841e-14 121.9218361456624
2.593047564434724      19.24155210517081      15.48970540230391    0.00202273445146168     0.6625796097341827     -11.63183601971642  9.917847671904952e-05     0.1238951458217772  0.0009466099417486786       14.2125204974436      318.0726793976509   0.006463785199687505     0.8001836227825953     0.5271052407569673     0.2730007315143616     0.3892083241577536   0.003194227648502481     0.4139122117693992    0.06231344315243795     0.6407560419974296  3.635960930666841e-14 121.9218367029188
2.593047564434724      19.24155210517081      15.48970540230391    0.00202273445146168     0.6625796097341827     -11.63183601971642  9.917847671904952e-05     0.1238951458217772  0.0009465950405874847      14.21252070922666      318.0726793976509   0.006463785199687505     0.8001836227825953     0.5271052407569673     0.2730007315143616     0.3892083241577536   0.003194227648502481     0.4139122117693992    0.06231344315243795     0.6407560419974296  3.635960930666841e-14 121.921836132343
2.593047564434724      19.24155210517081      15.48970540230391    0.00202273445146168     0.6625796097341827     -11.63183601971642  9.917847671904952e-05     0.1238951458217772  0.0009465950405874847       14.2125204974436      318.0726841373032   0.006463785199687505     0.8001836227825953     0.5271052407569673     0.2730007315143616     0.3892083241577536   0.003194227648502481     0.4139122117693992    0.06231344315243795     0.6407560419974296  3.635960930666841e-14 121.9218361155265
2.593047564434724      19.24155210517081      15.48970540230391    0.00202273445146168     0.6625796097341827     -11.63183601971642  9.917847671904952e-05     0.1238951458217772  0.0009465950405874847       14.2125204974436      318.0726793976509   0.006463800100848699     0.8001836227825953     0.5271052407569673     0.2730007315143616     0.3892083241577536   0.003194227648502481     0.4139122117693992    0.06231344315243795     0.6407560419974296  3.635960930666841e-14 121.921833010763
2.593047564434724      19.24155210517081      15.48970540230391    0.00202273445146168     0.6625796097341827     -11.63183601971642  9.917847671904952e-05     0.1238951458217772  0.0009465950405874847       14.2125204974436      318.0726793976509   0.006463785199687505     0.8001836376837564     0.5271052407569673     0.2730007315143616     0.3892083241577536   0.003194227648502481     0.4139122117693992    0.06231344315243795     0.6407560419974296  3.635960930666841e-14 121.9218366658186
2.593047564434724      19.24155210517081      15.48970540230391    0.00202273445146168     0.6625796097341827     -11.63183601971642  9.917847671904952e-05     0.1238951458217772  0.0009465950405874847       14.2125204974436      318.0726793976509   0.006463785199687505     0.8001836227825953     0.5271052556581285     0.2730007315143616     0.3892083241577536   0.003194227648502481     0.4139122117693992    0.06231344315243795     0.6407560419974296  3.635960930666841e-14 121.9218361777537
2.593047564434724      19.24155210517081      15.48970540230391    0.00202273445146168     0.6625796097341827     -11.63183601971642  9.917847671904952e-05     0.1238951458217772  0.0009465950405874847       14.2125204974436      318.0726793976509   0.006463785199687505     0.8001836227825953     0.5271052407569673     0.2730007464155227     0.3892083241577536   0.003194227648502481     0.4139122117693992    0.06231344315243795     0.6407560419974296  3.635960930666841e-14 121.9218359792054
2.593047564434724      19.24155210517081      15.48970540230391    0.00202273445146168     0.6625796097341827     -11.63183601971642  9.917847671904952e-05     0.1238951458217772  0.0009465950405874847       14.2125204974436      318.0726793976509   0.006463785199687505     0.8001836227825953     0.5271052407569673     0.2730007315143616     0.3892083390589148   0.003194227648502481     0.4139122117693992    0.06231344315243795     0.6407560419974296  3.635960930666841e-14 121.9218361152242
2.593047564434724      19.24155210517081      15.48970540230391    0.00202273445146168     0.6625796097341827     -11.63183601971642  9.917847671904952e-05     0.1238951458217772  0.0009465950405874847       14.2125204974436      318.0726793976509   0.006463785199687505     0.8001836227825953     0.5271052407569673     0.2730007315143616     0.3892083241577536   0.003194242549663674     0.4139122117693992    0.06231344315243795     0.6407560419974296  3.635960930666841e-14 121.921836140232
2.593047564434724      19.24155210517081      15.48970540230391    0.00202273445146168     0.6625796097341827     -11.63183601971642  9.917847671904952e-05     0.1238951458217772  0.0009465950405874847       14.2125204974436      318.0726793976509   0.006463785199687505     0.8001836227825953     0.5271052407569673     0.2730007315143616     0.3892083241577536   0.003194227648502481     0.4139122266705604    0.06231344315243795     0.6407560419974296  3.635960930666841e-14 121.9218361402631
2.593047564434724      19.24155210517081      15.48970540230391    0.00202273445146168     0.6625796097341827     -11.63183601971642  9.917847671904952e-05     0.1238951458217772  0.0009465950405874847       14.2125204974436      318.0726793976509   0.006463785199687505     0.8001836227825953     0.5271052407569673     0.2730007315143616     0.3892083241577536   0.003194227648502481     0.4139122117693992    0.06231345805359914     0.6407560419974296  3.635960930666841e-14 121.9218361402684
2.593047564434724      19.24155210517081      15.48970540230391    0.00202273445146168     0.6625796097341827     -11.63183601971642  9.917847671904952e-05     0.1238951458217772  0.0009465950405874847       14.2125204974436      318.0726793976509   0.006463785199687505     0.8001836227825953     0.5271052407569673     0.2730007315143616     0.3892083241577536   0.003194227648502481     0.4139122117693992    0.06231344315243795     0.6407560568985908  3.635960930666841e-14 121.9218361402807
2.593047564434724      19.24155210517081      15.48970540230391    0.00202273445146168     0.6625796097341827     -11.63183601971642  9.917847671904952e-05     0.1238951458217772  0.0009465950405874847       14.2125204974436      318.0726793976509   0.006463785199687505     0.8001836227825953     0.5271052407569673     0.2730007315143616     0.3892083241577536   0.003194227648502481     0.4139122117693992    0.06231344315243795     0.6407560419974296  1.490119755345696e-08 121.9218938112629
2.593071844059415      19.24269292587103      15.49171667911193   0.002026008694977228     0.6626444893387937     -11.63256844923985  9.912352409867811e-05     0.1238965143183933  0.0009465606909857134      14.21233665426409      318.0728672324811   0.006465161686650057     0.8001832826034667     0.5270991923437272     0.2730071626500665     0.3892399237568393   0.003197052582395575     0.4139122117693992    0.06231287884890979     0.6407371122365768     3.626738803753e-14 121.9211766741631
2.593071882699197      19.24269292587103      15.49171667911193   0.002026008694977228     0.6626444893387937     -11.63256844923985  9.912352409867811e-05     0.1238965143183933  0.0009465606909857134      14.21233665426409      318.0728672324811   0.006465161686650057     0.8001832826034667     0.5270991923437272     0.2730071626500665     0.3892399237568393   0.003197052582395575     0.4139122117693992    0.06231287884890979     0.6407371122365768     3.626738803753e-14 121.921176668615
2.593071844059415       19.2426932126095      15.49171667911193   0.002026008694977228     0.6626444893387937     -11.63256844923985  9.912352409867811e-05     0.1238965143183933  0.0009465606909857134      14.21233665426409      318.0728672324811   0.006465161686650057     0.8001832826034667     0.5270991923437272     0.2730071626500665     0.3892399237568393   0.003197052582395575     0.4139122117693992    0.06231287884890979     0.6407371122365768     3.626738803753e-14 121.9211766470508
2.593071844059415      19.24269292587103       15.4917169099565   0.002026008694977228     0.6626444893387937     -11.63256844923985  9.912352409867811e-05     0.1238965143183933  0.0009465606909857134      14.21233665426409      318.0728672324811   0.006465161686650057     0.8001832826034667     0.5270991923437272     0.2730071626500665     0.3892399237568393   0.003197052582395575     0.4139122117693992    0.06231287884890979     0.6407371122365768     3.626738803753e-14 121.9211766186661
2.593071844059415      19.24269292587103      15.49171667911193   0.002026023596138422     0.6626444893387937     -11.63256844923985  9.912352409867811e-05     0.1238965143183933  0.0009465606909857134      14.21233665426409      318.0728672324811   0.006465161686650057     0.8001832826034667     0.5270991923437272     0.2730071626500665     0.3892399237568393   0.003197052582395575     0.4139122117693992    0.06231287884890979     0.6407371122365768     3.626738803753e-14 121.9211777219185
2.593071844059415      19.24269292587103      15.49171667911193   0.002026008694977228     0.6626445042399549     -11.63256844923985  9.912352409867811e-05     0.1238965143183933  0.0009465606909857134      14.21233665426409      318.0728672324811   0.006465161686650057     0.8001832826034667     0.5270991923437272     0.2730071626500665     0.3892399237568393   0.003197052582395575     0.4139122117693992    0.06231287884890979     0.6407371122365768     3.626738803753e-14 121.9211766421584
2.593071844059415      19.24269292587103      15.49171667911193   0.002026008694977228     0.6626444893387937     -11.63256862257863  9.912352409867811e-05     0.1238965143183933  0.0009465606909857134      14.21233665426409      318.0728672324811   0.006465161686650057     0.8001832826034667     0.5270991923437272     0.2730071626500665     0.3892399237568393   0.003197052582395575     0.4139122117693992    0.06231287884890979     0.6407371122365768     3.626738803753e-14 121.9211767230391
2.593071844059415      19.24269292587103      15.49171667911193   0.002026008694977228     0.6626444893387937     -11.63256844923985  9.913842525987195e-05     0.1238965143183933  0.0009465606909857134      14.21233665426409      318.0728672324811   0.006465161686650057     0.8001832826034667     0.5270991923437272     0.2730071626500665     0.3892399237568393   0.003197052582395575     0.4139122117693992    0.06231287884890979     0.6407371122365768     3.626738803753e-14 121.9211803009172
2.593071844059415      19.24269292587103      15.49171667911193   0.002026008694977228     0.6626444893387937     -11.63256844923985  9.912352409867811e-05     0.1238965292195545  0.0009465606909857134      14.21233665426409      318.0728672324811   0.006465161686650057     0.8001832826034667     0.5270991923437272     0.2730071626500665     0.3892399237568393   0.003197052582395575     0.4139122117693992    0.06231287884890979     0.6407371122365768     3.626738803753e-14 121.9211766851614
2.593071844059415      19.24269292587103      15.49171667911193   0.002026008694977228     0.6626444893387937     -11.63256844923985  9.912352409867811e-05     0.1238965143183933  0.0009465755921469072      14.21233665426409      318.0728672324811   0.006465161686650057     0.8001832826034667     0.5270991923437272     0.2730071626500665     0.3892399237568393   0.003197052582395575     0.4139122117693992    0.06231287884890979     0.6407371122365768     3.626738803753e-14 121.9211770410302
2.593071844059415      19.24269292587103      15.49171667911193   0.002026008694977228     0.6626444893387937     -11.63256844923985  9.912352409867811e-05     0.1238965143183933  0.0009465606909857134      14.21233686604441      318.0728672324811   0.006465161686650057     0.8001832826034667     0.5270991923437272     0.2730071626500665     0.3892399237568393   0.003197052582395575     0.4139122117693992    0.06231287884890979     0.6407371122365768     3.626738803753e-14 121.9211766866957
2.593071844059415      19.24269292587103      15.49171667911193   0.002026008694977228     0.6626444893387937     -11.63256844923985  9.912352409867811e-05     0.1238965143183933  0.0009465606909857134      14.21233665426409      318.0728719721362   0.006465161686650057     0.8001832826034667     0.5270991923437272     0.2730071626500665     0.3892399237568393   0.003197052582395575     0.4139122117693992    0.06231287884890979     0.6407371122365768     3.626738803753e-14 121.921176661488
2.593071844059415      19.24269292587103      15.49171667911193   0.002026008694977228     0.6626444893387937     -11.63256844923985  9.912352409867811e-05     0.1238965143183933  0.0009465606909857134      14.21233665426409      318.0728672324811   0.006465176587811251     0.8001832826034667     0.5270991923437272     0.2730071626500665     0.3892399237568393   0.003197052582395575     0.4139122117693992    0.06231287884890979     0.6407371122365768     3.626738803753e-14 121.9211750146076
2.593071844059415      19.24269292587103      15.49171667911193   0.002026008694977228     0.6626444893387937     -11.63256844923985  9.912352409867811e-05     0.1238965143183933  0.0009465606909857134      14.21233665426409      318.0728672324811   0.006465161686650057     0.8001832975046279     0.5270991923437272     0.2730071626500665     0.3892399237568393   0.003197052582395575     0.4139122117693992    0.06231287884890979     0.6407371122365768     3.626738803753e-14 121.9211771965811
2.593071844059415      19.24269292587103      15.49171667911193   0.002026008694977228     0.6626444893387937     -11.63256844923985  9.912352409867811e-05     0.1238965143183933  0.0009465606909857134      14.21233665426409      318.0728672324811   0.006465161686650057     0.8001832826034667     0.5270992072448884     0.2730071626500665     0.3892399237568393   0.003197052582395575     0.4139122117693992    0.06231287884890979     0.6407371122365768     3.626738803753e-14 121.9211767302045
2.593071844059415      19.24269292587103      15.49171667911193   0.002026008694977228     0.6626444893387937     -11.63256844923985  9.912352409867811e-05     0.1238965143183933  0.0009465606909857134      14.21233665426409      318.0728672324811   0.006465161686650057     0.8001832826034667     0.5270991923437272     0.2730071775512277     0.3892399237568393   0.003197052582395575     0.4139122117693992    0.06231287884890979     0.6407371122365768     3.626738803753e-14 121.921176589274
2.593071844059415      19.24269292587103      15.49171667911193   0.002026008694977228     0.6626444893387937     -11.63256844923985  9.912352409867811e-05     0.1238965143183933  0.0009465606909857134      14.21233665426409      318.0728672324811   0.006465161686650057     0.8001832826034667     0.5270991923437272     0.2730071626500665     0.3892399386580005   0.003197052582395575     0.4139122117693992    0.06231287884890979     0.6407371122365768     3.626738803753e-14 121.9211766665052
2.593071844059415      19.24269292587103      15.49171667911193   0.002026008694977228     0.6626444893387937     -11.63256844923985  9.912352409867811e-05     0.1238965143183933  0.0009465606909857134      14.21233665426409      318.0728672324811   0.006465161686650057     0.8001832826034667     0.5270991923437272     0.2730071626500665     0.3892399237568393   0.003197067483556769     0.4139122117693992    0.06231287884890979     0.6407371122365768     3.626738803753e-14 121.9211766741453
2.593071844059415      19.24269292587103      15.49171667911193   0.002026008694977228     0.6626444893387937     -11.63256844923985  9.912352409867811e-05     0.1238965143183933  0.0009465606909857134      14.21233665426409      318.0728672324811   0.006465161686650057     0.8001832826034667     0.5270991923437272     0.2730071626500665     0.3892399237568393   0.003197052582395575     0.4139122266705604    0.06231287884890979     0.6407371122365768     3.626738803753e-14 121.9211766741631
2.593071844059415      19.24269292587103      15.49171667911193   0.002026008694977228     0.6626444893387937     -11.63256844923985  9.912352409867811e-05     0.1238965143183933  0.0009465606909857134      14.21233665426409      318.0728672324811   0.006465161686650057     0.8001832826034667     0.5270991923437272     0.2730071626500665     0.3892399237568393   0.003197052582395575     0.4139122117693992    0.06231289375007098     0.6407371122365768     3.626738803753e-14 121.9211766741712
2.593071844059415      19.24269292587103      15.49171667911193   0.002026008694977228     0.6626444893387937     -11.63256844923985  9.912352409867811e-05     0.1238965143183933  0.0009465606909857134      14.21233665426409      318.0728672324811   0.006465161686650057     0.8001832826034667     0.5270991923437272     0.2730071626500665     0.3892399237568393   0.003197052582395575     0.4139122117693992    0.06231287884890979      0.640737127137738     3.626738803753e-14 121.9211766741609
2.593071844059415      19.24269292587103      15.49171667911193   0.002026008694977228     0.6626444893387937     -11.63256844923985  9.912352409867811e-05     0.1238965143183933  0.0009465606909857134      14.21233665426409      318.0728672324811   0.006465161686650057     0.8001832826034667     0.5270991923437272     0.2730071626500665     0.3892399237568393   0.003197052582395575     0.4139122117693992    0.06231287884890979     0.6407371122365768  1.490119746123569e-08 121.921234332532
2.593150180225964      19.24380896389538      15.49376955321055   0.002027009216949358     0.6627304406498898     -11.63322498246867  9.896453621811209e-05     0.1238996938983579  0.0009465338713784059      14.21162645271703       318.072949876983   0.006466227726460205     0.8001827025704883     0.5270801702116625     0.2730178818298156     0.3892740939779984   0.003199061192919561     0.4139122117693992    0.06231168221564773     0.6407386369613721  3.611055113506118e-14 121.9204611144481
2.593150218866913      19.24380896389538      15.49376955321055   0.002027009216949358     0.6627304406498898     -11.63322498246867  9.896453621811209e-05     0.1238996938983579  0.0009465338713784059      14.21162645271703       318.072949876983   0.006466227726460205     0.8001827025704883     0.5270801702116625     0.2730178818298156     0.3892740939779984   0.003199061192919561     0.4139122117693992    0.06231168221564773     0.6407386369613721  3.611055113506118e-14 121.920461123546
2.593150180225964      19.24380925065048      15.49376955321055   0.002027009216949358     0.6627304406498898     -11.63322498246867  9.896453621811209e-05     0.1238996938983579  0.0009465338713784059      14.21162645271703       318.072949876983   0.006466227726460205     0.8001827025704883     0.5270801702116625     0.2730178818298156     0.3892740939779984   0.003199061192919561     0.4139122117693992    0.06231168221564773     0.6407386369613721  3.611055113506118e-14 121.9204610941513
2.593150180225964      19.24380896389538       15.4937697840857   0.002027009216949358     0.6627304406498898     -11.63322498246867  9.896453621811209e-05     0.1238996938983579  0.0009465338713784059      14.21162645271703       318.072949876983   0.006466227726460205     0.8001827025704883     0.5270801702116625     0.2730178818298156     0.3892740939779984   0.003199061192919561     0.4139122117693992    0.06231168221564773     0.6407386369613721  3.611055113506118e-14 121.9204610778683
2.593150180225964      19.24380896389538      15.49376955321055   0.002027024118110551     0.6627304406498898     -11.63322498246867  9.896453621811209e-05     0.1238996938983579  0.0009465338713784059      14.21162645271703       318.072949876983   0.006466227726460205     0.8001827025704883     0.5270801702116625     0.2730178818298156     0.3892740939779984   0.003199061192919561     0.4139122117693992    0.06231168221564773     0.6407386369613721  3.611055113506118e-14 121.9204620919431
2.593150180225964      19.24380896389538      15.49376955321055   0.002027009216949358      0.662730455551051     -11.63322498246867  9.896453621811209e-05     0.1238996938983579  0.0009465338713784059      14.21162645271703       318.072949876983   0.006466227726460205     0.8001827025704883     0.5270801702116625     0.2730178818298156     0.3892740939779984   0.003199061192919561     0.4139122117693992    0.06231168221564773     0.6407386369613721  3.611055113506118e-14 121.9204611037545
2.593150180225964      19.24380896389538      15.49376955321055   0.002027009216949358     0.6627304406498898     -11.63322515581723  9.896453621811209e-05     0.1238996938983579  0.0009465338713784059      14.21162645271703       318.072949876983   0.006466227726460205     0.8001827025704883     0.5270801702116625     0.2730178818298156     0.3892740939779984   0.003199061192919561     0.4139122117693992    0.06231168221564773     0.6407386369613721  3.611055113506118e-14 121.9204611704304
2.593150180225964      19.24380896389538      15.49376955321055   0.002027009216949358     0.6627304406498898     -11.63322498246867  9.897943737930594e-05     0.1238996938983579  0.0009465338713784059      14.21162645271703       318.072949876983   0.006466227726460205     0.8001827025704883     0.5270801702116625     0.2730178818298156     0.3892740939779984   0.003199061192919561     0.4139122117693992    0.06231168221564773     0.6407386369613721  3.611055113506118e-14 121.9204648711586
2.593150180225964      19.24380896389538      15.49376955321055   0.002027009216949358     0.6627304406498898     -11.63322498246867  9.896453621811209e-05     0.1238997087995191  0.0009465338713784059      14.21162645271703       318.072949876983   0.006466227726460205     0.8001827025704883     0.5270801702116625     0.2730178818298156     0.3892740939779984   0.003199061192919561     0.4139122117693992    0.06231168221564773     0.6407386369613721  3.611055113506118e-14 121.9204611496276
2.593150180225964      19.24380896389538      15.49376955321055   0.002027009216949358     0.6627304406498898     -11.63322498246867  9.896453621811209e-05     0.1238996938983579  0.0009465487725395998      14.21162645271703       318.072949876983   0.006466227726460205     0.8001827025704883     0.5270801702116625     0.2730178818298156     0.3892740939779984   0.003199061192919561     0.4139122117693992    0.06231168221564773     0.6407386369613721  3.611055113506118e-14 121.920461571993
2.593150180225964      19.24380896389538      15.49376955321055   0.002027009216949358     0.6627304406498898     -11.63322498246867  9.896453621811209e-05     0.1238996938983579  0.0009465338713784059      14.21162666448677       318.072949876983   0.006466227726460205     0.8001827025704883     0.5270801702116625     0.2730178818298156     0.3892740939779984   0.003199061192919561     0.4139122117693992    0.06231168221564773     0.6407386369613721  3.611055113506118e-14 121.9204611829705
2.593150180225964      19.24380896389538      15.49376955321055   0.002027009216949358     0.6627304406498898     -11.63322498246867  9.896453621811209e-05     0.1238996938983579  0.0009465338713784059      14.21162645271703      318.0729546166393   0.006466227726460205     0.8001827025704883     0.5270801702116625     0.2730178818298156     0.3892740939779984   0.003199061192919561     0.4139122117693992    0.06231168221564773     0.6407386369613721  3.611055113506118e-14 121.9204610822316
2.593150180225964      19.24380896389538      15.49376955321055   0.002027009216949358     0.6627304406498898     -11.63322498246867  9.896453621811209e-05     0.1238996938983579  0.0009465338713784059      14.21162645271703       318.072949876983   0.006466242627621399     0.8001827025704883     0.5270801702116625     0.2730178818298156     0.3892740939779984   0.003199061192919561     0.4139122117693992    0.06231168221564773     0.6407386369613721  3.611055113506118e-14 121.9204610905011
2.593150180225964      19.24380896389538      15.49376955321055   0.002027009216949358     0.6627304406498898     -11.63322498246867  9.896453621811209e-05     0.1238996938983579  0.0009465338713784059      14.21162645271703       318.072949876983   0.006466227726460205     0.8001827174716495     0.5270801702116625     0.2730178818298156     0.3892740939779984   0.003199061192919561     0.4139122117693992    0.06231168221564773     0.6407386369613721  3.611055113506118e-14 121.920461679939
2.593150180225964      19.24380896389538      15.49376955321055   0.002027009216949358     0.6627304406498898     -11.63322498246867  9.896453621811209e-05     0.1238996938983579  0.0009465338713784059      14.21162645271703       318.072949876983   0.006466227726460205     0.8001827025704883     0.5270801851128237     0.2730178818298156     0.3892740939779984   0.003199061192919561     0.4139122117693992    0.06231168221564773     0.6407386369613721  3.611055113506118e-14 121.9204611305932
2.593150180225964      19.24380896389538      15.49376955321055   0.002027009216949358     0.6627304406498898     -11.63322498246867  9.896453621811209e-05     0.1238996938983579  0.0009465338713784059      14.21162645271703       318.072949876983   0.006466227726460205     0.8001827025704883     0.5270801702116625     0.2730178967309768     0.3892740939779984   0.003199061192919561     0.4139122117693992    0.06231168221564773     0.6407386369613721  3.611055113506118e-14 121.9204610893627
2.593150180225964      19.24380896389538      15.49376955321055   0.002027009216949358     0.6627304406498898     -11.63322498246867  9.896453621811209e-05     0.1238996938983579  0.0009465338713784059      14.21162645271703       318.072949876983   0.006466227726460205     0.8001827025704883     0.5270801702116625     0.2730178818298156     0.3892741088791596   0.003199061192919561     0.4139122117693992    0.06231168221564773     0.6407386369613721  3.611055113506118e-14 121.9204611024594
2.593150180225964      19.24380896389538      15.49376955321055   0.002027009216949358     0.6627304406498898     -11.63322498246867  9.896453621811209e-05     0.1238996938983579  0.0009465338713784059      14.21162645271703       318.072949876983   0.006466227726460205     0.8001827025704883     0.5270801702116625     0.2730178818298156     0.3892740939779984   0.003199076094080755     0.4139122117693992    0.06231168221564773     0.6407386369613721  3.611055113506118e-14 121.9204611143631
2.593150180225964      19.24380896389538      15.49376955321055   0.002027009216949358     0.6627304406498898     -11.63322498246867  9.896453621811209e-05     0.1238996938983579  0.0009465338713784059      14.21162645271703       318.072949876983   0.006466227726460205     0.8001827025704883     0.5270801702116625     0.2730178818298156     0.3892740939779984   0.003199061192919561     0.4139122266705604    0.06231168221564773     0.6407386369613721  3.611055113506118e-14 121.9204611144481
2.593150180225964      19.24380896389538      15.49376955321055   0.002027009216949358     0.6627304406498898     -11.63322498246867  9.896453621811209e-05     0.1238996938983579  0.0009465338713784059      14.21162645271703       318.072949876983   0.006466227726460205     0.8001827025704883     0.5270801702116625     0.2730178818298156     0.3892740939779984   0.003199061192919561     0.4139122117693992    0.06231169711680892     0.6407386369613721  3.611055113506118e-14 121.9204611144798
2.593150180225964      19.24380896389538      15.49376955321055   0.002027009216949358     0.6627304406498898     -11.63322498246867  9.896453621811209e-05     0.1238996938983579  0.0009465338713784059      14.21162645271703       318.072949876983   0.006466227726460205     0.8001827025704883     0.5270801702116625     0.2730178818298156     0.3892740939779984   0.003199061192919561     0.4139122117693992    0.06231168221564773     0.6407386518625333  3.611055113506118e-14 121.92046111446
2.593150180225964      19.24380896389538      15.49376955321055   0.002027009216949358     0.6627304406498898     -11.63322498246867  9.896453621811209e-05     0.1238996938983579  0.0009465338713784059      14.21162645271703       318.072949876983   0.006466227726460205     0.8001827025704883     0.5270801702116625     0.2730178818298156     0.3892740939779984   0.003199061192919561     0.4139122117693992    0.06231168221564773     0.6407386369613721  1.490119730439879e-08 121.9205187732391
2.594787209784951      19.24353694758309       15.4952497585945   0.002029985614953995     0.6633921444929678     -11.63151238706259  9.721345499143061e-05     0.1239264132307792  0.0009464654688376636      14.19716406987838      318.0730520484682   0.006459136605538472     0.8001768540924942     0.5267664667900556     0.2731356634371708     0.3900552491486652   0.003210049774913681     0.4139122117693992    0.06230661066375075      0.640717801599703  3.401053331064605e-14 121.915741166366
2.594787248450293      19.24353694758309       15.4952497585945   0.002029985614953995     0.6633921444929678     -11.63151238706259  9.721345499143061e-05     0.1239264132307792  0.0009464654688376636      14.19716406987838      318.0730520484682   0.006459136605538472     0.8001768540924942     0.5267664667900556     0.2731356634371708     0.3900552491486652   0.003210049774913681     0.4139122117693992    0.06230661066375075      0.640717801599703  3.401053331064605e-14 121.9157410903778
2.594787209784951      19.24353723433413       15.4952497585945   0.002029985614953995     0.6633921444929678     -11.63151238706259  9.721345499143061e-05     0.1239264132307792  0.0009464654688376636      14.19716406987838      318.0730520484682   0.006459136605538472     0.8001768540924942     0.5267664667900556     0.2731356634371708     0.3900552491486652   0.003210049774913681     0.4139122117693992    0.06230661066375075      0.640717801599703  3.401053331064605e-14 121.9157411327919
2.594787209784951      19.24353694758309      15.49524998949172   0.002029985614953995     0.6633921444929678     -11.63151238706259  9.721345499143061e-05     0.1239264132307792  0.0009464654688376636      14.19716406987838      318.0730520484682   0.006459136605538472     0.8001768540924942     0.5267664667900556     0.2731356634371708     0.3900552491486652   0.003210049774913681     0.4139122117693992    0.06230661066375075      0.640717801599703  3.401053331064605e-14 121.9157411138924
2.594787209784951      19.24353694758309       15.4952497585945   0.002030000516115189     0.6633921444929678     -11.63151238706259  9.721345499143061e-05     0.1239264132307792  0.0009464654688376636      14.19716406987838      318.0730520484682   0.006459136605538472     0.8001768540924942     0.5267664667900556     0.2731356634371708     0.3900552491486652   0.003210049774913681     0.4139122117693992    0.06230661066375075      0.640717801599703  3.401053331064605e-14 121.9157414643269
2.594787209784951      19.24353694758309       15.4952497585945   0.002029985614953995      0.663392159394129     -11.63151238706259  9.721345499143061e-05     0.1239264132307792  0.0009464654688376636      14.19716406987838      318.0730520484682   0.006459136605538472     0.8001768540924942     0.5267664667900556     0.2731356634371708     0.3900552491486652   0.003210049774913681     0.4139122117693992    0.06230661066375075      0.640717801599703  3.401053331064605e-14 121.9157411358675
2.594787209784951      19.24353694758309       15.4952497585945   0.002029985614953995     0.6633921444929678     -11.63151256038563  9.721345499143061e-05     0.1239264132307792  0.0009464654688376636      14.19716406987838      318.0730520484682   0.006459136605538472     0.8001768540924942     0.5267664667900556     0.2731356634371708     0.3900552491486652   0.003210049774913681     0.4139122117693992    0.06230661066375075      0.640717801599703  3.401053331064605e-14 121.9157411685876
2.594787209784951      19.24353694758309       15.4952497585945   0.002029985614953995     0.6633921444929678     -11.63151238706259  9.722835615262445e-05     0.1239264132307792  0.0009464654688376636      14.19716406987838      318.0730520484682   0.006459136605538472     0.8001768540924942     0.5267664667900556     0.2731356634371708     0.3900552491486652   0.003210049774913681     0.4139122117693992    0.06230661066375075      0.640717801599703  3.401053331064605e-14 121.9157448125579
2.594787209784951      19.24353694758309       15.4952497585945   0.002029985614953995     0.6633921444929678     -11.63151238706259  9.721345499143061e-05     0.1239264281319404  0.0009464654688376636      14.19716406987838      318.0730520484682   0.006459136605538472     0.8001768540924942     0.5267664667900556     0.2731356634371708     0.3900552491486652   0.003210049774913681     0.4139122117693992    0.06230661066375075      0.640717801599703  3.401053331064605e-14 121.9157411481606
2.594787209784951      19.24353694758309       15.4952497585945   0.002029985614953995     0.6633921444929678     -11.63151238706259  9.721345499143061e-05     0.1239264132307792  0.0009464803699988575      14.19716406987838      318.0730520484682   0.006459136605538472     0.8001768540924942     0.5267664667900556     0.2731356634371708     0.3900552491486652   0.003210049774913681     0.4139122117693992    0.06230661066375075      0.640717801599703  3.401053331064605e-14 121.9157414838943
2.594787209784951      19.24353694758309       15.4952497585945   0.002029985614953995     0.6633921444929678     -11.63151238706259  9.721345499143061e-05     0.1239264132307792  0.0009464654688376636      14.19716428143261      318.0730520484682   0.006459136605538472     0.8001768540924942     0.5267664667900556     0.2731356634371708     0.3900552491486652   0.003210049774913681     0.4139122117693992    0.06230661066375075      0.640717801599703  3.401053331064605e-14 121.9157411735975
2.594787209784951      19.24353694758309       15.4952497585945   0.002029985614953995     0.6633921444929678     -11.63151238706259  9.721345499143061e-05     0.1239264132307792  0.0009464654688376636      14.19716406987838      318.0730567881261   0.006459136605538472     0.8001768540924942     0.5267664667900556     0.2731356634371708     0.3900552491486652   0.003210049774913681     0.4139122117693992    0.06230661066375075      0.640717801599703  3.401053331064605e-14 121.9157411492866
2.594787209784951      19.24353694758309       15.4952497585945   0.002029985614953995     0.6633921444929678     -11.63151238706259  9.721345499143061e-05     0.1239264132307792  0.0009464654688376636      14.19716406987838      318.0730520484682   0.006459151506699666     0.8001768540924942     0.5267664667900556     0.2731356634371708     0.3900552491486652   0.003210049774913681     0.4139122117693992    0.06230661066375075      0.640717801599703  3.401053331064605e-14 121.9157422263107
2.594787209784951      19.24353694758309       15.4952497585945   0.002029985614953995     0.6633921444929678     -11.63151238706259  9.721345499143061e-05     0.1239264132307792  0.0009464654688376636      14.19716406987838      318.0730520484682   0.006459136605538472     0.8001768689936554     0.5267664667900556     0.2731356634371708     0.3900552491486652   0.003210049774913681     0.4139122117693992    0.06230661066375075      0.640717801599703  3.401053331064605e-14 121.9157416863923
2.594787209784951      19.24353694758309       15.4952497585945   0.002029985614953995     0.6633921444929678     -11.63151238706259  9.721345499143061e-05     0.1239264132307792  0.0009464654688376636      14.19716406987838      318.0730520484682   0.006459136605538472     0.8001768540924942     0.5267664816912168     0.2731356634371708     0.3900552491486652   0.003210049774913681     0.4139122117693992    0.06230661066375075      0.640717801599703  3.401053331064605e-14 121.9157411630034
2.594787209784951      19.24353694758309       15.4952497585945   0.002029985614953995     0.6633921444929678     -11.63151238706259  9.721345499143061e-05     0.1239264132307792  0.0009464654688376636      14.19716406987838      318.0730520484682   0.006459136605538472     0.8001768540924942     0.5267664667900556      0.273135678338332     0.3900552491486652   0.003210049774913681     0.4139122117693992    0.06230661066375075      0.640717801599703  3.401053331064605e-14 121.9157411765667
2.594787209784951      19.24353694758309       15.4952497585945   0.002029985614953995     0.6633921444929678     -11.63151238706259  9.721345499143061e-05     0.1239264132307792  0.0009464654688376636      14.19716406987838      318.0730520484682   0.006459136605538472     0.8001768540924942     0.5267664667900556     0.2731356634371708     0.3900552640498264   0.003210049774913681     0.4139122117693992    0.06230661066375075      0.640717801599703  3.401053331064605e-14 121.9157411580561
2.594787209784951      19.24353694758309       15.4952497585945   0.002029985614953995     0.6633921444929678     -11.63151238706259  9.721345499143061e-05     0.1239264132307792  0.0009464654688376636      14.19716406987838      318.0730520484682   0.006459136605538472     0.8001768540924942     0.5267664667900556     0.2731356634371708     0.3900552491486652   0.003210064676074874     0.4139122117693992    0.06230661066375075      0.640717801599703  3.401053331064605e-14 121.9157411663692
2.594787209784951      19.24353694758309       15.4952497585945   0.002029985614953995     0.6633921444929678     -11.63151238706259  9.721345499143061e-05     0.1239264132307792  0.0009464654688376636      14.19716406987838      318.0730520484682   0.006459136605538472     0.8001768540924942     0.5267664667900556     0.2731356634371708     0.3900552491486652   0.003210049774913681     0.4139122266705604    0.06230661066375075      0.640717801599703  3.401053331064605e-14 121.915741166366
2.594787209784951      19.24353694758309       15.4952497585945   0.002029985614953995     0.6633921444929678     -11.63151238706259  9.721345499143061e-05     0.1239264132307792  0.0009464654688376636      14.19716406987838      318.0730520484682   0.006459136605538472     0.8001768540924942     0.5267664667900556     0.2731356634371708     0.3900552491486652   0.003210049774913681     0.4139122117693992    0.06230662556491195      0.640717801599703  3.401053331064605e-14 121.9157411663731
2.594787209784951      19.24353694758309       15.4952497585945   0.002029985614953995     0.6633921444929678     -11.63151238706259  9.721345499143061e-05     0.1239264132307792  0.0009464654688376636      14.19716406987838      318.0730520484682   0.006459136605538472     0.8001768540924942     0.5267664667900556     0.2731356634371708     0.3900552491486652   0.003210049774913681     0.4139122117693992    0.06230661066375075     0.6407178165008642  3.401053331064605e-14 121.9157411663826
2.594787209784951      19.24353694758309       15.4952497585945   0.002029985614953995     0.6633921444929678     -11.63151238706259  9.721345499143061e-05     0.1239264132307792  0.0009464654688376636      14.19716406987838      318.0730520484682   0.006459136605538472     0.8001768540924942     0.5267664667900556     0.2731356634371708     0.3900552491486652   0.003210049774913681     0.4139122117693992    0.06230661066375075      0.640717801599703  1.490119520438097e-08 121.9157988331497
2.59497878656362      19.24586283226906      15.49912304774343   0.002030995146420859     0.6634778502849013     -11.63328505909479  9.705437631336732e-05     0.1239318824626629  0.0009463944984349988      14.19577113136154      318.0732577631233   0.006457651296821743     0.8001762288535329      0.526750262807407     0.2731362488706057     0.3901303559439225   0.003210021845972353     0.4139122117693992    0.06230554772702988     0.6406936032015079  3.348991585479547e-14 121.9148672323069
2.594978825231817      19.24586283226906      15.49912304774343   0.002030995146420859     0.6634778502849013     -11.63328505909479  9.705437631336732e-05     0.1239318824626629  0.0009463944984349988      14.19577113136154      318.0732577631233   0.006457651296821743     0.8001762288535329      0.526750262807407     0.2731362488706057     0.3901303559439225   0.003210021845972353     0.4139122117693992    0.06230554772702988     0.6406936032015079  3.348991585479547e-14 121.9148672957661
2.59497878656362      19.24586311905476      15.49912304774343   0.002030995146420859     0.6634778502849013     -11.63328505909479  9.705437631336732e-05     0.1239318824626629  0.0009463944984349988      14.19577113136154      318.0732577631233   0.006457651296821743     0.8001762288535329      0.526750262807407     0.2731362488706057     0.3901303559439225   0.003210021845972353     0.4139122117693992    0.06230554772702988     0.6406936032015079  3.348991585479547e-14 121.9148672533769
2.59497878656362      19.24586283226906      15.49912327869836   0.002030995146420859     0.6634778502849013     -11.63328505909479  9.705437631336732e-05     0.1239318824626629  0.0009463944984349988      14.19577113136154      318.0732577631233   0.006457651296821743     0.8001762288535329      0.526750262807407     0.2731362488706057     0.3901303559439225   0.003210021845972353     0.4139122117693992    0.06230554772702988     0.6406936032015079  3.348991585479547e-14 121.9148672285305
2.59497878656362      19.24586283226906      15.49912304774343   0.002031010047582053     0.6634778502849013     -11.63328505909479  9.705437631336732e-05     0.1239318824626629  0.0009463944984349988      14.19577113136154      318.0732577631233   0.006457651296821743     0.8001762288535329      0.526750262807407     0.2731362488706057     0.3901303559439225   0.003210021845972353     0.4139122117693992    0.06230554772702988     0.6406936032015079  3.348991585479547e-14 121.9148675252234
2.59497878656362      19.24586283226906      15.49912304774343   0.002030995146420859     0.6634778651860624     -11.63328505909479  9.705437631336732e-05     0.1239318824626629  0.0009463944984349988      14.19577113136154      318.0732577631233   0.006457651296821743     0.8001762288535329      0.526750262807407     0.2731362488706057     0.3901303559439225   0.003210021845972353     0.4139122117693992    0.06230554772702988     0.6406936032015079  3.348991585479547e-14 121.9148672261774
2.59497878656362      19.24586283226906      15.49912304774343   0.002030995146420859     0.6634778502849013     -11.63328523244425  9.705437631336732e-05     0.1239318824626629  0.0009463944984349988      14.19577113136154      318.0732577631233   0.006457651296821743     0.8001762288535329      0.526750262807407     0.2731362488706057     0.3901303559439225   0.003210021845972353     0.4139122117693992    0.06230554772702988     0.6406936032015079  3.348991585479547e-14 121.91486728778
2.59497878656362      19.24586283226906      15.49912304774343   0.002030995146420859     0.6634778502849013     -11.63328505909479  9.706927747456117e-05     0.1239318824626629  0.0009463944984349988      14.19577113136154      318.0732577631233   0.006457651296821743     0.8001762288535329      0.526750262807407     0.2731362488706057     0.3901303559439225   0.003210021845972353     0.4139122117693992    0.06230554772702988     0.6406936032015079  3.348991585479547e-14 121.9148708093164
2.59497878656362      19.24586283226906      15.49912304774343   0.002030995146420859     0.6634778502849013     -11.63328505909479  9.705437631336732e-05     0.1239318973638241  0.0009463944984349988      14.19577113136154      318.0732577631233   0.006457651296821743     0.8001762288535329      0.526750262807407     0.2731362488706057     0.3901303559439225   0.003210021845972353     0.4139122117693992    0.06230554772702988     0.6406936032015079  3.348991585479547e-14 121.9148672479028
2.59497878656362      19.24586283226906      15.49912304774343   0.002030995146420859     0.6634778502849013     -11.63328505909479  9.705437631336732e-05     0.1239318824626629  0.0009464093995961927      14.19577113136154      318.0732577631233   0.006457651296821743     0.8001762288535329      0.526750262807407     0.2731362488706057     0.3901303559439225   0.003210021845972353     0.4139122117693992    0.06230554772702988     0.6406936032015079  3.348991585479547e-14 121.9148676183265
2.59497878656362      19.24586283226906      15.49912304774343   0.002030995146420859     0.6634778502849013     -11.63328505909479  9.705437631336732e-05     0.1239318824626629  0.0009463944984349988      14.19577134289502      318.0732577631233   0.006457651296821743     0.8001762288535329      0.526750262807407     0.2731362488706057     0.3901303559439225   0.003210021845972353     0.4139122117693992    0.06230554772702988     0.6406936032015079  3.348991585479547e-14 121.9148673115697
2.59497878656362      19.24586283226906      15.49912304774343   0.002030995146420859     0.6634778502849013     -11.63328505909479  9.705437631336732e-05     0.1239318824626629  0.0009463944984349988      14.19577113136154      318.0732625027842   0.006457651296821743     0.8001762288535329      0.526750262807407     0.2731362488706057     0.3901303559439225   0.003210021845972353     0.4139122117693992    0.06230554772702988     0.6406936032015079  3.348991585479547e-14 121.9148672330994
2.59497878656362      19.24586283226906      15.49912304774343   0.002030995146420859     0.6634778502849013     -11.63328505909479  9.705437631336732e-05     0.1239318824626629  0.0009463944984349988      14.19577113136154      318.0732577631233   0.006457666197982936     0.8001762288535329      0.526750262807407     0.2731362488706057     0.3901303559439225   0.003210021845972353     0.4139122117693992    0.06230554772702988     0.6406936032015079  3.348991585479547e-14 121.9148670581818
2.59497878656362      19.24586283226906      15.49912304774343   0.002030995146420859     0.6634778502849013     -11.63328505909479  9.705437631336732e-05     0.1239318824626629  0.0009463944984349988      14.19577113136154      318.0732577631233   0.006457651296821743     0.8001762437546941      0.526750262807407     0.2731362488706057     0.3901303559439225   0.003210021845972353     0.4139122117693992    0.06230554772702988     0.6406936032015079  3.348991585479547e-14 121.91486778942
2.59497878656362      19.24586283226906      15.49912304774343   0.002030995146420859     0.6634778502849013     -11.63328505909479  9.705437631336732e-05     0.1239318824626629  0.0009463944984349988      14.19577113136154      318.0732577631233   0.006457651296821743     0.8001762288535329     0.5267502777085682     0.2731362488706057     0.3901303559439225   0.003210021845972353     0.4139122117693992    0.06230554772702988     0.6406936032015079  3.348991585479547e-14 121.9148672796126
2.59497878656362      19.24586283226906      15.49912304774343   0.002030995146420859     0.6634778502849013     -11.63328505909479  9.705437631336732e-05     0.1239318824626629  0.0009463944984349988      14.19577113136154      318.0732577631233   0.006457651296821743     0.8001762288535329      0.526750262807407     0.2731362637717669     0.3901303559439225   0.003210021845972353     0.4139122117693992    0.06230554772702988     0.6406936032015079  3.348991585479547e-14 121.9148672217578
2.59497878656362      19.24586283226906      15.49912304774343   0.002030995146420859     0.6634778502849013     -11.63328505909479  9.705437631336732e-05     0.1239318824626629  0.0009463944984349988      14.19577113136154      318.0732577631233   0.006457651296821743     0.8001762288535329      0.526750262807407     0.2731362488706057     0.3901303708450837   0.003210021845972353     0.4139122117693992    0.06230554772702988     0.6406936032015079  3.348991585479547e-14 121.914867249657
2.59497878656362      19.24586283226906      15.49912304774343   0.002030995146420859     0.6634778502849013     -11.63328505909479  9.705437631336732e-05     0.1239318824626629  0.0009463944984349988      14.19577113136154      318.0732577631233   0.006457651296821743     0.8001762288535329      0.526750262807407     0.2731362488706057     0.3901303559439225   0.003210036747133547     0.4139122117693992    0.06230554772702988     0.6406936032015079  3.348991585479547e-14 121.9148672325555
2.59497878656362      19.24586283226906      15.49912304774343   0.002030995146420859     0.6634778502849013     -11.63328505909479  9.705437631336732e-05     0.1239318824626629  0.0009463944984349988      14.19577113136154      318.0732577631233   0.006457651296821743     0.8001762288535329      0.526750262807407     0.2731362488706057     0.3901303559439225   0.003210021845972353     0.4139122266705604    0.06230554772702988     0.6406936032015079  3.348991585479547e-14 121.9148672323069
2.59497878656362      19.24586283226906      15.49912304774343   0.002030995146420859     0.6634778502849013     -11.63328505909479  9.705437631336732e-05     0.1239318824626629  0.0009463944984349988      14.19577113136154      318.0732577631233   0.006457651296821743     0.8001762288535329      0.526750262807407     0.2731362488706057     0.3901303559439225   0.003210021845972353     0.4139122117693992    0.06230556262819107     0.6406936032015079  3.348991585479547e-14 121.9148672323397
2.59497878656362      19.24586283226906      15.49912304774343   0.002030995146420859     0.6634778502849013     -11.63328505909479  9.705437631336732e-05     0.1239318824626629  0.0009463944984349988      14.19577113136154      318.0732577631233   0.006457651296821743     0.8001762288535329      0.526750262807407     0.2731362488706057     0.3901303559439225   0.003210021845972353     0.4139122117693992    0.06230554772702988     0.6406936181026691  3.348991585479547e-14 121.9148672322796
2.59497878656362      19.24586283226906      15.49912304774343   0.002030995146420859     0.6634778502849013     -11.63328505909479  9.705437631336732e-05     0.1239318824626629  0.0009463944984349988      14.19577113136154      318.0732577631233   0.006457651296821743     0.8001762288535329      0.526750262807407     0.2731362488706057     0.3901303559439225   0.003210021845972353     0.4139122117693992    0.06230554772702988     0.6406936032015079  1.490119468376351e-08 121.9149248990014
2.594865262766203      19.24503760302628      15.49735604258932   0.002031051004517584      0.663547331759795     -11.63223470693313  9.691942818879303e-05     0.1239343102458032  0.0009463526100995423      14.19375835912254      317.9963091034423   0.006459472726196066     0.8001756444823708      0.526781565195507     0.2731162216924137     0.3900778076667312   0.003207658652259518     0.4139122117693992    0.06229828072934225     0.6407295711131668  3.327143990821423e-14 121.9151444794606
2.594865301432709      19.24503760302628      15.49735604258932   0.002031051004517584      0.663547331759795     -11.63223470693313  9.691942818879303e-05     0.1239343102458032  0.0009463526100995423      14.19375835912254      317.9963091034423   0.006459472726196066     0.8001756444823708      0.526781565195507     0.2731162216924137     0.3900778076667312   0.003207658652259518     0.4139122117693992    0.06229828072934225     0.6407295711131668  3.327143990821423e-14 121.915144464708
2.594865262766203      19.24503788979969      15.49735604258932   0.002031051004517584      0.663547331759795     -11.63223470693313  9.691942818879303e-05     0.1239343102458032  0.0009463526100995423      14.19375835912254      317.9963091034423   0.006459472726196066     0.8001756444823708      0.526781565195507     0.2731162216924137     0.3900778076667312   0.003207658652259518     0.4139122117693992    0.06229828072934225     0.6407295711131668  3.327143990821423e-14 121.9151444632859
2.594865262766203      19.24503760302628      15.49735627351792   0.002031051004517584      0.663547331759795     -11.63223470693313  9.691942818879303e-05     0.1239343102458032  0.0009463526100995423      14.19375835912254      317.9963091034423   0.006459472726196066     0.8001756444823708      0.526781565195507     0.2731162216924137     0.3900778076667312   0.003207658652259518     0.4139122117693992    0.06229828072934225     0.6407295711131668  3.327143990821423e-14 121.9151444469061
2.594865262766203      19.24503760302628      15.49735604258932   0.002031065905678778      0.663547331759795     -11.63223470693313  9.691942818879303e-05     0.1239343102458032  0.0009463526100995423      14.19375835912254      317.9963091034423   0.006459472726196066     0.8001756444823708      0.526781565195507     0.2731162216924137     0.3900778076667312   0.003207658652259518     0.4139122117693992    0.06229828072934225     0.6407295711131668  3.327143990821423e-14 121.915144689084
2.594865262766203      19.24503760302628      15.49735604258932   0.002031051004517584     0.6635473466609562     -11.63223470693313  9.691942818879303e-05     0.1239343102458032  0.0009463526100995423      14.19375835912254      317.9963091034423   0.006459472726196066     0.8001756444823708      0.526781565195507     0.2731162216924137     0.3900778076667312   0.003207658652259518     0.4139122117693992    0.06229828072934225     0.6407295711131668  3.327143990821423e-14 121.9151444519518
2.594865262766203      19.24503760302628      15.49735604258932   0.002031051004517584      0.663547331759795     -11.63223488026693  9.691942818879303e-05     0.1239343102458032  0.0009463526100995423      14.19375835912254      317.9963091034423   0.006459472726196066     0.8001756444823708      0.526781565195507     0.2731162216924137     0.3900778076667312   0.003207658652259518     0.4139122117693992    0.06229828072934225     0.6407295711131668  3.327143990821423e-14 121.9151445223841
2.594865262766203      19.24503760302628      15.49735604258932   0.002031051004517584      0.663547331759795     -11.63223470693313  9.693432934998688e-05     0.1239343102458032  0.0009463526100995423      14.19375835912254      317.9963091034423   0.006459472726196066     0.8001756444823708      0.526781565195507     0.2731162216924137     0.3900778076667312   0.003207658652259518     0.4139122117693992    0.06229828072934225     0.6407295711131668  3.327143990821423e-14 121.9151480961599
2.594865262766203      19.24503760302628      15.49735604258932   0.002031051004517584      0.663547331759795     -11.63223470693313  9.691942818879303e-05     0.1239343251469644  0.0009463526100995423      14.19375835912254      317.9963091034423   0.006459472726196066     0.8001756444823708      0.526781565195507     0.2731162216924137     0.3900778076667312   0.003207658652259518     0.4139122117693992    0.06229828072934225     0.6407295711131668  3.327143990821423e-14 121.9151445079279
2.594865262766203      19.24503760302628      15.49735604258932   0.002031051004517584      0.663547331759795     -11.63223470693313  9.691942818879303e-05     0.1239343102458032  0.0009463675112607362      14.19375835912254      317.9963091034423   0.006459472726196066     0.8001756444823708      0.526781565195507     0.2731162216924137     0.3900778076667312   0.003207658652259518     0.4139122117693992    0.06229828072934225     0.6407295711131668  3.327143990821423e-14 121.9151448823462
2.594865262766203      19.24503760302628      15.49735604258932   0.002031051004517584      0.663547331759795     -11.63223470693313  9.691942818879303e-05     0.1239343102458032  0.0009463526100995423      14.19375857062602      317.9963091034423   0.006459472726196066     0.8001756444823708      0.526781565195507     0.2731162216924137     0.3900778076667312   0.003207658652259518     0.4139122117693992    0.06229828072934225     0.6407295711131668  3.327143990821423e-14 121.9151445559721
2.594865262766203      19.24503760302628      15.49735604258932   0.002031051004517584      0.663547331759795     -11.63223470693313  9.691942818879303e-05     0.1239343102458032  0.0009463526100995423      14.19375835912254      317.9963138419566   0.006459472726196066     0.8001756444823708      0.526781565195507     0.2731162216924137     0.3900778076667312   0.003207658652259518     0.4139122117693992    0.06229828072934225     0.6407295711131668  3.327143990821423e-14 121.9151445366695
2.594865262766203      19.24503760302628      15.49735604258932   0.002031051004517584      0.663547331759795     -11.63223470693313  9.691942818879303e-05     0.1239343102458032  0.0009463526100995423      14.19375835912254      317.9963091034423    0.00645948762735726     0.8001756444823708      0.526781565195507     0.2731162216924137     0.3900778076667312   0.003207658652259518     0.4139122117693992    0.06229828072934225     0.6407295711131668  3.327143990821423e-14 121.9151450380186
2.594865262766203      19.24503760302628      15.49735604258932   0.002031051004517584      0.663547331759795     -11.63223470693313  9.691942818879303e-05     0.1239343102458032  0.0009463526100995423      14.19375835912254      317.9963091034423   0.006459472726196066      0.800175659383532      0.526781565195507     0.2731162216924137     0.3900778076667312   0.003207658652259518     0.4139122117693992    0.06229828072934225     0.6407295711131668  3.327143990821423e-14 121.9151450144755
2.594865262766203      19.24503760302628      15.49735604258932   0.002031051004517584      0.663547331759795     -11.63223470693313  9.691942818879303e-05     0.1239343102458032  0.0009463526100995423      14.19375835912254      317.9963091034423   0.006459472726196066     0.8001756444823708     0.5267815800966682     0.2731162216924137     0.3900778076667312   0.003207658652259518     0.4139122117693992    0.06229828072934225     0.6407295711131668  3.327143990821423e-14 121.9151444890445
2.594865262766203      19.24503760302628      15.49735604258932   0.002031051004517584      0.663547331759795     -11.63223470693313  9.691942818879303e-05     0.1239343102458032  0.0009463526100995423      14.19375835912254      317.9963091034423   0.006459472726196066     0.8001756444823708      0.526781565195507     0.2731162365935749     0.3900778076667312   0.003207658652259518     0.4139122117693992    0.06229828072934225     0.6407295711131668  3.327143990821423e-14 121.9151444798818
2.594865262766203      19.24503760302628      15.49735604258932   0.002031051004517584      0.663547331759795     -11.63223470693313  9.691942818879303e-05     0.1239343102458032  0.0009463526100995423      14.19375835912254      317.9963091034423   0.006459472726196066     0.8001756444823708      0.526781565195507     0.2731162216924137     0.3900778225678924   0.003207658652259518     0.4139122117693992    0.06229828072934225     0.6407295711131668  3.327143990821423e-14 121.9151444843709
2.594865262766203      19.24503760302628      15.49735604258932   0.002031051004517584      0.663547331759795     -11.63223470693313  9.691942818879303e-05     0.1239343102458032  0.0009463526100995423      14.19375835912254      317.9963091034423   0.006459472726196066     0.8001756444823708      0.526781565195507     0.2731162216924137     0.3900778076667312   0.003207673553420712     0.4139122117693992    0.06229828072934225     0.6407295711131668  3.327143990821423e-14 121.9151444794511
2.594865262766203      19.24503760302628      15.49735604258932   0.002031051004517584      0.663547331759795     -11.63223470693313  9.691942818879303e-05     0.1239343102458032  0.0009463526100995423      14.19375835912254      317.9963091034423   0.006459472726196066     0.8001756444823708      0.526781565195507     0.2731162216924137     0.3900778076667312   0.003207658652259518     0.4139122266705604    0.06229828072934225     0.6407295711131668  3.327143990821423e-14 121.9151444794606
2.594865262766203      19.24503760302628      15.49735604258932   0.002031051004517584      0.663547331759795     -11.63223470693313  9.691942818879303e-05     0.1239343102458032  0.0009463526100995423      14.19375835912254      317.9963091034423   0.006459472726196066     0.8001756444823708      0.526781565195507     0.2731162216924137     0.3900778076667312   0.003207658652259518     0.4139122117693992    0.06229829563050345     0.6407295711131668  3.327143990821423e-14 121.9151444794621
2.594865262766203      19.24503760302628      15.49735604258932   0.002031051004517584      0.663547331759795     -11.63223470693313  9.691942818879303e-05     0.1239343102458032  0.0009463526100995423      14.19375835912254      317.9963091034423   0.006459472726196066     0.8001756444823708      0.526781565195507     0.2731162216924137     0.3900778076667312   0.003207658652259518     0.4139122117693992    0.06229828072934225      0.640729586014328  3.327143990821423e-14 121.9151444794556
2.594865262766203      19.24503760302628      15.49735604258932   0.002031051004517584      0.663547331759795     -11.63223470693313  9.691942818879303e-05     0.1239343102458032  0.0009463526100995423      14.19375835912254      317.9963091034423   0.006459472726196066     0.8001756444823708      0.526781565195507     0.2731162216924137     0.3900778076667312   0.003207658652259518     0.4139122117693992    0.06229828072934225     0.6407295711131668  1.490119446528756e-08 121.9152021476916
2.594949216588048      19.24565650863275      15.49868137578564   0.002030983217936645     0.6634954886714704     -11.63302230121972  9.700532283979904e-05      0.123932403984037  0.0009463680573579528      14.19526451571976       318.054023549171   0.006458503355526175      0.800176078447266     0.5267569867215924     0.2731315819000134     0.3901169219659141   0.003209431104000573     0.4139122117693992    0.06230373116939257     0.6407025942174447   3.33500103928712e-14 121.9149314986201
2.594949255255805      19.24565650863275      15.49868137578564   0.002030983217936645     0.6634954886714704     -11.63302230121972  9.700532283979904e-05      0.123932403984037  0.0009463680573579528      14.19526451571976       318.054023549171   0.006458503355526175      0.800176078447266     0.5267569867215924     0.2731315819000134     0.3901169219659141   0.003209431104000573     0.4139122117693992    0.06230373116939257     0.6407025942174447   3.33500103928712e-14 121.914931527958
2.594949216588048      19.24565679541538      15.49868137578564   0.002030983217936645     0.6634954886714704     -11.63302230121972  9.700532283979904e-05      0.123932403984037  0.0009463680573579528      14.19526451571976       318.054023549171   0.006458503355526175      0.800176078447266     0.5267569867215924     0.2731315819000134     0.3901169219659141   0.003209431104000573     0.4139122117693992    0.06230373116939257     0.6407025942174447   3.33500103928712e-14 121.9149315149713
2.594949216588048      19.24565650863275      15.49868160673399   0.002030983217936645     0.6634954886714704     -11.63302230121972  9.700532283979904e-05      0.123932403984037  0.0009463680573579528      14.19526451571976       318.054023549171   0.006458503355526175      0.800176078447266     0.5267569867215924     0.2731315819000134     0.3901169219659141   0.003209431104000573     0.4139122117693992    0.06230373116939257     0.6407025942174447   3.33500103928712e-14 121.9149314822093
2.594949216588048      19.24565650863275      15.49868137578564   0.002030998119097838     0.6634954886714704     -11.63302230121972  9.700532283979904e-05      0.123932403984037  0.0009463680573579528      14.19526451571976       318.054023549171   0.006458503355526175      0.800176078447266     0.5267569867215924     0.2731315819000134     0.3901169219659141   0.003209431104000573     0.4139122117693992    0.06230373116939257     0.6407025942174447   3.33500103928712e-14 121.9149317567266
2.594949216588048      19.24565650863275      15.49868137578564   0.002030983217936645     0.6634955035726315     -11.63302230121972  9.700532283979904e-05      0.123932403984037  0.0009463680573579528      14.19526451571976       318.054023549171   0.006458503355526175      0.800176078447266     0.5267569867215924     0.2731315819000134     0.3901169219659141   0.003209431104000573     0.4139122117693992    0.06230373116939257     0.6407025942174447   3.33500103928712e-14 121.9149315109381
2.594949216588048      19.24565650863275      15.49868137578564   0.002030983217936645     0.6634954886714704     -11.63302247456526  9.700532283979904e-05      0.123932403984037  0.0009463680573579528      14.19526451571976       318.054023549171   0.006458503355526175      0.800176078447266     0.5267569867215924     0.2731315819000134     0.3901169219659141   0.003209431104000573     0.4139122117693992    0.06230373116939257     0.6407025942174447   3.33500103928712e-14 121.9149315727477
2.594949216588048      19.24565650863275      15.49868137578564   0.002030983217936645     0.6634954886714704     -11.63302230121972  9.702022400099289e-05      0.123932403984037  0.0009463680573579528      14.19526451571976       318.054023549171   0.006458503355526175      0.800176078447266     0.5267569867215924     0.2731315819000134     0.3901169219659141   0.003209431104000573     0.4139122117693992    0.06230373116939257     0.6407025942174447   3.33500103928712e-14 121.9149351523759
2.594949216588048      19.24565650863275      15.49868137578564   0.002030983217936645     0.6634954886714704     -11.63302230121972  9.700532283979904e-05     0.1239324188851982  0.0009463680573579528      14.19526451571976       318.054023549171   0.006458503355526175      0.800176078447266     0.5267569867215924     0.2731315819000134     0.3901169219659141   0.003209431104000573     0.4139122117693992    0.06230373116939257     0.6407025942174447   3.33500103928712e-14 121.9149315274955
2.594949216588048      19.24565650863275      15.49868137578564   0.002030983217936645     0.6634954886714704     -11.63302230121972  9.700532283979904e-05      0.123932403984037  0.0009463829585191466      14.19526451571976       318.054023549171   0.006458503355526175      0.800176078447266     0.5267569867215924     0.2731315819000134     0.3901169219659141   0.003209431104000573     0.4139122117693992    0.06230373116939257     0.6407025942174447   3.33500103928712e-14 121.9149319109939
2.594949216588048      19.24565650863275      15.49868137578564   0.002030983217936645     0.6634954886714704     -11.63302230121972  9.700532283979904e-05      0.123932403984037  0.0009463680573579528      14.19526472724569       318.054023549171   0.006458503355526175      0.800176078447266     0.5267569867215924     0.2731315819000134     0.3901169219659141   0.003209431104000573     0.4139122117693992    0.06230373116939257     0.6407025942174447   3.33500103928712e-14 121.9149315392985
2.594949216588048      19.24565650863275      15.49868137578564   0.002030983217936645     0.6634954886714704     -11.63302230121972  9.700532283979904e-05      0.123932403984037  0.0009463680573579528      14.19526451571976      318.0540282885452   0.006458503355526175      0.800176078447266     0.5267569867215924     0.2731315819000134     0.3901169219659141   0.003209431104000573     0.4139122117693992    0.06230373116939257     0.6407025942174447   3.33500103928712e-14 121.9149315136921
2.594949216588048      19.24565650863275      15.49868137578564   0.002030983217936645     0.6634954886714704     -11.63302230121972  9.700532283979904e-05      0.123932403984037  0.0009463680573579528      14.19526451571976       318.054023549171   0.006458518256687369      0.800176078447266     0.5267569867215924     0.2731315819000134     0.3901169219659141   0.003209431104000573     0.4139122117693992    0.06230373116939257     0.6407025942174447   3.33500103928712e-14 121.9149319377089
2.594949216588048      19.24565650863275      15.49868137578564   0.002030983217936645     0.6634954886714704     -11.63302230121972  9.700532283979904e-05      0.123932403984037  0.0009463680573579528      14.19526451571976       318.054023549171   0.006458503355526175     0.8001760933484272     0.5267569867215924     0.2731315819000134     0.3901169219659141   0.003209431104000573     0.4139122117693992    0.06230373116939257     0.6407025942174447   3.33500103928712e-14 121.9149320672989
2.594949216588048      19.24565650863275      15.49868137578564   0.002030983217936645     0.6634954886714704     -11.63302230121972  9.700532283979904e-05      0.123932403984037  0.0009463680573579528      14.19526451571976       318.054023549171   0.006458503355526175      0.800176078447266     0.5267570016227536     0.2731315819000134     0.3901169219659141   0.003209431104000573     0.4139122117693992    0.06230373116939257     0.6407025942174447   3.33500103928712e-14 121.9149315438143
2.594949216588048      19.24565650863275      15.49868137578564   0.002030983217936645     0.6634954886714704     -11.63302230121972  9.700532283979904e-05      0.123932403984037  0.0009463680573579528      14.19526451571976       318.054023549171   0.006458503355526175      0.800176078447266     0.5267569867215924     0.2731315968011746     0.3901169219659141   0.003209431104000573     0.4139122117693992    0.06230373116939257     0.6407025942174447   3.33500103928712e-14 121.9149315558213
2.594949216588048      19.24565650863275      15.49868137578564   0.002030983217936645     0.6634954886714704     -11.63302230121972  9.700532283979904e-05      0.123932403984037  0.0009463680573579528      14.19526451571976       318.054023549171   0.006458503355526175      0.800176078447266     0.5267569867215924     0.2731315819000134     0.3901169368670753   0.003209431104000573     0.4139122117693992    0.06230373116939257     0.6407025942174447   3.33500103928712e-14 121.9149314828452
2.594949216588048      19.24565650863275      15.49868137578564   0.002030983217936645     0.6634954886714704     -11.63302230121972  9.700532283979904e-05      0.123932403984037  0.0009463680573579528      14.19526451571976       318.054023549171   0.006458503355526175      0.800176078447266     0.5267569867215924     0.2731315819000134     0.3901169219659141   0.003209446005161767     0.4139122117693992    0.06230373116939257     0.6407025942174447   3.33500103928712e-14 121.9149314986172
2.594949216588048      19.24565650863275      15.49868137578564   0.002030983217936645     0.6634954886714704     -11.63302230121972  9.700532283979904e-05      0.123932403984037  0.0009463680573579528      14.19526451571976       318.054023549171   0.006458503355526175      0.800176078447266     0.5267569867215924     0.2731315819000134     0.3901169219659141   0.003209431104000573     0.4139122266705604    0.06230373116939257     0.6407025942174447   3.33500103928712e-14 121.9149314986201
2.594949216588048      19.24565650863275      15.49868137578564   0.002030983217936645     0.6634954886714704     -11.63302230121972  9.700532283979904e-05      0.123932403984037  0.0009463680573579528      14.19526451571976       318.054023549171   0.006458503355526175      0.800176078447266     0.5267569867215924     0.2731315819000134     0.3901169219659141   0.003209431104000573     0.4139122117693992    0.06230374607055376     0.6407025942174447   3.33500103928712e-14 121.9149314986128
2.594949216588048      19.24565650863275      15.49868137578564   0.002030983217936645     0.6634954886714704     -11.63302230121972  9.700532283979904e-05      0.123932403984037  0.0009463680573579528      14.19526451571976       318.054023549171   0.006458503355526175      0.800176078447266     0.5267569867215924     0.2731315819000134     0.3901169219659141   0.003209431104000573     0.4139122117693992    0.06230373116939257     0.6407026091186059   3.33500103928712e-14 121.9149314986234
2.594949216588048      19.24565650863275      15.49868137578564   0.002030983217936645     0.6634954886714704     -11.63302230121972  9.700532283979904e-05      0.123932403984037  0.0009463680573579528      14.19526451571976       318.054023549171   0.006458503355526175      0.800176078447266     0.5267569867215924     0.2731315819000134     0.3901169219659141   0.003209431104000573     0.4139122117693992    0.06230373116939257     0.6407025942174447  1.490119454385805e-08 121.9149891654048
2.594970206458147      19.24581123895225      15.49901271738947   0.002030966290132243     0.6634825273727736     -11.63321920488803  9.702680844253389e-05     0.1239319274701352  0.0009463719311535697      14.19564106692094      318.0684525226262   0.006458260711530876     0.8001761869444384     0.5267508427678376     0.2731354217959627     0.3901267010084972    0.00320987422807925     0.4139122117693992    0.06230509381365856     0.6406958498239866  3.336971697689648e-14 121.914878835679
2.594970245126216      19.24581123895225      15.49901271738947   0.002030966290132243     0.6634825273727736     -11.63321920488803  9.702680844253389e-05     0.1239319274701352  0.0009463719311535697      14.19564106692094      318.0684525226262   0.006458260711530876     0.8001761869444384     0.5267508427678376     0.2731354217959627     0.3901267010084972    0.00320987422807925     0.4139122117693992    0.06230509381365856     0.6406958498239866  3.336971697689648e-14 121.9148788890955
2.594970206458147      19.24581152573719      15.49901271738947   0.002030966290132243     0.6634825273727736     -11.63321920488803  9.702680844253389e-05     0.1239319274701352  0.0009463719311535697      14.19564106692094      318.0684525226262   0.006458260711530876     0.8001761869444384     0.5267508427678376     0.2731354217959627     0.3901267010084972    0.00320987422807925     0.4139122117693992    0.06230509381365856     0.6406958498239866  3.336971697689648e-14 121.9148788110057
2.594970206458147      19.24581123895225      15.49901294834276   0.002030966290132243     0.6634825273727736     -11.63321920488803  9.702680844253389e-05     0.1239319274701352  0.0009463719311535697      14.19564106692094      318.0684525226262   0.006458260711530876     0.8001761869444384     0.5267508427678376     0.2731354217959627     0.3901267010084972    0.00320987422807925     0.4139122117693992    0.06230509381365856     0.6406958498239866  3.336971697689648e-14 121.9148787835649
2.594970206458147      19.24581123895225      15.49901271738947   0.002030981191293437     0.6634825273727736     -11.63321920488803  9.702680844253389e-05     0.1239319274701352  0.0009463719311535697      14.19564106692094      318.0684525226262   0.006458260711530876     0.8001761869444384     0.5267508427678376     0.2731354217959627     0.3901267010084972    0.00320987422807925     0.4139122117693992    0.06230509381365856     0.6406958498239866  3.336971697689648e-14 121.914879064166
2.594970206458147      19.24581123895225      15.49901271738947   0.002030966290132243     0.6634825422739348     -11.63321920488803  9.702680844253389e-05     0.1239319274701352  0.0009463719311535697      14.19564106692094      318.0684525226262   0.006458260711530876     0.8001761869444384     0.5267508427678376     0.2731354217959627     0.3901267010084972    0.00320987422807925     0.4139122117693992    0.06230509381365856     0.6406958498239866  3.336971697689648e-14 121.9148787918175
2.594970206458147      19.24581123895225      15.49901271738947   0.002030966290132243     0.6634825273727736      -11.6332193782365  9.702680844253389e-05     0.1239319274701352  0.0009463719311535697      14.19564106692094      318.0684525226262   0.006458260711530876     0.8001761869444384     0.5267508427678376     0.2731354217959627     0.3901267010084972    0.00320987422807925     0.4139122117693992    0.06230509381365856     0.6406958498239866  3.336971697689648e-14 121.9148788596347
2.594970206458147      19.24581123895225      15.49901271738947   0.002030966290132243     0.6634825273727736     -11.63321920488803  9.704170960372774e-05     0.1239319274701352  0.0009463719311535697      14.19564106692094      318.0684525226262   0.006458260711530876     0.8001761869444384     0.5267508427678376     0.2731354217959627     0.3901267010084972    0.00320987422807925     0.4139122117693992    0.06230509381365856     0.6406958498239866  3.336971697689648e-14 121.9148824261758
2.594970206458147      19.24581123895225      15.49901271738947   0.002030966290132243     0.6634825273727736     -11.63321920488803  9.702680844253389e-05     0.1239319423712964  0.0009463719311535697      14.19564106692094      318.0684525226262   0.006458260711530876     0.8001761869444384     0.5267508427678376     0.2731354217959627     0.3901267010084972    0.00320987422807925     0.4139122117693992    0.06230509381365856     0.6406958498239866  3.336971697689648e-14 121.9148788035765
2.594970206458147      19.24581123895225      15.49901271738947   0.002030966290132243     0.6634825273727736     -11.63321920488803  9.702680844253389e-05     0.1239319274701352  0.0009463868323147636      14.19564106692094      318.0684525226262   0.006458260711530876     0.8001761869444384     0.5267508427678376     0.2731354217959627     0.3901267010084972    0.00320987422807925     0.4139122117693992    0.06230509381365856     0.6406958498239866  3.336971697689648e-14 121.9148792026843
2.594970206458147      19.24581123895225      15.49901271738947   0.002030966290132243     0.6634825273727736     -11.63321920488803  9.702680844253389e-05     0.1239319274701352  0.0009463719311535697      14.19564127845248      318.0684525226262   0.006458260711530876     0.8001761869444384     0.5267508427678376     0.2731354217959627     0.3901267010084972    0.00320987422807925     0.4139122117693992    0.06230509381365856     0.6406958498239866  3.336971697689648e-14 121.9148787816282
2.594970206458147      19.24581123895225      15.49901271738947   0.002030966290132243     0.6634825273727736     -11.63321920488803  9.702680844253389e-05     0.1239319274701352  0.0009463719311535697      14.19564106692094      318.0684572622154   0.006458260711530876     0.8001761869444384     0.5267508427678376     0.2731354217959627     0.3901267010084972    0.00320987422807925     0.4139122117693992    0.06230509381365856     0.6406958498239866  3.336971697689648e-14 121.9148788199359
2.594970206458147      19.24581123895225      15.49901271738947   0.002030966290132243     0.6634825273727736     -11.63321920488803  9.702680844253389e-05     0.1239319274701352  0.0009463719311535697      14.19564106692094      318.0684525226262    0.00645827561269207     0.8001761869444384     0.5267508427678376     0.2731354217959627     0.3901267010084972    0.00320987422807925     0.4139122117693992    0.06230509381365856     0.6406958498239866  3.336971697689648e-14 121.9148791899349
2.594970206458147      19.24581123895225      15.49901271738947   0.002030966290132243     0.6634825273727736     -11.63321920488803  9.702680844253389e-05     0.1239319274701352  0.0009463719311535697      14.19564106692094      318.0684525226262   0.006458260711530876     0.8001762018455996     0.5267508427678376     0.2731354217959627     0.3901267010084972    0.00320987422807925     0.4139122117693992    0.06230509381365856     0.6406958498239866  3.336971697689648e-14 121.9148793697505
2.594970206458147      19.24581123895225      15.49901271738947   0.002030966290132243     0.6634825273727736     -11.63321920488803  9.702680844253389e-05     0.1239319274701352  0.0009463719311535697      14.19564106692094      318.0684525226262   0.006458260711530876     0.8001761869444384     0.5267508576689988     0.2731354217959627     0.3901267010084972    0.00320987422807925     0.4139122117693992    0.06230509381365856     0.6406958498239866  3.336971697689648e-14 121.9148788284338
2.594970206458147      19.24581123895225      15.49901271738947   0.002030966290132243     0.6634825273727736     -11.63321920488803  9.702680844253389e-05     0.1239319274701352  0.0009463719311535697      14.19564106692094      318.0684525226262   0.006458260711530876     0.8001761869444384     0.5267508427678376     0.2731354366971239     0.3901267010084972    0.00320987422807925     0.4139122117693992    0.06230509381365856     0.6406958498239866  3.336971697689648e-14 121.9148788176984
2.594970206458147      19.24581123895225      15.49901271738947   0.002030966290132243     0.6634825273727736     -11.63321920488803  9.702680844253389e-05     0.1239319274701352  0.0009463719311535697      14.19564106692094      318.0684525226262   0.006458260711530876     0.8001761869444384     0.5267508427678376     0.2731354217959627     0.3901267159096584    0.00320987422807925     0.4139122117693992    0.06230509381365856     0.6406958498239866  3.336971697689648e-14 121.914878812426
2.594970206458147      19.24581123895225      15.49901271738947   0.002030966290132243     0.6634825273727736     -11.63321920488803  9.702680844253389e-05     0.1239319274701352  0.0009463719311535697      14.19564106692094      318.0684525226262   0.006458260711530876     0.8001761869444384     0.5267508427678376     0.2731354217959627     0.3901267010084972   0.003209889129240444     0.4139122117693992    0.06230509381365856     0.6406958498239866  3.336971697689648e-14 121.9148788358298
2.594970206458147      19.24581123895225      15.49901271738947   0.002030966290132243     0.6634825273727736     -11.63321920488803  9.702680844253389e-05     0.1239319274701352  0.0009463719311535697      14.19564106692094      318.0684525226262   0.006458260711530876     0.8001761869444384     0.5267508427678376     0.2731354217959627     0.3901267010084972    0.00320987422807925     0.4139122266705604    0.06230509381365856     0.6406958498239866  3.336971697689648e-14 121.914878835679
2.594970206458147      19.24581123895225      15.49901271738947   0.002030966290132243     0.6634825273727736     -11.63321920488803  9.702680844253389e-05     0.1239319274701352  0.0009463719311535697      14.19564106692094      318.0684525226262   0.006458260711530876     0.8001761869444384     0.5267508427678376     0.2731354217959627     0.3901267010084972    0.00320987422807925     0.4139122117693992    0.06230510871481976     0.6406958498239866  3.336971697689648e-14 121.9148788356093
2.594970206458147      19.24581123895225      15.49901271738947   0.002030966290132243     0.6634825273727736     -11.63321920488803  9.702680844253389e-05     0.1239319274701352  0.0009463719311535697      14.19564106692094      318.0684525226262   0.006458260711530876     0.8001761869444384     0.5267508427678376     0.2731354217959627     0.3901267010084972    0.00320987422807925     0.4139122117693992    0.06230509381365856     0.6406958647251478  3.336971697689648e-14 121.9148788356618
2.594970206458147      19.24581123895225      15.49901271738947   0.002030966290132243     0.6634825273727736     -11.63321920488803  9.702680844253389e-05     0.1239319274701352  0.0009463719311535697      14.19564106692094      318.0684525226262   0.006458260711530876     0.8001761869444384     0.5267508427678376     0.2731354217959627     0.3901267010084972    0.00320987422807925     0.4139122117693992    0.06230509381365856     0.6406958498239866  1.490119456356463e-08 121.9149365024623
2.594975459570237      19.24584993712355      15.49909558583822   0.002030962133485237     0.6634792849490476     -11.63326845108943  9.703222755181129e-05     0.1239318085478413  0.0009463729474825911      14.19573525272491       318.072061206624   0.006458198846388077     0.8001762140924583     0.5267493094385801     0.2731363811450533     0.3901291476344528   0.003209985053443438     0.4139122117693992    0.06230543461103418     0.6406941630509996  3.337489924017835e-14 121.9148656462181
2.594975498238385      19.24584993712355      15.49909558583822   0.002030962133485237     0.6634792849490476     -11.63326845108943  9.703222755181129e-05     0.1239318085478413  0.0009463729474825911      14.19573525272491       318.072061206624   0.006458198846388077     0.8001762140924583     0.5267493094385801     0.2731363811450533     0.3901291476344528   0.003209985053443438     0.4139122117693992    0.06230543461103418     0.6406941630509996  3.337489924017835e-14 121.9148656356152
2.594975459570237      19.24585022390906      15.49909558583822   0.002030962133485237     0.6634792849490476     -11.63326845108943  9.703222755181129e-05     0.1239318085478413  0.0009463729474825911      14.19573525272491       318.072061206624   0.006458198846388077     0.8001762140924583     0.5267493094385801     0.2731363811450533     0.3901291476344528   0.003209985053443438     0.4139122117693992    0.06230543461103418     0.6406941630509996  3.337489924017835e-14 121.9148656366439
2.594975459570237      19.24584993712355      15.49909581679274   0.002030962133485237     0.6634792849490476     -11.63326845108943  9.703222755181129e-05     0.1239318085478413  0.0009463729474825911      14.19573525272491       318.072061206624   0.006458198846388077     0.8001762140924583     0.5267493094385801     0.2731363811450533     0.3901291476344528   0.003209985053443438     0.4139122117693992    0.06230543461103418     0.6406941630509996  3.337489924017835e-14 121.9148656071263
2.594975459570237      19.24584993712355      15.49909558583822   0.002030977034646431     0.6634792849490476     -11.63326845108943  9.703222755181129e-05     0.1239318085478413  0.0009463729474825911      14.19573525272491       318.072061206624   0.006458198846388077     0.8001762140924583     0.5267493094385801     0.2731363811450533     0.3901291476344528   0.003209985053443438     0.4139122117693992    0.06230543461103418     0.6406941630509996  3.337489924017835e-14 121.9148658817491
2.594975459570237      19.24584993712355      15.49909558583822   0.002030962133485237     0.6634792998502088     -11.63326845108943  9.703222755181129e-05     0.1239318085478413  0.0009463729474825911      14.19573525272491       318.072061206624   0.006458198846388077     0.8001762140924583     0.5267493094385801     0.2731363811450533     0.3901291476344528   0.003209985053443438     0.4139122117693992    0.06230543461103418     0.6406941630509996  3.337489924017835e-14 121.9148656106602
2.594975459570237      19.24584993712355      15.49909558583822   0.002030962133485237     0.6634792849490476     -11.63326862443864  9.703222755181129e-05     0.1239318085478413  0.0009463729474825911      14.19573525272491       318.072061206624   0.006458198846388077     0.8001762140924583     0.5267493094385801     0.2731363811450533     0.3901291476344528   0.003209985053443438     0.4139122117693992    0.06230543461103418     0.6406941630509996  3.337489924017835e-14 121.914865686381
2.594975459570237      19.24584993712355      15.49909558583822   0.002030962133485237     0.6634792849490476     -11.63326845108943  9.704712871300513e-05     0.1239318085478413  0.0009463729474825911      14.19573525272491       318.072061206624   0.006458198846388077     0.8001762140924583     0.5267493094385801     0.2731363811450533     0.3901291476344528   0.003209985053443438     0.4139122117693992    0.06230543461103418     0.6406941630509996  3.337489924017835e-14 121.9148692546377
2.594975459570237      19.24584993712355      15.49909558583822   0.002030962133485237     0.6634792849490476     -11.63326845108943  9.703222755181129e-05     0.1239318234490025  0.0009463729474825911      14.19573525272491       318.072061206624   0.006458198846388077     0.8001762140924583     0.5267493094385801     0.2731363811450533     0.3901291476344528   0.003209985053443438     0.4139122117693992    0.06230543461103418     0.6406941630509996  3.337489924017835e-14 121.9148656562916
2.594975459570237      19.24584993712355      15.49909558583822   0.002030962133485237     0.6634792849490476     -11.63326845108943  9.703222755181129e-05     0.1239318085478413  0.0009463878486437849      14.19573525272491       318.072061206624   0.006458198846388077     0.8001762140924583     0.5267493094385801     0.2731363811450533     0.3901291476344528   0.003209985053443438     0.4139122117693992    0.06230543461103418     0.6406941630509996  3.337489924017835e-14 121.914866006157
2.594975459570237      19.24584993712355      15.49909558583822   0.002030962133485237     0.6634792849490476     -11.63326845108943  9.703222755181129e-05     0.1239318085478413  0.0009463729474825911      14.19573546425785       318.072061206624   0.006458198846388077     0.8001762140924583     0.5267493094385801     0.2731363811450533     0.3901291476344528   0.003209985053443438     0.4139122117693992    0.06230543461103418     0.6406941630509996  3.337489924017835e-14 121.9148655812378
2.594975459570237      19.24584993712355      15.49909558583822   0.002030962133485237     0.6634792849490476     -11.63326845108943  9.703222755181129e-05     0.1239318085478413  0.0009463729474825911      14.19573525272491       318.072065946267   0.006458198846388077     0.8001762140924583     0.5267493094385801     0.2731363811450533     0.3901291476344528   0.003209985053443438     0.4139122117693992    0.06230543461103418     0.6406941630509996  3.337489924017835e-14 121.9148656261806
2.594975459570237      19.24584993712355      15.49909558583822   0.002030962133485237     0.6634792849490476     -11.63326845108943  9.703222755181129e-05     0.1239318085478413  0.0009463729474825911      14.19573525272491       318.072061206624   0.006458213747549271     0.8001762140924583     0.5267493094385801     0.2731363811450533     0.3901291476344528   0.003209985053443438     0.4139122117693992    0.06230543461103418     0.6406941630509996  3.337489924017835e-14 121.914866013863
2.594975459570237      19.24584993712355      15.49909558583822   0.002030962133485237     0.6634792849490476     -11.63326845108943  9.703222755181129e-05     0.1239318085478413  0.0009463729474825911      14.19573525272491       318.072061206624   0.006458198846388077     0.8001762289936195     0.5267493094385801     0.2731363811450533     0.3901291476344528   0.003209985053443438     0.4139122117693992    0.06230543461103418     0.6406941630509996  3.337489924017835e-14 121.9148661715345
2.594975459570237      19.24584993712355      15.49909558583822   0.002030962133485237     0.6634792849490476     -11.63326845108943  9.703222755181129e-05     0.1239318085478413  0.0009463729474825911      14.19573525272491       318.072061206624   0.006458198846388077     0.8001762140924583     0.5267493243397413     0.2731363811450533     0.3901291476344528   0.003209985053443438     0.4139122117693992    0.06230543461103418     0.6406941630509996  3.337489924017835e-14 121.9148656378567
2.594975459570237      19.24584993712355      15.49909558583822   0.002030962133485237     0.6634792849490476     -11.63326845108943  9.703222755181129e-05     0.1239318085478413  0.0009463729474825911      14.19573525272491       318.072061206624   0.006458198846388077     0.8001762140924583     0.5267493094385801     0.2731363960462145     0.3901291476344528   0.003209985053443438     0.4139122117693992    0.06230543461103418     0.6406941630509996  3.337489924017835e-14 121.9148656378959
2.594975459570237      19.24584993712355      15.49909558583822   0.002030962133485237     0.6634792849490476     -11.63326845108943  9.703222755181129e-05     0.1239318085478413  0.0009463729474825911      14.19573525272491       318.072061206624   0.006458198846388077     0.8001762140924583     0.5267493094385801     0.2731363811450533      0.390129162535614   0.003209985053443438     0.4139122117693992    0.06230543461103418     0.6406941630509996  3.337489924017835e-14 121.9148656288868
2.594975459570237      19.24584993712355      15.49909558583822   0.002030962133485237     0.6634792849490476     -11.63326845108943  9.703222755181129e-05     0.1239318085478413  0.0009463729474825911      14.19573525272491       318.072061206624   0.006458198846388077     0.8001762140924583     0.5267493094385801     0.2731363811450533     0.3901291476344528   0.003209999954604632     0.4139122117693992    0.06230543461103418     0.6406941630509996  3.337489924017835e-14 121.9148656462583
2.594975459570237      19.24584993712355      15.49909558583822   0.002030962133485237     0.6634792849490476     -11.63326845108943  9.703222755181129e-05     0.1239318085478413  0.0009463729474825911      14.19573525272491       318.072061206624   0.006458198846388077     0.8001762140924583     0.5267493094385801     0.2731363811450533     0.3901291476344528   0.003209985053443438     0.4139122266705604    0.06230543461103418     0.6406941630509996  3.337489924017835e-14 121.9148656462181
2.594975459570237      19.24584993712355      15.49909558583822   0.002030962133485237     0.6634792849490476     -11.63326845108943  9.703222755181129e-05     0.1239318085478413  0.0009463729474825911      14.19573525272491       318.072061206624   0.006458198846388077     0.8001762140924583     0.5267493094385801     0.2731363811450533     0.3901291476344528   0.003209985053443438     0.4139122117693992    0.06230544951219538     0.6406941630509996  3.337489924017835e-14 121.914865646231
2.594975459570237      19.24584993712355      15.49909558583822   0.002030962133485237     0.6634792849490476     -11.63326845108943  9.703222755181129e-05     0.1239318085478413  0.0009463729474825911      14.19573525272491       318.072061206624   0.006458198846388077     0.8001762140924583     0.5267493094385801     0.2731363811450533     0.3901291476344528   0.003209985053443438     0.4139122117693992    0.06230543461103418     0.6406941779521608  3.337489924017835e-14 121.9148656462221
2.594975459570237      19.24584993712355      15.49909558583822   0.002030962133485237     0.6634792849490476     -11.63326845108943  9.703222755181129e-05     0.1239318085478413  0.0009463729474825911      14.19573525272491       318.072061206624   0.006458198846388077     0.8001762140924583     0.5267493094385801     0.2731363811450533     0.3901291476344528   0.003209985053443438     0.4139122117693992    0.06230543461103418     0.6406941630509996   1.49011945687469e-08 121.9149233126504
2.594975840728669      19.24585076970809      15.49909703910066   0.002030825170594512     0.6634898840619246     -11.63326725586355  9.692897883552459e-05     0.1239314460661429  0.0009462736598282234      14.19573771565709      318.0720615432291   0.006457515451505634     0.8001761862646133      0.526750501584799      0.273138158171033     0.3901342515807283   0.003209984768830258     0.4139122117693992    0.06230543267652113      0.640694156526103  3.280798321829011e-14 121.9148090288424
2.594975879396822      19.24585076970809      15.49909703910066   0.002030825170594512     0.6634898840619246     -11.63326725586355  9.692897883552459e-05     0.1239314460661429  0.0009462736598282234      14.19573771565709      318.0720615432291   0.006457515451505634     0.8001761862646133      0.526750501584799      0.273138158171033     0.3901342515807283   0.003209984768830258     0.4139122117693992    0.06230543267652113      0.640694156526103  3.280798321829011e-14 121.9148090007912
2.594975840728669      19.24585105649362      15.49909703910066   0.002030825170594512     0.6634898840619246     -11.63326725586355  9.692897883552459e-05     0.1239314460661429  0.0009462736598282234      14.19573771565709      318.0720615432291   0.006457515451505634     0.8001761862646133      0.526750501584799      0.273138158171033     0.3901342515807283   0.003209984768830258     0.4139122117693992    0.06230543267652113      0.640694156526103  3.280798321829011e-14 121.9148090334878
2.594975840728669      19.24585076970809       15.4990972700552   0.002030825170594512     0.6634898840619246     -11.63326725586355  9.692897883552459e-05     0.1239314460661429  0.0009462736598282234      14.19573771565709      318.0720615432291   0.006457515451505634     0.8001761862646133      0.526750501584799      0.273138158171033     0.3901342515807283   0.003209984768830258     0.4139122117693992    0.06230543267652113      0.640694156526103  3.280798321829011e-14 121.9148090084179
2.594975840728669      19.24585076970809      15.49909703910066   0.002030840071755705     0.6634898840619246     -11.63326725586355  9.692897883552459e-05     0.1239314460661429  0.0009462736598282234      14.19573771565709      318.0720615432291   0.006457515451505634     0.8001761862646133      0.526750501584799      0.273138158171033     0.3901342515807283   0.003209984768830258     0.4139122117693992    0.06230543267652113      0.640694156526103  3.280798321829011e-14 121.914809234217
2.594975840728669      19.24585076970809      15.49909703910066   0.002030825170594512     0.6634898989630857     -11.63326725586355  9.692897883552459e-05     0.1239314460661429  0.0009462736598282234      14.19573771565709      318.0720615432291   0.006457515451505634     0.8001761862646133      0.526750501584799      0.273138158171033     0.3901342515807283   0.003209984768830258     0.4139122117693992    0.06230543267652113      0.640694156526103  3.280798321829011e-14 121.9148090197841
2.594975840728669      19.24585076970809      15.49909703910066   0.002030825170594512     0.6634898840619246     -11.63326742921274  9.692897883552459e-05     0.1239314460661429  0.0009462736598282234      14.19573771565709      318.0720615432291   0.006457515451505634     0.8001761862646133      0.526750501584799      0.273138158171033     0.3901342515807283   0.003209984768830258     0.4139122117693992    0.06230543267652113      0.640694156526103  3.280798321829011e-14 121.9148090642196
2.594975840728669      19.24585076970809      15.49909703910066   0.002030825170594512     0.6634898840619246     -11.63326725586355  9.694387999671844e-05     0.1239314460661429  0.0009462736598282234      14.19573771565709      318.0720615432291   0.006457515451505634     0.8001761862646133      0.526750501584799      0.273138158171033     0.3901342515807283   0.003209984768830258     0.4139122117693992    0.06230543267652113      0.640694156526103  3.280798321829011e-14 121.9148125547745
2.594975840728669      19.24585076970809      15.49909703910066   0.002030825170594512     0.6634898840619246     -11.63326725586355  9.692897883552459e-05     0.1239314609673041  0.0009462736598282234      14.19573771565709      318.0720615432291   0.006457515451505634     0.8001761862646133      0.526750501584799      0.273138158171033     0.3901342515807283   0.003209984768830258     0.4139122117693992    0.06230543267652113      0.640694156526103  3.280798321829011e-14 121.9148090275261
2.594975840728669      19.24585076970809      15.49909703910066   0.002030825170594512     0.6634898840619246     -11.63326725586355  9.692897883552459e-05     0.1239314460661429  0.0009462885609894172      14.19573771565709      318.0720615432291   0.006457515451505634     0.8001761862646133      0.526750501584799      0.273138158171033     0.3901342515807283   0.003209984768830258     0.4139122117693992    0.06230543267652113      0.640694156526103  3.280798321829011e-14 121.9148093168321
2.594975840728669      19.24585076970809      15.49909703910066   0.002030825170594512     0.6634898840619246     -11.63326725586355  9.692897883552459e-05     0.1239314460661429  0.0009462736598282234      14.19573792719006      318.0720615432291   0.006457515451505634     0.8001761862646133      0.526750501584799      0.273138158171033     0.3901342515807283   0.003209984768830258     0.4139122117693992    0.06230543267652113      0.640694156526103  3.280798321829011e-14 121.9148089580384
2.594975840728669      19.24585076970809      15.49909703910066   0.002030825170594512     0.6634898840619246     -11.63326725586355  9.692897883552459e-05     0.1239314460661429  0.0009462736598282234      14.19573771565709      318.0720662828722   0.006457515451505634     0.8001761862646133      0.526750501584799      0.273138158171033     0.3901342515807283   0.003209984768830258     0.4139122117693992    0.06230543267652113      0.640694156526103  3.280798321829011e-14 121.9148089346814
2.594975840728669      19.24585076970809      15.49909703910066   0.002030825170594512     0.6634898840619246     -11.63326725586355  9.692897883552459e-05     0.1239314460661429  0.0009462736598282234      14.19573771565709      318.0720615432291   0.006457530352666828     0.8001761862646133      0.526750501584799      0.273138158171033     0.3901342515807283   0.003209984768830258     0.4139122117693992    0.06230543267652113      0.640694156526103  3.280798321829011e-14 121.9148087791907
2.594975840728669      19.24585076970809      15.49909703910066   0.002030825170594512     0.6634898840619246     -11.63326725586355  9.692897883552459e-05     0.1239314460661429  0.0009462736598282234      14.19573771565709      318.0720615432291   0.006457515451505634     0.8001762011657745      0.526750501584799      0.273138158171033     0.3901342515807283   0.003209984768830258     0.4139122117693992    0.06230543267652113      0.640694156526103  3.280798321829011e-14 121.914809570634
2.594975840728669      19.24585076970809      15.49909703910066   0.002030825170594512     0.6634898840619246     -11.63326725586355  9.692897883552459e-05     0.1239314460661429  0.0009462736598282234      14.19573771565709      318.0720615432291   0.006457515451505634     0.8001761862646133     0.5267505164859602      0.273138158171033     0.3901342515807283   0.003209984768830258     0.4139122117693992    0.06230543267652113      0.640694156526103  3.280798321829011e-14 121.914809072244
2.594975840728669      19.24585076970809      15.49909703910066   0.002030825170594512     0.6634898840619246     -11.63326725586355  9.692897883552459e-05     0.1239314460661429  0.0009462736598282234      14.19573771565709      318.0720615432291   0.006457515451505634     0.8001761862646133      0.526750501584799     0.2731381730721942     0.3901342515807283   0.003209984768830258     0.4139122117693992    0.06230543267652113      0.640694156526103  3.280798321829011e-14 121.9148089827966
2.594975840728669      19.24585076970809      15.49909703910066   0.002030825170594512     0.6634898840619246     -11.63326725586355  9.692897883552459e-05     0.1239314460661429  0.0009462736598282234      14.19573771565709      318.0720615432291   0.006457515451505634     0.8001761862646133      0.526750501584799      0.273138158171033     0.3901342664818895   0.003209984768830258     0.4139122117693992    0.06230543267652113      0.640694156526103  3.280798321829011e-14 121.9148090264993
2.594975840728669      19.24585076970809      15.49909703910066   0.002030825170594512     0.6634898840619246     -11.63326725586355  9.692897883552459e-05     0.1239314460661429  0.0009462736598282234      14.19573771565709      318.0720615432291   0.006457515451505634     0.8001761862646133      0.526750501584799      0.273138158171033     0.3901342515807283   0.003209999669991452     0.4139122117693992    0.06230543267652113      0.640694156526103  3.280798321829011e-14 121.9148090287718
2.594975840728669      19.24585076970809      15.49909703910066   0.002030825170594512     0.6634898840619246     -11.63326725586355  9.692897883552459e-05     0.1239314460661429  0.0009462736598282234      14.19573771565709      318.0720615432291   0.006457515451505634     0.8001761862646133      0.526750501584799      0.273138158171033     0.3901342515807283   0.003209984768830258     0.4139122266705604    0.06230543267652113      0.640694156526103  3.280798321829011e-14 121.9148090288424
2.594975840728669      19.24585076970809      15.49909703910066   0.002030825170594512     0.6634898840619246     -11.63326725586355  9.692897883552459e-05     0.1239314460661429  0.0009462736598282234      14.19573771565709      318.0720615432291   0.006457515451505634     0.8001761862646133      0.526750501584799      0.273138158171033     0.3901342515807283   0.003209984768830258     0.4139122117693992    0.06230544757768232      0.640694156526103  3.280798321829011e-14 121.9148090288563
2.594975840728669      19.24585076970809      15.49909703910066   0.002030825170594512     0.6634898840619246     -11.63326725586355  9.692897883552459e-05     0.1239314460661429  0.0009462736598282234      14.19573771565709      318.0720615432291   0.006457515451505634     0.8001761862646133      0.526750501584799      0.273138158171033     0.3901342515807283   0.003209984768830258     0.4139122117693992    0.06230543267652113     0.6406941714272642  3.280798321829011e-14 121.9148090288462
2.594975840728669      19.24585076970809      15.49909703910066   0.002030825170594512     0.6634898840619246     -11.63326725586355  9.692897883552459e-05     0.1239314460661429  0.0009462736598282234      14.19573771565709      318.0720615432291   0.006457515451505634     0.8001761862646133      0.526750501584799      0.273138158171033     0.3901342515807283   0.003209984768830258     0.4139122117693992    0.06230543267652113      0.640694156526103  1.490119400183088e-08 121.9148666956212
