# Supplementary material for: Model-Based Quantification of the Systemic Interplay between Glucose and Fatty Acids in the Postprandial State
Source: PLoS One. 2015 Sep 10;10(9):e0135665. doi: 10.1371/journal.pone.0135665 (PMC4565650; doi:10.1371/journal.pone.0135665)
Supplement: S3 File — Zip file containing all Matlab m-files to generate figures. The zip-file includes a README file, containing an overview of the simulation files and basic instructions. (ZIP) [file pone.0135665.s004.zip › GlcNEFA/OPT parameters/OPT_solver1_seed100000000_n100_r25/parameters_it38.txt]

2.224102898136164      19.57175962598107      19.71087570637353   0.003357826308527403     0.9691342409783437     -12.66401740023237  3.101671241168294e-05     0.1353625069831663  0.0005209804207065615      22.51234328017005      304.8499110684104   0.007656639777916917     0.8383318300496971      0.480747894214866     0.3346350772954069     0.1905019188843685   0.003624305127530581     0.5231648883033659     0.1827905719414995    0.09309106058836275  2.340643399166403e-14 203.8522394046108
2.224102931277879      19.57175962598107      19.71087570637353   0.003357826308527403     0.9691342409783437     -12.66401740023237  3.101671241168294e-05     0.1353625069831663  0.0005209804207065615      22.51234328017005      304.8499110684104   0.007656639777916917     0.8383318300496971      0.480747894214866     0.3346350772954069     0.1905019188843685   0.003624305127530581     0.5231648883033659     0.1827905719414995    0.09309106058836275  2.340643399166403e-14 203.8522404117983
2.224102898136164      19.57175991762302      19.71087570637353   0.003357826308527403     0.9691342409783437     -12.66401740023237  3.101671241168294e-05     0.1353625069831663  0.0005209804207065615      22.51234328017005      304.8499110684104   0.007656639777916917     0.8383318300496971      0.480747894214866     0.3346350772954069     0.1905019188843685   0.003624305127530581     0.5231648883033659     0.1827905719414995    0.09309106058836275  2.340643399166403e-14 203.8522391341483
2.224102898136164      19.57175962598107      19.71087600008847   0.003357826308527403     0.9691342409783437     -12.66401740023237  3.101671241168294e-05     0.1353625069831663  0.0005209804207065615      22.51234328017005      304.8499110684104   0.007656639777916917     0.8383318300496971      0.480747894214866     0.3346350772954069     0.1905019188843685   0.003624305127530581     0.5231648883033659     0.1827905719414995    0.09309106058836275  2.340643399166403e-14 203.8522393830908
2.224102898136164      19.57175962598107      19.71087570637353   0.003357841209688597     0.9691342409783437     -12.66401740023237  3.101671241168294e-05     0.1353625069831663  0.0005209804207065615      22.51234328017005      304.8499110684104   0.007656639777916917     0.8383318300496971      0.480747894214866     0.3346350772954069     0.1905019188843685   0.003624305127530581     0.5231648883033659     0.1827905719414995    0.09309106058836275  2.340643399166403e-14 203.8522511413675
2.224102898136164      19.57175962598107      19.71087570637353   0.003357826308527403     0.9691342558795049     -12.66401740023237  3.101671241168294e-05     0.1353625069831663  0.0005209804207065615      22.51234328017005      304.8499110684104   0.007656639777916917     0.8383318300496971      0.480747894214866     0.3346350772954069     0.1905019188843685   0.003624305127530581     0.5231648883033659     0.1827905719414995    0.09309106058836275  2.340643399166403e-14 203.8522392003482
2.224102898136164      19.57175962598107      19.71087570637353   0.003357826308527403     0.9691342409783437     -12.66401758894094  3.101671241168294e-05     0.1353625069831663  0.0005209804207065615      22.51234328017005      304.8499110684104   0.007656639777916917     0.8383318300496971      0.480747894214866     0.3346350772954069     0.1905019188843685   0.003624305127530581     0.5231648883033659     0.1827905719414995    0.09309106058836275  2.340643399166403e-14 203.8522397111545
2.224102898136164      19.57175962598107      19.71087570637353   0.003357826308527403     0.9691342409783437     -12.66401740023237  3.103161357287679e-05     0.1353625069831663  0.0005209804207065615      22.51234328017005      304.8499110684104   0.007656639777916917     0.8383318300496971      0.480747894214866     0.3346350772954069     0.1905019188843685   0.003624305127530581     0.5231648883033659     0.1827905719414995    0.09309106058836275  2.340643399166403e-14 203.8524128674195
2.224102898136164      19.57175962598107      19.71087570637353   0.003357826308527403     0.9691342409783437     -12.66401740023237  3.101671241168294e-05     0.1353625218843275  0.0005209804207065615      22.51234328017005      304.8499110684104   0.007656639777916917     0.8383318300496971      0.480747894214866     0.3346350772954069     0.1905019188843685   0.003624305127530581     0.5231648883033659     0.1827905719414995    0.09309106058836275  2.340643399166403e-14 203.8522347662469
2.224102898136164      19.57175962598107      19.71087570637353   0.003357826308527403     0.9691342409783437     -12.66401740023237  3.101671241168294e-05     0.1353625069831663  0.0005209953218677553      22.51234328017005      304.8499110684104   0.007656639777916917     0.8383318300496971      0.480747894214866     0.3346350772954069     0.1905019188843685   0.003624305127530581     0.5231648883033659     0.1827905719414995    0.09309106058836275  2.340643399166403e-14 203.8522087269029
2.224102898136164      19.57175962598107      19.71087570637353   0.003357826308527403     0.9691342409783437     -12.66401740023237  3.101671241168294e-05     0.1353625069831663  0.0005209804207065615      22.51234361563011      304.8499110684104   0.007656639777916917     0.8383318300496971      0.480747894214866     0.3346350772954069     0.1905019188843685   0.003624305127530581     0.5231648883033659     0.1827905719414995    0.09309106058836275  2.340643399166403e-14 203.8522387800611
2.224102898136164      19.57175962598107      19.71087570637353   0.003357826308527403     0.9691342409783437     -12.66401740023237  3.101671241168294e-05     0.1353625069831663  0.0005209804207065615      22.51234328017005      304.8499156110281   0.007656639777916917     0.8383318300496971      0.480747894214866     0.3346350772954069     0.1905019188843685   0.003624305127530581     0.5231648883033659     0.1827905719414995    0.09309106058836275  2.340643399166403e-14 203.8522398946496
2.224102898136164      19.57175962598107      19.71087570637353   0.003357826308527403     0.9691342409783437     -12.66401740023237  3.101671241168294e-05     0.1353625069831663  0.0005209804207065615      22.51234328017005      304.8499110684104   0.007656654679078111     0.8383318300496971      0.480747894214866     0.3346350772954069     0.1905019188843685   0.003624305127530581     0.5231648883033659     0.1827905719414995    0.09309106058836275  2.340643399166403e-14 203.8522788142016
2.224102898136164      19.57175962598107      19.71087570637353   0.003357826308527403     0.9691342409783437     -12.66401740023237  3.101671241168294e-05     0.1353625069831663  0.0005209804207065615      22.51234328017005      304.8499110684104   0.007656639777916917     0.8383318449508583      0.480747894214866     0.3346350772954069     0.1905019188843685   0.003624305127530581     0.5231648883033659     0.1827905719414995    0.09309106058836275  2.340643399166403e-14 203.8522428538156
2.224102898136164      19.57175962598107      19.71087570637353   0.003357826308527403     0.9691342409783437     -12.66401740023237  3.101671241168294e-05     0.1353625069831663  0.0005209804207065615      22.51234328017005      304.8499110684104   0.007656639777916917     0.8383318300496971     0.4807479091160272     0.3346350772954069     0.1905019188843685   0.003624305127530581     0.5231648883033659     0.1827905719414995    0.09309106058836275  2.340643399166403e-14 203.8522487878051
2.224102898136164      19.57175962598107      19.71087570637353   0.003357826308527403     0.9691342409783437     -12.66401740023237  3.101671241168294e-05     0.1353625069831663  0.0005209804207065615      22.51234328017005      304.8499110684104   0.007656639777916917     0.8383318300496971      0.480747894214866     0.3346350921965681     0.1905019188843685   0.003624305127530581     0.5231648883033659     0.1827905719414995    0.09309106058836275  2.340643399166403e-14 203.8522626789774
2.224102898136164      19.57175962598107      19.71087570637353   0.003357826308527403     0.9691342409783437     -12.66401740023237  3.101671241168294e-05     0.1353625069831663  0.0005209804207065615      22.51234328017005      304.8499110684104   0.007656639777916917     0.8383318300496971      0.480747894214866     0.3346350772954069     0.1905019337855297   0.003624305127530581     0.5231648883033659     0.1827905719414995    0.09309106058836275  2.340643399166403e-14 203.8522386446894
2.224102898136164      19.57175962598107      19.71087570637353   0.003357826308527403     0.9691342409783437     -12.66401740023237  3.101671241168294e-05     0.1353625069831663  0.0005209804207065615      22.51234328017005      304.8499110684104   0.007656639777916917     0.8383318300496971      0.480747894214866     0.3346350772954069     0.1905019188843685   0.003624320028691775     0.5231648883033659     0.1827905719414995    0.09309106058836275  2.340643399166403e-14 203.8522394041781
2.224102898136164      19.57175962598107      19.71087570637353   0.003357826308527403     0.9691342409783437     -12.66401740023237  3.101671241168294e-05     0.1353625069831663  0.0005209804207065615      22.51234328017005      304.8499110684104   0.007656639777916917     0.8383318300496971      0.480747894214866     0.3346350772954069     0.1905019188843685   0.003624305127530581     0.5231649032045271     0.1827905719414995    0.09309106058836275  2.340643399166403e-14 203.8522394046108
2.224102898136164      19.57175962598107      19.71087570637353   0.003357826308527403     0.9691342409783437     -12.66401740023237  3.101671241168294e-05     0.1353625069831663  0.0005209804207065615      22.51234328017005      304.8499110684104   0.007656639777916917     0.8383318300496971      0.480747894214866     0.3346350772954069     0.1905019188843685   0.003624305127530581     0.5231648883033659     0.1827905868426606    0.09309106058836275  2.340643399166403e-14 203.8522394051173
2.224102898136164      19.57175962598107      19.71087570637353   0.003357826308527403     0.9691342409783437     -12.66401740023237  3.101671241168294e-05     0.1353625069831663  0.0005209804207065615      22.51234328017005      304.8499110684104   0.007656639777916917     0.8383318300496971      0.480747894214866     0.3346350772954069     0.1905019188843685   0.003624305127530581     0.5231648883033659     0.1827905719414995    0.09309107548952395  2.340643399166403e-14 203.8522394048309
2.224102898136164      19.57175962598107      19.71087570637353   0.003357826308527403     0.9691342409783437     -12.66401740023237  3.101671241168294e-05     0.1353625069831663  0.0005209804207065615      22.51234328017005      304.8499110684104   0.007656639777916917     0.8383318300496971      0.480747894214866     0.3346350772954069     0.1905019188843685   0.003624305127530581     0.5231648883033659     0.1827905719414995    0.09309106058836275  1.490118460028165e-08 203.8523027580845
2.284602646665245      17.14441178296563      15.95426827232622   0.002724116170485548     0.9793376607312234     -10.57522864936992  1.205046202428344e-05     0.1375154888797698   0.000461566336022636      18.58576672397791      284.3191647979023   0.009057776187517144     0.8020774967849575     0.4964225248372812     0.2896844941042034     0.1960504561439532    0.02114687151079901     0.5231648883033659     0.1129093585876877    0.07089146548479518  2.220446049250313e-14 163.3645483851535
2.284602680708477      17.14441178296563      15.95426827232622   0.002724116170485548     0.9793376607312234     -10.57522864936992  1.205046202428344e-05     0.1375154888797698   0.000461566336022636      18.58576672397791      284.3191647979023   0.009057776187517144     0.8020774967849575     0.4964225248372812     0.2896844941042034     0.1960504561439532    0.02114687151079901     0.5231648883033659     0.1129093585876877    0.07089146548479518  2.220446049250313e-14 163.3645485240614
2.284602646665245      17.14441203843728      15.95426827232622   0.002724116170485548     0.9793376607312234     -10.57522864936992  1.205046202428344e-05     0.1375154888797698   0.000461566336022636      18.58576672397791      284.3191647979023   0.009057776187517144     0.8020774967849575     0.4964225248372812     0.2896844941042034     0.1960504561439532    0.02114687151079901     0.5231648883033659     0.1129093585876877    0.07089146548479518  2.220446049250313e-14 163.3645484517711
2.284602646665245      17.14441178296563      15.95426851006335   0.002724116170485548     0.9793376607312234     -10.57522864936992  1.205046202428344e-05     0.1375154888797698   0.000461566336022636      18.58576672397791      284.3191647979023   0.009057776187517144     0.8020774967849575     0.4964225248372812     0.2896844941042034     0.1960504561439532    0.02114687151079901     0.5231648883033659     0.1129093585876877    0.07089146548479518  2.220446049250313e-14 163.3645482338433
2.284602646665245      17.14441178296563      15.95426827232622   0.002724131071646741     0.9793376607312234     -10.57522864936992  1.205046202428344e-05     0.1375154888797698   0.000461566336022636      18.58576672397791      284.3191647979023   0.009057776187517144     0.8020774967849575     0.4964225248372812     0.2896844941042034     0.1960504561439532    0.02114687151079901     0.5231648883033659     0.1129093585876877    0.07089146548479518  2.220446049250313e-14 163.3645466280611
2.284602646665245      17.14441178296563      15.95426827232622   0.002724116170485548     0.9793376756323846     -10.57522864936992  1.205046202428344e-05     0.1375154888797698   0.000461566336022636      18.58576672397791      284.3191647979023   0.009057776187517144     0.8020774967849575     0.4964225248372812     0.2896844941042034     0.1960504561439532    0.02114687151079901     0.5231648883033659     0.1129093585876877    0.07089146548479518  2.220446049250313e-14 163.3645482789238
2.284602646665245      17.14441178296563      15.95426827232622   0.002724116170485548     0.9793376607312234     -10.57522880695311  1.205046202428344e-05     0.1375154888797698   0.000461566336022636      18.58576672397791      284.3191647979023   0.009057776187517144     0.8020774967849575     0.4964225248372812     0.2896844941042034     0.1960504561439532    0.02114687151079901     0.5231648883033659     0.1129093585876877    0.07089146548479518  2.220446049250313e-14 163.3645481784941
2.284602646665245      17.14441178296563      15.95426827232622   0.002724116170485548     0.9793376607312234     -10.57522864936992  1.206536318547729e-05     0.1375154888797698   0.000461566336022636      18.58576672397791      284.3191647979023   0.009057776187517144     0.8020774967849575     0.4964225248372812     0.2896844941042034     0.1960504561439532    0.02114687151079901     0.5231648883033659     0.1129093585876877    0.07089146548479518  2.220446049250313e-14 163.3646708452681
2.284602646665245      17.14441178296563      15.95426827232622   0.002724116170485548     0.9793376607312234     -10.57522864936992  1.205046202428344e-05      0.137515503780931   0.000461566336022636      18.58576672397791      284.3191647979023   0.009057776187517144     0.8020774967849575     0.4964225248372812     0.2896844941042034     0.1960504561439532    0.02114687151079901     0.5231648883033659     0.1129093585876877    0.07089146548479518  2.220446049250313e-14 163.3645478821732
2.284602646665245      17.14441178296563      15.95426827232622   0.002724116170485548     0.9793376607312234     -10.57522864936992  1.205046202428344e-05     0.1375154888797698  0.0004615812371838298      18.58576672397791      284.3191647979023   0.009057776187517144     0.8020774967849575     0.4964225248372812     0.2896844941042034     0.1960504561439532    0.02114687151079901     0.5231648883033659     0.1129093585876877    0.07089146548479518  2.220446049250313e-14 163.3645391466834
2.284602646665245      17.14441178296563      15.95426827232622   0.002724116170485548     0.9793376607312234     -10.57522864936992  1.205046202428344e-05     0.1375154888797698   0.000461566336022636      18.58576700092742      284.3191647979023   0.009057776187517144     0.8020774967849575     0.4964225248372812     0.2896844941042034     0.1960504561439532    0.02114687151079901     0.5231648883033659     0.1129093585876877    0.07089146548479518  2.220446049250313e-14 163.3645478681144
2.284602646665245      17.14441178296563      15.95426827232622   0.002724116170485548     0.9793376607312234     -10.57522864936992  1.205046202428344e-05     0.1375154888797698   0.000461566336022636      18.58576672397791       284.319169034588   0.009057776187517144     0.8020774967849575     0.4964225248372812     0.2896844941042034     0.1960504561439532    0.02114687151079901     0.5231648883033659     0.1129093585876877    0.07089146548479518  2.220446049250313e-14 163.3645483940546
2.284602646665245      17.14441178296563      15.95426827232622   0.002724116170485548     0.9793376607312234     -10.57522864936992  1.205046202428344e-05     0.1375154888797698   0.000461566336022636      18.58576672397791      284.3191647979023   0.009057791088678338     0.8020774967849575     0.4964225248372812     0.2896844941042034     0.1960504561439532    0.02114687151079901     0.5231648883033659     0.1129093585876877    0.07089146548479518  2.220446049250313e-14 163.3646555669194
2.284602646665245      17.14441178296563      15.95426827232622   0.002724116170485548     0.9793376607312234     -10.57522864936992  1.205046202428344e-05     0.1375154888797698   0.000461566336022636      18.58576672397791      284.3191647979023   0.009057776187517144     0.8020775116861187     0.4964225248372812     0.2896844941042034     0.1960504561439532    0.02114687151079901     0.5231648883033659     0.1129093585876877    0.07089146548479518  2.220446049250313e-14 163.3645513122427
2.284602646665245      17.14441178296563      15.95426827232622   0.002724116170485548     0.9793376607312234     -10.57522864936992  1.205046202428344e-05     0.1375154888797698   0.000461566336022636      18.58576672397791      284.3191647979023   0.009057776187517144     0.8020774967849575     0.4964225397384424     0.2896844941042034     0.1960504561439532    0.02114687151079901     0.5231648883033659     0.1129093585876877    0.07089146548479518  2.220446049250313e-14 163.3645470550166
2.284602646665245      17.14441178296563      15.95426827232622   0.002724116170485548     0.9793376607312234     -10.57522864936992  1.205046202428344e-05     0.1375154888797698   0.000461566336022636      18.58576672397791      284.3191647979023   0.009057776187517144     0.8020774967849575     0.4964225248372812     0.2896845090053646     0.1960504561439532    0.02114687151079901     0.5231648883033659     0.1129093585876877    0.07089146548479518  2.220446049250313e-14 163.3645582385065
2.284602646665245      17.14441178296563      15.95426827232622   0.002724116170485548     0.9793376607312234     -10.57522864936992  1.205046202428344e-05     0.1375154888797698   0.000461566336022636      18.58576672397791      284.3191647979023   0.009057776187517144     0.8020774967849575     0.4964225248372812     0.2896844941042034     0.1960504710451144    0.02114687151079901     0.5231648883033659     0.1129093585876877    0.07089146548479518  2.220446049250313e-14 163.3645481737691
2.284602646665245      17.14441178296563      15.95426827232622   0.002724116170485548     0.9793376607312234     -10.57522864936992  1.205046202428344e-05     0.1375154888797698   0.000461566336022636      18.58576672397791      284.3191647979023   0.009057776187517144     0.8020774967849575     0.4964225248372812     0.2896844941042034     0.1960504561439532     0.0211468864119602     0.5231648883033659     0.1129093585876877    0.07089146548479518  2.220446049250313e-14 163.364548385814
2.284602646665245      17.14441178296563      15.95426827232622   0.002724116170485548     0.9793376607312234     -10.57522864936992  1.205046202428344e-05     0.1375154888797698   0.000461566336022636      18.58576672397791      284.3191647979023   0.009057776187517144     0.8020774967849575     0.4964225248372812     0.2896844941042034     0.1960504561439532    0.02114687151079901     0.5231649032045271     0.1129093585876877    0.07089146548479518  2.220446049250313e-14 163.3645483851535
2.284602646665245      17.14441178296563      15.95426827232622   0.002724116170485548     0.9793376607312234     -10.57522864936992  1.205046202428344e-05     0.1375154888797698   0.000461566336022636      18.58576672397791      284.3191647979023   0.009057776187517144     0.8020774967849575     0.4964225248372812     0.2896844941042034     0.1960504561439532    0.02114687151079901     0.5231648883033659     0.1129093734888489    0.07089146548479518  2.220446049250313e-14 163.3645483851946
2.284602646665245      17.14441178296563      15.95426827232622   0.002724116170485548     0.9793376607312234     -10.57522864936992  1.205046202428344e-05     0.1375154888797698   0.000461566336022636      18.58576672397791      284.3191647979023   0.009057776187517144     0.8020774967849575     0.4964225248372812     0.2896844941042034     0.1960504561439532    0.02114687151079901     0.5231648883033659     0.1129093585876877    0.07089148038595637  2.220446049250313e-14 163.3645483850029
2.284602646665245      17.14441178296563      15.95426827232622   0.002724116170485548     0.9793376607312234     -10.57522864936992  1.205046202428344e-05     0.1375154888797698   0.000461566336022636      18.58576672397791      284.3191647979023   0.009057776187517144     0.8020774967849575     0.4964225248372812     0.2896844941042034     0.1960504561439532    0.02114687151079901     0.5231648883033659     0.1129093585876877    0.07089146548479518  1.490118339830815e-08 163.3646161810324
2.19365203756472      18.70374476036864      16.65471459178135   0.002742880357222995      1.006721806092681     -11.39486512954077  1.006041603712293e-05     0.1330306427274319  0.0005631849398534607      16.20414813667102       232.884420799608    0.01004541925635857     0.8011886182317203     0.5956117717874453     0.2359093276855705      0.198090030743025    0.01097094401768065     0.5231648883033659     0.1077641338385915     0.1967649439497958  2.220446049250313e-14 144.3896579956932
2.193652070252682      18.70374476036864      16.65471459178135   0.002742880357222995      1.006721806092681     -11.39486512954077  1.006041603712293e-05     0.1330306427274319  0.0005631849398534607      16.20414813667102       232.884420799608    0.01004541925635857     0.8011886182317203     0.5956117717874453     0.2359093276855705      0.198090030743025    0.01097094401768065     0.5231648883033659     0.1077641338385915     0.1967649439497958  2.220446049250313e-14 144.3896583811435
2.19365203756472      18.70374503907616      16.65471459178135   0.002742880357222995      1.006721806092681     -11.39486512954077  1.006041603712293e-05     0.1330306427274319  0.0005631849398534607      16.20414813667102       232.884420799608    0.01004541925635857     0.8011886182317203     0.5956117717874453     0.2359093276855705      0.198090030743025    0.01097094401768065     0.5231648883033659     0.1077641338385915     0.1967649439497958  2.220446049250313e-14 144.389657358735
2.19365203756472      18.70374476036864      16.65471483995594   0.002742880357222995      1.006721806092681     -11.39486512954077  1.006041603712293e-05     0.1330306427274319  0.0005631849398534607      16.20414813667102       232.884420799608    0.01004541925635857     0.8011886182317203     0.5956117717874453     0.2359093276855705      0.198090030743025    0.01097094401768065     0.5231648883033659     0.1077641338385915     0.1967649439497958  2.220446049250313e-14 144.3896577395313
2.19365203756472      18.70374476036864      16.65471459178135   0.002742895258384189      1.006721806092681     -11.39486512954077  1.006041603712293e-05     0.1330306427274319  0.0005631849398534607      16.20414813667102       232.884420799608    0.01004541925635857     0.8011886182317203     0.5956117717874453     0.2359093276855705      0.198090030743025    0.01097094401768065     0.5231648883033659     0.1077641338385915     0.1967649439497958  2.220446049250313e-14 144.3896671055288
2.19365203756472      18.70374476036864      16.65471459178135   0.002742880357222995      1.006721821094005     -11.39486512954077  1.006041603712293e-05     0.1330306427274319  0.0005631849398534607      16.20414813667102       232.884420799608    0.01004541925635857     0.8011886182317203     0.5956117717874453     0.2359093276855705      0.198090030743025    0.01097094401768065     0.5231648883033659     0.1077641338385915     0.1967649439497958  2.220446049250313e-14 144.3896582659105
2.19365203756472      18.70374476036864      16.65471459178135   0.002742880357222995      1.006721806092681      -11.3948652993375  1.006041603712293e-05     0.1330306427274319  0.0005631849398534607      16.20414813667102       232.884420799608    0.01004541925635857     0.8011886182317203     0.5956117717874453     0.2359093276855705      0.198090030743025    0.01097094401768065     0.5231648883033659     0.1077641338385915     0.1967649439497958  2.220446049250313e-14 144.389658857914
2.19365203756472      18.70374476036864      16.65471459178135   0.002742880357222995      1.006721806092681     -11.39486512954077  1.007531719831677e-05     0.1330306427274319  0.0005631849398534607      16.20414813667102       232.884420799608    0.01004541925635857     0.8011886182317203     0.5956117717874453     0.2359093276855705      0.198090030743025    0.01097094401768065     0.5231648883033659     0.1077641338385915     0.1967649439497958  2.220446049250313e-14 144.3896961658171
2.19365203756472      18.70374476036864      16.65471459178135   0.002742880357222995      1.006721806092681     -11.39486512954077  1.006041603712293e-05     0.1330306576285931  0.0005631849398534607      16.20414813667102       232.884420799608    0.01004541925635857     0.8011886182317203     0.5956117717874453     0.2359093276855705      0.198090030743025    0.01097094401768065     0.5231648883033659     0.1077641338385915     0.1967649439497958  2.220446049250313e-14 144.3896577673623
2.19365203756472      18.70374476036864      16.65471459178135   0.002742880357222995      1.006721806092681     -11.39486512954077  1.006041603712293e-05     0.1330306427274319  0.0005631998410146545      16.20414813667102       232.884420799608    0.01004541925635857     0.8011886182317203     0.5956117717874453     0.2359093276855705      0.198090030743025    0.01097094401768065     0.5231648883033659     0.1077641338385915     0.1967649439497958  2.220446049250313e-14 144.3897035110344
2.19365203756472      18.70374476036864      16.65471459178135   0.002742880357222995      1.006721806092681     -11.39486512954077  1.006041603712293e-05     0.1330306427274319  0.0005631849398534607      16.20414837813164       232.884420799608    0.01004541925635857     0.8011886182317203     0.5956117717874453     0.2359093276855705      0.198090030743025    0.01097094401768065     0.5231648883033659     0.1077641338385915     0.1967649439497958  2.220446049250313e-14 144.3896585051182
2.19365203756472      18.70374476036864      16.65471459178135   0.002742880357222995      1.006721806092681     -11.39486512954077  1.006041603712293e-05     0.1330306427274319  0.0005631849398534607      16.20414813667102      232.8844242698563    0.01004541925635857     0.8011886182317203     0.5956117717874453     0.2359093276855705      0.198090030743025    0.01097094401768065     0.5231648883033659     0.1077641338385915     0.1967649439497958  2.220446049250313e-14 144.3896575265366
2.19365203756472      18.70374476036864      16.65471459178135   0.002742880357222995      1.006721806092681     -11.39486512954077  1.006041603712293e-05     0.1330306427274319  0.0005631849398534607      16.20414813667102       232.884420799608    0.01004543415751976     0.8011886182317203     0.5956117717874453     0.2359093276855705      0.198090030743025    0.01097094401768065     0.5231648883033659     0.1077641338385915     0.1967649439497958  2.220446049250313e-14 144.3896339972855
2.19365203756472      18.70374476036864      16.65471459178135   0.002742880357222995      1.006721806092681     -11.39486512954077  1.006041603712293e-05     0.1330306427274319  0.0005631849398534607      16.20414813667102       232.884420799608    0.01004541925635857     0.8011886331328815     0.5956117717874453     0.2359093276855705      0.198090030743025    0.01097094401768065     0.5231648883033659     0.1077641338385915     0.1967649439497958  2.220446049250313e-14 144.3896591500925
2.19365203756472      18.70374476036864      16.65471459178135   0.002742880357222995      1.006721806092681     -11.39486512954077  1.006041603712293e-05     0.1330306427274319  0.0005631849398534607      16.20414813667102       232.884420799608    0.01004541925635857     0.8011886182317203     0.5956117866886065     0.2359093276855705      0.198090030743025    0.01097094401768065     0.5231648883033659     0.1077641338385915     0.1967649439497958  2.220446049250313e-14 144.389656161566
2.19365203756472      18.70374476036864      16.65471459178135   0.002742880357222995      1.006721806092681     -11.39486512954077  1.006041603712293e-05     0.1330306427274319  0.0005631849398534607      16.20414813667102       232.884420799608    0.01004541925635857     0.8011886182317203     0.5956117717874453     0.2359093425867317      0.198090030743025    0.01097094401768065     0.5231648883033659     0.1077641338385915     0.1967649439497958  2.220446049250313e-14 144.3896520237196
2.19365203756472      18.70374476036864      16.65471459178135   0.002742880357222995      1.006721806092681     -11.39486512954077  1.006041603712293e-05     0.1330306427274319  0.0005631849398534607      16.20414813667102       232.884420799608    0.01004541925635857     0.8011886182317203     0.5956117717874453     0.2359093276855705     0.1980900456441862    0.01097094401768065     0.5231648883033659     0.1077641338385915     0.1967649439497958  2.220446049250313e-14 144.3896576985281
2.19365203756472      18.70374476036864      16.65471459178135   0.002742880357222995      1.006721806092681     -11.39486512954077  1.006041603712293e-05     0.1330306427274319  0.0005631849398534607      16.20414813667102       232.884420799608    0.01004541925635857     0.8011886182317203     0.5956117717874453     0.2359093276855705      0.198090030743025    0.01097095891884184     0.5231648883033659     0.1077641338385915     0.1967649439497958  2.220446049250313e-14 144.3896579956668
2.19365203756472      18.70374476036864      16.65471459178135   0.002742880357222995      1.006721806092681     -11.39486512954077  1.006041603712293e-05     0.1330306427274319  0.0005631849398534607      16.20414813667102       232.884420799608    0.01004541925635857     0.8011886182317203     0.5956117717874453     0.2359093276855705      0.198090030743025    0.01097094401768065     0.5231649032045271     0.1077641338385915     0.1967649439497958  2.220446049250313e-14 144.3896579956932
2.19365203756472      18.70374476036864      16.65471459178135   0.002742880357222995      1.006721806092681     -11.39486512954077  1.006041603712293e-05     0.1330306427274319  0.0005631849398534607      16.20414813667102       232.884420799608    0.01004541925635857     0.8011886182317203     0.5956117717874453     0.2359093276855705      0.198090030743025    0.01097094401768065     0.5231648883033659     0.1077641487397527     0.1967649439497958  2.220446049250313e-14 144.3896579967244
2.19365203756472      18.70374476036864      16.65471459178135   0.002742880357222995      1.006721806092681     -11.39486512954077  1.006041603712293e-05     0.1330306427274319  0.0005631849398534607      16.20414813667102       232.884420799608    0.01004541925635857     0.8011886182317203     0.5956117717874453     0.2359093276855705      0.198090030743025    0.01097094401768065     0.5231648883033659     0.1077641338385915      0.196764958850957  2.220446049250313e-14 144.389657996284
2.19365203756472      18.70374476036864      16.65471459178135   0.002742880357222995      1.006721806092681     -11.39486512954077  1.006041603712293e-05     0.1330306427274319  0.0005631849398534607      16.20414813667102       232.884420799608    0.01004541925635857     0.8011886182317203     0.5956117717874453     0.2359093276855705      0.198090030743025    0.01097094401768065     0.5231648883033659     0.1077641338385915     0.1967649439497958  1.490118339830815e-08 144.3897281356951
2.139628806595543      19.42612300388407      16.33687122453853   0.003686399873294217     0.8956478353056129     -11.09727926960381  6.724010298954737e-06     0.1358549877297194  0.0004548882502725587      15.62976763777632      232.9431044857406   0.008358476786535399     0.8003372929906515     0.5872543526778123     0.2565436736112278     0.2349851982277958    0.01115142963089111     0.5231648883033659     0.0970242928085704     0.1840280426323865   2.26629682691214e-14 132.509593910409
2.139628838478497      19.42612300388407      16.33687122453853   0.003686399873294217     0.8956478353056129     -11.09727926960381  6.724010298954737e-06     0.1358549877297194  0.0004548882502725587      15.62976763777632      232.9431044857406   0.008358476786535399     0.8003372929906515     0.5872543526778123     0.2565436736112278     0.2349851982277958    0.01115142963089111     0.5231648883033659     0.0970242928085704     0.1840280426323865   2.26629682691214e-14 132.5095938207891
2.139628806595543      19.42612329335585      16.33687122453853   0.003686399873294217     0.8956478353056129     -11.09727926960381  6.724010298954737e-06     0.1358549877297194  0.0004548882502725587      15.62976763777632      232.9431044857406   0.008358476786535399     0.8003372929906515     0.5872543526778123     0.2565436736112278     0.2349851982277958    0.01115142963089111     0.5231648883033659     0.0970242928085704     0.1840280426323865   2.26629682691214e-14 132.5095930774151
2.139628806595543      19.42612300388407      16.33687146797688   0.003686399873294217     0.8956478353056129     -11.09727926960381  6.724010298954737e-06     0.1358549877297194  0.0004548882502725587      15.62976763777632      232.9431044857406   0.008358476786535399     0.8003372929906515     0.5872543526778123     0.2565436736112278     0.2349851982277958    0.01115142963089111     0.5231648883033659     0.0970242928085704     0.1840280426323865   2.26629682691214e-14 132.5095935127567
2.139628806595543      19.42612300388407      16.33687122453853   0.003686414774455411     0.8956478353056129     -11.09727926960381  6.724010298954737e-06     0.1358549877297194  0.0004548882502725587      15.62976763777632      232.9431044857406   0.008358476786535399     0.8003372929906515     0.5872543526778123     0.2565436736112278     0.2349851982277958    0.01115142963089111     0.5231648883033659     0.0970242928085704     0.1840280426323865   2.26629682691214e-14 132.5096165669449
2.139628806595543      19.42612300388407      16.33687122453853   0.003686399873294217     0.8956478502067741     -11.09727926960381  6.724010298954737e-06     0.1358549877297194  0.0004548882502725587      15.62976763777632      232.9431044857406   0.008358476786535399     0.8003372929906515     0.5872543526778123     0.2565436736112278     0.2349851982277958    0.01115142963089111     0.5231648883033659     0.0970242928085704     0.1840280426323865   2.26629682691214e-14 132.509594070042
2.139628806595543      19.42612300388407      16.33687122453853   0.003686399873294217     0.8956478353056129     -11.09727943496616  6.724010298954737e-06     0.1358549877297194  0.0004548882502725587      15.62976763777632      232.9431044857406   0.008358476786535399     0.8003372929906515     0.5872543526778123     0.2565436736112278     0.2349851982277958    0.01115142963089111     0.5231648883033659     0.0970242928085704     0.1840280426323865   2.26629682691214e-14 132.5095948601865
2.139628806595543      19.42612300388407      16.33687122453853   0.003686399873294217     0.8956478353056129     -11.09727926960381  6.738911460148584e-06     0.1358549877297194  0.0004548882502725587      15.62976763777632      232.9431044857406   0.008358476786535399     0.8003372929906515     0.5872543526778123     0.2565436736112278     0.2349851982277958    0.01115142963089111     0.5231648883033659     0.0970242928085704     0.1840280426323865   2.26629682691214e-14 132.5096508847543
2.139628806595543      19.42612300388407      16.33687122453853   0.003686399873294217     0.8956478353056129     -11.09727926960381  6.724010298954737e-06     0.1358550026308806  0.0004548882502725587      15.62976763777632      232.9431044857406   0.008358476786535399     0.8003372929906515     0.5872543526778123     0.2565436736112278     0.2349851982277958    0.01115142963089111     0.5231648883033659     0.0970242928085704     0.1840280426323865   2.26629682691214e-14 132.5095953969252
2.139628806595543      19.42612300388407      16.33687122453853   0.003686399873294217     0.8956478353056129     -11.09727926960381  6.724010298954737e-06     0.1358549877297194  0.0004549031514337526      15.62976763777632      232.9431044857406   0.008358476786535399     0.8003372929906515     0.5872543526778123     0.2565436736112278     0.2349851982277958    0.01115142963089111     0.5231648883033659     0.0970242928085704     0.1840280426323865   2.26629682691214e-14 132.5096092841467
2.139628806595543      19.42612300388407      16.33687122453853   0.003686399873294217     0.8956478353056129     -11.09727926960381  6.724010298954737e-06     0.1358549877297194  0.0004548882502725587      15.62976787067801      232.9431044857406   0.008358476786535399     0.8003372929906515     0.5872543526778123     0.2565436736112278     0.2349851982277958    0.01115142963089111     0.5231648883033659     0.0970242928085704     0.1840280426323865   2.26629682691214e-14 132.5095942668971
2.139628806595543      19.42612300388407      16.33687122453853   0.003686399873294217     0.8956478353056129     -11.09727926960381  6.724010298954737e-06     0.1358549877297194  0.0004548882502725587      15.62976763777632      232.9431079568633   0.008358476786535399     0.8003372929906515     0.5872543526778123     0.2565436736112278     0.2349851982277958    0.01115142963089111     0.5231648883033659     0.0970242928085704     0.1840280426323865   2.26629682691214e-14 132.5095935979776
2.139628806595543      19.42612300388407      16.33687122453853   0.003686399873294217     0.8956478353056129     -11.09727926960381  6.724010298954737e-06     0.1358549877297194  0.0004548882502725587      15.62976763777632      232.9431044857406   0.008358491687696593     0.8003372929906515     0.5872543526778123     0.2565436736112278     0.2349851982277958    0.01115142963089111     0.5231648883033659     0.0970242928085704     0.1840280426323865   2.26629682691214e-14 132.509751444765
2.139628806595543      19.42612300388407      16.33687122453853   0.003686399873294217     0.8956478353056129     -11.09727926960381  6.724010298954737e-06     0.1358549877297194  0.0004548882502725587      15.62976763777632      232.9431044857406   0.008358476786535399     0.8003373078918127     0.5872543526778123     0.2565436736112278     0.2349851982277958    0.01115142963089111     0.5231648883033659     0.0970242928085704     0.1840280426323865   2.26629682691214e-14 132.5095944245969
2.139628806595543      19.42612300388407      16.33687122453853   0.003686399873294217     0.8956478353056129     -11.09727926960381  6.724010298954737e-06     0.1358549877297194  0.0004548882502725587      15.62976763777632      232.9431044857406   0.008358476786535399     0.8003372929906515     0.5872543675789735     0.2565436736112278     0.2349851982277958    0.01115142963089111     0.5231648883033659     0.0970242928085704     0.1840280426323865   2.26629682691214e-14 132.5095919323333
2.139628806595543      19.42612300388407      16.33687122453853   0.003686399873294217     0.8956478353056129     -11.09727926960381  6.724010298954737e-06     0.1358549877297194  0.0004548882502725587      15.62976763777632      232.9431044857406   0.008358476786535399     0.8003372929906515     0.5872543526778123      0.256543688512389     0.2349851982277958    0.01115142963089111     0.5231648883033659     0.0970242928085704     0.1840280426323865   2.26629682691214e-14 132.5095991919973
2.139628806595543      19.42612300388407      16.33687122453853   0.003686399873294217     0.8956478353056129     -11.09727926960381  6.724010298954737e-06     0.1358549877297194  0.0004548882502725587      15.62976763777632      232.9431044857406   0.008358476786535399     0.8003372929906515     0.5872543526778123     0.2565436736112278      0.234985213128957    0.01115142963089111     0.5231648883033659     0.0970242928085704     0.1840280426323865   2.26629682691214e-14 132.5095939938907
2.139628806595543      19.42612300388407      16.33687122453853   0.003686399873294217     0.8956478353056129     -11.09727926960381  6.724010298954737e-06     0.1358549877297194  0.0004548882502725587      15.62976763777632      232.9431044857406   0.008358476786535399     0.8003372929906515     0.5872543526778123     0.2565436736112278     0.2349851982277958    0.01115144453205231     0.5231648883033659     0.0970242928085704     0.1840280426323865   2.26629682691214e-14 132.5095939104065
2.139628806595543      19.42612300388407      16.33687122453853   0.003686399873294217     0.8956478353056129     -11.09727926960381  6.724010298954737e-06     0.1358549877297194  0.0004548882502725587      15.62976763777632      232.9431044857406   0.008358476786535399     0.8003372929906515     0.5872543526778123     0.2565436736112278     0.2349851982277958    0.01115142963089111     0.5231649032045271     0.0970242928085704     0.1840280426323865   2.26629682691214e-14 132.509593910409
2.139628806595543      19.42612300388407      16.33687122453853   0.003686399873294217     0.8956478353056129     -11.09727926960381  6.724010298954737e-06     0.1358549877297194  0.0004548882502725587      15.62976763777632      232.9431044857406   0.008358476786535399     0.8003372929906515     0.5872543526778123     0.2565436736112278     0.2349851982277958    0.01115142963089111     0.5231648883033659     0.0970243077097316     0.1840280426323865   2.26629682691214e-14 132.5095939104167
2.139628806595543      19.42612300388407      16.33687122453853   0.003686399873294217     0.8956478353056129     -11.09727926960381  6.724010298954737e-06     0.1358549877297194  0.0004548882502725587      15.62976763777632      232.9431044857406   0.008358476786535399     0.8003372929906515     0.5872543526778123     0.2565436736112278     0.2349851982277958    0.01115142963089111     0.5231648883033659     0.0970242928085704     0.1840280575335477   2.26629682691214e-14 132.509593910425
2.139628806595543      19.42612300388407      16.33687122453853   0.003686399873294217     0.8956478353056129     -11.09727926960381  6.724010298954737e-06     0.1358549877297194  0.0004548882502725587      15.62976763777632      232.9431044857406   0.008358476786535399     0.8003372929906515     0.5872543526778123     0.2565436736112278     0.2349851982277958    0.01115142963089111     0.5231648883033659     0.0970242928085704     0.1840280426323865  1.490118385681592e-08 132.5096651871031
2.241373690037855      19.90391449039453      16.27218875538396   0.003938913335313809     0.8277016387822479     -11.11405606348297  4.874368714815149e-06     0.1326215780426013   0.000542619323282944      13.86254455770576      233.0414379825678   0.007639611193156416     0.8000873074868367     0.5829563437435162     0.2565696339940085     0.2748186025825978    0.01115790176244984     0.5231648883033659    0.09685045097931362     0.1834180540344282  2.220446049250313e-14 123.7303355004588
2.241373723436926      19.90391449039453      16.27218875538396   0.003938913335313809     0.8277016387822479     -11.11405606348297  4.874368714815149e-06     0.1326215780426013   0.000542619323282944      13.86254455770576      233.0414379825678   0.007639611193156416     0.8000873074868367     0.5829563437435162     0.2565696339940085     0.2748186025825978    0.01115790176244984     0.5231648883033659    0.09685045097931362     0.1834180540344282  2.220446049250313e-14 123.7303353594495
2.241373690037855      19.90391478698597      16.27218875538396   0.003938913335313809     0.8277016387822479     -11.11405606348297  4.874368714815149e-06     0.1326215780426013   0.000542619323282944      13.86254455770576      233.0414379825678   0.007639611193156416     0.8000873074868367     0.5829563437435162     0.2565696339940085     0.2748186025825978    0.01115790176244984     0.5231648883033659    0.09685045097931362     0.1834180540344282  2.220446049250313e-14 123.7303359207857
2.241373690037855      19.90391449039453      16.27218899785846   0.003938913335313809     0.8277016387822479     -11.11405606348297  4.874368714815149e-06     0.1326215780426013   0.000542619323282944      13.86254455770576      233.0414379825678   0.007639611193156416     0.8000873074868367     0.5829563437435162     0.2565696339940085     0.2748186025825978    0.01115790176244984     0.5231648883033659    0.09685045097931362     0.1834180540344282  2.220446049250313e-14 123.7303357676342
2.241373690037855      19.90391449039453      16.27218875538396   0.003938928236475003     0.8277016387822479     -11.11405606348297  4.874368714815149e-06     0.1326215780426013   0.000542619323282944      13.86254455770576      233.0414379825678   0.007639611193156416     0.8000873074868367     0.5829563437435162     0.2565696339940085     0.2748186025825978    0.01115790176244984     0.5231648883033659    0.09685045097931362     0.1834180540344282  2.220446049250313e-14 123.730318118249
2.241373690037855      19.90391449039453      16.27218875538396   0.003938913335313809     0.8277016536834091     -11.11405606348297  4.874368714815149e-06     0.1326215780426013   0.000542619323282944      13.86254455770576      233.0414379825678   0.007639611193156416     0.8000873074868367     0.5829563437435162     0.2565696339940085     0.2748186025825978    0.01115790176244984     0.5231648883033659    0.09685045097931362     0.1834180540344282  2.220446049250313e-14 123.7303354950332
2.241373690037855      19.90391449039453      16.27218875538396   0.003938913335313809     0.8277016387822479     -11.11405622909531  4.874368714815149e-06     0.1326215780426013   0.000542619323282944      13.86254455770576      233.0414379825678   0.007639611193156416     0.8000873074868367     0.5829563437435162     0.2565696339940085     0.2748186025825978    0.01115790176244984     0.5231648883033659    0.09685045097931362     0.1834180540344282  2.220446049250313e-14 123.7303349484281
2.241373690037855      19.90391449039453      16.27218875538396   0.003938913335313809     0.8277016387822479     -11.11405606348297  4.889269876008997e-06     0.1326215780426013   0.000542619323282944      13.86254455770576      233.0414379825678   0.007639611193156416     0.8000873074868367     0.5829563437435162     0.2565696339940085     0.2748186025825978    0.01115790176244984     0.5231648883033659    0.09685045097931362     0.1834180540344282  2.220446049250313e-14 123.7303384232339
2.241373690037855      19.90391449039453      16.27218875538396   0.003938913335313809     0.8277016387822479     -11.11405606348297  4.874368714815149e-06     0.1326215929437625   0.000542619323282944      13.86254455770576      233.0414379825678   0.007639611193156416     0.8000873074868367     0.5829563437435162     0.2565696339940085     0.2748186025825978    0.01115790176244984     0.5231648883033659    0.09685045097931362     0.1834180540344282  2.220446049250313e-14 123.73033559578
2.241373690037855      19.90391449039453      16.27218875538396   0.003938913335313809     0.8277016387822479     -11.11405606348297  4.874368714815149e-06     0.1326215780426013  0.0005426342244441378      13.86254455770576      233.0414379825678   0.007639611193156416     0.8000873074868367     0.5829563437435162     0.2565696339940085     0.2748186025825978    0.01115790176244984     0.5231648883033659    0.09685045097931362     0.1834180540344282  2.220446049250313e-14 123.7303226498248
2.241373690037855      19.90391449039453      16.27218875538396   0.003938913335313809     0.8277016387822479     -11.11405606348297  4.874368714815149e-06     0.1326215780426013   0.000542619323282944      13.86254476427377      233.0414379825678   0.007639611193156416     0.8000873074868367     0.5829563437435162     0.2565696339940085     0.2748186025825978    0.01115790176244984     0.5231648883033659    0.09685045097931362     0.1834180540344282  2.220446049250313e-14 123.7303354402826
2.241373690037855      19.90391449039453      16.27218875538396   0.003938913335313809     0.8277016387822479     -11.11405606348297  4.874368714815149e-06     0.1326215780426013   0.000542619323282944      13.86254455770576      233.0414414551559   0.007639611193156416     0.8000873074868367     0.5829563437435162     0.2565696339940085     0.2748186025825978    0.01115790176244984     0.5231648883033659    0.09685045097931362     0.1834180540344282  2.220446049250313e-14 123.730335484054
2.241373690037855      19.90391449039453      16.27218875538396   0.003938913335313809     0.8277016387822479     -11.11405606348297  4.874368714815149e-06     0.1326215780426013   0.000542619323282944      13.86254455770576      233.0414379825678    0.00763962609431761     0.8000873074868367     0.5829563437435162     0.2565696339940085     0.2748186025825978    0.01115790176244984     0.5231648883033659    0.09685045097931362     0.1834180540344282  2.220446049250313e-14 123.730290427684
2.241373690037855      19.90391449039453      16.27218875538396   0.003938913335313809     0.8277016387822479     -11.11405606348297  4.874368714815149e-06     0.1326215780426013   0.000542619323282944      13.86254455770576      233.0414379825678   0.007639611193156416     0.8000873223879979     0.5829563437435162     0.2565696339940085     0.2748186025825978    0.01115790176244984     0.5231648883033659    0.09685045097931362     0.1834180540344282  2.220446049250313e-14 123.730335904888
2.241373690037855      19.90391449039453      16.27218875538396   0.003938913335313809     0.8277016387822479     -11.11405606348297  4.874368714815149e-06     0.1326215780426013   0.000542619323282944      13.86254455770576      233.0414379825678   0.007639611193156416     0.8000873074868367     0.5829563586446774     0.2565696339940085     0.2748186025825978    0.01115790176244984     0.5231648883033659    0.09685045097931362     0.1834180540344282  2.220446049250313e-14 123.7303355924964
2.241373690037855      19.90391449039453      16.27218875538396   0.003938913335313809     0.8277016387822479     -11.11405606348297  4.874368714815149e-06     0.1326215780426013   0.000542619323282944      13.86254455770576      233.0414379825678   0.007639611193156416     0.8000873074868367     0.5829563437435162     0.2565696488951696     0.2748186025825978    0.01115790176244984     0.5231648883033659    0.09685045097931362     0.1834180540344282  2.220446049250313e-14 123.7303332616594
2.241373690037855      19.90391449039453      16.27218875538396   0.003938913335313809     0.8277016387822479     -11.11405606348297  4.874368714815149e-06     0.1326215780426013   0.000542619323282944      13.86254455770576      233.0414379825678   0.007639611193156416     0.8000873074868367     0.5829563437435162     0.2565696339940085      0.274818617483759    0.01115790176244984     0.5231648883033659    0.09685045097931362     0.1834180540344282  2.220446049250313e-14 123.7303353844157
2.241373690037855      19.90391449039453      16.27218875538396   0.003938913335313809     0.8277016387822479     -11.11405606348297  4.874368714815149e-06     0.1326215780426013   0.000542619323282944      13.86254455770576      233.0414379825678   0.007639611193156416     0.8000873074868367     0.5829563437435162     0.2565696339940085     0.2748186025825978    0.01115791666361104     0.5231648883033659    0.09685045097931362     0.1834180540344282  2.220446049250313e-14 123.7303355006149
2.241373690037855      19.90391449039453      16.27218875538396   0.003938913335313809     0.8277016387822479     -11.11405606348297  4.874368714815149e-06     0.1326215780426013   0.000542619323282944      13.86254455770576      233.0414379825678   0.007639611193156416     0.8000873074868367     0.5829563437435162     0.2565696339940085     0.2748186025825978    0.01115790176244984     0.5231649032045271    0.09685045097931362     0.1834180540344282  2.220446049250313e-14 123.7303355004588
2.241373690037855      19.90391449039453      16.27218875538396   0.003938913335313809     0.8277016387822479     -11.11405606348297  4.874368714815149e-06     0.1326215780426013   0.000542619323282944      13.86254455770576      233.0414379825678   0.007639611193156416     0.8000873074868367     0.5829563437435162     0.2565696339940085     0.2748186025825978    0.01115790176244984     0.5231648883033659    0.09685046588047482     0.1834180540344282  2.220446049250313e-14 123.7303355005476
2.241373690037855      19.90391449039453      16.27218875538396   0.003938913335313809     0.8277016387822479     -11.11405606348297  4.874368714815149e-06     0.1326215780426013   0.000542619323282944      13.86254455770576      233.0414379825678   0.007639611193156416     0.8000873074868367     0.5829563437435162     0.2565696339940085     0.2748186025825978    0.01115790176244984     0.5231648883033659    0.09685045097931362     0.1834180689355894  2.220446049250313e-14 123.7303355004703
2.241373690037855      19.90391449039453      16.27218875538396   0.003938913335313809     0.8277016387822479     -11.11405606348297  4.874368714815149e-06     0.1326215780426013   0.000542619323282944      13.86254455770576      233.0414379825678   0.007639611193156416     0.8000873074868367     0.5829563437435162     0.2565696339940085     0.2748186025825978    0.01115790176244984     0.5231648883033659    0.09685045097931362     0.1834180540344282  1.490118339830815e-08 123.7304089922208
2.275847272210561       19.8426026301182      16.20273570291668   0.003491119315403322     0.7855399272808391     -11.32226648128219  2.437184357407574e-07     0.1318601166043269  0.0005878241786348164      13.64798011610809       233.095796726227   0.007553603568382756     0.8000273316064331     0.5788905538047329     0.2583628091434172     0.2953051302820263    0.01094082421373935     0.5231648883033659    0.09575894927059539     0.1830897340952997  2.996343548724354e-14 123.272364800421
2.275847306123328       19.8426026301182      16.20273570291668   0.003491119315403322     0.7855399272808391     -11.32226648128219  2.437184357407574e-07     0.1318601166043269  0.0005878241786348164      13.64798011610809       233.095796726227   0.007553603568382756     0.8000273316064331     0.5788905538047329     0.2583628091434172     0.2953051302820263    0.01094082421373935     0.5231648883033659    0.09575894927059539     0.1830897340952997  2.996343548724354e-14 123.2723647286391
2.275847272210561      19.84260292579603      16.20273570291668   0.003491119315403322     0.7855399272808391     -11.32226648128219  2.437184357407574e-07     0.1318601166043269  0.0005878241786348164      13.64798011610809       233.095796726227   0.007553603568382756     0.8000273316064331     0.5788905538047329     0.2583628091434172     0.2953051302820263    0.01094082421373935     0.5231648883033659    0.09575894927059539     0.1830897340952997  2.996343548724354e-14 123.2723649525511
2.275847272210561       19.8426026301182      16.20273594435626   0.003491119315403322     0.7855399272808391     -11.32226648128219  2.437184357407574e-07     0.1318601166043269  0.0005878241786348164      13.64798011610809       233.095796726227   0.007553603568382756     0.8000273316064331     0.5788905538047329     0.2583628091434172     0.2953051302820263    0.01094082421373935     0.5231648883033659    0.09575894927059539     0.1830897340952997  2.996343548724354e-14 123.2723648898306
2.275847272210561       19.8426026301182      16.20273570291668   0.003491134216564515     0.7855399272808391     -11.32226648128219  2.437184357407574e-07     0.1318601166043269  0.0005878241786348164      13.64798011610809       233.095796726227   0.007553603568382756     0.8000273316064331     0.5788905538047329     0.2583628091434172     0.2953051302820263    0.01094082421373935     0.5231648883033659    0.09575894927059539     0.1830897340952997  2.996343548724354e-14 123.2723589383432
2.275847272210561       19.8426026301182      16.20273570291668   0.003491119315403322     0.7855399421820003     -11.32226648128219  2.437184357407574e-07     0.1318601166043269  0.0005878241786348164      13.64798011610809       233.095796726227   0.007553603568382756     0.8000273316064331     0.5788905538047329     0.2583628091434172     0.2953051302820263    0.01094082421373935     0.5231648883033659    0.09575894927059539     0.1830897340952997  2.996343548724354e-14 123.2723648039173
2.275847272210561       19.8426026301182      16.20273570291668   0.003491119315403322     0.7855399272808391     -11.32226664999711  2.437184357407574e-07     0.1318601166043269  0.0005878241786348164      13.64798011610809       233.095796726227   0.007553603568382756     0.8000273316064331     0.5788905538047329     0.2583628091434172     0.2953051302820263    0.01094082421373935     0.5231648883033659    0.09575894927059539     0.1830897340952997  2.996343548724354e-14 123.2723646051661
2.275847272210561       19.8426026301182      16.20273570291668   0.003491119315403322     0.7855399272808391     -11.32226648128219   2.58619596934605e-07     0.1318601166043269  0.0005878241786348164      13.64798011610809       233.095796726227   0.007553603568382756     0.8000273316064331     0.5788905538047329     0.2583628091434172     0.2953051302820263    0.01094082421373935     0.5231648883033659    0.09575894927059539     0.1830897340952997  2.996343548724354e-14 123.272368745701
2.275847272210561       19.8426026301182      16.20273570291668   0.003491119315403322     0.7855399272808391     -11.32226648128219  2.437184357407574e-07     0.1318601315054881  0.0005878241786348164      13.64798011610809       233.095796726227   0.007553603568382756     0.8000273316064331     0.5788905538047329     0.2583628091434172     0.2953051302820263    0.01094082421373935     0.5231648883033659    0.09575894927059539     0.1830897340952997  2.996343548724354e-14 123.2723648068601
2.275847272210561       19.8426026301182      16.20273570291668   0.003491119315403322     0.7855399272808391     -11.32226648128219  2.437184357407574e-07     0.1318601166043269  0.0005878390797960102      13.64798011610809       233.095796726227   0.007553603568382756     0.8000273316064331     0.5788905538047329     0.2583628091434172     0.2953051302820263    0.01094082421373935     0.5231648883033659    0.09575894927059539     0.1830897340952997  2.996343548724354e-14 123.2723455872322
2.275847272210561       19.8426026301182      16.20273570291668   0.003491119315403322     0.7855399272808391     -11.32226648128219  2.437184357407574e-07     0.1318601166043269  0.0005878241786348164      13.64798031947884       233.095796726227   0.007553603568382756     0.8000273316064331     0.5788905538047329     0.2583628091434172     0.2953051302820263    0.01094082421373935     0.5231648883033659    0.09575894927059539     0.1830897340952997  2.996343548724354e-14 123.2723647399522
2.275847272210561       19.8426026301182      16.20273570291668   0.003491119315403322     0.7855399272808391     -11.32226648128219  2.437184357407574e-07     0.1318601166043269  0.0005878241786348164      13.64798011610809      233.0958001996251   0.007553603568382756     0.8000273316064331     0.5788905538047329     0.2583628091434172     0.2953051302820263    0.01094082421373935     0.5231648883033659    0.09575894927059539     0.1830897340952997  2.996343548724354e-14 123.2723646766266
2.275847272210561       19.8426026301182      16.20273570291668   0.003491119315403322     0.7855399272808391     -11.32226648128219  2.437184357407574e-07     0.1318601166043269  0.0005878241786348164      13.64798011610809       233.095796726227    0.00755361846954395     0.8000273316064331     0.5788905538047329     0.2583628091434172     0.2953051302820263    0.01094082421373935     0.5231648883033659    0.09575894927059539     0.1830897340952997  2.996343548724354e-14 123.2723521224836
2.275847272210561       19.8426026301182      16.20273570291668   0.003491119315403322     0.7855399272808391     -11.32226648128219  2.437184357407574e-07     0.1318601166043269  0.0005878241786348164      13.64798011610809       233.095796726227   0.007553603568382756     0.8000273465075943     0.5788905538047329     0.2583628091434172     0.2953051302820263    0.01094082421373935     0.5231648883033659    0.09575894927059539     0.1830897340952997  2.996343548724354e-14 123.2723652065822
2.275847272210561       19.8426026301182      16.20273570291668   0.003491119315403322     0.7855399272808391     -11.32226648128219  2.437184357407574e-07     0.1318601166043269  0.0005878241786348164      13.64798011610809       233.095796726227   0.007553603568382756     0.8000273316064331     0.5788905687058941     0.2583628091434172     0.2953051302820263    0.01094082421373935     0.5231648883033659    0.09575894927059539     0.1830897340952997  2.996343548724354e-14 123.2723648213248
2.275847272210561       19.8426026301182      16.20273570291668   0.003491119315403322     0.7855399272808391     -11.32226648128219  2.437184357407574e-07     0.1318601166043269  0.0005878241786348164      13.64798011610809       233.095796726227   0.007553603568382756     0.8000273316064331     0.5788905538047329     0.2583628240445784     0.2953051302820263    0.01094082421373935     0.5231648883033659    0.09575894927059539     0.1830897340952997  2.996343548724354e-14 123.2723640757591
2.275847272210561       19.8426026301182      16.20273570291668   0.003491119315403322     0.7855399272808391     -11.32226648128219  2.437184357407574e-07     0.1318601166043269  0.0005878241786348164      13.64798011610809       233.095796726227   0.007553603568382756     0.8000273316064331     0.5788905538047329     0.2583628091434172     0.2953051451831875    0.01094082421373935     0.5231648883033659    0.09575894927059539     0.1830897340952997  2.996343548724354e-14 123.2723647473857
2.275847272210561       19.8426026301182      16.20273570291668   0.003491119315403322     0.7855399272808391     -11.32226648128219  2.437184357407574e-07     0.1318601166043269  0.0005878241786348164      13.64798011610809       233.095796726227   0.007553603568382756     0.8000273316064331     0.5788905538047329     0.2583628091434172     0.2953051302820263    0.01094083911490055     0.5231648883033659    0.09575894927059539     0.1830897340952997  2.996343548724354e-14 123.2723648003859
2.275847272210561       19.8426026301182      16.20273570291668   0.003491119315403322     0.7855399272808391     -11.32226648128219  2.437184357407574e-07     0.1318601166043269  0.0005878241786348164      13.64798011610809       233.095796726227   0.007553603568382756     0.8000273316064331     0.5788905538047329     0.2583628091434172     0.2953051302820263    0.01094082421373935     0.5231649032045271    0.09575894927059539     0.1830897340952997  2.996343548724354e-14 123.272364800421
2.275847272210561       19.8426026301182      16.20273570291668   0.003491119315403322     0.7855399272808391     -11.32226648128219  2.437184357407574e-07     0.1318601166043269  0.0005878241786348164      13.64798011610809       233.095796726227   0.007553603568382756     0.8000273316064331     0.5788905538047329     0.2583628091434172     0.2953051302820263    0.01094082421373935     0.5231648883033659    0.09575896417175658     0.1830897340952997  2.996343548724354e-14 123.2723648004921
2.275847272210561       19.8426026301182      16.20273570291668   0.003491119315403322     0.7855399272808391     -11.32226648128219  2.437184357407574e-07     0.1318601166043269  0.0005878241786348164      13.64798011610809       233.095796726227   0.007553603568382756     0.8000273316064331     0.5788905538047329     0.2583628091434172     0.2953051302820263    0.01094082421373935     0.5231648883033659    0.09575894927059539     0.1830897489964609  2.996343548724354e-14 123.2723648004848
2.275847272210561       19.8426026301182      16.20273570291668   0.003491119315403322     0.7855399272808391     -11.32226648128219  2.437184357407574e-07     0.1318601166043269  0.0005878241786348164      13.64798011610809       233.095796726227   0.007553603568382756     0.8000273316064331     0.5788905538047329     0.2583628091434172     0.2953051302820263    0.01094082421373935     0.5231648883033659    0.09575894927059539     0.1830897340952997  1.490119115728314e-08 123.2724379527657
2.304105018930388        19.818547488482      16.15060176695536    0.00343512957382911     0.7840004809695359     -11.32545651605472  2.636779228910541e-07     0.1316174177711678  0.0006164550126831785      13.91801065236299      244.6857205331469   0.007522190703165289     0.8000246796193659     0.5760863991073022     0.2587332235676809     0.3028670529548174    0.03515731369074935     0.5231648883033659  2.220446049250313e-14    0.01513879463926249  2.626209766397464e-14 122.9784434288052
2.304105053264228        19.818547488482      16.15060176695536    0.00343512957382911     0.7840004809695359     -11.32545651605472  2.636779228910541e-07     0.1316174177711678  0.0006164550126831785      13.91801065236299      244.6857205331469   0.007522190703165289     0.8000246796193659     0.5760863991073022     0.2587332235676809     0.3028670529548174    0.03515731369074935     0.5231648883033659  2.220446049250313e-14    0.01513879463926249  2.626209766397464e-14 122.9784434695884
2.304105018930388      19.81854778380137      16.15060176695536    0.00343512957382911     0.7840004809695359     -11.32545651605472  2.636779228910541e-07     0.1316174177711678  0.0006164550126831785      13.91801065236299      244.6857205331469   0.007522190703165289     0.8000246796193659     0.5760863991073022     0.2587332235676809     0.3028670529548174    0.03515731369074935     0.5231648883033659  2.220446049250313e-14    0.01513879463926249  2.626209766397464e-14 122.9784435622143
2.304105018930388        19.818547488482      16.15060200761808    0.00343512957382911     0.7840004809695359     -11.32545651605472  2.636779228910541e-07     0.1316174177711678  0.0006164550126831785      13.91801065236299      244.6857205331469   0.007522190703165289     0.8000246796193659     0.5760863991073022     0.2587332235676809     0.3028670529548174    0.03515731369074935     0.5231648883033659  2.220446049250313e-14    0.01513879463926249  2.626209766397464e-14 122.9784435225651
2.304105018930388        19.818547488482      16.15060176695536   0.003435144474990304     0.7840004809695359     -11.32545651605472  2.636779228910541e-07     0.1316174177711678  0.0006164550126831785      13.91801065236299      244.6857205331469   0.007522190703165289     0.8000246796193659     0.5760863991073022     0.2587332235676809     0.3028670529548174    0.03515731369074935     0.5231648883033659  2.220446049250313e-14    0.01513879463926249  2.626209766397464e-14 122.9784382335399
2.304105018930388        19.818547488482      16.15060176695536    0.00343512957382911     0.7840004958706971     -11.32545651605472  2.636779228910541e-07     0.1316174177711678  0.0006164550126831785      13.91801065236299      244.6857205331469   0.007522190703165289     0.8000246796193659     0.5760863991073022     0.2587332235676809     0.3028670529548174    0.03515731369074935     0.5231648883033659  2.220446049250313e-14    0.01513879463926249  2.626209766397464e-14 122.978443432017
2.304105018930388        19.818547488482      16.15060176695536    0.00343512957382911     0.7840004809695359     -11.32545668481717  2.636779228910541e-07     0.1316174177711678  0.0006164550126831785      13.91801065236299      244.6857205331469   0.007522190703165289     0.8000246796193659     0.5760863991073022     0.2587332235676809     0.3028670529548174    0.03515731369074935     0.5231648883033659  2.220446049250313e-14    0.01513879463926249  2.626209766397464e-14 122.9784432418657
2.304105018930388        19.818547488482      16.15060176695536    0.00343512957382911     0.7840004809695359     -11.32545651605472  2.785790840849018e-07     0.1316174177711678  0.0006164550126831785      13.91801065236299      244.6857205331469   0.007522190703165289     0.8000246796193659     0.5760863991073022     0.2587332235676809     0.3028670529548174    0.03515731369074935     0.5231648883033659  2.220446049250313e-14    0.01513879463926249  2.626209766397464e-14 122.9784506673011
2.304105018930388        19.818547488482      16.15060176695536    0.00343512957382911     0.7840004809695359     -11.32545651605472  2.636779228910541e-07      0.131617432672329  0.0006164550126831785      13.91801065236299      244.6857205331469   0.007522190703165289     0.8000246796193659     0.5760863991073022     0.2587332235676809     0.3028670529548174    0.03515731369074935     0.5231648883033659  2.220446049250313e-14    0.01513879463926249  2.626209766397464e-14 122.9784436635081
2.304105018930388        19.818547488482      16.15060176695536    0.00343512957382911     0.7840004809695359     -11.32545651605472  2.636779228910541e-07     0.1316174177711678  0.0006164699138443724      13.91801065236299      244.6857205331469   0.007522190703165289     0.8000246796193659     0.5760863991073022     0.2587332235676809     0.3028670529548174    0.03515731369074935     0.5231648883033659  2.220446049250313e-14    0.01513879463926249  2.626209766397464e-14 122.9784320508551
2.304105018930388        19.818547488482      16.15060176695536    0.00343512957382911     0.7840004809695359     -11.32545651605472  2.636779228910541e-07     0.1316174177711678  0.0006164550126831785      13.91801085975751      244.6857205331469   0.007522190703165289     0.8000246796193659     0.5760863991073022     0.2587332235676809     0.3028670529548174    0.03515731369074935     0.5231648883033659  2.220446049250313e-14    0.01513879463926249  2.626209766397464e-14 122.978443447834
2.304105018930388        19.818547488482      16.15060176695536    0.00343512957382911     0.7840004809695359     -11.32545651605472  2.636779228910541e-07     0.1316174177711678  0.0006164550126831785      13.91801065236299      244.6857241792483   0.007522190703165289     0.8000246796193659     0.5760863991073022     0.2587332235676809     0.3028670529548174    0.03515731369074935     0.5231648883033659  2.220446049250313e-14    0.01513879463926249  2.626209766397464e-14 122.9784433619546
2.304105018930388        19.818547488482      16.15060176695536    0.00343512957382911     0.7840004809695359     -11.32545651605472  2.636779228910541e-07     0.1316174177711678  0.0006164550126831785      13.91801065236299      244.6857205331469   0.007522205604326483     0.8000246796193659     0.5760863991073022     0.2587332235676809     0.3028670529548174    0.03515731369074935     0.5231648883033659  2.220446049250313e-14    0.01513879463926249  2.626209766397464e-14 122.9784303224092
2.304105018930388        19.818547488482      16.15060176695536    0.00343512957382911     0.7840004809695359     -11.32545651605472  2.636779228910541e-07     0.1316174177711678  0.0006164550126831785      13.91801065236299      244.6857205331469   0.007522190703165289     0.8000246945205271     0.5760863991073022     0.2587332235676809     0.3028670529548174    0.03515731369074935     0.5231648883033659  2.220446049250313e-14    0.01513879463926249  2.626209766397464e-14 122.9784438036236
2.304105018930388        19.818547488482      16.15060176695536    0.00343512957382911     0.7840004809695359     -11.32545651605472  2.636779228910541e-07     0.1316174177711678  0.0006164550126831785      13.91801065236299      244.6857205331469   0.007522190703165289     0.8000246796193659     0.5760864140084634     0.2587332235676809     0.3028670529548174    0.03515731369074935     0.5231648883033659  2.220446049250313e-14    0.01513879463926249  2.626209766397464e-14 122.9784434781217
2.304105018930388        19.818547488482      16.15060176695536    0.00343512957382911     0.7840004809695359     -11.32545651605472  2.636779228910541e-07     0.1316174177711678  0.0006164550126831785      13.91801065236299      244.6857205331469   0.007522190703165289     0.8000246796193659     0.5760863991073022     0.2587332384688421     0.3028670529548174    0.03515731369074935     0.5231648883033659  2.220446049250313e-14    0.01513879463926249  2.626209766397464e-14 122.9784427086962
2.304105018930388        19.818547488482      16.15060176695536    0.00343512957382911     0.7840004809695359     -11.32545651605472  2.636779228910541e-07     0.1316174177711678  0.0006164550126831785      13.91801065236299      244.6857205331469   0.007522190703165289     0.8000246796193659     0.5760863991073022     0.2587332235676809     0.3028670678559786    0.03515731369074935     0.5231648883033659  2.220446049250313e-14    0.01513879463926249  2.626209766397464e-14 122.9784433749791
2.304105018930388        19.818547488482      16.15060176695536    0.00343512957382911     0.7840004809695359     -11.32545651605472  2.636779228910541e-07     0.1316174177711678  0.0006164550126831785      13.91801065236299      244.6857205331469   0.007522190703165289     0.8000246796193659     0.5760863991073022     0.2587332235676809     0.3028670529548174    0.03515732859191054     0.5231648883033659  2.220446049250313e-14    0.01513879463926249  2.626209766397464e-14 122.9784434278536
2.304105018930388        19.818547488482      16.15060176695536    0.00343512957382911     0.7840004809695359     -11.32545651605472  2.636779228910541e-07     0.1316174177711678  0.0006164550126831785      13.91801065236299      244.6857205331469   0.007522190703165289     0.8000246796193659     0.5760863991073022     0.2587332235676809     0.3028670529548174    0.03515731369074935     0.5231649032045271  2.220446049250313e-14    0.01513879463926249  2.626209766397464e-14 122.9784434288052
2.304105018930388        19.818547488482      16.15060176695536    0.00343512957382911     0.7840004809695359     -11.32545651605472  2.636779228910541e-07     0.1316174177711678  0.0006164550126831785      13.91801065236299      244.6857205331469   0.007522190703165289     0.8000246796193659     0.5760863991073022     0.2587332235676809     0.3028670529548174    0.03515731369074935     0.5231648883033659  1.490118339830815e-08    0.01513879463926249  2.626209766397464e-14 122.9784434288445
2.304105018930388        19.818547488482      16.15060176695536    0.00343512957382911     0.7840004809695359     -11.32545651605472  2.636779228910541e-07     0.1316174177711678  0.0006164550126831785      13.91801065236299      244.6857205331469   0.007522190703165289     0.8000246796193659     0.5760863991073022     0.2587332235676809     0.3028670529548174    0.03515731369074935     0.5231648883033659  2.220446049250313e-14    0.01513880954042368  2.626209766397464e-14 122.9784434280959
2.304105018930388        19.818547488482      16.15060176695536    0.00343512957382911     0.7840004809695359     -11.32545651605472  2.636779228910541e-07     0.1316174177711678  0.0006164550126831785      13.91801065236299      244.6857205331469   0.007522190703165289     0.8000246796193659     0.5760863991073022     0.2587332235676809     0.3028670529548174    0.03515731369074935     0.5231648883033659  2.220446049250313e-14    0.01513879463926249  1.490118745594532e-08 122.9785169264041
2.32104613928578      19.77794480096876      16.10492146195212   0.003294044183773398     0.7736238956433306     -11.36988309131848   2.30052619239401e-06     0.1310357070354727  0.0006454855396922741      14.02660711605027      251.3701132958139   0.007466035381231106     0.8000664112548099     0.5736817718193199     0.2596911463006553     0.3131316928001451   0.001585254409058184     0.5231648883033659  2.342517164577171e-14     0.5252904296320868  3.301524680643731e-14 122.7792073631225
2.321046173872063      19.77794480096876      16.10492146195212   0.003294044183773398     0.7736238956433306     -11.36988309131848   2.30052619239401e-06     0.1310357070354727  0.0006454855396922741      14.02660711605027      251.3701132958139   0.007466035381231106     0.8000664112548099     0.5736817718193199     0.2596911463006553     0.3131316928001451   0.001585254409058184     0.5231648883033659  2.342517164577171e-14     0.5252904296320868  3.301524680643731e-14 122.7792073178065
2.32104613928578       19.7779450956831      16.10492146195212   0.003294044183773398     0.7736238956433306     -11.36988309131848   2.30052619239401e-06     0.1310357070354727  0.0006454855396922741      14.02660711605027      251.3701132958139   0.007466035381231106     0.8000664112548099     0.5736817718193199     0.2596911463006553     0.3131316928001451   0.001585254409058184     0.5231648883033659  2.342517164577171e-14     0.5252904296320868  3.301524680643731e-14 122.7792074732072
2.32104613928578      19.77794480096876      16.10492170193415   0.003294044183773398     0.7736238956433306     -11.36988309131848   2.30052619239401e-06     0.1310357070354727  0.0006454855396922741      14.02660711605027      251.3701132958139   0.007466035381231106     0.8000664112548099     0.5736817718193199     0.2596911463006553     0.3131316928001451   0.001585254409058184     0.5231648883033659  2.342517164577171e-14     0.5252904296320868  3.301524680643731e-14 122.7792074359798
2.32104613928578      19.77794480096876      16.10492146195212   0.003294059084934592     0.7736238956433306     -11.36988309131848   2.30052619239401e-06     0.1310357070354727  0.0006454855396922741      14.02660711605027      251.3701132958139   0.007466035381231106     0.8000664112548099     0.5736817718193199     0.2596911463006553     0.3131316928001451   0.001585254409058184     0.5231648883033659  2.342517164577171e-14     0.5252904296320868  3.301524680643731e-14 122.7792025345102
2.32104613928578      19.77794480096876      16.10492146195212   0.003294044183773398     0.7736239105444918     -11.36988309131848   2.30052619239401e-06     0.1310357070354727  0.0006454855396922741      14.02660711605027      251.3701132958139   0.007466035381231106     0.8000664112548099     0.5736817718193199     0.2596911463006553     0.3131316928001451   0.001585254409058184     0.5231648883033659  2.342517164577171e-14     0.5252904296320868  3.301524680643731e-14 122.7792073723329
2.32104613928578      19.77794480096876      16.10492146195212   0.003294044183773398     0.7736238956433306     -11.36988326074294   2.30052619239401e-06     0.1310357070354727  0.0006454855396922741      14.02660711605027      251.3701132958139   0.007466035381231106     0.8000664112548099     0.5736817718193199     0.2596911463006553     0.3131316928001451   0.001585254409058184     0.5231648883033659  2.342517164577171e-14     0.5252904296320868  3.301524680643731e-14 122.7792072161834
2.32104613928578      19.77794480096876      16.10492146195212   0.003294044183773398     0.7736238956433306     -11.36988309131848  2.315427353587858e-06     0.1310357070354727  0.0006454855396922741      14.02660711605027      251.3701132958139   0.007466035381231106     0.8000664112548099     0.5736817718193199     0.2596911463006553     0.3131316928001451   0.001585254409058184     0.5231648883033659  2.342517164577171e-14     0.5252904296320868  3.301524680643731e-14 122.7792140195913
2.32104613928578      19.77794480096876      16.10492146195212   0.003294044183773398     0.7736238956433306     -11.36988309131848   2.30052619239401e-06     0.1310357219366339  0.0006454855396922741      14.02660711605027      251.3701132958139   0.007466035381231106     0.8000664112548099     0.5736817718193199     0.2596911463006553     0.3131316928001451   0.001585254409058184     0.5231648883033659  2.342517164577171e-14     0.5252904296320868  3.301524680643731e-14 122.7792075681952
2.32104613928578      19.77794480096876      16.10492146195212   0.003294044183773398     0.7736238956433306     -11.36988309131848   2.30052619239401e-06     0.1310357070354727  0.0006455004408534679      14.02660711605027      251.3701132958139   0.007466035381231106     0.8000664112548099     0.5736817718193199     0.2596911463006553     0.3131316928001451   0.001585254409058184     0.5231648883033659  2.342517164577171e-14     0.5252904296320868  3.301524680643731e-14 122.7791978691124
2.32104613928578      19.77794480096876      16.10492146195212   0.003294044183773398     0.7736238956433306     -11.36988309131848   2.30052619239401e-06     0.1310357070354727  0.0006454855396922741      14.02660732506301      251.3701132958139   0.007466035381231106     0.8000664112548099     0.5736817718193199     0.2596911463006553     0.3131316928001451   0.001585254409058184     0.5231648883033659  2.342517164577171e-14     0.5252904296320868  3.301524680643731e-14 122.7792073743893
2.32104613928578      19.77794480096876      16.10492146195212   0.003294044183773398     0.7736238956433306     -11.36988309131848   2.30052619239401e-06     0.1310357070354727  0.0006454855396922741      14.02660711605027      251.3701170415204   0.007466035381231106     0.8000664112548099     0.5736817718193199     0.2596911463006553     0.3131316928001451   0.001585254409058184     0.5231648883033659  2.342517164577171e-14     0.5252904296320868  3.301524680643731e-14 122.7792073112427
2.32104613928578      19.77794480096876      16.10492146195212   0.003294044183773398     0.7736238956433306     -11.36988309131848   2.30052619239401e-06     0.1310357070354727  0.0006454855396922741      14.02660711605027      251.3701132958139     0.0074660502823923     0.8000664112548099     0.5736817718193199     0.2596911463006553     0.3131316928001451   0.001585254409058184     0.5231648883033659  2.342517164577171e-14     0.5252904296320868  3.301524680643731e-14 122.7791981779618
2.32104613928578      19.77794480096876      16.10492146195212   0.003294044183773398     0.7736238956433306     -11.36988309131848   2.30052619239401e-06     0.1310357070354727  0.0006454855396922741      14.02660711605027      251.3701132958139   0.007466035381231106     0.8000664261559711     0.5736817718193199     0.2596911463006553     0.3131316928001451   0.001585254409058184     0.5231648883033659  2.342517164577171e-14     0.5252904296320868  3.301524680643731e-14 122.7792077597364
2.32104613928578      19.77794480096876      16.10492146195212   0.003294044183773398     0.7736238956433306     -11.36988309131848   2.30052619239401e-06     0.1310357070354727  0.0006454855396922741      14.02660711605027      251.3701132958139   0.007466035381231106     0.8000664112548099     0.5736817867204811     0.2596911463006553     0.3131316928001451   0.001585254409058184     0.5231648883033659  2.342517164577171e-14     0.5252904296320868  3.301524680643731e-14 122.7792074100422
2.32104613928578      19.77794480096876      16.10492146195212   0.003294044183773398     0.7736238956433306     -11.36988309131848   2.30052619239401e-06     0.1310357070354727  0.0006454855396922741      14.02660711605027      251.3701132958139   0.007466035381231106     0.8000664112548099     0.5736817718193199     0.2596911612018165     0.3131316928001451   0.001585254409058184     0.5231648883033659  2.342517164577171e-14     0.5252904296320868  3.301524680643731e-14 122.779206878424
2.32104613928578      19.77794480096876      16.10492146195212   0.003294044183773398     0.7736238956433306     -11.36988309131848   2.30052619239401e-06     0.1310357070354727  0.0006454855396922741      14.02660711605027      251.3701132958139   0.007466035381231106     0.8000664112548099     0.5736817718193199     0.2596911463006553     0.3131317077013063   0.001585254409058184     0.5231648883033659  2.342517164577171e-14     0.5252904296320868  3.301524680643731e-14 122.7792073428082
2.32104613928578      19.77794480096876      16.10492146195212   0.003294044183773398     0.7736238956433306     -11.36988309131848   2.30052619239401e-06     0.1310357070354727  0.0006454855396922741      14.02660711605027      251.3701132958139   0.007466035381231106     0.8000664112548099     0.5736817718193199     0.2596911463006553     0.3131316928001451   0.001585269310219378     0.5231648883033659  2.342517164577171e-14     0.5252904296320868  3.301524680643731e-14 122.7792073613187
2.32104613928578      19.77794480096876      16.10492146195212   0.003294044183773398     0.7736238956433306     -11.36988309131848   2.30052619239401e-06     0.1310357070354727  0.0006454855396922741      14.02660711605027      251.3701132958139   0.007466035381231106     0.8000664112548099     0.5736817718193199     0.2596911463006553     0.3131316928001451   0.001585254409058184     0.5231649032045271  2.342517164577171e-14     0.5252904296320868  3.301524680643731e-14 122.7792073631225
2.32104613928578      19.77794480096876      16.10492146195212   0.003294044183773398     0.7736238956433306     -11.36988309131848   2.30052619239401e-06     0.1310357070354727  0.0006454855396922741      14.02660711605027      251.3701132958139   0.007466035381231106     0.8000664112548099     0.5736817718193199     0.2596911463006553     0.3131316928001451   0.001585254409058184     0.5231648883033659   1.49011846190193e-08     0.5252904296320868  3.301524680643731e-14 122.7792073630605
2.32104613928578      19.77794480096876      16.10492146195212   0.003294044183773398     0.7736238956433306     -11.36988309131848   2.30052619239401e-06     0.1310357070354727  0.0006454855396922741      14.02660711605027      251.3701132958139   0.007466035381231106     0.8000664112548099     0.5736817718193199     0.2596911463006553     0.3131316928001451   0.001585254409058184     0.5231648883033659  2.342517164577171e-14      0.525290444533248  3.301524680643731e-14 122.779207361057
2.32104613928578      19.77794480096876      16.10492146195212   0.003294044183773398     0.7736238956433306     -11.36988309131848   2.30052619239401e-06     0.1310357070354727  0.0006454855396922741      14.02660711605027      251.3701132958139   0.007466035381231106     0.8000664112548099     0.5736817718193199     0.2596911463006553     0.3131316928001451   0.001585254409058184     0.5231648883033659  2.342517164577171e-14     0.5252904296320868  1.490119420909446e-08 122.7792811808249
2.358207155304594      19.67253186509833      16.02271543762051   0.003065185939658395     0.7523270480500319     -11.42459249195686  1.315097314284626e-06     0.1299211024160875  0.0006998999719364885      13.71753698743094      251.6016639322922   0.007321731854216198     0.8000030367346412     0.5669790598921208     0.2621356768416285     0.3263872768369536    0.05149195411192917     0.5231648883033659     0.0548117418514508     0.9999999999999778  2.769100182815239e-14 122.6357386200707
2.358207190444619      19.67253186509833      16.02271543762051   0.003065185939658395     0.7523270480500319     -11.42459249195686  1.315097314284626e-06     0.1299211024160875  0.0006998999719364885      13.71753698743094      251.6016639322922   0.007321731854216198     0.8000030367346412     0.5669790598921208     0.2621356768416285     0.3263872768369536    0.05149195411192917     0.5231648883033659     0.0548117418514508     0.9999999999999778  2.769100182815239e-14 122.6357386187266
2.358207155304594       19.6725321582419      16.02271543762051   0.003065185939658395     0.7523270480500319     -11.42459249195686  1.315097314284626e-06     0.1299211024160875  0.0006998999719364885      13.71753698743094      251.6016639322922   0.007321731854216198     0.8000030367346412     0.5669790598921208     0.2621356768416285     0.3263872768369536    0.05149195411192917     0.5231648883033659     0.0548117418514508     0.9999999999999778  2.769100182815239e-14 122.6357387139516
2.358207155304594      19.67253186509833      16.02271567637757   0.003065185939658395     0.7523270480500319     -11.42459249195686  1.315097314284626e-06     0.1299211024160875  0.0006998999719364885      13.71753698743094      251.6016639322922   0.007321731854216198     0.8000030367346412     0.5669790598921208     0.2621356768416285     0.3263872768369536    0.05149195411192917     0.5231648883033659     0.0548117418514508     0.9999999999999778  2.769100182815239e-14 122.6357386953118
2.358207155304594      19.67253186509833      16.02271543762051   0.003065200840819589     0.7523270480500319     -11.42459249195686  1.315097314284626e-06     0.1299211024160875  0.0006998999719364885      13.71753698743094      251.6016639322922   0.007321731854216198     0.8000030367346412     0.5669790598921208     0.2621356768416285     0.3263872768369536    0.05149195411192917     0.5231648883033659     0.0548117418514508     0.9999999999999778  2.769100182815239e-14 122.6357332170677
2.358207155304594      19.67253186509833      16.02271543762051   0.003065185939658395     0.7523270629511931     -11.42459249195686  1.315097314284626e-06     0.1299211024160875  0.0006998999719364885      13.71753698743094      251.6016639322922   0.007321731854216198     0.8000030367346412     0.5669790598921208     0.2621356768416285     0.3263872768369536    0.05149195411192917     0.5231648883033659     0.0548117418514508     0.9999999999999778  2.769100182815239e-14 122.6357386328858
2.358207155304594      19.67253186509833      16.02271543762051   0.003065185939658395     0.7523270480500319     -11.42459266219655  1.315097314284626e-06     0.1299211024160875  0.0006998999719364885      13.71753698743094      251.6016639322922   0.007321731854216198     0.8000030367346412     0.5669790598921208     0.2621356768416285     0.3263872768369536    0.05149195411192917     0.5231648883033659     0.0548117418514508     0.9999999999999778  2.769100182815239e-14 122.6357384852396
2.358207155304594      19.67253186509833      16.02271543762051   0.003065185939658395     0.7523270480500319     -11.42459249195686  1.329998475478473e-06     0.1299211024160875  0.0006998999719364885      13.71753698743094      251.6016639322922   0.007321731854216198     0.8000030367346412     0.5669790598921208     0.2621356768416285     0.3263872768369536    0.05149195411192917     0.5231648883033659     0.0548117418514508     0.9999999999999778  2.769100182815239e-14 122.6357421467868
2.358207155304594      19.67253186509833      16.02271543762051   0.003065185939658395     0.7523270480500319     -11.42459249195686  1.315097314284626e-06     0.1299211173172487  0.0006998999719364885      13.71753698743094      251.6016639322922   0.007321731854216198     0.8000030367346412     0.5669790598921208     0.2621356768416285     0.3263872768369536    0.05149195411192917     0.5231648883033659     0.0548117418514508     0.9999999999999778  2.769100182815239e-14 122.6357386125849
2.358207155304594      19.67253186509833      16.02271543762051   0.003065185939658395     0.7523270480500319     -11.42459249195686  1.315097314284626e-06     0.1299211024160875  0.0006999148730976823      13.71753698743094      251.6016639322922   0.007321731854216198     0.8000030367346412     0.5669790598921208     0.2621356768416285     0.3263872768369536    0.05149195411192917     0.5231648883033659     0.0548117418514508     0.9999999999999778  2.769100182815239e-14 122.6357303811235
2.358207155304594      19.67253186509833      16.02271543762051   0.003065185939658395     0.7523270480500319     -11.42459249195686  1.315097314284626e-06     0.1299211024160875  0.0006998999719364885      13.71753719183817      251.6016639322922   0.007321731854216198     0.8000030367346412     0.5669790598921208     0.2621356768416285     0.3263872768369536    0.05149195411192917     0.5231648883033659     0.0548117418514508     0.9999999999999778  2.769100182815239e-14 122.63573860825
2.358207155304594      19.67253186509833      16.02271543762051   0.003065185939658395     0.7523270480500319     -11.42459249195686  1.315097314284626e-06     0.1299211024160875  0.0006998999719364885      13.71753698743094      251.6016676814491   0.007321731854216198     0.8000030367346412     0.5669790598921208     0.2621356768416285     0.3263872768369536    0.05149195411192917     0.5231648883033659     0.0548117418514508     0.9999999999999778  2.769100182815239e-14 122.6357385548437
2.358207155304594      19.67253186509833      16.02271543762051   0.003065185939658395     0.7523270480500319     -11.42459249195686  1.315097314284626e-06     0.1299211024160875  0.0006998999719364885      13.71753698743094      251.6016639322922   0.007321746755377392     0.8000030367346412     0.5669790598921208     0.2621356768416285     0.3263872768369536    0.05149195411192917     0.5231648883033659     0.0548117418514508     0.9999999999999778  2.769100182815239e-14 122.6357390265633
2.358207155304594      19.67253186509833      16.02271543762051   0.003065185939658395     0.7523270480500319     -11.42459249195686  1.315097314284626e-06     0.1299211024160875  0.0006998999719364885      13.71753698743094      251.6016639322922   0.007321731854216198     0.8000030516358024     0.5669790598921208     0.2621356768416285     0.3263872768369536    0.05149195411192917     0.5231648883033659     0.0548117418514508     0.9999999999999778  2.769100182815239e-14 122.6357390486458
2.358207155304594      19.67253186509833      16.02271543762051   0.003065185939658395     0.7523270480500319     -11.42459249195686  1.315097314284626e-06     0.1299211024160875  0.0006998999719364885      13.71753698743094      251.6016639322922   0.007321731854216198     0.8000030367346412      0.566979074793282     0.2621356768416285     0.3263872768369536    0.05149195411192917     0.5231648883033659     0.0548117418514508     0.9999999999999778  2.769100182815239e-14 122.6357386467367
2.358207155304594      19.67253186509833      16.02271543762051   0.003065185939658395     0.7523270480500319     -11.42459249195686  1.315097314284626e-06     0.1299211024160875  0.0006998999719364885      13.71753698743094      251.6016639322922   0.007321731854216198     0.8000030367346412     0.5669790598921208     0.2621356917427897     0.3263872768369536    0.05149195411192917     0.5231648883033659     0.0548117418514508     0.9999999999999778  2.769100182815239e-14 122.6357385891452
2.358207155304594      19.67253186509833      16.02271543762051   0.003065185939658395     0.7523270480500319     -11.42459249195686  1.315097314284626e-06     0.1299211024160875  0.0006998999719364885      13.71753698743094      251.6016639322922   0.007321731854216198     0.8000030367346412     0.5669790598921208     0.2621356768416285     0.3263872917381148    0.05149195411192917     0.5231648883033659     0.0548117418514508     0.9999999999999778  2.769100182815239e-14 122.6357386145888
2.358207155304594      19.67253186509833      16.02271543762051   0.003065185939658395     0.7523270480500319     -11.42459249195686  1.315097314284626e-06     0.1299211024160875  0.0006998999719364885      13.71753698743094      251.6016639322922   0.007321731854216198     0.8000030367346412     0.5669790598921208     0.2621356768416285     0.3263872768369536    0.05149196901309037     0.5231648883033659     0.0548117418514508     0.9999999999999778  2.769100182815239e-14 122.6357386209186
2.358207155304594      19.67253186509833      16.02271543762051   0.003065185939658395     0.7523270480500319     -11.42459249195686  1.315097314284626e-06     0.1299211024160875  0.0006998999719364885      13.71753698743094      251.6016639322922   0.007321731854216198     0.8000030367346412     0.5669790598921208     0.2621356768416285     0.3263872768369536    0.05149195411192917     0.5231649032045271     0.0548117418514508     0.9999999999999778  2.769100182815239e-14 122.6357386200707
2.358207155304594      19.67253186509833      16.02271543762051   0.003065185939658395     0.7523270480500319     -11.42459249195686  1.315097314284626e-06     0.1299211024160875  0.0006998999719364885      13.71753698743094      251.6016639322922   0.007321731854216198     0.8000030367346412     0.5669790598921208     0.2621356768416285     0.3263872768369536    0.05149195411192917     0.5231648883033659      0.054811756752612     0.9999999999999778  2.769100182815239e-14 122.6357386223623
2.358207155304594      19.67253186509833      16.02271543762051   0.003065185939658395     0.7523270480500319     -11.42459249195686  1.315097314284626e-06     0.1299211024160875  0.0006998999719364885      13.71753698743094      251.6016639322922   0.007321731854216198     0.8000030367346412     0.5669790598921208     0.2621356768416285     0.3263872768369536    0.05149195411192917     0.5231648883033659     0.0548117418514508     0.9999999850988166  2.769100182815239e-14 122.6357386204234
2.358207155304594      19.67253186509833      16.02271543762051   0.003065185939658395     0.7523270480500319     -11.42459249195686  1.315097314284626e-06     0.1299211024160875  0.0006998999719364885      13.71753698743094      251.6016639322922   0.007321731854216198     0.8000030367346412     0.5669790598921208     0.2621356768416285     0.3263872768369536    0.05149195411192917     0.5231648883033659     0.0548117418514508     0.9999999999999778  1.490118888484948e-08 122.635812975794
2.362228753764992      19.64605026393774      15.98224289159919   0.003042341351628235     0.7508095111621582     -11.41148839435971   1.12889303685953e-06     0.1298601626980261   0.000703624590333319      13.75708730602866      253.4513450539404   0.007309820250657381     0.8000083727062275     0.5663406567008662     0.2622994721195352     0.3277052661858422    0.02312841766715068     0.5231648883033659    0.05559223947430344      0.999999999999977  2.504241916215927e-14 122.5984811859249
2.362228788964943      19.64605026393774      15.98224289159919   0.003042341351628235     0.7508095111621582     -11.41148839435971   1.12889303685953e-06     0.1298601626980261   0.000703624590333319      13.75708730602866      253.4513450539404   0.007309820250657381     0.8000083727062275     0.5663406567008662     0.2622994721195352     0.3277052661858422    0.02312841766715068     0.5231648883033659    0.05559223947430344      0.999999999999977  2.504241916215927e-14 122.5984811881564
2.362228753764992       19.6460505566867      15.98224289159919   0.003042341351628235     0.7508095111621582     -11.41148839435971   1.12889303685953e-06     0.1298601626980261   0.000703624590333319      13.75708730602866      253.4513450539404   0.007309820250657381     0.8000083727062275     0.5663406567008662     0.2622994721195352     0.3277052661858422    0.02312841766715068     0.5231648883033659    0.05559223947430344      0.999999999999977  2.504241916215927e-14 122.5984812813542
2.362228753764992      19.64605026393774      15.98224312975317   0.003042341351628235     0.7508095111621582     -11.41148839435971   1.12889303685953e-06     0.1298601626980261   0.000703624590333319      13.75708730602866      253.4513450539404   0.007309820250657381     0.8000083727062275     0.5663406567008662     0.2622994721195352     0.3277052661858422    0.02312841766715068     0.5231648883033659    0.05559223947430344      0.999999999999977  2.504241916215927e-14 122.5984812656712
2.362228753764992      19.64605026393774      15.98224289159919   0.003042356252789429     0.7508095111621582     -11.41148839435971   1.12889303685953e-06     0.1298601626980261   0.000703624590333319      13.75708730602866      253.4513450539404   0.007309820250657381     0.8000083727062275     0.5663406567008662     0.2622994721195352     0.3277052661858422    0.02312841766715068     0.5231648883033659    0.05559223947430344      0.999999999999977  2.504241916215927e-14 122.5984760432775
2.362228753764992      19.64605026393774      15.98224289159919   0.003042341351628235     0.7508095260633194     -11.41148839435971   1.12889303685953e-06     0.1298601626980261   0.000703624590333319      13.75708730602866      253.4513450539404   0.007309820250657381     0.8000083727062275     0.5663406567008662     0.2622994721195352     0.3277052661858422    0.02312841766715068     0.5231648883033659    0.05559223947430344      0.999999999999977  2.504241916215927e-14 122.598481206789
2.362228753764992      19.64605026393774      15.98224289159919   0.003042341351628235     0.7508095111621582     -11.41148856440414   1.12889303685953e-06     0.1298601626980261   0.000703624590333319      13.75708730602866      253.4513450539404   0.007309820250657381     0.8000083727062275     0.5663406567008662     0.2622994721195352     0.3277052661858422    0.02312841766715068     0.5231648883033659    0.05559223947430344      0.999999999999977  2.504241916215927e-14 122.5984810641262
2.362228753764992      19.64605026393774      15.98224289159919   0.003042341351628235     0.7508095111621582     -11.41148839435971  1.143794198053378e-06     0.1298601626980261   0.000703624590333319      13.75708730602866      253.4513450539404   0.007309820250657381     0.8000083727062275     0.5663406567008662     0.2622994721195352     0.3277052661858422    0.02312841766715068     0.5231648883033659    0.05559223947430344      0.999999999999977  2.504241916215927e-14 122.5984846531168
2.362228753764992      19.64605026393774      15.98224289159919   0.003042341351628235     0.7508095111621582     -11.41148839435971   1.12889303685953e-06     0.1298601775991873   0.000703624590333319      13.75708730602866      253.4513450539404   0.007309820250657381     0.8000083727062275     0.5663406567008662     0.2622994721195352     0.3277052661858422    0.02312841766715068     0.5231648883033659    0.05559223947430344      0.999999999999977  2.504241916215927e-14 122.5984811927436
2.362228753764992      19.64605026393774      15.98224289159919   0.003042341351628235     0.7508095111621582     -11.41148839435971   1.12889303685953e-06     0.1298601626980261  0.0007036394914945129      13.75708730602866      253.4513450539404   0.007309820250657381     0.8000083727062275     0.5663406567008662     0.2622994721195352     0.3277052661858422    0.02312841766715068     0.5231648883033659    0.05559223947430344      0.999999999999977  2.504241916215927e-14 122.5984729911006
2.362228753764992      19.64605026393774      15.98224289159919   0.003042341351628235     0.7508095111621582     -11.41148839435971   1.12889303685953e-06     0.1298601626980261   0.000703624590333319      13.75708751102524      253.4513450539404   0.007309820250657381     0.8000083727062275     0.5663406567008662     0.2622994721195352     0.3277052661858422    0.02312841766715068     0.5231648883033659    0.05559223947430344      0.999999999999977  2.504241916215927e-14 122.5984812210142
2.362228753764992      19.64605026393774      15.98224289159919   0.003042341351628235     0.7508095111621582     -11.41148839435971   1.12889303685953e-06     0.1298601626980261   0.000703624590333319      13.75708730602866      253.4513488306598   0.007309820250657381     0.8000083727062275     0.5663406567008662     0.2622994721195352     0.3277052661858422    0.02312841766715068     0.5231648883033659    0.05559223947430344      0.999999999999977  2.504241916215927e-14 122.5984811437095
2.362228753764992      19.64605026393774      15.98224289159919   0.003042341351628235     0.7508095111621582     -11.41148839435971   1.12889303685953e-06     0.1298601626980261   0.000703624590333319      13.75708730602866      253.4513450539404   0.007309835151818575     0.8000083727062275     0.5663406567008662     0.2622994721195352     0.3277052661858422    0.02312841766715068     0.5231648883033659    0.05559223947430344      0.999999999999977  2.504241916215927e-14 122.5984813291189
2.362228753764992      19.64605026393774      15.98224289159919   0.003042341351628235     0.7508095111621582     -11.41148839435971   1.12889303685953e-06     0.1298601626980261   0.000703624590333319      13.75708730602866      253.4513450539404   0.007309820250657381     0.8000083876073887     0.5663406567008662     0.2622994721195352     0.3277052661858422    0.02312841766715068     0.5231648883033659    0.05559223947430344      0.999999999999977  2.504241916215927e-14 122.5984816271581
2.362228753764992      19.64605026393774      15.98224289159919   0.003042341351628235     0.7508095111621582     -11.41148839435971   1.12889303685953e-06     0.1298601626980261   0.000703624590333319      13.75708730602866      253.4513450539404   0.007309820250657381     0.8000083727062275     0.5663406716020274     0.2622994721195352     0.3277052661858422    0.02312841766715068     0.5231648883033659    0.05559223947430344      0.999999999999977  2.504241916215927e-14 122.598481211593
2.362228753764992      19.64605026393774      15.98224289159919   0.003042341351628235     0.7508095111621582     -11.41148839435971   1.12889303685953e-06     0.1298601626980261   0.000703624590333319      13.75708730602866      253.4513450539404   0.007309820250657381     0.8000083727062275     0.5663406567008662     0.2622994870206964     0.3277052661858422    0.02312841766715068     0.5231648883033659    0.05559223947430344      0.999999999999977  2.504241916215927e-14 122.5984811366151
2.362228753764992      19.64605026393774      15.98224289159919   0.003042341351628235     0.7508095111621582     -11.41148839435971   1.12889303685953e-06     0.1298601626980261   0.000703624590333319      13.75708730602866      253.4513450539404   0.007309820250657381     0.8000083727062275     0.5663406567008662     0.2622994721195352     0.3277052810870034    0.02312841766715068     0.5231648883033659    0.05559223947430344      0.999999999999977  2.504241916215927e-14 122.5984811875812
2.362228753764992      19.64605026393774      15.98224289159919   0.003042341351628235     0.7508095111621582     -11.41148839435971   1.12889303685953e-06     0.1298601626980261   0.000703624590333319      13.75708730602866      253.4513450539404   0.007309820250657381     0.8000083727062275     0.5663406567008662     0.2622994721195352     0.3277052661858422    0.02312843256831187     0.5231648883033659    0.05559223947430344      0.999999999999977  2.504241916215927e-14 122.5984811859222
2.362228753764992      19.64605026393774      15.98224289159919   0.003042341351628235     0.7508095111621582     -11.41148839435971   1.12889303685953e-06     0.1298601626980261   0.000703624590333319      13.75708730602866      253.4513450539404   0.007309820250657381     0.8000083727062275     0.5663406567008662     0.2622994721195352     0.3277052661858422    0.02312841766715068     0.5231649032045271    0.05559223947430344      0.999999999999977  2.504241916215927e-14 122.5984811859249
2.362228753764992      19.64605026393774      15.98224289159919   0.003042341351628235     0.7508095111621582     -11.41148839435971   1.12889303685953e-06     0.1298601626980261   0.000703624590333319      13.75708730602866      253.4513450539404   0.007309820250657381     0.8000083727062275     0.5663406567008662     0.2622994721195352     0.3277052661858422    0.02312841766715068     0.5231648883033659    0.05559225437546463      0.999999999999977  2.504241916215927e-14 122.5984811859243
2.362228753764992      19.64605026393774      15.98224289159919   0.003042341351628235     0.7508095111621582     -11.41148839435971   1.12889303685953e-06     0.1298601626980261   0.000703624590333319      13.75708730602866      253.4513450539404   0.007309820250657381     0.8000083727062275     0.5663406567008662     0.2622994721195352     0.3277052661858422    0.02312841766715068     0.5231648883033659    0.05559223947430344     0.9999999850988158  2.504241916215927e-14 122.5984811859107
2.362228753764992      19.64605026393774      15.98224289159919   0.003042341351628235     0.7508095111621582     -11.41148839435971   1.12889303685953e-06     0.1298601626980261   0.000703624590333319      13.75708730602866      253.4513450539404   0.007309820250657381     0.8000083727062275     0.5663406567008662     0.2622994721195352     0.3277052661858422    0.02312841766715068     0.5231648883033659    0.05559223947430344      0.999999999999977  1.490118623626682e-08 122.5985568560285
2.38972006546934      19.33421546685121      15.53628216766426   0.002772556231115417     0.7293998514438224     -11.27138595514005  4.633044046446075e-08     0.1292298737396623  0.0007440184467252621       13.4994924699103      253.5525378611743   0.007181266586344258     0.8000000173363653     0.5605652243803949     0.2639469894343803     0.3344298929735958    0.02318231352797093     0.5231648883033659    0.05546491027560682     0.9890701819547878  2.409178719712899e-14 122.5704024131679
2.389720101078944      19.33421546685121      15.53628216766426   0.002772556231115417     0.7293998514438224     -11.27138595514005  4.633044046446075e-08     0.1292298737396623  0.0007440184467252621       13.4994924699103      253.5525378611743   0.007181266586344258     0.8000000173363653     0.5605652243803949     0.2639469894343803     0.3344298929735958    0.02318231352797093     0.5231648883033659    0.05546491027560682     0.9890701819547878  2.409178719712899e-14 122.5704024967663
2.38972006546934      19.33421575495347      15.53628216766426   0.002772556231115417     0.7293998514438224     -11.27138595514005  4.633044046446075e-08     0.1292298737396623  0.0007440184467252621       13.4994924699103      253.5525378611743   0.007181266586344258     0.8000000173363653     0.5605652243803949     0.2639469894343803     0.3344298929735958    0.02318231352797093     0.5231648883033659    0.05546491027560682     0.9890701819547878  2.409178719712899e-14 122.5704024401689
2.38972006546934      19.33421546685121      15.53628239917291   0.002772556231115417     0.7293998514438224     -11.27138595514005  4.633044046446075e-08     0.1292298737396623  0.0007440184467252621       13.4994924699103      253.5525378611743   0.007181266586344258     0.8000000173363653     0.5605652243803949     0.2639469894343803     0.3344298929735958    0.02318231352797093     0.5231648883033659    0.05546491027560682     0.9890701819547878  2.409178719712899e-14 122.5704024237408
2.38972006546934      19.33421546685121      15.53628216766426   0.002772571132276611     0.7293998514438224     -11.27138595514005  4.633044046446075e-08     0.1292298737396623  0.0007440184467252621       13.4994924699103      253.5525378611743   0.007181266586344258     0.8000000173363653     0.5605652243803949     0.2639469894343803     0.3344298929735958    0.02318231352797093     0.5231648883033659    0.05546491027560682     0.9890701819547878  2.409178719712899e-14 122.5704000836208
2.38972006546934      19.33421546685121      15.53628216766426   0.002772556231115417     0.7293998663449836     -11.27138595514005  4.633044046446075e-08     0.1292298737396623  0.0007440184467252621       13.4994924699103      253.5525378611743   0.007181266586344258     0.8000000173363653     0.5605652243803949     0.2639469894343803     0.3344298929735958    0.02318231352797093     0.5231648883033659    0.05546491027560682     0.9890701819547878  2.409178719712899e-14 122.5704024068633
2.38972006546934      19.33421546685121      15.53628216766426   0.002772556231115417     0.7293998514438224     -11.27138612309679  4.633044046446075e-08     0.1292298737396623  0.0007440184467252621       13.4994924699103      253.5525378611743   0.007181266586344258     0.8000000173363653     0.5605652243803949     0.2639469894343803     0.3344298929735958    0.02318231352797093     0.5231648883033659    0.05546491027560682     0.9890701819547878  2.409178719712899e-14 122.570402338628
2.38972006546934      19.33421546685121      15.53628216766426   0.002772556231115417     0.7293998514438224     -11.27138595514005  6.123160165830841e-08     0.1292298737396623  0.0007440184467252621       13.4994924699103      253.5525378611743   0.007181266586344258     0.8000000173363653     0.5605652243803949     0.2639469894343803     0.3344298929735958    0.02318231352797093     0.5231648883033659    0.05546491027560682     0.9890701819547878  2.409178719712899e-14 122.5704054337187
2.38972006546934      19.33421546685121      15.53628216766426   0.002772556231115417     0.7293998514438224     -11.27138595514005  4.633044046446075e-08     0.1292298886408235  0.0007440184467252621       13.4994924699103      253.5525378611743   0.007181266586344258     0.8000000173363653     0.5605652243803949     0.2639469894343803     0.3344298929735958    0.02318231352797093     0.5231648883033659    0.05546491027560682     0.9890701819547878  2.409178719712899e-14 122.5704024030737
2.38972006546934      19.33421546685121      15.53628216766426   0.002772556231115417     0.7293998514438224     -11.27138595514005  4.633044046446075e-08     0.1292298737396623  0.0007440333478864559       13.4994924699103      253.5525378611743   0.007181266586344258     0.8000000173363653     0.5605652243803949     0.2639469894343803     0.3344298929735958    0.02318231352797093     0.5231648883033659    0.05546491027560682     0.9890701819547878  2.409178719712899e-14 122.5703939250418
2.38972006546934      19.33421546685121      15.53628216766426   0.002772556231115417     0.7293998514438224     -11.27138595514005  4.633044046446075e-08     0.1292298737396623  0.0007440184467252621      13.49949267106842      253.5525378611743   0.007181266586344258     0.8000000173363653     0.5605652243803949     0.2639469894343803     0.3344298929735958    0.02318231352797093     0.5231648883033659    0.05546491027560682     0.9890701819547878  2.409178719712899e-14 122.5704023646563
2.38972006546934      19.33421546685121      15.53628216766426   0.002772556231115417     0.7293998514438224     -11.27138595514005  4.633044046446075e-08     0.1292298737396623  0.0007440184467252621       13.4994924699103      253.5525416394015   0.007181266586344258     0.8000000173363653     0.5605652243803949     0.2639469894343803     0.3344298929735958    0.02318231352797093     0.5231648883033659    0.05546491027560682     0.9890701819547878  2.409178719712899e-14 122.5704023395382
2.38972006546934      19.33421546685121      15.53628216766426   0.002772556231115417     0.7293998514438224     -11.27138595514005  4.633044046446075e-08     0.1292298737396623  0.0007440184467252621       13.4994924699103      253.5525378611743   0.007181281487505452     0.8000000173363653     0.5605652243803949     0.2639469894343803     0.3344298929735958    0.02318231352797093     0.5231648883033659    0.05546491027560682     0.9890701819547878  2.409178719712899e-14 122.5703970813062
2.38972006546934      19.33421546685121      15.53628216766426   0.002772556231115417     0.7293998514438224     -11.27138595514005  4.633044046446075e-08     0.1292298737396623  0.0007440184467252621       13.4994924699103      253.5525378611743   0.007181266586344258     0.8000000322375265     0.5605652243803949     0.2639469894343803     0.3344298929735958    0.02318231352797093     0.5231648883033659    0.05546491027560682     0.9890701819547878  2.409178719712899e-14 122.5704028836911
2.38972006546934      19.33421546685121      15.53628216766426   0.002772556231115417     0.7293998514438224     -11.27138595514005  4.633044046446075e-08     0.1292298737396623  0.0007440184467252621       13.4994924699103      253.5525378611743   0.007181266586344258     0.8000000173363653     0.5605652392815561     0.2639469894343803     0.3344298929735958    0.02318231352797093     0.5231648883033659    0.05546491027560682     0.9890701819547878  2.409178719712899e-14 122.5704024333025
2.38972006546934      19.33421546685121      15.53628216766426   0.002772556231115417     0.7293998514438224     -11.27138595514005  4.633044046446075e-08     0.1292298737396623  0.0007440184467252621       13.4994924699103      253.5525378611743   0.007181266586344258     0.8000000173363653     0.5605652243803949     0.2639470043355415     0.3344298929735958    0.02318231352797093     0.5231648883033659    0.05546491027560682     0.9890701819547878  2.409178719712899e-14 122.5704021158072
2.38972006546934      19.33421546685121      15.53628216766426   0.002772556231115417     0.7293998514438224     -11.27138595514005  4.633044046446075e-08     0.1292298737396623  0.0007440184467252621       13.4994924699103      253.5525378611743   0.007181266586344258     0.8000000173363653     0.5605652243803949     0.2639469894343803      0.334429907874757    0.02318231352797093     0.5231648883033659    0.05546491027560682     0.9890701819547878  2.409178719712899e-14 122.5704024004117
2.38972006546934      19.33421546685121      15.53628216766426   0.002772556231115417     0.7293998514438224     -11.27138595514005  4.633044046446075e-08     0.1292298737396623  0.0007440184467252621       13.4994924699103      253.5525378611743   0.007181266586344258     0.8000000173363653     0.5605652243803949     0.2639469894343803     0.3344298929735958    0.02318232842913212     0.5231648883033659    0.05546491027560682     0.9890701819547878  2.409178719712899e-14 122.5704024031396
2.38972006546934      19.33421546685121      15.53628216766426   0.002772556231115417     0.7293998514438224     -11.27138595514005  4.633044046446075e-08     0.1292298737396623  0.0007440184467252621       13.4994924699103      253.5525378611743   0.007181266586344258     0.8000000173363653     0.5605652243803949     0.2639469894343803     0.3344298929735958    0.02318231352797093     0.5231649032045271    0.05546491027560682     0.9890701819547878  2.409178719712899e-14 122.5704024131679
2.38972006546934      19.33421546685121      15.53628216766426   0.002772556231115417     0.7293998514438224     -11.27138595514005  4.633044046446075e-08     0.1292298737396623  0.0007440184467252621       13.4994924699103      253.5525378611743   0.007181266586344258     0.8000000173363653     0.5605652243803949     0.2639469894343803     0.3344298929735958    0.02318231352797093     0.5231648883033659    0.05546492517676802     0.9890701819547878  2.409178719712899e-14 122.5704024132283
2.38972006546934      19.33421546685121      15.53628216766426   0.002772556231115417     0.7293998514438224     -11.27138595514005  4.633044046446075e-08     0.1292298737396623  0.0007440184467252621       13.4994924699103      253.5525378611743   0.007181266586344258     0.8000000173363653     0.5605652243803949     0.2639469894343803     0.3344298929735958    0.02318231352797093     0.5231648883033659    0.05546491027560682      0.989070196855949  2.409178719712899e-14 122.5704024025486
2.38972006546934      19.33421546685121      15.53628216766426   0.002772556231115417     0.7293998514438224     -11.27138595514005  4.633044046446075e-08     0.1292298737396623  0.0007440184467252621       13.4994924699103      253.5525378611743   0.007181266586344258     0.8000000173363653     0.5605652243803949     0.2639469894343803     0.3344298929735958    0.02318231352797093     0.5231648883033659    0.05546491027560682     0.9890701819547878  1.490118528563485e-08 122.5704782029266
2.326910631015971      19.95724827319758      16.53028838054005   0.003045471671846943     0.7219374716017507     -11.75170817600711  1.791705452651969e-07     0.1288636608502851  0.0007585099825319642      14.00721513628925      253.9226924997284   0.007302326791949404     0.8000000374857756     0.5689443249439107     0.2632233414075824     0.3201895564719942    0.05512362703614111     0.5231648883033659    0.05178532809266408     0.9999883261337509  2.248673723954745e-14 122.6325252825146
2.326910665689642      19.95724827319758      16.53028838054005   0.003045471671846943     0.7219374716017507     -11.75170817600711  1.791705452651969e-07     0.1288636608502851  0.0007585099825319642      14.00721513628925      253.9226924997284   0.007302326791949404     0.8000000374857756     0.5689443249439107     0.2632233414075824     0.3201895564719942    0.05512362703614111     0.5231648883033659    0.05178532809266408     0.9999883261337509  2.248673723954745e-14 122.6325251412102
2.326910631015971      19.95724857058375      16.53028838054005   0.003045471671846943     0.7219374716017507     -11.75170817600711  1.791705452651969e-07     0.1288636608502851  0.0007585099825319642      14.00721513628925      253.9226924997284   0.007302326791949404     0.8000000374857756     0.5689443249439107     0.2632233414075824     0.3201895564719942    0.05512362703614111     0.5231648883033659    0.05178532809266408     0.9999883261337509  2.248673723954745e-14 122.6325253377868
2.326910631015971      19.95724827319758      16.53028862686054   0.003045471671846943     0.7219374716017507     -11.75170817600711  1.791705452651969e-07     0.1288636608502851  0.0007585099825319642      14.00721513628925      253.9226924997284   0.007302326791949404     0.8000000374857756     0.5689443249439107     0.2632233414075824     0.3201895564719942    0.05512362703614111     0.5231648883033659    0.05178532809266408     0.9999883261337509  2.248673723954745e-14 122.6325253253592
2.326910631015971      19.95724827319758      16.53028838054005   0.003045486573008137     0.7219374716017507     -11.75170817600711  1.791705452651969e-07     0.1288636608502851  0.0007585099825319642      14.00721513628925      253.9226924997284   0.007302326791949404     0.8000000374857756     0.5689443249439107     0.2632233414075824     0.3201895564719942    0.05512362703614111     0.5231648883033659    0.05178532809266408     0.9999883261337509  2.248673723954745e-14 122.6325224917124
2.326910631015971      19.95724827319758      16.53028838054005   0.003045471671846943     0.7219374865029119     -11.75170817600711  1.791705452651969e-07     0.1288636608502851  0.0007585099825319642      14.00721513628925      253.9226924997284   0.007302326791949404     0.8000000374857756     0.5689443249439107     0.2632233414075824     0.3201895564719942    0.05512362703614111     0.5231648883033659    0.05178532809266408     0.9999883261337509  2.248673723954745e-14 122.632525287896
2.326910631015971      19.95724827319758      16.53028838054005   0.003045471671846943     0.7219374716017507     -11.75170835112121  1.791705452651969e-07     0.1288636608502851  0.0007585099825319642      14.00721513628925      253.9226924997284   0.007302326791949404     0.8000000374857756     0.5689443249439107     0.2632233414075824     0.3201895564719942    0.05512362703614111     0.5231648883033659    0.05178532809266408     0.9999883261337509  2.248673723954745e-14 122.6325251778921
2.326910631015971      19.95724827319758      16.53028838054005   0.003045471671846943     0.7219374716017507     -11.75170817600711  1.940717064590445e-07     0.1288636608502851  0.0007585099825319642      14.00721513628925      253.9226924997284   0.007302326791949404     0.8000000374857756     0.5689443249439107     0.2632233414075824     0.3201895564719942    0.05512362703614111     0.5231648883033659    0.05178532809266408     0.9999883261337509  2.248673723954745e-14 122.6325275994925
2.326910631015971      19.95724827319758      16.53028838054005   0.003045471671846943     0.7219374716017507     -11.75170817600711  1.791705452651969e-07     0.1288636757514463  0.0007585099825319642      14.00721513628925      253.9226924997284   0.007302326791949404     0.8000000374857756     0.5689443249439107     0.2632233414075824     0.3201895564719942    0.05512362703614111     0.5231648883033659    0.05178532809266408     0.9999883261337509  2.248673723954745e-14 122.6325252358982
2.326910631015971      19.95724827319758      16.53028838054005   0.003045471671846943     0.7219374716017507     -11.75170817600711  1.791705452651969e-07     0.1288636608502851   0.000758524883693158      14.00721513628925      253.9226924997284   0.007302326791949404     0.8000000374857756     0.5689443249439107     0.2632233414075824     0.3201895564719942    0.05512362703614111     0.5231648883033659    0.05178532809266408     0.9999883261337509  2.248673723954745e-14 122.6325311132694
2.326910631015971      19.95724827319758      16.53028838054005   0.003045471671846943     0.7219374716017507     -11.75170817600711  1.791705452651969e-07     0.1288636608502851  0.0007585099825319642      14.00721534501302      253.9226924997284   0.007302326791949404     0.8000000374857756     0.5689443249439107     0.2632233414075824     0.3201895564719942    0.05512362703614111     0.5231648883033659    0.05178532809266408     0.9999883261337509  2.248673723954745e-14 122.6325252920648
2.326910631015971      19.95724827319758      16.53028838054005   0.003045471671846943     0.7219374716017507     -11.75170817600711  1.791705452651969e-07     0.1288636608502851  0.0007585099825319642      14.00721513628925      253.9226962834713   0.007302326791949404     0.8000000374857756     0.5689443249439107     0.2632233414075824     0.3201895564719942    0.05512362703614111     0.5231648883033659    0.05178532809266408     0.9999883261337509  2.248673723954745e-14 122.6325252569003
2.326910631015971      19.95724827319758      16.53028838054005   0.003045471671846943     0.7219374716017507     -11.75170817600711  1.791705452651969e-07     0.1288636608502851  0.0007585099825319642      14.00721513628925      253.9226924997284   0.007302341693110598     0.8000000374857756     0.5689443249439107     0.2632233414075824     0.3201895564719942    0.05512362703614111     0.5231648883033659    0.05178532809266408     0.9999883261337509  2.248673723954745e-14 122.6325316679078
2.326910631015971      19.95724827319758      16.53028838054005   0.003045471671846943     0.7219374716017507     -11.75170817600711  1.791705452651969e-07     0.1288636608502851  0.0007585099825319642      14.00721513628925      253.9226924997284   0.007302326791949404     0.8000000523869368     0.5689443249439107     0.2632233414075824     0.3201895564719942    0.05512362703614111     0.5231648883033659    0.05178532809266408     0.9999883261337509  2.248673723954745e-14 122.6325256637935
2.326910631015971      19.95724827319758      16.53028838054005   0.003045471671846943     0.7219374716017507     -11.75170817600711  1.791705452651969e-07     0.1288636608502851  0.0007585099825319642      14.00721513628925      253.9226924997284   0.007302326791949404     0.8000000374857756     0.5689443398450719     0.2632233414075824     0.3201895564719942    0.05512362703614111     0.5231648883033659    0.05178532809266408     0.9999883261337509  2.248673723954745e-14 122.6325252413368
2.326910631015971      19.95724827319758      16.53028838054005   0.003045471671846943     0.7219374716017507     -11.75170817600711  1.791705452651969e-07     0.1288636608502851  0.0007585099825319642      14.00721513628925      253.9226924997284   0.007302326791949404     0.8000000374857756     0.5689443249439107     0.2632233563087436     0.3201895564719942    0.05512362703614111     0.5231648883033659    0.05178532809266408     0.9999883261337509  2.248673723954745e-14 122.6325255224998
2.326910631015971      19.95724827319758      16.53028838054005   0.003045471671846943     0.7219374716017507     -11.75170817600711  1.791705452651969e-07     0.1288636608502851  0.0007585099825319642      14.00721513628925      253.9226924997284   0.007302326791949404     0.8000000374857756     0.5689443249439107     0.2632233414075824     0.3201895713731554    0.05512362703614111     0.5231648883033659    0.05178532809266408     0.9999883261337509  2.248673723954745e-14 122.6325252715274
2.326910631015971      19.95724827319758      16.53028838054005   0.003045471671846943     0.7219374716017507     -11.75170817600711  1.791705452651969e-07     0.1288636608502851  0.0007585099825319642      14.00721513628925      253.9226924997284   0.007302326791949404     0.8000000374857756     0.5689443249439107     0.2632233414075824     0.3201895564719942     0.0551236419373023     0.5231648883033659    0.05178532809266408     0.9999883261337509  2.248673723954745e-14 122.632525281519
2.326910631015971      19.95724827319758      16.53028838054005   0.003045471671846943     0.7219374716017507     -11.75170817600711  1.791705452651969e-07     0.1288636608502851  0.0007585099825319642      14.00721513628925      253.9226924997284   0.007302326791949404     0.8000000374857756     0.5689443249439107     0.2632233414075824     0.3201895564719942    0.05512362703614111     0.5231649032045271    0.05178532809266408     0.9999883261337509  2.248673723954745e-14 122.6325252825146
2.326910631015971      19.95724827319758      16.53028838054005   0.003045471671846943     0.7219374716017507     -11.75170817600711  1.791705452651969e-07     0.1288636608502851  0.0007585099825319642      14.00721513628925      253.9226924997284   0.007302326791949404     0.8000000374857756     0.5689443249439107     0.2632233414075824     0.3201895564719942    0.05512362703614111     0.5231648883033659    0.05178534299382528     0.9999883261337509  2.248673723954745e-14 122.632525282824
2.326910631015971      19.95724827319758      16.53028838054005   0.003045471671846943     0.7219374716017507     -11.75170817600711  1.791705452651969e-07     0.1288636608502851  0.0007585099825319642      14.00721513628925      253.9226924997284   0.007302326791949404     0.8000000374857756     0.5689443249439107     0.2632233414075824     0.3201895564719942    0.05512362703614111     0.5231648883033659    0.05178532809266408     0.9999883410349121  2.248673723954745e-14 122.6325252826636
2.326910631015971      19.95724827319758      16.53028838054005   0.003045471671846943     0.7219374716017507     -11.75170817600711  1.791705452651969e-07     0.1288636608502851  0.0007585099825319642      14.00721513628925      253.9226924997284   0.007302326791949404     0.8000000374857756     0.5689443249439107     0.2632233414075824     0.3201895564719942    0.05512362703614111     0.5231648883033659    0.05178532809266408     0.9999883261337509   1.49011836805849e-08 122.6325996066909
2.374028021146034      19.48987093020631      15.78461981116913   0.002843913506268086     0.7275354955829309     -11.39138731558743  7.951837154469857e-08     0.1291383946419029  0.0007591886567604852      13.62633941937334      253.6450154837639   0.007211864763422191     0.8000000223703842     0.5626586024828284     0.2637664944464615     0.3308721743879736    0.03150033873639712     0.5231648883033659     0.0545456214779183      0.991797917786559  4.034531288332152e-14 122.5474389772383
2.374028056521808      19.48987093020631      15.78461981116913   0.002843913506268086     0.7275354955829309     -11.39138731558743  7.951837154469857e-08     0.1291383946419029  0.0007591886567604852      13.62633941937334      253.6450154837639   0.007211864763422191     0.8000000223703842     0.5626586024828284     0.2637664944464615     0.3308721743879736    0.03150033873639712     0.5231648883033659     0.0545456214779183      0.991797917786559  4.034531288332152e-14 122.5474389474751
2.374028021146034      19.48987122062801      15.78461981116913   0.002843913506268086     0.7275354955829309     -11.39138731558743  7.951837154469857e-08     0.1291383946419029  0.0007591886567604852      13.62633941937334      253.6450154837639   0.007211864763422191     0.8000000223703842     0.5626586024828284     0.2637664944464615     0.3308721743879736    0.03150033873639712     0.5231648883033659     0.0545456214779183      0.991797917786559  4.034531288332152e-14 122.5474390141341
2.374028021146034      19.48987093020631      15.78462004637829   0.002843913506268086     0.7275354955829309     -11.39138731558743  7.951837154469857e-08     0.1291383946419029  0.0007591886567604852      13.62633941937334      253.6450154837639   0.007211864763422191     0.8000000223703842     0.5626586024828284     0.2637664944464615     0.3308721743879736    0.03150033873639712     0.5231648883033659     0.0545456214779183      0.991797917786559  4.034531288332152e-14 122.547439021961
2.374028021146034      19.48987093020631      15.78461981116913    0.00284392840742928     0.7275354955829309     -11.39138731558743  7.951837154469857e-08     0.1291383946419029  0.0007591886567604852      13.62633941937334      253.6450154837639   0.007211864763422191     0.8000000223703842     0.5626586024828284     0.2637664944464615     0.3308721743879736    0.03150033873639712     0.5231648883033659     0.0545456214779183      0.991797917786559  4.034531288332152e-14 122.547437040491
2.374028021146034      19.48987093020631      15.78461981116913   0.002843913506268086      0.727535510484092     -11.39138731558743  7.951837154469857e-08     0.1291383946419029  0.0007591886567604852      13.62633941937334      253.6450154837639   0.007211864763422191     0.8000000223703842     0.5626586024828284     0.2637664944464615     0.3308721743879736    0.03150033873639712     0.5231648883033659     0.0545456214779183      0.991797917786559  4.034531288332152e-14 122.5474389770885
2.374028021146034      19.48987093020631      15.78461981116913   0.002843913506268086     0.7275354955829309     -11.39138748533233  7.951837154469857e-08     0.1291383946419029  0.0007591886567604852      13.62633941937334      253.6450154837639   0.007211864763422191     0.8000000223703842     0.5626586024828284     0.2637664944464615     0.3308721743879736    0.03150033873639712     0.5231648883033659     0.0545456214779183      0.991797917786559  4.034531288332152e-14 122.5474389173626
2.374028021146034      19.48987093020631      15.78461981116913   0.002843913506268086     0.7275354955829309     -11.39138731558743  9.441953273854623e-08     0.1291383946419029  0.0007591886567604852      13.62633941937334      253.6450154837639   0.007211864763422191     0.8000000223703842     0.5626586024828284     0.2637664944464615     0.3308721743879736    0.03150033873639712     0.5231648883033659     0.0545456214779183      0.991797917786559  4.034531288332152e-14 122.5474448059869
2.374028021146034      19.48987093020631      15.78461981116913   0.002843913506268086     0.7275354955829309     -11.39138731558743  7.951837154469857e-08     0.1291384095430641  0.0007591886567604852      13.62633941937334      253.6450154837639   0.007211864763422191     0.8000000223703842     0.5626586024828284     0.2637664944464615     0.3308721743879736    0.03150033873639712     0.5231648883033659     0.0545456214779183      0.991797917786559  4.034531288332152e-14 122.5474391456976
2.374028021146034      19.48987093020631      15.78461981116913   0.002843913506268086     0.7275354955829309     -11.39138731558743  7.951837154469857e-08     0.1291383946419029  0.0007592035579216791      13.62633941937334      253.6450154837639   0.007211864763422191     0.8000000223703842     0.5626586024828284     0.2637664944464615     0.3308721743879736    0.03150033873639712     0.5231648883033659     0.0545456214779183      0.991797917786559  4.034531288332152e-14 122.5474399939125
2.374028021146034      19.48987093020631      15.78461981116913   0.002843913506268086     0.7275354955829309     -11.39138731558743  7.951837154469857e-08     0.1291383946419029  0.0007591886567604852      13.62633962242162      253.6450154837639   0.007211864763422191     0.8000000223703842     0.5626586024828284     0.2637664944464615     0.3308721743879736    0.03150033873639712     0.5231648883033659     0.0545456214779183      0.991797917786559  4.034531288332152e-14 122.5474389850388
2.374028021146034      19.48987093020631      15.78461981116913   0.002843913506268086     0.7275354955829309     -11.39138731558743  7.951837154469857e-08     0.1291383946419029  0.0007591886567604852      13.62633941937334      253.6450192633692   0.007211864763422191     0.8000000223703842     0.5626586024828284     0.2637664944464615     0.3308721743879736    0.03150033873639712     0.5231648883033659     0.0545456214779183      0.991797917786559  4.034531288332152e-14 122.5474389352459
2.374028021146034      19.48987093020631      15.78461981116913   0.002843913506268086     0.7275354955829309     -11.39138731558743  7.951837154469857e-08     0.1291383946419029  0.0007591886567604852      13.62633941937334      253.6450154837639   0.007211879664583385     0.8000000223703842     0.5626586024828284     0.2637664944464615     0.3308721743879736    0.03150033873639712     0.5231648883033659     0.0545456214779183      0.991797917786559  4.034531288332152e-14 122.5474359814208
2.374028021146034      19.48987093020631      15.78461981116913   0.002843913506268086     0.7275354955829309     -11.39138731558743  7.951837154469857e-08     0.1291383946419029  0.0007591886567604852      13.62633941937334      253.6450154837639   0.007211864763422191     0.8000000372715453     0.5626586024828284     0.2637664944464615     0.3308721743879736    0.03150033873639712     0.5231648883033659     0.0545456214779183      0.991797917786559  4.034531288332152e-14 122.5474394394678
2.374028021146034      19.48987093020631      15.78461981116913   0.002843913506268086     0.7275354955829309     -11.39138731558743  7.951837154469857e-08     0.1291383946419029  0.0007591886567604852      13.62633941937334      253.6450154837639   0.007211864763422191     0.8000000223703842     0.5626586173839896     0.2637664944464615     0.3308721743879736    0.03150033873639712     0.5231648883033659     0.0545456214779183      0.991797917786559  4.034531288332152e-14 122.547438984419
2.374028021146034      19.48987093020631      15.78461981116913   0.002843913506268086     0.7275354955829309     -11.39138731558743  7.951837154469857e-08     0.1291383946419029  0.0007591886567604852      13.62633941937334      253.6450154837639   0.007211864763422191     0.8000000223703842     0.5626586024828284     0.2637665093476227     0.3308721743879736    0.03150033873639712     0.5231648883033659     0.0545456214779183      0.991797917786559  4.034531288332152e-14 122.5474387846419
2.374028021146034      19.48987093020631      15.78461981116913   0.002843913506268086     0.7275354955829309     -11.39138731558743  7.951837154469857e-08     0.1291383946419029  0.0007591886567604852      13.62633941937334      253.6450154837639   0.007211864763422191     0.8000000223703842     0.5626586024828284     0.2637664944464615     0.3308721892891348    0.03150033873639712     0.5231648883033659     0.0545456214779183      0.991797917786559  4.034531288332152e-14 122.5474389795119
2.374028021146034      19.48987093020631      15.78461981116913   0.002843913506268086     0.7275354955829309     -11.39138731558743  7.951837154469857e-08     0.1291383946419029  0.0007591886567604852      13.62633941937334      253.6450154837639   0.007211864763422191     0.8000000223703842     0.5626586024828284     0.2637664944464615     0.3308721743879736    0.03150035363755831     0.5231648883033659     0.0545456214779183      0.991797917786559  4.034531288332152e-14 122.5474389772372
2.374028021146034      19.48987093020631      15.78461981116913   0.002843913506268086     0.7275354955829309     -11.39138731558743  7.951837154469857e-08     0.1291383946419029  0.0007591886567604852      13.62633941937334      253.6450154837639   0.007211864763422191     0.8000000223703842     0.5626586024828284     0.2637664944464615     0.3308721743879736    0.03150033873639712     0.5231649032045271     0.0545456214779183      0.991797917786559  4.034531288332152e-14 122.5474389772383
2.374028021146034      19.48987093020631      15.78461981116913   0.002843913506268086     0.7275354955829309     -11.39138731558743  7.951837154469857e-08     0.1291383946419029  0.0007591886567604852      13.62633941937334      253.6450154837639   0.007211864763422191     0.8000000223703842     0.5626586024828284     0.2637664944464615     0.3308721743879736    0.03150033873639712     0.5231648883033659    0.05454563637907949      0.991797917786559  4.034531288332152e-14 122.5474389779478
2.374028021146034      19.48987093020631      15.78461981116913   0.002843913506268086     0.7275354955829309     -11.39138731558743  7.951837154469857e-08     0.1291383946419029  0.0007591886567604852      13.62633941937334      253.6450154837639   0.007211864763422191     0.8000000223703842     0.5626586024828284     0.2637664944464615     0.3308721743879736    0.03150033873639712     0.5231648883033659     0.0545456214779183     0.9917979326877202  4.034531288332152e-14 122.5474389779288
2.374028021146034      19.48987093020631      15.78461981116913   0.002843913506268086     0.7275354955829309     -11.39138731558743  7.951837154469857e-08     0.1291383946419029  0.0007591886567604852      13.62633941937334      253.6450154837639   0.007211864763422191     0.8000000223703842     0.5626586024828284     0.2637664944464615     0.3308721743879736    0.03150033873639712     0.5231648883033659     0.0545456214779183      0.991797917786559  1.490120153916054e-08 122.547514542038
2.374269501039571       19.4893610184107      15.78355586776808   0.002847766287973054     0.7275418086180714     -11.39105280736011  7.977162096789782e-08     0.1291365543773836  0.0007592573752242214      13.62778939931564      253.7344189415161    0.00721169420985105     0.8000000242302352     0.5626271301259922      0.263774797932476     0.3309329527202117    0.03151232760581631     0.5231648883033659    0.05456669596365938     0.9888347989979278  4.028375188790465e-14 122.5454320023898
2.374269536418944       19.4893610184107      15.78355586776808   0.002847766287973054     0.7275418086180714     -11.39105280736011  7.977162096789782e-08     0.1291365543773836  0.0007592573752242214      13.62778939931564      253.7344189415161    0.00721169420985105     0.8000000242302352     0.5626271301259922      0.263774797932476     0.3309329527202117    0.03151232760581631     0.5231648883033659    0.05456669596365938     0.9888347989979278  4.028375188790465e-14 122.5454320203862
2.374269501039571      19.48936130882481      15.78355586776808   0.002847766287973054     0.7275418086180714     -11.39105280736011  7.977162096789782e-08     0.1291365543773836  0.0007592573752242214      13.62778939931564      253.7344189415161    0.00721169420985105     0.8000000242302352     0.5626271301259922      0.263774797932476     0.3309329527202117    0.03151232760581631     0.5231648883033659    0.05456669596365938     0.9888347989979278  4.028375188790465e-14 122.5454319977618
2.374269501039571       19.4893610184107      15.78355610296139   0.002847766287973054     0.7275418086180714     -11.39105280736011  7.977162096789782e-08     0.1291365543773836  0.0007592573752242214      13.62778939931564      253.7344189415161    0.00721169420985105     0.8000000242302352     0.5626271301259922      0.263774797932476     0.3309329527202117    0.03151232760581631     0.5231648883033659    0.05456669596365938     0.9888347989979278  4.028375188790465e-14 122.5454319981173
2.374269501039571       19.4893610184107      15.78355586776808   0.002847781189134248     0.7275418086180714     -11.39105280736011  7.977162096789782e-08     0.1291365543773836  0.0007592573752242214      13.62778939931564      253.7344189415161    0.00721169420985105     0.8000000242302352     0.5626271301259922      0.263774797932476     0.3309329527202117    0.03151232760581631     0.5231648883033659    0.05456669596365938     0.9888347989979278  4.028375188790465e-14 122.54543219194
2.374269501039571       19.4893610184107      15.78355586776808   0.002847766287973054     0.7275418235192326     -11.39105280736011  7.977162096789782e-08     0.1291365543773836  0.0007592573752242214      13.62778939931564      253.7344189415161    0.00721169420985105     0.8000000242302352     0.5626271301259922      0.263774797932476     0.3309329527202117    0.03151232760581631     0.5231648883033659    0.05456669596365938     0.9888347989979278  4.028375188790465e-14 122.5454319993216
2.374269501039571       19.4893610184107      15.78355586776808   0.002847766287973054     0.7275418086180714     -11.39105297710002  7.977162096789782e-08     0.1291365543773836  0.0007592573752242214      13.62778939931564      253.7344189415161    0.00721169420985105     0.8000000242302352     0.5626271301259922      0.263774797932476     0.3309329527202117    0.03151232760581631     0.5231648883033659    0.05456669596365938     0.9888347989979278  4.028375188790465e-14 122.5454319797092
2.374269501039571       19.4893610184107      15.78355586776808   0.002847766287973054     0.7275418086180714     -11.39105280736011  9.467278216174547e-08     0.1291365543773836  0.0007592573752242214      13.62778939931564      253.7344189415161    0.00721169420985105     0.8000000242302352     0.5626271301259922      0.263774797932476     0.3309329527202117    0.03151232760581631     0.5231648883033659    0.05456669596365938     0.9888347989979278  4.028375188790465e-14 122.5454378260293
2.374269501039571       19.4893610184107      15.78355586776808   0.002847766287973054     0.7275418086180714     -11.39105280736011  7.977162096789782e-08     0.1291365692785448  0.0007592573752242214      13.62778939931564      253.7344189415161    0.00721169420985105     0.8000000242302352     0.5626271301259922      0.263774797932476     0.3309329527202117    0.03151232760581631     0.5231648883033659    0.05456669596365938     0.9888347989979278  4.028375188790465e-14 122.5454321693665
2.374269501039571       19.4893610184107      15.78355586776808   0.002847766287973054     0.7275418086180714     -11.39105280736011  7.977162096789782e-08     0.1291365543773836  0.0007592722763854153      13.62778939931564      253.7344189415161    0.00721169420985105     0.8000000242302352     0.5626271301259922      0.263774797932476     0.3309329527202117    0.03151232760581631     0.5231648883033659    0.05456669596365938     0.9888347989979278  4.028375188790465e-14 122.5454325671082
2.374269501039571       19.4893610184107      15.78355586776808   0.002847766287973054     0.7275418086180714     -11.39105280736011  7.977162096789782e-08     0.1291365543773836  0.0007592573752242214      13.62778960238553      253.7344189415161    0.00721169420985105     0.8000000242302352     0.5626271301259922      0.263774797932476     0.3309329527202117    0.03151232760581631     0.5231648883033659    0.05456669596365938     0.9888347989979278  4.028375188790465e-14 122.5454320003195
2.374269501039571       19.4893610184107      15.78355586776808   0.002847766287973054     0.7275418086180714     -11.39105280736011  7.977162096789782e-08     0.1291365543773836  0.0007592573752242214      13.62778939931564      253.7344227224536    0.00721169420985105     0.8000000242302352     0.5626271301259922      0.263774797932476     0.3309329527202117    0.03151232760581631     0.5231648883033659    0.05456669596365938     0.9888347989979278  4.028375188790465e-14 122.5454319661753
2.374269501039571       19.4893610184107      15.78355586776808   0.002847766287973054     0.7275418086180714     -11.39105280736011  7.977162096789782e-08     0.1291365543773836  0.0007592573752242214      13.62778939931564      253.7344189415161   0.007211709111012244     0.8000000242302352     0.5626271301259922      0.263774797932476     0.3309329527202117    0.03151232760581631     0.5231648883033659    0.05456669596365938     0.9888347989979278  4.028375188790465e-14 122.5454291922547
2.374269501039571       19.4893610184107      15.78355586776808   0.002847766287973054     0.7275418086180714     -11.39105280736011  7.977162096789782e-08     0.1291365543773836  0.0007592573752242214      13.62778939931564      253.7344189415161    0.00721169420985105     0.8000000391313964     0.5626271301259922      0.263774797932476     0.3309329527202117    0.03151232760581631     0.5231648883033659    0.05456669596365938     0.9888347989979278  4.028375188790465e-14 122.5454324487704
2.374269501039571       19.4893610184107      15.78355586776808   0.002847766287973054     0.7275418086180714     -11.39105280736011  7.977162096789782e-08     0.1291365543773836  0.0007592573752242214      13.62778939931564      253.7344189415161    0.00721169420985105     0.8000000242302352     0.5626271450271534      0.263774797932476     0.3309329527202117    0.03151232760581631     0.5231648883033659    0.05456669596365938     0.9888347989979278  4.028375188790465e-14 122.545431997436
2.374269501039571       19.4893610184107      15.78355586776808   0.002847766287973054     0.7275418086180714     -11.39105280736011  7.977162096789782e-08     0.1291365543773836  0.0007592573752242214      13.62778939931564      253.7344189415161    0.00721169420985105     0.8000000242302352     0.5626271301259922     0.2637748128336372     0.3309329527202117    0.03151232760581631     0.5231648883033659    0.05456669596365938     0.9888347989979278  4.028375188790465e-14 122.5454318131882
2.374269501039571       19.4893610184107      15.78355586776808   0.002847766287973054     0.7275418086180714     -11.39105280736011  7.977162096789782e-08     0.1291365543773836  0.0007592573752242214      13.62778939931564      253.7344189415161    0.00721169420985105     0.8000000242302352     0.5626271301259922      0.263774797932476     0.3309329676213729    0.03151232760581631     0.5231648883033659    0.05456669596365938     0.9888347989979278  4.028375188790465e-14 122.5454319853382
2.374269501039571       19.4893610184107      15.78355586776808   0.002847766287973054     0.7275418086180714     -11.39105280736011  7.977162096789782e-08     0.1291365543773836  0.0007592573752242214      13.62778939931564      253.7344189415161    0.00721169420985105     0.8000000242302352     0.5626271301259922      0.263774797932476     0.3309329527202117     0.0315123425069775     0.5231648883033659    0.05456669596365938     0.9888347989979278  4.028375188790465e-14 122.5454320023767
2.374269501039571       19.4893610184107      15.78355586776808   0.002847766287973054     0.7275418086180714     -11.39105280736011  7.977162096789782e-08     0.1291365543773836  0.0007592573752242214      13.62778939931564      253.7344189415161    0.00721169420985105     0.8000000242302352     0.5626271301259922      0.263774797932476     0.3309329527202117    0.03151232760581631     0.5231649032045271    0.05456669596365938     0.9888347989979278  4.028375188790465e-14 122.5454320023898
2.374269501039571       19.4893610184107      15.78355586776808   0.002847766287973054     0.7275418086180714     -11.39105280736011  7.977162096789782e-08     0.1291365543773836  0.0007592573752242214      13.62778939931564      253.7344189415161    0.00721169420985105     0.8000000242302352     0.5626271301259922      0.263774797932476     0.3309329527202117    0.03151232760581631     0.5231648883033659    0.05456671086482057     0.9888347989979278  4.028375188790465e-14 122.5454320023849
2.374269501039571       19.4893610184107      15.78355586776808   0.002847766287973054     0.7275418086180714     -11.39105280736011  7.977162096789782e-08     0.1291365543773836  0.0007592573752242214      13.62778939931564      253.7344189415161    0.00721169420985105     0.8000000242302352     0.5626271301259922      0.263774797932476     0.3309329527202117    0.03151232760581631     0.5231648883033659    0.05456669596365938      0.988834813899089  4.028375188790465e-14 122.5454320023778
2.374269501039571       19.4893610184107      15.78355586776808   0.002847766287973054     0.7275418086180714     -11.39105280736011  7.977162096789782e-08     0.1291365543773836  0.0007592573752242214      13.62778939931564      253.7344189415161    0.00721169420985105     0.8000000242302352     0.5626271301259922      0.263774797932476     0.3309329527202117    0.03151232760581631     0.5231648883033659    0.05456669596365938     0.9888347989979278  1.490120147759954e-08 122.545507540558
2.374553665711131      19.49167178148693      15.78718630653427   0.002847885830200894     0.7275138079049023     -11.39325287921308  7.845577384340004e-08     0.1291322155776854  0.0007593734279777272      13.63253208838517      253.9130739538338   0.007213849204286007     0.8000000286910549     0.5625976329470622     0.2637853911492263     0.3310536309506496    0.03190845328822905     0.5231648883033659    0.06084460979245417     0.9890088831652787  4.318334570889976e-14 122.5416324490783
2.374553701094738      19.49167178148693      15.78718630653427   0.002847885830200894     0.7275138079049023     -11.39325287921308  7.845577384340004e-08     0.1291322155776854  0.0007593734279777272      13.63253208838517      253.9130739538338   0.007213849204286007     0.8000000286910549     0.5625976329470622     0.2637853911492263     0.3310536309506496    0.03190845328822905     0.5231648883033659    0.06084460979245417     0.9890088831652787  4.318334570889976e-14 122.5416324116239
2.374553665711131      19.49167207193547      15.78718630653427   0.002847885830200894     0.7275138079049023     -11.39325287921308  7.845577384340004e-08     0.1291322155776854  0.0007593734279777272      13.63253208838517      253.9130739538338   0.007213849204286007     0.8000000286910549     0.5625976329470622     0.2637853911492263     0.3310536309506496    0.03190845328822905     0.5231648883033659    0.06084460979245417     0.9890088831652787  4.318334570889976e-14 122.5416324478913
2.374553665711131      19.49167178148693      15.78718654178167   0.002847885830200894     0.7275138079049023     -11.39325287921308  7.845577384340004e-08     0.1291322155776854  0.0007593734279777272      13.63253208838517      253.9130739538338   0.007213849204286007     0.8000000286910549     0.5625976329470622     0.2637853911492263     0.3310536309506496    0.03190845328822905     0.5231648883033659    0.06084460979245417     0.9890088831652787  4.318334570889976e-14 122.5416324562512
2.374553665711131      19.49167178148693      15.78718630653427   0.002847900731362088     0.7275138079049023     -11.39325287921308  7.845577384340004e-08     0.1291322155776854  0.0007593734279777272      13.63253208838517      253.9130739538338   0.007213849204286007     0.8000000286910549     0.5625976329470622     0.2637853911492263     0.3310536309506496    0.03190845328822905     0.5231648883033659    0.06084460979245417     0.9890088831652787  4.318334570889976e-14 122.5416325108041
2.374553665711131      19.49167178148693      15.78718630653427   0.002847885830200894     0.7275138228060635     -11.39325287921308  7.845577384340004e-08     0.1291322155776854  0.0007593734279777272      13.63253208838517      253.9130739538338   0.007213849204286007     0.8000000286910549     0.5625976329470622     0.2637853911492263     0.3310536309506496    0.03190845328822905     0.5231648883033659    0.06084460979245417     0.9890088831652787  4.318334570889976e-14 122.5416324546474
2.374553665711131      19.49167178148693      15.78718630653427   0.002847885830200894     0.7275138079049023     -11.39325304898577  7.845577384340004e-08     0.1291322155776854  0.0007593734279777272      13.63253208838517      253.9130739538338   0.007213849204286007     0.8000000286910549     0.5625976329470622     0.2637853911492263     0.3310536309506496    0.03190845328822905     0.5231648883033659    0.06084460979245417     0.9890088831652787  4.318334570889976e-14 122.5416324283447
2.374553665711131      19.49167178148693      15.78718630653427   0.002847885830200894     0.7275138079049023     -11.39325287921308   9.33569350372477e-08     0.1291322155776854  0.0007593734279777272      13.63253208838517      253.9130739538338   0.007213849204286007     0.8000000286910549     0.5625976329470622     0.2637853911492263     0.3310536309506496    0.03190845328822905     0.5231648883033659    0.06084460979245417     0.9890088831652787  4.318334570889976e-14 122.541638446966
2.374553665711131      19.49167178148693      15.78718630653427   0.002847885830200894     0.7275138079049023     -11.39325287921308  7.845577384340004e-08     0.1291322304788466  0.0007593734279777272      13.63253208838517      253.9130739538338   0.007213849204286007     0.8000000286910549     0.5625976329470622     0.2637853911492263     0.3310536309506496    0.03190845328822905     0.5231648883033659    0.06084460979245417     0.9890088831652787  4.318334570889976e-14 122.5416325930228
2.374553665711131      19.49167178148693      15.78718630653427   0.002847885830200894     0.7275138079049023     -11.39325287921308  7.845577384340004e-08     0.1291322155776854   0.000759388329138921      13.63253208838517      253.9130739538338   0.007213849204286007     0.8000000286910549     0.5625976329470622     0.2637853911492263     0.3310536309506496    0.03190845328822905     0.5231648883033659    0.06084460979245417     0.9890088831652787  4.318334570889976e-14 122.5416330547889
2.374553665711131      19.49167178148693      15.78718630653427   0.002847885830200894     0.7275138079049023     -11.39325287921308  7.845577384340004e-08     0.1291322155776854  0.0007593734279777272      13.63253229152573      253.9130739538338   0.007213849204286007     0.8000000286910549     0.5625976329470622     0.2637853911492263     0.3310536309506496    0.03190845328822905     0.5231648883033659    0.06084460979245417     0.9890088831652787  4.318334570889976e-14 122.5416324408161
2.374553665711131      19.49167178148693      15.78718630653427   0.002847885830200894     0.7275138079049023     -11.39325287921308  7.845577384340004e-08     0.1291322155776854  0.0007593734279777272      13.63253208838517      253.9130777374334   0.007213849204286007     0.8000000286910549     0.5625976329470622     0.2637853911492263     0.3310536309506496    0.03190845328822905     0.5231648883033659    0.06084460979245417     0.9890088831652787  4.318334570889976e-14 122.5416323828704
2.374553665711131      19.49167178148693      15.78718630653427   0.002847885830200894     0.7275138079049023     -11.39325287921308  7.845577384340004e-08     0.1291322155776854  0.0007593734279777272      13.63253208838517      253.9130739538338   0.007213864105447201     0.8000000286910549     0.5625976329470622     0.2637853911492263     0.3310536309506496    0.03190845328822905     0.5231648883033659    0.06084460979245417     0.9890088831652787  4.318334570889976e-14 122.5416323713755
2.374553665711131      19.49167178148693      15.78718630653427   0.002847885830200894     0.7275138079049023     -11.39325287921308  7.845577384340004e-08     0.1291322155776854  0.0007593734279777272      13.63253208838517      253.9130739538338   0.007213849204286007     0.8000000435922161     0.5625976329470622     0.2637853911492263     0.3310536309506496    0.03190845328822905     0.5231648883033659    0.06084460979245417     0.9890088831652787  4.318334570889976e-14 122.5416328911465
2.374553665711131      19.49167178148693      15.78718630653427   0.002847885830200894     0.7275138079049023     -11.39325287921308  7.845577384340004e-08     0.1291322155776854  0.0007593734279777272      13.63253208838517      253.9130739538338   0.007213849204286007     0.8000000286910549     0.5625976478482234     0.2637853911492263     0.3310536309506496    0.03190845328822905     0.5231648883033659    0.06084460979245417     0.9890088831652787  4.318334570889976e-14 122.5416324354964
2.374553665711131      19.49167178148693      15.78718630653427   0.002847885830200894     0.7275138079049023     -11.39325287921308  7.845577384340004e-08     0.1291322155776854  0.0007593734279777272      13.63253208838517      253.9130739538338   0.007213849204286007     0.8000000286910549     0.5625976329470622     0.2637854060503875     0.3310536309506496    0.03190845328822905     0.5231648883033659    0.06084460979245417     0.9890088831652787  4.318334570889976e-14 122.5416323695025
2.374553665711131      19.49167178148693      15.78718630653427   0.002847885830200894     0.7275138079049023     -11.39325287921308  7.845577384340004e-08     0.1291322155776854  0.0007593734279777272      13.63253208838517      253.9130739538338   0.007213849204286007     0.8000000286910549     0.5625976329470622     0.2637853911492263     0.3310536458518107    0.03190845328822905     0.5231648883033659    0.06084460979245417     0.9890088831652787  4.318334570889976e-14 122.5416324464994
2.374553665711131      19.49167178148693      15.78718630653427   0.002847885830200894     0.7275138079049023     -11.39325287921308  7.845577384340004e-08     0.1291322155776854  0.0007593734279777272      13.63253208838517      253.9130739538338   0.007213849204286007     0.8000000286910549     0.5625976329470622     0.2637853911492263     0.3310536309506496    0.03190846818939024     0.5231648883033659    0.06084460979245417     0.9890088831652787  4.318334570889976e-14 122.5416324491182
2.374553665711131      19.49167178148693      15.78718630653427   0.002847885830200894     0.7275138079049023     -11.39325287921308  7.845577384340004e-08     0.1291322155776854  0.0007593734279777272      13.63253208838517      253.9130739538338   0.007213849204286007     0.8000000286910549     0.5625976329470622     0.2637853911492263     0.3310536309506496    0.03190845328822905     0.5231649032045271    0.06084460979245417     0.9890088831652787  4.318334570889976e-14 122.5416324490783
2.374553665711131      19.49167178148693      15.78718630653427   0.002847885830200894     0.7275138079049023     -11.39325287921308  7.845577384340004e-08     0.1291322155776854  0.0007593734279777272      13.63253208838517      253.9130739538338   0.007213849204286007     0.8000000286910549     0.5625976329470622     0.2637853911492263     0.3310536309506496    0.03190845328822905     0.5231648883033659    0.06084462469361536     0.9890088831652787  4.318334570889976e-14 122.5416324490679
2.374553665711131      19.49167178148693      15.78718630653427   0.002847885830200894     0.7275138079049023     -11.39325287921308  7.845577384340004e-08     0.1291322155776854  0.0007593734279777272      13.63253208838517      253.9130739538338   0.007213849204286007     0.8000000286910549     0.5625976329470622     0.2637853911492263     0.3310536309506496    0.03190845328822905     0.5231648883033659    0.06084460979245417     0.9890088980664399  4.318334570889976e-14 122.5416324490527
2.374553665711131      19.49167178148693      15.78718630653427   0.002847885830200894     0.7275138079049023     -11.39325287921308  7.845577384340004e-08     0.1291322155776854  0.0007593734279777272      13.63253208838517      253.9130739538338   0.007213849204286007     0.8000000286910549     0.5625976329470622     0.2637853911492263     0.3310536309506496    0.03190845328822905     0.5231648883033659    0.06084460979245417     0.9890088831652787  1.490120437719336e-08 122.5417079686241
2.37533500503      19.49206958824572      15.78755549418624   0.002846712506234559     0.7274918629782886     -11.39414255796474  7.842283677176199e-08     0.1291243227716267  0.0007594678498632859       13.6402188194563       254.270570134906   0.007213320354351475     0.8000000295706721     0.5625063810105326     0.2638127288659337     0.3312606500502311    0.03054672556270728     0.5231648883033659    0.07174615434492282     0.9893121008665378  4.227784879349231e-14 122.5348952236078
2.37533504042525      19.49206958824572      15.78755549418624   0.002846712506234559     0.7274918629782886     -11.39414255796474  7.842283677176199e-08     0.1291243227716267  0.0007594678498632859       13.6402188194563       254.270570134906   0.007213320354351475     0.8000000295706721     0.5625063810105326     0.2638127288659337     0.3312606500502311    0.03054672556270728     0.5231648883033659    0.07174615434492282     0.9893121008665378  4.227784879349231e-14 122.5348951866476
2.37533500503      19.49206987870019      15.78755549418624   0.002846712506234559     0.7274918629782886     -11.39414255796474  7.842283677176199e-08     0.1291243227716267  0.0007594678498632859       13.6402188194563       254.270570134906   0.007213320354351475     0.8000000295706721     0.5625063810105326     0.2638127288659337     0.3312606500502311    0.03054672556270728     0.5231648883033659    0.07174615434492282     0.9893121008665378  4.227784879349231e-14 122.534895222532
2.37533500503      19.49206958824572      15.78755572943915   0.002846712506234559     0.7274918629782886     -11.39414255796474  7.842283677176199e-08     0.1291243227716267  0.0007594678498632859       13.6402188194563       254.270570134906   0.007213320354351475     0.8000000295706721     0.5625063810105326     0.2638127288659337     0.3312606500502311    0.03054672556270728     0.5231648883033659    0.07174615434492282     0.9893121008665378  4.227784879349231e-14 122.5348952298797
2.37533500503      19.49206958824572      15.78755549418624   0.002846727407395753     0.7274918629782886     -11.39414255796474  7.842283677176199e-08     0.1291243227716267  0.0007594678498632859       13.6402188194563       254.270570134906   0.007213320354351475     0.8000000295706721     0.5625063810105326     0.2638127288659337     0.3312606500502311    0.03054672556270728     0.5231648883033659    0.07174615434492282     0.9893121008665378  4.227784879349231e-14 122.5348952345902
2.37533500503      19.49206958824572      15.78755549418624   0.002846712506234559     0.7274918778794498     -11.39414255796474  7.842283677176199e-08     0.1291243227716267  0.0007594678498632859       13.6402188194563       254.270570134906   0.007213320354351475     0.8000000295706721     0.5625063810105326     0.2638127288659337     0.3312606500502311    0.03054672556270728     0.5231648883033659    0.07174615434492282     0.9893121008665378  4.227784879349231e-14 122.5348952279406
2.37533500503      19.49206958824572      15.78755549418624   0.002846712506234559     0.7274918629782886      -11.3941427277507  7.842283677176199e-08     0.1291243227716267  0.0007594678498632859       13.6402188194563       254.270570134906   0.007213320354351475     0.8000000295706721     0.5625063810105326     0.2638127288659337     0.3312606500502311    0.03054672556270728     0.5231648883033659    0.07174615434492282     0.9893121008665378  4.227784879349231e-14 122.5348952027495
2.37533500503      19.49206958824572      15.78755549418624   0.002846712506234559     0.7274918629782886     -11.39414255796474  9.332399796560964e-08     0.1291243227716267  0.0007594678498632859       13.6402188194563       254.270570134906   0.007213320354351475     0.8000000295706721     0.5625063810105326     0.2638127288659337     0.3312606500502311    0.03054672556270728     0.5231648883033659    0.07174615434492282     0.9893121008665378  4.227784879349231e-14 122.5349012150211
2.37533500503      19.49206958824572      15.78755549418624   0.002846712506234559     0.7274918629782886     -11.39414255796474  7.842283677176199e-08     0.1291243376727879  0.0007594678498632859       13.6402188194563       254.270570134906   0.007213320354351475     0.8000000295706721     0.5625063810105326     0.2638127288659337     0.3312606500502311    0.03054672556270728     0.5231648883033659    0.07174615434492282     0.9893121008665378  4.227784879349231e-14 122.534895378601
2.37533500503      19.49206958824572      15.78755549418624   0.002846712506234559     0.7274918629782886     -11.39414255796474  7.842283677176199e-08     0.1291243227716267  0.0007594827510244797       13.6402188194563       254.270570134906   0.007213320354351475     0.8000000295706721     0.5625063810105326     0.2638127288659337     0.3312606500502311    0.03054672556270728     0.5231648883033659    0.07174615434492282     0.9893121008665378  4.227784879349231e-14 122.5348956785927
2.37533500503      19.49206958824572      15.78755549418624   0.002846712506234559     0.7274918629782886     -11.39414255796474  7.842283677176199e-08     0.1291243227716267  0.0007594678498632859       13.6402190227114       254.270570134906   0.007213320354351475     0.8000000295706721     0.5625063810105326     0.2638127288659337     0.3312606500502311    0.03054672556270728     0.5231648883033659    0.07174615434492282     0.9893121008665378  4.227784879349231e-14 122.5348952151614
2.37533500503      19.49206958824572      15.78755549418624   0.002846712506234559     0.7274918629782886     -11.39414255796474  7.842283677176199e-08     0.1291243227716267  0.0007594678498632859       13.6402188194563      254.2705739238328   0.007213320354351475     0.8000000295706721     0.5625063810105326     0.2638127288659337     0.3312606500502311    0.03054672556270728     0.5231648883033659    0.07174615434492282     0.9893121008665378  4.227784879349231e-14 122.5348951683052
2.37533500503      19.49206958824572      15.78755549418624   0.002846712506234559     0.7274918629782886     -11.39414255796474  7.842283677176199e-08     0.1291243227716267  0.0007594678498632859       13.6402188194563       254.270570134906   0.007213335255512669     0.8000000295706721     0.5625063810105326     0.2638127288659337     0.3312606500502311    0.03054672556270728     0.5231648883033659    0.07174615434492282     0.9893121008665378  4.227784879349231e-14 122.5348962823171
2.37533500503      19.49206958824572      15.78755549418624   0.002846712506234559     0.7274918629782886     -11.39414255796474  7.842283677176199e-08     0.1291243227716267  0.0007594678498632859       13.6402188194563       254.270570134906   0.007213320354351475     0.8000000444718333     0.5625063810105326     0.2638127288659337     0.3312606500502311    0.03054672556270728     0.5231648883033659    0.07174615434492282     0.9893121008665378  4.227784879349231e-14 122.5348956690407
2.37533500503      19.49206958824572      15.78755549418624   0.002846712506234559     0.7274918629782886     -11.39414255796474  7.842283677176199e-08     0.1291243227716267  0.0007594678498632859       13.6402188194563       254.270570134906   0.007213320354351475     0.8000000295706721     0.5625063959116938     0.2638127288659337     0.3312606500502311    0.03054672556270728     0.5231648883033659    0.07174615434492282     0.9893121008665378  4.227784879349231e-14 122.5348951981327
2.37533500503      19.49206958824572      15.78755549418624   0.002846712506234559     0.7274918629782886     -11.39414255796474  7.842283677176199e-08     0.1291243227716267  0.0007594678498632859       13.6402188194563       254.270570134906   0.007213320354351475     0.8000000295706721     0.5625063810105326     0.2638127437670949     0.3312606500502311    0.03054672556270728     0.5231648883033659    0.07174615434492282     0.9893121008665378  4.227784879349231e-14 122.5348951852309
2.37533500503      19.49206958824572      15.78755549418624   0.002846712506234559     0.7274918629782886     -11.39414255796474  7.842283677176199e-08     0.1291243227716267  0.0007594678498632859       13.6402188194563       254.270570134906   0.007213320354351475     0.8000000295706721     0.5625063810105326     0.2638127288659337     0.3312606649513923    0.03054672556270728     0.5231648883033659    0.07174615434492282     0.9893121008665378  4.227784879349231e-14 122.5348952202426
2.37533500503      19.49206958824572      15.78755549418624   0.002846712506234559     0.7274918629782886     -11.39414255796474  7.842283677176199e-08     0.1291243227716267  0.0007594678498632859       13.6402188194563       254.270570134906   0.007213320354351475     0.8000000295706721     0.5625063810105326     0.2638127288659337     0.3312606500502311    0.03054674046386847     0.5231648883033659    0.07174615434492282     0.9893121008665378  4.227784879349231e-14 122.534895223018
2.37533500503      19.49206958824572      15.78755549418624   0.002846712506234559     0.7274918629782886     -11.39414255796474  7.842283677176199e-08     0.1291243227716267  0.0007594678498632859       13.6402188194563       254.270570134906   0.007213320354351475     0.8000000295706721     0.5625063810105326     0.2638127288659337     0.3312606500502311    0.03054672556270728     0.5231649032045271    0.07174615434492282     0.9893121008665378  4.227784879349231e-14 122.5348952236078
2.37533500503      19.49206958824572      15.78755549418624   0.002846712506234559     0.7274918629782886     -11.39414255796474  7.842283677176199e-08     0.1291243227716267  0.0007594678498632859       13.6402188194563       254.270570134906   0.007213320354351475     0.8000000295706721     0.5625063810105326     0.2638127288659337     0.3312606500502311    0.03054672556270728     0.5231648883033659    0.07174616924608401     0.9893121008665378  4.227784879349231e-14 122.5348952212679
2.37533500503      19.49206958824572      15.78755549418624   0.002846712506234559     0.7274918629782886     -11.39414255796474  7.842283677176199e-08     0.1291243227716267  0.0007594678498632859       13.6402188194563       254.270570134906   0.007213320354351475     0.8000000295706721     0.5625063810105326     0.2638127288659337     0.3312606500502311    0.03054672556270728     0.5231648883033659    0.07174615434492282      0.989312115767699  4.227784879349231e-14 122.5348952234708
2.37533500503      19.49206958824572      15.78755549418624   0.002846712506234559     0.7274918629782886     -11.39414255796474  7.842283677176199e-08     0.1291243227716267  0.0007594678498632859       13.6402188194563       254.270570134906   0.007213320354351475     0.8000000295706721     0.5625063810105326     0.2638127288659337     0.3312606500502311    0.03054672556270728     0.5231648883033659    0.07174615434492282     0.9893121008665378  1.490120347169645e-08 122.5349707872912
2.377161792945263      19.50292654655972      15.80627224400517   0.002846154342947329     0.7272459947519125     -11.40572551672855  7.848657180970591e-08     0.1291014452712741  0.0007600300790250496      13.65361478429138      254.9819325159718   0.007206875899008618     0.8000000169325416     0.5622654655714277     0.2638894889518564     0.3317531205472041    0.04068049832203725     0.5231648883033659    0.09623911930191462     0.9920358588087412  4.055448321015163e-14 122.5202444439492
2.377161828367735      19.50292654655972      15.80627224400517   0.002846154342947329     0.7272459947519125     -11.40572551672855  7.848657180970591e-08     0.1291014452712741  0.0007600300790250496      13.65361478429138      254.9819325159718   0.007206875899008618     0.8000000169325416     0.5622654655714277     0.2638894889518564     0.3317531205472041    0.04068049832203725     0.5231648883033659    0.09623911930191462     0.9920358588087412  4.055448321015163e-14 122.5202444363962
2.377161792945263      19.50292683717598      15.80627224400517   0.002846154342947329     0.7272459947519125     -11.40572551672855  7.848657180970591e-08     0.1291014452712741  0.0007600300790250496      13.65361478429138      254.9819325159718   0.007206875899008618     0.8000000169325416     0.5622654655714277     0.2638894889518564     0.3317531205472041    0.04068049832203725     0.5231648883033659    0.09623911930191462     0.9920358588087412  4.055448321015163e-14 122.5202444379206
2.377161792945263      19.50292654655972      15.80627247953698   0.002846154342947329     0.7272459947519125     -11.40572551672855  7.848657180970591e-08     0.1291014452712741  0.0007600300790250496      13.65361478429138      254.9819325159718   0.007206875899008618     0.8000000169325416     0.5622654655714277     0.2638894889518564     0.3317531205472041    0.04068049832203725     0.5231648883033659    0.09623911930191462     0.9920358588087412  4.055448321015163e-14 122.5202444515999
2.377161792945263      19.50292654655972      15.80627224400517   0.002846169244108523     0.7272459947519125     -11.40572551672855  7.848657180970591e-08     0.1291014452712741  0.0007600300790250496      13.65361478429138      254.9819325159718   0.007206875899008618     0.8000000169325416     0.5622654655714277     0.2638894889518564     0.3317531205472041    0.04068049832203725     0.5231648883033659    0.09623911930191462     0.9920358588087412  4.055448321015163e-14 122.5202445042845
2.377161792945263      19.50292654655972      15.80627224400517   0.002846154342947329     0.7272460096530737     -11.40572551672855  7.848657180970591e-08     0.1291014452712741  0.0007600300790250496      13.65361478429138      254.9819325159718   0.007206875899008618     0.8000000169325416     0.5622654655714277     0.2638894889518564     0.3317531205472041    0.04068049832203725     0.5231648883033659    0.09623911930191462     0.9920358588087412  4.055448321015163e-14 122.5202444288341
2.377161792945263      19.50292654655972      15.80627224400517   0.002846154342947329     0.7272459947519125      -11.4057256866871  7.848657180970591e-08     0.1291014452712741  0.0007600300790250496      13.65361478429138      254.9819325159718   0.007206875899008618     0.8000000169325416     0.5622654655714277     0.2638894889518564     0.3317531205472041    0.04068049832203725     0.5231648883033659    0.09623911930191462     0.9920358588087412  4.055448321015163e-14 122.5202444225028
2.377161792945263      19.50292654655972      15.80627224400517   0.002846154342947329     0.7272459947519125     -11.40572551672855  9.338773300355357e-08     0.1291014452712741  0.0007600300790250496      13.65361478429138      254.9819325159718   0.007206875899008618     0.8000000169325416     0.5622654655714277     0.2638894889518564     0.3317531205472041    0.04068049832203725     0.5231648883033659    0.09623911930191462     0.9920358588087412  4.055448321015163e-14 122.5202500500627
2.377161792945263      19.50292654655972      15.80627224400517   0.002846154342947329     0.7272459947519125     -11.40572551672855  7.848657180970591e-08     0.1291014601724353  0.0007600300790250496      13.65361478429138      254.9819325159718   0.007206875899008618     0.8000000169325416     0.5622654655714277     0.2638894889518564     0.3317531205472041    0.04068049832203725     0.5231648883033659    0.09623911930191462     0.9920358588087412  4.055448321015163e-14 122.5202445832898
2.377161792945263      19.50292654655972      15.80627224400517   0.002846154342947329     0.7272459947519125     -11.40572551672855  7.848657180970591e-08     0.1291014452712741  0.0007600449801862435      13.65361478429138      254.9819325159718   0.007206875899008618     0.8000000169325416     0.5622654655714277     0.2638894889518564     0.3317531205472041    0.04068049832203725     0.5231648883033659    0.09623911930191462     0.9920358588087412  4.055448321015163e-14 122.5202445882767
2.377161792945263      19.50292654655972      15.80627224400517   0.002846154342947329     0.7272459947519125     -11.40572551672855  7.848657180970591e-08     0.1291014452712741  0.0007600300790250496      13.65361498774609      254.9819325159718   0.007206875899008618     0.8000000169325416     0.5622654655714277     0.2638894889518564     0.3317531205472041    0.04068049832203725     0.5231648883033659    0.09623911930191462     0.9920358588087412  4.055448321015163e-14 122.5202444445963
2.377161792945263      19.50292654655972      15.80627224400517   0.002846154342947329     0.7272459947519125     -11.40572551672855  7.848657180970591e-08     0.1291014452712741  0.0007600300790250496      13.65361478429138      254.9819363154986   0.007206875899008618     0.8000000169325416     0.5622654655714277     0.2638894889518564     0.3317531205472041    0.04068049832203725     0.5231648883033659    0.09623911930191462     0.9920358588087412  4.055448321015163e-14 122.5202443857514
2.377161792945263      19.50292654655972      15.80627224400517   0.002846154342947329     0.7272459947519125     -11.40572551672855  7.848657180970591e-08     0.1291014452712741  0.0007600300790250496      13.65361478429138      254.9819325159718   0.007206890800169812     0.8000000169325416     0.5622654655714277     0.2638894889518564     0.3317531205472041    0.04068049832203725     0.5231648883033659    0.09623911930191462     0.9920358588087412  4.055448321015163e-14 122.5202435453538
2.377161792945263      19.50292654655972      15.80627224400517   0.002846154342947329     0.7272459947519125     -11.40572551672855  7.848657180970591e-08     0.1291014452712741  0.0007600300790250496      13.65361478429138      254.9819325159718   0.007206875899008618     0.8000000318337028     0.5622654655714277     0.2638894889518564     0.3317531205472041    0.04068049832203725     0.5231648883033659    0.09623911930191462     0.9920358588087412  4.055448321015163e-14 122.5202448829455
2.377161792945263      19.50292654655972      15.80627224400517   0.002846154342947329     0.7272459947519125     -11.40572551672855  7.848657180970591e-08     0.1291014452712741  0.0007600300790250496      13.65361478429138      254.9819325159718   0.007206875899008618     0.8000000169325416     0.5622654804725888     0.2638894889518564     0.3317531205472041    0.04068049832203725     0.5231648883033659    0.09623911930191462     0.9920358588087412  4.055448321015163e-14 122.5202444320339
2.377161792945263      19.50292654655972      15.80627224400517   0.002846154342947329     0.7272459947519125     -11.40572551672855  7.848657180970591e-08     0.1291014452712741  0.0007600300790250496      13.65361478429138      254.9819325159718   0.007206875899008618     0.8000000169325416     0.5622654655714277     0.2638895038530176     0.3317531205472041    0.04068049832203725     0.5231648883033659    0.09623911930191462     0.9920358588087412  4.055448321015163e-14 122.5202443414396
2.377161792945263      19.50292654655972      15.80627224400517   0.002846154342947329     0.7272459947519125     -11.40572551672855  7.848657180970591e-08     0.1291014452712741  0.0007600300790250496      13.65361478429138      254.9819325159718   0.007206875899008618     0.8000000169325416     0.5622654655714277     0.2638894889518564     0.3317531354483653    0.04068049832203725     0.5231648883033659    0.09623911930191462     0.9920358588087412  4.055448321015163e-14 122.5202444428989
2.377161792945263      19.50292654655972      15.80627224400517   0.002846154342947329     0.7272459947519125     -11.40572551672855  7.848657180970591e-08     0.1291014452712741  0.0007600300790250496      13.65361478429138      254.9819325159718   0.007206875899008618     0.8000000169325416     0.5622654655714277     0.2638894889518564     0.3317531205472041    0.04068051322319844     0.5231648883033659    0.09623911930191462     0.9920358588087412  4.055448321015163e-14 122.5202444440104
2.377161792945263      19.50292654655972      15.80627224400517   0.002846154342947329     0.7272459947519125     -11.40572551672855  7.848657180970591e-08     0.1291014452712741  0.0007600300790250496      13.65361478429138      254.9819325159718   0.007206875899008618     0.8000000169325416     0.5622654655714277     0.2638894889518564     0.3317531205472041    0.04068049832203725     0.5231649032045271    0.09623911930191462     0.9920358588087412  4.055448321015163e-14 122.5202444439492
2.377161792945263      19.50292654655972      15.80627224400517   0.002846154342947329     0.7272459947519125     -11.40572551672855  7.848657180970591e-08     0.1291014452712741  0.0007600300790250496      13.65361478429138      254.9819325159718   0.007206875899008618     0.8000000169325416     0.5622654655714277     0.2638894889518564     0.3317531205472041    0.04068049832203725     0.5231648883033659    0.09623913420307581     0.9920358588087412  4.055448321015163e-14 122.520244443995
2.377161792945263      19.50292654655972      15.80627224400517   0.002846154342947329     0.7272459947519125     -11.40572551672855  7.848657180970591e-08     0.1291014452712741  0.0007600300790250496      13.65361478429138      254.9819325159718   0.007206875899008618     0.8000000169325416     0.5622654655714277     0.2638894889518564     0.3317531205472041    0.04068049832203725     0.5231648883033659    0.09623911930191462     0.9920358737099024  4.055448321015163e-14 122.5202444440254
2.377161792945263      19.50292654655972      15.80627224400517   0.002846154342947329     0.7272459947519125     -11.40572551672855  7.848657180970591e-08     0.1291014452712741  0.0007600300790250496      13.65361478429138      254.9819325159718   0.007206875899008618     0.8000000169325416     0.5622654655714277     0.2638894889518564     0.3317531205472041    0.04068049832203725     0.5231648883033659    0.09623911930191462     0.9920358588087412  1.490120174833087e-08 122.5203195583615
2.378660022470609      19.50534521717036      15.80762167459651   0.002846007942645225     0.7275263890665966     -11.40721183440378  6.760653793022136e-08     0.1290900248624803  0.0007604988882602864      13.66928722351983      255.6959965753446   0.007204919274902357     0.8000001110383918     0.5620746851644038     0.2639303001417972      0.332101033044695    0.03821296281953942     0.5231648883033659    0.08973840363180426     0.9506988206010116  5.098830943951348e-14 122.5073154997302
2.378660057915405      19.50534521717036      15.80762167459651   0.002846007942645225     0.7275263890665966     -11.40721183440378  6.760653793022136e-08     0.1290900248624803  0.0007604988882602864      13.66928722351983      255.6959965753446   0.007204919274902357     0.8000001110383918     0.5620746851644038     0.2639303001417972      0.332101033044695    0.03821296281953942     0.5231648883033659    0.08973840363180426     0.9506988206010116  5.098830943951348e-14 122.5073154532485
2.378660022470609      19.50534550782265      15.80762167459651   0.002846007942645225     0.7275263890665966     -11.40721183440378  6.760653793022136e-08     0.1290900248624803  0.0007604988882602864      13.66928722351983      255.6959965753446   0.007204919274902357     0.8000001110383918     0.5620746851644038     0.2639303001417972      0.332101033044695    0.03821296281953942     0.5231648883033659    0.08973840363180426     0.9506988206010116  5.098830943951348e-14 122.507315496241
2.378660022470609      19.50534521717036      15.80762191014843   0.002846007942645225     0.7275263890665966     -11.40721183440378  6.760653793022136e-08     0.1290900248624803  0.0007604988882602864      13.66928722351983      255.6959965753446   0.007204919274902357     0.8000001110383918     0.5620746851644038     0.2639303001417972      0.332101033044695    0.03821296281953942     0.5231648883033659    0.08973840363180426     0.9506988206010116  5.098830943951348e-14 122.5073155069276
2.378660022470609      19.50534521717036      15.80762167459651   0.002846022843806419     0.7275263890665966     -11.40721183440378  6.760653793022136e-08     0.1290900248624803  0.0007604988882602864      13.66928722351983      255.6959965753446   0.007204919274902357     0.8000001110383918     0.5620746851644038     0.2639303001417972      0.332101033044695    0.03821296281953942     0.5231648883033659    0.08973840363180426     0.9506988206010116  5.098830943951348e-14 122.5073154898693
2.378660022470609      19.50534521717036      15.80762167459651   0.002846007942645225     0.7275264039677578     -11.40721183440378  6.760653793022136e-08     0.1290900248624803  0.0007604988882602864      13.66928722351983      255.6959965753446   0.007204919274902357     0.8000001110383918     0.5620746851644038     0.2639303001417972      0.332101033044695    0.03821296281953942     0.5231648883033659    0.08973840363180426     0.9506988206010116  5.098830943951348e-14 122.5073155068723
2.378660022470609      19.50534521717036      15.80762167459651   0.002846007942645225     0.7275263890665966     -11.40721200438448  6.760653793022136e-08     0.1290900248624803  0.0007604988882602864      13.66928722351983      255.6959965753446   0.007204919274902357     0.8000001110383918     0.5620746851644038     0.2639303001417972      0.332101033044695    0.03821296281953942     0.5231648883033659    0.08973840363180426     0.9506988206010116  5.098830943951348e-14 122.5073154786476
2.378660022470609      19.50534521717036      15.80762167459651   0.002846007942645225     0.7275263890665966     -11.40721183440378  8.250769912406901e-08     0.1290900248624803  0.0007604988882602864      13.66928722351983      255.6959965753446   0.007204919274902357     0.8000001110383918     0.5620746851644038     0.2639303001417972      0.332101033044695    0.03821296281953942     0.5231648883033659    0.08973840363180426     0.9506988206010116  5.098830943951348e-14 122.5073211005733
2.378660022470609      19.50534521717036      15.80762167459651   0.002846007942645225     0.7275263890665966     -11.40721183440378  6.760653793022136e-08     0.1290900397636415  0.0007604988882602864      13.66928722351983      255.6959965753446   0.007204919274902357     0.8000001110383918     0.5620746851644038     0.2639303001417972      0.332101033044695    0.03821296281953942     0.5231648883033659    0.08973840363180426     0.9506988206010116  5.098830943951348e-14 122.5073156367679
2.378660022470609      19.50534521717036      15.80762167459651   0.002846007942645225     0.7275263890665966     -11.40721183440378  6.760653793022136e-08     0.1290900248624803  0.0007605137894214802      13.66928722351983      255.6959965753446   0.007204919274902357     0.8000001110383918     0.5620746851644038     0.2639303001417972      0.332101033044695    0.03821296281953942     0.5231648883033659    0.08973840363180426     0.9506988206010116  5.098830943951348e-14 122.5073156371099
2.378660022470609      19.50534521717036      15.80762167459651   0.002846007942645225     0.7275263890665966     -11.40721183440378  6.760653793022136e-08     0.1290900248624803  0.0007604988882602864      13.66928742720809      255.6959965753446   0.007204919274902357     0.8000001110383918     0.5620746851644038     0.2639303001417972      0.332101033044695    0.03821296281953942     0.5231648883033659    0.08973840363180426     0.9506988206010116  5.098830943951348e-14 122.5073155095633
2.378660022470609      19.50534521717036      15.80762167459651   0.002846007942645225     0.7275263890665966     -11.40721183440378  6.760653793022136e-08     0.1290900248624803  0.0007604988882602864      13.66928722351983      255.6960003855119   0.007204919274902357     0.8000001110383918     0.5620746851644038     0.2639303001417972      0.332101033044695    0.03821296281953942     0.5231648883033659    0.08973840363180426     0.9506988206010116  5.098830943951348e-14 122.5073154800229
2.378660022470609      19.50534521717036      15.80762167459651   0.002846007942645225     0.7275263890665966     -11.40721183440378  6.760653793022136e-08     0.1290900248624803  0.0007604988882602864      13.66928722351983      255.6959965753446   0.007204934176063551     0.8000001110383918     0.5620746851644038     0.2639303001417972      0.332101033044695    0.03821296281953942     0.5231648883033659    0.08973840363180426     0.9506988206010116  5.098830943951348e-14 122.5073154173132
2.378660022470609      19.50534521717036      15.80762167459651   0.002846007942645225     0.7275263890665966     -11.40721183440378  6.760653793022136e-08     0.1290900248624803  0.0007604988882602864      13.66928722351983      255.6959965753446   0.007204919274902357     0.8000001259395529     0.5620746851644038     0.2639303001417972      0.332101033044695    0.03821296281953942     0.5231648883033659    0.08973840363180426     0.9506988206010116  5.098830943951348e-14 122.5073159455287
2.378660022470609      19.50534521717036      15.80762167459651   0.002846007942645225     0.7275263890665966     -11.40721183440378  6.760653793022136e-08     0.1290900248624803  0.0007604988882602864      13.66928722351983      255.6959965753446   0.007204919274902357     0.8000001110383918      0.562074700065565     0.2639303001417972      0.332101033044695    0.03821296281953942     0.5231648883033659    0.08973840363180426     0.9506988206010116  5.098830943951348e-14 122.5073154895012
2.378660022470609      19.50534521717036      15.80762167459651   0.002846007942645225     0.7275263890665966     -11.40721183440378  6.760653793022136e-08     0.1290900248624803  0.0007604988882602864      13.66928722351983      255.6959965753446   0.007204919274902357     0.8000001110383918     0.5620746851644038     0.2639303150429584      0.332101033044695    0.03821296281953942     0.5231648883033659    0.08973840363180426     0.9506988206010116  5.098830943951348e-14 122.5073154316375
2.378660022470609      19.50534521717036      15.80762167459651   0.002846007942645225     0.7275263890665966     -11.40721183440378  6.760653793022136e-08     0.1290900248624803  0.0007604988882602864      13.66928722351983      255.6959965753446   0.007204919274902357     0.8000001110383918     0.5620746851644038     0.2639303001417972     0.3321010479458562    0.03821296281953942     0.5231648883033659    0.08973840363180426     0.9506988206010116  5.098830943951348e-14 122.507315492246
2.378660022470609      19.50534521717036      15.80762167459651   0.002846007942645225     0.7275263890665966     -11.40721183440378  6.760653793022136e-08     0.1290900248624803  0.0007604988882602864      13.66928722351983      255.6959965753446   0.007204919274902357     0.8000001110383918     0.5620746851644038     0.2639303001417972      0.332101033044695    0.03821297772070061     0.5231648883033659    0.08973840363180426     0.9506988206010116  5.098830943951348e-14 122.5073155002033
2.378660022470609      19.50534521717036      15.80762167459651   0.002846007942645225     0.7275263890665966     -11.40721183440378  6.760653793022136e-08     0.1290900248624803  0.0007604988882602864      13.66928722351983      255.6959965753446   0.007204919274902357     0.8000001110383918     0.5620746851644038     0.2639303001417972      0.332101033044695    0.03821296281953942     0.5231649032045271    0.08973840363180426     0.9506988206010116  5.098830943951348e-14 122.5073154997302
2.378660022470609      19.50534521717036      15.80762167459651   0.002846007942645225     0.7275263890665966     -11.40721183440378  6.760653793022136e-08     0.1290900248624803  0.0007604988882602864      13.66928722351983      255.6959965753446   0.007204919274902357     0.8000001110383918     0.5620746851644038     0.2639303001417972      0.332101033044695    0.03821296281953942     0.5231648883033659    0.08973841853296545     0.9506988206010116  5.098830943951348e-14 122.5073154996581
2.378660022470609      19.50534521717036      15.80762167459651   0.002846007942645225     0.7275263890665966     -11.40721183440378  6.760653793022136e-08     0.1290900248624803  0.0007604988882602864      13.66928722351983      255.6959965753446   0.007204919274902357     0.8000001110383918     0.5620746851644038     0.2639303001417972      0.332101033044695    0.03821296281953942     0.5231648883033659    0.08973840363180426     0.9506988355021728  5.098830943951348e-14 122.5073154993253
2.378660022470609      19.50534521717036      15.80762167459651   0.002846007942645225     0.7275263890665966     -11.40721183440378  6.760653793022136e-08     0.1290900248624803  0.0007604988882602864      13.66928722351983      255.6959965753446   0.007204919274902357     0.8000001110383918     0.5620746851644038     0.2639303001417972      0.332101033044695    0.03821296281953942     0.5231648883033659    0.08973840363180426     0.9506988206010116   1.49012121821571e-08 122.5073907090642
2.408879333465641      19.62456691005932      16.03650221792815   0.002777142924402413     0.7168122042652915     -11.57808572739327  2.944810597383425e-08     0.1287187283673011  0.0007753027865362624      13.44393107118371      255.7765844862507   0.007086972366617273     0.8000000022541525     0.5568494294581456     0.2658467367405682     0.3421036770326806    0.02697193828706022     0.5231648883033659     0.1393612188703129     0.9633606844466249  2.220446049250313e-14 122.4799337688263
2.40887936936074      19.62456691005932      16.03650221792815   0.002777142924402413     0.7168122042652915     -11.57808572739327  2.944810597383425e-08     0.1287187283673011  0.0007753027865362624      13.44393107118371      255.7765844862507   0.007086972366617273     0.8000000022541525     0.5568494294581456     0.2658467367405682     0.3421036770326806    0.02697193828706022     0.5231648883033659     0.1393612188703129     0.9633606844466249  2.220446049250313e-14 122.4799337132116
2.408879333465641      19.62456720248815      16.03650221792815   0.002777142924402413     0.7168122042652915     -11.57808572739327  2.944810597383425e-08     0.1287187283673011  0.0007753027865362624      13.44393107118371      255.7765844862507   0.007086972366617273     0.8000000022541525     0.5568494294581456     0.2658467367405682     0.3421036770326806    0.02697193828706022     0.5231648883033659     0.1393612188703129     0.9633606844466249  2.220446049250313e-14 122.4799337890899
2.408879333465641      19.62456691005932      16.03650245689065   0.002777142924402413     0.7168122042652915     -11.57808572739327  2.944810597383425e-08     0.1287187283673011  0.0007753027865362624      13.44393107118371      255.7765844862507   0.007086972366617273     0.8000000022541525     0.5568494294581456     0.2658467367405682     0.3421036770326806    0.02697193828706022     0.5231648883033659     0.1393612188703129     0.9633606844466249  2.220446049250313e-14 122.4799337906083
2.408879333465641      19.62456691005932      16.03650221792815   0.002777157825563607     0.7168122042652915     -11.57808572739327  2.944810597383425e-08     0.1287187283673011  0.0007753027865362624      13.44393107118371      255.7765844862507   0.007086972366617273     0.8000000022541525     0.5568494294581456     0.2658467367405682     0.3421036770326806    0.02697193828706022     0.5231648883033659     0.1393612188703129     0.9633606844466249  2.220446049250313e-14 122.4799328417692
2.408879333465641      19.62456691005932      16.03650221792815   0.002777142924402413     0.7168122191664527     -11.57808572739327  2.944810597383425e-08     0.1287187283673011  0.0007753027865362624      13.44393107118371      255.7765844862507   0.007086972366617273     0.8000000022541525     0.5568494294581456     0.2658467367405682     0.3421036770326806    0.02697193828706022     0.5231648883033659     0.1393612188703129     0.9633606844466249  2.220446049250313e-14 122.479933768972
2.408879333465641      19.62456691005932      16.03650221792815   0.002777142924402413     0.7168122042652915      -11.5780858999202  2.944810597383425e-08     0.1287187283673011  0.0007753027865362624      13.44393107118371      255.7765844862507   0.007086972366617273     0.8000000022541525     0.5568494294581456     0.2658467367405682     0.3421036770326806    0.02697193828706022     0.5231648883033659     0.1393612188703129     0.9633606844466249  2.220446049250313e-14 122.479933737155
2.408879333465641      19.62456691005932      16.03650221792815   0.002777142924402413     0.7168122042652915     -11.57808572739327  4.434926716768191e-08     0.1287187283673011  0.0007753027865362624      13.44393107118371      255.7765844862507   0.007086972366617273     0.8000000022541525     0.5568494294581456     0.2658467367405682     0.3421036770326806    0.02697193828706022     0.5231648883033659     0.1393612188703129     0.9633606844466249  2.220446049250313e-14 122.4799372407835
2.408879333465641      19.62456691005932      16.03650221792815   0.002777142924402413     0.7168122042652915     -11.57808572739327  2.944810597383425e-08     0.1287187432684623  0.0007753027865362624      13.44393107118371      255.7765844862507   0.007086972366617273     0.8000000022541525     0.5568494294581456     0.2658467367405682     0.3421036770326806    0.02697193828706022     0.5231648883033659     0.1393612188703129     0.9633606844466249  2.220446049250313e-14 122.4799337909187
2.408879333465641      19.62456691005932      16.03650221792815   0.002777142924402413     0.7168122042652915     -11.57808572739327  2.944810597383425e-08     0.1287187283673011  0.0007753176876974563      13.44393107118371      255.7765844862507   0.007086972366617273     0.8000000022541525     0.5568494294581456     0.2658467367405682     0.3421036770326806    0.02697193828706022     0.5231648883033659     0.1393612188703129     0.9633606844466249  2.220446049250313e-14 122.4799299713526
2.408879333465641      19.62456691005932      16.03650221792815   0.002777142924402413     0.7168122042652915     -11.57808572739327  2.944810597383425e-08     0.1287187283673011  0.0007753027865362624       13.4439312715139      255.7765844862507   0.007086972366617273     0.8000000022541525     0.5568494294581456     0.2658467367405682     0.3421036770326806    0.02697193828706022     0.5231648883033659     0.1393612188703129     0.9633606844466249  2.220446049250313e-14 122.4799337181641
2.408879333465641      19.62456691005932      16.03650221792815   0.002777142924402413     0.7168122042652915     -11.57808572739327  2.944810597383425e-08     0.1287187283673011  0.0007753027865362624      13.44393107118371      255.7765882976188   0.007086972366617273     0.8000000022541525     0.5568494294581456     0.2658467367405682     0.3421036770326806    0.02697193828706022     0.5231648883033659     0.1393612188703129     0.9633606844466249  2.220446049250313e-14 122.4799336298954
2.408879333465641      19.62456691005932      16.03650221792815   0.002777142924402413     0.7168122042652915     -11.57808572739327  2.944810597383425e-08     0.1287187283673011  0.0007753027865362624      13.44393107118371      255.7765844862507   0.007086987267778467     0.8000000022541525     0.5568494294581456     0.2658467367405682     0.3421036770326806    0.02697193828706022     0.5231648883033659     0.1393612188703129     0.9633606844466249  2.220446049250313e-14 122.4799338432222
2.408879333465641      19.62456691005932      16.03650221792815   0.002777142924402413     0.7168122042652915     -11.57808572739327  2.944810597383425e-08     0.1287187283673011  0.0007753027865362624      13.44393107118371      255.7765844862507   0.007086972366617273     0.8000000171553137     0.5568494294581456     0.2658467367405682     0.3421036770326806    0.02697193828706022     0.5231648883033659     0.1393612188703129     0.9633606844466249  2.220446049250313e-14 122.4799342264302
2.408879333465641      19.62456691005932      16.03650221792815   0.002777142924402413     0.7168122042652915     -11.57808572739327  2.944810597383425e-08     0.1287187283673011  0.0007753027865362624      13.44393107118371      255.7765844862507   0.007086972366617273     0.8000000022541525     0.5568494443593068     0.2658467367405682     0.3421036770326806    0.02697193828706022     0.5231648883033659     0.1393612188703129     0.9633606844466249  2.220446049250313e-14 122.4799337945893
2.408879333465641      19.62456691005932      16.03650221792815   0.002777142924402413     0.7168122042652915     -11.57808572739327  2.944810597383425e-08     0.1287187283673011  0.0007753027865362624      13.44393107118371      255.7765844862507   0.007086972366617273     0.8000000022541525     0.5568494294581456     0.2658467516417294     0.3421036770326806    0.02697193828706022     0.5231648883033659     0.1393612188703129     0.9633606844466249  2.220446049250313e-14 122.4799337726127
2.408879333465641      19.62456691005932      16.03650221792815   0.002777142924402413     0.7168122042652915     -11.57808572739327  2.944810597383425e-08     0.1287187283673011  0.0007753027865362624      13.44393107118371      255.7765844862507   0.007086972366617273     0.8000000022541525     0.5568494294581456     0.2658467367405682     0.3421036919338418    0.02697193828706022     0.5231648883033659     0.1393612188703129     0.9633606844466249  2.220446049250313e-14 122.4799337742736
2.408879333465641      19.62456691005932      16.03650221792815   0.002777142924402413     0.7168122042652915     -11.57808572739327  2.944810597383425e-08     0.1287187283673011  0.0007753027865362624      13.44393107118371      255.7765844862507   0.007086972366617273     0.8000000022541525     0.5568494294581456     0.2658467367405682     0.3421036770326806    0.02697195318822141     0.5231648883033659     0.1393612188703129     0.9633606844466249  2.220446049250313e-14 122.4799337688196
2.408879333465641      19.62456691005932      16.03650221792815   0.002777142924402413     0.7168122042652915     -11.57808572739327  2.944810597383425e-08     0.1287187283673011  0.0007753027865362624      13.44393107118371      255.7765844862507   0.007086972366617273     0.8000000022541525     0.5568494294581456     0.2658467367405682     0.3421036770326806    0.02697193828706022     0.5231649032045271     0.1393612188703129     0.9633606844466249  2.220446049250313e-14 122.4799337688263
2.408879333465641      19.62456691005932      16.03650221792815   0.002777142924402413     0.7168122042652915     -11.57808572739327  2.944810597383425e-08     0.1287187283673011  0.0007753027865362624      13.44393107118371      255.7765844862507   0.007086972366617273     0.8000000022541525     0.5568494294581456     0.2658467367405682     0.3421036770326806    0.02697193828706022     0.5231648883033659     0.1393612337714741     0.9633606844466249  2.220446049250313e-14 122.4799337688204
2.408879333465641      19.62456691005932      16.03650221792815   0.002777142924402413     0.7168122042652915     -11.57808572739327  2.944810597383425e-08     0.1287187283673011  0.0007753027865362624      13.44393107118371      255.7765844862507   0.007086972366617273     0.8000000022541525     0.5568494294581456     0.2658467367405682     0.3421036770326806    0.02697193828706022     0.5231648883033659     0.1393612188703129     0.9633606993477861  2.220446049250313e-14 122.479933768827
2.408879333465641      19.62456691005932      16.03650221792815   0.002777142924402413     0.7168122042652915     -11.57808572739327  2.944810597383425e-08     0.1287187283673011  0.0007753027865362624      13.44393107118371      255.7765844862507   0.007086972366617273     0.8000000022541525     0.5568494294581456     0.2658467367405682     0.3421036770326806    0.02697193828706022     0.5231648883033659     0.1393612188703129     0.9633606844466249  1.490118339830815e-08 122.4800092873741
2.412014157706116      19.62143214640487      16.02787378158868   0.002774707757141611     0.7170338753976896     -11.57566894710105  2.940267684343685e-08     0.1287061574882994  0.0007825857892270442      13.47774736658596       257.207509871805    0.00708324968412042     0.8000000024363668     0.5565293387551268     0.2658767449831863     0.3429390398515653    0.02735907077837175     0.5231648883033659      0.149418143157632     0.9622438142460307  4.411500220643994e-14 122.4525741014238
2.412014193647928      19.62143214640487      16.02787378158868   0.002774707757141611     0.7170338753976896     -11.57566894710105  2.940267684343685e-08     0.1287061574882994  0.0007825857892270442      13.47774736658596       257.207509871805    0.00708324968412042     0.8000000024363668     0.5565293387551268     0.2658767449831863     0.3429390398515653    0.02735907077837175     0.5231648883033659      0.149418143157632     0.9622438142460307  4.411500220643994e-14 122.4525740389924
2.412014157706116      19.62143243878699      16.02787378158868   0.002774707757141611     0.7170338753976896     -11.57566894710105  2.940267684343685e-08     0.1287061574882994  0.0007825857892270442      13.47774736658596       257.207509871805    0.00708324968412042     0.8000000024363668     0.5565293387551268     0.2658767449831863     0.3429390398515653    0.02735907077837175     0.5231648883033659      0.149418143157632     0.9622438142460307  4.411500220643994e-14 122.4525741140452
2.412014157706116      19.62143214640487      16.02787402042261   0.002774707757141611     0.7170338753976896     -11.57566894710105  2.940267684343685e-08     0.1287061574882994  0.0007825857892270442      13.47774736658596       257.207509871805    0.00708324968412042     0.8000000024363668     0.5565293387551268     0.2658767449831863     0.3429390398515653    0.02735907077837175     0.5231648883033659      0.149418143157632     0.9622438142460307  4.411500220643994e-14 122.4525741192411
2.412014157706116      19.62143214640487      16.02787378158868   0.002774722658302805     0.7170338753976896     -11.57566894710105  2.940267684343685e-08     0.1287061574882994  0.0007825857892270442      13.47774736658596       257.207509871805    0.00708324968412042     0.8000000024363668     0.5565293387551268     0.2658767449831863     0.3429390398515653    0.02735907077837175     0.5231648883033659      0.149418143157632     0.9622438142460307  4.411500220643994e-14 122.4525733948651
2.412014157706116      19.62143214640487      16.02787378158868   0.002774707757141611     0.7170338902988508     -11.57566894710105  2.940267684343685e-08     0.1287061574882994  0.0007825857892270442      13.47774736658596       257.207509871805    0.00708324968412042     0.8000000024363668     0.5565293387551268     0.2658767449831863     0.3429390398515653    0.02735907077837175     0.5231648883033659      0.149418143157632     0.9622438142460307  4.411500220643994e-14 122.452574100572
2.412014157706116      19.62143214640487      16.02787378158868   0.002774707757141611     0.7170338753976896     -11.57566911959196  2.940267684343685e-08     0.1287061574882994  0.0007825857892270442      13.47774736658596       257.207509871805    0.00708324968412042     0.8000000024363668     0.5565293387551268     0.2658767449831863     0.3429390398515653    0.02735907077837175     0.5231648883033659      0.149418143157632     0.9622438142460307  4.411500220643994e-14 122.4525740698835
2.412014157706116      19.62143214640487      16.02787378158868   0.002774707757141611     0.7170338753976896     -11.57566894710105  4.430383803728451e-08     0.1287061574882994  0.0007825857892270442      13.47774736658596       257.207509871805    0.00708324968412042     0.8000000024363668     0.5565293387551268     0.2658767449831863     0.3429390398515653    0.02735907077837175     0.5231648883033659      0.149418143157632     0.9622438142460307  4.411500220643994e-14 122.452579253815
2.412014157706116      19.62143214640487      16.02787378158868   0.002774707757141611     0.7170338753976896     -11.57566894710105  2.940267684343685e-08     0.1287061723894606  0.0007825857892270442      13.47774736658596       257.207509871805    0.00708324968412042     0.8000000024363668     0.5565293387551268     0.2658767449831863     0.3429390398515653    0.02735907077837175     0.5231648883033659      0.149418143157632     0.9622438142460307  4.411500220643994e-14 122.4525742170378
2.412014157706116      19.62143214640487      16.02787378158868   0.002774707757141611     0.7170338753976896     -11.57566894710105  2.940267684343685e-08     0.1287061574882994  0.0007826006903882381      13.47774736658596       257.207509871805    0.00708324968412042     0.8000000024363668     0.5565293387551268     0.2658767449831863     0.3429390398515653    0.02735907077837175     0.5231648883033659      0.149418143157632     0.9622438142460307  4.411500220643994e-14 122.4525735340229
2.412014157706116      19.62143214640487      16.02787378158868   0.002774707757141611     0.7170338753976896     -11.57566894710105  2.940267684343685e-08     0.1287061574882994  0.0007825857892270442      13.47774756742004       257.207509871805    0.00708324968412042     0.8000000024363668     0.5565293387551268     0.2658767449831863     0.3429390398515653    0.02735907077837175     0.5231648883033659      0.149418143157632     0.9622438142460307  4.411500220643994e-14 122.4525740975183
2.412014157706116      19.62143214640487      16.02787378158868   0.002774707757141611     0.7170338753976896     -11.57566894710105  2.940267684343685e-08     0.1287061574882994  0.0007825857892270442      13.47774736658596      257.2075137044956    0.00708324968412042     0.8000000024363668     0.5565293387551268     0.2658767449831863     0.3429390398515653    0.02735907077837175     0.5231648883033659      0.149418143157632     0.9622438142460307  4.411500220643994e-14 122.4525740196442
2.412014157706116      19.62143214640487      16.02787378158868   0.002774707757141611     0.7170338753976896     -11.57566894710105  2.940267684343685e-08     0.1287061574882994  0.0007825857892270442      13.47774736658596       257.207509871805   0.007083264585281614     0.8000000024363668     0.5565293387551268     0.2658767449831863     0.3429390398515653    0.02735907077837175     0.5231648883033659      0.149418143157632     0.9622438142460307  4.411500220643994e-14 122.4525741412882
2.412014157706116      19.62143214640487      16.02787378158868   0.002774707757141611     0.7170338753976896     -11.57566894710105  2.940267684343685e-08     0.1287061574882994  0.0007825857892270442      13.47774736658596       257.207509871805    0.00708324968412042      0.800000017337528     0.5565293387551268     0.2658767449831863     0.3429390398515653    0.02735907077837175     0.5231648883033659      0.149418143157632     0.9622438142460307  4.411500220643994e-14 122.4525745579587
2.412014157706116      19.62143214640487      16.02787378158868   0.002774707757141611     0.7170338753976896     -11.57566894710105  2.940267684343685e-08     0.1287061574882994  0.0007825857892270442      13.47774736658596       257.207509871805    0.00708324968412042     0.8000000024363668      0.556529353656288     0.2658767449831863     0.3429390398515653    0.02735907077837175     0.5231648883033659      0.149418143157632     0.9622438142460307  4.411500220643994e-14 122.4525741192791
2.412014157706116      19.62143214640487      16.02787378158868   0.002774707757141611     0.7170338753976896     -11.57566894710105  2.940267684343685e-08     0.1287061574882994  0.0007825857892270442      13.47774736658596       257.207509871805    0.00708324968412042     0.8000000024363668     0.5565293387551268     0.2658767598843475     0.3429390398515653    0.02735907077837175     0.5231648883033659      0.149418143157632     0.9622438142460307  4.411500220643994e-14 122.4525740934123
2.412014157706116      19.62143214640487      16.02787378158868   0.002774707757141611     0.7170338753976896     -11.57566894710105  2.940267684343685e-08     0.1287061574882994  0.0007825857892270442      13.47774736658596       257.207509871805    0.00708324968412042     0.8000000024363668     0.5565293387551268     0.2658767449831863     0.3429390547527265    0.02735907077837175     0.5231648883033659      0.149418143157632     0.9622438142460307  4.411500220643994e-14 122.4525741052864
2.412014157706116      19.62143214640487      16.02787378158868   0.002774707757141611     0.7170338753976896     -11.57566894710105  2.940267684343685e-08     0.1287061574882994  0.0007825857892270442      13.47774736658596       257.207509871805    0.00708324968412042     0.8000000024363668     0.5565293387551268     0.2658767449831863     0.3429390398515653    0.02735908567953294     0.5231648883033659      0.149418143157632     0.9622438142460307  4.411500220643994e-14 122.4525741014164
2.412014157706116      19.62143214640487      16.02787378158868   0.002774707757141611     0.7170338753976896     -11.57566894710105  2.940267684343685e-08     0.1287061574882994  0.0007825857892270442      13.47774736658596       257.207509871805    0.00708324968412042     0.8000000024363668     0.5565293387551268     0.2658767449831863     0.3429390398515653    0.02735907077837175     0.5231649032045271      0.149418143157632     0.9622438142460307  4.411500220643994e-14 122.4525741014238
2.412014157706116      19.62143214640487      16.02787378158868   0.002774707757141611     0.7170338753976896     -11.57566894710105  2.940267684343685e-08     0.1287061574882994  0.0007825857892270442      13.47774736658596       257.207509871805    0.00708324968412042     0.8000000024363668     0.5565293387551268     0.2658767449831863     0.3429390398515653    0.02735907077837175     0.5231648883033659     0.1494181580587932     0.9622438142460307  4.411500220643994e-14 122.4525741014173
2.412014157706116      19.62143214640487      16.02787378158868   0.002774707757141611     0.7170338753976896     -11.57566894710105  2.940267684343685e-08     0.1287061574882994  0.0007825857892270442      13.47774736658596       257.207509871805    0.00708324968412042     0.8000000024363668     0.5565293387551268     0.2658767449831863     0.3429390398515653    0.02735907077837175     0.5231648883033659      0.149418143157632     0.9622438291471919  4.411500220643994e-14 122.4525741014265
2.412014157706116      19.62143214640487      16.02787378158868   0.002774707757141611     0.7170338753976896     -11.57566894710105  2.940267684343685e-08     0.1287061574882994  0.0007825857892270442      13.47774736658596       257.207509871805    0.00708324968412042     0.8000000024363668     0.5565293387551268     0.2658767449831863     0.3429390398515653    0.02735907077837175     0.5231648883033659      0.149418143157632     0.9622438142460307  1.490120530884986e-08 122.4526496005455
2.415539565420111      19.61904469977825      16.02248008406821   0.002771819449099368     0.7172240802456408      -11.5748256925789  2.183570505452968e-08      0.128690904199881  0.0007842799258162774      13.50540791195481      258.6384213650396   0.007077222380492958     0.8000000038249301     0.5561169470015909     0.2659438102299243      0.343918044898032    0.02810800522533402     0.5231648883033659     0.1692078702828106     0.9518948530945721  4.267831786125152e-14 122.4269255872355
2.415539601414456      19.61904469977825      16.02248008406821   0.002771819449099368     0.7172240802456408      -11.5748256925789  2.183570505452968e-08      0.128690904199881  0.0007842799258162774      13.50540791195481      258.6384213650396   0.007077222380492958     0.8000000038249301     0.5561169470015909     0.2659438102299243      0.343918044898032    0.02810800522533402     0.5231648883033659     0.1692078702828106     0.9518948530945721  4.267831786125152e-14 122.4269255809404
2.415539565420111       19.6190449921248      16.02248008406821   0.002771819449099368     0.7172240802456408      -11.5748256925789  2.183570505452968e-08      0.128690904199881  0.0007842799258162774      13.50540791195481      258.6384213650396   0.007077222380492958     0.8000000038249301     0.5561169470015909     0.2659438102299243      0.343918044898032    0.02810800522533402     0.5231648883033659     0.1692078702828106     0.9518948530945721  4.267831786125152e-14 122.4269255917456
2.415539565420111      19.61904469977825      16.02248032282177   0.002771819449099368     0.7172240802456408      -11.5748256925789  2.183570505452968e-08      0.128690904199881  0.0007842799258162774      13.50540791195481      258.6384213650396   0.007077222380492958     0.8000000038249301     0.5561169470015909     0.2659438102299243      0.343918044898032    0.02810800522533402     0.5231648883033659     0.1692078702828106     0.9518948530945721  4.267831786125152e-14 122.4269256010673
2.415539565420111      19.61904469977825      16.02248008406821   0.002771834350260562     0.7172240802456408      -11.5748256925789  2.183570505452968e-08      0.128690904199881  0.0007842799258162774      13.50540791195481      258.6384213650396   0.007077222380492958     0.8000000038249301     0.5561169470015909     0.2659438102299243      0.343918044898032    0.02810800522533402     0.5231648883033659     0.1692078702828106     0.9518948530945721  4.267831786125152e-14 122.4269254364279
2.415539565420111      19.61904469977825      16.02248008406821   0.002771819449099368      0.717224095146802      -11.5748256925789  2.183570505452968e-08      0.128690904199881  0.0007842799258162774      13.50540791195481      258.6384213650396   0.007077222380492958     0.8000000038249301     0.5561169470015909     0.2659438102299243      0.343918044898032    0.02810800522533402     0.5231648883033659     0.1692078702828106     0.9518948530945721  4.267831786125152e-14 122.4269255948632
2.415539565420111      19.61904469977825      16.02248008406821   0.002771819449099368     0.7172240802456408     -11.57482586505724  2.183570505452968e-08      0.128690904199881  0.0007842799258162774      13.50540791195481      258.6384213650396   0.007077222380492958     0.8000000038249301     0.5561169470015909     0.2659438102299243      0.343918044898032    0.02810800522533402     0.5231648883033659     0.1692078702828106     0.9518948530945721  4.267831786125152e-14 122.426925574529
2.415539565420111      19.61904469977825      16.02248008406821   0.002771819449099368     0.7172240802456408      -11.5748256925789  3.673686624837733e-08      0.128690904199881  0.0007842799258162774      13.50540791195481      258.6384213650396   0.007077222380492958     0.8000000038249301     0.5561169470015909     0.2659438102299243      0.343918044898032    0.02810800522533402     0.5231648883033659     0.1692078702828106     0.9518948530945721  4.267831786125152e-14 122.426930890156
2.415539565420111      19.61904469977825      16.02248008406821   0.002771819449099368     0.7172240802456408      -11.5748256925789  2.183570505452968e-08     0.1286909191010422  0.0007842799258162774      13.50540791195481      258.6384213650396   0.007077222380492958     0.8000000038249301     0.5561169470015909     0.2659438102299243      0.343918044898032    0.02810800522533402     0.5231648883033659     0.1692078702828106     0.9518948530945721  4.267831786125152e-14 122.4269257220879
2.415539565420111      19.61904469977825      16.02248008406821   0.002771819449099368     0.7172240802456408      -11.5748256925789  2.183570505452968e-08      0.128690904199881  0.0007842948269774713      13.50540791195481      258.6384213650396   0.007077222380492958     0.8000000038249301     0.5561169470015909     0.2659438102299243      0.343918044898032    0.02810800522533402     0.5231648883033659     0.1692078702828106     0.9518948530945721  4.267831786125152e-14 122.4269251661226
2.415539565420111      19.61904469977825      16.02248008406821   0.002771819449099368     0.7172240802456408      -11.5748256925789  2.183570505452968e-08      0.128690904199881  0.0007842799258162774      13.50540811320107      258.6384213650396   0.007077222380492958     0.8000000038249301     0.5561169470015909     0.2659438102299243      0.343918044898032    0.02810800522533402     0.5231648883033659     0.1692078702828106     0.9518948530945721  4.267831786125152e-14 122.4269255712232
2.415539565420111      19.61904469977825      16.02248008406821   0.002771819449099368     0.7172240802456408      -11.5748256925789  2.183570505452968e-08      0.128690904199881  0.0007842799258162774      13.50540791195481      258.6384252190524   0.007077222380492958     0.8000000038249301     0.5561169470015909     0.2659438102299243      0.343918044898032    0.02810800522533402     0.5231648883033659     0.1692078702828106     0.9518948530945721  4.267831786125152e-14 122.4269255662026
2.415539565420111      19.61904469977825      16.02248008406821   0.002771819449099368     0.7172240802456408      -11.5748256925789  2.183570505452968e-08      0.128690904199881  0.0007842799258162774      13.50540791195481      258.6384213650396   0.007077237281654152     0.8000000038249301     0.5561169470015909     0.2659438102299243      0.343918044898032    0.02810800522533402     0.5231648883033659     0.1692078702828106     0.9518948530945721  4.267831786125152e-14 122.4269253951228
2.415539565420111      19.61904469977825      16.02248008406821   0.002771819449099368     0.7172240802456408      -11.5748256925789  2.183570505452968e-08      0.128690904199881  0.0007842799258162774      13.50540791195481      258.6384213650396   0.007077222380492958     0.8000000187260913     0.5561169470015909     0.2659438102299243      0.343918044898032    0.02810800522533402     0.5231648883033659     0.1692078702828106     0.9518948530945721  4.267831786125152e-14 122.4269260368727
2.415539565420111      19.61904469977825      16.02248008406821   0.002771819449099368     0.7172240802456408      -11.5748256925789  2.183570505452968e-08      0.128690904199881  0.0007842799258162774      13.50540791195481      258.6384213650396   0.007077222380492958     0.8000000038249301     0.5561169619027521     0.2659438102299243      0.343918044898032    0.02810800522533402     0.5231648883033659     0.1692078702828106     0.9518948530945721  4.267831786125152e-14 122.4269256067907
2.415539565420111      19.61904469977825      16.02248008406821   0.002771819449099368     0.7172240802456408      -11.5748256925789  2.183570505452968e-08      0.128690904199881  0.0007842799258162774      13.50540791195481      258.6384213650396   0.007077222380492958     0.8000000038249301     0.5561169470015909     0.2659438251310854      0.343918044898032    0.02810800522533402     0.5231648883033659     0.1692078702828106     0.9518948530945721  4.267831786125152e-14 122.4269255668008
2.415539565420111      19.61904469977825      16.02248008406821   0.002771819449099368     0.7172240802456408      -11.5748256925789  2.183570505452968e-08      0.128690904199881  0.0007842799258162774      13.50540791195481      258.6384213650396   0.007077222380492958     0.8000000038249301     0.5561169470015909     0.2659438102299243     0.3439180597991932    0.02810800522533402     0.5231648883033659     0.1692078702828106     0.9518948530945721  4.267831786125152e-14 122.4269255837753
2.415539565420111      19.61904469977825      16.02248008406821   0.002771819449099368     0.7172240802456408      -11.5748256925789  2.183570505452968e-08      0.128690904199881  0.0007842799258162774      13.50540791195481      258.6384213650396   0.007077222380492958     0.8000000038249301     0.5561169470015909     0.2659438102299243      0.343918044898032    0.02810802012649521     0.5231648883033659     0.1692078702828106     0.9518948530945721  4.267831786125152e-14 122.4269255882041
2.415539565420111      19.61904469977825      16.02248008406821   0.002771819449099368     0.7172240802456408      -11.5748256925789  2.183570505452968e-08      0.128690904199881  0.0007842799258162774      13.50540791195481      258.6384213650396   0.007077222380492958     0.8000000038249301     0.5561169470015909     0.2659438102299243      0.343918044898032    0.02810800522533402     0.5231649032045271     0.1692078702828106     0.9518948530945721  4.267831786125152e-14 122.4269255872325
2.415539565420111      19.61904469977825      16.02248008406821   0.002771819449099368     0.7172240802456408      -11.5748256925789  2.183570505452968e-08      0.128690904199881  0.0007842799258162774      13.50540791195481      258.6384213650396   0.007077222380492958     0.8000000038249301     0.5561169470015909     0.2659438102299243      0.343918044898032    0.02810800522533402     0.5231648883033659     0.1692078851839718     0.9518948530945721  4.267831786125152e-14 122.4269255872267
2.415539565420111      19.61904469977825      16.02248008406821   0.002771819449099368     0.7172240802456408      -11.5748256925789  2.183570505452968e-08      0.128690904199881  0.0007842799258162774      13.50540791195481      258.6384213650396   0.007077222380492958     0.8000000038249301     0.5561169470015909     0.2659438102299243      0.343918044898032    0.02810800522533402     0.5231648883033659     0.1692078702828106     0.9518948679957333  4.267831786125152e-14 122.4269255872248
2.415539565420111      19.61904469977825      16.02248008406821   0.002771819449099368     0.7172240802456408      -11.5748256925789  2.183570505452968e-08      0.128690904199881  0.0007842799258162774      13.50540791195481      258.6384213650396   0.007077222380492958     0.8000000038249301     0.5561169470015909     0.2659438102299243      0.343918044898032    0.02810800522533402     0.5231648883033659     0.1692078702828106     0.9518948530945721  1.490120387216552e-08 122.4270010258973
2.41801263580107      19.61051660613162      16.00565335570801   0.002761363435760201      0.716709151761571     -11.57078019517901  2.143961739281904e-08     0.1286553311470282  0.0007862821882120809      13.54114817973725      260.0668854599478   0.007073610850059717     0.8000000035549051     0.5558440313386656     0.2659761283602506     0.3447000135503278    0.02607065865451057     0.5568674219153628     0.2267372014676715      0.955290847352634  3.959054144636002e-14 122.4018742904593
2.418012671832266      19.61051660613162      16.00565335570801   0.002761363435760201      0.716709151761571     -11.57078019517901  2.143961739281904e-08     0.1286553311470282  0.0007862821882120809      13.54114817973725      260.0668854599478   0.007073610850059717     0.8000000035549051     0.5558440313386656     0.2659761283602506     0.3447000135503278    0.02607065865451057     0.5568674219153628     0.2267372014676715      0.955290847352634  3.959054144636002e-14 122.4018743028612
2.41801263580107      19.61051689835108      16.00565335570801   0.002761363435760201      0.716709151761571     -11.57078019517901  2.143961739281904e-08     0.1286553311470282  0.0007862821882120809      13.54114817973725      260.0668854599478   0.007073610850059717     0.8000000035549051     0.5558440313386656     0.2659761283602506     0.3447000135503278    0.02607065865451057     0.5568674219153628     0.2267372014676715      0.955290847352634  3.959054144636002e-14 122.4018742965712
2.41801263580107      19.61051660613162      16.00565359421083   0.002761363435760201      0.716709151761571     -11.57078019517901  2.143961739281904e-08     0.1286553311470282  0.0007862821882120809      13.54114817973725      260.0668854599478   0.007073610850059717     0.8000000035549051     0.5558440313386656     0.2659761283602506     0.3447000135503278    0.02607065865451057     0.5568674219153628     0.2267372014676715      0.955290847352634  3.959054144636002e-14 122.4018742955125
2.41801263580107      19.61051660613162      16.00565335570801   0.002761378336921395      0.716709151761571     -11.57078019517901  2.143961739281904e-08     0.1286553311470282  0.0007862821882120809      13.54114817973725      260.0668854599478   0.007073610850059717     0.8000000035549051     0.5558440313386656     0.2659761283602506     0.3447000135503278    0.02607065865451057     0.5568674219153628     0.2267372014676715      0.955290847352634  3.959054144636002e-14 122.4018741977398
2.41801263580107      19.61051660613162      16.00565335570801   0.002761363435760201     0.7167091666627322     -11.57078019517901  2.143961739281904e-08     0.1286553311470282  0.0007862821882120809      13.54114817973725      260.0668854599478   0.007073610850059717     0.8000000035549051     0.5558440313386656     0.2659761283602506     0.3447000135503278    0.02607065865451057     0.5568674219153628     0.2267372014676715      0.955290847352634  3.959054144636002e-14 122.4018742942023
2.41801263580107      19.61051660613162      16.00565335570801   0.002761363435760201      0.716709151761571     -11.57078036759707  2.143961739281904e-08     0.1286553311470282  0.0007862821882120809      13.54114817973725      260.0668854599478   0.007073610850059717     0.8000000035549051     0.5558440313386656     0.2659761283602506     0.3447000135503278    0.02607065865451057     0.5568674219153628     0.2267372014676715      0.955290847352634  3.959054144636002e-14 122.401874283006
2.41801263580107      19.61051660613162      16.00565335570801   0.002761363435760201      0.716709151761571     -11.57078019517901  3.634077858666669e-08     0.1286553311470282  0.0007862821882120809      13.54114817973725      260.0668854599478   0.007073610850059717     0.8000000035549051     0.5558440313386656     0.2659761283602506     0.3447000135503278    0.02607065865451057     0.5568674219153628     0.2267372014676715      0.955290847352634  3.959054144636002e-14 122.4018795536184
2.41801263580107      19.61051660613162      16.00565335570801   0.002761363435760201      0.716709151761571     -11.57078019517901  2.143961739281904e-08     0.1286553460481894  0.0007862821882120809      13.54114817973725      260.0668854599478   0.007073610850059717     0.8000000035549051     0.5558440313386656     0.2659761283602506     0.3447000135503278    0.02607065865451057     0.5568674219153628     0.2267372014676715      0.955290847352634  3.959054144636002e-14 122.4018744285428
2.41801263580107      19.61051660613162      16.00565335570801   0.002761363435760201      0.716709151761571     -11.57078019517901  2.143961739281904e-08     0.1286553311470282  0.0007862970893732748      13.54114817973725      260.0668854599478   0.007073610850059717     0.8000000035549051     0.5558440313386656     0.2659761283602506     0.3447000135503278    0.02607065865451057     0.5568674219153628     0.2267372014676715      0.955290847352634  3.959054144636002e-14 122.4018739201499
2.41801263580107      19.61051660613162      16.00565335570801   0.002761363435760201      0.716709151761571     -11.57078019517901  2.143961739281904e-08     0.1286553311470282  0.0007862821882120809      13.54114838151608      260.0668854599478   0.007073610850059717     0.8000000035549051     0.5558440313386656     0.2659761283602506     0.3447000135503278    0.02607065865451057     0.5568674219153628     0.2267372014676715      0.955290847352634  3.959054144636002e-14 122.4018742976023
2.41801263580107      19.61051660613162      16.00565335570801   0.002761363435760201      0.716709151761571     -11.57078019517901  2.143961739281904e-08     0.1286553311470282  0.0007862821882120809      13.54114817973725      260.0668893352464   0.007073610850059717     0.8000000035549051     0.5558440313386656     0.2659761283602506     0.3447000135503278    0.02607065865451057     0.5568674219153628     0.2267372014676715      0.955290847352634  3.959054144636002e-14 122.40187422378
2.41801263580107      19.61051660613162      16.00565335570801   0.002761363435760201      0.716709151761571     -11.57078019517901  2.143961739281904e-08     0.1286553311470282  0.0007862821882120809      13.54114817973725      260.0668854599478   0.007073625751220911     0.8000000035549051     0.5558440313386656     0.2659761283602506     0.3447000135503278    0.02607065865451057     0.5568674219153628     0.2267372014676715      0.955290847352634  3.959054144636002e-14 122.4018742061704
2.41801263580107      19.61051660613162      16.00565335570801   0.002761363435760201      0.716709151761571     -11.57078019517901  2.143961739281904e-08     0.1286553311470282  0.0007862821882120809      13.54114817973725      260.0668854599478   0.007073610850059717     0.8000000184560663     0.5558440313386656     0.2659761283602506     0.3447000135503278    0.02607065865451057     0.5568674219153628     0.2267372014676715      0.955290847352634  3.959054144636002e-14 122.4018747523243
2.41801263580107      19.61051660613162      16.00565335570801   0.002761363435760201      0.716709151761571     -11.57078019517901  2.143961739281904e-08     0.1286553311470282  0.0007862821882120809      13.54114817973725      260.0668854599478   0.007073610850059717     0.8000000035549051     0.5558440462398268     0.2659761283602506     0.3447000135503278    0.02607065865451057     0.5568674219153628     0.2267372014676715      0.955290847352634  3.959054144636002e-14 122.4018743248769
2.41801263580107      19.61051660613162      16.00565335570801   0.002761363435760201      0.716709151761571     -11.57078019517901  2.143961739281904e-08     0.1286553311470282  0.0007862821882120809      13.54114817973725      260.0668854599478   0.007073610850059717     0.8000000035549051     0.5558440313386656     0.2659761432614118     0.3447000135503278    0.02607065865451057     0.5568674219153628     0.2267372014676715      0.955290847352634  3.959054144636002e-14 122.4018742825617
2.41801263580107      19.61051660613162      16.00565335570801   0.002761363435760201      0.716709151761571     -11.57078019517901  2.143961739281904e-08     0.1286553311470282  0.0007862821882120809      13.54114817973725      260.0668854599478   0.007073610850059717     0.8000000035549051     0.5558440313386656     0.2659761283602506      0.344700028451489    0.02607065865451057     0.5568674219153628     0.2267372014676715      0.955290847352634  3.959054144636002e-14 122.4018742954085
2.41801263580107      19.61051660613162      16.00565335570801   0.002761363435760201      0.716709151761571     -11.57078019517901  2.143961739281904e-08     0.1286553311470282  0.0007862821882120809      13.54114817973725      260.0668854599478   0.007073610850059717     0.8000000035549051     0.5558440313386656     0.2659761283602506     0.3447000135503278    0.02607067355567176     0.5568674219153628     0.2267372014676715      0.955290847352634  3.959054144636002e-14 122.40187429068
2.41801263580107      19.61051660613162      16.00565335570801   0.002761363435760201      0.716709151761571     -11.57078019517901  2.143961739281904e-08     0.1286553311470282  0.0007862821882120809      13.54114817973725      260.0668854599478   0.007073610850059717     0.8000000035549051     0.5558440313386656     0.2659761283602506     0.3447000135503278    0.02607065865451057      0.556867436816524     0.2267372014676715      0.955290847352634  3.959054144636002e-14 122.4018742904593
2.41801263580107      19.61051660613162      16.00565335570801   0.002761363435760201      0.716709151761571     -11.57078019517901  2.143961739281904e-08     0.1286553311470282  0.0007862821882120809      13.54114817973725      260.0668854599478   0.007073610850059717     0.8000000035549051     0.5558440313386656     0.2659761283602506     0.3447000135503278    0.02607065865451057     0.5568674219153628     0.2267372163688327      0.955290847352634  3.959054144636002e-14 122.4018742904993
2.41801263580107      19.61051660613162      16.00565335570801   0.002761363435760201      0.716709151761571     -11.57078019517901  2.143961739281904e-08     0.1286553311470282  0.0007862821882120809      13.54114817973725      260.0668854599478   0.007073610850059717     0.8000000035549051     0.5558440313386656     0.2659761283602506     0.3447000135503278    0.02607065865451057     0.5568674219153628     0.2267372014676715     0.9552908622537952  3.959054144636002e-14 122.4018742905405
2.41801263580107      19.61051660613162      16.00565335570801   0.002761363435760201      0.716709151761571     -11.57078019517901  2.143961739281904e-08     0.1286553311470282  0.0007862821882120809      13.54114817973725      260.0668854599478   0.007073610850059717     0.8000000035549051     0.5558440313386656     0.2659761283602506     0.3447000135503278    0.02607065865451057     0.5568674219153628     0.2267372014676715      0.955290847352634   1.49012007843891e-08 122.401954641017
2.42369090464868      19.60382004848592      15.99496095872181   0.002751807520752178     0.7167402215379546     -11.56908997828522  3.553921122861163e-08        0.1286144497247  0.0007885727291550692      13.59944223865005       262.895733954598   0.007061364236708597     0.8000000315794695      0.555091327285922     0.2661270374403709     0.3460766539044687    0.04223485330486819     0.5568674219153628     0.1523310319077226     0.5662716588710314   4.23049917367327e-14 122.3546905618169
2.423690940764489      19.60382004848592      15.99496095872181   0.002751807520752178     0.7167402215379546     -11.56908997828522  3.553921122861163e-08        0.1286144497247  0.0007885727291550692      13.59944223865005       262.895733954598   0.007061364236708597     0.8000000315794695      0.555091327285922     0.2661270374403709     0.3460766539044687    0.04223485330486819     0.5568674219153628     0.1523310319077226     0.5662716588710314   4.23049917367327e-14 122.3546905579194
2.42369090464868       19.6038203406056      15.99496095872181   0.002751807520752178     0.7167402215379546     -11.56908997828522  3.553921122861163e-08        0.1286144497247  0.0007885727291550692      13.59944223865005       262.895733954598   0.007061364236708597     0.8000000315794695      0.555091327285922     0.2661270374403709     0.3460766539044687    0.04223485330486819     0.5568674219153628     0.1523310319077226     0.5662716588710314   4.23049917367327e-14 122.3546905609181
2.42369090464868      19.60382004848592      15.99496119706531   0.002751807520752178     0.7167402215379546     -11.56908997828522  3.553921122861163e-08        0.1286144497247  0.0007885727291550692      13.59944223865005       262.895733954598   0.007061364236708597     0.8000000315794695      0.555091327285922     0.2661270374403709     0.3460766539044687    0.04223485330486819     0.5568674219153628     0.1523310319077226     0.5662716588710314   4.23049917367327e-14 122.3546905662024
2.42369090464868      19.60382004848592      15.99496095872181   0.002751822421913372     0.7167402215379546     -11.56908997828522  3.553921122861163e-08        0.1286144497247  0.0007885727291550692      13.59944223865005       262.895733954598   0.007061364236708597     0.8000000315794695      0.555091327285922     0.2661270374403709     0.3460766539044687    0.04223485330486819     0.5568674219153628     0.1523310319077226     0.5662716588710314   4.23049917367327e-14 122.3546904504586
2.42369090464868      19.60382004848592      15.99496095872181   0.002751807520752178     0.7167402364391158     -11.56908997828522  3.553921122861163e-08        0.1286144497247  0.0007885727291550692      13.59944223865005       262.895733954598   0.007061364236708597     0.8000000315794695      0.555091327285922     0.2661270374403709     0.3460766539044687    0.04223485330486819     0.5568674219153628     0.1523310319077226     0.5662716588710314   4.23049917367327e-14 122.3546905594891
2.42369090464868      19.60382004848592      15.99496095872181   0.002751807520752178     0.7167402215379546     -11.56909015067809  3.553921122861163e-08        0.1286144497247  0.0007885727291550692      13.59944223865005       262.895733954598   0.007061364236708597     0.8000000315794695      0.555091327285922     0.2661270374403709     0.3460766539044687    0.04223485330486819     0.5568674219153628     0.1523310319077226     0.5662716588710314   4.23049917367327e-14 122.354690541603
2.42369090464868      19.60382004848592      15.99496095872181   0.002751807520752178     0.7167402215379546     -11.56908997828522  5.044037242245928e-08        0.1286144497247  0.0007885727291550692      13.59944223865005       262.895733954598   0.007061364236708597     0.8000000315794695      0.555091327285922     0.2661270374403709     0.3460766539044687    0.04223485330486819     0.5568674219153628     0.1523310319077226     0.5662716588710314   4.23049917367327e-14 122.3546956891277
2.42369090464868      19.60382004848592      15.99496095872181   0.002751807520752178     0.7167402215379546     -11.56908997828522  3.553921122861163e-08     0.1286144646258612  0.0007885727291550692      13.59944223865005       262.895733954598   0.007061364236708597     0.8000000315794695      0.555091327285922     0.2661270374403709     0.3460766539044687    0.04223485330486819     0.5568674219153628     0.1523310319077226     0.5662716588710314   4.23049917367327e-14 122.3546906905758
2.42369090464868      19.60382004848592      15.99496095872181   0.002751807520752178     0.7167402215379546     -11.56908997828522  3.553921122861163e-08        0.1286144497247   0.000788587630316263      13.59944223865005       262.895733954598   0.007061364236708597     0.8000000315794695      0.555091327285922     0.2661270374403709     0.3460766539044687    0.04223485330486819     0.5568674219153628     0.1523310319077226     0.5662716588710314   4.23049917367327e-14 122.3546900604771
2.42369090464868      19.60382004848592      15.99496095872181   0.002751807520752178     0.7167402215379546     -11.56908997828522  3.553921122861163e-08        0.1286144497247  0.0007885727291550692      13.59944244129753       262.895733954598   0.007061364236708597     0.8000000315794695      0.555091327285922     0.2661270374403709     0.3460766539044687    0.04223485330486819     0.5568674219153628     0.1523310319077226     0.5662716588710314   4.23049917367327e-14 122.3546905874078
2.42369090464868      19.60382004848592      15.99496095872181   0.002751807520752178     0.7167402215379546     -11.56908997828522  3.553921122861163e-08        0.1286144497247  0.0007885727291550692      13.59944223865005      262.8957378720497   0.007061364236708597     0.8000000315794695      0.555091327285922     0.2661270374403709     0.3460766539044687    0.04223485330486819     0.5568674219153628     0.1523310319077226     0.5662716588710314   4.23049917367327e-14 122.3546904951942
2.42369090464868      19.60382004848592      15.99496095872181   0.002751807520752178     0.7167402215379546     -11.56908997828522  3.553921122861163e-08        0.1286144497247  0.0007885727291550692      13.59944223865005       262.895733954598   0.007061379137869791     0.8000000315794695      0.555091327285922     0.2661270374403709     0.3460766539044687    0.04223485330486819     0.5568674219153628     0.1523310319077226     0.5662716588710314   4.23049917367327e-14 122.3546900105837
2.42369090464868      19.60382004848592      15.99496095872181   0.002751807520752178     0.7167402215379546     -11.56908997828522  3.553921122861163e-08        0.1286144497247  0.0007885727291550692      13.59944223865005       262.895733954598   0.007061364236708597     0.8000000464806307      0.555091327285922     0.2661270374403709     0.3460766539044687    0.04223485330486819     0.5568674219153628     0.1523310319077226     0.5662716588710314   4.23049917367327e-14 122.3546910139153
2.42369090464868      19.60382004848592      15.99496095872181   0.002751807520752178     0.7167402215379546     -11.56908997828522  3.553921122861163e-08        0.1286144497247  0.0007885727291550692      13.59944223865005       262.895733954598   0.007061364236708597     0.8000000315794695     0.5550913421870832     0.2661270374403709     0.3460766539044687    0.04223485330486819     0.5568674219153628     0.1523310319077226     0.5662716588710314   4.23049917367327e-14 122.3546905942263
2.42369090464868      19.60382004848592      15.99496095872181   0.002751807520752178     0.7167402215379546     -11.56908997828522  3.553921122861163e-08        0.1286144497247  0.0007885727291550692      13.59944223865005       262.895733954598   0.007061364236708597     0.8000000315794695      0.555091327285922     0.2661270523415321     0.3460766539044687    0.04223485330486819     0.5568674219153628     0.1523310319077226     0.5662716588710314   4.23049917367327e-14 122.3546905406207
2.42369090464868      19.60382004848592      15.99496095872181   0.002751807520752178     0.7167402215379546     -11.56908997828522  3.553921122861163e-08        0.1286144497247  0.0007885727291550692      13.59944223865005       262.895733954598   0.007061364236708597     0.8000000315794695      0.555091327285922     0.2661270374403709     0.3460766688056299    0.04223485330486819     0.5568674219153628     0.1523310319077226     0.5662716588710314   4.23049917367327e-14 122.3546905639174
2.42369090464868      19.60382004848592      15.99496095872181   0.002751807520752178     0.7167402215379546     -11.56908997828522  3.553921122861163e-08        0.1286144497247  0.0007885727291550692      13.59944223865005       262.895733954598   0.007061364236708597     0.8000000315794695      0.555091327285922     0.2661270374403709     0.3460766539044687    0.04223486820602938     0.5568674219153628     0.1523310319077226     0.5662716588710314   4.23049917367327e-14 122.3546905617459
2.42369090464868      19.60382004848592      15.99496095872181   0.002751807520752178     0.7167402215379546     -11.56908997828522  3.553921122861163e-08        0.1286144497247  0.0007885727291550692      13.59944223865005       262.895733954598   0.007061364236708597     0.8000000315794695      0.555091327285922     0.2661270374403709     0.3460766539044687    0.04223485330486819      0.556867436816524     0.1523310319077226     0.5662716588710314   4.23049917367327e-14 122.3546905618169
2.42369090464868      19.60382004848592      15.99496095872181   0.002751807520752178     0.7167402215379546     -11.56908997828522  3.553921122861163e-08        0.1286144497247  0.0007885727291550692      13.59944223865005       262.895733954598   0.007061364236708597     0.8000000315794695      0.555091327285922     0.2661270374403709     0.3460766539044687    0.04223485330486819     0.5568674219153628     0.1523310468088838     0.5662716588710314   4.23049917367327e-14 122.35469056181
2.42369090464868      19.60382004848592      15.99496095872181   0.002751807520752178     0.7167402215379546     -11.56908997828522  3.553921122861163e-08        0.1286144497247  0.0007885727291550692      13.59944223865005       262.895733954598   0.007061364236708597     0.8000000315794695      0.555091327285922     0.2661270374403709     0.3460766539044687    0.04223485330486819     0.5568674219153628     0.1523310319077226     0.5662716737721926   4.23049917367327e-14 122.3546905618222
2.42369090464868      19.60382004848592      15.99496095872181   0.002751807520752178     0.7167402215379546     -11.56908997828522  3.553921122861163e-08        0.1286144497247  0.0007885727291550692      13.59944223865005       262.895733954598   0.007061364236708597     0.8000000315794695      0.555091327285922     0.2661270374403709     0.3460766539044687    0.04223485330486819     0.5568674219153628     0.1523310319077226     0.5662716588710314  1.490120349883939e-08 122.3547690589067
2.430604810011378      19.60741088227631      15.99997300802315   0.002745152731383999     0.7173120099859174     -11.57579606163579  1.320802897128338e-08     0.1285669930802906  0.0007908911294757767      13.64487104052373      265.6405744669313   0.007048019228465706      0.800000000444007     0.5542024487036975      0.266302505025022     0.3478255556035291    0.05266874096375775     0.5568674219153628      0.222940687498089     0.5295352812562614  6.973338065229806e-14 122.3112133081871
2.430604846230212      19.60741088227631      15.99997300802315   0.002745152731383999     0.7173120099859174     -11.57579606163579  1.320802897128338e-08     0.1285669930802906  0.0007908911294757767      13.64487104052373      265.6405744669313   0.007048019228465706      0.800000000444007     0.5542024487036975      0.266302505025022     0.3478255556035291    0.05266874096375775     0.5568674219153628      0.222940687498089     0.5295352812562614  6.973338065229806e-14 122.3112133020932
2.430604810011378       19.6074111744495      15.99997300802315   0.002745152731383999     0.7173120099859174     -11.57579606163579  1.320802897128338e-08     0.1285669930802906  0.0007908911294757767      13.64487104052373      265.6405744669313   0.007048019228465706      0.800000000444007     0.5542024487036975      0.266302505025022     0.3478255556035291    0.05266874096375775     0.5568674219153628      0.222940687498089     0.5295352812562614  6.973338065229806e-14 122.3112133134959
2.430604810011378      19.60741088227631      15.99997324644133   0.002745152731383999     0.7173120099859174     -11.57579606163579  1.320802897128338e-08     0.1285669930802906  0.0007908911294757767      13.64487104052373      265.6405744669313   0.007048019228465706      0.800000000444007     0.5542024487036975      0.266302505025022     0.3478255556035291    0.05266874096375775     0.5568674219153628      0.222940687498089     0.5295352812562614  6.973338065229806e-14 122.3112133205759
2.430604810011378      19.60741088227631      15.99997300802315   0.002745167632545193     0.7173120099859174     -11.57579606163579  1.320802897128338e-08     0.1285669930802906  0.0007908911294757767      13.64487104052373      265.6405744669313   0.007048019228465706      0.800000000444007     0.5542024487036975      0.266302505025022     0.3478255556035291    0.05266874096375775     0.5568674219153628      0.222940687498089     0.5295352812562614  6.973338065229806e-14 122.311213120353
2.430604810011378      19.60741088227631      15.99997300802315   0.002745152731383999     0.7173120248870786     -11.57579606163579  1.320802897128338e-08     0.1285669930802906  0.0007908911294757767      13.64487104052373      265.6405744669313   0.007048019228465706      0.800000000444007     0.5542024487036975      0.266302505025022     0.3478255556035291    0.05266874096375775     0.5568674219153628      0.222940687498089     0.5295352812562614  6.973338065229806e-14 122.3112133046514
2.430604810011378      19.60741088227631      15.99997300802315   0.002745152731383999     0.7173120099859174     -11.57579623412859  1.320802897128338e-08     0.1285669930802906  0.0007908911294757767      13.64487104052373      265.6405744669313   0.007048019228465706      0.800000000444007     0.5542024487036975      0.266302505025022     0.3478255556035291    0.05266874096375775     0.5568674219153628      0.222940687498089     0.5295352812562614  6.973338065229806e-14 122.3112132990539
2.430604810011378      19.60741088227631      15.99997300802315   0.002745152731383999     0.7173120099859174     -11.57579606163579  2.810919016513104e-08     0.1285669930802906  0.0007908911294757767      13.64487104052373      265.6405744669313   0.007048019228465706      0.800000000444007     0.5542024487036975      0.266302505025022     0.3478255556035291    0.05266874096375775     0.5568674219153628      0.222940687498089     0.5295352812562614  6.973338065229806e-14 122.3112182655846
2.430604810011378      19.60741088227631      15.99997300802315   0.002745152731383999     0.7173120099859174     -11.57579606163579  1.320802897128338e-08     0.1285670079814518  0.0007908911294757767      13.64487104052373      265.6405744669313   0.007048019228465706      0.800000000444007     0.5542024487036975      0.266302505025022     0.3478255556035291    0.05266874096375775     0.5568674219153628      0.222940687498089     0.5295352812562614  6.973338065229806e-14 122.3112134237423
2.430604810011378      19.60741088227631      15.99997300802315   0.002745152731383999     0.7173120099859174     -11.57579606163579  1.320802897128338e-08     0.1285669930802906  0.0007909060306369706      13.64487104052373      265.6405744669313   0.007048019228465706      0.800000000444007     0.5542024487036975      0.266302505025022     0.3478255556035291    0.05266874096375775     0.5568674219153628      0.222940687498089     0.5295352812562614  6.973338065229806e-14 122.3112125467687
2.430604810011378      19.60741088227631      15.99997300802315   0.002745152731383999     0.7173120099859174     -11.57579606163579  1.320802897128338e-08     0.1285669930802906  0.0007908911294757767      13.64487124384815      265.6405744669313   0.007048019228465706      0.800000000444007     0.5542024487036975      0.266302505025022     0.3478255556035291    0.05266874096375775     0.5568674219153628      0.222940687498089     0.5295352812562614  6.973338065229806e-14 122.3112132910469
2.430604810011378      19.60741088227631      15.99997300802315   0.002745152731383999     0.7173120099859174     -11.57579606163579  1.320802897128338e-08     0.1285669930802906  0.0007908911294757767      13.64487104052373      265.6405784252843   0.007048019228465706      0.800000000444007     0.5542024487036975      0.266302505025022     0.3478255556035291    0.05266874096375775     0.5568674219153628      0.222940687498089     0.5295352812562614  6.973338065229806e-14 122.3112132279237
2.430604810011378      19.60741088227631      15.99997300802315   0.002745152731383999     0.7173120099859174     -11.57579606163579  1.320802897128338e-08     0.1285669930802906  0.0007908911294757767      13.64487104052373      265.6405744669313   0.007048034129626899      0.800000000444007     0.5542024487036975      0.266302505025022     0.3478255556035291    0.05266874096375775     0.5568674219153628      0.222940687498089     0.5295352812562614  6.973338065229806e-14 122.3112133279998
2.430604810011378      19.60741088227631      15.99997300802315   0.002745152731383999     0.7173120099859174     -11.57579606163579  1.320802897128338e-08     0.1285669930802906  0.0007908911294757767      13.64487104052373      265.6405744669313   0.007048019228465706     0.8000000153451682     0.5542024487036975      0.266302505025022     0.3478255556035291    0.05266874096375775     0.5568674219153628      0.222940687498089     0.5295352812562614  6.973338065229806e-14 122.311213760352
2.430604810011378      19.60741088227631      15.99997300802315   0.002745152731383999     0.7173120099859174     -11.57579606163579  1.320802897128338e-08     0.1285669930802906  0.0007908911294757767      13.64487104052373      265.6405744669313   0.007048019228465706      0.800000000444007     0.5542024636048587      0.266302505025022     0.3478255556035291    0.05266874096375775     0.5568674219153628      0.222940687498089     0.5295352812562614  6.973338065229806e-14 122.3112133480804
2.430604810011378      19.60741088227631      15.99997300802315   0.002745152731383999     0.7173120099859174     -11.57579606163579  1.320802897128338e-08     0.1285669930802906  0.0007908911294757767      13.64487104052373      265.6405744669313   0.007048019228465706      0.800000000444007     0.5542024487036975     0.2663025199261832     0.3478255556035291    0.05266874096375775     0.5568674219153628      0.222940687498089     0.5295352812562614  6.973338065229806e-14 122.311213320165
2.430604810011378      19.60741088227631      15.99997300802315   0.002745152731383999     0.7173120099859174     -11.57579606163579  1.320802897128338e-08     0.1285669930802906  0.0007908911294757767      13.64487104052373      265.6405744669313   0.007048019228465706      0.800000000444007     0.5542024487036975      0.266302505025022     0.3478255705046903    0.05266874096375775     0.5568674219153628      0.222940687498089     0.5295352812562614  6.973338065229806e-14 122.3112133044791
2.430604810011378      19.60741088227631      15.99997300802315   0.002745152731383999     0.7173120099859174     -11.57579606163579  1.320802897128338e-08     0.1285669930802906  0.0007908911294757767      13.64487104052373      265.6405744669313   0.007048019228465706      0.800000000444007     0.5542024487036975      0.266302505025022     0.3478255556035291    0.05266875586491894     0.5568674219153628      0.222940687498089     0.5295352812562614  6.973338065229806e-14 122.311213307942
2.430604810011378      19.60741088227631      15.99997300802315   0.002745152731383999     0.7173120099859174     -11.57579606163579  1.320802897128338e-08     0.1285669930802906  0.0007908911294757767      13.64487104052373      265.6405744669313   0.007048019228465706      0.800000000444007     0.5542024487036975      0.266302505025022     0.3478255556035291    0.05266874096375775      0.556867436816524      0.222940687498089     0.5295352812562614  6.973338065229806e-14 122.3112133081871
2.430604810011378      19.60741088227631      15.99997300802315   0.002745152731383999     0.7173120099859174     -11.57579606163579  1.320802897128338e-08     0.1285669930802906  0.0007908911294757767      13.64487104052373      265.6405744669313   0.007048019228465706      0.800000000444007     0.5542024487036975      0.266302505025022     0.3478255556035291    0.05266874096375775     0.5568674219153628     0.2229407023992502     0.5295352812562614  6.973338065229806e-14 122.3112133081804
2.430604810011378      19.60741088227631      15.99997300802315   0.002745152731383999     0.7173120099859174     -11.57579606163579  1.320802897128338e-08     0.1285669930802906  0.0007908911294757767      13.64487104052373      265.6405744669313   0.007048019228465706      0.800000000444007     0.5542024487036975      0.266302505025022     0.3478255556035291    0.05266874096375775     0.5568674219153628      0.222940687498089     0.5295352961574226  6.973338065229806e-14 122.3112133081863
2.430604810011378      19.60741088227631      15.99997300802315   0.002745152731383999     0.7173120099859174     -11.57579606163579  1.320802897128338e-08     0.1285669930802906  0.0007908911294757767      13.64487104052373      265.6405744669313   0.007048019228465706      0.800000000444007     0.5542024487036975      0.266302505025022     0.3478255556035291    0.05266874096375775     0.5568674219153628      0.222940687498089     0.5295352812562614  1.490123092722831e-08 122.3112919190433
2.442617061030378      19.59031066793707      15.96217810575711    0.00273123866068686     0.7186284553078229     -11.56192410602311  1.346043050055038e-08      0.128505558014169  0.0007947651982217693      13.76917592518054      271.3637284013379   0.007032580695679793     0.8000000278505841     0.5529937078724033     0.2663959124065064     0.3519337985052692     0.0552944504045219     0.5568674219153628     0.3033695550904401     0.5372332895283057  4.116307732536463e-14 122.2313315077621
2.442617097428208      19.59031066793707      15.96217810575711    0.00273123866068686     0.7186284553078229     -11.56192410602311  1.346043050055038e-08      0.128505558014169  0.0007947651982217693      13.76917592518054      271.3637284013379   0.007032580695679793     0.8000000278505841     0.5529937078724033     0.2663959124065064     0.3519337985052692     0.0552944504045219     0.5568674219153628     0.3033695550904401     0.5372332895283057  4.116307732536463e-14 122.2313315062582
2.442617061030378      19.59031095985544      15.96217810575711    0.00273123866068686     0.7186284553078229     -11.56192410602311  1.346043050055038e-08      0.128505558014169  0.0007947651982217693      13.76917592518054      271.3637284013379   0.007032580695679793     0.8000000278505841     0.5529937078724033     0.2663959124065064     0.3519337985052692     0.0552944504045219     0.5568674219153628     0.3033695550904401     0.5372332895283057  4.116307732536463e-14 122.2313315088032
2.442617061030378      19.59031066793707       15.9621783436121    0.00273123866068686     0.7186284553078229     -11.56192410602311  1.346043050055038e-08      0.128505558014169  0.0007947651982217693      13.76917592518054      271.3637284013379   0.007032580695679793     0.8000000278505841     0.5529937078724033     0.2663959124065064     0.3519337985052692     0.0552944504045219     0.5568674219153628     0.3033695550904401     0.5372332895283057  4.116307732536463e-14 122.231331513399
2.442617061030378      19.59031066793707      15.96217810575711   0.002731253561848054     0.7186284553078229     -11.56192410602311  1.346043050055038e-08      0.128505558014169  0.0007947651982217693      13.76917592518054      271.3637284013379   0.007032580695679793     0.8000000278505841     0.5529937078724033     0.2663959124065064     0.3519337985052692     0.0552944504045219     0.5568674219153628     0.3033695550904401     0.5372332895283057  4.116307732536463e-14 122.2313314151148
2.442617061030378      19.59031066793707      15.96217810575711    0.00273123866068686     0.7186284702089841     -11.56192410602311  1.346043050055038e-08      0.128505558014169  0.0007947651982217693      13.76917592518054      271.3637284013379   0.007032580695679793     0.8000000278505841     0.5529937078724033     0.2663959124065064     0.3519337985052692     0.0552944504045219     0.5568674219153628     0.3033695550904401     0.5372332895283057  4.116307732536463e-14 122.2313315065038
2.442617061030378      19.59031066793707      15.96217810575711    0.00273123866068686     0.7186284553078229      -11.5619242783092  1.346043050055038e-08      0.128505558014169  0.0007947651982217693      13.76917592518054      271.3637284013379   0.007032580695679793     0.8000000278505841     0.5529937078724033     0.2663959124065064     0.3519337985052692     0.0552944504045219     0.5568674219153628     0.3033695550904401     0.5372332895283057  4.116307732536463e-14 122.2313314939709
2.442617061030378      19.59031066793707      15.96217810575711    0.00273123866068686     0.7186284553078229     -11.56192410602311  2.836159169439803e-08      0.128505558014169  0.0007947651982217693      13.76917592518054      271.3637284013379   0.007032580695679793     0.8000000278505841     0.5529937078724033     0.2663959124065064     0.3519337985052692     0.0552944504045219     0.5568674219153628     0.3033695550904401     0.5372332895283057  4.116307732536463e-14 122.2313362701586
2.442617061030378      19.59031066793707      15.96217810575711    0.00273123866068686     0.7186284553078229     -11.56192410602311  1.346043050055038e-08     0.1285055729153302  0.0007947651982217693      13.76917592518054      271.3637284013379   0.007032580695679793     0.8000000278505841     0.5529937078724033     0.2663959124065064     0.3519337985052692     0.0552944504045219     0.5568674219153628     0.3033695550904401     0.5372332895283057  4.116307732536463e-14 122.2313316405041
2.442617061030378      19.59031066793707      15.96217810575711    0.00273123866068686     0.7186284553078229     -11.56192410602311  1.346043050055038e-08      0.128505558014169  0.0007947800993829632      13.76917592518054      271.3637284013379   0.007032580695679793     0.8000000278505841     0.5529937078724033     0.2663959124065064     0.3519337985052692     0.0552944504045219     0.5568674219153628     0.3033695550904401     0.5372332895283057  4.116307732536463e-14 122.2313306384908
2.442617061030378      19.59031066793707      15.96217810575711    0.00273123866068686     0.7186284553078229     -11.56192410602311  1.346043050055038e-08      0.128505558014169  0.0007947651982217693      13.76917613035725      271.3637284013379   0.007032580695679793     0.8000000278505841     0.5529937078724033     0.2663959124065064     0.3519337985052692     0.0552944504045219     0.5568674219153628     0.3033695550904401     0.5372332895283057  4.116307732536463e-14 122.2313315031946
2.442617061030378      19.59031066793707      15.96217810575711    0.00273123866068686     0.7186284553078229     -11.56192410602311  1.346043050055038e-08      0.128505558014169  0.0007947651982217693      13.76917592518054      271.3637324449725   0.007032580695679793     0.8000000278505841     0.5529937078724033     0.2663959124065064     0.3519337985052692     0.0552944504045219     0.5568674219153628     0.3033695550904401     0.5372332895283057  4.116307732536463e-14 122.2313314198307
2.442617061030378      19.59031066793707      15.96217810575711    0.00273123866068686     0.7186284553078229     -11.56192410602311  1.346043050055038e-08      0.128505558014169  0.0007947651982217693      13.76917592518054      271.3637284013379   0.007032595596840986     0.8000000278505841     0.5529937078724033     0.2663959124065064     0.3519337985052692     0.0552944504045219     0.5568674219153628     0.3033695550904401     0.5372332895283057  4.116307732536463e-14 122.2313298483981
2.442617061030378      19.59031066793707      15.96217810575711    0.00273123866068686     0.7186284553078229     -11.56192410602311  1.346043050055038e-08      0.128505558014169  0.0007947651982217693      13.76917592518054      271.3637284013379   0.007032580695679793     0.8000000427517453     0.5529937078724033     0.2663959124065064     0.3519337985052692     0.0552944504045219     0.5568674219153628     0.3033695550904401     0.5372332895283057  4.116307732536463e-14 122.2313319544774
2.442617061030378      19.59031066793707      15.96217810575711    0.00273123866068686     0.7186284553078229     -11.56192410602311  1.346043050055038e-08      0.128505558014169  0.0007947651982217693      13.76917592518054      271.3637284013379   0.007032580695679793     0.8000000278505841     0.5529937227735645     0.2663959124065064     0.3519337985052692     0.0552944504045219     0.5568674219153628     0.3033695550904401     0.5372332895283057  4.116307732536463e-14 122.2313315670064
2.442617061030378      19.59031066793707      15.96217810575711    0.00273123866068686     0.7186284553078229     -11.56192410602311  1.346043050055038e-08      0.128505558014169  0.0007947651982217693      13.76917592518054      271.3637284013379   0.007032580695679793     0.8000000278505841     0.5529937078724033     0.2663959273076676     0.3519337985052692     0.0552944504045219     0.5568674219153628     0.3033695550904401     0.5372332895283057  4.116307732536463e-14 122.2313314631911
2.442617061030378      19.59031066793707      15.96217810575711    0.00273123866068686     0.7186284553078229     -11.56192410602311  1.346043050055038e-08      0.128505558014169  0.0007947651982217693      13.76917592518054      271.3637284013379   0.007032580695679793     0.8000000278505841     0.5529937078724033     0.2663959124065064     0.3519338134064304     0.0552944504045219     0.5568674219153628     0.3033695550904401     0.5372332895283057  4.116307732536463e-14 122.2313315101614
2.442617061030378      19.59031066793707      15.96217810575711    0.00273123866068686     0.7186284553078229     -11.56192410602311  1.346043050055038e-08      0.128505558014169  0.0007947651982217693      13.76917592518054      271.3637284013379   0.007032580695679793     0.8000000278505841     0.5529937078724033     0.2663959124065064     0.3519337985052692     0.0552944653056831     0.5568674219153628     0.3033695550904401     0.5372332895283057  4.116307732536463e-14 122.2313315065058
2.442617061030378      19.59031066793707      15.96217810575711    0.00273123866068686     0.7186284553078229     -11.56192410602311  1.346043050055038e-08      0.128505558014169  0.0007947651982217693      13.76917592518054      271.3637284013379   0.007032580695679793     0.8000000278505841     0.5529937078724033     0.2663959124065064     0.3519337985052692     0.0552944504045219      0.556867436816524     0.3033695550904401     0.5372332895283057  4.116307732536463e-14 122.2313315077621
2.442617061030378      19.59031066793707      15.96217810575711    0.00273123866068686     0.7186284553078229     -11.56192410602311  1.346043050055038e-08      0.128505558014169  0.0007947651982217693      13.76917592518054      271.3637284013379   0.007032580695679793     0.8000000278505841     0.5529937078724033     0.2663959124065064     0.3519337985052692     0.0552944504045219     0.5568674219153628     0.3033695699916013     0.5372332895283057  4.116307732536463e-14 122.2313315077642
2.442617061030378      19.59031066793707      15.96217810575711    0.00273123866068686     0.7186284553078229     -11.56192410602311  1.346043050055038e-08      0.128505558014169  0.0007947651982217693      13.76917592518054      271.3637284013379   0.007032580695679793     0.8000000278505841     0.5529937078724033     0.2663959124065064     0.3519337985052692     0.0552944504045219     0.5568674219153628     0.3033695550904401     0.5372333044294669  4.116307732536463e-14 122.2313315077664
2.442617061030378      19.59031066793707      15.96217810575711    0.00273123866068686     0.7186284553078229     -11.56192410602311  1.346043050055038e-08      0.128505558014169  0.0007947651982217693      13.76917592518054      271.3637284013379   0.007032580695679793     0.8000000278505841     0.5529937078724033     0.2663959124065064     0.3519337985052692     0.0552944504045219     0.5568674219153628     0.3033695550904401     0.5372332895283057  1.490120235692498e-08 122.2314100818029
2.448973760744555      19.58748138591806      15.95436084025947   0.002724650354690639      0.718971701278748     -11.56120772714772  1.568452627491365e-08     0.1284717758342843  0.0007966198910285009      13.83308086266508      274.3744709977984   0.007021834920723891     0.8000001603287108     0.5522543949067047      0.266516723063059     0.3537130593563726    0.05577830303592514     0.5568674219153628     0.2978180969979432     0.5165641761527431  4.771257402837812e-14 122.1934507516517
2.448973797237108      19.58748138591806      15.95436084025947   0.002724650354690639      0.718971701278748     -11.56120772714772  1.568452627491365e-08     0.1284717758342843  0.0007966198910285009      13.83308086266508      274.3744709977984   0.007021834920723891     0.8000001603287108     0.5522543949067047      0.266516723063059     0.3537130593563726    0.05577830303592514     0.5568674219153628     0.2978180969979432     0.5165641761527431  4.771257402837812e-14 122.1934508144533
2.448973760744555      19.58748167779428      15.95436084025947   0.002724650354690639      0.718971701278748     -11.56120772714772  1.568452627491365e-08     0.1284717758342843  0.0007966198910285009      13.83308086266508      274.3744709977984   0.007021834920723891     0.8000001603287108     0.5522543949067047      0.266516723063059     0.3537130593563726    0.05577830303592514     0.5568674219153628     0.2978180969979432     0.5165641761527431  4.771257402837812e-14 122.1934507606842
2.448973760744555      19.58748138591806      15.95436107799797   0.002724650354690639      0.718971701278748     -11.56120772714772  1.568452627491365e-08     0.1284717758342843  0.0007966198910285009      13.83308086266508      274.3744709977984   0.007021834920723891     0.8000001603287108     0.5522543949067047      0.266516723063059     0.3537130593563726    0.05577830303592514     0.5568674219153628     0.2978180969979432     0.5165641761527431  4.771257402837812e-14 122.1934507635736
2.448973760744555      19.58748138591806      15.95436084025947   0.002724665255851833      0.718971701278748     -11.56120772714772  1.568452627491365e-08     0.1284717758342843  0.0007966198910285009      13.83308086266508      274.3744709977984   0.007021834920723891     0.8000001603287108     0.5522543949067047      0.266516723063059     0.3537130593563726    0.05577830303592514     0.5568674219153628     0.2978180969979432     0.5165641761527431  4.771257402837812e-14 122.1934506606214
2.448973760744555      19.58748138591806      15.95436084025947   0.002724650354690639     0.7189717161799092     -11.56120772714772  1.568452627491365e-08     0.1284717758342843  0.0007966198910285009      13.83308086266508      274.3744709977984   0.007021834920723891     0.8000001603287108     0.5522543949067047      0.266516723063059     0.3537130593563726    0.05577830303592514     0.5568674219153628     0.2978180969979432     0.5165641761527431  4.771257402837812e-14 122.1934507650805
2.448973760744555      19.58748138591806      15.95436084025947   0.002724650354690639      0.718971701278748     -11.56120789942314  1.568452627491365e-08     0.1284717758342843  0.0007966198910285009      13.83308086266508      274.3744709977984   0.007021834920723891     0.8000001603287108     0.5522543949067047      0.266516723063059     0.3537130593563726    0.05577830303592514     0.5568674219153628     0.2978180969979432     0.5165641761527431  4.771257402837812e-14 122.1934507504439
2.448973760744555      19.58748138591806      15.95436084025947   0.002724650354690639      0.718971701278748     -11.56120772714772   3.05856874687613e-08     0.1284717758342843  0.0007966198910285009      13.83308086266508      274.3744709977984   0.007021834920723891     0.8000001603287108     0.5522543949067047      0.266516723063059     0.3537130593563726    0.05577830303592514     0.5568674219153628     0.2978180969979432     0.5165641761527431  4.771257402837812e-14 122.1934554331487
2.448973760744555      19.58748138591806      15.95436084025947   0.002724650354690639      0.718971701278748     -11.56120772714772  1.568452627491365e-08     0.1284717907354455  0.0007966198910285009      13.83308086266508      274.3744709977984   0.007021834920723891     0.8000001603287108     0.5522543949067047      0.266516723063059     0.3537130593563726    0.05577830303592514     0.5568674219153628     0.2978180969979432     0.5165641761527431  4.771257402837812e-14 122.1934508932025
2.448973760744555      19.58748138591806      15.95436084025947   0.002724650354690639      0.718971701278748     -11.56120772714772  1.568452627491365e-08     0.1284717758342843  0.0007966347921896948      13.83308086266508      274.3744709977984   0.007021834920723891     0.8000001603287108     0.5522543949067047      0.266516723063059     0.3537130593563726    0.05577830303592514     0.5568674219153628     0.2978180969979432     0.5165641761527431  4.771257402837812e-14 122.1934496936345
2.448973760744555      19.58748138591806      15.95436084025947   0.002724650354690639      0.718971701278748     -11.56120772714772  1.568452627491365e-08     0.1284717758342843  0.0007966198910285009      13.83308106879405      274.3744709977984   0.007021834920723891     0.8000001603287108     0.5522543949067047      0.266516723063059     0.3537130593563726    0.05577830303592514     0.5568674219153628     0.2978180969979432     0.5165641761527431  4.771257402837812e-14 122.1934507064125
2.448973760744555      19.58748138591806      15.95436084025947   0.002724650354690639      0.718971701278748     -11.56120772714772  1.568452627491365e-08     0.1284717758342843  0.0007966198910285009      13.83308086266508      274.3744750862966   0.007021834920723891     0.8000001603287108     0.5522543949067047      0.266516723063059     0.3537130593563726    0.05577830303592514     0.5568674219153628     0.2978180969979432     0.5165641761527431  4.771257402837812e-14 122.1934507311721
2.448973760744555      19.58748138591806      15.95436084025947   0.002724650354690639      0.718971701278748     -11.56120772714772  1.568452627491365e-08     0.1284717758342843  0.0007966198910285009      13.83308086266508      274.3744709977984   0.007021849821885084     0.8000001603287108     0.5522543949067047      0.266516723063059     0.3537130593563726    0.05577830303592514     0.5568674219153628     0.2978180969979432     0.5165641761527431  4.771257402837812e-14 122.1934490498303
2.448973760744555      19.58748138591806      15.95436084025947   0.002724650354690639      0.718971701278748     -11.56120772714772  1.568452627491365e-08     0.1284717758342843  0.0007966198910285009      13.83308086266508      274.3744709977984   0.007021834920723891      0.800000175229872     0.5522543949067047      0.266516723063059     0.3537130593563726    0.05577830303592514     0.5568674219153628     0.2978180969979432     0.5165641761527431  4.771257402837812e-14 122.1934511971806
2.448973760744555      19.58748138591806      15.95436084025947   0.002724650354690639      0.718971701278748     -11.56120772714772  1.568452627491365e-08     0.1284717758342843  0.0007966198910285009      13.83308086266508      274.3744709977984   0.007021834920723891     0.8000001603287108     0.5522544098078659      0.266516723063059     0.3537130593563726    0.05577830303592514     0.5568674219153628     0.2978180969979432     0.5165641761527431  4.771257402837812e-14 122.1934508366248
2.448973760744555      19.58748138591806      15.95436084025947   0.002724650354690639      0.718971701278748     -11.56120772714772  1.568452627491365e-08     0.1284717758342843  0.0007966198910285009      13.83308086266508      274.3744709977984   0.007021834920723891     0.8000001603287108     0.5522543949067047     0.2665167379642202     0.3537130593563726    0.05577830303592514     0.5568674219153628     0.2978180969979432     0.5165641761527431  4.771257402837812e-14 122.1934507161071
2.448973760744555      19.58748138591806      15.95436084025947   0.002724650354690639      0.718971701278748     -11.56120772714772  1.568452627491365e-08     0.1284717758342843  0.0007966198910285009      13.83308086266508      274.3744709977984   0.007021834920723891     0.8000001603287108     0.5522543949067047      0.266516723063059     0.3537130742575338    0.05577830303592514     0.5568674219153628     0.2978180969979432     0.5165641761527431  4.771257402837812e-14 122.1934507659492
2.448973760744555      19.58748138591806      15.95436084025947   0.002724650354690639      0.718971701278748     -11.56120772714772  1.568452627491365e-08     0.1284717758342843  0.0007966198910285009      13.83308086266508      274.3744709977984   0.007021834920723891     0.8000001603287108     0.5522543949067047      0.266516723063059     0.3537130593563726    0.05577831793708633     0.5568674219153628     0.2978180969979432     0.5165641761527431  4.771257402837812e-14 122.1934507517632
2.448973760744555      19.58748138591806      15.95436084025947   0.002724650354690639      0.718971701278748     -11.56120772714772  1.568452627491365e-08     0.1284717758342843  0.0007966198910285009      13.83308086266508      274.3744709977984   0.007021834920723891     0.8000001603287108     0.5522543949067047      0.266516723063059     0.3537130593563726    0.05577830303592514      0.556867436816524     0.2978180969979432     0.5165641761527431  4.771257402837812e-14 122.1934507516517
2.448973760744555      19.58748138591806      15.95436084025947   0.002724650354690639      0.718971701278748     -11.56120772714772  1.568452627491365e-08     0.1284717758342843  0.0007966198910285009      13.83308086266508      274.3744709977984   0.007021834920723891     0.8000001603287108     0.5522543949067047      0.266516723063059     0.3537130593563726    0.05577830303592514     0.5568674219153628     0.2978181118991044     0.5165641761527431  4.771257402837812e-14 122.1934507516709
2.448973760744555      19.58748138591806      15.95436084025947   0.002724650354690639      0.718971701278748     -11.56120772714772  1.568452627491365e-08     0.1284717758342843  0.0007966198910285009      13.83308086266508      274.3744709977984   0.007021834920723891     0.8000001603287108     0.5522543949067047      0.266516723063059     0.3537130593563726    0.05577830303592514     0.5568674219153628     0.2978180969979432     0.5165641910539043  4.771257402837812e-14 122.1934507516578
2.448973760744555      19.58748138591806      15.95436084025947   0.002724650354690639      0.718971701278748     -11.56120772714772  1.568452627491365e-08     0.1284717758342843  0.0007966198910285009      13.83308086266508      274.3744709977984   0.007021834920723891     0.8000001603287108     0.5522543949067047      0.266516723063059     0.3537130593563726    0.05577830303592514     0.5568674219153628     0.2978180969979432     0.5165641761527431  1.490120890642169e-08 122.1935292871386
2.402258466048483      19.47161317279434      15.68454617987478   0.002617990656601712     0.7024014516429457     -11.47198656032276  8.373850636017728e-09     0.1280867614142486  0.0008047913238216774      14.23230035790707      274.4443791047432    0.00712118728817409     0.8000000080164356     0.5579259045542311     0.2653070222849772     0.3337345093300946     0.0517335742315639     0.5568674219153628     0.2938325227512805     0.5143374177823294  2.936546938986066e-14 122.2720256772565
2.402258501844924      19.47161317279434      15.68454617987478   0.002617990656601712     0.7024014516429457     -11.47198656032276  8.373850636017728e-09     0.1280867614142486  0.0008047913238216774      14.23230035790707      274.4443791047432    0.00712118728817409     0.8000000080164356     0.5579259045542311     0.2653070222849772     0.3337345093300946     0.0517335742315639     0.5568674219153628     0.2938325227512805     0.5143374177823294  2.936546938986066e-14 122.2720256335738
2.402258466048483      19.47161346294399      15.68454617987478   0.002617990656601712     0.7024014516429457     -11.47198656032276  8.373850636017728e-09     0.1280867614142486  0.0008047913238216774      14.23230035790707      274.4443791047432    0.00712118728817409     0.8000000080164356     0.5579259045542311     0.2653070222849772     0.3337345093300946     0.0517335742315639     0.5568674219153628     0.2938325227512805     0.5143374177823294  2.936546938986066e-14 122.272025694916
2.402258466048483      19.47161317279434      15.68454641359273   0.002617990656601712     0.7024014516429457     -11.47198656032276  8.373850636017728e-09     0.1280867614142486  0.0008047913238216774      14.23230035790707      274.4443791047432    0.00712118728817409     0.8000000080164356     0.5579259045542311     0.2653070222849772     0.3337345093300946     0.0517335742315639     0.5568674219153628     0.2938325227512805     0.5143374177823294  2.936546938986066e-14 122.2720256769849
2.402258466048483      19.47161317279434      15.68454617987478   0.002618005557762906     0.7024014516429457     -11.47198656032276  8.373850636017728e-09     0.1280867614142486  0.0008047913238216774      14.23230035790707      274.4443791047432    0.00712118728817409     0.8000000080164356     0.5579259045542311     0.2653070222849772     0.3337345093300946     0.0517335742315639     0.5568674219153628     0.2938325227512805     0.5143374177823294  2.936546938986066e-14 122.2720244523978
2.402258466048483      19.47161317279434      15.68454617987478   0.002617990656601712     0.7024014665441069     -11.47198656032276  8.373850636017728e-09     0.1280867614142486  0.0008047913238216774      14.23230035790707      274.4443791047432    0.00712118728817409     0.8000000080164356     0.5579259045542311     0.2653070222849772     0.3337345093300946     0.0517335742315639     0.5568674219153628     0.2938325227512805     0.5143374177823294  2.936546938986066e-14 122.2720256641663
2.402258466048483      19.47161317279434      15.68454617987478   0.002617990656601712     0.7024014516429457     -11.47198673126868  8.373850636017728e-09     0.1280867614142486  0.0008047913238216774      14.23230035790707      274.4443791047432    0.00712118728817409     0.8000000080164356     0.5579259045542311     0.2653070222849772     0.3337345093300946     0.0517335742315639     0.5568674219153628     0.2938325227512805     0.5143374177823294  2.936546938986066e-14 122.2720256423438
2.402258466048483      19.47161317279434      15.68454617987478   0.002617990656601712     0.7024014516429457     -11.47198656032276  2.327501182986539e-08     0.1280867614142486  0.0008047913238216774      14.23230035790707      274.4443791047432    0.00712118728817409     0.8000000080164356     0.5579259045542311     0.2653070222849772     0.3337345093300946     0.0517335742315639     0.5568674219153628     0.2938325227512805     0.5143374177823294  2.936546938986066e-14 122.2720273894237
2.402258466048483      19.47161317279434      15.68454617987478   0.002617990656601712     0.7024014516429457     -11.47198656032276  8.373850636017728e-09     0.1280867763154098  0.0008047913238216774      14.23230035790707      274.4443791047432    0.00712118728817409     0.8000000080164356     0.5579259045542311     0.2653070222849772     0.3337345093300946     0.0517335742315639     0.5568674219153628     0.2938325227512805     0.5143374177823294  2.936546938986066e-14 122.2720256596021
2.402258466048483      19.47161317279434      15.68454617987478   0.002617990656601712     0.7024014516429457     -11.47198656032276  8.373850636017728e-09     0.1280867614142486  0.0008048062249828712      14.23230035790707      274.4443791047432    0.00712118728817409     0.8000000080164356     0.5579259045542311     0.2653070222849772     0.3337345093300946     0.0517335742315639     0.5568674219153628     0.2938325227512805     0.5143374177823294  2.936546938986066e-14 122.2720256433606
2.402258466048483      19.47161317279434      15.68454617987478   0.002617990656601712     0.7024014516429457     -11.47198656032276  8.373850636017728e-09     0.1280867614142486  0.0008047913238216774      14.23230056998488      274.4443791047432    0.00712118728817409     0.8000000080164356     0.5579259045542311     0.2653070222849772     0.3337345093300946     0.0517335742315639     0.5568674219153628     0.2938325227512805     0.5143374177823294  2.936546938986066e-14 122.2720257144844
2.402258466048483      19.47161317279434      15.68454617987478   0.002617990656601712     0.7024014516429457     -11.47198656032276  8.373850636017728e-09     0.1280867614142486  0.0008047913238216774      14.23230035790707      274.4443831942831    0.00712118728817409     0.8000000080164356     0.5579259045542311     0.2653070222849772     0.3337345093300946     0.0517335742315639     0.5568674219153628     0.2938325227512805     0.5143374177823294  2.936546938986066e-14 122.2720256081018
2.402258466048483      19.47161317279434      15.68454617987478   0.002617990656601712     0.7024014516429457     -11.47198656032276  8.373850636017728e-09     0.1280867614142486  0.0008047913238216774      14.23230035790707      274.4443791047432   0.007121202189335284     0.8000000080164356     0.5579259045542311     0.2653070222849772     0.3337345093300946     0.0517335742315639     0.5568674219153628     0.2938325227512805     0.5143374177823294  2.936546938986066e-14 122.2720304942955
2.402258466048483      19.47161317279434      15.68454617987478   0.002617990656601712     0.7024014516429457     -11.47198656032276  8.373850636017728e-09     0.1280867614142486  0.0008047913238216774      14.23230035790707      274.4443791047432    0.00712118728817409     0.8000000229175968     0.5579259045542311     0.2653070222849772     0.3337345093300946     0.0517335742315639     0.5568674219153628     0.2938325227512805     0.5143374177823294  2.936546938986066e-14 122.2720260977787
2.402258466048483      19.47161317279434      15.68454617987478   0.002617990656601712     0.7024014516429457     -11.47198656032276  8.373850636017728e-09     0.1280867614142486  0.0008047913238216774      14.23230035790707      274.4443791047432    0.00712118728817409     0.8000000080164356     0.5579259194553923     0.2653070222849772     0.3337345093300946     0.0517335742315639     0.5568674219153628     0.2938325227512805     0.5143374177823294  2.936546938986066e-14 122.2720255710723
2.402258466048483      19.47161317279434      15.68454617987478   0.002617990656601712     0.7024014516429457     -11.47198656032276  8.373850636017728e-09     0.1280867614142486  0.0008047913238216774      14.23230035790707      274.4443791047432    0.00712118728817409     0.8000000080164356     0.5579259045542311     0.2653070371861384     0.3337345093300946     0.0517335742315639     0.5568674219153628     0.2938325227512805     0.5143374177823294  2.936546938986066e-14 122.2720257914998
2.402258466048483      19.47161317279434      15.68454617987478   0.002617990656601712     0.7024014516429457     -11.47198656032276  8.373850636017728e-09     0.1280867614142486  0.0008047913238216774      14.23230035790707      274.4443791047432    0.00712118728817409     0.8000000080164356     0.5579259045542311     0.2653070222849772     0.3337345242312558     0.0517335742315639     0.5568674219153628     0.2938325227512805     0.5143374177823294  2.936546938986066e-14 122.2720256681044
2.402258466048483      19.47161317279434      15.68454617987478   0.002617990656601712     0.7024014516429457     -11.47198656032276  8.373850636017728e-09     0.1280867614142486  0.0008047913238216774      14.23230035790707      274.4443791047432    0.00712118728817409     0.8000000080164356     0.5579259045542311     0.2653070222849772     0.3337345093300946    0.05173358913272509     0.5568674219153628     0.2938325227512805     0.5143374177823294  2.936546938986066e-14 122.2720256771848
2.402258466048483      19.47161317279434      15.68454617987478   0.002617990656601712     0.7024014516429457     -11.47198656032276  8.373850636017728e-09     0.1280867614142486  0.0008047913238216774      14.23230035790707      274.4443791047432    0.00712118728817409     0.8000000080164356     0.5579259045542311     0.2653070222849772     0.3337345093300946     0.0517335742315639      0.556867436816524     0.2938325227512805     0.5143374177823294  2.936546938986066e-14 122.2720256772565
2.402258466048483      19.47161317279434      15.68454617987478   0.002617990656601712     0.7024014516429457     -11.47198656032276  8.373850636017728e-09     0.1280867614142486  0.0008047913238216774      14.23230035790707      274.4443791047432    0.00712118728817409     0.8000000080164356     0.5579259045542311     0.2653070222849772     0.3337345093300946     0.0517335742315639     0.5568674219153628     0.2938325376524417     0.5143374177823294  2.936546938986066e-14 122.2720256771165
2.402258466048483      19.47161317279434      15.68454617987478   0.002617990656601712     0.7024014516429457     -11.47198656032276  8.373850636017728e-09     0.1280867614142486  0.0008047913238216774      14.23230035790707      274.4443791047432    0.00712118728817409     0.8000000080164356     0.5579259045542311     0.2653070222849772     0.3337345093300946     0.0517335742315639     0.5568674219153628     0.2938325227512805     0.5143374326834906  2.936546938986066e-14 122.2720256772469
2.402258466048483      19.47161317279434      15.68454617987478   0.002617990656601712     0.7024014516429457     -11.47198656032276  8.373850636017728e-09     0.1280867614142486  0.0008047913238216774      14.23230035790707      274.4443791047432    0.00712118728817409     0.8000000080164356     0.5579259045542311     0.2653070222849772     0.3337345093300946     0.0517335742315639     0.5568674219153628     0.2938325227512805     0.5143374177823294  1.490119055931705e-08 122.2721041817961
2.437294898788117       19.5585143339847      15.88690717882061   0.002698136279748594     0.7148291238080313     -11.53890243721043  1.385674075120577e-08     0.1283754933078145  0.0008003522726214344      13.93288573450797      274.3919480233977   0.007046805676856336     0.8000001222505311     0.5536721975663679     0.2662143393814453     0.3487184141634461    0.05476712089758622     0.5568674219153628     0.2968217034987575     0.5160074865951098  3.756872243731629e-14 122.2020832391234
2.437294935106641       19.5585143339847      15.88690717882061   0.002698136279748594     0.7148291238080313     -11.53890243721043  1.385674075120577e-08     0.1283754933078145  0.0008003522726214344      13.93288573450797      274.3919480233977   0.007046805676856336     0.8000001222505311     0.5536721975663679     0.2662143393814453     0.3487184141634461    0.05476712089758622     0.5568674219153628     0.2968217034987575     0.5160074865951098  3.756872243731629e-14 122.202083235145
2.437294898788117      19.55851462542928      15.88690717882061   0.002698136279748594     0.7148291238080313     -11.53890243721043  1.385674075120577e-08     0.1283754933078145  0.0008003522726214344      13.93288573450797      274.3919480233977   0.007046805676856336     0.8000001222505311     0.5536721975663679     0.2662143393814453     0.3487184141634461    0.05476712089758622     0.5568674219153628     0.2968217034987575     0.5160074865951098  3.756872243731629e-14 122.2020832461043
2.437294898788117       19.5585143339847      15.88690741555398   0.002698136279748594     0.7148291238080313     -11.53890243721043  1.385674075120577e-08     0.1283754933078145  0.0008003522726214344      13.93288573450797      274.3919480233977   0.007046805676856336     0.8000001222505311     0.5536721975663679     0.2662143393814453     0.3487184141634461    0.05476712089758622     0.5568674219153628     0.2968217034987575     0.5160074865951098  3.756872243731629e-14 122.2020832414321
2.437294898788117       19.5585143339847      15.88690717882061   0.002698151180909788     0.7148291238080313     -11.53890243721043  1.385674075120577e-08     0.1283754933078145  0.0008003522726214344      13.93288573450797      274.3919480233977   0.007046805676856336     0.8000001222505311     0.5536721975663679     0.2662143393814453     0.3487184141634461    0.05476712089758622     0.5568674219153628     0.2968217034987575     0.5160074865951098  3.756872243731629e-14 122.2020828213169
2.437294898788117       19.5585143339847      15.88690717882061   0.002698136279748594     0.7148291387091925     -11.53890243721043  1.385674075120577e-08     0.1283754933078145  0.0008003522726214344      13.93288573450797      274.3919480233977   0.007046805676856336     0.8000001222505311     0.5536721975663679     0.2662143393814453     0.3487184141634461    0.05476712089758622     0.5568674219153628     0.2968217034987575     0.5160074865951098  3.756872243731629e-14 122.2020832389071
2.437294898788117       19.5585143339847      15.88690717882061   0.002698136279748594     0.7148291238080313     -11.53890260915348  1.385674075120577e-08     0.1283754933078145  0.0008003522726214344      13.93288573450797      274.3919480233977   0.007046805676856336     0.8000001222505311     0.5536721975663679     0.2662143393814453     0.3487184141634461    0.05476712089758622     0.5568674219153628     0.2968217034987575     0.5160074865951098  3.756872243731629e-14 122.2020832200875
2.437294898788117       19.5585143339847      15.88690717882061   0.002698136279748594     0.7148291238080313     -11.53890243721043  2.875790194505343e-08     0.1283754933078145  0.0008003522726214344      13.93288573450797      274.3919480233977   0.007046805676856336     0.8000001222505311     0.5536721975663679     0.2662143393814453     0.3487184141634461    0.05476712089758622     0.5568674219153628     0.2968217034987575     0.5160074865951098  3.756872243731629e-14 122.2020876094462
2.437294898788117       19.5585143339847      15.88690717882061   0.002698136279748594     0.7148291238080313     -11.53890243721043  1.385674075120577e-08     0.1283755082089756  0.0008003522726214344      13.93288573450797      274.3919480233977   0.007046805676856336     0.8000001222505311     0.5536721975663679     0.2662143393814453     0.3487184141634461    0.05476712089758622     0.5568674219153628     0.2968217034987575     0.5160074865951098  3.756872243731629e-14 122.2020833533909
2.437294898788117       19.5585143339847      15.88690717882061   0.002698136279748594     0.7148291238080313     -11.53890243721043  1.385674075120577e-08     0.1283754933078145  0.0008003671737826282      13.93288573450797      274.3919480233977   0.007046805676856336     0.8000001222505311     0.5536721975663679     0.2662143393814453     0.3487184141634461    0.05476712089758622     0.5568674219153628     0.2968217034987575     0.5160074865951098  3.756872243731629e-14 122.2020833589975
2.437294898788117       19.5585143339847      15.88690717882061   0.002698136279748594     0.7148291238080313     -11.53890243721043  1.385674075120577e-08     0.1283754933078145  0.0008003522726214344      13.93288594212414      274.3919480233977   0.007046805676856336     0.8000001222505311     0.5536721975663679     0.2662143393814453     0.3487184141634461    0.05476712089758622     0.5568674219153628     0.2968217034987575     0.5160074865951098  3.756872243731629e-14 122.2020832641853
2.437294898788117       19.5585143339847      15.88690717882061   0.002698136279748594     0.7148291238080313     -11.53890243721043  1.385674075120577e-08     0.1283754933078145  0.0008003522726214344      13.93288573450797      274.3919521121564   0.007046805676856336     0.8000001222505311     0.5536721975663679     0.2662143393814453     0.3487184141634461    0.05476712089758622     0.5568674219153628     0.2968217034987575     0.5160074865951098  3.756872243731629e-14 122.2020832395478
2.437294898788117       19.5585143339847      15.88690717882061   0.002698136279748594     0.7148291238080313     -11.53890243721043  1.385674075120577e-08     0.1283754933078145  0.0008003522726214344      13.93288573450797      274.3919480233977   0.007046820578017529     0.8000001222505311     0.5536721975663679     0.2662143393814453     0.3487184141634461    0.05476712089758622     0.5568674219153628     0.2968217034987575     0.5160074865951098  3.756872243731629e-14 122.2020829034007
2.437294898788117       19.5585143339847      15.88690717882061   0.002698136279748594     0.7148291238080313     -11.53890243721043  1.385674075120577e-08     0.1283754933078145  0.0008003522726214344      13.93288573450797      274.3919480233977   0.007046805676856336     0.8000001371516923     0.5536721975663679     0.2662143393814453     0.3487184141634461    0.05476712089758622     0.5568674219153628     0.2968217034987575     0.5160074865951098  3.756872243731629e-14 122.202083671395
2.437294898788117       19.5585143339847      15.88690717882061   0.002698136279748594     0.7148291238080313     -11.53890243721043  1.385674075120577e-08     0.1283754933078145  0.0008003522726214344      13.93288573450797      274.3919480233977   0.007046805676856336     0.8000001222505311     0.5536722124675291     0.2662143393814453     0.3487184141634461    0.05476712089758622     0.5568674219153628     0.2968217034987575     0.5160074865951098  3.756872243731629e-14 122.2020832594959
2.437294898788117       19.5585143339847      15.88690717882061   0.002698136279748594     0.7148291238080313     -11.53890243721043  1.385674075120577e-08     0.1283754933078145  0.0008003522726214344      13.93288573450797      274.3919480233977   0.007046805676856336     0.8000001222505311     0.5536721975663679     0.2662143542826065     0.3487184141634461    0.05476712089758622     0.5568674219153628     0.2968217034987575     0.5160074865951098  3.756872243731629e-14 122.202083217912
2.437294898788117       19.5585143339847      15.88690717882061   0.002698136279748594     0.7148291238080313     -11.53890243721043  1.385674075120577e-08     0.1283754933078145  0.0008003522726214344      13.93288573450797      274.3919480233977   0.007046805676856336     0.8000001222505311     0.5536721975663679     0.2662143393814453     0.3487184290646073    0.05476712089758622     0.5568674219153628     0.2968217034987575     0.5160074865951098  3.756872243731629e-14 122.2020832350187
2.437294898788117       19.5585143339847      15.88690717882061   0.002698136279748594     0.7148291238080313     -11.53890243721043  1.385674075120577e-08     0.1283754933078145  0.0008003522726214344      13.93288573450797      274.3919480233977   0.007046805676856336     0.8000001222505311     0.5536721975663679     0.2662143393814453     0.3487184141634461    0.05476713579874742     0.5568674219153628     0.2968217034987575     0.5160074865951098  3.756872243731629e-14 122.2020832399261
2.437294898788117       19.5585143339847      15.88690717882061   0.002698136279748594     0.7148291238080313     -11.53890243721043  1.385674075120577e-08     0.1283754933078145  0.0008003522726214344      13.93288573450797      274.3919480233977   0.007046805676856336     0.8000001222505311     0.5536721975663679     0.2662143393814453     0.3487184141634461    0.05476712089758622      0.556867436816524     0.2968217034987575     0.5160074865951098  3.756872243731629e-14 122.2020832391234
2.437294898788117       19.5585143339847      15.88690717882061   0.002698136279748594     0.7148291238080313     -11.53890243721043  1.385674075120577e-08     0.1283754933078145  0.0008003522726214344      13.93288573450797      274.3919480233977   0.007046805676856336     0.8000001222505311     0.5536721975663679     0.2662143393814453     0.3487184141634461    0.05476712089758622     0.5568674219153628     0.2968217183999187     0.5160074865951098  3.756872243731629e-14 122.2020832375346
2.437294898788117       19.5585143339847      15.88690717882061   0.002698136279748594     0.7148291238080313     -11.53890243721043  1.385674075120577e-08     0.1283754933078145  0.0008003522726214344      13.93288573450797      274.3919480233977   0.007046805676856336     0.8000001222505311     0.5536721975663679     0.2662143393814453     0.3487184141634461    0.05476712089758622     0.5568674219153628     0.2968217034987575      0.516007501496271  3.756872243731629e-14 122.2020832387575
2.437294898788117       19.5585143339847      15.88690717882061   0.002698136279748594     0.7148291238080313     -11.53890243721043  1.385674075120577e-08     0.1283754933078145  0.0008003522726214344      13.93288573450797      274.3919480233977   0.007046805676856336     0.8000001222505311     0.5536721975663679     0.2662143393814453     0.3487184141634461    0.05476712089758622     0.5568674219153628     0.2968217034987575     0.5160074865951098  1.490119876257009e-08 122.2021617734582
2.446054008433797      19.58023962424447      15.93749742844926   0.002718166950766837     0.7179360424238169     -11.55563140637543   1.52274677141104e-08     0.1284476773807447  0.0007991782799674151      13.85803207868679      274.3788402530965   0.007028205230577359     0.8000001508090592     0.5526087736605673     0.2664411670775248      0.352464390666305    0.05552550756217433     0.5568674219153628     0.2975689986837128     0.5164250037972331  4.517087741736646e-14 122.194864703323
2.446054044882843      19.58023962424447      15.93749742844926   0.002718166950766837     0.7179360424238169     -11.55563140637543   1.52274677141104e-08     0.1284476773807447  0.0007991782799674151      13.85803207868679      274.3788402530965   0.007028205230577359     0.8000001508090592     0.5526087736605673     0.2664411670775248      0.352464390666305    0.05552550756217433     0.5568674219153628     0.2975689986837128     0.5164250037972331  4.517087741736646e-14 122.1948647428019
2.446054008433797      19.58023991601278      15.93749742844926   0.002718166950766837     0.7179360424238169     -11.55563140637543   1.52274677141104e-08     0.1284476773807447  0.0007991782799674151      13.85803207868679      274.3788402530965   0.007028205230577359     0.8000001508090592     0.5526087736605673     0.2664411670775248      0.352464390666305    0.05552550756217433     0.5568674219153628     0.2975689986837128     0.5164250037972331  4.517087741736646e-14 122.194864709517
2.446054008433797      19.58023962424447      15.93749766593648   0.002718166950766837     0.7179360424238169     -11.55563140637543   1.52274677141104e-08     0.1284476773807447  0.0007991782799674151      13.85803207868679      274.3788402530965   0.007028205230577359     0.8000001508090592     0.5526087736605673     0.2664411670775248      0.352464390666305    0.05552550756217433     0.5568674219153628     0.2975689986837128     0.5164250037972331  4.517087741736646e-14 122.194864710293
2.446054008433797      19.58023962424447      15.93749742844926    0.00271818185192803     0.7179360424238169     -11.55563140637543   1.52274677141104e-08     0.1284476773807447  0.0007991782799674151      13.85803207868679      274.3788402530965   0.007028205230577359     0.8000001508090592     0.5526087736605673     0.2664411670775248      0.352464390666305    0.05552550756217433     0.5568674219153628     0.2975689986837128     0.5164250037972331  4.517087741736646e-14 122.1948644270687
2.446054008433797      19.58023962424447      15.93749742844926   0.002718166950766837     0.7179360573249781     -11.55563140637543   1.52274677141104e-08     0.1284476773807447  0.0007991782799674151      13.85803207868679      274.3788402530965   0.007028205230577359     0.8000001508090592     0.5526087736605673     0.2664411670775248      0.352464390666305    0.05552550756217433     0.5568674219153628     0.2975689986837128     0.5164250037972331  4.517087741736646e-14 122.1948647025476
2.446054008433797      19.58023962424447      15.93749742844926   0.002718166950766837     0.7179360424238169     -11.55563157856775   1.52274677141104e-08     0.1284476773807447  0.0007991782799674151      13.85803207868679      274.3788402530965   0.007028205230577359     0.8000001508090592     0.5526087736605673     0.2664411670775248      0.352464390666305    0.05552550756217433     0.5568674219153628     0.2975689986837128     0.5164250037972331  4.517087741736646e-14 122.1948646914515
2.446054008433797      19.58023962424447      15.93749742844926   0.002718166950766837     0.7179360424238169     -11.55563140637543  3.012862890795806e-08     0.1284476773807447  0.0007991782799674151      13.85803207868679      274.3788402530965   0.007028205230577359     0.8000001508090592     0.5526087736605673     0.2664411670775248      0.352464390666305    0.05552550756217433     0.5568674219153628     0.2975689986837128     0.5164250037972331  4.517087741736646e-14 122.1948697401399
2.446054008433797      19.58023962424447      15.93749742844926   0.002718166950766837     0.7179360424238169     -11.55563140637543   1.52274677141104e-08     0.1284476922819059  0.0007991782799674151      13.85803207868679      274.3788402530965   0.007028205230577359     0.8000001508090592     0.5526087736605673     0.2664411670775248      0.352464390666305    0.05552550756217433     0.5568674219153628     0.2975689986837128     0.5164250037972331  4.517087741736646e-14 122.1948648506462
2.446054008433797      19.58023962424447      15.93749742844926   0.002718166950766837     0.7179360424238169     -11.55563140637543   1.52274677141104e-08     0.1284476773807447   0.000799193181128609      13.85803207868679      274.3788402530965   0.007028205230577359     0.8000001508090592     0.5526087736605673     0.2664411670775248      0.352464390666305    0.05552550756217433     0.5568674219153628     0.2975689986837128     0.5164250037972331  4.517087741736646e-14 122.1948647903242
2.446054008433797      19.58023962424447      15.93749742844926   0.002718166950766837     0.7179360424238169     -11.55563140637543   1.52274677141104e-08     0.1284476773807447  0.0007991782799674151      13.85803228518756      274.3788402530965   0.007028205230577359     0.8000001508090592     0.5526087736605673     0.2664411670775248      0.352464390666305    0.05552550756217433     0.5568674219153628     0.2975689986837128     0.5164250037972331  4.517087741736646e-14 122.1948647182574
2.446054008433797      19.58023962424447      15.93749742844926   0.002718166950766837     0.7179360424238169     -11.55563140637543   1.52274677141104e-08     0.1284476773807447  0.0007991782799674151      13.85803207868679      274.3788443416598   0.007028205230577359     0.8000001508090592     0.5526087736605673     0.2664411670775248      0.352464390666305    0.05552550756217433     0.5568674219153628     0.2975689986837128     0.5164250037972331  4.517087741736646e-14 122.1948646472098
2.446054008433797      19.58023962424447      15.93749742844926   0.002718166950766837     0.7179360424238169     -11.55563140637543   1.52274677141104e-08     0.1284476773807447  0.0007991782799674151      13.85803207868679      274.3788402530965   0.007028220131738553     0.8000001508090592     0.5526087736605673     0.2664411670775248      0.352464390666305    0.05552550756217433     0.5568674219153628     0.2975689986837128     0.5164250037972331  4.517087741736646e-14 122.1948634536395
2.446054008433797      19.58023962424447      15.93749742844926   0.002718166950766837     0.7179360424238169     -11.55563140637543   1.52274677141104e-08     0.1284476773807447  0.0007991782799674151      13.85803207868679      274.3788402530965   0.007028205230577359     0.8000001657102204     0.5526087736605673     0.2664411670775248      0.352464390666305    0.05552550756217433     0.5568674219153628     0.2975689986837128     0.5164250037972331  4.517087741736646e-14 122.1948651434002
2.446054008433797      19.58023962424447      15.93749742844926   0.002718166950766837     0.7179360424238169     -11.55563140637543   1.52274677141104e-08     0.1284476773807447  0.0007991782799674151      13.85803207868679      274.3788402530965   0.007028205230577359     0.8000001508090592     0.5526087885617285     0.2664411670775248      0.352464390666305    0.05552550756217433     0.5568674219153628     0.2975689986837128     0.5164250037972331  4.517087741736646e-14 122.1948647620699
2.446054008433797      19.58023962424447      15.93749742844926   0.002718166950766837     0.7179360424238169     -11.55563140637543   1.52274677141104e-08     0.1284476773807447  0.0007991782799674151      13.85803207868679      274.3788402530965   0.007028205230577359     0.8000001508090592     0.5526087736605673      0.266441181978686      0.352464390666305    0.05552550756217433     0.5568674219153628     0.2975689986837128     0.5164250037972331  4.517087741736646e-14 122.1948646749261
2.446054008433797      19.58023962424447      15.93749742844926   0.002718166950766837     0.7179360424238169     -11.55563140637543   1.52274677141104e-08     0.1284476773807447  0.0007991782799674151      13.85803207868679      274.3788402530965   0.007028205230577359     0.8000001508090592     0.5526087736605673     0.2664411670775248     0.3524644055674662    0.05552550756217433     0.5568674219153628     0.2975689986837128     0.5164250037972331  4.517087741736646e-14 122.1948647028489
2.446054008433797      19.58023962424447      15.93749742844926   0.002718166950766837     0.7179360424238169     -11.55563140637543   1.52274677141104e-08     0.1284476773807447  0.0007991782799674151      13.85803207868679      274.3788402530965   0.007028205230577359     0.8000001508090592     0.5526087736605673     0.2664411670775248      0.352464390666305    0.05552552246333552     0.5568674219153628     0.2975689986837128     0.5164250037972331  4.517087741736646e-14 122.1948647024478
2.446054008433797      19.58023962424447      15.93749742844926   0.002718166950766837     0.7179360424238169     -11.55563140637543   1.52274677141104e-08     0.1284476773807447  0.0007991782799674151      13.85803207868679      274.3788402530965   0.007028205230577359     0.8000001508090592     0.5526087736605673     0.2664411670775248      0.352464390666305    0.05552550756217433      0.556867436816524     0.2975689986837128     0.5164250037972331  4.517087741736646e-14 122.194864703323
2.446054008433797      19.58023962424447      15.93749742844926   0.002718166950766837     0.7179360424238169     -11.55563140637543   1.52274677141104e-08     0.1284476773807447  0.0007991782799674151      13.85803207868679      274.3788402530965   0.007028205230577359     0.8000001508090592     0.5526087736605673     0.2664411670775248      0.352464390666305    0.05552550756217433     0.5568674219153628      0.297569013584874     0.5164250037972331  4.517087741736646e-14 122.1948647033357
2.446054008433797      19.58023962424447      15.93749742844926   0.002718166950766837     0.7179360424238169     -11.55563140637543   1.52274677141104e-08     0.1284476773807447  0.0007991782799674151      13.85803207868679      274.3788402530965   0.007028205230577359     0.8000001508090592     0.5526087736605673     0.2664411670775248      0.352464390666305    0.05552550756217433     0.5568674219153628     0.2975689986837128     0.5164250186983943  4.517087741736646e-14 122.1948647033309
2.446054008433797      19.58023962424447      15.93749742844926   0.002718166950766837     0.7179360424238169     -11.55563140637543   1.52274677141104e-08     0.1284476773807447  0.0007991782799674151      13.85803207868679      274.3788402530965   0.007028205230577359     0.8000001508090592     0.5526087736605673     0.2664411670775248      0.352464390666305    0.05552550756217433     0.5568674219153628     0.2975689986837128     0.5164250037972331  1.490120636472507e-08 122.1949432450091
2.448243785866725      19.58567094686263      15.95014499098035   0.002723174618370319     0.7187127720853942     -11.55981364870765  1.557014945834909e-08     0.1284657233991925  0.0007988847795593805      13.83931866454813       274.375563310489   0.007023555118786032     0.8000001579486913     0.5523429176816113     0.2664978740020452     0.3534008848012062    0.05571510423017906     0.5568674219153628     0.2977558224817822     0.5165293830987867  4.707141618890974e-14 122.1936916034217
2.448243822348401      19.58567094686263      15.95014499098035   0.002723174618370319     0.7187127720853942     -11.55981364870765  1.557014945834909e-08     0.1284657233991925  0.0007988847795593805      13.83931866454813       274.375563310489   0.007023555118786032     0.8000001579486913     0.5523429176816113     0.2664978740020452     0.3534008848012062    0.05571510423017906     0.5568674219153628     0.2977558224817822     0.5165293830987867  4.707141618890974e-14 122.1936915952864
2.448243785866725      19.58567123871187      15.95014499098035   0.002723174618370319     0.7187127720853942     -11.55981364870765  1.557014945834909e-08     0.1284657233991925  0.0007988847795593805      13.83931866454813       274.375563310489   0.007023555118786032     0.8000001579486913     0.5523429176816113     0.2664978740020452     0.3534008848012062    0.05571510423017906     0.5568674219153628     0.2977558224817822     0.5165293830987867  4.707141618890974e-14 122.1936916082161
2.448243785866725      19.58567094686263      15.95014522865603   0.002723174618370319     0.7187127720853942     -11.55981364870765  1.557014945834909e-08     0.1284657233991925  0.0007988847795593805      13.83931866454813       274.375563310489   0.007023555118786032     0.8000001579486913     0.5523429176816113     0.2664978740020452     0.3534008848012062    0.05571510423017906     0.5568674219153628     0.2977558224817822     0.5165293830987867  4.707141618890974e-14 122.1936916232511
2.448243785866725      19.58567094686263      15.95014499098035   0.002723189519531512     0.7187127720853942     -11.55981364870765  1.557014945834909e-08     0.1284657233991925  0.0007988847795593805      13.83931866454813       274.375563310489   0.007023555118786032     0.8000001579486913     0.5523429176816113     0.2664978740020452     0.3534008848012062    0.05571510423017906     0.5568674219153628     0.2977558224817822     0.5165293830987867  4.707141618890974e-14 122.193691380381
2.448243785866725      19.58567094686263      15.95014499098035   0.002723174618370319     0.7187127869865554     -11.55981364870765  1.557014945834909e-08     0.1284657233991925  0.0007988847795593805      13.83931866454813       274.375563310489   0.007023555118786032     0.8000001579486913     0.5523429176816113     0.2664978740020452     0.3534008848012062    0.05571510423017906     0.5568674219153628     0.2977558224817822     0.5165293830987867  4.707141618890974e-14 122.1936916096032
2.448243785866725      19.58567094686263      15.95014499098035   0.002723174618370319     0.7187127720853942      -11.5598138209623  1.557014945834909e-08     0.1284657233991925  0.0007988847795593805      13.83931866454813       274.375563310489   0.007023555118786032     0.8000001579486913     0.5523429176816113     0.2664978740020452     0.3534008848012062    0.05571510423017906     0.5568674219153628     0.2977558224817822     0.5165293830987867  4.707141618890974e-14 122.1936915942378
2.448243785866725      19.58567094686263      15.95014499098035   0.002723174618370319     0.7187127720853942     -11.55981364870765  3.047131065219674e-08     0.1284657233991925  0.0007988847795593805      13.83931866454813       274.375563310489   0.007023555118786032     0.8000001579486913     0.5523429176816113     0.2664978740020452     0.3534008848012062    0.05571510423017906     0.5568674219153628     0.2977558224817822     0.5165293830987867  4.707141618890974e-14 122.1936968075445
2.448243785866725      19.58567094686263      15.95014499098035   0.002723174618370319     0.7187127720853942     -11.55981364870765  1.557014945834909e-08     0.1284657383003537  0.0007988847795593805      13.83931866454813       274.375563310489   0.007023555118786032     0.8000001579486913     0.5523429176816113     0.2664978740020452     0.3534008848012062    0.05571510423017906     0.5568674219153628     0.2977558224817822     0.5165293830987867  4.707141618890974e-14 122.193691748042
2.448243785866725      19.58567094686263      15.95014499098035   0.002723174618370319     0.7187127720853942     -11.55981364870765  1.557014945834909e-08     0.1284657233991925  0.0007988996807205744      13.83931866454813       274.375563310489   0.007023555118786032     0.8000001579486913     0.5523429176816113     0.2664978740020452     0.3534008848012062    0.05571510423017906     0.5568674219153628     0.2977558224817822     0.5165293830987867  4.707141618890974e-14 122.193691682144
2.448243785866725      19.58567094686263      15.95014499098035   0.002723174618370319     0.7187127720853942     -11.55981364870765  1.557014945834909e-08     0.1284657233991925  0.0007988847795593805      13.83931887077005       274.375563310489   0.007023555118786032     0.8000001579486913     0.5523429176816113     0.2664978740020452     0.3534008848012062    0.05571510423017906     0.5568674219153628     0.2977558224817822     0.5165293830987867  4.707141618890974e-14 122.19369158627
2.448243785866725      19.58567094686263      15.95014499098035   0.002723174618370319     0.7187127720853942     -11.55981364870765  1.557014945834909e-08     0.1284657233991925  0.0007988847795593805      13.83931866454813      274.3755673990036   0.007023555118786032     0.8000001579486913     0.5523429176816113     0.2664978740020452     0.3534008848012062    0.05571510423017906     0.5568674219153628     0.2977558224817822     0.5165293830987867  4.707141618890974e-14 122.1936915511762
2.448243785866725      19.58567094686263      15.95014499098035   0.002723174618370319     0.7187127720853942     -11.55981364870765  1.557014945834909e-08     0.1284657233991925  0.0007988847795593805      13.83931866454813       274.375563310489   0.007023570019947226     0.8000001579486913     0.5523429176816113     0.2664978740020452     0.3534008848012062    0.05571510423017906     0.5568674219153628     0.2977558224817822     0.5165293830987867  4.707141618890974e-14 122.1936901636874
2.448243785866725      19.58567094686263      15.95014499098035   0.002723174618370319     0.7187127720853942     -11.55981364870765  1.557014945834909e-08     0.1284657233991925  0.0007988847795593805      13.83931866454813       274.375563310489   0.007023555118786032     0.8000001728498525     0.5523429176816113     0.2664978740020452     0.3534008848012062    0.05571510423017906     0.5568674219153628     0.2977558224817822     0.5165293830987867  4.707141618890974e-14 122.1936920463571
2.448243785866725      19.58567094686263      15.95014499098035   0.002723174618370319     0.7187127720853942     -11.55981364870765  1.557014945834909e-08     0.1284657233991925  0.0007988847795593805      13.83931866454813       274.375563310489   0.007023555118786032     0.8000001579486913     0.5523429325827725     0.2664978740020452     0.3534008848012062    0.05571510423017906     0.5568674219153628     0.2977558224817822     0.5165293830987867  4.707141618890974e-14 122.1936916675835
2.448243785866725      19.58567094686263      15.95014499098035   0.002723174618370319     0.7187127720853942     -11.55981364870765  1.557014945834909e-08     0.1284657233991925  0.0007988847795593805      13.83931866454813       274.375563310489   0.007023555118786032     0.8000001579486913     0.5523429176816113     0.2664978889032064     0.3534008848012062    0.05571510423017906     0.5568674219153628     0.2977558224817822     0.5165293830987867  4.707141618890974e-14 122.1936915692955
2.448243785866725      19.58567094686263      15.95014499098035   0.002723174618370319     0.7187127720853942     -11.55981364870765  1.557014945834909e-08     0.1284657233991925  0.0007988847795593805      13.83931866454813       274.375563310489   0.007023555118786032     0.8000001579486913     0.5523429176816113     0.2664978740020452     0.3534008997023674    0.05571510423017906     0.5568674219153628     0.2977558224817822     0.5165293830987867  4.707141618890974e-14 122.1936915962114
2.448243785866725      19.58567094686263      15.95014499098035   0.002723174618370319     0.7187127720853942     -11.55981364870765  1.557014945834909e-08     0.1284657233991925  0.0007988847795593805      13.83931866454813       274.375563310489   0.007023555118786032     0.8000001579486913     0.5523429176816113     0.2664978740020452     0.3534008848012062    0.05571511913134025     0.5568674219153628     0.2977558224817822     0.5165293830987867  4.707141618890974e-14 122.1936916014145
2.448243785866725      19.58567094686263      15.95014499098035   0.002723174618370319     0.7187127720853942     -11.55981364870765  1.557014945834909e-08     0.1284657233991925  0.0007988847795593805      13.83931866454813       274.375563310489   0.007023555118786032     0.8000001579486913     0.5523429176816113     0.2664978740020452     0.3534008848012062    0.05571510423017906      0.556867436816524     0.2977558224817822     0.5165293830987867  4.707141618890974e-14 122.1936916034217
2.448243785866725      19.58567094686263      15.95014499098035   0.002723174618370319     0.7187127720853942     -11.55981364870765  1.557014945834909e-08     0.1284657233991925  0.0007988847795593805      13.83931866454813       274.375563310489   0.007023555118786032     0.8000001579486913     0.5523429176816113     0.2664978740020452     0.3534008848012062    0.05571510423017906     0.5568674219153628     0.2977558373829434     0.5165293830987867  4.707141618890974e-14 122.1936916035062
2.448243785866725      19.58567094686263      15.95014499098035   0.002723174618370319     0.7187127720853942     -11.55981364870765  1.557014945834909e-08     0.1284657233991925  0.0007988847795593805      13.83931866454813       274.375563310489   0.007023555118786032     0.8000001579486913     0.5523429176816113     0.2664978740020452     0.3534008848012062    0.05571510423017906     0.5568674219153628     0.2977558224817822     0.5165293979999479  4.707141618890974e-14 122.193691603584
2.448243785866725      19.58567094686263      15.95014499098035   0.002723174618370319     0.7187127720853942     -11.55981364870765  1.557014945834909e-08     0.1284657233991925  0.0007988847795593805      13.83931866454813       274.375563310489   0.007023555118786032     0.8000001579486913     0.5523429176816113     0.2664978740020452     0.3534008848012062    0.05571510423017906     0.5568674219153628     0.2977558224817822     0.5165293830987867  1.490120826526385e-08 122.193770146866
2.448791230310986      19.58702877773004      15.95330688210881   0.002724426534666877     0.7189069545313115     -11.56085920945462   1.56558199084587e-08     0.1284702349046652  0.0007988113954792971      13.83464031028002      274.3747440747088   0.007022392589951874     0.8000001597335996      0.552276453676849     0.2665120507351776     0.3536350083716772    0.05576250340461095     0.5568674219153628     0.2978025284386215      0.516555477928266   4.75465509879175e-14 122.1934377044841
2.448791266800819      19.58702877773004      15.95330688210881   0.002724426534666877     0.7189069545313115     -11.56085920945462   1.56558199084587e-08     0.1284702349046652  0.0007988113954792971      13.83464031028002      274.3747440747088   0.007022392589951874     0.8000001597335996      0.552276453676849     0.2665120507351776     0.3536350083716772    0.05576250340461095     0.5568674219153628     0.2978025284386215      0.516555477928266   4.75465509879175e-14 122.193437730544
2.448791230310986      19.58702906959951      15.95330688210881   0.002724426534666877     0.7189069545313115     -11.56085920945462   1.56558199084587e-08     0.1284702349046652  0.0007988113954792971      13.83464031028002      274.3747440747088   0.007022392589951874     0.8000001597335996      0.552276453676849     0.2665120507351776     0.3536350083716772    0.05576250340461095     0.5568674219153628     0.2978025284386215      0.516555477928266   4.75465509879175e-14 122.1934377052714
2.448791230310986      19.58702877773004      15.95330711983161   0.002724426534666877     0.7189069545313115     -11.56085920945462   1.56558199084587e-08     0.1284702349046652  0.0007988113954792971      13.83464031028002      274.3747440747088   0.007022392589951874     0.8000001597335996      0.552276453676849     0.2665120507351776     0.3536350083716772    0.05576250340461095     0.5568674219153628     0.2978025284386215      0.516555477928266   4.75465509879175e-14 122.1934377139786
2.448791230310986      19.58702877773004      15.95330688210881    0.00272444143582807     0.7189069545313115     -11.56085920945462   1.56558199084587e-08     0.1284702349046652  0.0007988113954792971      13.83464031028002      274.3747440747088   0.007022392589951874     0.8000001597335996      0.552276453676849     0.2665120507351776     0.3536350083716772    0.05576250340461095     0.5568674219153628     0.2978025284386215      0.516555477928266   4.75465509879175e-14 122.193437487333
2.448791230310986      19.58702877773004      15.95330688210881   0.002724426534666877     0.7189069694324727     -11.56085920945462   1.56558199084587e-08     0.1284702349046652  0.0007988113954792971      13.83464031028002      274.3747440747088   0.007022392589951874     0.8000001597335996      0.552276453676849     0.2665120507351776     0.3536350083716772    0.05576250340461095     0.5568674219153628     0.2978025284386215      0.516555477928266   4.75465509879175e-14 122.1934376966398
2.448791230310986      19.58702877773004      15.95330688210881   0.002724426534666877     0.7189069545313115     -11.56085938172484   1.56558199084587e-08     0.1284702349046652  0.0007988113954792971      13.83464031028002      274.3747440747088   0.007022392589951874     0.8000001597335996      0.552276453676849     0.2665120507351776     0.3536350083716772    0.05576250340461095     0.5568674219153628     0.2978025284386215      0.516555477928266   4.75465509879175e-14 122.1934376899205
2.448791230310986      19.58702877773004      15.95330688210881   0.002724426534666877     0.7189069545313115     -11.56085920945462  3.055698110230636e-08     0.1284702349046652  0.0007988113954792971      13.83464031028002      274.3747440747088   0.007022392589951874     0.8000001597335996      0.552276453676849     0.2665120507351776     0.3536350083716772    0.05576250340461095     0.5568674219153628     0.2978025284386215      0.516555477928266   4.75465509879175e-14 122.1934429342711
2.448791230310986      19.58702877773004      15.95330688210881   0.002724426534666877     0.7189069545313115     -11.56085920945462   1.56558199084587e-08     0.1284702498058264  0.0007988113954792971      13.83464031028002      274.3747440747088   0.007022392589951874     0.8000001597335996      0.552276453676849     0.2665120507351776     0.3536350083716772    0.05576250340461095     0.5568674219153628     0.2978025284386215      0.516555477928266   4.75465509879175e-14 122.1934378627305
2.448791230310986      19.58702877773004      15.95330688210881   0.002724426534666877     0.7189069545313115     -11.56085920945462   1.56558199084587e-08     0.1284702349046652  0.0007988262966404909      13.83464031028002      274.3747440747088   0.007022392589951874     0.8000001597335996      0.552276453676849     0.2665120507351776     0.3536350083716772    0.05576250340461095     0.5568674219153628     0.2978025284386215      0.516555477928266   4.75465509879175e-14 122.1934377708298
2.448791230310986      19.58702877773004      15.95330688210881   0.002724426534666877     0.7189069545313115     -11.56085920945462   1.56558199084587e-08     0.1284702349046652  0.0007988113954792971      13.83464051643223      274.3747440747088   0.007022392589951874     0.8000001597335996      0.552276453676849     0.2665120507351776     0.3536350083716772    0.05576250340461095     0.5568674219153628     0.2978025284386215      0.516555477928266   4.75465509879175e-14 122.193437712247
2.448791230310986      19.58702877773004      15.95330688210881   0.002724426534666877     0.7189069545313115     -11.56085920945462   1.56558199084587e-08     0.1284702349046652  0.0007988113954792971      13.83464031028002      274.3747481632111   0.007022392589951874     0.8000001597335996      0.552276453676849     0.2665120507351776     0.3536350083716772    0.05576250340461095     0.5568674219153628     0.2978025284386215      0.516555477928266   4.75465509879175e-14 122.1934376537061
2.448791230310986      19.58702877773004      15.95330688210881   0.002724426534666877     0.7189069545313115     -11.56085920945462   1.56558199084587e-08     0.1284702349046652  0.0007988113954792971      13.83464031028002      274.3747440747088   0.007022407491113067     0.8000001597335996      0.552276453676849     0.2665120507351776     0.3536350083716772    0.05576250340461095     0.5568674219153628     0.2978025284386215      0.516555477928266   4.75465509879175e-14 122.1934362188107
2.448791230310986      19.58702877773004      15.95330688210881   0.002724426534666877     0.7189069545313115     -11.56085920945462   1.56558199084587e-08     0.1284702349046652  0.0007988113954792971      13.83464031028002      274.3747440747088   0.007022392589951874     0.8000001746347608      0.552276453676849     0.2665120507351776     0.3536350083716772    0.05576250340461095     0.5568674219153628     0.2978025284386215      0.516555477928266   4.75465509879175e-14 122.1934381441692
2.448791230310986      19.58702877773004      15.95330688210881   0.002724426534666877     0.7189069545313115     -11.56085920945462   1.56558199084587e-08     0.1284702349046652  0.0007988113954792971      13.83464031028002      274.3747440747088   0.007022392589951874     0.8000001597335996     0.5522764685780102     0.2665120507351776     0.3536350083716772    0.05576250340461095     0.5568674219153628     0.2978025284386215      0.516555477928266   4.75465509879175e-14 122.1934377774765
2.448791230310986      19.58702877773004      15.95330688210881   0.002724426534666877     0.7189069545313115     -11.56085920945462   1.56558199084587e-08     0.1284702349046652  0.0007988113954792971      13.83464031028002      274.3747440747088   0.007022392589951874     0.8000001597335996      0.552276453676849     0.2665120656363388     0.3536350083716772    0.05576250340461095     0.5568674219153628     0.2978025284386215      0.516555477928266   4.75465509879175e-14 122.1934376669483
2.448791230310986      19.58702877773004      15.95330688210881   0.002724426534666877     0.7189069545313115     -11.56085920945462   1.56558199084587e-08     0.1284702349046652  0.0007988113954792971      13.83464031028002      274.3747440747088   0.007022392589951874     0.8000001597335996      0.552276453676849     0.2665120507351776     0.3536350232728384    0.05576250340461095     0.5568674219153628     0.2978025284386215      0.516555477928266   4.75465509879175e-14 122.1934377084785
2.448791230310986      19.58702877773004      15.95330688210881   0.002724426534666877     0.7189069545313115     -11.56085920945462   1.56558199084587e-08     0.1284702349046652  0.0007988113954792971      13.83464031028002      274.3747440747088   0.007022392589951874     0.8000001597335996      0.552276453676849     0.2665120507351776     0.3536350083716772    0.05576251830577214     0.5568674219153628     0.2978025284386215      0.516555477928266   4.75465509879175e-14 122.1934377068087
2.448791230310986      19.58702877773004      15.95330688210881   0.002724426534666877     0.7189069545313115     -11.56085920945462   1.56558199084587e-08     0.1284702349046652  0.0007988113954792971      13.83464031028002      274.3747440747088   0.007022392589951874     0.8000001597335996      0.552276453676849     0.2665120507351776     0.3536350083716772    0.05576250340461095      0.556867436816524     0.2978025284386215      0.516555477928266   4.75465509879175e-14 122.1934377039574
2.448791230310986      19.58702877773004      15.95330688210881   0.002724426534666877     0.7189069545313115     -11.56085920945462   1.56558199084587e-08     0.1284702349046652  0.0007988113954792971      13.83464031028002      274.3747440747088   0.007022392589951874     0.8000001597335996      0.552276453676849     0.2665120507351776     0.3536350083716772    0.05576250340461095     0.5568674219153628     0.2978025433397827      0.516555477928266   4.75465509879175e-14 122.193437704167
2.448791230310986      19.58702877773004      15.95330688210881   0.002724426534666877     0.7189069545313115     -11.56085920945462   1.56558199084587e-08     0.1284702349046652  0.0007988113954792971      13.83464031028002      274.3747440747088   0.007022392589951874     0.8000001597335996      0.552276453676849     0.2665120507351776     0.3536350083716772    0.05576250340461095     0.5568674219153628     0.2978025284386215     0.5165554928294271   4.75465509879175e-14 122.1934377042208
2.448791230310986      19.58702877773004      15.95330688210881   0.002724426534666877     0.7189069545313115     -11.56085920945462   1.56558199084587e-08     0.1284702349046652  0.0007988113954792971      13.83464031028002      274.3747440747088   0.007022392589951874     0.8000001597335996      0.552276453676849     0.2665120507351776     0.3536350083716772    0.05576250340461095     0.5568674219153628     0.2978025284386215      0.516555477928266  1.490120874039865e-08 122.1935162499326
2.448792089723444      19.58702838288665      15.95330502258467   0.002725670992684698      0.718907166349771     -11.56085868441147  1.565532684870386e-08     0.1284701119811327  0.0007988114159493533       13.8346509428009      274.3752441059943   0.007022801305661556     0.8000001597306573     0.5522761079827584     0.2665122299457434     0.3536352105747476    0.05576161113974075     0.5568745482970283     0.2978138283893792     0.5165632586291339  4.752474152800643e-14 122.1933994901593
2.44879212621329      19.58702838288665      15.95330502258467   0.002725670992684698      0.718907166349771     -11.56085868441147  1.565532684870386e-08     0.1284701119811327  0.0007988114159493533       13.8346509428009      274.3752441059943   0.007022801305661556     0.8000001597306573     0.5522761079827584     0.2665122299457434     0.3536352105747476    0.05576161113974075     0.5568745482970283     0.2978138283893792     0.5165632586291339  4.752474152800643e-14 122.1933995398955
2.448792089723444      19.58702867475612      15.95330502258467   0.002725670992684698      0.718907166349771     -11.56085868441147  1.565532684870386e-08     0.1284701119811327  0.0007988114159493533       13.8346509428009      274.3752441059943   0.007022801305661556     0.8000001597306573     0.5522761079827584     0.2665122299457434     0.3536352105747476    0.05576161113974075     0.5568745482970283     0.2978138283893792     0.5165632586291339  4.752474152800643e-14 122.1933994873335
2.448792089723444      19.58702838288665      15.95330526030744   0.002725670992684698      0.718907166349771     -11.56085868441147  1.565532684870386e-08     0.1284701119811327  0.0007988114159493533       13.8346509428009      274.3752441059943   0.007022801305661556     0.8000001597306573     0.5522761079827584     0.2665122299457434     0.3536352105747476    0.05576161113974075     0.5568745482970283     0.2978138283893792     0.5165632586291339  4.752474152800643e-14 122.193399505095
2.448792089723444      19.58702838288665      15.95330502258467   0.002725685893845892      0.718907166349771     -11.56085868441147  1.565532684870386e-08     0.1284701119811327  0.0007988114159493533       13.8346509428009      274.3752441059943   0.007022801305661556     0.8000001597306573     0.5522761079827584     0.2665122299457434     0.3536352105747476    0.05576161113974075     0.5568745482970283     0.2978138283893792     0.5165632586291339  4.752474152800643e-14 122.1933998908928
2.448792089723444      19.58702838288665      15.95330502258467   0.002725670992684698     0.7189071812509322     -11.56085868441147  1.565532684870386e-08     0.1284701119811327  0.0007988114159493533       13.8346509428009      274.3752441059943   0.007022801305661556     0.8000001597306573     0.5522761079827584     0.2665122299457434     0.3536352105747476    0.05576161113974075     0.5568745482970283     0.2978138283893792     0.5165632586291339  4.752474152800643e-14 122.1933994970979
2.448792089723444      19.58702838288665      15.95330502258467   0.002725670992684698      0.718907166349771     -11.56085885668169  1.565532684870386e-08     0.1284701119811327  0.0007988114159493533       13.8346509428009      274.3752441059943   0.007022801305661556     0.8000001597306573     0.5522761079827584     0.2665122299457434     0.3536352105747476    0.05576161113974075     0.5568745482970283     0.2978138283893792     0.5165632586291339  4.752474152800643e-14 122.193399497176
2.448792089723444      19.58702838288665      15.95330502258467   0.002725670992684698      0.718907166349771     -11.56085868441147  3.055648804255152e-08     0.1284701119811327  0.0007988114159493533       13.8346509428009      274.3752441059943   0.007022801305661556     0.8000001597306573     0.5522761079827584     0.2665122299457434     0.3536352105747476    0.05576161113974075     0.5568745482970283     0.2978138283893792     0.5165632586291339  4.752474152800643e-14 122.1934047673238
2.448792089723444      19.58702838288665      15.95330502258467   0.002725670992684698      0.718907166349771     -11.56085868441147  1.565532684870386e-08     0.1284701268822939  0.0007988114159493533       13.8346509428009      274.3752441059943   0.007022801305661556     0.8000001597306573     0.5522761079827584     0.2665122299457434     0.3536352105747476    0.05576161113974075     0.5568745482970283     0.2978138283893792     0.5165632586291339  4.752474152800643e-14 122.1933996600887
2.448792089723444      19.58702838288665      15.95330502258467   0.002725670992684698      0.718907166349771     -11.56085868441147  1.565532684870386e-08     0.1284701119811327  0.0007988263171105471       13.8346509428009      274.3752441059943   0.007022801305661556     0.8000001597306573     0.5522761079827584     0.2665122299457434     0.3536352105747476    0.05576161113974075     0.5568745482970283     0.2978138283893792     0.5165632586291339  4.752474152800643e-14 122.1933994625224
2.448792089723444      19.58702838288665      15.95330502258467   0.002725670992684698      0.718907166349771     -11.56085868441147  1.565532684870386e-08     0.1284701119811327  0.0007988114159493533      13.83465114895326      274.3752441059943   0.007022801305661556     0.8000001597306573     0.5522761079827584     0.2665122299457434     0.3536352105747476    0.05576161113974075     0.5568745482970283     0.2978138283893792     0.5165632586291339  4.752474152800643e-14 122.1933995078525
2.448792089723444      19.58702838288665      15.95330502258467   0.002725670992684698      0.718907166349771     -11.56085868441147  1.565532684870386e-08     0.1284701119811327  0.0007988114159493533       13.8346509428009      274.3752481945041   0.007022801305661556     0.8000001597306573     0.5522761079827584     0.2665122299457434     0.3536352105747476    0.05576161113974075     0.5568745482970283     0.2978138283893792     0.5165632586291339  4.752474152800643e-14 122.193399383642
2.448792089723444      19.58702838288665      15.95330502258467   0.002725670992684698      0.718907166349771     -11.56085868441147  1.565532684870386e-08     0.1284701119811327  0.0007988114159493533       13.8346509428009      274.3752441059943   0.007022816206822749     0.8000001597306573     0.5522761079827584     0.2665122299457434     0.3536352105747476    0.05576161113974075     0.5568745482970283     0.2978138283893792     0.5165632586291339  4.752474152800643e-14 122.193398369454
2.448792089723444      19.58702838288665      15.95330502258467   0.002725670992684698      0.718907166349771     -11.56085868441147  1.565532684870386e-08     0.1284701119811327  0.0007988114159493533       13.8346509428009      274.3752441059943   0.007022801305661556     0.8000001746318185     0.5522761079827584     0.2665122299457434     0.3536352105747476    0.05576161113974075     0.5568745482970283     0.2978138283893792     0.5165632586291339  4.752474152800643e-14 122.1933999414441
2.448792089723444      19.58702838288665      15.95330502258467   0.002725670992684698      0.718907166349771     -11.56085868441147  1.565532684870386e-08     0.1284701119811327  0.0007988114159493533       13.8346509428009      274.3752441059943   0.007022801305661556     0.8000001597306573     0.5522761228839196     0.2665122299457434     0.3536352105747476    0.05576161113974075     0.5568745482970283     0.2978138283893792     0.5165632586291339  4.752474152800643e-14 122.1933995560427
2.448792089723444      19.58702838288665      15.95330502258467   0.002725670992684698      0.718907166349771     -11.56085868441147  1.565532684870386e-08     0.1284701119811327  0.0007988114159493533       13.8346509428009      274.3752441059943   0.007022801305661556     0.8000001597306573     0.5522761079827584     0.2665122448469046     0.3536352105747476    0.05576161113974075     0.5568745482970283     0.2978138283893792     0.5165632586291339  4.752474152800643e-14 122.1933994822171
2.448792089723444      19.58702838288665      15.95330502258467   0.002725670992684698      0.718907166349771     -11.56085868441147  1.565532684870386e-08     0.1284701119811327  0.0007988114159493533       13.8346509428009      274.3752441059943   0.007022801305661556     0.8000001597306573     0.5522761079827584     0.2665122299457434     0.3536352254759088    0.05576161113974075     0.5568745482970283     0.2978138283893792     0.5165632586291339  4.752474152800643e-14 122.1933994930481
2.448792089723444      19.58702838288665      15.95330502258467   0.002725670992684698      0.718907166349771     -11.56085868441147  1.565532684870386e-08     0.1284701119811327  0.0007988114159493533       13.8346509428009      274.3752441059943   0.007022801305661556     0.8000001597306573     0.5522761079827584     0.2665122299457434     0.3536352105747476    0.05576162604090194     0.5568745482970283     0.2978138283893792     0.5165632586291339  4.752474152800643e-14 122.1933994980098
2.448792089723444      19.58702838288665      15.95330502258467   0.002725670992684698      0.718907166349771     -11.56085868441147  1.565532684870386e-08     0.1284701119811327  0.0007988114159493533       13.8346509428009      274.3752441059943   0.007022801305661556     0.8000001597306573     0.5522761079827584     0.2665122299457434     0.3536352105747476    0.05576161113974075     0.5568745631981895     0.2978138283893792     0.5165632586291339  4.752474152800643e-14 122.1933994901593
2.448792089723444      19.58702838288665      15.95330502258467   0.002725670992684698      0.718907166349771     -11.56085868441147  1.565532684870386e-08     0.1284701119811327  0.0007988114159493533       13.8346509428009      274.3752441059943   0.007022801305661556     0.8000001597306573     0.5522761079827584     0.2665122299457434     0.3536352105747476    0.05576161113974075     0.5568745482970283     0.2978138432905404     0.5165632586291339  4.752474152800643e-14 122.1933994905687
2.448792089723444      19.58702838288665      15.95330502258467   0.002725670992684698      0.718907166349771     -11.56085868441147  1.565532684870386e-08     0.1284701119811327  0.0007988114159493533       13.8346509428009      274.3752441059943   0.007022801305661556     0.8000001597306573     0.5522761079827584     0.2665122299457434     0.3536352105747476    0.05576161113974075     0.5568745482970283     0.2978138283893792     0.5165632735302951  4.752474152800643e-14 122.1933994923463
2.448792089723444      19.58702838288665      15.95330502258467   0.002725670992684698      0.718907166349771     -11.56085868441147  1.565532684870386e-08     0.1284701119811327  0.0007988114159493533       13.8346509428009      274.3752441059943   0.007022801305661556     0.8000001597306573     0.5522761079827584     0.2665122299457434     0.3536352105747476    0.05576161113974075     0.5568745482970283     0.2978138283893792     0.5165632586291339  1.490120871858918e-08 122.1934780295798
