# Supplementary material for: Model-Based Quantification of the Systemic Interplay between Glucose and Fatty Acids in the Postprandial State
Source: PLoS One. 2015 Sep 10;10(9):e0135665. doi: 10.1371/journal.pone.0135665 (PMC4565650; doi:10.1371/journal.pone.0135665)
Supplement: S3 File — Zip file containing all Matlab m-files to generate figures. The zip-file includes a README file, containing an overview of the simulation files and basic instructions. (ZIP) [file pone.0135665.s004.zip › GlcNEFA/OPT parameters/OPT_solver1_seed100000000_n100_r25/parameters_it39.txt]

2.434698065373643      22.81225490683712      15.93325323237399    0.01150346304757291      2.212542089654998     -8.061826723573843  3.184038196979146e-05      0.113477487840995   0.001821029377773665      22.23734749065849      485.0998682255548   0.008902742863773024     0.8453656781663124     0.6639250660394808     0.2495996780024999     0.9887865093175577    0.02952155453932727      0.561573826121518    0.07920864983633209     0.9709887815469558    0.01550375374407294 205.7126333507061
2.434698101653471      22.81225490683712      15.93325323237399    0.01150346304757291      2.212542089654998     -8.061826723573843  3.184038196979146e-05      0.113477487840995   0.001821029377773665      22.23734749065849      485.0998682255548   0.008902742863773024     0.8453656781663124     0.6639250660394808     0.2495996780024999     0.9887865093175577    0.02952155453932727      0.561573826121518    0.07920864983633209     0.9709887815469558    0.01550375374407294 205.7126328501742
2.434698065373643      22.81225524676621      15.93325323237399    0.01150346304757291      2.212542089654998     -8.061826723573843  3.184038196979146e-05      0.113477487840995   0.001821029377773665      22.23734749065849      485.0998682255548   0.008902742863773024     0.8453656781663124     0.6639250660394808     0.2495996780024999     0.9887865093175577    0.02952155453932727      0.561573826121518    0.07920864983633209     0.9709887815469558    0.01550375374407294 205.712636622847
2.434698065373643      22.81225490683712      15.93325346979796    0.01150346304757291      2.212542089654998     -8.061826723573843  3.184038196979146e-05      0.113477487840995   0.001821029377773665      22.23734749065849      485.0998682255548   0.008902742863773024     0.8453656781663124     0.6639250660394808     0.2495996780024999     0.9887865093175577    0.02952155453932727      0.561573826121518    0.07920864983633209     0.9709887815469558    0.01550375374407294 205.7126353642858
2.434698065373643      22.81225490683712      15.93325323237399    0.01150347794873411      2.212542089654998     -8.061826723573843  3.184038196979146e-05      0.113477487840995   0.001821029377773665      22.23734749065849      485.0998682255548   0.008902742863773024     0.8453656781663124     0.6639250660394808     0.2495996780024999     0.9887865093175577    0.02952155453932727      0.561573826121518    0.07920864983633209     0.9709887815469558    0.01550375374407294 205.712451480976
2.434698065373643      22.81225490683712      15.93325323237399    0.01150346304757291      2.212542122624444     -8.061826723573843  3.184038196979146e-05      0.113477487840995   0.001821029377773665      22.23734749065849      485.0998682255548   0.008902742863773024     0.8453656781663124     0.6639250660394808     0.2495996780024999     0.9887865093175577    0.02952155453932727      0.561573826121518    0.07920864983633209     0.9709887815469558    0.01550375374407294 205.7126336471588
2.434698065373643      22.81225490683712      15.93325323237399    0.01150346304757291      2.212542089654998     -8.061826843704422  3.184038196979146e-05      0.113477487840995   0.001821029377773665      22.23734749065849      485.0998682255548   0.008902742863773024     0.8453656781663124     0.6639250660394808     0.2495996780024999     0.9887865093175577    0.02952155453932727      0.561573826121518    0.07920864983633209     0.9709887815469558    0.01550375374407294 205.7126304980989
2.434698065373643      22.81225490683712      15.93325323237399    0.01150346304757291      2.212542089654998     -8.061826723573843   3.18552831309853e-05      0.113477487840995   0.001821029377773665      22.23734749065849      485.0998682255548   0.008902742863773024     0.8453656781663124     0.6639250660394808     0.2495996780024999     0.9887865093175577    0.02952155453932727      0.561573826121518    0.07920864983633209     0.9709887815469558    0.01550375374407294 205.7126921959437
2.434698065373643      22.81225490683712      15.93325323237399    0.01150346304757291      2.212542089654998     -8.061826723573843  3.184038196979146e-05     0.1134775027421562   0.001821029377773665      22.23734749065849      485.0998682255548   0.008902742863773024     0.8453656781663124     0.6639250660394808     0.2495996780024999     0.9887865093175577    0.02952155453932727      0.561573826121518    0.07920864983633209     0.9709887815469558    0.01550375374407294 205.7126332587008
2.434698065373643      22.81225490683712      15.93325323237399    0.01150346304757291      2.212542089654998     -8.061826723573843  3.184038196979146e-05      0.113477487840995   0.001821044278934859      22.23734749065849      485.0998682255548   0.008902742863773024     0.8453656781663124     0.6639250660394808     0.2495996780024999     0.9887865093175577    0.02952155453932727      0.561573826121518    0.07920864983633209     0.9709887815469558    0.01550375374407294 205.713096917546
2.434698065373643      22.81225490683712      15.93325323237399    0.01150346304757291      2.212542089654998     -8.061826723573843  3.184038196979146e-05      0.113477487840995   0.001821029377773665      22.23734782202079      485.0998682255548   0.008902742863773024     0.8453656781663124     0.6639250660394808     0.2495996780024999     0.9887865093175577    0.02952155453932727      0.561573826121518    0.07920864983633209     0.9709887815469558    0.01550375374407294 205.7126327739802
2.434698065373643      22.81225490683712      15.93325323237399    0.01150346304757291      2.212542089654998     -8.061826723573843  3.184038196979146e-05      0.113477487840995   0.001821029377773665      22.23734749065849      485.0998754541062   0.008902742863773024     0.8453656781663124     0.6639250660394808     0.2495996780024999     0.9887865093175577    0.02952155453932727      0.561573826121518    0.07920864983633209     0.9709887815469558    0.01550375374407294 205.7126341273039
2.434698065373643      22.81225490683712      15.93325323237399    0.01150346304757291      2.212542089654998     -8.061826723573843  3.184038196979146e-05      0.113477487840995   0.001821029377773665      22.23734749065849      485.0998682255548   0.008902757764934217     0.8453656781663124     0.6639250660394808     0.2495996780024999     0.9887865093175577    0.02952155453932727      0.561573826121518    0.07920864983633209     0.9709887815469558    0.01550375374407294 205.7128812719548
2.434698065373643      22.81225490683712      15.93325323237399    0.01150346304757291      2.212542089654998     -8.061826723573843  3.184038196979146e-05      0.113477487840995   0.001821029377773665      22.23734749065849      485.0998682255548   0.008902742863773024     0.8453656930674736     0.6639250660394808     0.2495996780024999     0.9887865093175577    0.02952155453932727      0.561573826121518    0.07920864983633209     0.9709887815469558    0.01550375374407294 205.7126336219528
2.434698065373643      22.81225490683712      15.93325323237399    0.01150346304757291      2.212542089654998     -8.061826723573843  3.184038196979146e-05      0.113477487840995   0.001821029377773665      22.23734749065849      485.0998682255548   0.008902742863773024     0.8453656781663124      0.663925080940642     0.2495996780024999     0.9887865093175577    0.02952155453932727      0.561573826121518    0.07920864983633209     0.9709887815469558    0.01550375374407294 205.7126377620518
2.434698065373643      22.81225490683712      15.93325323237399    0.01150346304757291      2.212542089654998     -8.061826723573843  3.184038196979146e-05      0.113477487840995   0.001821029377773665      22.23734749065849      485.0998682255548   0.008902742863773024     0.8453656781663124     0.6639250660394808     0.2495996929036611     0.9887865093175577    0.02952155453932727      0.561573826121518    0.07920864983633209     0.9709887815469558    0.01550375374407294 205.7126506987061
2.434698065373643      22.81225490683712      15.93325323237399    0.01150346304757291      2.212542089654998     -8.061826723573843  3.184038196979146e-05      0.113477487840995   0.001821029377773665      22.23734749065849      485.0998682255548   0.008902742863773024     0.8453656781663124     0.6639250660394808     0.2495996780024999     0.9887865242187189    0.02952155453932727      0.561573826121518    0.07920864983633209     0.9709887815469558    0.01550375374407294 205.7126333221093
2.434698065373643      22.81225490683712      15.93325323237399    0.01150346304757291      2.212542089654998     -8.061826723573843  3.184038196979146e-05      0.113477487840995   0.001821029377773665      22.23734749065849      485.0998682255548   0.008902742863773024     0.8453656781663124     0.6639250660394808     0.2495996780024999     0.9887865093175577    0.02952156944048846      0.561573826121518    0.07920864983633209     0.9709887815469558    0.01550375374407294 205.7126335162324
2.434698065373643      22.81225490683712      15.93325323237399    0.01150346304757291      2.212542089654998     -8.061826723573843  3.184038196979146e-05      0.113477487840995   0.001821029377773665      22.23734749065849      485.0998682255548   0.008902742863773024     0.8453656781663124     0.6639250660394808     0.2495996780024999     0.9887865093175577    0.02952155453932727     0.5615738410226792    0.07920864983633209     0.9709887815469558    0.01550375374407294 205.712633865471
2.434698065373643      22.81225490683712      15.93325323237399    0.01150346304757291      2.212542089654998     -8.061826723573843  3.184038196979146e-05      0.113477487840995   0.001821029377773665      22.23734749065849      485.0998682255548   0.008902742863773024     0.8453656781663124     0.6639250660394808     0.2495996780024999     0.9887865093175577    0.02952155453932727      0.561573826121518    0.07920866473749329     0.9709887815469558    0.01550375374407294 205.7126333495979
2.434698065373643      22.81225490683712      15.93325323237399    0.01150346304757291      2.212542089654998     -8.061826723573843  3.184038196979146e-05      0.113477487840995   0.001821029377773665      22.23734749065849      485.0998682255548   0.008902742863773024     0.8453656781663124     0.6639250660394808     0.2495996780024999     0.9887865093175577    0.02952155453932727      0.561573826121518    0.07920864983633209      0.970988796448117    0.01550375374407294 205.712633344705
2.434698065373643      22.81225490683712      15.93325323237399    0.01150346304757291      2.212542089654998     -8.061826723573843  3.184038196979146e-05      0.113477487840995   0.001821029377773665      22.23734749065849      485.0998682255548   0.008902742863773024     0.8453656781663124     0.6639250660394808     0.2495996780024999     0.9887865093175577    0.02952155453932727      0.561573826121518    0.07920864983633209     0.9709887815469558    0.01550376864523413 205.7126310793967
2.446361984973884      18.50644116940834      7.330215110205595   0.005762042203604268     0.8894522856726419     -7.269260780265856  2.267493759008282e-05      0.123819697469766   0.001138693685427635      18.98156058323194      376.7634928054903   0.008888342496157246     0.8055673310363859     0.6324929390151763      0.237726458931624     0.5858966358069556    0.01958539463222281     0.1185221628832615     0.8762856133168226     0.9908230900228425    0.02502411280661496 164.6418024900057
2.446362021427519      18.50644116940834      7.330215110205595   0.005762042203604268     0.8894522856726419     -7.269260780265856  2.267493759008282e-05      0.123819697469766   0.001138693685427635      18.98156058323194      376.7634928054903   0.008888342496157246     0.8055673310363859     0.6324929390151763      0.237726458931624     0.5858966358069556    0.01958539463222281     0.1185221628832615     0.8762856133168226     0.9908230900228425    0.02502411280661496 164.6418034830877
2.446361984973884       18.5064414451758      7.330215110205595   0.005762042203604268     0.8894522856726419     -7.269260780265856  2.267493759008282e-05      0.123819697469766   0.001138693685427635      18.98156058323194      376.7634928054903   0.008888342496157246     0.8055673310363859     0.6324929390151763      0.237726458931624     0.5858966358069556    0.01958539463222281     0.1185221628832615     0.8762856133168226     0.9908230900228425    0.02502411280661496 164.6417971741101
2.446361984973884      18.50644116940834      7.330215219434312   0.005762042203604268     0.8894522856726419     -7.269260780265856  2.267493759008282e-05      0.123819697469766   0.001138693685427635      18.98156058323194      376.7634928054903   0.008888342496157246     0.8055673310363859     0.6324929390151763      0.237726458931624     0.5858966358069556    0.01958539463222281     0.1185221628832615     0.8762856133168226     0.9908230900228425    0.02502411280661496 164.6418004214014
2.446361984973884      18.50644116940834      7.330215110205595   0.005762057104765462     0.8894522856726419     -7.269260780265856  2.267493759008282e-05      0.123819697469766   0.001138693685427635      18.98156058323194      376.7634928054903   0.008888342496157246     0.8055673310363859     0.6324929390151763      0.237726458931624     0.5858966358069556    0.01958539463222281     0.1185221628832615     0.8762856133168226     0.9908230900228425    0.02502411280661496 164.6421307465376
2.446361984973884      18.50644116940834      7.330215110205595   0.005762042203604268     0.8894523005738031     -7.269260780265856  2.267493759008282e-05      0.123819697469766   0.001138693685427635      18.98156058323194      376.7634928054903   0.008888342496157246     0.8055673310363859     0.6324929390151763      0.237726458931624     0.5858966358069556    0.01958539463222281     0.1185221628832615     0.8762856133168226     0.9908230900228425    0.02502411280661496 164.6418023344513
2.446361984973884      18.50644116940834      7.330215110205595   0.005762042203604268     0.8894522856726419     -7.269260888586282  2.267493759008282e-05      0.123819697469766   0.001138693685427635      18.98156058323194      376.7634928054903   0.008888342496157246     0.8055673310363859     0.6324929390151763      0.237726458931624     0.5858966358069556    0.01958539463222281     0.1185221628832615     0.8762856133168226     0.9908230900228425    0.02502411280661496 164.6418076370802
2.446361984973884      18.50644116940834      7.330215110205595   0.005762042203604268     0.8894522856726419     -7.269260780265856  2.268983875127666e-05      0.123819697469766   0.001138693685427635      18.98156058323194      376.7634928054903   0.008888342496157246     0.8055673310363859     0.6324929390151763      0.237726458931624     0.5858966358069556    0.01958539463222281     0.1185221628832615     0.8762856133168226     0.9908230900228425    0.02502411280661496 164.641829484512
2.446361984973884      18.50644116940834      7.330215110205595   0.005762042203604268     0.8894522856726419     -7.269260780265856  2.267493759008282e-05     0.1238197123709272   0.001138693685427635      18.98156058323194      376.7634928054903   0.008888342496157246     0.8055673310363859     0.6324929390151763      0.237726458931624     0.5858966358069556    0.01958539463222281     0.1185221628832615     0.8762856133168226     0.9908230900228425    0.02502411280661496 164.64180413232
2.446361984973884      18.50644116940834      7.330215110205595   0.005762042203604268     0.8894522856726419     -7.269260780265856  2.267493759008282e-05      0.123819697469766   0.001138708586588829      18.98156058323194      376.7634928054903   0.008888342496157246     0.8055673310363859     0.6324929390151763      0.237726458931624     0.5858966358069556    0.01958539463222281     0.1185221628832615     0.8762856133168226     0.9908230900228425    0.02502411280661496 164.6417566574808
2.446361984973884      18.50644116940834      7.330215110205595   0.005762042203604268     0.8894522856726419     -7.269260780265856  2.267493759008282e-05      0.123819697469766   0.001138693685427635      18.98156086607923      376.7634928054903   0.008888342496157246     0.8055673310363859     0.6324929390151763      0.237726458931624     0.5858966358069556    0.01958539463222281     0.1185221628832615     0.8762856133168226     0.9908230900228425    0.02502411280661496 164.6418028113258
2.446361984973884      18.50644116940834      7.330215110205595   0.005762042203604268     0.8894522856726419     -7.269260780265856  2.267493759008282e-05      0.123819697469766   0.001138693685427635      18.98156058323194      376.7634984197038   0.008888342496157246     0.8055673310363859     0.6324929390151763      0.237726458931624     0.5858966358069556    0.01958539463222281     0.1185221628832615     0.8762856133168226     0.9908230900228425    0.02502411280661496 164.641802394396
2.446361984973884      18.50644116940834      7.330215110205595   0.005762042203604268     0.8894522856726419     -7.269260780265856  2.267493759008282e-05      0.123819697469766   0.001138693685427635      18.98156058323194      376.7634928054903    0.00888835739731844     0.8055673310363859     0.6324929390151763      0.237726458931624     0.5858966358069556    0.01958539463222281     0.1185221628832615     0.8762856133168226     0.9908230900228425    0.02502411280661496 164.6419202687843
2.446361984973884      18.50644116940834      7.330215110205595   0.005762042203604268     0.8894522856726419     -7.269260780265856  2.267493759008282e-05      0.123819697469766   0.001138693685427635      18.98156058323194      376.7634928054903   0.008888342496157246     0.8055673459375471     0.6324929390151763      0.237726458931624     0.5858966358069556    0.01958539463222281     0.1185221628832615     0.8762856133168226     0.9908230900228425    0.02502411280661496 164.6418021309898
2.446361984973884      18.50644116940834      7.330215110205595   0.005762042203604268     0.8894522856726419     -7.269260780265856  2.267493759008282e-05      0.123819697469766   0.001138693685427635      18.98156058323194      376.7634928054903   0.008888342496157246     0.8055673310363859     0.6324929539163375      0.237726458931624     0.5858966358069556    0.01958539463222281     0.1185221628832615     0.8762856133168226     0.9908230900228425    0.02502411280661496 164.6418057081457
2.446361984973884      18.50644116940834      7.330215110205595   0.005762042203604268     0.8894522856726419     -7.269260780265856  2.267493759008282e-05      0.123819697469766   0.001138693685427635      18.98156058323194      376.7634928054903   0.008888342496157246     0.8055673310363859     0.6324929390151763     0.2377264738327852     0.5858966358069556    0.01958539463222281     0.1185221628832615     0.8762856133168226     0.9908230900228425    0.02502411280661496 164.641810883368
2.446361984973884      18.50644116940834      7.330215110205595   0.005762042203604268     0.8894522856726419     -7.269260780265856  2.267493759008282e-05      0.123819697469766   0.001138693685427635      18.98156058323194      376.7634928054903   0.008888342496157246     0.8055673310363859     0.6324929390151763      0.237726458931624     0.5858966507081168    0.01958539463222281     0.1185221628832615     0.8762856133168226     0.9908230900228425    0.02502411280661496 164.6418024921819
2.446361984973884      18.50644116940834      7.330215110205595   0.005762042203604268     0.8894522856726419     -7.269260780265856  2.267493759008282e-05      0.123819697469766   0.001138693685427635      18.98156058323194      376.7634928054903   0.008888342496157246     0.8055673310363859     0.6324929390151763      0.237726458931624     0.5858966358069556      0.019585409533384     0.1185221628832615     0.8762856133168226     0.9908230900228425    0.02502411280661496 164.6418025876756
2.446361984973884      18.50644116940834      7.330215110205595   0.005762042203604268     0.8894522856726419     -7.269260780265856  2.267493759008282e-05      0.123819697469766   0.001138693685427635      18.98156058323194      376.7634928054903   0.008888342496157246     0.8055673310363859     0.6324929390151763      0.237726458931624     0.5858966358069556    0.01958539463222281     0.1185221777844227     0.8762856133168226     0.9908230900228425    0.02502411280661496 164.641802668092
2.446361984973884      18.50644116940834      7.330215110205595   0.005762042203604268     0.8894522856726419     -7.269260780265856  2.267493759008282e-05      0.123819697469766   0.001138693685427635      18.98156058323194      376.7634928054903   0.008888342496157246     0.8055673310363859     0.6324929390151763      0.237726458931624     0.5858966358069556    0.01958539463222281     0.1185221628832615     0.8762856282179838     0.9908230900228425    0.02502411280661496 164.6418024905276
2.446361984973884      18.50644116940834      7.330215110205595   0.005762042203604268     0.8894522856726419     -7.269260780265856  2.267493759008282e-05      0.123819697469766   0.001138693685427635      18.98156058323194      376.7634928054903   0.008888342496157246     0.8055673310363859     0.6324929390151763      0.237726458931624     0.5858966358069556    0.01958539463222281     0.1185221628832615     0.8762856133168226     0.9908231049240037    0.02502411280661496 164.6418024879032
2.446361984973884      18.50644116940834      7.330215110205595   0.005762042203604268     0.8894522856726419     -7.269260780265856  2.267493759008282e-05      0.123819697469766   0.001138693685427635      18.98156058323194      376.7634928054903   0.008888342496157246     0.8055673310363859     0.6324929390151763      0.237726458931624     0.5858966358069556    0.01958539463222281     0.1185221628832615     0.8762856133168226     0.9908230900228425    0.02502412770777616 164.6418017813622
2.438127672981825      18.95887793036164      9.205172205503249   0.005746726672450618      0.931213969053419     -7.938599187050797  2.782062810255165e-05     0.1215680789270942   0.001324220757667989      17.91905375593685      356.8753533298996   0.008740688895029025     0.8069808032521358     0.6225225714516973     0.2389341588699575     0.5486594060465849    0.01850709466667407    0.05447027492025861     0.4669773046156332     0.9912368523584447      0.088095685001682 148.4226316818819
2.438127709312758      18.95887793036164      9.205172205503249   0.005746726672450618      0.931213969053419     -7.938599187050797  2.782062810255165e-05     0.1215680789270942   0.001324220757667989      17.91905375593685      356.8753533298996   0.008740688895029025     0.8069808032521358     0.6225225714516973     0.2389341588699575     0.5486594060465849    0.01850709466667407    0.05447027492025861     0.4669773046156332     0.9912368523584447      0.088095685001682 148.4226321735829
2.438127672981825      18.95887821287094      9.205172205503249   0.005746726672450618      0.931213969053419     -7.938599187050797  2.782062810255165e-05     0.1215680789270942   0.001324220757667989      17.91905375593685      356.8753533298996   0.008740688895029025     0.8069808032521358     0.6225225714516973     0.2389341588699575     0.5486594060465849    0.01850709466667407    0.05447027492025861     0.4669773046156332     0.9912368523584447      0.088095685001682 148.4226281665546
2.438127672981825      18.95887793036164      9.205172342671004   0.005746726672450618      0.931213969053419     -7.938599187050797  2.782062810255165e-05     0.1215680789270942   0.001324220757667989      17.91905375593685      356.8753533298996   0.008740688895029025     0.8069808032521358     0.6225225714516973     0.2389341588699575     0.5486594060465849    0.01850709466667407    0.05447027492025861     0.4669773046156332     0.9912368523584447      0.088095685001682 148.4226299318362
2.438127672981825      18.95887793036164      9.205172205503249   0.005746741573611811      0.931213969053419     -7.938599187050797  2.782062810255165e-05     0.1215680789270942   0.001324220757667989      17.91905375593685      356.8753533298996   0.008740688895029025     0.8069808032521358     0.6225225714516973     0.2389341588699575     0.5486594060465849    0.01850709466667407    0.05447027492025861     0.4669773046156332     0.9912368523584447      0.088095685001682 148.422864783696
2.438127672981825      18.95887793036164      9.205172205503249   0.005746726672450618     0.9312139839545802     -7.938599187050797  2.782062810255165e-05     0.1215680789270942   0.001324220757667989      17.91905375593685      356.8753533298996   0.008740688895029025     0.8069808032521358     0.6225225714516973     0.2389341588699575     0.5486594060465849    0.01850709466667407    0.05447027492025861     0.4669773046156332     0.9912368523584447      0.088095685001682 148.4226315792244
2.438127672981825      18.95887793036164      9.205172205503249   0.005746726672450618      0.931213969053419     -7.938599305345143  2.782062810255165e-05     0.1215680789270942   0.001324220757667989      17.91905375593685      356.8753533298996   0.008740688895029025     0.8069808032521358     0.6225225714516973     0.2389341588699575     0.5486594060465849    0.01850709466667407    0.05447027492025861     0.4669773046156332     0.9912368523584447      0.088095685001682 148.42263537763
2.438127672981825      18.95887793036164      9.205172205503249   0.005746726672450618      0.931213969053419     -7.938599187050797   2.78355292637455e-05     0.1215680789270942   0.001324220757667989      17.91905375593685      356.8753533298996   0.008740688895029025     0.8069808032521358     0.6225225714516973     0.2389341588699575     0.5486594060465849    0.01850709466667407    0.05447027492025861     0.4669773046156332     0.9912368523584447      0.088095685001682 148.4226710131327
2.438127672981825      18.95887793036164      9.205172205503249   0.005746726672450618      0.931213969053419     -7.938599187050797  2.782062810255165e-05     0.1215680938282554   0.001324220757667989      17.91905375593685      356.8753533298996   0.008740688895029025     0.8069808032521358     0.6225225714516973     0.2389341588699575     0.5486594060465849    0.01850709466667407    0.05447027492025861     0.4669773046156332     0.9912368523584447      0.088095685001682 148.4226338283122
2.438127672981825      18.95887793036164      9.205172205503249   0.005746726672450618      0.931213969053419     -7.938599187050797  2.782062810255165e-05     0.1215680789270942   0.001324235658829183      17.91905375593685      356.8753533298996   0.008740688895029025     0.8069808032521358     0.6225225714516973     0.2389341588699575     0.5486594060465849    0.01850709466667407    0.05447027492025861     0.4669773046156332     0.9912368523584447      0.088095685001682 148.4226958208939
2.438127672981825      18.95887793036164      9.205172205503249   0.005746726672450618      0.931213969053419     -7.938599187050797  2.782062810255165e-05     0.1215680789270942   0.001324220757667989      17.91905402295156      356.8753533298996   0.008740688895029025     0.8069808032521358     0.6225225714516973     0.2389341588699575     0.5486594060465849    0.01850709466667407    0.05447027492025861     0.4669773046156332     0.9912368523584447      0.088095685001682 148.4226317664998
2.438127672981825      18.95887793036164      9.205172205503249   0.005746726672450618      0.931213969053419     -7.938599187050797  2.782062810255165e-05     0.1215680789270942   0.001324220757667989      17.91905375593685      356.8753586477568   0.008740688895029025     0.8069808032521358     0.6225225714516973     0.2389341588699575     0.5486594060465849    0.01850709466667407    0.05447027492025861     0.4669773046156332     0.9912368523584447      0.088095685001682 148.4226316465912
2.438127672981825      18.95887793036164      9.205172205503249   0.005746726672450618      0.931213969053419     -7.938599187050797  2.782062810255165e-05     0.1215680789270942   0.001324220757667989      17.91905375593685      356.8753533298996   0.008740703796190219     0.8069808032521358     0.6225225714516973     0.2389341588699575     0.5486594060465849    0.01850709466667407    0.05447027492025861     0.4669773046156332     0.9912368523584447      0.088095685001682 148.422737495915
2.438127672981825      18.95887793036164      9.205172205503249   0.005746726672450618      0.931213969053419     -7.938599187050797  2.782062810255165e-05     0.1215680789270942   0.001324220757667989      17.91905375593685      356.8753533298996   0.008740688895029025      0.806980818153297     0.6225225714516973     0.2389341588699575     0.5486594060465849    0.01850709466667407    0.05447027492025861     0.4669773046156332     0.9912368523584447      0.088095685001682 148.4226316694416
2.438127672981825      18.95887793036164      9.205172205503249   0.005746726672450618      0.931213969053419     -7.938599187050797  2.782062810255165e-05     0.1215680789270942   0.001324220757667989      17.91905375593685      356.8753533298996   0.008740688895029025     0.8069808032521358     0.6225225863528585     0.2389341588699575     0.5486594060465849    0.01850709466667407    0.05447027492025861     0.4669773046156332     0.9912368523584447      0.088095685001682 148.4226339269356
2.438127672981825      18.95887793036164      9.205172205503249   0.005746726672450618      0.931213969053419     -7.938599187050797  2.782062810255165e-05     0.1215680789270942   0.001324220757667989      17.91905375593685      356.8753533298996   0.008740688895029025     0.8069808032521358     0.6225225714516973     0.2389341737711187     0.5486594060465849    0.01850709466667407    0.05447027492025861     0.4669773046156332     0.9912368523584447      0.088095685001682 148.4226378250559
2.438127672981825      18.95887793036164      9.205172205503249   0.005746726672450618      0.931213969053419     -7.938599187050797  2.782062810255165e-05     0.1215680789270942   0.001324220757667989      17.91905375593685      356.8753533298996   0.008740688895029025     0.8069808032521358     0.6225225714516973     0.2389341588699575     0.5486594209477461    0.01850709466667407    0.05447027492025861     0.4669773046156332     0.9912368523584447      0.088095685001682 148.4226317050528
2.438127672981825      18.95887793036164      9.205172205503249   0.005746726672450618      0.931213969053419     -7.938599187050797  2.782062810255165e-05     0.1215680789270942   0.001324220757667989      17.91905375593685      356.8753533298996   0.008740688895029025     0.8069808032521358     0.6225225714516973     0.2389341588699575     0.5486594060465849    0.01850710956783526    0.05447027492025861     0.4669773046156332     0.9912368523584447      0.088095685001682 148.4226317589605
2.438127672981825      18.95887793036164      9.205172205503249   0.005746726672450618      0.931213969053419     -7.938599187050797  2.782062810255165e-05     0.1215680789270942   0.001324220757667989      17.91905375593685      356.8753533298996   0.008740688895029025     0.8069808032521358     0.6225225714516973     0.2389341588699575     0.5486594060465849    0.01850709466667407     0.0544702898214198     0.4669773046156332     0.9912368523584447      0.088095685001682 148.4226317301285
2.438127672981825      18.95887793036164      9.205172205503249   0.005746726672450618      0.931213969053419     -7.938599187050797  2.782062810255165e-05     0.1215680789270942   0.001324220757667989      17.91905375593685      356.8753533298996   0.008740688895029025     0.8069808032521358     0.6225225714516973     0.2389341588699575     0.5486594060465849    0.01850709466667407    0.05447027492025861     0.4669773195167944     0.9912368523584447      0.088095685001682 148.4226316818831
2.438127672981825      18.95887793036164      9.205172205503249   0.005746726672450618      0.931213969053419     -7.938599187050797  2.782062810255165e-05     0.1215680789270942   0.001324220757667989      17.91905375593685      356.8753533298996   0.008740688895029025     0.8069808032521358     0.6225225714516973     0.2389341588699575     0.5486594060465849    0.01850709466667407    0.05447027492025861     0.4669773046156332     0.9912368672596059      0.088095685001682 148.4226316801597
2.438127672981825      18.95887793036164      9.205172205503249   0.005746726672450618      0.931213969053419     -7.938599187050797  2.782062810255165e-05     0.1215680789270942   0.001324220757667989      17.91905375593685      356.8753533298996   0.008740688895029025     0.8069808032521358     0.6225225714516973     0.2389341588699575     0.5486594060465849    0.01850709466667407    0.05447027492025861     0.4669773046156332     0.9912368523584447    0.08809569990284319 148.4226315933761
2.438056757031888      18.95894669826828      9.205242715399423   0.005249911154704827     0.9312520426087617     -7.938426527342136  2.741483094592251e-05     0.1214713029283769    0.00129272225752587      17.91902237291956      356.8753533665753   0.008397684367407017     0.8069816938229449     0.6220042321665839      0.238389778009128     0.5486546910792706    0.01850656560736184      0.054469300246617     0.4669773044103195     0.9912368579555699    0.08812850997137196 142.5745234565258
2.438056793361765      18.95894669826828      9.205242715399423   0.005249911154704827     0.9312520426087617     -7.938426527342136  2.741483094592251e-05     0.1214713029283769    0.00129272225752587      17.91902237291956      356.8753533665753   0.008397684367407017     0.8069816938229449     0.6220042321665839      0.238389778009128     0.5486546910792706    0.01850656560736184      0.054469300246617     0.4669773044103195     0.9912368579555699    0.08812850997137196 142.5745239901509
2.438056757031888       18.9589469807786      9.205242715399423   0.005249911154704827     0.9312520426087617     -7.938426527342136  2.741483094592251e-05     0.1214713029283769    0.00129272225752587      17.91902237291956      356.8753533665753   0.008397684367407017     0.8069816938229449     0.6220042321665839      0.238389778009128     0.5486546910792706    0.01850656560736184      0.054469300246617     0.4669773044103195     0.9912368579555699    0.08812850997137196 142.5745223161702
2.438056757031888      18.95894669826828       9.20524285256823   0.005249911154704827     0.9312520426087617     -7.938426527342136  2.741483094592251e-05     0.1214713029283769    0.00129272225752587      17.91902237291956      356.8753533665753   0.008397684367407017     0.8069816938229449     0.6220042321665839      0.238389778009128     0.5486546910792706    0.01850656560736184      0.054469300246617     0.4669773044103195     0.9912368579555699    0.08812850997137196 142.5745225619118
2.438056757031888      18.95894669826828      9.205242715399423   0.005249926055866021     0.9312520426087617     -7.938426527342136  2.741483094592251e-05     0.1214713029283769    0.00129272225752587      17.91902237291956      356.8753533665753   0.008397684367407017     0.8069816938229449     0.6220042321665839      0.238389778009128     0.5486546910792706    0.01850656560736184      0.054469300246617     0.4669773044103195     0.9912368579555699    0.08812850997137196 142.5746512070495
2.438056757031888      18.95894669826828      9.205242715399423   0.005249911154704827     0.9312520575099229     -7.938426527342136  2.741483094592251e-05     0.1214713029283769    0.00129272225752587      17.91902237291956      356.8753533665753   0.008397684367407017     0.8069816938229449     0.6220042321665839      0.238389778009128     0.5486546910792706    0.01850656560736184      0.054469300246617     0.4669773044103195     0.9912368579555699    0.08812850997137196 142.5745232102926
2.438056757031888      18.95894669826828      9.205242715399423   0.005249911154704827     0.9312520426087617      -7.93842664563391  2.741483094592251e-05     0.1214713029283769    0.00129272225752587      17.91902237291956      356.8753533665753   0.008397684367407017     0.8069816938229449     0.6220042321665839      0.238389778009128     0.5486546910792706    0.01850656560736184      0.054469300246617     0.4669773044103195     0.9912368579555699    0.08812850997137196 142.5745249400544
2.438056757031888      18.95894669826828      9.205242715399423   0.005249911154704827     0.9312520426087617     -7.938426527342136  2.742973210711635e-05     0.1214713029283769    0.00129272225752587      17.91902237291956      356.8753533665753   0.008397684367407017     0.8069816938229449     0.6220042321665839      0.238389778009128     0.5486546910792706    0.01850656560736184      0.054469300246617     0.4669773044103195     0.9912368579555699    0.08812850997137196 142.5745268212727
2.438056757031888      18.95894669826828      9.205242715399423   0.005249911154704827     0.9312520426087617     -7.938426527342136  2.741483094592251e-05     0.1214713178295381    0.00129272225752587      17.91902237291956      356.8753533665753   0.008397684367407017     0.8069816938229449     0.6220042321665839      0.238389778009128     0.5486546910792706    0.01850656560736184      0.054469300246617     0.4669773044103195     0.9912368579555699    0.08812850997137196 142.5745247911833
2.438056757031888      18.95894669826828      9.205242715399423   0.005249911154704827     0.9312520426087617     -7.938426527342136  2.741483094592251e-05     0.1214713029283769   0.001292737158687064      17.91902237291956      356.8753533665753   0.008397684367407017     0.8069816938229449     0.6220042321665839      0.238389778009128     0.5486546910792706    0.01850656560736184      0.054469300246617     0.4669773044103195     0.9912368579555699    0.08812850997137196 142.5746050996677
2.438056757031888      18.95894669826828      9.205242715399423   0.005249911154704827     0.9312520426087617     -7.938426527342136  2.741483094592251e-05     0.1214713029283769    0.00129272225752587       17.9190226399338      356.8753533665753   0.008397684367407017     0.8069816938229449     0.6220042321665839      0.238389778009128     0.5486546910792706    0.01850656560736184      0.054469300246617     0.4669773044103195     0.9912368579555699    0.08812850997137196 142.5745233067995
2.438056757031888      18.95894669826828      9.205242715399423   0.005249911154704827     0.9312520426087617     -7.938426527342136  2.741483094592251e-05     0.1214713029283769    0.00129272225752587      17.91902237291956      356.8753586844325   0.008397684367407017     0.8069816938229449     0.6220042321665839      0.238389778009128     0.5486546910792706    0.01850656560736184      0.054469300246617     0.4669773044103195     0.9912368579555699    0.08812850997137196 142.5745236170276
2.438056757031888      18.95894669826828      9.205242715399423   0.005249911154704827     0.9312520426087617     -7.938426527342136  2.741483094592251e-05     0.1214713029283769    0.00129272225752587      17.91902237291956      356.8753533665753   0.008397699268568211     0.8069816938229449     0.6220042321665839      0.238389778009128     0.5486546910792706    0.01850656560736184      0.054469300246617     0.4669773044103195     0.9912368579555699    0.08812850997137196 142.574343912145
2.438056757031888      18.95894669826828      9.205242715399423   0.005249911154704827     0.9312520426087617     -7.938426527342136  2.741483094592251e-05     0.1214713029283769    0.00129272225752587      17.91902237291956      356.8753533665753   0.008397684367407017     0.8069817087241061     0.6220042321665839      0.238389778009128     0.5486546910792706    0.01850656560736184      0.054469300246617     0.4669773044103195     0.9912368579555699    0.08812850997137196 142.5745235221818
2.438056757031888      18.95894669826828      9.205242715399423   0.005249911154704827     0.9312520426087617     -7.938426527342136  2.741483094592251e-05     0.1214713029283769    0.00129272225752587      17.91902237291956      356.8753533665753   0.008397684367407017     0.8069816938229449      0.622004247067745      0.238389778009128     0.5486546910792706    0.01850656560736184      0.054469300246617     0.4669773044103195     0.9912368579555699    0.08812850997137196 142.5745273525699
2.438056757031888      18.95894669826828      9.205242715399423   0.005249911154704827     0.9312520426087617     -7.938426527342136  2.741483094592251e-05     0.1214713029283769    0.00129272225752587      17.91902237291956      356.8753533665753   0.008397684367407017     0.8069816938229449     0.6220042321665839     0.2383897929102892     0.5486546910792706    0.01850656560736184      0.054469300246617     0.4669773044103195     0.9912368579555699    0.08812850997137196 142.5745184999494
2.438056757031888      18.95894669826828      9.205242715399423   0.005249911154704827     0.9312520426087617     -7.938426527342136  2.741483094592251e-05     0.1214713029283769    0.00129272225752587      17.91902237291956      356.8753533665753   0.008397684367407017     0.8069816938229449     0.6220042321665839      0.238389778009128     0.5486547059804318    0.01850656560736184      0.054469300246617     0.4669773044103195     0.9912368579555699    0.08812850997137196 142.5745234240441
2.438056757031888      18.95894669826828      9.205242715399423   0.005249911154704827     0.9312520426087617     -7.938426527342136  2.741483094592251e-05     0.1214713029283769    0.00129272225752587      17.91902237291956      356.8753533665753   0.008397684367407017     0.8069816938229449     0.6220042321665839      0.238389778009128     0.5486546910792706    0.01850658050852303      0.054469300246617     0.4669773044103195     0.9912368579555699    0.08812850997137196 142.574523534285
2.438056757031888      18.95894669826828      9.205242715399423   0.005249911154704827     0.9312520426087617     -7.938426527342136  2.741483094592251e-05     0.1214713029283769    0.00129272225752587      17.91902237291956      356.8753533665753   0.008397684367407017     0.8069816938229449     0.6220042321665839      0.238389778009128     0.5486546910792706    0.01850656560736184     0.0544693151477782     0.4669773044103195     0.9912368579555699    0.08812850997137196 142.5745235525501
2.438056757031888      18.95894669826828      9.205242715399423   0.005249911154704827     0.9312520426087617     -7.938426527342136  2.741483094592251e-05     0.1214713029283769    0.00129272225752587      17.91902237291956      356.8753533665753   0.008397684367407017     0.8069816938229449     0.6220042321665839      0.238389778009128     0.5486546910792706    0.01850656560736184      0.054469300246617     0.4669773193114807     0.9912368579555699    0.08812850997137196 142.5745234560869
2.438056757031888      18.95894669826828      9.205242715399423   0.005249911154704827     0.9312520426087617     -7.938426527342136  2.741483094592251e-05     0.1214713029283769    0.00129272225752587      17.91902237291956      356.8753533665753   0.008397684367407017     0.8069816938229449     0.6220042321665839      0.238389778009128     0.5486546910792706    0.01850656560736184      0.054469300246617     0.4669773044103195     0.9912368728567311    0.08812850997137196 142.5745234543438
2.438056757031888      18.95894669826828      9.205242715399423   0.005249911154704827     0.9312520426087617     -7.938426527342136  2.741483094592251e-05     0.1214713029283769    0.00129272225752587      17.91902237291956      356.8753533665753   0.008397684367407017     0.8069816938229449     0.6220042321665839      0.238389778009128     0.5486546910792706    0.01850656560736184      0.054469300246617     0.4669773044103195     0.9912368579555699    0.08812852487253316 142.5745233684298
2.436598572644922      19.24893185013321      11.52861275352219   0.005060120903514588     0.9379722190919776     -8.863929110345589  5.417968641317119e-05     0.1219979300827851   0.001170544540332975      16.98702008476645      342.5551391594311   0.008241889242563914     0.8055599844870482     0.6049563528593354      0.242277732324673     0.4777599144238979    0.01820704508911936   0.001241936186257592     0.2829346292309725     0.9907038710486038      1.201588762589727 132.7611266029293
2.43659860895307      19.24893185013321      11.52861275352219   0.005060120903514588     0.9379722190919776     -8.863929110345589  5.417968641317119e-05     0.1219979300827851   0.001170544540332975      16.98702008476645      342.5551391594311   0.008241889242563914     0.8055599844870482     0.6049563528593354      0.242277732324673     0.4777599144238979    0.01820704508911936   0.001241936186257592     0.2829346292309725     0.9907038710486038      1.201588762589727 132.7611268409048
2.436598572644922      19.24893213696465      11.52861275352219   0.005060120903514588     0.9379722190919776     -8.863929110345589  5.417968641317119e-05     0.1219979300827851   0.001170544540332975      16.98702008476645      342.5551391594311   0.008241889242563914     0.8055599844870482     0.6049563528593354      0.242277732324673     0.4777599144238979    0.01820704508911936   0.001241936186257592     0.2829346292309725     0.9907038710486038      1.201588762589727 132.7611258660325
2.436598572644922      19.24893185013321      11.52861292531191   0.005060120903514588     0.9379722190919776     -8.863929110345589  5.417968641317119e-05     0.1219979300827851   0.001170544540332975      16.98702008476645      342.5551391594311   0.008241889242563914     0.8055599844870482     0.6049563528593354      0.242277732324673     0.4777599144238979    0.01820704508911936   0.001241936186257592     0.2829346292309725     0.9907038710486038      1.201588762589727 132.7611258759048
2.436598572644922      19.24893185013321      11.52861275352219   0.005060135804675782     0.9379722190919776     -8.863929110345589  5.417968641317119e-05     0.1219979300827851   0.001170544540332975      16.98702008476645      342.5551391594311   0.008241889242563914     0.8055599844870482     0.6049563528593354      0.242277732324673     0.4777599144238979    0.01820704508911936   0.001241936186257592     0.2829346292309725     0.9907038710486038      1.201588762589727 132.7612187641432
2.436598572644922      19.24893185013321      11.52861275352219   0.005060120903514588     0.9379722339931388     -8.863929110345589  5.417968641317119e-05     0.1219979300827851   0.001170544540332975      16.98702008476645      342.5551391594311   0.008241889242563914     0.8055599844870482     0.6049563528593354      0.242277732324673     0.4777599144238979    0.01820704508911936   0.001241936186257592     0.2829346292309725     0.9907038710486038      1.201588762589727 132.7611264883543
2.436598572644922      19.24893185013321      11.52861275352219   0.005060120903514588     0.9379722190919776     -8.863929242428426  5.417968641317119e-05     0.1219979300827851   0.001170544540332975      16.98702008476645      342.5551391594311   0.008241889242563914     0.8055599844870482     0.6049563528593354      0.242277732324673     0.4777599144238979    0.01820704508911936   0.001241936186257592     0.2829346292309725     0.9907038710486038      1.201588762589727 132.7611276841693
2.436598572644922      19.24893185013321      11.52861275352219   0.005060120903514588     0.9379722190919776     -8.863929110345589  5.419458757436503e-05     0.1219979300827851   0.001170544540332975      16.98702008476645      342.5551391594311   0.008241889242563914     0.8055599844870482     0.6049563528593354      0.242277732324673     0.4777599144238979    0.01820704508911936   0.001241936186257592     0.2829346292309725     0.9907038710486038      1.201588762589727 132.7611242674737
2.436598572644922      19.24893185013321      11.52861275352219   0.005060120903514588     0.9379722190919776     -8.863929110345589  5.417968641317119e-05     0.1219979449839463   0.001170544540332975      16.98702008476645      342.5551391594311   0.008241889242563914     0.8055599844870482     0.6049563528593354      0.242277732324673     0.4777599144238979    0.01820704508911936   0.001241936186257592     0.2829346292309725     0.9907038710486038      1.201588762589727 132.761127089718
2.436598572644922      19.24893185013321      11.52861275352219   0.005060120903514588     0.9379722190919776     -8.863929110345589  5.417968641317119e-05     0.1219979300827851   0.001170559441494169      16.98702008476645      342.5551391594311   0.008241889242563914     0.8055599844870482     0.6049563528593354      0.242277732324673     0.4777599144238979    0.01820704508911936   0.001241936186257592     0.2829346292309725     0.9907038710486038      1.201588762589727 132.7612089359239
2.436598572644922      19.24893185013321      11.52861275352219   0.005060120903514588     0.9379722190919776     -8.863929110345589  5.417968641317119e-05     0.1219979300827851   0.001170544540332975      16.98702033789277      342.5551391594311   0.008241889242563914     0.8055599844870482     0.6049563528593354      0.242277732324673     0.4777599144238979    0.01820704508911936   0.001241936186257592     0.2829346292309725     0.9907038710486038      1.201588762589727 132.7611265805215
2.436598572644922      19.24893185013321      11.52861275352219   0.005060120903514588     0.9379722190919776     -8.863929110345589  5.417968641317119e-05     0.1219979300827851   0.001170544540332975      16.98702008476645      342.5551442639004   0.008241889242563914     0.8055599844870482     0.6049563528593354      0.242277732324673     0.4777599144238979    0.01820704508911936   0.001241936186257592     0.2829346292309725     0.9907038710486038      1.201588762589727 132.7611268208478
2.436598572644922      19.24893185013321      11.52861275352219   0.005060120903514588     0.9379722190919776     -8.863929110345589  5.417968641317119e-05     0.1219979300827851   0.001170544540332975      16.98702008476645      342.5551391594311   0.008241904143725108     0.8055599844870482     0.6049563528593354      0.242277732324673     0.4777599144238979    0.01820704508911936   0.001241936186257592     0.2829346292309725     0.9907038710486038      1.201588762589727 132.7610287330791
2.436598572644922      19.24893185013321      11.52861275352219   0.005060120903514588     0.9379722190919776     -8.863929110345589  5.417968641317119e-05     0.1219979300827851   0.001170544540332975      16.98702008476645      342.5551391594311   0.008241889242563914     0.8055599993882094     0.6049563528593354      0.242277732324673     0.4777599144238979    0.01820704508911936   0.001241936186257592     0.2829346292309725     0.9907038710486038      1.201588762589727 132.7611269378213
2.436598572644922      19.24893185013321      11.52861275352219   0.005060120903514588     0.9379722190919776     -8.863929110345589  5.417968641317119e-05     0.1219979300827851   0.001170544540332975      16.98702008476645      342.5551391594311   0.008241889242563914     0.8055599844870482     0.6049563677604966      0.242277732324673     0.4777599144238979    0.01820704508911936   0.001241936186257592     0.2829346292309725     0.9907038710486038      1.201588762589727 132.7611288192456
2.436598572644922      19.24893185013321      11.52861275352219   0.005060120903514588     0.9379722190919776     -8.863929110345589  5.417968641317119e-05     0.1219979300827851   0.001170544540332975      16.98702008476645      342.5551391594311   0.008241889242563914     0.8055599844870482     0.6049563528593354     0.2422777472258342     0.4777599144238979    0.01820704508911936   0.001241936186257592     0.2829346292309725     0.9907038710486038      1.201588762589727 132.7611231822654
2.436598572644922      19.24893185013321      11.52861275352219   0.005060120903514588     0.9379722190919776     -8.863929110345589  5.417968641317119e-05     0.1219979300827851   0.001170544540332975      16.98702008476645      342.5551391594311   0.008241889242563914     0.8055599844870482     0.6049563528593354      0.242277732324673     0.4777599293250591    0.01820704508911936   0.001241936186257592     0.2829346292309725     0.9907038710486038      1.201588762589727 132.7611266017137
2.436598572644922      19.24893185013321      11.52861275352219   0.005060120903514588     0.9379722190919776     -8.863929110345589  5.417968641317119e-05     0.1219979300827851   0.001170544540332975      16.98702008476645      342.5551391594311   0.008241889242563914     0.8055599844870482     0.6049563528593354      0.242277732324673     0.4777599144238979    0.01820705999028055   0.001241936186257592     0.2829346292309725     0.9907038710486038      1.201588762589727 132.7611266042216
2.436598572644922      19.24893185013321      11.52861275352219   0.005060120903514588     0.9379722190919776     -8.863929110345589  5.417968641317119e-05     0.1219979300827851   0.001170544540332975      16.98702008476645      342.5551391594311   0.008241889242563914     0.8055599844870482     0.6049563528593354      0.242277732324673     0.4777599144238979    0.01820704508911936   0.001241951087418786     0.2829346292309725     0.9907038710486038      1.201588762589727 132.7611268570865
2.436598572644922      19.24893185013321      11.52861275352219   0.005060120903514588     0.9379722190919776     -8.863929110345589  5.417968641317119e-05     0.1219979300827851   0.001170544540332975      16.98702008476645      342.5551391594311   0.008241889242563914     0.8055599844870482     0.6049563528593354      0.242277732324673     0.4777599144238979    0.01820704508911936   0.001241936186257592     0.2829346441321337     0.9907038710486038      1.201588762589727 132.7611266029568
2.436598572644922      19.24893185013321      11.52861275352219   0.005060120903514588     0.9379722190919776     -8.863929110345589  5.417968641317119e-05     0.1219979300827851   0.001170544540332975      16.98702008476645      342.5551391594311   0.008241889242563914     0.8055599844870482     0.6049563528593354      0.242277732324673     0.4777599144238979    0.01820704508911936   0.001241936186257592     0.2829346292309725      0.990703885949765      1.201588762589727 132.7611266029022
2.436598572644922      19.24893185013321      11.52861275352219   0.005060120903514588     0.9379722190919776     -8.863929110345589  5.417968641317119e-05     0.1219979300827851   0.001170544540332975      16.98702008476645      342.5551391594311   0.008241889242563914     0.8055599844870482     0.6049563528593354      0.242277732324673     0.4777599144238979    0.01820704508911936   0.001241936186257592     0.2829346292309725     0.9907038710486038      1.201588780494795 132.7611266029429
2.426098871928441      20.07479270633744      15.09649716392052   0.004625337456682122     0.8743158215409512     -10.59492449575057  2.372837199578886e-06     0.1250903012669292   0.001006955988069337      14.29083609276365      275.5746458516261   0.007757397000422938     0.8003878189610788     0.5804156602354963     0.2540781022239327     0.4030671638528517   0.005835507419977088  4.805982457096233e-06     0.0942976988461999     0.9992591627079639     0.2035412189962172 125.3138185193468
2.426098908080131      20.07479270633744      15.09649716392052   0.004625337456682122     0.8743158215409512     -10.59492449575057  2.372837199578886e-06     0.1250903012669292   0.001006955988069337      14.29083609276365      275.5746458516261   0.007757397000422938     0.8003878189610788     0.5804156602354963     0.2540781022239327     0.4030671638528517   0.005835507419977088  4.805982457096233e-06     0.0942976988461999     0.9992591627079639     0.2035412189962172 125.3138186413092
2.426098871928441      20.07479300547517      15.09649716392052   0.004625337456682122     0.8743158215409512     -10.59492449575057  2.372837199578886e-06     0.1250903012669292   0.001006955988069337      14.29083609276365      275.5746458516261   0.007757397000422938     0.8003878189610788     0.5804156602354963     0.2540781022239327     0.4030671638528517   0.005835507419977088  4.805982457096233e-06     0.0942976988461999     0.9992591627079639     0.2035412189962172 125.3138180387296
2.426098871928441      20.07479270633744      15.09649738887586   0.004625337456682122     0.8743158215409512     -10.59492449575057  2.372837199578886e-06     0.1250903012669292   0.001006955988069337      14.29083609276365      275.5746458516261   0.007757397000422938     0.8003878189610788     0.5804156602354963     0.2540781022239327     0.4030671638528517   0.005835507419977088  4.805982457096233e-06     0.0942976988461999     0.9992591627079639     0.2035412189962172 125.313818062434
2.426098871928441      20.07479270633744      15.09649716392052   0.004625352357843316     0.8743158215409512     -10.59492449575057  2.372837199578886e-06     0.1250903012669292   0.001006955988069337      14.29083609276365      275.5746458516261   0.007757397000422938     0.8003878189610788     0.5804156602354963     0.2540781022239327     0.4030671638528517   0.005835507419977088  4.805982457096233e-06     0.0942976988461999     0.9992591627079639     0.2035412189962172 125.3138724970028
2.426098871928441      20.07479270633744      15.09649716392052   0.004625337456682122     0.8743158364421124     -10.59492449575057  2.372837199578886e-06     0.1250903012669292   0.001006955988069337      14.29083609276365      275.5746458516261   0.007757397000422938     0.8003878189610788     0.5804156602354963     0.2540781022239327     0.4030671638528517   0.005835507419977088  4.805982457096233e-06     0.0942976988461999     0.9992591627079639     0.2035412189962172 125.3138184943339
2.426098871928441      20.07479270633744      15.09649716392052   0.004625337456682122     0.8743158215409512     -10.59492465362725  2.372837199578886e-06     0.1250903012669292   0.001006955988069337      14.29083609276365      275.5746458516261   0.007757397000422938     0.8003878189610788     0.5804156602354963     0.2540781022239327     0.4030671638528517   0.005835507419977088  4.805982457096233e-06     0.0942976988461999     0.9992591627079639     0.2035412189962172 125.3138192268083
2.426098871928441      20.07479270633744      15.09649716392052   0.004625337456682122     0.8743158215409512     -10.59492449575057  2.387738360772733e-06     0.1250903012669292   0.001006955988069337      14.29083609276365      275.5746458516261   0.007757397000422938     0.8003878189610788     0.5804156602354963     0.2540781022239327     0.4030671638528517   0.005835507419977088  4.805982457096233e-06     0.0942976988461999     0.9992591627079639     0.2035412189962172 125.3138189816632
2.426098871928441      20.07479270633744      15.09649716392052   0.004625337456682122     0.8743158215409512     -10.59492449575057  2.372837199578886e-06     0.1250903161680904   0.001006955988069337      14.29083609276365      275.5746458516261   0.007757397000422938     0.8003878189610788     0.5804156602354963     0.2540781022239327     0.4030671638528517   0.005835507419977088  4.805982457096233e-06     0.0942976988461999     0.9992591627079639     0.2035412189962172 125.3138185382783
2.426098871928441      20.07479270633744      15.09649716392052   0.004625337456682122     0.8743158215409512     -10.59492449575057  2.372837199578886e-06     0.1250903012669292   0.001006970889230531      14.29083609276365      275.5746458516261   0.007757397000422938     0.8003878189610788     0.5804156602354963     0.2540781022239327     0.4030671638528517   0.005835507419977088  4.805982457096233e-06     0.0942976988461999     0.9992591627079639     0.2035412189962172 125.3138885647562
2.426098871928441      20.07479270633744      15.09649716392052   0.004625337456682122     0.8743158215409512     -10.59492449575057  2.372837199578886e-06     0.1250903012669292   0.001006955988069337       14.2908363057137      275.5746458516261   0.007757397000422938     0.8003878189610788     0.5804156602354963     0.2540781022239327     0.4030671638528517   0.005835507419977088  4.805982457096233e-06     0.0942976988461999     0.9992591627079639     0.2035412189962172 125.3138184501105
2.426098871928441      20.07479270633744      15.09649716392052   0.004625337456682122     0.8743158215409512     -10.59492449575057  2.372837199578886e-06     0.1250903012669292   0.001006955988069337      14.29083609276365      275.5746499580084   0.007757397000422938     0.8003878189610788     0.5804156602354963     0.2540781022239327     0.4030671638528517   0.005835507419977088  4.805982457096233e-06     0.0942976988461999     0.9992591627079639     0.2035412189962172 125.3138184533132
2.426098871928441      20.07479270633744      15.09649716392052   0.004625337456682122     0.8743158215409512     -10.59492449575057  2.372837199578886e-06     0.1250903012669292   0.001006955988069337      14.29083609276365      275.5746458516261   0.007757411901584132     0.8003878189610788     0.5804156602354963     0.2540781022239327     0.4030671638528517   0.005835507419977088  4.805982457096233e-06     0.0942976988461999     0.9992591627079639     0.2035412189962172 125.3138166319567
2.426098871928441      20.07479270633744      15.09649716392052   0.004625337456682122     0.8743158215409512     -10.59492449575057  2.372837199578886e-06     0.1250903012669292   0.001006955988069337      14.29083609276365      275.5746458516261   0.007757397000422938       0.80038783386224     0.5804156602354963     0.2540781022239327     0.4030671638528517   0.005835507419977088  4.805982457096233e-06     0.0942976988461999     0.9992591627079639     0.2035412189962172 125.3138188731882
2.426098871928441      20.07479270633744      15.09649716392052   0.004625337456682122     0.8743158215409512     -10.59492449575057  2.372837199578886e-06     0.1250903012669292   0.001006955988069337      14.29083609276365      275.5746458516261   0.007757397000422938     0.8003878189610788     0.5804156751366575     0.2540781022239327     0.4030671638528517   0.005835507419977088  4.805982457096233e-06     0.0942976988461999     0.9992591627079639     0.2035412189962172 125.3138194942026
2.426098871928441      20.07479270633744      15.09649716392052   0.004625337456682122     0.8743158215409512     -10.59492449575057  2.372837199578886e-06     0.1250903012669292   0.001006955988069337      14.29083609276365      275.5746458516261   0.007757397000422938     0.8003878189610788     0.5804156602354963     0.2540781171250939     0.4030671638528517   0.005835507419977088  4.805982457096233e-06     0.0942976988461999     0.9992591627079639     0.2035412189962172 125.3138186542454
2.426098871928441      20.07479270633744      15.09649716392052   0.004625337456682122     0.8743158215409512     -10.59492449575057  2.372837199578886e-06     0.1250903012669292   0.001006955988069337      14.29083609276365      275.5746458516261   0.007757397000422938     0.8003878189610788     0.5804156602354963     0.2540781022239327     0.4030671787540129   0.005835507419977088  4.805982457096233e-06     0.0942976988461999     0.9992591627079639     0.2035412189962172 125.3138185319938
2.426098871928441      20.07479270633744      15.09649716392052   0.004625337456682122     0.8743158215409512     -10.59492449575057  2.372837199578886e-06     0.1250903012669292   0.001006955988069337      14.29083609276365      275.5746458516261   0.007757397000422938     0.8003878189610788     0.5804156602354963     0.2540781022239327     0.4030671638528517   0.005835522321138282  4.805982457096233e-06     0.0942976988461999     0.9992591627079639     0.2035412189962172 125.3138185194777
2.426098871928441      20.07479270633744      15.09649716392052   0.004625337456682122     0.8743158215409512     -10.59492449575057  2.372837199578886e-06     0.1250903012669292   0.001006955988069337      14.29083609276365      275.5746458516261   0.007757397000422938     0.8003878189610788     0.5804156602354963     0.2540781022239327     0.4030671638528517   0.005835507419977088   4.82088361829008e-06     0.0942976988461999     0.9992591627079639     0.2035412189962172 125.3138188958221
2.426098871928441      20.07479270633744      15.09649716392052   0.004625337456682122     0.8743158215409512     -10.59492449575057  2.372837199578886e-06     0.1250903012669292   0.001006955988069337      14.29083609276365      275.5746458516261   0.007757397000422938     0.8003878189610788     0.5804156602354963     0.2540781022239327     0.4030671638528517   0.005835507419977088  4.805982457096233e-06     0.0942977137473611     0.9992591627079639     0.2035412189962172 125.3138185193664
2.426098871928441      20.07479270633744      15.09649716392052   0.004625337456682122     0.8743158215409512     -10.59492449575057  2.372837199578886e-06     0.1250903012669292   0.001006955988069337      14.29083609276365      275.5746458516261   0.007757397000422938     0.8003878189610788     0.5804156602354963     0.2540781022239327     0.4030671638528517   0.005835507419977088  4.805982457096233e-06     0.0942976988461999     0.9992591776091251     0.2035412189962172 125.313818519415
2.426098871928441      20.07479270633744      15.09649716392052   0.004625337456682122     0.8743158215409512     -10.59492449575057  2.372837199578886e-06     0.1250903012669292   0.001006955988069337      14.29083609276365      275.5746458516261   0.007757397000422938     0.8003878189610788     0.5804156602354963     0.2540781022239327     0.4030671638528517   0.005835507419977088  4.805982457096233e-06     0.0942976988461999     0.9992591627079639     0.2035412338973784 125.3138185194222
2.514276993707019      20.05918723900364      15.57327992236113    0.00415149578964899     0.8482769623495986      -10.9355706237434  1.365231761928777e-06     0.1263092814264612  0.0009103215299565865      15.05945131030854      315.5606073071482   0.007522810194657875     0.8001801827796149      0.563552476827565     0.2582703894651969     0.4157715768733929   0.001746920718001819  2.004533550381427e-06    0.04548507940557664     0.6936121999394433    0.09605377035020137 123.4821157816202
2.514277031172665      20.05918723900364      15.57327992236113    0.00415149578964899     0.8482769623495986      -10.9355706237434  1.365231761928777e-06     0.1263092814264612  0.0009103215299565865      15.05945131030854      315.5606073071482   0.007522810194657875     0.8001801827796149      0.563552476827565     0.2582703894651969     0.4157715768733929   0.001746920718001819  2.004533550381427e-06    0.04548507940557664     0.6936121999394433    0.09605377035020137 123.482115895183
2.514276993707019      20.05918753790882      15.57327992236113    0.00415149578964899     0.8482769623495986      -10.9355706237434  1.365231761928777e-06     0.1263092814264612  0.0009103215299565865      15.05945131030854      315.5606073071482   0.007522810194657875     0.8001801827796149      0.563552476827565     0.2582703894651969     0.4157715768733929   0.001746920718001819  2.004533550381427e-06    0.04548507940557664     0.6936121999394433    0.09605377035020137 123.4821156702643
2.514276993707019      20.05918723900364      15.57328015442109    0.00415149578964899     0.8482769623495986      -10.9355706237434  1.365231761928777e-06     0.1263092814264612  0.0009103215299565865      15.05945131030854      315.5606073071482   0.007522810194657875     0.8001801827796149      0.563552476827565     0.2582703894651969     0.4157715768733929   0.001746920718001819  2.004533550381427e-06    0.04548507940557664     0.6936121999394433    0.09605377035020137 123.482115579959
2.514276993707019      20.05918723900364      15.57327992236113   0.004151510690810184     0.8482769623495986      -10.9355706237434  1.365231761928777e-06     0.1263092814264612  0.0009103215299565865      15.05945131030854      315.5606073071482   0.007522810194657875     0.8001801827796149      0.563552476827565     0.2582703894651969     0.4157715768733929   0.001746920718001819  2.004533550381427e-06    0.04548507940557664     0.6936121999394433    0.09605377035020137 123.4821417450915
2.514276993707019      20.05918723900364      15.57327992236113    0.00415149578964899     0.8482769772507598      -10.9355706237434  1.365231761928777e-06     0.1263092814264612  0.0009103215299565865      15.05945131030854      315.5606073071482   0.007522810194657875     0.8001801827796149      0.563552476827565     0.2582703894651969     0.4157715768733929   0.001746920718001819  2.004533550381427e-06    0.04548507940557664     0.6936121999394433    0.09605377035020137 123.4821157558806
2.514276993707019      20.05918723900364      15.57327992236113    0.00415149578964899     0.8482769623495986      -10.9355707866961  1.365231761928777e-06     0.1263092814264612  0.0009103215299565865      15.05945131030854      315.5606073071482   0.007522810194657875     0.8001801827796149      0.563552476827565     0.2582703894651969     0.4157715768733929   0.001746920718001819  2.004533550381427e-06    0.04548507940557664     0.6936121999394433    0.09605377035020137 123.4821160097619
2.514276993707019      20.05918723900364      15.57327992236113    0.00415149578964899     0.8482769623495986      -10.9355706237434  1.380132923122624e-06     0.1263092814264612  0.0009103215299565865      15.05945131030854      315.5606073071482   0.007522810194657875     0.8001801827796149      0.563552476827565     0.2582703894651969     0.4157715768733929   0.001746920718001819  2.004533550381427e-06    0.04548507940557664     0.6936121999394433    0.09605377035020137 123.4821144888939
2.514276993707019      20.05918723900364      15.57327992236113    0.00415149578964899     0.8482769623495986      -10.9355706237434  1.365231761928777e-06     0.1263092963276224  0.0009103215299565865      15.05945131030854      315.5606073071482   0.007522810194657875     0.8001801827796149      0.563552476827565     0.2582703894651969     0.4157715768733929   0.001746920718001819  2.004533550381427e-06    0.04548507940557664     0.6936121999394433    0.09605377035020137 123.4821154730553
2.514276993707019      20.05918723900364      15.57327992236113    0.00415149578964899     0.8482769623495986      -10.9355706237434  1.365231761928777e-06     0.1263092814264612  0.0009103364311177803      15.05945131030854      315.5606073071482   0.007522810194657875     0.8001801827796149      0.563552476827565     0.2582703894651969     0.4157715768733929   0.001746920718001819  2.004533550381427e-06    0.04548507940557664     0.6936121999394433    0.09605377035020137 123.4821552876311
2.514276993707019      20.05918723900364      15.57327992236113    0.00415149578964899     0.8482769623495986      -10.9355706237434  1.365231761928777e-06     0.1263092814264612  0.0009103215299565865      15.05945153471185      315.5606073071482   0.007522810194657875     0.8001801827796149      0.563552476827565     0.2582703894651969     0.4157715768733929   0.001746920718001819  2.004533550381427e-06    0.04548507940557664     0.6936121999394433    0.09605377035020137 123.482115779208
2.514276993707019      20.05918723900364      15.57327992236113    0.00415149578964899     0.8482769623495986      -10.9355706237434  1.365231761928777e-06     0.1263092814264612  0.0009103215299565865      15.05945131030854      315.5606120093677   0.007522810194657875     0.8001801827796149      0.563552476827565     0.2582703894651969     0.4157715768733929   0.001746920718001819  2.004533550381427e-06    0.04548507940557664     0.6936121999394433    0.09605377035020137 123.4821157027565
2.514276993707019      20.05918723900364      15.57327992236113    0.00415149578964899     0.8482769623495986      -10.9355706237434  1.365231761928777e-06     0.1263092814264612  0.0009103215299565865      15.05945131030854      315.5606073071482   0.007522825095819069     0.8001801827796149      0.563552476827565     0.2582703894651969     0.4157715768733929   0.001746920718001819  2.004533550381427e-06    0.04548507940557664     0.6936121999394433    0.09605377035020137 123.4821456867542
2.514276993707019      20.05918723900364      15.57327992236113    0.00415149578964899     0.8482769623495986      -10.9355706237434  1.365231761928777e-06     0.1263092814264612  0.0009103215299565865      15.05945131030854      315.5606073071482   0.007522810194657875     0.8001801976807761      0.563552476827565     0.2582703894651969     0.4157715768733929   0.001746920718001819  2.004533550381427e-06    0.04548507940557664     0.6936121999394433    0.09605377035020137 123.4821161709862
2.514276993707019      20.05918723900364      15.57327992236113    0.00415149578964899     0.8482769623495986      -10.9355706237434  1.365231761928777e-06     0.1263092814264612  0.0009103215299565865      15.05945131030854      315.5606073071482   0.007522810194657875     0.8001801827796149     0.5635524917287262     0.2582703894651969     0.4157715768733929   0.001746920718001819  2.004533550381427e-06    0.04548507940557664     0.6936121999394433    0.09605377035020137 123.4821161312508
2.514276993707019      20.05918723900364      15.57327992236113    0.00415149578964899     0.8482769623495986      -10.9355706237434  1.365231761928777e-06     0.1263092814264612  0.0009103215299565865      15.05945131030854      315.5606073071482   0.007522810194657875     0.8001801827796149      0.563552476827565     0.2582704043663581     0.4157715768733929   0.001746920718001819  2.004533550381427e-06    0.04548507940557664     0.6936121999394433    0.09605377035020137 123.4821169847663
2.514276993707019      20.05918723900364      15.57327992236113    0.00415149578964899     0.8482769623495986      -10.9355706237434  1.365231761928777e-06     0.1263092814264612  0.0009103215299565865      15.05945131030854      315.5606073071482   0.007522810194657875     0.8001801827796149      0.563552476827565     0.2582703894651969     0.4157715917745541   0.001746920718001819  2.004533550381427e-06    0.04548507940557664     0.6936121999394433    0.09605377035020137 123.4821157866737
2.514276993707019      20.05918723900364      15.57327992236113    0.00415149578964899     0.8482769623495986      -10.9355706237434  1.365231761928777e-06     0.1263092814264612  0.0009103215299565865      15.05945131030854      315.5606073071482   0.007522810194657875     0.8001801827796149      0.563552476827565     0.2582703894651969     0.4157715768733929   0.001746935619163013  2.004533550381427e-06    0.04548507940557664     0.6936121999394433    0.09605377035020137 123.4821157815808
2.514276993707019      20.05918723900364      15.57327992236113    0.00415149578964899     0.8482769623495986      -10.9355706237434  1.365231761928777e-06     0.1263092814264612  0.0009103215299565865      15.05945131030854      315.5606073071482   0.007522810194657875     0.8001801827796149      0.563552476827565     0.2582703894651969     0.4157715768733929   0.001746920718001819  2.019434711575275e-06    0.04548507940557664     0.6936121999394433    0.09605377035020137 123.4821162474208
2.514276993707019      20.05918723900364      15.57327992236113    0.00415149578964899     0.8482769623495986      -10.9355706237434  1.365231761928777e-06     0.1263092814264612  0.0009103215299565865      15.05945131030854      315.5606073071482   0.007522810194657875     0.8001801827796149      0.563552476827565     0.2582703894651969     0.4157715768733929   0.001746920718001819  2.004533550381427e-06    0.04548509430673783     0.6936121999394433    0.09605377035020137 123.4821157816298
2.514276993707019      20.05918723900364      15.57327992236113    0.00415149578964899     0.8482769623495986      -10.9355706237434  1.365231761928777e-06     0.1263092814264612  0.0009103215299565865      15.05945131030854      315.5606073071482   0.007522810194657875     0.8001801827796149      0.563552476827565     0.2582703894651969     0.4157715768733929   0.001746920718001819  2.004533550381427e-06    0.04548507940557664     0.6936122148406045    0.09605377035020137 123.4821157816303
2.514276993707019      20.05918723900364      15.57327992236113    0.00415149578964899     0.8482769623495986      -10.9355706237434  1.365231761928777e-06     0.1263092814264612  0.0009103215299565865      15.05945131030854      315.5606073071482   0.007522810194657875     0.8001801827796149      0.563552476827565     0.2582703894651969     0.4157715768733929   0.001746920718001819  2.004533550381427e-06    0.04548507940557664     0.6936121999394433    0.09605378525136256 123.4821157816292
2.645585039920011      19.85852717680325       15.9572343686369   0.003386484551675796     0.8031584787734551     -11.36260057008292  9.724802631792766e-06     0.1280701101276368  0.0008292097607418378      15.90428220195939      372.1667831852279   0.007128176231498072     0.8000095312446535      0.540887656437552     0.2628174893362144     0.4526130148063074     0.0505532344493068   8.84326572959178e-08    0.01957356004744851     0.2857824019511517    0.05365763570536206 122.7207734436232
2.6455850793423      19.85852717680325       15.9572343686369   0.003386484551675796     0.8031584787734551     -11.36260057008292  9.724802631792766e-06     0.1280701101276368  0.0008292097607418378      15.90428220195939      372.1667831852279   0.007128176231498072     0.8000095312446535      0.540887656437552     0.2628174893362144     0.4526130148063074     0.0505532344493068   8.84326572959178e-08    0.01957356004744851     0.2857824019511517    0.05365763570536206 122.7207736659046
2.645585039920011      19.85852747271836       15.9572343686369   0.003386484551675796     0.8031584787734551     -11.36260057008292  9.724802631792766e-06     0.1280701101276368  0.0008292097607418378      15.90428220195939      372.1667831852279   0.007128176231498072     0.8000095312446535      0.540887656437552     0.2628174893362144     0.4526130148063074     0.0505532344493068   8.84326572959178e-08    0.01957356004744851     0.2857824019511517    0.05365763570536206 122.7207730400978
2.645585039920011      19.85852717680325      15.95723460641822   0.003386484551675796     0.8031584787734551     -11.36260057008292  9.724802631792766e-06     0.1280701101276368  0.0008292097607418378      15.90428220195939      372.1667831852279   0.007128176231498072     0.8000095312446535      0.540887656437552     0.2628174893362144     0.4526130148063074     0.0505532344493068   8.84326572959178e-08    0.01957356004744851     0.2857824019511517    0.05365763570536206 122.720773154665
2.645585039920011      19.85852717680325       15.9572343686369    0.00338649945283699     0.8031584787734551     -11.36260057008292  9.724802631792766e-06     0.1280701101276368  0.0008292097607418378      15.90428220195939      372.1667831852279   0.007128176231498072     0.8000095312446535      0.540887656437552     0.2628174893362144     0.4526130148063074     0.0505532344493068   8.84326572959178e-08    0.01957356004744851     0.2857824019511517    0.05365763570536206 122.7208040022997
2.645585039920011      19.85852717680325       15.9572343686369   0.003386484551675796     0.8031584936746163     -11.36260057008292  9.724802631792766e-06     0.1280701101276368  0.0008292097607418378      15.90428220195939      372.1667831852279   0.007128176231498072     0.8000095312446535      0.540887656437552     0.2628174893362144     0.4526130148063074     0.0505532344493068   8.84326572959178e-08    0.01957356004744851     0.2857824019511517    0.05365763570536206 122.7207734520888
2.645585039920011      19.85852717680325       15.9572343686369   0.003386484551675796     0.8031584787734551     -11.36260073939886  9.724802631792766e-06     0.1280701101276368  0.0008292097607418378      15.90428220195939      372.1667831852279   0.007128176231498072     0.8000095312446535      0.540887656437552     0.2628174893362144     0.4526130148063074     0.0505532344493068   8.84326572959178e-08    0.01957356004744851     0.2857824019511517    0.05365763570536206 122.7207740031172
2.645585039920011      19.85852717680325       15.9572343686369   0.003386484551675796     0.8031584787734551     -11.36260057008292  9.739703792986613e-06     0.1280701101276368  0.0008292097607418378      15.90428220195939      372.1667831852279   0.007128176231498072     0.8000095312446535      0.540887656437552     0.2628174893362144     0.4526130148063074     0.0505532344493068   8.84326572959178e-08    0.01957356004744851     0.2857824019511517    0.05365763570536206 122.7207821590208
2.645585039920011      19.85852717680325       15.9572343686369   0.003386484551675796     0.8031584787734551     -11.36260057008292  9.724802631792766e-06      0.128070125028798  0.0008292097607418378      15.90428220195939      372.1667831852279   0.007128176231498072     0.8000095312446535      0.540887656437552     0.2628174893362144     0.4526130148063074     0.0505532344493068   8.84326572959178e-08    0.01957356004744851     0.2857824019511517    0.05365763570536206 122.720773796241
2.645585039920011      19.85852717680325       15.9572343686369   0.003386484551675796     0.8031584787734551     -11.36260057008292  9.724802631792766e-06     0.1280701101276368  0.0008292246619030317      15.90428220195939      372.1667831852279   0.007128176231498072     0.8000095312446535      0.540887656437552     0.2628174893362144     0.4526130148063074     0.0505532344493068   8.84326572959178e-08    0.01957356004744851     0.2857824019511517    0.05365763570536206 122.7207794813353
2.645585039920011      19.85852717680325       15.9572343686369   0.003386484551675796     0.8031584787734551     -11.36260057008292  9.724802631792766e-06     0.1280701101276368  0.0008292097607418378      15.90428243895167      372.1667831852279   0.007128176231498072     0.8000095312446535      0.540887656437552     0.2628174893362144     0.4526130148063074     0.0505532344493068   8.84326572959178e-08    0.01957356004744851     0.2857824019511517    0.05365763570536206 122.7207734991856
2.645585039920011      19.85852717680325       15.9572343686369   0.003386484551675796     0.8031584787734551     -11.36260057008292  9.724802631792766e-06     0.1280701101276368  0.0008292097607418378      15.90428220195939      372.1667887309451   0.007128176231498072     0.8000095312446535      0.540887656437552     0.2628174893362144     0.4526130148063074     0.0505532344493068   8.84326572959178e-08    0.01957356004744851     0.2857824019511517    0.05365763570536206 122.7207734052074
2.645585039920011      19.85852717680325       15.9572343686369   0.003386484551675796     0.8031584787734551     -11.36260057008292  9.724802631792766e-06     0.1280701101276368  0.0008292097607418378      15.90428220195939      372.1667831852279   0.007128191132659266     0.8000095312446535      0.540887656437552     0.2628174893362144     0.4526130148063074     0.0505532344493068   8.84326572959178e-08    0.01957356004744851     0.2857824019511517    0.05365763570536206 122.7207985997282
2.645585039920011      19.85852717680325       15.9572343686369   0.003386484551675796     0.8031584787734551     -11.36260057008292  9.724802631792766e-06     0.1280701101276368  0.0008292097607418378      15.90428220195939      372.1667831852279   0.007128176231498072     0.8000095461458147      0.540887656437552     0.2628174893362144     0.4526130148063074     0.0505532344493068   8.84326572959178e-08    0.01957356004744851     0.2857824019511517    0.05365763570536206 122.7207738169969
2.645585039920011      19.85852717680325       15.9572343686369   0.003386484551675796     0.8031584787734551     -11.36260057008292  9.724802631792766e-06     0.1280701101276368  0.0008292097607418378      15.90428220195939      372.1667831852279   0.007128176231498072     0.8000095312446535     0.5408876713387132     0.2628174893362144     0.4526130148063074     0.0505532344493068   8.84326572959178e-08    0.01957356004744851     0.2857824019511517    0.05365763570536206 122.720773472389
2.645585039920011      19.85852717680325       15.9572343686369   0.003386484551675796     0.8031584787734551     -11.36260057008292  9.724802631792766e-06     0.1280701101276368  0.0008292097607418378      15.90428220195939      372.1667831852279   0.007128176231498072     0.8000095312446535      0.540887656437552     0.2628175042373756     0.4526130148063074     0.0505532344493068   8.84326572959178e-08    0.01957356004744851     0.2857824019511517    0.05365763570536206 122.7207743782538
2.645585039920011      19.85852717680325       15.9572343686369   0.003386484551675796     0.8031584787734551     -11.36260057008292  9.724802631792766e-06     0.1280701101276368  0.0008292097607418378      15.90428220195939      372.1667831852279   0.007128176231498072     0.8000095312446535      0.540887656437552     0.2628174893362144     0.4526130297074686     0.0505532344493068   8.84326572959178e-08    0.01957356004744851     0.2857824019511517    0.05365763570536206 122.7207734439284
2.645585039920011      19.85852717680325       15.9572343686369   0.003386484551675796     0.8031584787734551     -11.36260057008292  9.724802631792766e-06     0.1280701101276368  0.0008292097607418378      15.90428220195939      372.1667831852279   0.007128176231498072     0.8000095312446535      0.540887656437552     0.2628174893362144     0.4526130148063074    0.05055324935046799   8.84326572959178e-08    0.01957356004744851     0.2857824019511517    0.05365763570536206 122.7207734427762
2.645585039920011      19.85852717680325       15.9572343686369   0.003386484551675796     0.8031584787734551     -11.36260057008292  9.724802631792766e-06     0.1280701101276368  0.0008292097607418378      15.90428220195939      372.1667831852279   0.007128176231498072     0.8000095312446535      0.540887656437552     0.2628174893362144     0.4526130148063074     0.0505532344493068  1.033338184897655e-07    0.01957356004744851     0.2857824019511517    0.05365763570536206 122.7207739418485
2.645585039920011      19.85852717680325       15.9572343686369   0.003386484551675796     0.8031584787734551     -11.36260057008292  9.724802631792766e-06     0.1280701101276368  0.0008292097607418378      15.90428220195939      372.1667831852279   0.007128176231498072     0.8000095312446535      0.540887656437552     0.2628174893362144     0.4526130148063074     0.0505532344493068   8.84326572959178e-08     0.0195735749486097     0.2857824019511517    0.05365763570536206 122.7207734436461
2.645585039920011      19.85852717680325       15.9572343686369   0.003386484551675796     0.8031584787734551     -11.36260057008292  9.724802631792766e-06     0.1280701101276368  0.0008292097607418378      15.90428220195939      372.1667831852279   0.007128176231498072     0.8000095312446535      0.540887656437552     0.2628174893362144     0.4526130148063074     0.0505532344493068   8.84326572959178e-08    0.01957356004744851     0.2857824168523129    0.05365763570536206 122.7207734436507
2.645585039920011      19.85852717680325       15.9572343686369   0.003386484551675796     0.8031584787734551     -11.36260057008292  9.724802631792766e-06     0.1280701101276368  0.0008292097607418378      15.90428220195939      372.1667831852279   0.007128176231498072     0.8000095312446535      0.540887656437552     0.2628174893362144     0.4526130148063074     0.0505532344493068   8.84326572959178e-08    0.01957356004744851     0.2857824019511517    0.05365765060652326 122.7207734436967
2.593746408159141      19.71346512129651      15.95078856810117   0.003082420986915139     0.7713419181252231     -11.42919571875282  7.902313097290295e-06     0.1273631559357749  0.0008442199222899393      15.59416880948501      356.8085607340194   0.006828207195238226     0.8000021395379954     0.5363952983232343     0.2681675424352116     0.4223291661250401    0.05574269490023632  8.451014151992332e-10  0.0007742261951050565    0.01675843657356174   0.002045781023253403 122.2008754923877
2.593746446808974      19.71346512129651      15.95078856810117   0.003082420986915139     0.7713419181252231     -11.42919571875282  7.902313097290295e-06     0.1273631559357749  0.0008442199222899393      15.59416880948501      356.8085607340194   0.006828207195238226     0.8000021395379954     0.5363952983232343     0.2681675424352116     0.4223291661250401    0.05574269490023632  8.451014151992332e-10  0.0007742261951050565    0.01675843657356174   0.002045781023253403 122.2008755030155
2.593746408159141      19.71346541505004      15.95078856810117   0.003082420986915139     0.7713419181252231     -11.42919571875282  7.902313097290295e-06     0.1273631559357749  0.0008442199222899393      15.59416880948501      356.8085607340194   0.006828207195238226     0.8000021395379954     0.5363952983232343     0.2681675424352116     0.4223291661250401    0.05574269490023632  8.451014151992332e-10  0.0007742261951050565    0.01675843657356174   0.002045781023253403 122.200875523846
2.593746408159141      19.71346512129651      15.95078880578645   0.003082420986915139     0.7713419181252231     -11.42919571875282  7.902313097290295e-06     0.1273631559357749  0.0008442199222899393      15.59416880948501      356.8085607340194   0.006828207195238226     0.8000021395379954     0.5363952983232343     0.2681675424352116     0.4223291661250401    0.05574269490023632  8.451014151992332e-10  0.0007742261951050565    0.01675843657356174   0.002045781023253403 122.2008755016477
2.593746408159141      19.71346512129651      15.95078856810117   0.003082435888076333     0.7713419181252231     -11.42919571875282  7.902313097290295e-06     0.1273631559357749  0.0008442199222899393      15.59416880948501      356.8085607340194   0.006828207195238226     0.8000021395379954     0.5363952983232343     0.2681675424352116     0.4223291661250401    0.05574269490023632  8.451014151992332e-10  0.0007742261951050565    0.01675843657356174   0.002045781023253403 122.2008790287119
2.593746408159141      19.71346512129651      15.95078856810117   0.003082420986915139     0.7713419330263843     -11.42919571875282  7.902313097290295e-06     0.1273631559357749  0.0008442199222899393      15.59416880948501      356.8085607340194   0.006828207195238226     0.8000021395379954     0.5363952983232343     0.2681675424352116     0.4223291661250401    0.05574269490023632  8.451014151992332e-10  0.0007742261951050565    0.01675843657356174   0.002045781023253403 122.2008755391605
2.593746408159141      19.71346512129651      15.95078856810117   0.003082420986915139     0.7713419181252231     -11.42919588906111  7.902313097290295e-06     0.1273631559357749  0.0008442199222899393      15.59416880948501      356.8085607340194   0.006828207195238226     0.8000021395379954     0.5363952983232343     0.2681675424352116     0.4223291661250401    0.05574269490023632  8.451014151992332e-10  0.0007742261951050565    0.01675843657356174   0.002045781023253403 122.2008754809992
2.593746408159141      19.71346512129651      15.95078856810117   0.003082420986915139     0.7713419181252231     -11.42919571875282  7.917214258484143e-06     0.1273631559357749  0.0008442199222899393      15.59416880948501      356.8085607340194   0.006828207195238226     0.8000021395379954     0.5363952983232343     0.2681675424352116     0.4223291661250401    0.05574269490023632  8.451014151992332e-10  0.0007742261951050565    0.01675843657356174   0.002045781023253403 122.2008767186929
2.593746408159141      19.71346512129651      15.95078856810117   0.003082420986915139     0.7713419181252231     -11.42919571875282  7.902313097290295e-06     0.1273631708369361  0.0008442199222899393      15.59416880948501      356.8085607340194   0.006828207195238226     0.8000021395379954     0.5363952983232343     0.2681675424352116     0.4223291661250401    0.05574269490023632  8.451014151992332e-10  0.0007742261951050565    0.01675843657356174   0.002045781023253403 122.2008755221868
2.593746408159141      19.71346512129651      15.95078856810117   0.003082420986915139     0.7713419181252231     -11.42919571875282  7.902313097290295e-06     0.1273631559357749  0.0008442348234511332      15.59416880948501      356.8085607340194   0.006828207195238226     0.8000021395379954     0.5363952983232343     0.2681675424352116     0.4223291661250401    0.05574269490023632  8.451014151992332e-10  0.0007742261951050565    0.01675843657356174   0.002045781023253403 122.2008825041252
2.593746408159141      19.71346512129651      15.95078856810117   0.003082420986915139     0.7713419181252231     -11.42919571875282  7.902313097290295e-06     0.1273631559357749  0.0008442199222899393      15.59416904185623      356.8085607340194   0.006828207195238226     0.8000021395379954     0.5363952983232343     0.2681675424352116     0.4223291661250401    0.05574269490023632  8.451014151992332e-10  0.0007742261951050565    0.01675843657356174   0.002045781023253403 122.2008756091945
2.593746408159141      19.71346512129651      15.95078856810117   0.003082420986915139     0.7713419181252231     -11.42919571875282  7.902313097290295e-06     0.1273631559357749  0.0008442199222899393      15.59416880948501      356.8085660508813   0.006828207195238226     0.8000021395379954     0.5363952983232343     0.2681675424352116     0.4223291661250401    0.05574269490023632  8.451014151992332e-10  0.0007742261951050565    0.01675843657356174   0.002045781023253403 122.2008755057305
2.593746408159141      19.71346512129651      15.95078856810117   0.003082420986915139     0.7713419181252231     -11.42919571875282  7.902313097290295e-06     0.1273631559357749  0.0008442199222899393      15.59416880948501      356.8085607340194    0.00682822209639942     0.8000021395379954     0.5363952983232343     0.2681675424352116     0.4223291661250401    0.05574269490023632  8.451014151992332e-10  0.0007742261951050565    0.01675843657356174   0.002045781023253403 122.2008737634091
2.593746408159141      19.71346512129651      15.95078856810117   0.003082420986915139     0.7713419181252231     -11.42919571875282  7.902313097290295e-06     0.1273631559357749  0.0008442199222899393      15.59416880948501      356.8085607340194   0.006828207195238226     0.8000021544391566     0.5363952983232343     0.2681675424352116     0.4223291661250401    0.05574269490023632  8.451014151992332e-10  0.0007742261951050565    0.01675843657356174   0.002045781023253403 122.2008759988955
2.593746408159141      19.71346512129651      15.95078856810117   0.003082420986915139     0.7713419181252231     -11.42919571875282  7.902313097290295e-06     0.1273631559357749  0.0008442199222899393      15.59416880948501      356.8085607340194   0.006828207195238226     0.8000021395379954     0.5363953132243955     0.2681675424352116     0.4223291661250401    0.05574269490023632  8.451014151992332e-10  0.0007742261951050565    0.01675843657356174   0.002045781023253403 122.2008755246203
2.593746408159141      19.71346512129651      15.95078856810117   0.003082420986915139     0.7713419181252231     -11.42919571875282  7.902313097290295e-06     0.1273631559357749  0.0008442199222899393      15.59416880948501      356.8085607340194   0.006828207195238226     0.8000021395379954     0.5363952983232343     0.2681675573363728     0.4223291661250401    0.05574269490023632  8.451014151992332e-10  0.0007742261951050565    0.01675843657356174   0.002045781023253403 122.2008753887374
2.593746408159141      19.71346512129651      15.95078856810117   0.003082420986915139     0.7713419181252231     -11.42919571875282  7.902313097290295e-06     0.1273631559357749  0.0008442199222899393      15.59416880948501      356.8085607340194   0.006828207195238226     0.8000021395379954     0.5363952983232343     0.2681675424352116     0.4223291810262013    0.05574269490023632  8.451014151992332e-10  0.0007742261951050565    0.01675843657356174   0.002045781023253403 122.2008755329408
2.593746408159141      19.71346512129651      15.95078856810117   0.003082420986915139     0.7713419181252231     -11.42919571875282  7.902313097290295e-06     0.1273631559357749  0.0008442199222899393      15.59416880948501      356.8085607340194   0.006828207195238226     0.8000021395379954     0.5363952983232343     0.2681675424352116     0.4223291661250401    0.05574270980139751  8.451014151992332e-10  0.0007742261951050565    0.01675843657356174   0.002045781023253403 122.2008754923868
2.593746408159141      19.71346512129651      15.95078856810117   0.003082420986915139     0.7713419181252231     -11.42919571875282  7.902313097290295e-06     0.1273631559357749  0.0008442199222899393      15.59416880948501      356.8085607340194   0.006828207195238226     0.8000021395379954     0.5363952983232343     0.2681675424352116     0.4223291661250401    0.05574269490023632  1.574626260904689e-08  0.0007742261951050565    0.01675843657356174   0.002045781023253403 122.2008757092011
2.593746408159141      19.71346512129651      15.95078856810117   0.003082420986915139     0.7713419181252231     -11.42919571875282  7.902313097290295e-06     0.1273631559357749  0.0008442199222899393      15.59416880948501      356.8085607340194   0.006828207195238226     0.8000021395379954     0.5363952983232343     0.2681675424352116     0.4223291661250401    0.05574269490023632  8.451014151992332e-10  0.0007742410962662503    0.01675843657356174   0.002045781023253403 122.2008754924341
2.593746408159141      19.71346512129651      15.95078856810117   0.003082420986915139     0.7713419181252231     -11.42919571875282  7.902313097290295e-06     0.1273631559357749  0.0008442199222899393      15.59416880948501      356.8085607340194   0.006828207195238226     0.8000021395379954     0.5363952983232343     0.2681675424352116     0.4223291661250401    0.05574269490023632  8.451014151992332e-10  0.0007742261951050565    0.01675845147472294   0.002045781023253403 122.2008754924345
2.593746408159141      19.71346512129651      15.95078856810117   0.003082420986915139     0.7713419181252231     -11.42919571875282  7.902313097290295e-06     0.1273631559357749  0.0008442199222899393      15.59416880948501      356.8085607340194   0.006828207195238226     0.8000021395379954     0.5363952983232343     0.2681675424352116     0.4223291661250401    0.05574269490023632  8.451014151992332e-10  0.0007742261951050565    0.01675843657356174   0.002045795924414597 122.2008754923299
2.593210491940799      19.69393471397195      15.93707983303585   0.003050883029319781     0.7692910429211227     -11.43018973964869  8.081779645054433e-06     0.1272783659587753  0.0008486544097414163      15.56020939077313      355.7612875295315   0.006832051341202824     0.8000020945972197     0.5364221842651132     0.2681380991738606     0.4217459722263086    0.05573097796008539  8.302677500361104e-10  0.0007707771383221783    0.01669246730223591      80.00202248244639 122.1798891241832
2.593210530582646      19.69393471397195      15.93707983303585   0.003050883029319781     0.7692910429211227     -11.43018973964869  8.081779645054433e-06     0.1272783659587753  0.0008486544097414163      15.56020939077313      355.7612875295315   0.006832051341202824     0.8000020945972197     0.5364221842651132     0.2681380991738606     0.4217459722263086    0.05573097796008539  8.302677500361104e-10  0.0007707771383221783    0.01669246730223591      80.00202248244639 122.1798890649577
2.593210491940799      19.69393500743444      15.93707983303585   0.003050883029319781     0.7692910429211227     -11.43018973964869  8.081779645054433e-06     0.1272783659587753  0.0008486544097414163      15.56020939077313      355.7612875295315   0.006832051341202824     0.8000020945972197     0.5364221842651132     0.2681380991738606     0.4217459722263086    0.05573097796008539  8.302677500361104e-10  0.0007707771383221783    0.01669246730223591      80.00202248244639 122.1798891909279
2.593210491940799      19.69393471397195      15.93708007051684   0.003050883029319781     0.7692910429211227     -11.43018973964869  8.081779645054433e-06     0.1272783659587753  0.0008486544097414163      15.56020939077313      355.7612875295315   0.006832051341202824     0.8000020945972197     0.5364221842651132     0.2681380991738606     0.4217459722263086    0.05573097796008539  8.302677500361104e-10  0.0007707771383221783    0.01669246730223591      80.00202248244639 122.1798891594295
2.593210491940799      19.69393471397195      15.93707983303585   0.003050897930480975     0.7692910429211227     -11.43018973964869  8.081779645054433e-06     0.1272783659587753  0.0008486544097414163      15.56020939077313      355.7612875295315   0.006832051341202824     0.8000020945972197     0.5364221842651132     0.2681380991738606     0.4217459722263086    0.05573097796008539  8.302677500361104e-10  0.0007707771383221783    0.01669246730223591      80.00202248244639 122.17988994643
2.593210491940799      19.69393471397195      15.93707983303585   0.003050883029319781     0.7692910578222839     -11.43018973964869  8.081779645054433e-06     0.1272783659587753  0.0008486544097414163      15.56020939077313      355.7612875295315   0.006832051341202824     0.8000020945972197     0.5364221842651132     0.2681380991738606     0.4217459722263086    0.05573097796008539  8.302677500361104e-10  0.0007707771383221783    0.01669246730223591      80.00202248244639 122.179889148807
2.593210491940799      19.69393471397195      15.93707983303585   0.003050883029319781     0.7692910429211227     -11.43018990997179  8.081779645054433e-06     0.1272783659587753  0.0008486544097414163      15.56020939077313      355.7612875295315   0.006832051341202824     0.8000020945972197     0.5364221842651132     0.2681380991738606     0.4217459722263086    0.05573097796008539  8.302677500361104e-10  0.0007707771383221783    0.01669246730223591      80.00202248244639 122.1798890599039
2.593210491940799      19.69393471397195      15.93707983303585   0.003050883029319781     0.7692910429211227     -11.43018973964869  8.096680806248281e-06     0.1272783659587753  0.0008486544097414163      15.56020939077313      355.7612875295315   0.006832051341202824     0.8000020945972197     0.5364221842651132     0.2681380991738606     0.4217459722263086    0.05573097796008539  8.302677500361104e-10  0.0007707771383221783    0.01669246730223591      80.00202248244639 122.1798905634929
2.593210491940799      19.69393471397195      15.93707983303585   0.003050883029319781     0.7692910429211227     -11.43018973964869  8.081779645054433e-06     0.1272783808599365  0.0008486544097414163      15.56020939077313      355.7612875295315   0.006832051341202824     0.8000020945972197     0.5364221842651132     0.2681380991738606     0.4217459722263086    0.05573097796008539  8.302677500361104e-10  0.0007707771383221783    0.01669246730223591      80.00202248244639 122.1798890987054
2.593210491940799      19.69393471397195      15.93707983303585   0.003050883029319781     0.7692910429211227     -11.43018973964869  8.081779645054433e-06     0.1272783659587753  0.0008486693109026101      15.56020939077313      355.7612875295315   0.006832051341202824     0.8000020945972197     0.5364221842651132     0.2681380991738606     0.4217459722263086    0.05573097796008539  8.302677500361104e-10  0.0007707771383221783    0.01669246730223591      80.00202248244639 122.1798972687814
2.593210491940799      19.69393471397195      15.93707983303585   0.003050883029319781     0.7692910429211227     -11.43018973964869  8.081779645054433e-06     0.1272783659587753  0.0008486544097414163      15.56020962263832      355.7612875295315   0.006832051341202824     0.8000020945972197     0.5364221842651132     0.2681380991738606     0.4217459722263086    0.05573097796008539  8.302677500361104e-10  0.0007707771383221783    0.01669246730223591      80.00202248244639 122.1798891450811
2.593210491940799      19.69393471397195      15.93707983303585   0.003050883029319781     0.7692910429211227     -11.43018973964869  8.081779645054433e-06     0.1272783659587753  0.0008486544097414163      15.56020939077313      355.7612928307878   0.006832051341202824     0.8000020945972197     0.5364221842651132     0.2681380991738606     0.4217459722263086    0.05573097796008539  8.302677500361104e-10  0.0007707771383221783    0.01669246730223591      80.00202248244639 122.1798891718048
2.593210491940799      19.69393471397195      15.93707983303585   0.003050883029319781     0.7692910429211227     -11.43018973964869  8.081779645054433e-06     0.1272783659587753  0.0008486544097414163      15.56020939077313      355.7612875295315   0.006832066242364018     0.8000020945972197     0.5364221842651132     0.2681380991738606     0.4217459722263086    0.05573097796008539  8.302677500361104e-10  0.0007707771383221783    0.01669246730223591      80.00202248244639 122.1798915731744
2.593210491940799      19.69393471397195      15.93707983303585   0.003050883029319781     0.7692910429211227     -11.43018973964869  8.081779645054433e-06     0.1272783659587753  0.0008486544097414163      15.56020939077313      355.7612875295315   0.006832051341202824     0.8000021094983809     0.5364221842651132     0.2681380991738606     0.4217459722263086    0.05573097796008539  8.302677500361104e-10  0.0007707771383221783    0.01669246730223591      80.00202248244639 122.1798895872304
2.593210491940799      19.69393471397195      15.93707983303585   0.003050883029319781     0.7692910429211227     -11.43018973964869  8.081779645054433e-06     0.1272783659587753  0.0008486544097414163      15.56020939077313      355.7612875295315   0.006832051341202824     0.8000020945972197     0.5364221991662744     0.2681380991738606     0.4217459722263086    0.05573097796008539  8.302677500361104e-10  0.0007707771383221783    0.01669246730223591      80.00202248244639 122.1798890847183
2.593210491940799      19.69393471397195      15.93707983303585   0.003050883029319781     0.7692910429211227     -11.43018973964869  8.081779645054433e-06     0.1272783659587753  0.0008486544097414163      15.56020939077313      355.7612875295315   0.006832051341202824     0.8000020945972197     0.5364221842651132     0.2681381140750218     0.4217459722263086    0.05573097796008539  8.302677500361104e-10  0.0007707771383221783    0.01669246730223591      80.00202248244639 122.1798891462182
2.593210491940799      19.69393471397195      15.93707983303585   0.003050883029319781     0.7692910429211227     -11.43018973964869  8.081779645054433e-06     0.1272783659587753  0.0008486544097414163      15.56020939077313      355.7612875295315   0.006832051341202824     0.8000020945972197     0.5364221842651132     0.2681380991738606     0.4217459871274698    0.05573097796008539  8.302677500361104e-10  0.0007707771383221783    0.01669246730223591      80.00202248244639 122.1798891189991
2.593210491940799      19.69393471397195      15.93707983303585   0.003050883029319781     0.7692910429211227     -11.43018973964869  8.081779645054433e-06     0.1272783659587753  0.0008486544097414163      15.56020939077313      355.7612875295315   0.006832051341202824     0.8000020945972197     0.5364221842651132     0.2681380991738606     0.4217459722263086    0.05573099286124659  8.302677500361104e-10  0.0007707771383221783    0.01669246730223591      80.00202248244639 122.1798891241822
2.593210491940799      19.69393471397195      15.93707983303585   0.003050883029319781     0.7692910429211227     -11.43018973964869  8.081779645054433e-06     0.1272783659587753  0.0008486544097414163      15.56020939077313      355.7612875295315   0.006832051341202824     0.8000020945972197     0.5364221842651132     0.2681380991738606     0.4217459722263086    0.05573097796008539  1.573142894388377e-08  0.0007707771383221783    0.01669246730223591      80.00202248244639 122.1798895642157
2.593210491940799      19.69393471397195      15.93707983303585   0.003050883029319781     0.7692910429211227     -11.43018973964869  8.081779645054433e-06     0.1272783659587753  0.0008486544097414163      15.56020939077313      355.7612875295315   0.006832051341202824     0.8000020945972197     0.5364221842651132     0.2681380991738606     0.4217459722263086    0.05573097796008539  8.302677500361104e-10  0.0007707920394833722    0.01669246730223591      80.00202248244639 122.1798891241933
2.593210491940799      19.69393471397195      15.93707983303585   0.003050883029319781     0.7692910429211227     -11.43018973964869  8.081779645054433e-06     0.1272783659587753  0.0008486544097414163      15.56020939077313      355.7612875295315   0.006832051341202824     0.8000020945972197     0.5364221842651132     0.2681380991738606     0.4217459722263086    0.05573097796008539  8.302677500361104e-10  0.0007707771383221783    0.01669248220339711      80.00202248244639 122.179889124189
2.593210491940799      19.69393471397195      15.93707983303585   0.003050883029319781     0.7692910429211227     -11.43018973964869  8.081779645054433e-06     0.1272783659587753  0.0008486544097414163      15.56020939077313      355.7612875295315   0.006832051341202824     0.8000020945972197     0.5364221842651132     0.2681380991738606     0.4217459722263086    0.05573097796008539  8.302677500361104e-10  0.0007707771383221783    0.01669246730223591      80.00202367456943 122.1798891241911
2.584195202796164      19.35690725100347      15.52073832604627   0.002598240334279438     0.7303277840256052     -11.38078539006833  4.975350753861844e-06     0.1278246452251184  0.0008359681819889603      14.69021088804364      326.4384824268743   0.006760267823356286     0.8000001188876237     0.5343330814553079     0.2695396242961809     0.4268332109904137    0.05579864297900002  1.082219425228675e-10  0.0002242243518043309    0.00550076813647785      28.06554795311887 121.9607576221358
2.584195241303673      19.35690725100347      15.52073832604627   0.002598240334279438     0.7303277840256052     -11.38078539006833  4.975350753861844e-06     0.1278246452251184  0.0008359681819889603      14.69021088804364      326.4384824268743   0.006760267823356286     0.8000001188876237     0.5343330814553079     0.2695396242961809     0.4268332109904137    0.05579864297900002  1.082219425228675e-10  0.0002242243518043309    0.00550076813647785      28.06554795311887 121.9607576262607
2.584195202796164      19.35690753944387      15.52073832604627   0.002598240334279438     0.7303277840256052     -11.38078539006833  4.975350753861844e-06     0.1278246452251184  0.0008359681819889603      14.69021088804364      326.4384824268743   0.006760267823356286     0.8000001188876237     0.5343330814553079     0.2695396242961809     0.4268332109904137    0.05579864297900002  1.082219425228675e-10  0.0002242243518043309    0.00550076813647785      28.06554795311887 121.9607574615143
2.584195202796164      19.35690725100347      15.52073855732329   0.002598240334279438     0.7303277840256052     -11.38078539006833  4.975350753861844e-06     0.1278246452251184  0.0008359681819889603      14.69021088804364      326.4384824268743   0.006760267823356286     0.8000001188876237     0.5343330814553079     0.2695396242961809     0.4268332109904137    0.05579864297900002  1.082219425228675e-10  0.0002242243518043309    0.00550076813647785      28.06554795311887 121.9607575138986
2.584195202796164      19.35690725100347      15.52073832604627   0.002598255235440632     0.7303277840256052     -11.38078539006833  4.975350753861844e-06     0.1278246452251184  0.0008359681819889603      14.69021088804364      326.4384824268743   0.006760267823356286     0.8000001188876237     0.5343330814553079     0.2695396242961809     0.4268332109904137    0.05579864297900002  1.082219425228675e-10  0.0002242243518043309    0.00550076813647785      28.06554795311887 121.9607640581733
2.584195202796164      19.35690725100347      15.52073832604627   0.002598240334279438     0.7303277989267664     -11.38078539006833  4.975350753861844e-06     0.1278246452251184  0.0008359681819889603      14.69021088804364      326.4384824268743   0.006760267823356286     0.8000001188876237     0.5343330814553079     0.2695396242961809     0.4268332109904137    0.05579864297900002  1.082219425228675e-10  0.0002242243518043309    0.00550076813647785      28.06554795311887 121.960757612115
2.584195202796164      19.35690725100347      15.52073832604627   0.002598240334279438     0.7303277840256052     -11.38078555965525  4.975350753861844e-06     0.1278246452251184  0.0008359681819889603      14.69021088804364      326.4384824268743   0.006760267823356286     0.8000001188876237     0.5343330814553079     0.2695396242961809     0.4268332109904137    0.05579864297900002  1.082219425228675e-10  0.0002242243518043309    0.00550076813647785      28.06554795311887 121.9607577919368
2.584195202796164      19.35690725100347      15.52073832604627   0.002598240334279438     0.7303277840256052     -11.38078539006833  4.990251915055691e-06     0.1278246452251184  0.0008359681819889603      14.69021088804364      326.4384824268743   0.006760267823356286     0.8000001188876237     0.5343330814553079     0.2695396242961809     0.4268332109904137    0.05579864297900002  1.082219425228675e-10  0.0002242243518043309    0.00550076813647785      28.06554795311887 121.9607675784049
2.584195202796164      19.35690725100347      15.52073832604627   0.002598240334279438     0.7303277840256052     -11.38078539006833  4.975350753861844e-06     0.1278246601262796  0.0008359681819889603      14.69021088804364      326.4384824268743   0.006760267823356286     0.8000001188876237     0.5343330814553079     0.2695396242961809     0.4268332109904137    0.05579864297900002  1.082219425228675e-10  0.0002242243518043309    0.00550076813647785      28.06554795311887 121.9607578269245
2.584195202796164      19.35690725100347      15.52073832604627   0.002598240334279438     0.7303277840256052     -11.38078539006833  4.975350753861844e-06     0.1278246452251184  0.0008359830831501542      14.69021088804364      326.4384824268743   0.006760267823356286     0.8000001188876237     0.5343330814553079     0.2695396242961809     0.4268332109904137    0.05579864297900002  1.082219425228675e-10  0.0002242243518043309    0.00550076813647785      28.06554795311887 121.9607550312277
2.584195202796164      19.35690725100347      15.52073832604627   0.002598240334279438     0.7303277840256052     -11.38078539006833  4.975350753861844e-06     0.1278246452251184  0.0008359681819889603      14.69021110694484      326.4384824268743   0.006760267823356286     0.8000001188876237     0.5343330814553079     0.2695396242961809     0.4268332109904137    0.05579864297900002  1.082219425228675e-10  0.0002242243518043309    0.00550076813647785      28.06554795311887 121.9607578067041
2.584195202796164      19.35690725100347      15.52073832604627   0.002598240334279438     0.7303277840256052     -11.38078539006833  4.975350753861844e-06     0.1278246452251184  0.0008359681819889603      14.69021088804364      326.4384872911867   0.006760267823356286     0.8000001188876237     0.5343330814553079     0.2695396242961809     0.4268332109904137    0.05579864297900002  1.082219425228675e-10  0.0002242243518043309    0.00550076813647785      28.06554795311887 121.9607575959349
2.584195202796164      19.35690725100347      15.52073832604627   0.002598240334279438     0.7303277840256052     -11.38078539006833  4.975350753861844e-06     0.1278246452251184  0.0008359681819889603      14.69021088804364      326.4384824268743    0.00676028272451748     0.8000001188876237     0.5343330814553079     0.2695396242961809     0.4268332109904137    0.05579864297900002  1.082219425228675e-10  0.0002242243518043309    0.00550076813647785      28.06554795311887 121.9607936130501
2.584195202796164      19.35690725100347      15.52073832604627   0.002598240334279438     0.7303277840256052     -11.38078539006833  4.975350753861844e-06     0.1278246452251184  0.0008359681819889603      14.69021088804364      326.4384824268743   0.006760267823356286     0.8000001337887849     0.5343330814553079     0.2695396242961809     0.4268332109904137    0.05579864297900002  1.082219425228675e-10  0.0002242243518043309    0.00550076813647785      28.06554795311887 121.9607581787078
2.584195202796164      19.35690725100347      15.52073832604627   0.002598240334279438     0.7303277840256052     -11.38078539006833  4.975350753861844e-06     0.1278246452251184  0.0008359681819889603      14.69021088804364      326.4384824268743   0.006760267823356286     0.8000001188876237     0.5343330963564691     0.2695396242961809     0.4268332109904137    0.05579864297900002  1.082219425228675e-10  0.0002242243518043309    0.00550076813647785      28.06554795311887 121.9607571704327
2.584195202796164      19.35690725100347      15.52073832604627   0.002598240334279438     0.7303277840256052     -11.38078539006833  4.975350753861844e-06     0.1278246452251184  0.0008359681819889603      14.69021088804364      326.4384824268743   0.006760267823356286     0.8000001188876237     0.5343330814553079     0.2695396391973421     0.4268332109904137    0.05579864297900002  1.082219425228675e-10  0.0002242243518043309    0.00550076813647785      28.06554795311887 121.9607588725175
2.584195202796164      19.35690725100347      15.52073832604627   0.002598240334279438     0.7303277840256052     -11.38078539006833  4.975350753861844e-06     0.1278246452251184  0.0008359681819889603      14.69021088804364      326.4384824268743   0.006760267823356286     0.8000001188876237     0.5343330814553079     0.2695396242961809     0.4268332258915749    0.05579864297900002  1.082219425228675e-10  0.0002242243518043309    0.00550076813647785      28.06554795311887 121.96075766923
2.584195202796164      19.35690725100347      15.52073832604627   0.002598240334279438     0.7303277840256052     -11.38078539006833  4.975350753861844e-06     0.1278246452251184  0.0008359681819889603      14.69021088804364      326.4384824268743   0.006760267823356286     0.8000001188876237     0.5343330814553079     0.2695396242961809     0.4268332109904137    0.05579865788016122  1.082219425228675e-10  0.0002242243518043309    0.00550076813647785      28.06554795311887 121.9607576221349
2.584195202796164      19.35690725100347      15.52073832604627   0.002598240334279438     0.7303277840256052     -11.38078539006833  4.975350753861844e-06     0.1278246452251184  0.0008359681819889603      14.69021088804364      326.4384824268743   0.006760267823356286     0.8000001188876237     0.5343330814553079     0.2695396242961809     0.4268332109904137    0.05579864297900002  1.500938313637052e-08  0.0002242243518043309    0.00550076813647785      28.06554795311887 121.960758063468
2.584195202796164      19.35690725100347      15.52073832604627   0.002598240334279438     0.7303277840256052     -11.38078539006833  4.975350753861844e-06     0.1278246452251184  0.0008359681819889603      14.69021088804364      326.4384824268743   0.006760267823356286     0.8000001188876237     0.5343330814553079     0.2695396242961809     0.4268332109904137    0.05579864297900002  1.082219425228675e-10  0.0002242392529655247    0.00550076813647785      28.06554795311887 121.9607576220884
2.584195202796164      19.35690725100347      15.52073832604627   0.002598240334279438     0.7303277840256052     -11.38078539006833  4.975350753861844e-06     0.1278246452251184  0.0008359681819889603      14.69021088804364      326.4384824268743   0.006760267823356286     0.8000001188876237     0.5343330814553079     0.2695396242961809     0.4268332109904137    0.05579864297900002  1.082219425228675e-10  0.0002242243518043309   0.005500783037639043      28.06554795311887 121.9607576220901
2.584195202796164      19.35690725100347      15.52073832604627   0.002598240334279438     0.7303277840256052     -11.38078539006833  4.975350753861844e-06     0.1278246452251184  0.0008359681819889603      14.69021088804364      326.4384824268743   0.006760267823356286     0.8000001188876237     0.5343330814553079     0.2695396242961809     0.4268332109904137    0.05579864297900002  1.082219425228675e-10  0.0002242243518043309    0.00550076813647785      28.06554837132812 121.9607576221028
2.584190639966534      19.35723477244084      15.52120255395362   0.002598192474167812     0.7303152044262403     -11.38109288326292  4.975458442752097e-06     0.1278242340778105  0.0008475438915104489      14.69016172921775      326.4364141402103   0.006759200991046205     0.8000001188870646     0.5343348725848144     0.2695381875666378     0.4268301713733189    0.05579864275403397  1.082191456456295e-10  0.0002184636043215868   0.005493068247544868      48.06554783571953 121.9582965761437
2.584190678473976      19.35723477244084      15.52120255395362   0.002598192474167812     0.7303152044262403     -11.38109288326292  4.975458442752097e-06     0.1278242340778105  0.0008475438915104489      14.69016172921775      326.4364141402103   0.006759200991046205     0.8000001188870646     0.5343348725848144     0.2695381875666378     0.4268301713733189    0.05579864275403397  1.082191456456295e-10  0.0002184636043215868   0.005493068247544868      48.06554783571953 121.9582966193048
2.584190639966534      19.35723506088612      15.52120255395362   0.002598192474167812     0.7303152044262403     -11.38109288326292  4.975458442752097e-06     0.1278242340778105  0.0008475438915104489      14.69016172921775      326.4364141402103   0.006759200991046205     0.8000001188870646     0.5343348725848144     0.2695381875666378     0.4268301713733189    0.05579864275403397  1.082191456456295e-10  0.0002184636043215868   0.005493068247544868      48.06554783571953 121.9582964289301
2.584190639966534      19.35723477244084      15.52120278523756   0.002598192474167812     0.7303152044262403     -11.38109288326292  4.975458442752097e-06     0.1278242340778105  0.0008475438915104489      14.69016172921775      326.4364141402103   0.006759200991046205     0.8000001188870646     0.5343348725848144     0.2695381875666378     0.4268301713733189    0.05579864275403397  1.082191456456295e-10  0.0002184636043215868   0.005493068247544868      48.06554783571953 121.9582964841478
2.584190639966534      19.35723477244084      15.52120255395362   0.002598207375329006     0.7303152044262403     -11.38109288326292  4.975458442752097e-06     0.1278242340778105  0.0008475438915104489      14.69016172921775      326.4364141402103   0.006759200991046205     0.8000001188870646     0.5343348725848144     0.2695381875666378     0.4268301713733189    0.05579864275403397  1.082191456456295e-10  0.0002184636043215868   0.005493068247544868      48.06554783571953 121.9583020238217
2.584190639966534      19.35723477244084      15.52120255395362   0.002598192474167812     0.7303152193274015     -11.38109288326292  4.975458442752097e-06     0.1278242340778105  0.0008475438915104489      14.69016172921775      326.4364141402103   0.006759200991046205     0.8000001188870646     0.5343348725848144     0.2695381875666378     0.4268301713733189    0.05579864275403397  1.082191456456295e-10  0.0002184636043215868   0.005493068247544868      48.06554783571953 121.9582965933356
2.584190639966534      19.35723477244084      15.52120255395362   0.002598192474167812     0.7303152044262403     -11.38109305285442  4.975458442752097e-06     0.1278242340778105  0.0008475438915104489      14.69016172921775      326.4364141402103   0.006759200991046205     0.8000001188870646     0.5343348725848144     0.2695381875666378     0.4268301713733189    0.05579864275403397  1.082191456456295e-10  0.0002184636043215868   0.005493068247544868      48.06554783571953 121.9582967723848
2.584190639966534      19.35723477244084      15.52120255395362   0.002598192474167812     0.7303152044262403     -11.38109288326292  4.990359603945945e-06     0.1278242340778105  0.0008475438915104489      14.69016172921775      326.4364141402103   0.006759200991046205     0.8000001188870646     0.5343348725848144     0.2695381875666378     0.4268301713733189    0.05579864275403397  1.082191456456295e-10  0.0002184636043215868   0.005493068247544868      48.06554783571953 121.9583095094291
2.584190639966534      19.35723477244084      15.52120255395362   0.002598192474167812     0.7303152044262403     -11.38109288326292  4.975458442752097e-06     0.1278242489789717  0.0008475438915104489      14.69016172921775      326.4364141402103   0.006759200991046205     0.8000001188870646     0.5343348725848144     0.2695381875666378     0.4268301713733189    0.05579864275403397  1.082191456456295e-10  0.0002184636043215868   0.005493068247544868      48.06554783571953 121.9582969294493
2.584190639966534      19.35723477244084      15.52120255395362   0.002598192474167812     0.7303152044262403     -11.38109288326292  4.975458442752097e-06     0.1278242340778105  0.0008475587926716427      14.69016172921775      326.4364141402103   0.006759200991046205     0.8000001188870646     0.5343348725848144     0.2695381875666378     0.4268301713733189    0.05579864275403397  1.082191456456295e-10  0.0002184636043215868   0.005493068247544868      48.06554783571953 121.9583000042983
2.584190639966534      19.35723477244084      15.52120255395362   0.002598192474167812     0.7303152044262403     -11.38109288326292  4.975458442752097e-06     0.1278242340778105  0.0008475438915104489      14.69016194811822      326.4364141402103   0.006759200991046205     0.8000001188870646     0.5343348725848144     0.2695381875666378     0.4268301713733189    0.05579864275403397  1.082191456456295e-10  0.0002184636043215868   0.005493068247544868      48.06554783571953 121.9582966742734
2.584190639966534      19.35723477244084      15.52120255395362   0.002598192474167812     0.7303152044262403     -11.38109288326292  4.975458442752097e-06     0.1278242340778105  0.0008475438915104489      14.69016172921775      326.4364190044919   0.006759200991046205     0.8000001188870646     0.5343348725848144     0.2695381875666378     0.4268301713733189    0.05579864275403397  1.082191456456295e-10  0.0002184636043215868   0.005493068247544868      48.06554783571953 121.9582965211079
2.584190639966534      19.35723477244084      15.52120255395362   0.002598192474167812     0.7303152044262403     -11.38109288326292  4.975458442752097e-06     0.1278242340778105  0.0008475438915104489      14.69016172921775      326.4364141402103   0.006759215892207399     0.8000001188870646     0.5343348725848144     0.2695381875666378     0.4268301713733189    0.05579864275403397  1.082191456456295e-10  0.0002184636043215868   0.005493068247544868      48.06554783571953 121.9583318352738
2.584190639966534      19.35723477244084      15.52120255395362   0.002598192474167812     0.7303152044262403     -11.38109288326292  4.975458442752097e-06     0.1278242340778105  0.0008475438915104489      14.69016172921775      326.4364141402103   0.006759200991046205     0.8000001337882258     0.5343348725848144     0.2695381875666378     0.4268301713733189    0.05579864275403397  1.082191456456295e-10  0.0002184636043215868   0.005493068247544868      48.06554783571953 121.958297117
2.584190639966534      19.35723477244084      15.52120255395362   0.002598192474167812     0.7303152044262403     -11.38109288326292  4.975458442752097e-06     0.1278242340778105  0.0008475438915104489      14.69016172921775      326.4364141402103   0.006759200991046205     0.8000001188870646     0.5343348874859756     0.2695381875666378     0.4268301713733189    0.05579864275403397  1.082191456456295e-10  0.0002184636043215868   0.005493068247544868      48.06554783571953 121.9582961380598
2.584190639966534      19.35723477244084      15.52120255395362   0.002598192474167812     0.7303152044262403     -11.38109288326292  4.975458442752097e-06     0.1278242340778105  0.0008475438915104489      14.69016172921775      326.4364141402103   0.006759200991046205     0.8000001188870646     0.5343348725848144      0.269538202467799     0.4268301713733189    0.05579864275403397  1.082191456456295e-10  0.0002184636043215868   0.005493068247544868      48.06554783571953 121.9582978887951
2.584190639966534      19.35723477244084      15.52120255395362   0.002598192474167812     0.7303152044262403     -11.38109288326292  4.975458442752097e-06     0.1278242340778105  0.0008475438915104489      14.69016172921775      326.4364141402103   0.006759200991046205     0.8000001188870646     0.5343348725848144     0.2695381875666378     0.4268301862744801    0.05579864275403397  1.082191456456295e-10  0.0002184636043215868   0.005493068247544868      48.06554783571953 121.9582966117329
2.584190639966534      19.35723477244084      15.52120255395362   0.002598192474167812     0.7303152044262403     -11.38109288326292  4.975458442752097e-06     0.1278242340778105  0.0008475438915104489      14.69016172921775      326.4364141402103   0.006759200991046205     0.8000001188870646     0.5343348725848144     0.2695381875666378     0.4268301713733189    0.05579865765519516  1.082191456456295e-10  0.0002184636043215868   0.005493068247544868      48.06554783571953 121.9582965771373
2.584190639966534      19.35723477244084      15.52120255395362   0.002598192474167812     0.7303152044262403     -11.38109288326292  4.975458442752097e-06     0.1278242340778105  0.0008475438915104489      14.69016172921775      326.4364141402103   0.006759200991046205     0.8000001188870646     0.5343348725848144     0.2695381875666378     0.4268301713733189    0.05579864275403397  1.500938033949328e-08  0.0002184636043215868   0.005493068247544868      48.06554783571953 121.9582970211837
2.584190639966534      19.35723477244084      15.52120255395362   0.002598192474167812     0.7303152044262403     -11.38109288326292  4.975458442752097e-06     0.1278242340778105  0.0008475438915104489      14.69016172921775      326.4364141402103   0.006759200991046205     0.8000001188870646     0.5343348725848144     0.2695381875666378     0.4268301713733189    0.05579864275403397  1.082191456456295e-10  0.0002184785054827806   0.005493068247544868      48.06554783571953 121.958296576293
2.584190639966534      19.35723477244084      15.52120255395362   0.002598192474167812     0.7303152044262403     -11.38109288326292  4.975458442752097e-06     0.1278242340778105  0.0008475438915104489      14.69016172921775      326.4364141402103   0.006759200991046205     0.8000001188870646     0.5343348725848144     0.2695381875666378     0.4268301713733189    0.05579864275403397  1.082191456456295e-10  0.0002184636043215868   0.005493083148706062      48.06554783571953 121.958296576296
2.584190639966534      19.35723477244084      15.52120255395362   0.002598192474167812     0.7303152044262403     -11.38109288326292  4.975458442752097e-06     0.1278242340778105  0.0008475438915104489      14.69016172921775      326.4364141402103   0.006759200991046205     0.8000001188870646     0.5343348725848144     0.2695381875666378     0.4268301713733189    0.05579864275403397  1.082191456456295e-10  0.0002184636043215868   0.005493068247544868      48.06554855195201 121.9582965770423
2.589449249854884      19.40834207563896       15.6772667774353   0.002647475430473693     0.7344211137545573     -11.42897976437856  3.860686088625766e-06      0.127128873578928  0.0008664329115587264      14.29666530952088      320.0574636782297   0.006649832064539919     0.8000000002058652     0.5314856770451776     0.2706382152804082      0.408878874390636  1.815242432376407e-05   3.20492800174773e-14  1.112663185197837e-06  2.436289620797328e-05    0.08024128507575057 121.8269039508136
2.589449288440684      19.40834207563896       15.6772667774353   0.002647475430473693     0.7344211137545573     -11.42897976437856  3.860686088625766e-06      0.127128873578928  0.0008664329115587264      14.29666530952088      320.0574636782297   0.006649832064539919     0.8000000002058652     0.5314856770451776     0.2706382152804082      0.408878874390636  1.815242432376407e-05   3.20492800174773e-14  1.112663185197837e-06  2.436289620797328e-05    0.08024128507575057 121.8269039080466
2.589449249854884       19.4083423648458       15.6772667774353   0.002647475430473693     0.7344211137545573     -11.42897976437856  3.860686088625766e-06      0.127128873578928  0.0008664329115587264      14.29666530952088      320.0574636782297   0.006649832064539919     0.8000000002058652     0.5314856770451776     0.2706382152804082      0.408878874390636  1.815242432376407e-05   3.20492800174773e-14  1.112663185197837e-06  2.436289620797328e-05    0.08024128507575057 121.826904005647
2.589449249854884      19.40834207563896      15.67726701104478   0.002647475430473693     0.7344211137545573     -11.42897976437856  3.860686088625766e-06      0.127128873578928  0.0008664329115587264      14.29666530952088      320.0574636782297   0.006649832064539919     0.8000000002058652     0.5314856770451776     0.2706382152804082      0.408878874390636  1.815242432376407e-05   3.20492800174773e-14  1.112663185197837e-06  2.436289620797328e-05    0.08024128507575057 121.8269039738305
2.589449249854884      19.40834207563896       15.6772667774353   0.002647490331634886     0.7344211137545573     -11.42897976437856  3.860686088625766e-06      0.127128873578928  0.0008664329115587264      14.29666530952088      320.0574636782297   0.006649832064539919     0.8000000002058652     0.5314856770451776     0.2706382152804082      0.408878874390636  1.815242432376407e-05   3.20492800174773e-14  1.112663185197837e-06  2.436289620797328e-05    0.08024128507575057 121.8269009525534
2.589449249854884      19.40834207563896       15.6772667774353   0.002647475430473693     0.7344211286557185     -11.42897976437856  3.860686088625766e-06      0.127128873578928  0.0008664329115587264      14.29666530952088      320.0574636782297   0.006649832064539919     0.8000000002058652     0.5314856770451776     0.2706382152804082      0.408878874390636  1.815242432376407e-05   3.20492800174773e-14  1.112663185197837e-06  2.436289620797328e-05    0.08024128507575057 121.826903958926
2.589449249854884      19.40834207563896       15.6772667774353   0.002647475430473693     0.7344211137545573     -11.42897993468363  3.860686088625766e-06      0.127128873578928  0.0008664329115587264      14.29666530952088      320.0574636782297   0.006649832064539919     0.8000000002058652     0.5314856770451776     0.2706382152804082      0.408878874390636  1.815242432376407e-05   3.20492800174773e-14  1.112663185197837e-06  2.436289620797328e-05    0.08024128507575057 121.8269038502279
2.589449249854884      19.40834207563896       15.6772667774353   0.002647475430473693     0.7344211137545573     -11.42897976437856  3.875587249819613e-06      0.127128873578928  0.0008664329115587264      14.29666530952088      320.0574636782297   0.006649832064539919     0.8000000002058652     0.5314856770451776     0.2706382152804082      0.408878874390636  1.815242432376407e-05   3.20492800174773e-14  1.112663185197837e-06  2.436289620797328e-05    0.08024128507575057 121.8269067451273
2.589449249854884      19.40834207563896       15.6772667774353   0.002647475430473693     0.7344211137545573     -11.42897976437856  3.860686088625766e-06     0.1271288884800892  0.0008664329115587264      14.29666530952088      320.0574636782297   0.006649832064539919     0.8000000002058652     0.5314856770451776     0.2706382152804082      0.408878874390636  1.815242432376407e-05   3.20492800174773e-14  1.112663185197837e-06  2.436289620797328e-05    0.08024128507575057 121.8269039100001
2.589449249854884      19.40834207563896       15.6772667774353   0.002647475430473693     0.7344211137545573     -11.42897976437856  3.860686088625766e-06      0.127128873578928  0.0008664478127199202      14.29666530952088      320.0574636782297   0.006649832064539919     0.8000000002058652     0.5314856770451776     0.2706382152804082      0.408878874390636  1.815242432376407e-05   3.20492800174773e-14  1.112663185197837e-06  2.436289620797328e-05    0.08024128507575057 121.8269065247658
2.589449249854884      19.40834207563896       15.6772667774353   0.002647475430473693     0.7344211137545573     -11.42897976437856  3.860686088625766e-06      0.127128873578928  0.0008664329115587264      14.29666552255779      320.0574636782297   0.006649832064539919     0.8000000002058652     0.5314856770451776     0.2706382152804082      0.408878874390636  1.815242432376407e-05   3.20492800174773e-14  1.112663185197837e-06  2.436289620797328e-05    0.08024128507575057 121.8269038250377
2.589449249854884      19.40834207563896       15.6772667774353   0.002647475430473693     0.7344211137545573     -11.42897976437856  3.860686088625766e-06      0.127128873578928  0.0008664329115587264      14.29666530952088      320.0574684474576   0.006649832064539919     0.8000000002058652     0.5314856770451776     0.2706382152804082      0.408878874390636  1.815242432376407e-05   3.20492800174773e-14  1.112663185197837e-06  2.436289620797328e-05    0.08024128507575057 121.826903873778
2.589449249854884      19.40834207563896       15.6772667774353   0.002647475430473693     0.7344211137545573     -11.42897976437856  3.860686088625766e-06      0.127128873578928  0.0008664329115587264      14.29666530952088      320.0574636782297   0.006649846965701113     0.8000000002058652     0.5314856770451776     0.2706382152804082      0.408878874390636  1.815242432376407e-05   3.20492800174773e-14  1.112663185197837e-06  2.436289620797328e-05    0.08024128507575057 121.8269069263482
2.589449249854884      19.40834207563896       15.6772667774353   0.002647475430473693     0.7344211137545573     -11.42897976437856  3.860686088625766e-06      0.127128873578928  0.0008664329115587264      14.29666530952088      320.0574636782297   0.006649832064539919     0.8000000151070263     0.5314856770451776     0.2706382152804082      0.408878874390636  1.815242432376407e-05   3.20492800174773e-14  1.112663185197837e-06  2.436289620797328e-05    0.08024128507575057 121.8269045016747
2.589449249854884      19.40834207563896       15.6772667774353   0.002647475430473693     0.7344211137545573     -11.42897976437856  3.860686088625766e-06      0.127128873578928  0.0008664329115587264      14.29666530952088      320.0574636782297   0.006649832064539919     0.8000000002058652     0.5314856919463388     0.2706382152804082      0.408878874390636  1.815242432376407e-05   3.20492800174773e-14  1.112663185197837e-06  2.436289620797328e-05    0.08024128507575057 121.826903896181
2.589449249854884      19.40834207563896       15.6772667774353   0.002647475430473693     0.7344211137545573     -11.42897976437856  3.860686088625766e-06      0.127128873578928  0.0008664329115587264      14.29666530952088      320.0574636782297   0.006649832064539919     0.8000000002058652     0.5314856770451776     0.2706382301815694      0.408878874390636  1.815242432376407e-05   3.20492800174773e-14  1.112663185197837e-06  2.436289620797328e-05    0.08024128507575057 121.8269040038343
2.589449249854884      19.40834207563896       15.6772667774353   0.002647475430473693     0.7344211137545573     -11.42897976437856  3.860686088625766e-06      0.127128873578928  0.0008664329115587264      14.29666530952088      320.0574636782297   0.006649832064539919     0.8000000002058652     0.5314856770451776     0.2706382152804082     0.4088788892917972  1.815242432376407e-05   3.20492800174773e-14  1.112663185197837e-06  2.436289620797328e-05    0.08024128507575057 121.8269039651188
2.589449249854884      19.40834207563896       15.6772667774353   0.002647475430473693     0.7344211137545573     -11.42897976437856  3.860686088625766e-06      0.127128873578928  0.0008664329115587264      14.29666530952088      320.0574636782297   0.006649832064539919     0.8000000002058652     0.5314856770451776     0.2706382152804082      0.408878874390636  1.816732548495792e-05   3.20492800174773e-14  1.112663185197837e-06  2.436289620797328e-05    0.08024128507575057 121.8269039508333
2.589449249854884      19.40834207563896       15.6772667774353   0.002647475430473693     0.7344211137545573     -11.42897976437856  3.860686088625766e-06      0.127128873578928  0.0008664329115587264      14.29666530952088      320.0574636782297   0.006649832064539919     0.8000000002058652     0.5314856770451776     0.2706382152804082      0.408878874390636  1.815242432376407e-05  1.490119324312767e-08  1.112663185197837e-06  2.436289620797328e-05    0.08024128507575057 121.8269044507343
2.589449249854884      19.40834207563896       15.6772667774353   0.002647475430473693     0.7344211137545573     -11.42897976437856  3.860686088625766e-06      0.127128873578928  0.0008664329115587264      14.29666530952088      320.0574636782297   0.006649832064539919     0.8000000002058652     0.5314856770451776     0.2706382152804082      0.408878874390636  1.815242432376407e-05   3.20492800174773e-14  1.127564346391685e-06  2.436289620797328e-05    0.08024128507575057 121.8269039507983
2.589449249854884      19.40834207563896       15.6772667774353   0.002647475430473693     0.7344211137545573     -11.42897976437856  3.860686088625766e-06      0.127128873578928  0.0008664329115587264      14.29666530952088      320.0574636782297   0.006649832064539919     0.8000000002058652     0.5314856770451776     0.2706382152804082      0.408878874390636  1.815242432376407e-05   3.20492800174773e-14  1.112663185197837e-06  2.437779736916713e-05    0.08024128507575057 121.8269039513475
2.589449249854884      19.40834207563896       15.6772667774353   0.002647475430473693     0.7344211137545573     -11.42897976437856  3.860686088625766e-06      0.127128873578928  0.0008664329115587264      14.29666530952088      320.0574636782297   0.006649832064539919     0.8000000002058652     0.5314856770451776     0.2706382152804082      0.408878874390636  1.815242432376407e-05   3.20492800174773e-14  1.112663185197837e-06  2.436289620797328e-05    0.08024129997691176 121.8269039508666
2.593065414115383      19.57984331106708      15.74577399236006   0.002558150382740203     0.7322600319165002      -11.5682779094797  7.667163349632262e-06     0.1269696930268651  0.0008637793513329851      15.00468142359255      340.0376833768618   0.007117504493146342     0.8000000001464297     0.5412538944734457     0.2628489576190115     0.4058919472824192  9.444941853976358e-06  3.901412193459984e-14     0.4662555514910609  1.286775942076446e-05    0.04213504708248918 122.1594551827443
2.593065452755069      19.57984331106708      15.74577399236006   0.002558150382740203     0.7322600319165002      -11.5682779094797  7.667163349632262e-06     0.1269696930268651  0.0008637793513329851      15.00468142359255      340.0376833768618   0.007117504493146342     0.8000000001464297     0.5412538944734457     0.2628489576190115     0.4058919472824192  9.444941853976358e-06  3.901412193459984e-14     0.4662555514910609  1.286775942076446e-05    0.04213504708248918 122.15945515281
2.593065414115383      19.57984360282948      15.74577399236006   0.002558150382740203     0.7322600319165002      -11.5682779094797  7.667163349632262e-06     0.1269696930268651  0.0008637793513329851      15.00468142359255      340.0376833768618   0.007117504493146342     0.8000000001464297     0.5412538944734457     0.2628489576190115     0.4058919472824192  9.444941853976358e-06  3.901412193459984e-14     0.4662555514910609  1.286775942076446e-05    0.04213504708248918 122.1594553705108
2.593065414115383      19.57984331106708      15.74577422699038   0.002558150382740203     0.7322600319165002      -11.5682779094797  7.667163349632262e-06     0.1269696930268651  0.0008637793513329851      15.00468142359255      340.0376833768618   0.007117504493146342     0.8000000001464297     0.5412538944734457     0.2628489576190115     0.4058919472824192  9.444941853976358e-06  3.901412193459984e-14     0.4662555514910609  1.286775942076446e-05    0.04213504708248918 122.1594552320638
2.593065414115383      19.57984331106708      15.74577399236006   0.002558165283901397     0.7322600319165002      -11.5682779094797  7.667163349632262e-06     0.1269696930268651  0.0008637793513329851      15.00468142359255      340.0376833768618   0.007117504493146342     0.8000000001464297     0.5412538944734457     0.2628489576190115     0.4058919472824192  9.444941853976358e-06  3.901412193459984e-14     0.4662555514910609  1.286775942076446e-05    0.04213504708248918 122.1594461102071
2.593065414115383      19.57984331106708      15.74577399236006   0.002558150382740203     0.7322600468176614      -11.5682779094797  7.667163349632262e-06     0.1269696930268651  0.0008637793513329851      15.00468142359255      340.0376833768618   0.007117504493146342     0.8000000001464297     0.5412538944734457     0.2628489576190115     0.4058919472824192  9.444941853976358e-06  3.901412193459984e-14     0.4662555514910609  1.286775942076446e-05    0.04213504708248918 122.1594551760998
2.593065414115383      19.57984331106708      15.74577399236006   0.002558150382740203     0.7322600319165002     -11.56827808186048  7.667163349632262e-06     0.1269696930268651  0.0008637793513329851      15.00468142359255      340.0376833768618   0.007117504493146342     0.8000000001464297     0.5412538944734457     0.2628489576190115     0.4058919472824192  9.444941853976358e-06  3.901412193459984e-14     0.4662555514910609  1.286775942076446e-05    0.04213504708248918 122.1594550182256
2.593065414115383      19.57984331106708      15.74577399236006   0.002558150382740203     0.7322600319165002      -11.5682779094797  7.682064510826109e-06     0.1269696930268651  0.0008637793513329851      15.00468142359255      340.0376833768618   0.007117504493146342     0.8000000001464297     0.5412538944734457     0.2628489576190115     0.4058919472824192  9.444941853976358e-06  3.901412193459984e-14     0.4662555514910609  1.286775942076446e-05    0.04213504708248918 122.1594580907118
2.593065414115383      19.57984331106708      15.74577399236006   0.002558150382740203     0.7322600319165002      -11.5682779094797  7.667163349632262e-06     0.1269697079280263  0.0008637793513329851      15.00468142359255      340.0376833768618   0.007117504493146342     0.8000000001464297     0.5412538944734457     0.2628489576190115     0.4058919472824192  9.444941853976358e-06  3.901412193459984e-14     0.4662555514910609  1.286775942076446e-05    0.04213504708248918 122.1594548438686
2.593065414115383      19.57984331106708      15.74577399236006   0.002558150382740203     0.7322600319165002      -11.5682779094797  7.667163349632262e-06     0.1269696930268651   0.000863794252494179      15.00468142359255      340.0376833768618   0.007117504493146342     0.8000000001464297     0.5412538944734457     0.2628489576190115     0.4058919472824192  9.444941853976358e-06  3.901412193459984e-14     0.4662555514910609  1.286775942076446e-05    0.04213504708248918 122.159455273158
2.593065414115383      19.57984331106708      15.74577399236006   0.002558150382740203     0.7322600319165002      -11.5682779094797  7.667163349632262e-06     0.1269696930268651  0.0008637793513329851      15.00468164717973      340.0376833768618   0.007117504493146342     0.8000000001464297     0.5412538944734457     0.2628489576190115     0.4058919472824192  9.444941853976358e-06  3.901412193459984e-14     0.4662555514910609  1.286775942076446e-05    0.04213504708248918 122.1594552506108
2.593065414115383      19.57984331106708      15.74577399236006   0.002558150382740203     0.7322600319165002      -11.5682779094797  7.667163349632262e-06     0.1269696930268651  0.0008637793513329851      15.00468142359255      340.0376884438181   0.007117504493146342     0.8000000001464297     0.5412538944734457     0.2628489576190115     0.4058919472824192  9.444941853976358e-06  3.901412193459984e-14     0.4662555514910609  1.286775942076446e-05    0.04213504708248918 122.1594551985352
2.593065414115383      19.57984331106708      15.74577399236006   0.002558150382740203     0.7322600319165002      -11.5682779094797  7.667163349632262e-06     0.1269696930268651  0.0008637793513329851      15.00468142359255      340.0376833768618   0.007117519394307536     0.8000000001464297     0.5412538944734457     0.2628489576190115     0.4058919472824192  9.444941853976358e-06  3.901412193459984e-14     0.4662555514910609  1.286775942076446e-05    0.04213504708248918 122.1595124529924
2.593065414115383      19.57984331106708      15.74577399236006   0.002558150382740203     0.7322600319165002      -11.5682779094797  7.667163349632262e-06     0.1269696930268651  0.0008637793513329851      15.00468142359255      340.0376833768618   0.007117504493146342     0.8000000150475909     0.5412538944734457     0.2628489576190115     0.4058919472824192  9.444941853976358e-06  3.901412193459984e-14     0.4662555514910609  1.286775942076446e-05    0.04213504708248918 122.1594558614967
2.593065414115383      19.57984331106708      15.74577399236006   0.002558150382740203     0.7322600319165002      -11.5682779094797  7.667163349632262e-06     0.1269696930268651  0.0008637793513329851      15.00468142359255      340.0376833768618   0.007117504493146342     0.8000000001464297     0.5412539093746069     0.2628489576190115     0.4058919472824192  9.444941853976358e-06  3.901412193459984e-14     0.4662555514910609  1.286775942076446e-05    0.04213504708248918 122.1594544639399
2.593065414115383      19.57984331106708      15.74577399236006   0.002558150382740203     0.7322600319165002      -11.5682779094797  7.667163349632262e-06     0.1269696930268651  0.0008637793513329851      15.00468142359255      340.0376833768618   0.007117504493146342     0.8000000001464297     0.5412538944734457     0.2628489725201726     0.4058919472824192  9.444941853976358e-06  3.901412193459984e-14     0.4662555514910609  1.286775942076446e-05    0.04213504708248918 122.1594567833484
2.593065414115383      19.57984331106708      15.74577399236006   0.002558150382740203     0.7322600319165002      -11.5682779094797  7.667163349632262e-06     0.1269696930268651  0.0008637793513329851      15.00468142359255      340.0376833768618   0.007117504493146342     0.8000000001464297     0.5412538944734457     0.2628489576190115     0.4058919621835804  9.444941853976358e-06  3.901412193459984e-14     0.4662555514910609  1.286775942076446e-05    0.04213504708248918 122.1594551904864
2.593065414115383      19.57984331106708      15.74577399236006   0.002558150382740203     0.7322600319165002      -11.5682779094797  7.667163349632262e-06     0.1269696930268651  0.0008637793513329851      15.00468142359255      340.0376833768618   0.007117504493146342     0.8000000001464297     0.5412538944734457     0.2628489576190115     0.4058919472824192  9.459843015170206e-06  3.901412193459984e-14     0.4662555514910609  1.286775942076446e-05    0.04213504708248918 122.1594551827603
2.593065414115383      19.57984331106708      15.74577399236006   0.002558150382740203     0.7322600319165002      -11.5682779094797  7.667163349632262e-06     0.1269696930268651  0.0008637793513329851      15.00468142359255      340.0376833768618   0.007117504493146342     0.8000000001464297     0.5412538944734457     0.2628489576190115     0.4058919472824192  9.444941853976358e-06  1.490120020796959e-08     0.4662555514910609  1.286775942076446e-05    0.04213504708248918 122.1594556194912
2.593065414115383      19.57984331106708      15.74577399236006   0.002558150382740203     0.7322600319165002      -11.5682779094797  7.667163349632262e-06     0.1269696930268651  0.0008637793513329851      15.00468142359255      340.0376833768618   0.007117504493146342     0.8000000001464297     0.5412538944734457     0.2628489576190115     0.4058919472824192  9.444941853976358e-06  3.901412193459984e-14      0.466255566392222  1.286775942076446e-05    0.04213504708248918 122.1594551827787
2.593065414115383      19.57984331106708      15.74577399236006   0.002558150382740203     0.7322600319165002      -11.5682779094797  7.667163349632262e-06     0.1269696930268651  0.0008637793513329851      15.00468142359255      340.0376833768618   0.007117504493146342     0.8000000001464297     0.5412538944734457     0.2628489576190115     0.4058919472824192  9.444941853976358e-06  3.901412193459984e-14     0.4662555514910609  1.288266058195831e-05    0.04213504708248918 122.1594551827787
2.593065414115383      19.57984331106708      15.74577399236006   0.002558150382740203     0.7322600319165002      -11.5682779094797  7.667163349632262e-06     0.1269696930268651  0.0008637793513329851      15.00468142359255      340.0376833768618   0.007117504493146342     0.8000000001464297     0.5412538944734457     0.2628489576190115     0.4058919472824192  9.444941853976358e-06  3.901412193459984e-14     0.4662555514910609  1.286775942076446e-05    0.04213506198365038 122.1594551827489
2.590353300928005      19.45121738031902      15.69439357899673   0.002629575190727316     0.7338808345013642      -11.4638043136385   4.81228949545737e-06     0.1270891386906863  0.0008657662348915195      14.47366935099489      325.0525186024235   0.006766721039888278     0.8000000001910061     0.5339277691833323     0.2686908796906664     0.4081321339805363  1.597555370614955e-05  2.823935172582331e-14     0.1165647223736952  2.148911199244556e-05    0.07071472557272615 121.8499761471344
2.590353339527277      19.45121738031902      15.69439357899673   0.002629575190727316     0.7338808345013642      -11.4638043136385   4.81228949545737e-06     0.1270891386906863  0.0008657662348915195      14.47366935099489      325.0525186024235   0.006766721039888278     0.8000000001910061     0.5339277691833323     0.2686908796906664     0.4081321339805363  1.597555370614955e-05  2.823935172582331e-14     0.1165647223736952  2.148911199244556e-05    0.07071472557272615 121.8499761164527
2.590353300928005      19.45121767016475      15.69439357899673   0.002629575190727316     0.7338808345013642      -11.4638043136385   4.81228949545737e-06     0.1270891386906863  0.0008657662348915195      14.47366935099489      325.0525186024235   0.006766721039888278     0.8000000001910061     0.5339277691833323     0.2686908796906664     0.4081321339805363  1.597555370614955e-05  2.823935172582331e-14     0.1165647223736952  2.148911199244556e-05    0.07071472557272615 121.8499761881423
2.590353300928005      19.45121738031902      15.69439381286142   0.002629575190727316     0.7338808345013642      -11.4638043136385   4.81228949545737e-06     0.1270891386906863  0.0008657662348915195      14.47366935099489      325.0525186024235   0.006766721039888278     0.8000000001910061     0.5339277691833323     0.2686908796906664     0.4081321339805363  1.597555370614955e-05  2.823935172582331e-14     0.1165647223736952  2.148911199244556e-05    0.07071472557272615 121.8499761594209
2.590353300928005      19.45121738031902      15.69439357899673    0.00262959009188851     0.7338808345013642      -11.4638043136385   4.81228949545737e-06     0.1270891386906863  0.0008657662348915195      14.47366935099489      325.0525186024235   0.006766721039888278     0.8000000001910061     0.5339277691833323     0.2686908796906664     0.4081321339805363  1.597555370614955e-05  2.823935172582331e-14     0.1165647223736952  2.148911199244556e-05    0.07071472557272615 121.8499740090904
2.590353300928005      19.45121738031902      15.69439357899673   0.002629575190727316     0.7338808494025254      -11.4638043136385   4.81228949545737e-06     0.1270891386906863  0.0008657662348915195      14.47366935099489      325.0525186024235   0.006766721039888278     0.8000000001910061     0.5339277691833323     0.2686908796906664     0.4081321339805363  1.597555370614955e-05  2.823935172582331e-14     0.1165647223736952  2.148911199244556e-05    0.07071472557272615 121.8499761123647
2.590353300928005      19.45121738031902      15.69439357899673   0.002629575190727316     0.7338808345013642      -11.4638044844625   4.81228949545737e-06     0.1270891386906863  0.0008657662348915195      14.47366935099489      325.0525186024235   0.006766721039888278     0.8000000001910061     0.5339277691833323     0.2686908796906664     0.4081321339805363  1.597555370614955e-05  2.823935172582331e-14     0.1165647223736952  2.148911199244556e-05    0.07071472557272615 121.8499760791762
2.590353300928005      19.45121738031902      15.69439357899673   0.002629575190727316     0.7338808345013642      -11.4638043136385  4.827190656651218e-06     0.1270891386906863  0.0008657662348915195      14.47366935099489      325.0525186024235   0.006766721039888278     0.8000000001910061     0.5339277691833323     0.2686908796906664     0.4081321339805363  1.597555370614955e-05  2.823935172582331e-14     0.1165647223736952  2.148911199244556e-05    0.07071472557272615 121.849978970678
2.590353300928005      19.45121738031902      15.69439357899673   0.002629575190727316     0.7338808345013642      -11.4638043136385   4.81228949545737e-06     0.1270891535918474  0.0008657662348915195      14.47366935099489      325.0525186024235   0.006766721039888278     0.8000000001910061     0.5339277691833323     0.2686908796906664     0.4081321339805363  1.597555370614955e-05  2.823935172582331e-14     0.1165647223736952  2.148911199244556e-05    0.07071472557272615 121.8499760350317
2.590353300928005      19.45121738031902      15.69439357899673   0.002629575190727316     0.7338808345013642      -11.4638043136385   4.81228949545737e-06     0.1270891386906863  0.0008657811360527133      14.47366935099489      325.0525186024235   0.006766721039888278     0.8000000001910061     0.5339277691833323     0.2686908796906664     0.4081321339805363  1.597555370614955e-05  2.823935172582331e-14     0.1165647223736952  2.148911199244556e-05    0.07071472557272615 121.8499776854637
2.590353300928005      19.45121738031902      15.69439357899673   0.002629575190727316     0.7338808345013642      -11.4638043136385   4.81228949545737e-06     0.1270891386906863  0.0008657662348915195      14.47366956666937      325.0525186024235   0.006766721039888278     0.8000000001910061     0.5339277691833323     0.2686908796906664     0.4081321339805363  1.597555370614955e-05  2.823935172582331e-14     0.1165647223736952  2.148911199244556e-05    0.07071472557272615 121.8499762140246
2.590353300928005      19.45121738031902      15.69439357899673   0.002629575190727316     0.7338808345013642      -11.4638043136385   4.81228949545737e-06     0.1270891386906863  0.0008657662348915195      14.47366935099489      325.0525234460835   0.006766721039888278     0.8000000001910061     0.5339277691833323     0.2686908796906664     0.4081321339805363  1.597555370614955e-05  2.823935172582331e-14     0.1165647223736952  2.148911199244556e-05    0.07071472557272615 121.8499761797516
2.590353300928005      19.45121738031902      15.69439357899673   0.002629575190727316     0.7338808345013642      -11.4638043136385   4.81228949545737e-06     0.1270891386906863  0.0008657662348915195      14.47366935099489      325.0525186024235   0.006766735941049472     0.8000000001910061     0.5339277691833323     0.2686908796906664     0.4081321339805363  1.597555370614955e-05  2.823935172582331e-14     0.1165647223736952  2.148911199244556e-05    0.07071472557272615 121.8499933119936
2.590353300928005      19.45121738031902      15.69439357899673   0.002629575190727316     0.7338808345013642      -11.4638043136385   4.81228949545737e-06     0.1270891386906863  0.0008657662348915195      14.47366935099489      325.0525186024235   0.006766721039888278     0.8000000150921673     0.5339277691833323     0.2686908796906664     0.4081321339805363  1.597555370614955e-05  2.823935172582331e-14     0.1165647223736952  2.148911199244556e-05    0.07071472557272615 121.849976705833
2.590353300928005      19.45121738031902      15.69439357899673   0.002629575190727316     0.7338808345013642      -11.4638043136385   4.81228949545737e-06     0.1270891386906863  0.0008657662348915195      14.47366935099489      325.0525186024235   0.006766721039888278     0.8000000001910061     0.5339277840844935     0.2686908796906664     0.4081321339805363  1.597555370614955e-05  2.823935172582331e-14     0.1165647223736952  2.148911199244556e-05    0.07071472557272615 121.8499759274673
2.590353300928005      19.45121738031902      15.69439357899673   0.002629575190727316     0.7338808345013642      -11.4638043136385   4.81228949545737e-06     0.1270891386906863  0.0008657662348915195      14.47366935099489      325.0525186024235   0.006766721039888278     0.8000000001910061     0.5339277691833323     0.2686908945918275     0.4081321339805363  1.597555370614955e-05  2.823935172582331e-14     0.1165647223736952  2.148911199244556e-05    0.07071472557272615 121.8499765791421
2.590353300928005      19.45121738031902      15.69439357899673   0.002629575190727316     0.7338808345013642      -11.4638043136385   4.81228949545737e-06     0.1270891386906863  0.0008657662348915195      14.47366935099489      325.0525186024235   0.006766721039888278     0.8000000001910061     0.5339277691833323     0.2686908796906664     0.4081321488816975  1.597555370614955e-05  2.823935172582331e-14     0.1165647223736952  2.148911199244556e-05    0.07071472557272615 121.8499761495346
2.590353300928005      19.45121738031902      15.69439357899673   0.002629575190727316     0.7338808345013642      -11.4638043136385   4.81228949545737e-06     0.1270891386906863  0.0008657662348915195      14.47366935099489      325.0525186024235   0.006766721039888278     0.8000000001910061     0.5339277691833323     0.2686908796906664     0.4081321339805363   1.59904548673434e-05  2.823935172582331e-14     0.1165647223736952  2.148911199244556e-05    0.07071472557272615 121.8499761470443
2.590353300928005      19.45121738031902      15.69439357899673   0.002629575190727316     0.7338808345013642      -11.4638043136385   4.81228949545737e-06     0.1270891386906863  0.0008657662348915195      14.47366935099489      325.0525186024235   0.006766721039888278     0.8000000001910061     0.5339277691833323     0.2686908796906664     0.4081321339805363  1.597555370614955e-05  1.490118943319938e-08     0.1165647223736952  2.148911199244556e-05    0.07071472557272615 121.8499766465064
2.590353300928005      19.45121738031902      15.69439357899673   0.002629575190727316     0.7338808345013642      -11.4638043136385   4.81228949545737e-06     0.1270891386906863  0.0008657662348915195      14.47366935099489      325.0525186024235   0.006766721039888278     0.8000000001910061     0.5339277691833323     0.2686908796906664     0.4081321339805363  1.597555370614955e-05  2.823935172582331e-14     0.1165647372748564  2.148911199244556e-05    0.07071472557272615 121.8499761469889
2.590353300928005      19.45121738031902      15.69439357899673   0.002629575190727316     0.7338808345013642      -11.4638043136385   4.81228949545737e-06     0.1270891386906863  0.0008657662348915195      14.47366935099489      325.0525186024235   0.006766721039888278     0.8000000001910061     0.5339277691833323     0.2686908796906664     0.4081321339805363  1.597555370614955e-05  2.823935172582331e-14     0.1165647223736952  2.150401315363941e-05    0.07071472557272615 121.8499761469889
2.590353300928005      19.45121738031902      15.69439357899673   0.002629575190727316     0.7338808345013642      -11.4638043136385   4.81228949545737e-06     0.1270891386906863  0.0008657662348915195      14.47366935099489      325.0525186024235   0.006766721039888278     0.8000000001910061     0.5339277691833323     0.2686908796906664     0.4081321339805363  1.597555370614955e-05  2.823935172582331e-14     0.1165647223736952  2.148911199244556e-05    0.07071474047388734 121.8499761473339
2.589675272631159      19.41906089763192      15.68154847565587   0.002647431392720522     0.7342860351475813     -11.43768591467813  4.098571031911777e-06     0.1271190001066416   0.000866262955781157      14.34091633284513      321.3062274088041   0.006679025176573555     0.8000000002021502     0.5320962378607991     0.2701513602085839      0.408692180655067  1.760820666919716e-05  3.109677429676252e-14    0.02914201509412315  2.364445013537153e-05    0.07785964519530425 121.828483049498
2.589675311220328      19.41906089763192      15.68154847565587   0.002647431392720522     0.7342860351475813     -11.43768591467813  4.098571031911777e-06     0.1271190001066416   0.000866262955781157      14.34091633284513      321.3062274088041   0.006679025176573555     0.8000000002021502     0.5320962378607991     0.2701513602085839      0.408692180655067  1.760820666919716e-05  3.109677429676252e-14    0.02914201509412315  2.364445013537153e-05    0.07785964519530425 121.8284830471347
2.589675272631159      19.41906118699848      15.68154847565587   0.002647431392720522     0.7342860351475813     -11.43768591467813  4.098571031911777e-06     0.1271190001066416   0.000866262955781157      14.34091633284513      321.3062274088041   0.006679025176573555     0.8000000002021502     0.5320962378607991     0.2701513602085839      0.408692180655067  1.760820666919716e-05  3.109677429676252e-14    0.02914201509412315  2.364445013537153e-05    0.07785964519530425 121.8284830559381
2.589675272631159      19.41906089763192      15.68154870932915   0.002647431392720522     0.7342860351475813     -11.43768591467813  4.098571031911777e-06     0.1271190001066416   0.000866262955781157      14.34091633284513      321.3062274088041   0.006679025176573555     0.8000000002021502     0.5320962378607991     0.2701513602085839      0.408692180655067  1.760820666919716e-05  3.109677429676252e-14    0.02914201509412315  2.364445013537153e-05    0.07785964519530425 121.8284830166591
2.589675272631159      19.41906089763192      15.68154847565587   0.002647446293881715     0.7342860351475813     -11.43768591467813  4.098571031911777e-06     0.1271190001066416   0.000866262955781157      14.34091633284513      321.3062274088041   0.006679025176573555     0.8000000002021502     0.5320962378607991     0.2701513602085839      0.408692180655067  1.760820666919716e-05  3.109677429676252e-14    0.02914201509412315  2.364445013537153e-05    0.07785964519530425 121.8284825184375
2.589675272631159      19.41906089763192      15.68154847565587   0.002647431392720522     0.7342860500487425     -11.43768591467813  4.098571031911777e-06     0.1271190001066416   0.000866262955781157      14.34091633284513      321.3062274088041   0.006679025176573555     0.8000000002021502     0.5320962378607991     0.2701513602085839      0.408692180655067  1.760820666919716e-05  3.109677429676252e-14    0.02914201509412315  2.364445013537153e-05    0.07785964519530425 121.8284830554893
2.589675272631159      19.41906089763192      15.68154847565587   0.002647431392720522     0.7342860351475813     -11.43768608511293  4.098571031911777e-06     0.1271190001066416   0.000866262955781157      14.34091633284513      321.3062274088041   0.006679025176573555     0.8000000002021502     0.5320962378607991     0.2701513602085839      0.408692180655067  1.760820666919716e-05  3.109677429676252e-14    0.02914201509412315  2.364445013537153e-05    0.07785964519530425 121.8284830414628
2.589675272631159      19.41906089763192      15.68154847565587   0.002647431392720522     0.7342860351475813     -11.43768591467813  4.113472193105625e-06     0.1271190001066416   0.000866262955781157      14.34091633284513      321.3062274088041   0.006679025176573555     0.8000000002021502     0.5320962378607991     0.2701513602085839      0.408692180655067  1.760820666919716e-05  3.109677429676252e-14    0.02914201509412315  2.364445013537153e-05    0.07785964519530425 121.8284858396489
2.589675272631159      19.41906089763192      15.68154847565587   0.002647431392720522     0.7342860351475813     -11.43768591467813  4.098571031911777e-06     0.1271190150078028   0.000866262955781157      14.34091633284513      321.3062274088041   0.006679025176573555     0.8000000002021502     0.5320962378607991     0.2701513602085839      0.408692180655067  1.760820666919716e-05  3.109677429676252e-14    0.02914201509412315  2.364445013537153e-05    0.07785964519530425 121.8284830480747
2.589675272631159      19.41906089763192      15.68154847565587   0.002647431392720522     0.7342860351475813     -11.43768591467813  4.098571031911777e-06     0.1271190001066416  0.0008662778569423509      14.34091633284513      321.3062274088041   0.006679025176573555     0.8000000002021502     0.5320962378607991     0.2701513602085839      0.408692180655067  1.760820666919716e-05  3.109677429676252e-14    0.02914201509412315  2.364445013537153e-05    0.07785964519530425 121.8284849572545
2.589675272631159      19.41906089763192      15.68154847565587   0.002647431392720522     0.7342860351475813     -11.43768591467813  4.098571031911777e-06     0.1271190001066416   0.000866262955781157      14.34091654654143      321.3062274088041   0.006679025176573555     0.8000000002021502     0.5320962378607991     0.2701513602085839      0.408692180655067  1.760820666919716e-05  3.109677429676252e-14    0.02914201509412315  2.364445013537153e-05    0.07785964519530425 121.8284830731782
2.589675272631159      19.41906089763192      15.68154847565587   0.002647431392720522     0.7342860351475813     -11.43768591467813  4.098571031911777e-06     0.1271190001066416   0.000866262955781157      14.34091633284513        321.30623219664   0.006679025176573555     0.8000000002021502     0.5320962378607991     0.2701513602085839      0.408692180655067  1.760820666919716e-05  3.109677429676252e-14    0.02914201509412315  2.364445013537153e-05    0.07785964519530425 121.8284830584696
2.589675272631159      19.41906089763192      15.68154847565587   0.002647431392720522     0.7342860351475813     -11.43768591467813  4.098571031911777e-06     0.1271190001066416   0.000866262955781157      14.34091633284513      321.3062274088041   0.006679040077734749     0.8000000002021502     0.5320962378607991     0.2701513602085839      0.408692180655067  1.760820666919716e-05  3.109677429676252e-14    0.02914201509412315  2.364445013537153e-05    0.07785964519530425 121.8284893663386
2.589675272631159      19.41906089763192      15.68154847565587   0.002647431392720522     0.7342860351475813     -11.43768591467813  4.098571031911777e-06     0.1271190001066416   0.000866262955781157      14.34091633284513      321.3062274088041   0.006679025176573555     0.8000000151033114     0.5320962378607991     0.2701513602085839      0.408692180655067  1.760820666919716e-05  3.109677429676252e-14    0.02914201509412315  2.364445013537153e-05    0.07785964519530425 121.82848362849
2.589675272631159      19.41906089763192      15.68154847565587   0.002647431392720522     0.7342860351475813     -11.43768591467813  4.098571031911777e-06     0.1271190001066416   0.000866262955781157      14.34091633284513      321.3062274088041   0.006679025176573555     0.8000000002021502     0.5320962527619603     0.2701513602085839      0.408692180655067  1.760820666919716e-05  3.109677429676252e-14    0.02914201509412315  2.364445013537153e-05    0.07785964519530425 121.8284829928781
2.589675272631159      19.41906089763192      15.68154847565587   0.002647431392720522     0.7342860351475813     -11.43768591467813  4.098571031911777e-06     0.1271190001066416   0.000866262955781157      14.34091633284513      321.3062274088041   0.006679025176573555     0.8000000002021502     0.5320962378607991     0.2701513751097451      0.408692180655067  1.760820666919716e-05  3.109677429676252e-14    0.02914201509412315  2.364445013537153e-05    0.07785964519530425 121.8284832189282
2.589675272631159      19.41906089763192      15.68154847565587   0.002647431392720522     0.7342860351475813     -11.43768591467813  4.098571031911777e-06     0.1271190001066416   0.000866262955781157      14.34091633284513      321.3062274088041   0.006679025176573555     0.8000000002021502     0.5320962378607991     0.2701513602085839     0.4086921955562282  1.760820666919716e-05  3.109677429676252e-14    0.02914201509412315  2.364445013537153e-05    0.07785964519530425 121.8284830604282
2.589675272631159      19.41906089763192      15.68154847565587   0.002647431392720522     0.7342860351475813     -11.43768591467813  4.098571031911777e-06     0.1271190001066416   0.000866262955781157      14.34091633284513      321.3062274088041   0.006679025176573555     0.8000000002021502     0.5320962378607991     0.2701513602085839      0.408692180655067  1.762310783039101e-05  3.109677429676252e-14    0.02914201509412315  2.364445013537153e-05    0.07785964519530425 121.8284830482091
2.589675272631159      19.41906089763192      15.68154847565587   0.002647431392720522     0.7342860351475813     -11.43768591467813  4.098571031911777e-06     0.1271190001066416   0.000866262955781157      14.34091633284513      321.3062274088041   0.006679025176573555     0.8000000002021502     0.5320962378607991     0.2701513602085839      0.408692180655067  1.760820666919716e-05  1.490119229062196e-08    0.02914201509412315  2.364445013537153e-05    0.07785964519530425 121.8284835474075
2.589675272631159      19.41906089763192      15.68154847565587   0.002647431392720522     0.7342860351475813     -11.43768591467813  4.098571031911777e-06     0.1271190001066416   0.000866262955781157      14.34091633284513      321.3062274088041   0.006679025176573555     0.8000000002021502     0.5320962378607991     0.2701513602085839      0.408692180655067  1.760820666919716e-05  3.109677429676252e-14    0.02914202999528434  2.364445013537153e-05    0.07785964519530425 121.8284830482014
2.589675272631159      19.41906089763192      15.68154847565587   0.002647431392720522     0.7342860351475813     -11.43768591467813  4.098571031911777e-06     0.1271190001066416   0.000866262955781157      14.34091633284513      321.3062274088041   0.006679025176573555     0.8000000002021502     0.5320962378607991     0.2701513602085839      0.408692180655067  1.760820666919716e-05  3.109677429676252e-14    0.02914201509412315  2.365935129656537e-05    0.07785964519530425 121.8284830492326
2.589675272631159      19.41906089763192      15.68154847565587   0.002647431392720522     0.7342860351475813     -11.43768591467813  4.098571031911777e-06     0.1271190001066416   0.000866262955781157      14.34091633284513      321.3062274088041   0.006679025176573555     0.8000000002021502     0.5320962378607991     0.2701513602085839      0.408692180655067  1.760820666919716e-05  3.109677429676252e-14    0.02914201509412315  2.364445013537153e-05    0.07785966009646544 121.8284830482626
2.58950576555694      19.41102177695981      15.67833719982052   0.002651895443204531     0.7343873353091399     -11.43115631493776  3.920141416017901e-06     0.1271264654606305  0.0008663871360035825      14.30772807830628      320.3696546103597   0.006657101210744045     0.8000000002049362     0.5316383550301463     0.2705164803380788     0.4088321923237056  1.801636990997629e-05  3.181112993952755e-14   0.007286338273307731  2.418328467112576e-05    0.07964587510102417 121.8266114615836
2.589505804143583      19.41102177695981      15.67833719982052   0.002651895443204531     0.7343873353091399     -11.43115631493776  3.920141416017901e-06     0.1271264654606305  0.0008663871360035825      14.30772807830628      320.3696546103597   0.006657101210744045     0.8000000002049362     0.5316383550301463     0.2705164803380788     0.4088321923237056  1.801636990997629e-05  3.181112993952755e-14   0.007286338273307731  2.418328467112576e-05    0.07964587510102417 121.82661131182
2.58950576555694      19.41102206620657      15.67833719982052   0.002651895443204531     0.7343873353091399     -11.43115631493776  3.920141416017901e-06     0.1271264654606305  0.0008663871360035825      14.30772807830628      320.3696546103597   0.006657101210744045     0.8000000002049362     0.5316383550301463     0.2705164803380788     0.4088321923237056  1.801636990997629e-05  3.181112993952755e-14   0.007286338273307731  2.418328467112576e-05    0.07964587510102417 121.8266114703086
2.58950576555694      19.41102177695981      15.67833743344595   0.002651895443204531     0.7343873353091399     -11.43115631493776  3.920141416017901e-06     0.1271264654606305  0.0008663871360035825      14.30772807830628      320.3696546103597   0.006657101210744045     0.8000000002049362     0.5316383550301463     0.2705164803380788     0.4088321923237056  1.801636990997629e-05  3.181112993952755e-14   0.007286338273307731  2.418328467112576e-05    0.07964587510102417 121.8266114673734
2.58950576555694      19.41102177695981      15.67833719982052   0.002651910344365725     0.7343873353091399     -11.43115631493776  3.920141416017901e-06     0.1271264654606305  0.0008663871360035825      14.30772807830628      320.3696546103597   0.006657101210744045     0.8000000002049362     0.5316383550301463     0.2705164803380788     0.4088321923237056  1.801636990997629e-05  3.181112993952755e-14   0.007286338273307731  2.418328467112576e-05    0.07964587510102417 121.8266113316814
2.58950576555694      19.41102177695981      15.67833719982052   0.002651895443204531     0.7343873502103011     -11.43115631493776  3.920141416017901e-06     0.1271264654606305  0.0008663871360035825      14.30772807830628      320.3696546103597   0.006657101210744045     0.8000000002049362     0.5316383550301463     0.2705164803380788     0.4088321923237056  1.801636990997629e-05  3.181112993952755e-14   0.007286338273307731  2.418328467112576e-05    0.07964587510102417 121.8266114911938
2.58950576555694      19.41102177695981      15.67833719982052   0.002651895443204531     0.7343873353091399     -11.43115648527526  3.920141416017901e-06     0.1271264654606305  0.0008663871360035825      14.30772807830628      320.3696546103597   0.006657101210744045     0.8000000002049362     0.5316383550301463     0.2705164803380788     0.4088321923237056  1.801636990997629e-05  3.181112993952755e-14   0.007286338273307731  2.418328467112576e-05    0.07964587510102417 121.8266114291188
2.58950576555694      19.41102177695981      15.67833719982052   0.002651895443204531     0.7343873353091399     -11.43115631493776  3.935042577211748e-06     0.1271264654606305  0.0008663871360035825      14.30772807830628      320.3696546103597   0.006657101210744045     0.8000000002049362     0.5316383550301463     0.2705164803380788     0.4088321923237056  1.801636990997629e-05  3.181112993952755e-14   0.007286338273307731  2.418328467112576e-05    0.07964587510102417 121.8266142442233
2.58950576555694      19.41102177695981      15.67833719982052   0.002651895443204531     0.7343873353091399     -11.43115631493776  3.920141416017901e-06     0.1271264803617917  0.0008663871360035825      14.30772807830628      320.3696546103597   0.006657101210744045     0.8000000002049362     0.5316383550301463     0.2705164803380788     0.4088321923237056  1.801636990997629e-05  3.181112993952755e-14   0.007286338273307731  2.418328467112576e-05    0.07964587510102417 121.8266114393312
2.58950576555694      19.41102177695981      15.67833719982052   0.002651895443204531     0.7343873353091399     -11.43115631493776  3.920141416017901e-06     0.1271264654606305  0.0008664020371647763      14.30772807830628      320.3696546103597   0.006657101210744045     0.8000000002049362     0.5316383550301463     0.2705164803380788     0.4088321923237056  1.801636990997629e-05  3.181112993952755e-14   0.007286338273307731  2.418328467112576e-05    0.07964587510102417 121.826613438158
2.58950576555694      19.41102177695981      15.67833719982052   0.002651895443204531     0.7343873353091399     -11.43115631493776  3.920141416017901e-06     0.1271264654606305  0.0008663871360035825      14.30772829150805      320.3696546103597   0.006657101210744045     0.8000000002049362     0.5316383550301463     0.2705164803380788     0.4088321923237056  1.801636990997629e-05  3.181112993952755e-14   0.007286338273307731  2.418328467112576e-05    0.07964587510102417 121.8266113990409
2.58950576555694      19.41102177695981      15.67833719982052   0.002651895443204531     0.7343873353091399     -11.43115631493776  3.920141416017901e-06     0.1271264654606305  0.0008663871360035825      14.30772807830628      320.3696593842395   0.006657101210744045     0.8000000002049362     0.5316383550301463     0.2705164803380788     0.4088321923237056  1.801636990997629e-05  3.181112993952755e-14   0.007286338273307731  2.418328467112576e-05    0.07964587510102417 121.8266114051674
2.58950576555694      19.41102177695981      15.67833719982052   0.002651895443204531     0.7343873353091399     -11.43115631493776  3.920141416017901e-06     0.1271264654606305  0.0008663871360035825      14.30772807830628      320.3696546103597   0.006657116111905239     0.8000000002049362     0.5316383550301463     0.2705164803380788     0.4088321923237056  1.801636990997629e-05  3.181112993952755e-14   0.007286338273307731  2.418328467112576e-05    0.07964587510102417 121.8266150302452
2.58950576555694      19.41102177695981      15.67833719982052   0.002651895443204531     0.7343873353091399     -11.43115631493776  3.920141416017901e-06     0.1271264654606305  0.0008663871360035825      14.30772807830628      320.3696546103597   0.006657101210744045     0.8000000151060974     0.5316383550301463     0.2705164803380788     0.4088321923237056  1.801636990997629e-05  3.181112993952755e-14   0.007286338273307731  2.418328467112576e-05    0.07964587510102417 121.8266120275855
2.58950576555694      19.41102177695981      15.67833719982052   0.002651895443204531     0.7343873353091399     -11.43115631493776  3.920141416017901e-06     0.1271264654606305  0.0008663871360035825      14.30772807830628      320.3696546103597   0.006657101210744045     0.8000000002049362     0.5316383699313075     0.2705164803380788     0.4088321923237056  1.801636990997629e-05  3.181112993952755e-14   0.007286338273307731  2.418328467112576e-05    0.07964587510102417 121.8266114234609
2.58950576555694      19.41102177695981      15.67833719982052   0.002651895443204531     0.7343873353091399     -11.43115631493776  3.920141416017901e-06     0.1271264654606305  0.0008663871360035825      14.30772807830628      320.3696546103597   0.006657101210744045     0.8000000002049362     0.5316383550301463       0.27051649523924     0.4088321923237056  1.801636990997629e-05  3.181112993952755e-14   0.007286338273307731  2.418328467112576e-05    0.07964587510102417 121.8266115234732
2.58950576555694      19.41102177695981      15.67833719982052   0.002651895443204531     0.7343873353091399     -11.43115631493776  3.920141416017901e-06     0.1271264654606305  0.0008663871360035825      14.30772807830628      320.3696546103597   0.006657101210744045     0.8000000002049362     0.5316383550301463     0.2705164803380788     0.4088322072248668  1.801636990997629e-05  3.181112993952755e-14   0.007286338273307731  2.418328467112576e-05    0.07964587510102417 121.8266114842214
2.58950576555694      19.41102177695981      15.67833719982052   0.002651895443204531     0.7343873353091399     -11.43115631493776  3.920141416017901e-06     0.1271264654606305  0.0008663871360035825      14.30772807830628      320.3696546103597   0.006657101210744045     0.8000000002049362     0.5316383550301463     0.2705164803380788     0.4088321923237056  1.803127107117013e-05  3.181112993952755e-14   0.007286338273307731  2.418328467112576e-05    0.07964587510102417 121.8266114612501
2.58950576555694      19.41102177695981      15.67833719982052   0.002651895443204531     0.7343873353091399     -11.43115631493776  3.920141416017901e-06     0.1271264654606305  0.0008663871360035825      14.30772807830628      320.3696546103597   0.006657101210744045     0.8000000002049362     0.5316383550301463     0.2705164803380788     0.4088321923237056  1.801636990997629e-05   1.49011930049776e-08   0.007286338273307731  2.418328467112576e-05    0.07964587510102417 121.8266119610762
2.58950576555694      19.41102177695981      15.67833719982052   0.002651895443204531     0.7343873353091399     -11.43115631493776  3.920141416017901e-06     0.1271264654606305  0.0008663871360035825      14.30772807830628      320.3696546103597   0.006657101210744045     0.8000000002049362     0.5316383550301463     0.2705164803380788     0.4088321923237056  1.801636990997629e-05  3.181112993952755e-14   0.007286353174468925  2.418328467112576e-05    0.07964587510102417 121.8266114615673
2.58950576555694      19.41102177695981      15.67833719982052   0.002651895443204531     0.7343873353091399     -11.43115631493776  3.920141416017901e-06     0.1271264654606305  0.0008663871360035825      14.30772807830628      320.3696546103597   0.006657101210744045     0.8000000002049362     0.5316383550301463     0.2705164803380788     0.4088321923237056  1.801636990997629e-05  3.181112993952755e-14   0.007286338273307731  2.419818583231961e-05    0.07964587510102417 121.8266114620457
2.58950576555694      19.41102177695981      15.67833719982052   0.002651895443204531     0.7343873353091399     -11.43115631493776  3.920141416017901e-06     0.1271264654606305  0.0008663871360035825      14.30772807830628      320.3696546103597   0.006657101210744045     0.8000000002049362     0.5316383550301463     0.2705164803380788     0.4088321923237056  1.801636990997629e-05  3.181112993952755e-14   0.007286338273307731  2.418328467112576e-05    0.07964589000218536 121.8266114623922
2.58967840024085      19.41105928426036      15.67856151350275   0.002653084923769327     0.7343579264553587     -11.43140444499548  3.919110342601611e-06      0.127126314637657  0.0008663916315419566      14.30930642916605      320.4477551895041   0.006655910637446041      0.800000000204754     0.5316053692506125     0.2705295132024779     0.4088807457233541  7.529788620591206e-05  3.177811881419896e-14   0.008275199831323795  2.415847169630598e-05    0.07956403440740105 121.8262465807597
2.589678438830066      19.41105928426036      15.67856151350275   0.002653084923769327     0.7343579264553587     -11.43140444499548  3.919110342601611e-06      0.127126314637657  0.0008663916315419566      14.30930642916605      320.4477551895041   0.006655910637446041      0.800000000204754     0.5316053692506125     0.2705295132024779     0.4088807457233541  7.529788620591206e-05  3.177811881419896e-14   0.008275199831323795  2.415847169630598e-05    0.07956403440740105 121.8262465515709
2.58967840024085      19.41105957350768      15.67856151350275   0.002653084923769327     0.7343579264553587     -11.43140444499548  3.919110342601611e-06      0.127126314637657  0.0008663916315419566      14.30930642916605      320.4477551895041   0.006655910637446041      0.800000000204754     0.5316053692506125     0.2705295132024779     0.4088807457233541  7.529788620591206e-05  3.177811881419896e-14   0.008275199831323795  2.415847169630598e-05    0.07956403440740105 121.8262465869022
2.58967840024085      19.41105928426036      15.67856174713153   0.002653084923769327     0.7343579264553587     -11.43140444499548  3.919110342601611e-06      0.127126314637657  0.0008663916315419566      14.30930642916605      320.4477551895041   0.006655910637446041      0.800000000204754     0.5316053692506125     0.2705295132024779     0.4088807457233541  7.529788620591206e-05  3.177811881419896e-14   0.008275199831323795  2.415847169630598e-05    0.07956403440740105 121.8262465704682
2.58967840024085      19.41105928426036      15.67856151350275   0.002653099824930521     0.7343579264553587     -11.43140444499548  3.919110342601611e-06      0.127126314637657  0.0008663916315419566      14.30930642916605      320.4477551895041   0.006655910637446041      0.800000000204754     0.5316053692506125     0.2705295132024779     0.4088807457233541  7.529788620591206e-05  3.177811881419896e-14   0.008275199831323795  2.415847169630598e-05    0.07956403440740105 121.8262472265489
2.58967840024085      19.41105928426036      15.67856151350275   0.002653084923769327     0.7343579413565199     -11.43140444499548  3.919110342601611e-06      0.127126314637657  0.0008663916315419566      14.30930642916605      320.4477551895041   0.006655910637446041      0.800000000204754     0.5316053692506125     0.2705295132024779     0.4088807457233541  7.529788620591206e-05  3.177811881419896e-14   0.008275199831323795  2.415847169630598e-05    0.07956403440740105 121.826246588136
2.58967840024085      19.41105928426036      15.67856151350275   0.002653084923769327     0.7343579264553587     -11.43140461533668  3.919110342601611e-06      0.127126314637657  0.0008663916315419566      14.30930642916605      320.4477551895041   0.006655910637446041      0.800000000204754     0.5316053692506125     0.2705295132024779     0.4088807457233541  7.529788620591206e-05  3.177811881419896e-14   0.008275199831323795  2.415847169630598e-05    0.07956403440740105 121.8262465854214
2.58967840024085      19.41105928426036      15.67856151350275   0.002653084923769327     0.7343579264553587     -11.43140444499548  3.934011503795459e-06      0.127126314637657  0.0008663916315419566      14.30930642916605      320.4477551895041   0.006655910637446041      0.800000000204754     0.5316053692506125     0.2705295132024779     0.4088807457233541  7.529788620591206e-05  3.177811881419896e-14   0.008275199831323795  2.415847169630598e-05    0.07956403440740105 121.8262493585333
2.58967840024085      19.41105928426036      15.67856151350275   0.002653084923769327     0.7343579264553587     -11.43140444499548  3.919110342601611e-06     0.1271263295388182  0.0008663916315419566      14.30930642916605      320.4477551895041   0.006655910637446041      0.800000000204754     0.5316053692506125     0.2705295132024779     0.4088807457233541  7.529788620591206e-05  3.177811881419896e-14   0.008275199831323795  2.415847169630598e-05    0.07956403440740105 121.8262465797731
2.58967840024085      19.41105928426036      15.67856151350275   0.002653084923769327     0.7343579264553587     -11.43140444499548  3.919110342601611e-06      0.127126314637657  0.0008664065327031505      14.30930642916605      320.4477551895041   0.006655910637446041      0.800000000204754     0.5316053692506125     0.2705295132024779     0.4088807457233541  7.529788620591206e-05  3.177811881419896e-14   0.008275199831323795  2.415847169630598e-05    0.07956403440740105 121.8262483857609
2.58967840024085      19.41105928426036      15.67856151350275   0.002653084923769327     0.7343579264553587     -11.43140444499548  3.919110342601611e-06      0.127126314637657  0.0008663916315419566      14.30930664239133      320.4477551895041   0.006655910637446041      0.800000000204754     0.5316053692506125     0.2705295132024779     0.4088807457233541  7.529788620591206e-05  3.177811881419896e-14   0.008275199831323795  2.415847169630598e-05    0.07956403440740105 121.8262465996863
2.58967840024085      19.41105928426036      15.67856151350275   0.002653084923769327     0.7343579264553587     -11.43140444499548  3.919110342601611e-06      0.127126314637657  0.0008663916315419566      14.30930642916605      320.4477599645477   0.006655910637446041      0.800000000204754     0.5316053692506125     0.2705295132024779     0.4088807457233541  7.529788620591206e-05  3.177811881419896e-14   0.008275199831323795  2.415847169630598e-05    0.07956403440740105 121.8262465666263
2.58967840024085      19.41105928426036      15.67856151350275   0.002653084923769327     0.7343579264553587     -11.43140444499548  3.919110342601611e-06      0.127126314637657  0.0008663916315419566      14.30930642916605      320.4477551895041   0.006655925538607234      0.800000000204754     0.5316053692506125     0.2705295132024779     0.4088807457233541  7.529788620591206e-05  3.177811881419896e-14   0.008275199831323795  2.415847169630598e-05    0.07956403440740105 121.8262497581504
2.58967840024085      19.41105928426036      15.67856151350275   0.002653084923769327     0.7343579264553587     -11.43140444499548  3.919110342601611e-06      0.127126314637657  0.0008663916315419566      14.30930642916605      320.4477551895041   0.006655910637446041     0.8000000151059152     0.5316053692506125     0.2705295132024779     0.4088807457233541  7.529788620591206e-05  3.177811881419896e-14   0.008275199831323795  2.415847169630598e-05    0.07956403440740105 121.8262471448493
2.58967840024085      19.41105928426036      15.67856151350275   0.002653084923769327     0.7343579264553587     -11.43140444499548  3.919110342601611e-06      0.127126314637657  0.0008663916315419566      14.30930642916605      320.4477551895041   0.006655910637446041      0.800000000204754     0.5316053841517737     0.2705295132024779     0.4088807457233541  7.529788620591206e-05  3.177811881419896e-14   0.008275199831323795  2.415847169630598e-05    0.07956403440740105 121.8262465662067
2.58967840024085      19.41105928426036      15.67856151350275   0.002653084923769327     0.7343579264553587     -11.43140444499548  3.919110342601611e-06      0.127126314637657  0.0008663916315419566      14.30930642916605      320.4477551895041   0.006655910637446041      0.800000000204754     0.5316053692506125     0.2705295281036391     0.4088807457233541  7.529788620591206e-05  3.177811881419896e-14   0.008275199831323795  2.415847169630598e-05    0.07956403440740105 121.8262466475484
2.58967840024085      19.41105928426036      15.67856151350275   0.002653084923769327     0.7343579264553587     -11.43140444499548  3.919110342601611e-06      0.127126314637657  0.0008663916315419566      14.30930642916605      320.4477551895041   0.006655910637446041      0.800000000204754     0.5316053692506125     0.2705295132024779     0.4088807606245153  7.529788620591206e-05  3.177811881419896e-14   0.008275199831323795  2.415847169630598e-05    0.07956403440740105 121.8262466009162
2.58967840024085      19.41105928426036      15.67856151350275   0.002653084923769327     0.7343579264553587     -11.43140444499548  3.919110342601611e-06      0.127126314637657  0.0008663916315419566      14.30930642916605      320.4477551895041   0.006655910637446041      0.800000000204754     0.5316053692506125     0.2705295132024779     0.4088807457233541  7.531278736710591e-05  3.177811881419896e-14   0.008275199831323795  2.415847169630598e-05    0.07956403440740105 121.826246580969
2.58967840024085      19.41105928426036      15.67856151350275   0.002653084923769327     0.7343579264553587     -11.43140444499548  3.919110342601611e-06      0.127126314637657  0.0008663916315419566      14.30930642916605      320.4477551895041   0.006655910637446041      0.800000000204754     0.5316053692506125     0.2705295132024779     0.4088807457233541  7.529788620591206e-05  1.490119297196647e-08   0.008275199831323795  2.415847169630598e-05    0.07956403440740105 121.826247079534
2.58967840024085      19.41105928426036      15.67856151350275   0.002653084923769327     0.7343579264553587     -11.43140444499548  3.919110342601611e-06      0.127126314637657  0.0008663916315419566      14.30930642916605      320.4477551895041   0.006655910637446041      0.800000000204754     0.5316053692506125     0.2705295132024779     0.4088807457233541  7.529788620591206e-05  3.177811881419896e-14   0.008275214732484989  2.415847169630598e-05    0.07956403440740105 121.8262465809792
2.58967840024085      19.41105928426036      15.67856151350275   0.002653084923769327     0.7343579264553587     -11.43140444499548  3.919110342601611e-06      0.127126314637657  0.0008663916315419566      14.30930642916605      320.4477551895041   0.006655910637446041      0.800000000204754     0.5316053692506125     0.2705295132024779     0.4088807457233541  7.529788620591206e-05  3.177811881419896e-14   0.008275199831323795  2.417337285749983e-05    0.07956403440740105 121.8262465801504
2.58967840024085      19.41105928426036      15.67856151350275   0.002653084923769327     0.7343579264553587     -11.43140444499548  3.919110342601611e-06      0.127126314637657  0.0008663916315419566      14.30930642916605      320.4477551895041   0.006655910637446041      0.800000000204754     0.5316053692506125     0.2705295132024779     0.4088807457233541  7.529788620591206e-05  3.177811881419896e-14   0.008275199831323795  2.415847169630598e-05    0.07956404930856224 121.8262465806421
2.589679569765482      19.41105822574782      15.67856830755756   0.002652821069722188     0.7343568118617355     -11.43140841013202  3.917495187979664e-06     0.1271264248602587  0.0008661577448051124      14.30930277946642      320.4478449721854   0.006652715092596567     0.8000000002047351     0.5316063023164361      0.270526810653946     0.4088795763799676  7.529782548549111e-05  3.177551440719558e-14    0.00827519178162975  2.414591678713921e-05     0.0990950338750915 121.8258587461053
2.589679608354714      19.41105822574782      15.67856830755756   0.002652821069722188     0.7343568118617355     -11.43140841013202  3.917495187979664e-06     0.1271264248602587  0.0008661577448051124      14.30930277946642      320.4478449721854   0.006652715092596567     0.8000000002047351     0.5316063023164361      0.270526810653946     0.4088795763799676  7.529782548549111e-05  3.177551440719558e-14    0.00827519178162975  2.414591678713921e-05     0.0990950338750915 121.8258586452671
2.589679569765482      19.41105851499512      15.67856830755756   0.002652821069722188     0.7343568118617355     -11.43140841013202  3.917495187979664e-06     0.1271264248602587  0.0008661577448051124      14.30930277946642      320.4478449721854   0.006652715092596567     0.8000000002047351     0.5316063023164361      0.270526810653946     0.4088795763799676  7.529782548549111e-05  3.177551440719558e-14    0.00827519178162975  2.414591678713921e-05     0.0990950338750915 121.825858741024
2.589679569765482      19.41105822574782      15.67856854118643   0.002652821069722188     0.7343568118617355     -11.43140841013202  3.917495187979664e-06     0.1271264248602587  0.0008661577448051124      14.30930277946642      320.4478449721854   0.006652715092596567     0.8000000002047351     0.5316063023164361      0.270526810653946     0.4088795763799676  7.529782548549111e-05  3.177551440719558e-14    0.00827519178162975  2.414591678713921e-05     0.0990950338750915 121.8258587594384
2.589679569765482      19.41105822574782      15.67856830755756   0.002652835970883382     0.7343568118617355     -11.43140841013202  3.917495187979664e-06     0.1271264248602587  0.0008661577448051124      14.30930277946642      320.4478449721854   0.006652715092596567     0.8000000002047351     0.5316063023164361      0.270526810653946     0.4088795763799676  7.529782548549111e-05  3.177551440719558e-14    0.00827519178162975  2.414591678713921e-05     0.0990950338750915 121.82585943111
2.589679569765482      19.41105822574782      15.67856830755756   0.002652821069722188     0.7343568267628967     -11.43140841013202  3.917495187979664e-06     0.1271264248602587  0.0008661577448051124      14.30930277946642      320.4478449721854   0.006652715092596567     0.8000000002047351     0.5316063023164361      0.270526810653946     0.4088795763799676  7.529782548549111e-05  3.177551440719558e-14    0.00827519178162975  2.414591678713921e-05     0.0990950338750915 121.8258587391467
2.589679569765482      19.41105822574782      15.67856830755756   0.002652821069722188     0.7343568118617355     -11.43140858047328  3.917495187979664e-06     0.1271264248602587  0.0008661577448051124      14.30930277946642      320.4478449721854   0.006652715092596567     0.8000000002047351     0.5316063023164361      0.270526810653946     0.4088795763799676  7.529782548549111e-05  3.177551440719558e-14    0.00827519178162975  2.414591678713921e-05     0.0990950338750915 121.8258587304654
2.589679569765482      19.41105822574782      15.67856830755756   0.002652821069722188     0.7343568118617355     -11.43140841013202  3.932396349173511e-06     0.1271264248602587  0.0008661577448051124      14.30930277946642      320.4478449721854   0.006652715092596567     0.8000000002047351     0.5316063023164361      0.270526810653946     0.4088795763799676  7.529782548549111e-05  3.177551440719558e-14    0.00827519178162975  2.414591678713921e-05     0.0990950338750915 121.8258611611497
2.589679569765482      19.41105822574782      15.67856830755756   0.002652821069722188     0.7343568118617355     -11.43140841013202  3.917495187979664e-06     0.1271264397614199  0.0008661577448051124      14.30930277946642      320.4478449721854   0.006652715092596567     0.8000000002047351     0.5316063023164361      0.270526810653946     0.4088795763799676  7.529782548549111e-05  3.177551440719558e-14    0.00827519178162975  2.414591678713921e-05     0.0990950338750915 121.825858694967
2.589679569765482      19.41105822574782      15.67856830755756   0.002652821069722188     0.7343568118617355     -11.43140841013202  3.917495187979664e-06     0.1271264248602587  0.0008661726459663063      14.30930277946642      320.4478449721854   0.006652715092596567     0.8000000002047351     0.5316063023164361      0.270526810653946     0.4088795763799676  7.529782548549111e-05  3.177551440719558e-14    0.00827519178162975  2.414591678713921e-05     0.0990950338750915 121.8258603622866
2.589679569765482      19.41105822574782      15.67856830755756   0.002652821069722188     0.7343568118617355     -11.43140841013202  3.917495187979664e-06     0.1271264248602587  0.0008661577448051124      14.30930299269165      320.4478449721854   0.006652715092596567     0.8000000002047351     0.5316063023164361      0.270526810653946     0.4088795763799676  7.529782548549111e-05  3.177551440719558e-14    0.00827519178162975  2.414591678713921e-05     0.0990950338750915 121.8258587419781
2.589679569765482      19.41105822574782      15.67856830755756   0.002652821069722188     0.7343568118617355     -11.43140841013202  3.917495187979664e-06     0.1271264248602587  0.0008661577448051124      14.30930277946642      320.4478497472304   0.006652715092596567     0.8000000002047351     0.5316063023164361      0.270526810653946     0.4088795763799676  7.529782548549111e-05  3.177551440719558e-14    0.00827519178162975  2.414591678713921e-05     0.0990950338750915 121.8258586934532
2.589679569765482      19.41105822574782      15.67856830755756   0.002652821069722188     0.7343568118617355     -11.43140841013202  3.917495187979664e-06     0.1271264248602587  0.0008661577448051124      14.30930277946642      320.4478449721854   0.006652729993757761     0.8000000002047351     0.5316063023164361      0.270526810653946     0.4088795763799676  7.529782548549111e-05  3.177551440719558e-14    0.00827519178162975  2.414591678713921e-05     0.0990950338750915 121.8258587902305
2.589679569765482      19.41105822574782      15.67856830755756   0.002652821069722188     0.7343568118617355     -11.43140841013202  3.917495187979664e-06     0.1271264248602587  0.0008661577448051124      14.30930277946642      320.4478449721854   0.006652715092596567     0.8000000151058962     0.5316063023164361      0.270526810653946     0.4088795763799676  7.529782548549111e-05  3.177551440719558e-14    0.00827519178162975  2.414591678713921e-05     0.0990950338750915 121.8258592838967
2.589679569765482      19.41105822574782      15.67856830755756   0.002652821069722188     0.7343568118617355     -11.43140841013202  3.917495187979664e-06     0.1271264248602587  0.0008661577448051124      14.30930277946642      320.4478449721854   0.006652715092596567     0.8000000002047351     0.5316063172175973      0.270526810653946     0.4088795763799676  7.529782548549111e-05  3.177551440719558e-14    0.00827519178162975  2.414591678713921e-05     0.0990950338750915 121.8258587458822
2.589679569765482      19.41105822574782      15.67856830755756   0.002652821069722188     0.7343568118617355     -11.43140841013202  3.917495187979664e-06     0.1271264248602587  0.0008661577448051124      14.30930277946642      320.4478449721854   0.006652715092596567     0.8000000002047351     0.5316063023164361     0.2705268255551072     0.4088795763799676  7.529782548549111e-05  3.177551440719558e-14    0.00827519178162975  2.414591678713921e-05     0.0990950338750915 121.8258586848
2.589679569765482      19.41105822574782      15.67856830755756   0.002652821069722188     0.7343568118617355     -11.43140841013202  3.917495187979664e-06     0.1271264248602587  0.0008661577448051124      14.30930277946642      320.4478449721854   0.006652715092596567     0.8000000002047351     0.5316063023164361      0.270526810653946     0.4088795912811288  7.529782548549111e-05  3.177551440719558e-14    0.00827519178162975  2.414591678713921e-05     0.0990950338750915 121.8258587489934
2.589679569765482      19.41105822574782      15.67856830755756   0.002652821069722188     0.7343568118617355     -11.43140841013202  3.917495187979664e-06     0.1271264248602587  0.0008661577448051124      14.30930277946642      320.4478449721854   0.006652715092596567     0.8000000002047351     0.5316063023164361      0.270526810653946     0.4088795763799676  7.531272664668496e-05  3.177551440719558e-14    0.00827519178162975  2.414591678713921e-05     0.0990950338750915 121.8258587460856
2.589679569765482      19.41105822574782      15.67856830755756   0.002652821069722188     0.7343568118617355     -11.43140841013202  3.917495187979664e-06     0.1271264248602587  0.0008661577448051124      14.30930277946642      320.4478449721854   0.006652715092596567     0.8000000002047351     0.5316063023164361      0.270526810653946     0.4088795763799676  7.529782548549111e-05  1.490119296936207e-08    0.00827519178162975  2.414591678713921e-05     0.0990950338750915 121.8258592384593
2.589679569765482      19.41105822574782      15.67856830755756   0.002652821069722188     0.7343568118617355     -11.43140841013202  3.917495187979664e-06     0.1271264248602587  0.0008661577448051124      14.30930277946642      320.4478449721854   0.006652715092596567     0.8000000002047351     0.5316063023164361      0.270526810653946     0.4088795763799676  7.529782548549111e-05  3.177551440719558e-14   0.008275206682790944  2.414591678713921e-05     0.0990950338750915 121.8258587460944
2.589679569765482      19.41105822574782      15.67856830755756   0.002652821069722188     0.7343568118617355     -11.43140841013202  3.917495187979664e-06     0.1271264248602587  0.0008661577448051124      14.30930277946642      320.4478449721854   0.006652715092596567     0.8000000002047351     0.5316063023164361      0.270526810653946     0.4088795763799676  7.529782548549111e-05  3.177551440719558e-14    0.00827519178162975  2.416081794833306e-05     0.0990950338750915 121.8258587458467
2.589679569765482      19.41105822574782      15.67856830755756   0.002652821069722188     0.7343568118617355     -11.43140841013202  3.917495187979664e-06     0.1271264248602587  0.0008661577448051124      14.30930277946642      320.4478449721854   0.006652715092596567     0.8000000002047351     0.5316063023164361      0.270526810653946     0.4088795763799676  7.529782548549111e-05  3.177551440719558e-14    0.00827519178162975  2.414591678713921e-05    0.09909504877625269 121.8258587461286
2.589761264690106      19.41102482973277      15.67841610927288    0.00264943863416717     0.7343733769547861     -11.43140186072587  3.900912500037004e-06     0.1272186076511805  0.0008636445176047107      14.30958165627085      320.4673584307557   0.006652299259353311      0.800000000204447     0.5316031297656939     0.2706060563803945     0.4088941717286138  0.0001026493597939939  3.173185278289362e-14   0.008801818342688672  0.0005071733832266077    0.09905020430043628 121.8253466703383
2.589761303280556      19.41102482973277      15.67841610927288    0.00264943863416717     0.7343733769547861     -11.43140186072587  3.900912500037004e-06     0.1272186076511805  0.0008636445176047107      14.30958165627085      320.4673584307557   0.006652299259353311      0.800000000204447     0.5316031297656939     0.2706060563803945     0.4088941717286138  0.0001026493597939939  3.173185278289362e-14   0.008801818342688672  0.0005071733832266077    0.09905020430043628 121.825346594167
2.589761264690106      19.41102511897958      15.67841610927288    0.00264943863416717     0.7343733769547861     -11.43140186072587  3.900912500037004e-06     0.1272186076511805  0.0008636445176047107      14.30958165627085      320.4673584307557   0.006652299259353311      0.800000000204447     0.5316031297656939     0.2706060563803945     0.4088941717286138  0.0001026493597939939  3.173185278289362e-14   0.008801818342688672  0.0005071733832266077    0.09905020430043628 121.8253466883218
2.589761264690106      19.41102482973277      15.67841634289949    0.00264943863416717     0.7343733769547861     -11.43140186072587  3.900912500037004e-06     0.1272186076511805  0.0008636445176047107      14.30958165627085      320.4673584307557   0.006652299259353311      0.800000000204447     0.5316031297656939     0.2706060563803945     0.4088941717286138  0.0001026493597939939  3.173185278289362e-14   0.008801818342688672  0.0005071733832266077    0.09905020430043628 121.8253466723837
2.589761264690106      19.41102482973277      15.67841610927288   0.002649453535328364     0.7343733769547861     -11.43140186072587  3.900912500037004e-06     0.1272186076511805  0.0008636445176047107      14.30958165627085      320.4673584307557   0.006652299259353311      0.800000000204447     0.5316031297656939     0.2706060563803945     0.4088941717286138  0.0001026493597939939  3.173185278289362e-14   0.008801818342688672  0.0005071733832266077    0.09905020430043628 121.8253460308218
2.589761264690106      19.41102482973277      15.67841610927288    0.00264943863416717     0.7343733918559473     -11.43140186072587  3.900912500037004e-06     0.1272186076511805  0.0008636445176047107      14.30958165627085      320.4673584307557   0.006652299259353311      0.800000000204447     0.5316031297656939     0.2706060563803945     0.4088941717286138  0.0001026493597939939  3.173185278289362e-14   0.008801818342688672  0.0005071733832266077    0.09905020430043628 121.825346656071
2.589761264690106      19.41102482973277      15.67841610927288    0.00264943863416717     0.7343733769547861     -11.43140203106703  3.900912500037004e-06     0.1272186076511805  0.0008636445176047107      14.30958165627085      320.4673584307557   0.006652299259353311      0.800000000204447     0.5316031297656939     0.2706060563803945     0.4088941717286138  0.0001026493597939939  3.173185278289362e-14   0.008801818342688672  0.0005071733832266077    0.09905020430043628 121.8253466250089
2.589761264690106      19.41102482973277      15.67841610927288    0.00264943863416717     0.7343733769547861     -11.43140186072587  3.915813661230851e-06     0.1272186076511805  0.0008636445176047107      14.30958165627085      320.4673584307557   0.006652299259353311      0.800000000204447     0.5316031297656939     0.2706060563803945     0.4088941717286138  0.0001026493597939939  3.173185278289362e-14   0.008801818342688672  0.0005071733832266077    0.09905020430043628 121.8253501210567
2.589761264690106      19.41102482973277      15.67841610927288    0.00264943863416717     0.7343733769547861     -11.43140186072587  3.900912500037004e-06     0.1272186225523417  0.0008636445176047107      14.30958165627085      320.4673584307557   0.006652299259353311      0.800000000204447     0.5316031297656939     0.2706060563803945     0.4088941717286138  0.0001026493597939939  3.173185278289362e-14   0.008801818342688672  0.0005071733832266077    0.09905020430043628 121.8253466748669
2.589761264690106      19.41102482973277      15.67841610927288    0.00264943863416717     0.7343733769547861     -11.43140186072587  3.900912500037004e-06     0.1272186076511805  0.0008636594187659046      14.30958165627085      320.4673584307557   0.006652299259353311      0.800000000204447     0.5316031297656939     0.2706060563803945     0.4088941717286138  0.0001026493597939939  3.173185278289362e-14   0.008801818342688672  0.0005071733832266077    0.09905020430043628 121.8253485403533
2.589761264690106      19.41102482973277      15.67841610927288    0.00264943863416717     0.7343733769547861     -11.43140186072587  3.900912500037004e-06     0.1272186076511805  0.0008636445176047107      14.30958186950023      320.4673584307557   0.006652299259353311      0.800000000204447     0.5316031297656939     0.2706060563803945     0.4088941717286138  0.0001026493597939939  3.173185278289362e-14   0.008801818342688672  0.0005071733832266077    0.09905020430043628 121.8253466322176
2.589761264690106      19.41102482973277      15.67841610927288    0.00264943863416717     0.7343733769547861     -11.43140186072587  3.900912500037004e-06     0.1272186076511805  0.0008636445176047107      14.30958165627085      320.4673632060915   0.006652299259353311      0.800000000204447     0.5316031297656939     0.2706060563803945     0.4088941717286138  0.0001026493597939939  3.173185278289362e-14   0.008801818342688672  0.0005071733832266077    0.09905020430043628 121.8253465920063
2.589761264690106      19.41102482973277      15.67841610927288    0.00264943863416717     0.7343733769547861     -11.43140186072587  3.900912500037004e-06     0.1272186076511805  0.0008636445176047107      14.30958165627085      320.4673584307557   0.006652314160514505      0.800000000204447     0.5316031297656939     0.2706060563803945     0.4088941717286138  0.0001026493597939939  3.173185278289362e-14   0.008801818342688672  0.0005071733832266077    0.09905020430043628 121.8253490101084
2.589761264690106      19.41102482973277      15.67841610927288    0.00264943863416717     0.7343733769547861     -11.43140186072587  3.900912500037004e-06     0.1272186076511805  0.0008636445176047107      14.30958165627085      320.4673584307557   0.006652299259353311     0.8000000151056081     0.5316031297656939     0.2706060563803945     0.4088941717286138  0.0001026493597939939  3.173185278289362e-14   0.008801818342688672  0.0005071733832266077    0.09905020430043628 121.8253472053571
2.589761264690106      19.41102482973277      15.67841610927288    0.00264943863416717     0.7343733769547861     -11.43140186072587  3.900912500037004e-06     0.1272186076511805  0.0008636445176047107      14.30958165627085      320.4673584307557   0.006652299259353311      0.800000000204447     0.5316031446668551     0.2706060563803945     0.4088941717286138  0.0001026493597939939  3.173185278289362e-14   0.008801818342688672  0.0005071733832266077    0.09905020430043628 121.8253466592426
2.589761264690106      19.41102482973277      15.67841610927288    0.00264943863416717     0.7343733769547861     -11.43140186072587  3.900912500037004e-06     0.1272186076511805  0.0008636445176047107      14.30958165627085      320.4673584307557   0.006652299259353311      0.800000000204447     0.5316031297656939     0.2706060712815557     0.4088941717286138  0.0001026493597939939  3.173185278289362e-14   0.008801818342688672  0.0005071733832266077    0.09905020430043628 121.8253467085394
2.589761264690106      19.41102482973277      15.67841610927288    0.00264943863416717     0.7343733769547861     -11.43140186072587  3.900912500037004e-06     0.1272186076511805  0.0008636445176047107      14.30958165627085      320.4673584307557   0.006652299259353311      0.800000000204447     0.5316031297656939     0.2706060563803945      0.408894186629775  0.0001026493597939939  3.173185278289362e-14   0.008801818342688672  0.0005071733832266077    0.09905020430043628 121.8253466555992
2.589761264690106      19.41102482973277      15.67841610927288    0.00264943863416717     0.7343733769547861     -11.43140186072587  3.900912500037004e-06     0.1272186076511805  0.0008636445176047107      14.30958165627085      320.4673584307557   0.006652299259353311      0.800000000204447     0.5316031297656939     0.2706060563803945     0.4088941717286138  0.0001026642609551878  3.173185278289362e-14   0.008801818342688672  0.0005071733832266077    0.09905020430043628 121.825346670349
2.589761264690106      19.41102482973277      15.67841610927288    0.00264943863416717     0.7343733769547861     -11.43140186072587  3.900912500037004e-06     0.1272186076511805  0.0008636445176047107      14.30958165627085      320.4673584307557   0.006652299259353311      0.800000000204447     0.5316031297656939     0.2706060563803945     0.4088941717286138  0.0001026493597939939  1.490119292570044e-08   0.008801818342688672  0.0005071733832266077    0.09905020430043628 121.8253471632712
2.589761264690106      19.41102482973277      15.67841610927288    0.00264943863416717     0.7343733769547861     -11.43140186072587  3.900912500037004e-06     0.1272186076511805  0.0008636445176047107      14.30958165627085      320.4673584307557   0.006652299259353311      0.800000000204447     0.5316031297656939     0.2706060563803945     0.4088941717286138  0.0001026493597939939  3.173185278289362e-14   0.008801833243849866  0.0005071733832266077    0.09905020430043628 121.8253466703297
2.589761264690106      19.41102482973277      15.67841610927288    0.00264943863416717     0.7343733769547861     -11.43140186072587  3.900912500037004e-06     0.1272186076511805  0.0008636445176047107      14.30958165627085      320.4673584307557   0.006652299259353311      0.800000000204447     0.5316031297656939     0.2706060563803945     0.4088941717286138  0.0001026493597939939  3.173185278289362e-14   0.008801818342688672  0.0005071882843878015    0.09905020430043628 121.8253466703111
2.589761264690106      19.41102482973277      15.67841610927288    0.00264943863416717     0.7343733769547861     -11.43140186072587  3.900912500037004e-06     0.1272186076511805  0.0008636445176047107      14.30958165627085      320.4673584307557   0.006652299259353311      0.800000000204447     0.5316031297656939     0.2706060563803945     0.4088941717286138  0.0001026493597939939  3.173185278289362e-14   0.008801818342688672  0.0005071733832266077    0.09905021920159747 121.8253466703408
2.589796222980995        19.411051246086      15.67838591779937   0.002650754674484259     0.7343766398897131     -11.43142990059331  3.901813091674364e-06      0.127218474589222   0.000863645502278327      14.31000865978142      320.4868811067765   0.006652310643016713     0.8000000002044009     0.5316016773323011     0.2706047483694377     0.4089084833801001  0.0001026217016680024  3.172309667711689e-14     0.0090676268217412  0.0007726836458645629    0.09902774594257741 121.8252757604538
2.589796261571966        19.411051246086      15.67838591779937   0.002650754674484259     0.7343766398897131     -11.43142990059331  3.901813091674364e-06      0.127218474589222   0.000863645502278327      14.31000865978142      320.4868811067765   0.006652310643016713     0.8000000002044009     0.5316016773323011     0.2706047483694377     0.4089084833801001  0.0001026217016680024  3.172309667711689e-14     0.0090676268217412  0.0007726836458645629    0.09902774594257741 121.8252757530367
2.589796222980995       19.4110515353332      15.67838591779937   0.002650754674484259     0.7343766398897131     -11.43142990059331  3.901813091674364e-06      0.127218474589222   0.000863645502278327      14.31000865978142      320.4868811067765   0.006652310643016713     0.8000000002044009     0.5316016773323011     0.2706047483694377     0.4089084833801001  0.0001026217016680024  3.172309667711689e-14     0.0090676268217412  0.0007726836458645629    0.09902774594257741 121.8252757186929
2.589796222980995        19.411051246086      15.67838615142553   0.002650754674484259     0.7343766398897131     -11.43142990059331  3.901813091674364e-06      0.127218474589222   0.000863645502278327      14.31000865978142      320.4868811067765   0.006652310643016713     0.8000000002044009     0.5316016773323011     0.2706047483694377     0.4089084833801001  0.0001026217016680024  3.172309667711689e-14     0.0090676268217412  0.0007726836458645629    0.09902774594257741 121.8252757746276
2.589796222980995        19.411051246086      15.67838591779937   0.002650769575645453     0.7343766398897131     -11.43142990059331  3.901813091674364e-06      0.127218474589222   0.000863645502278327      14.31000865978142      320.4868811067765   0.006652310643016713     0.8000000002044009     0.5316016773323011     0.2706047483694377     0.4089084833801001  0.0001026217016680024  3.172309667711689e-14     0.0090676268217412  0.0007726836458645629    0.09902774594257741 121.8252758355061
2.589796222980995        19.411051246086      15.67838591779937   0.002650754674484259     0.7343766547908743     -11.43142990059331  3.901813091674364e-06      0.127218474589222   0.000863645502278327      14.31000865978142      320.4868811067765   0.006652310643016713     0.8000000002044009     0.5316016773323011     0.2706047483694377     0.4089084833801001  0.0001026217016680024  3.172309667711689e-14     0.0090676268217412  0.0007726836458645629    0.09902774594257741 121.8252757798084
2.589796222980995        19.411051246086      15.67838591779937   0.002650754674484259     0.7343766398897131     -11.43143007093489  3.901813091674364e-06      0.127218474589222   0.000863645502278327      14.31000865978142      320.4868811067765   0.006652310643016713     0.8000000002044009     0.5316016773323011     0.2706047483694377     0.4089084833801001  0.0001026217016680024  3.172309667711689e-14     0.0090676268217412  0.0007726836458645629    0.09902774594257741 121.8252757520948
2.589796222980995        19.411051246086      15.67838591779937   0.002650754674484259     0.7343766398897131     -11.43142990059331  3.916714252868212e-06      0.127218474589222   0.000863645502278327      14.31000865978142      320.4868811067765   0.006652310643016713     0.8000000002044009     0.5316016773323011     0.2706047483694377     0.4089084833801001  0.0001026217016680024  3.172309667711689e-14     0.0090676268217412  0.0007726836458645629    0.09902774594257741 121.8252792626373
2.589796222980995        19.411051246086      15.67838591779937   0.002650754674484259     0.7343766398897131     -11.43142990059331  3.901813091674364e-06     0.1272184894903832   0.000863645502278327      14.31000865978142      320.4868811067765   0.006652310643016713     0.8000000002044009     0.5316016773323011     0.2706047483694377     0.4089084833801001  0.0001026217016680024  3.172309667711689e-14     0.0090676268217412  0.0007726836458645629    0.09902774594257741 121.8252757763086
2.589796222980995        19.411051246086      15.67838591779937   0.002650754674484259     0.7343766398897131     -11.43142990059331  3.901813091674364e-06      0.127218474589222  0.0008636604034395209      14.31000865978142      320.4868811067765   0.006652310643016713     0.8000000002044009     0.5316016773323011     0.2706047483694377     0.4089084833801001  0.0001026217016680024  3.172309667711689e-14     0.0090676268217412  0.0007726836458645629    0.09902774594257741 121.8252775231659
2.589796222980995        19.411051246086      15.67838591779937   0.002650754674484259     0.7343766398897131     -11.43142990059331  3.901813091674364e-06      0.127218474589222   0.000863645502278327      14.31000887301717      320.4868811067765   0.006652310643016713     0.8000000002044009     0.5316016773323011     0.2706047483694377     0.4089084833801001  0.0001026217016680024  3.172309667711689e-14     0.0090676268217412  0.0007726836458645629    0.09902774594257741 121.8252757889488
2.589796222980995        19.411051246086      15.67838591779937   0.002650754674484259     0.7343766398897131     -11.43142990059331  3.901813091674364e-06      0.127218474589222   0.000863645502278327      14.31000865978142      320.4868858824032   0.006652310643016713     0.8000000002044009     0.5316016773323011     0.2706047483694377     0.4089084833801001  0.0001026217016680024  3.172309667711689e-14     0.0090676268217412  0.0007726836458645629    0.09902774594257741 121.8252756302986
2.589796222980995        19.411051246086      15.67838591779937   0.002650754674484259     0.7343766398897131     -11.43142990059331  3.901813091674364e-06      0.127218474589222   0.000863645502278327      14.31000865978142      320.4868811067765   0.006652325544177907     0.8000000002044009     0.5316016773323011     0.2706047483694377     0.4089084833801001  0.0001026217016680024  3.172309667711689e-14     0.0090676268217412  0.0007726836458645629    0.09902774594257741 121.8252780266893
2.589796222980995        19.411051246086      15.67838591779937   0.002650754674484259     0.7343766398897131     -11.43142990059331  3.901813091674364e-06      0.127218474589222   0.000863645502278327      14.31000865978142      320.4868811067765   0.006652310643016713     0.8000000151055621     0.5316016773323011     0.2706047483694377     0.4089084833801001  0.0001026217016680024  3.172309667711689e-14     0.0090676268217412  0.0007726836458645629    0.09902774594257741 121.8252763173805
2.589796222980995        19.411051246086      15.67838591779937   0.002650754674484259     0.7343766398897131     -11.43142990059331  3.901813091674364e-06      0.127218474589222   0.000863645502278327      14.31000865978142      320.4868811067765   0.006652310643016713     0.8000000002044009     0.5316016922334623     0.2706047483694377     0.4089084833801001  0.0001026217016680024  3.172309667711689e-14     0.0090676268217412  0.0007726836458645629    0.09902774594257741 121.8252757669351
2.589796222980995        19.411051246086      15.67838591779937   0.002650754674484259     0.7343766398897131     -11.43142990059331  3.901813091674364e-06      0.127218474589222   0.000863645502278327      14.31000865978142      320.4868811067765   0.006652310643016713     0.8000000002044009     0.5316016773323011     0.2706047632705989     0.4089084833801001  0.0001026217016680024  3.172309667711689e-14     0.0090676268217412  0.0007726836458645629    0.09902774594257741 121.8252758319508
2.589796222980995        19.411051246086      15.67838591779937   0.002650754674484259     0.7343766398897131     -11.43142990059331  3.901813091674364e-06      0.127218474589222   0.000863645502278327      14.31000865978142      320.4868811067765   0.006652310643016713     0.8000000002044009     0.5316016773323011     0.2706047483694377     0.4089084982812613  0.0001026217016680024  3.172309667711689e-14     0.0090676268217412  0.0007726836458645629    0.09902774594257741 121.8252757952978
2.589796222980995        19.411051246086      15.67838591779937   0.002650754674484259     0.7343766398897131     -11.43142990059331  3.901813091674364e-06      0.127218474589222   0.000863645502278327      14.31000865978142      320.4868811067765   0.006652310643016713     0.8000000002044009     0.5316016773323011     0.2706047483694377     0.4089084833801001  0.0001026366028291962  3.172309667711689e-14     0.0090676268217412  0.0007726836458645629    0.09902774594257741 121.8252757604601
2.589796222980995        19.411051246086      15.67838591779937   0.002650754674484259     0.7343766398897131     -11.43142990059331  3.901813091674364e-06      0.127218474589222   0.000863645502278327      14.31000865978142      320.4868811067765   0.006652310643016713     0.8000000002044009     0.5316016773323011     0.2706047483694377     0.4089084833801001  0.0001026217016680024  1.490119291694433e-08     0.0090676268217412  0.0007726836458645629    0.09902774594257741 121.8252762531765
2.589796222980995        19.411051246086      15.67838591779937   0.002650754674484259     0.7343766398897131     -11.43142990059331  3.901813091674364e-06      0.127218474589222   0.000863645502278327      14.31000865978142      320.4868811067765   0.006652310643016713     0.8000000002044009     0.5316016773323011     0.2706047483694377     0.4089084833801001  0.0001026217016680024  3.172309667711689e-14   0.009067641722902394  0.0007726836458645629    0.09902774594257741 121.825275760463
2.589796222980995        19.411051246086      15.67838591779937   0.002650754674484259     0.7343766398897131     -11.43142990059331  3.901813091674364e-06      0.127218474589222   0.000863645502278327      14.31000865978142      320.4868811067765   0.006652310643016713     0.8000000002044009     0.5316016773323011     0.2706047483694377     0.4089084833801001  0.0001026217016680024  3.172309667711689e-14     0.0090676268217412  0.0007726985470257568    0.09902774594257741 121.8252757604169
2.589796222980995        19.411051246086      15.67838591779937   0.002650754674484259     0.7343766398897131     -11.43142990059331  3.901813091674364e-06      0.127218474589222   0.000863645502278327      14.31000865978142      320.4868811067765   0.006652310643016713     0.8000000002044009     0.5316016773323011     0.2706047483694377     0.4089084833801001  0.0001026217016680024  3.172309667711689e-14     0.0090676268217412  0.0007726836458645629     0.0990277608437386 121.825275760451
2.589796531980535      19.41105088401611      15.67838491481599    0.00265072493471085     0.7343744762945682     -11.43142938363237  3.899679275446871e-06     0.1272181587996004  0.0008634079053197765      14.31000547303881      320.4869469403372   0.006649960419728908     0.8000000002043829     0.5316011357854931      0.270601712219978     0.4089062788078027  0.0001026215940695767  3.172061291032895e-14   0.009067617503050754  0.0007739353013703989     0.1039100168364619 121.8250733961969
2.589796570571511      19.41105088401611      15.67838491481599    0.00265072493471085     0.7343744762945682     -11.43142938363237  3.899679275446871e-06     0.1272181587996004  0.0008634079053197765      14.31000547303881      320.4869469403372   0.006649960419728908     0.8000000002043829     0.5316011357854931      0.270601712219978     0.4089062788078027  0.0001026215940695767  3.172061291032895e-14   0.009067617503050754  0.0007739353013703989     0.1039100168364619 121.8250732741839
2.589796531980535      19.41105117326331      15.67838491481599    0.00265072493471085     0.7343744762945682     -11.43142938363237  3.899679275446871e-06     0.1272181587996004  0.0008634079053197765      14.31000547303881      320.4869469403372   0.006649960419728908     0.8000000002043829     0.5316011357854931      0.270601712219978     0.4089062788078027  0.0001026215940695767  3.172061291032895e-14   0.009067617503050754  0.0007739353013703989     0.1039100168364619 121.8250733910982
2.589796531980535      19.41105088401611      15.67838514844213    0.00265072493471085     0.7343744762945682     -11.43142938363237  3.899679275446871e-06     0.1272181587996004  0.0008634079053197765      14.31000547303881      320.4869469403372   0.006649960419728908     0.8000000002043829     0.5316011357854931      0.270601712219978     0.4089062788078027  0.0001026215940695767  3.172061291032895e-14   0.009067617503050754  0.0007739353013703989     0.1039100168364619 121.8250733913826
2.589796531980535      19.41105088401611      15.67838491481599   0.002650739835872044     0.7343744762945682     -11.43142938363237  3.899679275446871e-06     0.1272181587996004  0.0008634079053197765      14.31000547303881      320.4869469403372   0.006649960419728908     0.8000000002043829     0.5316011357854931      0.270601712219978     0.4089062788078027  0.0001026215940695767  3.172061291032895e-14   0.009067617503050754  0.0007739353013703989     0.1039100168364619 121.8250735824181
2.589796531980535      19.41105088401611      15.67838491481599    0.00265072493471085     0.7343744911957294     -11.43142938363237  3.899679275446871e-06     0.1272181587996004  0.0008634079053197765      14.31000547303881      320.4869469403372   0.006649960419728908     0.8000000002043829     0.5316011357854931      0.270601712219978     0.4089062788078027  0.0001026215940695767  3.172061291032895e-14   0.009067617503050754  0.0007739353013703989     0.1039100168364619 121.8250733851043
2.589796531980535      19.41105088401611      15.67838491481599    0.00265072493471085     0.7343744762945682     -11.43142955397394  3.899679275446871e-06     0.1272181587996004  0.0008634079053197765      14.31000547303881      320.4869469403372   0.006649960419728908     0.8000000002043829     0.5316011357854931      0.270601712219978     0.4089062788078027  0.0001026215940695767  3.172061291032895e-14   0.009067617503050754  0.0007739353013703989     0.1039100168364619 121.8250733558627
2.589796531980535      19.41105088401611      15.67838491481599    0.00265072493471085     0.7343744762945682     -11.43142938363237  3.914580436640719e-06     0.1272181587996004  0.0008634079053197765      14.31000547303881      320.4869469403372   0.006649960419728908     0.8000000002043829     0.5316011357854931      0.270601712219978     0.4089062788078027  0.0001026215940695767  3.172061291032895e-14   0.009067617503050754  0.0007739353013703989     0.1039100168364619 121.8250765885441
2.589796531980535      19.41105088401611      15.67838491481599    0.00265072493471085     0.7343744762945682     -11.43142938363237  3.899679275446871e-06     0.1272181737007616  0.0008634079053197765      14.31000547303881      320.4869469403372   0.006649960419728908     0.8000000002043829     0.5316011357854931      0.270601712219978     0.4089062788078027  0.0001026215940695767  3.172061291032895e-14   0.009067617503050754  0.0007739353013703989     0.1039100168364619 121.8250733640882
2.589796531980535      19.41105088401611      15.67838491481599    0.00265072493471085     0.7343744762945682     -11.43142938363237  3.899679275446871e-06     0.1272181587996004  0.0008634228064809703      14.31000547303881      320.4869469403372   0.006649960419728908     0.8000000002043829     0.5316011357854931      0.270601712219978     0.4089062788078027  0.0001026215940695767  3.172061291032895e-14   0.009067617503050754  0.0007739353013703989     0.1039100168364619 121.8250749467914
2.589796531980535      19.41105088401611      15.67838491481599    0.00265072493471085     0.7343744762945682     -11.43142938363237  3.899679275446871e-06     0.1272181587996004  0.0008634079053197765      14.31000568627451      320.4869469403372   0.006649960419728908     0.8000000002043829     0.5316011357854931      0.270601712219978     0.4089062788078027  0.0001026215940695767  3.172061291032895e-14   0.009067617503050754  0.0007739353013703989     0.1039100168364619 121.8250733172936
2.589796531980535      19.41105088401611      15.67838491481599    0.00265072493471085     0.7343744762945682     -11.43142938363237  3.899679275446871e-06     0.1272181587996004  0.0008634079053197765      14.31000547303881      320.4869517159648   0.006649960419728908     0.8000000002043829     0.5316011357854931      0.270601712219978     0.4089062788078027  0.0001026215940695767  3.172061291032895e-14   0.009067617503050754  0.0007739353013703989     0.1039100168364619 121.8250734263749
2.589796531980535      19.41105088401611      15.67838491481599    0.00265072493471085     0.7343744762945682     -11.43142938363237  3.899679275446871e-06     0.1272181587996004  0.0008634079053197765      14.31000547303881      320.4869469403372   0.006649975320890102     0.8000000002043829     0.5316011357854931      0.270601712219978     0.4089062788078027  0.0001026215940695767  3.172061291032895e-14   0.009067617503050754  0.0007739353013703989     0.1039100168364619 121.8250733278212
2.589796531980535      19.41105088401611      15.67838491481599    0.00265072493471085     0.7343744762945682     -11.43142938363237  3.899679275446871e-06     0.1272181587996004  0.0008634079053197765      14.31000547303881      320.4869469403372   0.006649960419728908     0.8000000151055441     0.5316011357854931      0.270601712219978     0.4089062788078027  0.0001026215940695767  3.172061291032895e-14   0.009067617503050754  0.0007739353013703989     0.1039100168364619 121.8250739039811
2.589796531980535      19.41105088401611      15.67838491481599    0.00265072493471085     0.7343744762945682     -11.43142938363237  3.899679275446871e-06     0.1272181587996004  0.0008634079053197765      14.31000547303881      320.4869469403372   0.006649960419728908     0.8000000002043829     0.5316011506866543      0.270601712219978     0.4089062788078027  0.0001026215940695767  3.172061291032895e-14   0.009067617503050754  0.0007739353013703989     0.1039100168364619 121.8250733895657
2.589796531980535      19.41105088401611      15.67838491481599    0.00265072493471085     0.7343744762945682     -11.43142938363237  3.899679275446871e-06     0.1272181587996004  0.0008634079053197765      14.31000547303881      320.4869469403372   0.006649960419728908     0.8000000002043829     0.5316011357854931     0.2706017271211392     0.4089062788078027  0.0001026215940695767  3.172061291032895e-14   0.009067617503050754  0.0007739353013703989     0.1039100168364619 121.8250733418183
2.589796531980535      19.41105088401611      15.67838491481599    0.00265072493471085     0.7343744762945682     -11.43142938363237  3.899679275446871e-06     0.1272181587996004  0.0008634079053197765      14.31000547303881      320.4869469403372   0.006649960419728908     0.8000000002043829     0.5316011357854931      0.270601712219978     0.4089062937089639  0.0001026215940695767  3.172061291032895e-14   0.009067617503050754  0.0007739353013703989     0.1039100168364619 121.8250733835376
2.589796531980535      19.41105088401611      15.67838491481599    0.00265072493471085     0.7343744762945682     -11.43142938363237  3.899679275446871e-06     0.1272181587996004  0.0008634079053197765      14.31000547303881      320.4869469403372   0.006649960419728908     0.8000000002043829     0.5316011357854931      0.270601712219978     0.4089062788078027  0.0001026364952307706  3.172061291032895e-14   0.009067617503050754  0.0007739353013703989     0.1039100168364619 121.8250733961534
2.589796531980535      19.41105088401611      15.67838491481599    0.00265072493471085     0.7343744762945682     -11.43142938363237  3.899679275446871e-06     0.1272181587996004  0.0008634079053197765      14.31000547303881      320.4869469403372   0.006649960419728908     0.8000000002043829     0.5316011357854931      0.270601712219978     0.4089062788078027  0.0001026215940695767  1.490119291446057e-08   0.009067617503050754  0.0007739353013703989     0.1039100168364619 121.825073887407
2.589796531980535      19.41105088401611      15.67838491481599    0.00265072493471085     0.7343744762945682     -11.43142938363237  3.899679275446871e-06     0.1272181587996004  0.0008634079053197765      14.31000547303881      320.4869469403372   0.006649960419728908     0.8000000002043829     0.5316011357854931      0.270601712219978     0.4089062788078027  0.0001026215940695767  3.172061291032895e-14   0.009067632404211948  0.0007739353013703989     0.1039100168364619 121.8250733961668
2.589796531980535      19.41105088401611      15.67838491481599    0.00265072493471085     0.7343744762945682     -11.43142938363237  3.899679275446871e-06     0.1272181587996004  0.0008634079053197765      14.31000547303881      320.4869469403372   0.006649960419728908     0.8000000002043829     0.5316011357854931      0.270601712219978     0.4089062788078027  0.0001026215940695767  3.172061291032895e-14   0.009067617503050754  0.0007739502025315928     0.1039100168364619 121.8250733961328
2.589796531980535      19.41105088401611      15.67838491481599    0.00265072493471085     0.7343744762945682     -11.43142938363237  3.899679275446871e-06     0.1272181587996004  0.0008634079053197765      14.31000547303881      320.4869469403372   0.006649960419728908     0.8000000002043829     0.5316011357854931      0.270601712219978     0.4089062788078027  0.0001026215940695767  3.172061291032895e-14   0.009067617503050754  0.0007739353013703989     0.1039100317376231 121.8250733961658
2.589801651870766      19.41105004261654      15.67838265443813   0.002650599008649869     0.7343772661976186     -11.43142982532519  3.896473679477372e-06     0.1272264329613473  0.0008630639383918819      14.31000752233277      320.4869821467322   0.006650921317315076     0.8000000002043558     0.5316019224806604     0.2706119415648951     0.4089096153144509   0.000102664600850737  3.171654485234608e-14   0.009067990176270347  0.0007745882233269475     0.1136756175074622 121.8250655803651
2.589801690461818      19.41105004261654      15.67838265443813   0.002650599008649869     0.7343772661976186     -11.43142982532519  3.896473679477372e-06     0.1272264329613473  0.0008630639383918819      14.31000752233277      320.4869821467322   0.006650921317315076     0.8000000002043558     0.5316019224806604     0.2706119415648951     0.4089096153144509   0.000102664600850737  3.171654485234608e-14   0.009067990176270347  0.0007745882233269475     0.1136756175074622 121.8250655697905
2.589801651870766      19.41105033186373      15.67838265443813   0.002650599008649869     0.7343772661976186     -11.43142982532519  3.896473679477372e-06     0.1272264329613473  0.0008630639383918819      14.31000752233277      320.4869821467322   0.006650921317315076     0.8000000002043558     0.5316019224806604     0.2706119415648951     0.4089096153144509   0.000102664600850737  3.171654485234608e-14   0.009067990176270347  0.0007745882233269475     0.1136756175074622 121.8250655751016
2.589801651870766      19.41105004261654      15.67838288806424   0.002650599008649869     0.7343772661976186     -11.43142982532519  3.896473679477372e-06     0.1272264329613473  0.0008630639383918819      14.31000752233277      320.4869821467322   0.006650921317315076     0.8000000002043558     0.5316019224806604     0.2706119415648951     0.4089096153144509   0.000102664600850737  3.171654485234608e-14   0.009067990176270347  0.0007745882233269475     0.1136756175074622 121.8250655789706
2.589801651870766      19.41105004261654      15.67838265443813   0.002650613909811062     0.7343772661976186     -11.43142982532519  3.896473679477372e-06     0.1272264329613473  0.0008630639383918819      14.31000752233277      320.4869821467322   0.006650921317315076     0.8000000002043558     0.5316019224806604     0.2706119415648951     0.4089096153144509   0.000102664600850737  3.171654485234608e-14   0.009067990176270347  0.0007745882233269475     0.1136756175074622 121.8250656820252
2.589801651870766      19.41105004261654      15.67838265443813   0.002650599008649869     0.7343772810987798     -11.43142982532519  3.896473679477372e-06     0.1272264329613473  0.0008630639383918819      14.31000752233277      320.4869821467322   0.006650921317315076     0.8000000002043558     0.5316019224806604     0.2706119415648951     0.4089096153144509   0.000102664600850737  3.171654485234608e-14   0.009067990176270347  0.0007745882233269475     0.1136756175074622 121.8250655704956
2.589801651870766      19.41105004261654      15.67838265443813   0.002650599008649869     0.7343772661976186     -11.43142999566677  3.896473679477372e-06     0.1272264329613473  0.0008630639383918819      14.31000752233277      320.4869821467322   0.006650921317315076     0.8000000002043558     0.5316019224806604     0.2706119415648951     0.4089096153144509   0.000102664600850737  3.171654485234608e-14   0.009067990176270347  0.0007745882233269475     0.1136756175074622 121.8250655401393
2.589801651870766      19.41105004261654      15.67838265443813   0.002650599008649869     0.7343772661976186     -11.43142982532519   3.91137484067122e-06     0.1272264329613473  0.0008630639383918819      14.31000752233277      320.4869821467322   0.006650921317315076     0.8000000002043558     0.5316019224806604     0.2706119415648951     0.4089096153144509   0.000102664600850737  3.171654485234608e-14   0.009067990176270347  0.0007745882233269475     0.1136756175074622 121.8250689274031
2.589801651870766      19.41105004261654      15.67838265443813   0.002650599008649869     0.7343772661976186     -11.43142982532519  3.896473679477372e-06     0.1272264478625085  0.0008630639383918819      14.31000752233277      320.4869821467322   0.006650921317315076     0.8000000002043558     0.5316019224806604     0.2706119415648951     0.4089096153144509   0.000102664600850737  3.171654485234608e-14   0.009067990176270347  0.0007745882233269475     0.1136756175074622 121.8250655639823
2.589801651870766      19.41105004261654      15.67838265443813   0.002650599008649869     0.7343772661976186     -11.43142982532519  3.896473679477372e-06     0.1272264329613473  0.0008630788395530757      14.31000752233277      320.4869821467322   0.006650921317315076     0.8000000002043558     0.5316019224806604     0.2706119415648951     0.4089096153144509   0.000102664600850737  3.171654485234608e-14   0.009067990176270347  0.0007745882233269475     0.1136756175074622 121.825067078366
2.589801651870766      19.41105004261654      15.67838265443813   0.002650599008649869     0.7343772661976186     -11.43142982532519  3.896473679477372e-06     0.1272264329613473  0.0008630639383918819       14.3100077355685      320.4869821467322   0.006650921317315076     0.8000000002043558     0.5316019224806604     0.2706119415648951     0.4089096153144509   0.000102664600850737  3.171654485234608e-14   0.009067990176270347  0.0007745882233269475     0.1136756175074622 121.8250656069093
2.589801651870766      19.41105004261654      15.67838265443813   0.002650599008649869     0.7343772661976186     -11.43142982532519  3.896473679477372e-06     0.1272264329613473  0.0008630639383918819      14.31000752233277      320.4869869223603   0.006650921317315076     0.8000000002043558     0.5316019224806604     0.2706119415648951     0.4089096153144509   0.000102664600850737  3.171654485234608e-14   0.009067990176270347  0.0007745882233269475     0.1136756175074622 121.8250656726583
2.589801651870766      19.41105004261654      15.67838265443813   0.002650599008649869     0.7343772661976186     -11.43142982532519  3.896473679477372e-06     0.1272264329613473  0.0008630639383918819      14.31000752233277      320.4869821467322    0.00665093621847627     0.8000000002043558     0.5316019224806604     0.2706119415648951     0.4089096153144509   0.000102664600850737  3.171654485234608e-14   0.009067990176270347  0.0007745882233269475     0.1136756175074622 121.8250667485468
2.589801651870766      19.41105004261654      15.67838265443813   0.002650599008649869     0.7343772661976186     -11.43142982532519  3.896473679477372e-06     0.1272264329613473  0.0008630639383918819      14.31000752233277      320.4869821467322   0.006650921317315076      0.800000015105517     0.5316019224806604     0.2706119415648951     0.4089096153144509   0.000102664600850737  3.171654485234608e-14   0.009067990176270347  0.0007745882233269475     0.1136756175074622 121.8250661143271
2.589801651870766      19.41105004261654      15.67838265443813   0.002650599008649869     0.7343772661976186     -11.43142982532519  3.896473679477372e-06     0.1272264329613473  0.0008630639383918819      14.31000752233277      320.4869821467322   0.006650921317315076     0.8000000002043558     0.5316019373818216     0.2706119415648951     0.4089096153144509   0.000102664600850737  3.171654485234608e-14   0.009067990176270347  0.0007745882233269475     0.1136756175074622 121.8250655897481
2.589801651870766      19.41105004261654      15.67838265443813   0.002650599008649869     0.7343772661976186     -11.43142982532519  3.896473679477372e-06     0.1272264329613473  0.0008630639383918819      14.31000752233277      320.4869821467322   0.006650921317315076     0.8000000002043558     0.5316019224806604     0.2706119564660563     0.4089096153144509   0.000102664600850737  3.171654485234608e-14   0.009067990176270347  0.0007745882233269475     0.1136756175074622 121.8250655889166
2.589801651870766      19.41105004261654      15.67838265443813   0.002650599008649869     0.7343772661976186     -11.43142982532519  3.896473679477372e-06     0.1272264329613473  0.0008630639383918819      14.31000752233277      320.4869821467322   0.006650921317315076     0.8000000002043558     0.5316019224806604     0.2706119415648951     0.4089096302156121   0.000102664600850737  3.171654485234608e-14   0.009067990176270347  0.0007745882233269475     0.1136756175074622 121.8250655617427
2.589801651870766      19.41105004261654      15.67838265443813   0.002650599008649869     0.7343772661976186     -11.43142982532519  3.896473679477372e-06     0.1272264329613473  0.0008630639383918819      14.31000752233277      320.4869821467322   0.006650921317315076     0.8000000002043558     0.5316019224806604     0.2706119415648951     0.4089096153144509  0.0001026795020119308  3.171654485234608e-14   0.009067990176270347  0.0007745882233269475     0.1136756175074622 121.8250655803819
2.589801651870766      19.41105004261654      15.67838265443813   0.002650599008649869     0.7343772661976186     -11.43142982532519  3.896473679477372e-06     0.1272264329613473  0.0008630639383918819      14.31000752233277      320.4869821467322   0.006650921317315076     0.8000000002043558     0.5316019224806604     0.2706119415648951     0.4089096153144509   0.000102664600850737  1.490119291039251e-08   0.009067990176270347  0.0007745882233269475     0.1136756175074622 121.8250660689697
2.589801651870766      19.41105004261654      15.67838265443813   0.002650599008649869     0.7343772661976186     -11.43142982532519  3.896473679477372e-06     0.1272264329613473  0.0008630639383918819      14.31000752233277      320.4869821467322   0.006650921317315076     0.8000000002043558     0.5316019224806604     0.2706119415648951     0.4089096153144509   0.000102664600850737  3.171654485234608e-14   0.009068005077431541  0.0007745882233269475     0.1136756175074622 121.8250655802881
2.589801651870766      19.41105004261654      15.67838265443813   0.002650599008649869     0.7343772661976186     -11.43142982532519  3.896473679477372e-06     0.1272264329613473  0.0008630639383918819      14.31000752233277      320.4869821467322   0.006650921317315076     0.8000000002043558     0.5316019224806604     0.2706119415648951     0.4089096153144509   0.000102664600850737  3.171654485234608e-14   0.009067990176270347  0.0007746031244881414     0.1136756175074622 121.8250655803024
2.589801651870766      19.41105004261654      15.67838265443813   0.002650599008649869     0.7343772661976186     -11.43142982532519  3.896473679477372e-06     0.1272264329613473  0.0008630639383918819      14.31000752233277      320.4869821467322   0.006650921317315076     0.8000000002043558     0.5316019224806604     0.2706119415648951     0.4089096153144509   0.000102664600850737  3.171654485234608e-14   0.009067990176270347  0.0007745882233269475     0.1136756324086234 121.8250655803939
2.589775171391314      19.41138540108379      15.67896292091702   0.002650646301358907     0.7343727183408002     -11.43173144857042  3.889849858700017e-06     0.1272298298168944  0.0008628070902329407      14.30902921164512      320.4493158374926   0.006649424870065412     0.8000000002041907     0.5316029944745269     0.2706124497107438     0.4089111857540323  0.0001025935185309563  3.169249480223269e-14   0.009724532345767468   0.001435927389510669     0.1135989936846745 121.8250174814571
2.589775209981972      19.41138540108379      15.67896292091702   0.002650646301358907     0.7343727183408002     -11.43173144857042  3.889849858700017e-06     0.1272298298168944  0.0008628070902329407      14.30902921164512      320.4493158374926   0.006649424870065412     0.8000000002041907     0.5316029944745269     0.2706124497107438     0.4089111857540323  0.0001025935185309563  3.169249480223269e-14   0.009724532345767468   0.001435927389510669     0.1135989936846745 121.8250174910302
2.589775171391314      19.41138569033597      15.67896292091702   0.002650646301358907     0.7343727183408002     -11.43173144857042  3.889849858700017e-06     0.1272298298168944  0.0008628070902329407      14.30902921164512      320.4493158374926   0.006649424870065412     0.8000000002041907     0.5316029944745269     0.2706124497107438     0.4089111857540323  0.0001025935185309563  3.169249480223269e-14   0.009724532345767468   0.001435927389510669     0.1135989936846745 121.825017464799
2.589775171391314      19.41138540108379      15.67896315455178   0.002650646301358907     0.7343727183408002     -11.43173144857042  3.889849858700017e-06     0.1272298298168944  0.0008628070902329407      14.30902921164512      320.4493158374926   0.006649424870065412     0.8000000002041907     0.5316029944745269     0.2706124497107438     0.4089111857540323  0.0001025935185309563  3.169249480223269e-14   0.009724532345767468   0.001435927389510669     0.1135989936846745 121.8250174740844
2.589775171391314      19.41138540108379      15.67896292091702   0.002650661202520101     0.7343727183408002     -11.43173144857042  3.889849858700017e-06     0.1272298298168944  0.0008628070902329407      14.30902921164512      320.4493158374926   0.006649424870065412     0.8000000002041907     0.5316029944745269     0.2706124497107438     0.4089111857540323  0.0001025935185309563  3.169249480223269e-14   0.009724532345767468   0.001435927389510669     0.1135989936846745 121.8250176105401
2.589775171391314      19.41138540108379      15.67896292091702   0.002650646301358907     0.7343727332419614     -11.43173144857042  3.889849858700017e-06     0.1272298298168944  0.0008628070902329407      14.30902921164512      320.4493158374926   0.006649424870065412     0.8000000002041907     0.5316029944745269     0.2706124497107438     0.4089111857540323  0.0001025935185309563  3.169249480223269e-14   0.009724532345767468   0.001435927389510669     0.1135989936846745 121.8250174781224
2.589775171391314      19.41138540108379      15.67896292091702   0.002650646301358907     0.7343727183408002      -11.4317316189165  3.889849858700017e-06     0.1272298298168944  0.0008628070902329407      14.30902921164512      320.4493158374926   0.006649424870065412     0.8000000002041907     0.5316029944745269     0.2706124497107438     0.4089111857540323  0.0001025935185309563  3.169249480223269e-14   0.009724532345767468   0.001435927389510669     0.1135989936846745 121.8250174455315
2.589775171391314      19.41138540108379      15.67896292091702   0.002650646301358907     0.7343727183408002     -11.43173144857042  3.904751019893864e-06     0.1272298298168944  0.0008628070902329407      14.30902921164512      320.4493158374926   0.006649424870065412     0.8000000002041907     0.5316029944745269     0.2706124497107438     0.4089111857540323  0.0001025935185309563  3.169249480223269e-14   0.009724532345767468   0.001435927389510669     0.1135989936846745 121.8250206667612
2.589775171391314      19.41138540108379      15.67896292091702   0.002650646301358907     0.7343727183408002     -11.43173144857042  3.889849858700017e-06     0.1272298447180556  0.0008628070902329407      14.30902921164512      320.4493158374926   0.006649424870065412     0.8000000002041907     0.5316029944745269     0.2706124497107438     0.4089111857540323  0.0001025935185309563  3.169249480223269e-14   0.009724532345767468   0.001435927389510669     0.1135989936846745 121.8250174923944
2.589775171391314      19.41138540108379      15.67896292091702   0.002650646301358907     0.7343727183408002     -11.43173144857042  3.889849858700017e-06     0.1272298298168944  0.0008628219913941346      14.30902921164512      320.4493158374926   0.006649424870065412     0.8000000002041907     0.5316029944745269     0.2706124497107438     0.4089111857540323  0.0001025935185309563  3.169249480223269e-14   0.009724532345767468   0.001435927389510669     0.1135989936846745 121.8250188836871
2.589775171391314      19.41138540108379      15.67896292091702   0.002650646301358907     0.7343727183408002     -11.43173144857042  3.889849858700017e-06     0.1272298298168944  0.0008628070902329407      14.30902942486627      320.4493158374926   0.006649424870065412     0.8000000002041907     0.5316029944745269     0.2706124497107438     0.4089111857540323  0.0001025935185309563  3.169249480223269e-14   0.009724532345767468   0.001435927389510669     0.1135989936846745 121.8250174461696
2.589775171391314      19.41138540108379      15.67896292091702   0.002650646301358907     0.7343727183408002     -11.43173144857042  3.889849858700017e-06     0.1272298298168944  0.0008628070902329407      14.30902921164512      320.4493206125595   0.006649424870065412     0.8000000002041907     0.5316029944745269     0.2706124497107438     0.4089111857540323  0.0001025935185309563  3.169249480223269e-14   0.009724532345767468   0.001435927389510669     0.1135989936846745 121.8250174969361
2.589775171391314      19.41138540108379      15.67896292091702   0.002650646301358907     0.7343727183408002     -11.43173144857042  3.889849858700017e-06     0.1272298298168944  0.0008628070902329407      14.30902921164512      320.4493158374926   0.006649439771226606     0.8000000002041907     0.5316029944745269     0.2706124497107438     0.4089111857540323  0.0001025935185309563  3.169249480223269e-14   0.009724532345767468   0.001435927389510669     0.1135989936846745 121.825017215475
2.589775171391314      19.41138540108379      15.67896292091702   0.002650646301358907     0.7343727183408002     -11.43173144857042  3.889849858700017e-06     0.1272298298168944  0.0008628070902329407      14.30902921164512      320.4493158374926   0.006649424870065412     0.8000000151053519     0.5316029944745269     0.2706124497107438     0.4089111857540323  0.0001025935185309563  3.169249480223269e-14   0.009724532345767468   0.001435927389510669     0.1135989936846745 121.8250179991802
2.589775171391314      19.41138540108379      15.67896292091702   0.002650646301358907     0.7343727183408002     -11.43173144857042  3.889849858700017e-06     0.1272298298168944  0.0008628070902329407      14.30902921164512      320.4493158374926   0.006649424870065412     0.8000000002041907     0.5316030093756881     0.2706124497107438     0.4089111857540323  0.0001025935185309563  3.169249480223269e-14   0.009724532345767468   0.001435927389510669     0.1135989936846745 121.8250174875721
2.589775171391314      19.41138540108379      15.67896292091702   0.002650646301358907     0.7343727183408002     -11.43173144857042  3.889849858700017e-06     0.1272298298168944  0.0008628070902329407      14.30902921164512      320.4493158374926   0.006649424870065412     0.8000000002041907     0.5316029944745269      0.270612464611905     0.4089111857540323  0.0001025935185309563  3.169249480223269e-14   0.009724532345767468   0.001435927389510669     0.1135989936846745 121.8250174526825
2.589775171391314      19.41138540108379      15.67896292091702   0.002650646301358907     0.7343727183408002     -11.43173144857042  3.889849858700017e-06     0.1272298298168944  0.0008628070902329407      14.30902921164512      320.4493158374926   0.006649424870065412     0.8000000002041907     0.5316029944745269     0.2706124497107438     0.4089112006551935  0.0001025935185309563  3.169249480223269e-14   0.009724532345767468   0.001435927389510669     0.1135989936846745 121.8250174235856
2.589775171391314      19.41138540108379      15.67896292091702   0.002650646301358907     0.7343727183408002     -11.43173144857042  3.889849858700017e-06     0.1272298298168944  0.0008628070902329407      14.30902921164512      320.4493158374926   0.006649424870065412     0.8000000002041907     0.5316029944745269     0.2706124497107438     0.4089111857540323  0.0001026084196921501  3.169249480223269e-14   0.009724532345767468   0.001435927389510669     0.1135989936846745 121.8250174814305
2.589775171391314      19.41138540108379      15.67896292091702   0.002650646301358907     0.7343727183408002     -11.43173144857042  3.889849858700017e-06     0.1272298298168944  0.0008628070902329407      14.30902921164512      320.4493158374926   0.006649424870065412     0.8000000002041907     0.5316029944745269     0.2706124497107438     0.4089111857540323  0.0001025935185309563  1.490119288634246e-08   0.009724532345767468   0.001435927389510669     0.1135989936846745 121.8250179705985
2.589775171391314      19.41138540108379      15.67896292091702   0.002650646301358907     0.7343727183408002     -11.43173144857042  3.889849858700017e-06     0.1272298298168944  0.0008628070902329407      14.30902921164512      320.4493158374926   0.006649424870065412     0.8000000002041907     0.5316029944745269     0.2706124497107438     0.4089111857540323  0.0001025935185309563  3.169249480223269e-14   0.009724547246928662   0.001435927389510669     0.1135989936846745 121.8250174814297
2.589775171391314      19.41138540108379      15.67896292091702   0.002650646301358907     0.7343727183408002     -11.43173144857042  3.889849858700017e-06     0.1272298298168944  0.0008628070902329407      14.30902921164512      320.4493158374926   0.006649424870065412     0.8000000002041907     0.5316029944745269     0.2706124497107438     0.4089111857540323  0.0001025935185309563  3.169249480223269e-14   0.009724532345767468   0.001435942290671863     0.1135989936846745 121.8250174814681
2.589775171391314      19.41138540108379      15.67896292091702   0.002650646301358907     0.7343727183408002     -11.43173144857042  3.889849858700017e-06     0.1272298298168944  0.0008628070902329407      14.30902921164512      320.4493158374926   0.006649424870065412     0.8000000002041907     0.5316029944745269     0.2706124497107438     0.4089111857540323  0.0001025935185309563  3.169249480223269e-14   0.009724532345767468   0.001435927389510669     0.1135990085858357 121.8250174814353
2.589774983311254       19.4113853926546      15.67896269637695   0.002650630901291664     0.7343728716717451     -11.43173150407917  3.889275435047834e-06     0.1272297650430839  0.0008627511028585846      14.30902932729187      320.4493153290274   0.006650048749873052     0.8000000002041858     0.5316028435878411     0.2706134244060461     0.4089138736238951  0.0001025926216065502  3.169177405824424e-14   0.009724524952010715   0.001435927383189638     0.1142093284920012 121.8250130204051
2.589775021901909       19.4113853926546      15.67896269637695   0.002650630901291664     0.7343728716717451     -11.43173150407917  3.889275435047834e-06     0.1272297650430839  0.0008627511028585846      14.30902932729187      320.4493153290274   0.006650048749873052     0.8000000002041858     0.5316028435878411     0.2706134244060461     0.4089138736238951  0.0001025926216065502  3.169177405824424e-14   0.009724524952010715   0.001435927383189638     0.1142093284920012 121.825013020253
2.589774983311254      19.41138568190678      15.67896269637695   0.002650630901291664     0.7343728716717451     -11.43173150407917  3.889275435047834e-06     0.1272297650430839  0.0008627511028585846      14.30902932729187      320.4493153290274   0.006650048749873052     0.8000000002041858     0.5316028435878411     0.2706134244060461     0.4089138736238951  0.0001025926216065502  3.169177405824424e-14   0.009724524952010715   0.001435927383189638     0.1142093284920012 121.8250130086296
2.589774983311254       19.4113853926546       15.6789629300117   0.002650630901291664     0.7343728716717451     -11.43173150407917  3.889275435047834e-06     0.1272297650430839  0.0008627511028585846      14.30902932729187      320.4493153290274   0.006650048749873052     0.8000000002041858     0.5316028435878411     0.2706134244060461     0.4089138736238951  0.0001025926216065502  3.169177405824424e-14   0.009724524952010715   0.001435927383189638     0.1142093284920012 121.8250130098785
2.589774983311254       19.4113853926546      15.67896269637695   0.002650645802452858     0.7343728716717451     -11.43173150407917  3.889275435047834e-06     0.1272297650430839  0.0008627511028585846      14.30902932729187      320.4493153290274   0.006650048749873052     0.8000000002041858     0.5316028435878411     0.2706134244060461     0.4089138736238951  0.0001025926216065502  3.169177405824424e-14   0.009724524952010715   0.001435927383189638     0.1142093284920012 121.8250131397179
2.589774983311254       19.4113853926546      15.67896269637695   0.002650630901291664     0.7343728865729063     -11.43173150407917  3.889275435047834e-06     0.1272297650430839  0.0008627511028585846      14.30902932729187      320.4493153290274   0.006650048749873052     0.8000000002041858     0.5316028435878411     0.2706134244060461     0.4089138736238951  0.0001025926216065502  3.169177405824424e-14   0.009724524952010715   0.001435927383189638     0.1142093284920012 121.8250130205947
2.589774983311254       19.4113853926546      15.67896269637695   0.002650630901291664     0.7343728716717451     -11.43173167442525  3.889275435047834e-06     0.1272297650430839  0.0008627511028585846      14.30902932729187      320.4493153290274   0.006650048749873052     0.8000000002041858     0.5316028435878411     0.2706134244060461     0.4089138736238951  0.0001025926216065502  3.169177405824424e-14   0.009724524952010715   0.001435927383189638     0.1142093284920012 121.8250129870365
2.589774983311254       19.4113853926546      15.67896269637695   0.002650630901291664     0.7343728716717451     -11.43173150407917  3.904176596241681e-06     0.1272297650430839  0.0008627511028585846      14.30902932729187      320.4493153290274   0.006650048749873052     0.8000000002041858     0.5316028435878411     0.2706134244060461     0.4089138736238951  0.0001025926216065502  3.169177405824424e-14   0.009724524952010715   0.001435927383189638     0.1142093284920012 121.8250162755709
2.589774983311254       19.4113853926546      15.67896269637695   0.002650630901291664     0.7343728716717451     -11.43173150407917  3.889275435047834e-06     0.1272297799442451  0.0008627511028585846      14.30902932729187      320.4493153290274   0.006650048749873052     0.8000000002041858     0.5316028435878411     0.2706134244060461     0.4089138736238951  0.0001025926216065502  3.169177405824424e-14   0.009724524952010715   0.001435927383189638     0.1142093284920012 121.8250129998745
2.589774983311254       19.4113853926546      15.67896269637695   0.002650630901291664     0.7343728716717451     -11.43173150407917  3.889275435047834e-06     0.1272297650430839  0.0008627660040197785      14.30902932729187      320.4493153290274   0.006650048749873052     0.8000000002041858     0.5316028435878411     0.2706134244060461     0.4089138736238951  0.0001025926216065502  3.169177405824424e-14   0.009724524952010715   0.001435927383189638     0.1142093284920012 121.8250143854088
2.589774983311254       19.4113853926546      15.67896269637695   0.002650630901291664     0.7343728716717451     -11.43173150407917  3.889275435047834e-06     0.1272297650430839  0.0008627511028585846      14.30902954051303      320.4493153290274   0.006650048749873052     0.8000000002041858     0.5316028435878411     0.2706134244060461     0.4089138736238951  0.0001025926216065502  3.169177405824424e-14   0.009724524952010715   0.001435927383189638     0.1142093284920012 121.8250129000188
2.589774983311254       19.4113853926546      15.67896269637695   0.002650630901291664     0.7343728716717451     -11.43173150407917  3.889275435047834e-06     0.1272297650430839  0.0008627511028585846      14.30902932729187      320.4493201040943   0.006650048749873052     0.8000000002041858     0.5316028435878411     0.2706134244060461     0.4089138736238951  0.0001025926216065502  3.169177405824424e-14   0.009724524952010715   0.001435927383189638     0.1142093284920012 121.8250129499484
2.589774983311254       19.4113853926546      15.67896269637695   0.002650630901291664     0.7343728716717451     -11.43173150407917  3.889275435047834e-06     0.1272297650430839  0.0008627511028585846      14.30902932729187      320.4493153290274   0.006650063651034246     0.8000000002041858     0.5316028435878411     0.2706134244060461     0.4089138736238951  0.0001025926216065502  3.169177405824424e-14   0.009724524952010715   0.001435927383189638     0.1142093284920012 121.8250133701593
2.589774983311254       19.4113853926546      15.67896269637695   0.002650630901291664     0.7343728716717451     -11.43173150407917  3.889275435047834e-06     0.1272297650430839  0.0008627511028585846      14.30902932729187      320.4493153290274   0.006650048749873052      0.800000015105347     0.5316028435878411     0.2706134244060461     0.4089138736238951  0.0001025926216065502  3.169177405824424e-14   0.009724524952010715   0.001435927383189638     0.1142093284920012 121.8250135189103
2.589774983311254       19.4113853926546      15.67896269637695   0.002650630901291664     0.7343728716717451     -11.43173150407917  3.889275435047834e-06     0.1272297650430839  0.0008627511028585846      14.30902932729187      320.4493153290274   0.006650048749873052     0.8000000002041858     0.5316028584890022     0.2706134244060461     0.4089138736238951  0.0001025926216065502  3.169177405824424e-14   0.009724524952010715   0.001435927383189638     0.1142093284920012 121.8250130133068
2.589774983311254       19.4113853926546      15.67896269637695   0.002650630901291664     0.7343728716717451     -11.43173150407917  3.889275435047834e-06     0.1272297650430839  0.0008627511028585846      14.30902932729187      320.4493153290274   0.006650048749873052     0.8000000002041858     0.5316028435878411     0.2706134393072073     0.4089138736238951  0.0001025926216065502  3.169177405824424e-14   0.009724524952010715   0.001435927383189638     0.1142093284920012 121.8250129789742
2.589774983311254       19.4113853926546      15.67896269637695   0.002650630901291664     0.7343728716717451     -11.43173150407917  3.889275435047834e-06     0.1272297650430839  0.0008627511028585846      14.30902932729187      320.4493153290274   0.006650048749873052     0.8000000002041858     0.5316028435878411     0.2706134244060461     0.4089138885250563  0.0001025926216065502  3.169177405824424e-14   0.009724524952010715   0.001435927383189638     0.1142093284920012 121.8250130178556
2.589774983311254       19.4113853926546      15.67896269637695   0.002650630901291664     0.7343728716717451     -11.43173150407917  3.889275435047834e-06     0.1272297650430839  0.0008627511028585846      14.30902932729187      320.4493153290274   0.006650048749873052     0.8000000002041858     0.5316028435878411     0.2706134244060461     0.4089138736238951   0.000102607522767744  3.169177405824424e-14   0.009724524952010715   0.001435927383189638     0.1142093284920012 121.8250130203996
2.589774983311254       19.4113853926546      15.67896269637695   0.002650630901291664     0.7343728716717451     -11.43173150407917  3.889275435047834e-06     0.1272297650430839  0.0008627511028585846      14.30902932729187      320.4493153290274   0.006650048749873052     0.8000000002041858     0.5316028435878411     0.2706134244060461     0.4089138736238951  0.0001025926216065502  1.490119288562171e-08   0.009724524952010715   0.001435927383189638     0.1142093284920012 121.8250135094212
2.589774983311254       19.4113853926546      15.67896269637695   0.002650630901291664     0.7343728716717451     -11.43173150407917  3.889275435047834e-06     0.1272297650430839  0.0008627511028585846      14.30902932729187      320.4493153290274   0.006650048749873052     0.8000000002041858     0.5316028435878411     0.2706134244060461     0.4089138736238951  0.0001025926216065502  3.169177405824424e-14   0.009724539853171909   0.001435927383189638     0.1142093284920012 121.8250130204045
2.589774983311254       19.4113853926546      15.67896269637695   0.002650630901291664     0.7343728716717451     -11.43173150407917  3.889275435047834e-06     0.1272297650430839  0.0008627511028585846      14.30902932729187      320.4493153290274   0.006650048749873052     0.8000000002041858     0.5316028435878411     0.2706134244060461     0.4089138736238951  0.0001025926216065502  3.169177405824424e-14   0.009724524952010715   0.001435942284350832     0.1142093284920012 121.8250130206682
2.589774983311254       19.4113853926546      15.67896269637695   0.002650630901291664     0.7343728716717451     -11.43173150407917  3.889275435047834e-06     0.1272297650430839  0.0008627511028585846      14.30902932729187      320.4493153290274   0.006650048749873052     0.8000000002041858     0.5316028435878411     0.2706134244060461     0.4089138736238951  0.0001025926216065502  3.169177405824424e-14   0.009724524952010715   0.001435927383189638     0.1142093433931624 121.8250130204147
2.58977567072542      19.41138915228968      15.67896674562894   0.002650115485204317     0.7343725961265583     -11.43173898679982  3.868046002432707e-06      0.127264279077724  0.0008607775684085689      14.30906056336013      320.4499148314682   0.006646223218881593     0.8000000002040139     0.5316083933328157     0.2706642262150373     0.4089184057382076  0.0001030236703058853   3.16655084511214e-14   0.009741968691465071   0.001435916984815259     0.1142086031915938 121.8249060103126
2.589775709316085      19.41138915228968      15.67896674562894   0.002650115485204317     0.7343725961265583     -11.43173898679982  3.868046002432707e-06      0.127264279077724  0.0008607775684085689      14.30906056336013      320.4499148314682   0.006646223218881593     0.8000000002040139     0.5316083933328157     0.2706642262150373     0.4089184057382076  0.0001030236703058853   3.16655084511214e-14   0.009741968691465071   0.001435916984815259     0.1142086031915938 121.8249059822327
2.58977567072542      19.41138944154192      15.67896674562894   0.002650115485204317     0.7343725961265583     -11.43173898679982  3.868046002432707e-06      0.127264279077724  0.0008607775684085689      14.30906056336013      320.4499148314682   0.006646223218881593     0.8000000002040139     0.5316083933328157     0.2706642262150373     0.4089184057382076  0.0001030236703058853   3.16655084511214e-14   0.009741968691465071   0.001435916984815259     0.1142086031915938 121.8249059977113
2.58977567072542      19.41138915228968      15.67896697926375   0.002650115485204317     0.7343725961265583     -11.43173898679982  3.868046002432707e-06      0.127264279077724  0.0008607775684085689      14.30906056336013      320.4499148314682   0.006646223218881593     0.8000000002040139     0.5316083933328157     0.2706642262150373     0.4089184057382076  0.0001030236703058853   3.16655084511214e-14   0.009741968691465071   0.001435916984815259     0.1142086031915938 121.8249060039558
2.58977567072542      19.41138915228968      15.67896674562894   0.002650130386365511     0.7343725961265583     -11.43173898679982  3.868046002432707e-06      0.127264279077724  0.0008607775684085689      14.30906056336013      320.4499148314682   0.006646223218881593     0.8000000002040139     0.5316083933328157     0.2706642262150373     0.4089184057382076  0.0001030236703058853   3.16655084511214e-14   0.009741968691465071   0.001435916984815259     0.1142086031915938 121.8249062882221
2.58977567072542      19.41138915228968      15.67896674562894   0.002650115485204317     0.7343726110277195     -11.43173898679982  3.868046002432707e-06      0.127264279077724  0.0008607775684085689      14.30906056336013      320.4499148314682   0.006646223218881593     0.8000000002040139     0.5316083933328157     0.2706642262150373     0.4089184057382076  0.0001030236703058853   3.16655084511214e-14   0.009741968691465071   0.001435916984815259     0.1142086031915938 121.8249060000028
2.58977567072542      19.41138915228968      15.67896674562894   0.002650115485204317     0.7343725961265583     -11.43173915714601  3.868046002432707e-06      0.127264279077724  0.0008607775684085689      14.30906056336013      320.4499148314682   0.006646223218881593     0.8000000002040139     0.5316083933328157     0.2706642262150373     0.4089184057382076  0.0001030236703058853   3.16655084511214e-14   0.009741968691465071   0.001435916984815259     0.1142086031915938 121.8249059740982
2.58977567072542      19.41138915228968      15.67896674562894   0.002650115485204317     0.7343725961265583     -11.43173898679982  3.882947163626554e-06      0.127264279077724  0.0008607775684085689      14.30906056336013      320.4499148314682   0.006646223218881593     0.8000000002040139     0.5316083933328157     0.2706642262150373     0.4089184057382076  0.0001030236703058853   3.16655084511214e-14   0.009741968691465071   0.001435916984815259     0.1142086031915938 121.8249091383148
2.58977567072542      19.41138915228968      15.67896674562894   0.002650115485204317     0.7343725961265583     -11.43173898679982  3.868046002432707e-06     0.1272642939788852  0.0008607775684085689      14.30906056336013      320.4499148314682   0.006646223218881593     0.8000000002040139     0.5316083933328157     0.2706642262150373     0.4089184057382076  0.0001030236703058853   3.16655084511214e-14   0.009741968691465071   0.001435916984815259     0.1142086031915938 121.8249060071714
2.58977567072542      19.41138915228968      15.67896674562894   0.002650115485204317     0.7343725961265583     -11.43173898679982  3.868046002432707e-06      0.127264279077724  0.0008607924695697627      14.30906056336013      320.4499148314682   0.006646223218881593     0.8000000002040139     0.5316083933328157     0.2706642262150373     0.4089184057382076  0.0001030236703058853   3.16655084511214e-14   0.009741968691465071   0.001435916984815259     0.1142086031915938 121.8249067741192
2.58977567072542      19.41138915228968      15.67896674562894   0.002650115485204317     0.7343725961265583     -11.43173898679982  3.868046002432707e-06      0.127264279077724  0.0008607775684085689      14.30906077658175      320.4499148314682   0.006646223218881593     0.8000000002040139     0.5316083933328157     0.2706642262150373     0.4089184057382076  0.0001030236703058853   3.16655084511214e-14   0.009741968691465071   0.001435916984815259     0.1142086031915938 121.8249059933284
2.58977567072542      19.41138915228968      15.67896674562894   0.002650115485204317     0.7343725961265583     -11.43173898679982  3.868046002432707e-06      0.127264279077724  0.0008607775684085689      14.30906056336013       320.449919606544   0.006646223218881593     0.8000000002040139     0.5316083933328157     0.2706642262150373     0.4089184057382076  0.0001030236703058853   3.16655084511214e-14   0.009741968691465071   0.001435916984815259     0.1142086031915938 121.8249060457631
2.58977567072542      19.41138915228968      15.67896674562894   0.002650115485204317     0.7343725961265583     -11.43173898679982  3.868046002432707e-06      0.127264279077724  0.0008607775684085689      14.30906056336013      320.4499148314682   0.006646238120042787     0.8000000002040139     0.5316083933328157     0.2706642262150373     0.4089184057382076  0.0001030236703058853   3.16655084511214e-14   0.009741968691465071   0.001435916984815259     0.1142086031915938 121.824904273822
2.58977567072542      19.41138915228968      15.67896674562894   0.002650115485204317     0.7343725961265583     -11.43173898679982  3.868046002432707e-06      0.127264279077724  0.0008607775684085689      14.30906056336013      320.4499148314682   0.006646223218881593      0.800000015105175     0.5316083933328157     0.2706642262150373     0.4089184057382076  0.0001030236703058853   3.16655084511214e-14   0.009741968691465071   0.001435916984815259     0.1142086031915938 121.8249065215151
2.58977567072542      19.41138915228968      15.67896674562894   0.002650115485204317     0.7343725961265583     -11.43173898679982  3.868046002432707e-06      0.127264279077724  0.0008607775684085689      14.30906056336013      320.4499148314682   0.006646223218881593     0.8000000002040139     0.5316084082339769     0.2706642262150373     0.4089184057382076  0.0001030236703058853   3.16655084511214e-14   0.009741968691465071   0.001435916984815259     0.1142086031915938 121.8249060552692
2.58977567072542      19.41138915228968      15.67896674562894   0.002650115485204317     0.7343725961265583     -11.43173898679982  3.868046002432707e-06      0.127264279077724  0.0008607775684085689      14.30906056336013      320.4499148314682   0.006646223218881593     0.8000000002040139     0.5316083933328157     0.2706642411161985     0.4089184057382076  0.0001030236703058853   3.16655084511214e-14   0.009741968691465071   0.001435916984815259     0.1142086031915938 121.8249058840335
2.58977567072542      19.41138915228968      15.67896674562894   0.002650115485204317     0.7343725961265583     -11.43173898679982  3.868046002432707e-06      0.127264279077724  0.0008607775684085689      14.30906056336013      320.4499148314682   0.006646223218881593     0.8000000002040139     0.5316083933328157     0.2706642262150373     0.4089184206393688  0.0001030236703058853   3.16655084511214e-14   0.009741968691465071   0.001435916984815259     0.1142086031915938 121.8249059890672
2.58977567072542      19.41138915228968      15.67896674562894   0.002650115485204317     0.7343725961265583     -11.43173898679982  3.868046002432707e-06      0.127264279077724  0.0008607775684085689      14.30906056336013      320.4499148314682   0.006646223218881593     0.8000000002040139     0.5316083933328157     0.2706642262150373     0.4089184057382076  0.0001030385714670791   3.16655084511214e-14   0.009741968691465071   0.001435916984815259     0.1142086031915938 121.824906010343
2.58977567072542      19.41138915228968      15.67896674562894   0.002650115485204317     0.7343725961265583     -11.43173898679982  3.868046002432707e-06      0.127264279077724  0.0008607775684085689      14.30906056336013      320.4499148314682   0.006646223218881593     0.8000000002040139     0.5316083933328157     0.2706642262150373     0.4089184057382076  0.0001030236703058853  1.490119285935611e-08   0.009741968691465071   0.001435916984815259     0.1142086031915938 121.824906499538
2.58977567072542      19.41138915228968      15.67896674562894   0.002650115485204317     0.7343725961265583     -11.43173898679982  3.868046002432707e-06      0.127264279077724  0.0008607775684085689      14.30906056336013      320.4499148314682   0.006646223218881593     0.8000000002040139     0.5316083933328157     0.2706642262150373     0.4089184057382076  0.0001030236703058853   3.16655084511214e-14   0.009741983592626265   0.001435916984815259     0.1142086031915938 121.8249060102952
2.58977567072542      19.41138915228968      15.67896674562894   0.002650115485204317     0.7343725961265583     -11.43173898679982  3.868046002432707e-06      0.127264279077724  0.0008607775684085689      14.30906056336013      320.4499148314682   0.006646223218881593     0.8000000002040139     0.5316083933328157     0.2706642262150373     0.4089184057382076  0.0001030236703058853   3.16655084511214e-14   0.009741968691465071   0.001435931885976453     0.1142086031915938 121.8249060103299
2.58977567072542      19.41138915228968      15.67896674562894   0.002650115485204317     0.7343725961265583     -11.43173898679982  3.868046002432707e-06      0.127264279077724  0.0008607775684085689      14.30906056336013      320.4499148314682   0.006646223218881593     0.8000000002040139     0.5316083933328157     0.2706642262150373     0.4089184057382076  0.0001030236703058853   3.16655084511214e-14   0.009741968691465071   0.001435916984815259      0.114208618092755 121.8249060101222
2.589775761502395      19.41138918800525      15.67896677978484   0.002650100705125375     0.7343728074573875     -11.43173905457392  3.867801130142676e-06     0.1272643415660937  0.0008607643232575198      14.30906051889497      320.4499122555075   0.006647971439671828     0.8000000002040117     0.5316079050364991     0.2706661057494808      0.408918840051533  0.0001030236564771642  3.166518871213975e-14   0.009742193200053356   0.001435917462985298     0.1148188989559825 121.824804613631
2.589775800093061      19.41138918800525      15.67896677978484   0.002650100705125375     0.7343728074573875     -11.43173905457392  3.867801130142676e-06     0.1272643415660937  0.0008607643232575198      14.30906051889497      320.4499122555075   0.006647971439671828     0.8000000002040117     0.5316079050364991     0.2706661057494808      0.408918840051533  0.0001030236564771642  3.166518871213975e-14   0.009742193200053356   0.001435917462985298     0.1148188989559825 121.8248045218138
2.589775761502395      19.41138947725749      15.67896677978484   0.002650100705125375     0.7343728074573875     -11.43173905457392  3.867801130142676e-06     0.1272643415660937  0.0008607643232575198      14.30906051889497      320.4499122555075   0.006647971439671828     0.8000000002040117     0.5316079050364991     0.2706661057494808      0.408918840051533  0.0001030236564771642  3.166518871213975e-14   0.009742193200053356   0.001435917462985298     0.1148188989559825 121.8248046408217
2.589775761502395      19.41138918800525      15.67896701341965   0.002650100705125375     0.7343728074573875     -11.43173905457392  3.867801130142676e-06     0.1272643415660937  0.0008607643232575198      14.30906051889497      320.4499122555075   0.006647971439671828     0.8000000002040117     0.5316079050364991     0.2706661057494808      0.408918840051533  0.0001030236564771642  3.166518871213975e-14   0.009742193200053356   0.001435917462985298     0.1148188989559825 121.8248046210365
2.589775761502395      19.41138918800525      15.67896677978484   0.002650115606286569     0.7343728074573875     -11.43173905457392  3.867801130142676e-06     0.1272643415660937  0.0008607643232575198      14.30906051889497      320.4499122555075   0.006647971439671828     0.8000000002040117     0.5316079050364991     0.2706661057494808      0.408918840051533  0.0001030236564771642  3.166518871213975e-14   0.009742193200053356   0.001435917462985298     0.1148188989559825 121.8248048059108
2.589775761502395      19.41138918800525      15.67896677978484   0.002650100705125375     0.7343728223585487     -11.43173905457392  3.867801130142676e-06     0.1272643415660937  0.0008607643232575198      14.30906051889497      320.4499122555075   0.006647971439671828     0.8000000002040117     0.5316079050364991     0.2706661057494808      0.408918840051533  0.0001030236564771642  3.166518871213975e-14   0.009742193200053356   0.001435917462985298     0.1148188989559825 121.8248046277668
2.589775761502395      19.41138918800525      15.67896677978484   0.002650100705125375     0.7343728074573875     -11.43173922492011  3.867801130142676e-06     0.1272643415660937  0.0008607643232575198      14.30906051889497      320.4499122555075   0.006647971439671828     0.8000000002040117     0.5316079050364991     0.2706661057494808      0.408918840051533  0.0001030236564771642  3.166518871213975e-14   0.009742193200053356   0.001435917462985298     0.1148188989559825 121.8248045993786
2.589775761502395      19.41138918800525      15.67896677978484   0.002650100705125375     0.7343728074573875     -11.43173905457392  3.882702291336524e-06     0.1272643415660937  0.0008607643232575198      14.30906051889497      320.4499122555075   0.006647971439671828     0.8000000002040117     0.5316079050364991     0.2706661057494808      0.408918840051533  0.0001030236564771642  3.166518871213975e-14   0.009742193200053356   0.001435917462985298     0.1148188989559825 121.8248079031768
2.589775761502395      19.41138918800525      15.67896677978484   0.002650100705125375     0.7343728074573875     -11.43173905457392  3.867801130142676e-06     0.1272643564672548  0.0008607643232575198      14.30906051889497      320.4499122555075   0.006647971439671828     0.8000000002040117     0.5316079050364991     0.2706661057494808      0.408918840051533  0.0001030236564771642  3.166518871213975e-14   0.009742193200053356   0.001435917462985298     0.1148188989559825 121.8248046384741
2.589775761502395      19.41138918800525      15.67896677978484   0.002650100705125375     0.7343728074573875     -11.43173905457392  3.867801130142676e-06     0.1272643415660937  0.0008607792244187136      14.30906051889497      320.4499122555075   0.006647971439671828     0.8000000002040117     0.5316079050364991     0.2706661057494808      0.408918840051533  0.0001030236564771642  3.166518871213975e-14   0.009742193200053356   0.001435917462985298     0.1148188989559825 121.8248054520673
2.589775761502395      19.41138918800525      15.67896677978484   0.002650100705125375     0.7343728074573875     -11.43173905457392  3.867801130142676e-06     0.1272643415660937  0.0008607643232575198      14.30906073211659      320.4499122555075   0.006647971439671828     0.8000000002040117     0.5316079050364991     0.2706661057494808      0.408918840051533  0.0001030236564771642  3.166518871213975e-14   0.009742193200053356   0.001435917462985298     0.1148188989559825 121.8248045765713
2.589775761502395      19.41138918800525      15.67896677978484   0.002650100705125375     0.7343728074573875     -11.43173905457392  3.867801130142676e-06     0.1272643415660937  0.0008607643232575198      14.30906051889497      320.4499170305833   0.006647971439671828     0.8000000002040117     0.5316079050364991     0.2706661057494808      0.408918840051533  0.0001030236564771642  3.166518871213975e-14   0.009742193200053356   0.001435917462985298     0.1148188989559825 121.8248046425946
2.589775761502395      19.41138918800525      15.67896677978484   0.002650100705125375     0.7343728074573875     -11.43173905457392  3.867801130142676e-06     0.1272643415660937  0.0008607643232575198      14.30906051889497      320.4499122555075   0.006647986340833021     0.8000000002040117     0.5316079050364991     0.2706661057494808      0.408918840051533  0.0001030236564771642  3.166518871213975e-14   0.009742193200053356   0.001435917462985298     0.1148188989559825 121.8248047007291
2.589775761502395      19.41138918800525      15.67896677978484   0.002650100705125375     0.7343728074573875     -11.43173905457392  3.867801130142676e-06     0.1272643415660937  0.0008607643232575198      14.30906051889497      320.4499122555075   0.006647971439671828     0.8000000151051729     0.5316079050364991     0.2706661057494808      0.408918840051533  0.0001030236564771642  3.166518871213975e-14   0.009742193200053356   0.001435917462985298     0.1148188989559825 121.8248051281211
2.589775761502395      19.41138918800525      15.67896677978484   0.002650100705125375     0.7343728074573875     -11.43173905457392  3.867801130142676e-06     0.1272643415660937  0.0008607643232575198      14.30906051889497      320.4499122555075   0.006647971439671828     0.8000000002040117     0.5316079199376603     0.2706661057494808      0.408918840051533  0.0001030236564771642  3.166518871213975e-14   0.009742193200053356   0.001435917462985298     0.1148188989559825 121.8248046365876
2.589775761502395      19.41138918800525      15.67896677978484   0.002650100705125375     0.7343728074573875     -11.43173905457392  3.867801130142676e-06     0.1272643415660937  0.0008607643232575198      14.30906051889497      320.4499122555075   0.006647971439671828     0.8000000002040117     0.5316079050364991      0.270666120650642      0.408918840051533  0.0001030236564771642  3.166518871213975e-14   0.009742193200053356   0.001435917462985298     0.1148188989559825 121.8248046163509
2.589775761502395      19.41138918800525      15.67896677978484   0.002650100705125375     0.7343728074573875     -11.43173905457392  3.867801130142676e-06     0.1272643415660937  0.0008607643232575198      14.30906051889497      320.4499122555075   0.006647971439671828     0.8000000002040117     0.5316079050364991     0.2706661057494808     0.4089188549526942  0.0001030236564771642  3.166518871213975e-14   0.009742193200053356   0.001435917462985298     0.1148188989559825 121.8248045776715
2.589775761502395      19.41138918800525      15.67896677978484   0.002650100705125375     0.7343728074573875     -11.43173905457392  3.867801130142676e-06     0.1272643415660937  0.0008607643232575198      14.30906051889497      320.4499122555075   0.006647971439671828     0.8000000002040117     0.5316079050364991     0.2706661057494808      0.408918840051533   0.000103038557638358  3.166518871213975e-14   0.009742193200053356   0.001435917462985298     0.1148188989559825 121.8248046136342
2.589775761502395      19.41138918800525      15.67896677978484   0.002650100705125375     0.7343728074573875     -11.43173905457392  3.867801130142676e-06     0.1272643415660937  0.0008607643232575198      14.30906051889497      320.4499122555075   0.006647971439671828     0.8000000002040117     0.5316079050364991     0.2706661057494808      0.408918840051533  0.0001030236564771642  1.490119285903637e-08   0.009742193200053356   0.001435917462985298     0.1148188989559825 121.8248051027059
2.589775761502395      19.41138918800525      15.67896677978484   0.002650100705125375     0.7343728074573875     -11.43173905457392  3.867801130142676e-06     0.1272643415660937  0.0008607643232575198      14.30906051889497      320.4499122555075   0.006647971439671828     0.8000000002040117     0.5316079050364991     0.2706661057494808      0.408918840051533  0.0001030236564771642  3.166518871213975e-14   0.009742208101214549   0.001435917462985298     0.1148188989559825 121.8248046136298
2.589775761502395      19.41138918800525      15.67896677978484   0.002650100705125375     0.7343728074573875     -11.43173905457392  3.867801130142676e-06     0.1272643415660937  0.0008607643232575198      14.30906051889497      320.4499122555075   0.006647971439671828     0.8000000002040117     0.5316079050364991     0.2706661057494808      0.408918840051533  0.0001030236564771642  3.166518871213975e-14   0.009742193200053356   0.001435932364146492     0.1148188989559825 121.8248046136442
2.589775761502395      19.41138918800525      15.67896677978484   0.002650100705125375     0.7343728074573875     -11.43173905457392  3.867801130142676e-06     0.1272643415660937  0.0008607643232575198      14.30906051889497      320.4499122555075   0.006647971439671828     0.8000000002040117     0.5316079050364991     0.2706661057494808      0.408918840051533  0.0001030236564771642  3.166518871213975e-14   0.009742193200053356   0.001435917462985298     0.1148189138571437 121.824804613632
